# Supplementary material for: Characterizing Membrane Association and Periplasmic Transfer of Bacterial Lipoproteins through Molecular Dynamics Simulations
Source: Structure. 2020 Apr 7;28(4):475–487.e3. doi: 10.1016/j.str.2020.01.012 (PMC7139219; doi:10.1016/j.str.2020.01.012)
Supplement: Data S2. Final Coordinates from Simulations (A–L), Related to Figure 3 [file mmc4.zip › A-L/CSGG-1-atomistic.pdb]

TITLE     Protein
REMARK    THIS IS A SIMULATION BOX
CRYST1  129.192  129.192  115.996  90.00  90.00  90.00 P 1           1
MODEL        1
ATOM      1  N   CYSTA   1      71.276  80.211  63.373  1.00  0.00           N
ATOM      3  CA  CYSTA   1      72.476  79.401  63.093  1.00  0.00           C
ATOM      5  C   CYSTA   1      72.086  77.861  62.903  1.00  0.00           C
ATOM      6  O   CYSTA   1      71.646  77.251  63.873  1.00  0.00           O
ATOM      7  CB  CYSTA   1      73.536  79.751  64.263  1.00  0.00           C
ATOM     10  SG  CYSTA   1      74.606  81.311  64.103  1.00  0.00           S
ATOM     11  C1  CYSTA   1      74.766  82.691  65.363  1.00  0.00           C
ATOM     14  CA1 CYSTA   1      71.266  81.531  63.683  1.00  0.00           C
ATOM     15  OA1 CYSTA   1      70.816  81.821  64.783  1.00  0.00           O
ATOM     16  CA2 CYSTA   1      71.636  82.701  62.803  1.00  0.00           C
ATOM     19  C11 CYSTA   1      75.996  83.741  65.343  1.00  0.00           C
ATOM     21  O11 CYSTA   1      76.356  84.171  64.013  1.00  0.00           O
ATOM     22  CX1 CYSTA   1      76.756  85.441  63.713  1.00  0.00           C
ATOM     23  OX1 CYSTA   1      76.166  86.091  62.863  1.00  0.00           O
ATOM     24  CX2 CYSTA   1      78.086  85.941  64.323  1.00  0.00           C
ATOM     27  C12 CYSTA   1      77.246  83.271  66.173  1.00  0.00           C
ATOM     30  O12 CYSTA   1      78.306  82.731  65.333  1.00  0.00           O
ATOM     31  CD1 CYSTA   1      79.536  83.151  65.603  1.00  0.00           C
ATOM     32  OD1 CYSTA   1      79.856  83.851  66.553  1.00  0.00           O
ATOM     33  CD2 CYSTA   1      80.506  82.591  64.553  1.00  0.00           C
ATOM     36  CA3 CYSTA   1      71.596  82.431  61.293  1.00  0.00           C
ATOM     39  CA4 CYSTA   1      72.926  81.881  60.783  1.00  0.00           C
ATOM     42  CA5 CYSTA   1      72.716  80.781  59.743  1.00  0.00           C
ATOM     45  CA6 CYSTA   1      73.966  79.961  59.433  1.00  0.00           C
ATOM     48  CA7 CYSTA   1      73.616  78.951  58.333  1.00  0.00           C
ATOM     51  CA8 CYSTA   1      74.746  78.001  57.933  1.00  0.00           C
ATOM     54  CA9 CYSTA   1      74.616  77.581  56.473  1.00  0.00           C
ATOM     57 0CA1 CYSTA   1      75.126  78.691  55.553  1.00  0.00           C
ATOM     60 1CA1 CYSTA   1      75.296  78.261  54.093  1.00  0.00           C
ATOM     63 2CA1 CYSTA   1      76.256  79.201  53.353  1.00  0.00           C
ATOM     66 3CA1 CYSTA   1      76.666  78.691  51.973  1.00  0.00           C
ATOM     69 4CA1 CYSTA   1      75.546  78.701  50.943  1.00  0.00           C
ATOM     72 5CA1 CYSTA   1      75.086  80.131  50.603  1.00  0.00           C
ATOM     75 6CA1 CYSTA   1      74.226  80.181  49.353  1.00  0.00           C
ATOM     79  CD3 CYSTA   1      80.386  83.171  63.113  1.00  0.00           C
ATOM     82  CD4 CYSTA   1      79.106  82.731  62.393  1.00  0.00           C
ATOM     85  CD5 CYSTA   1      78.926  83.321  60.983  1.00  0.00           C
ATOM     88  CD6 CYSTA   1      78.906  82.231  59.893  1.00  0.00           C
ATOM     91  CD7 CYSTA   1      78.316  82.711  58.553  1.00  0.00           C
ATOM     94  CD8 CYSTA   1      78.046  81.561  57.583  1.00  0.00           C
ATOM     97  CD9 CYSTA   1      77.066  81.891  56.443  1.00  0.00           C
ATOM    100 0CD1 CYSTA   1      77.526  82.931  55.403  1.00  0.00           C
ATOM    103 1CD1 CYSTA   1      76.436  83.151  54.353  1.00  0.00           C
ATOM    106 2CD1 CYSTA   1      76.846  84.031  53.163  1.00  0.00           C
ATOM    109 3CD1 CYSTA   1      75.826  83.921  52.013  1.00  0.00           C
ATOM    112 4CD1 CYSTA   1      76.166  84.761  50.773  1.00  0.00           C
ATOM    115 5CD1 CYSTA   1      77.346  84.221  49.953  1.00  0.00           C
ATOM    118 6CD1 CYSTA   1      77.526  84.981  48.643  1.00  0.00           C
ATOM    122  CX3 CYSTA   1      78.706  87.181  63.563  1.00  0.00           C
ATOM    125  CX4 CYSTA   1      80.126  87.601  64.033  1.00  0.00           C
ATOM    128  CX5 CYSTA   1      80.816  88.781  63.263  1.00  0.00           C
ATOM    131  CX6 CYSTA   1      81.626  88.401  61.993  1.00  0.00           C
ATOM    134  CX7 CYSTA   1      83.126  88.821  61.983  1.00  0.00           C
ATOM    137  CX8 CYSTA   1      83.496  90.131  61.233  1.00  0.00           C
ATOM    140  CX9 CYSTA   1      83.196  91.411  61.973  1.00  0.00           C
ATOM    142 0CX1 CYSTA   1      83.766  92.621  61.773  1.00  0.00           C
ATOM    144 1CX1 CYSTA   1      84.816  93.041  60.773  1.00  0.00           C
ATOM    147 2CX1 CYSTA   1      84.326  94.021  59.673  1.00  0.00           C
ATOM    150 3CX1 CYSTA   1      83.366  95.141  60.133  1.00  0.00           C
ATOM    153 4CX1 CYSTA   1      81.896  94.711  60.093  1.00  0.00           C
ATOM    156 5CX1 CYSTA   1      80.916  95.741  60.683  1.00  0.00           C
ATOM    159 6CX1 CYSTA   1      80.756  96.971  59.783  1.00  0.00           C
ATOM    162 7CX1 CYSTA   1      79.466  97.751  60.043  1.00  0.00           C
ATOM    165 8CX1 CYSTA   1      78.976  98.541  58.823  1.00  0.00           C
ATOM    169  N   LEU A   2      72.186  77.171  61.673  1.00  0.00           N
ATOM    171  CA  LEU A   2      71.626  75.791  61.313  1.00  0.00           C
ATOM    173  CB  LEU A   2      70.086  75.691  61.563  1.00  0.00           C
ATOM    176  CG  LEU A   2      69.046  76.581  60.813  1.00  0.00           C
ATOM    178  CD1 LEU A   2      67.896  76.981  61.773  1.00  0.00           C
ATOM    182  CD2 LEU A   2      69.566  77.831  60.093  1.00  0.00           C
ATOM    186  C   LEU A   2      72.246  74.951  60.043  1.00  0.00           C
ATOM    187  O   LEU A   2      73.286  75.391  59.563  1.00  0.00           O
ATOM    188  N   THR A   3      71.776  73.691  59.533  1.00  0.00           N
ATOM    190  CA  THR A   3      72.576  72.431  59.063  1.00  0.00           C
ATOM    192  CB  THR A   3      72.586  71.451  60.233  1.00  0.00           C
ATOM    194  OG1 THR A   3      71.286  71.271  60.773  1.00  0.00           O
ATOM    196  CG2 THR A   3      73.436  72.091  61.353  1.00  0.00           C
ATOM    200  C   THR A   3      72.516  71.641  57.593  1.00  0.00           C
ATOM    201  O   THR A   3      72.296  72.401  56.653  1.00  0.00           O
ATOM    202  N   ALA A   4      72.796  70.221  57.303  1.00  0.00           N
ATOM    204  CA  ALA A   4      73.356  69.491  56.003  1.00  0.00           C
ATOM    206  CB  ALA A   4      73.156  70.421  54.783  1.00  0.00           C
ATOM    210  C   ALA A   4      73.306  67.851  55.513  1.00  0.00           C
ATOM    211  O   ALA A   4      73.186  67.041  56.433  1.00  0.00           O
ATOM    212  N   PRO A   5      73.536  67.261  54.173  1.00  0.00           N
ATOM    213  CD  PRO A   5      74.786  67.831  53.603  1.00  0.00           C
ATOM    216  CA  PRO A   5      73.496  65.811  53.543  1.00  0.00           C
ATOM    218  CB  PRO A   5      73.986  66.141  52.113  1.00  0.00           C
ATOM    221  CG  PRO A   5      75.116  67.131  52.283  1.00  0.00           C
ATOM    224  C   PRO A   5      72.356  64.721  53.153  1.00  0.00           C
ATOM    225  O   PRO A   5      71.296  64.811  53.733  1.00  0.00           O
ATOM    226  N   PRO A   6      72.526  63.651  52.203  1.00  0.00           N
ATOM    227  CD  PRO A   6      73.636  62.691  52.373  1.00  0.00           C
ATOM    230  CA  PRO A   6      71.756  63.261  50.953  1.00  0.00           C
ATOM    232  CB  PRO A   6      72.126  61.801  50.653  1.00  0.00           C
ATOM    235  CG  PRO A   6      73.496  61.591  51.293  1.00  0.00           C
ATOM    238  C   PRO A   6      70.256  63.351  50.663  1.00  0.00           C
ATOM    239  O   PRO A   6      69.466  63.251  51.583  1.00  0.00           O
ATOM    240  N   LYS A   7      69.876  63.451  49.343  1.00  0.00           N
ATOM    242  CA  LYS A   7      68.576  63.851  48.773  1.00  0.00           C
ATOM    244  CB  LYS A   7      68.186  63.331  47.343  1.00  0.00           C
ATOM    247  CG  LYS A   7      69.026  63.831  46.153  1.00  0.00           C
ATOM    250  CD  LYS A   7      69.406  62.631  45.263  1.00  0.00           C
ATOM    253  CE  LYS A   7      70.106  63.001  43.963  1.00  0.00           C
ATOM    256  NZ  LYS A   7      70.306  61.761  43.183  1.00  0.00           N
ATOM    260  C   LYS A   7      67.296  63.761  49.583  1.00  0.00           C
ATOM    261  O   LYS A   7      66.976  62.811  50.293  1.00  0.00           O
ATOM    262  N   GLU A   8      66.526  64.831  49.423  1.00  0.00           N
ATOM    264  CA  GLU A   8      65.896  65.531  50.483  1.00  0.00           C
ATOM    266  CB  GLU A   8      66.256  67.001  50.103  1.00  0.00           C
ATOM    269  CG  GLU A   8      66.266  68.011  51.263  1.00  0.00           C
ATOM    272  CD  GLU A   8      66.326  69.491  50.923  1.00  0.00           C
ATOM    273  OE1 GLU A   8      66.606  69.841  49.743  1.00  0.00           O
ATOM    274  OE2 GLU A   8      66.126  70.311  51.853  1.00  0.00           O
ATOM    275  C   GLU A   8      64.426  65.081  50.533  1.00  0.00           C
ATOM    276  O   GLU A   8      63.726  65.081  49.533  1.00  0.00           O
ATOM    277  N   ALA A   9      63.926  64.631  51.713  1.00  0.00           N
ATOM    279  CA  ALA A   9      62.666  63.901  51.843  1.00  0.00           C
ATOM    281  CB  ALA A   9      63.026  62.431  52.143  1.00  0.00           C
ATOM    285  C   ALA A   9      61.686  64.411  52.943  1.00  0.00           C
ATOM    286  O   ALA A   9      61.636  63.851  54.033  1.00  0.00           O
ATOM    287  N   ALA A  10      60.896  65.491  52.643  1.00  0.00           N
ATOM    289  CA  ALA A  10      59.906  66.231  53.473  1.00  0.00           C
ATOM    291  CB  ALA A  10      59.216  65.361  54.533  1.00  0.00           C
ATOM    295  C   ALA A  10      60.316  67.601  54.103  1.00  0.00           C
ATOM    296  O   ALA A  10      60.876  67.631  55.193  1.00  0.00           O
ATOM    297  N   ARG A  11      60.026  68.771  53.453  1.00  0.00           N
ATOM    299  CA  ARG A  11      60.516  70.161  53.683  1.00  0.00           C
ATOM    301  CB  ARG A  11      59.396  71.171  53.293  1.00  0.00           C
ATOM    304  CG  ARG A  11      58.946  71.131  51.823  1.00  0.00           C
ATOM    307  CD  ARG A  11      60.026  71.441  50.783  1.00  0.00           C
ATOM    310  NE  ARG A  11      60.306  72.901  50.763  1.00  0.00           N
ATOM    312  CZ  ARG A  11      60.876  73.521  49.723  1.00  0.00           C
ATOM    313  NH1 ARG A  11      60.986  72.951  48.553  1.00  0.00           N
ATOM    316  NH2 ARG A  11      61.326  74.751  49.883  1.00  0.00           N
ATOM    319  C   ARG A  11      61.086  70.671  55.033  1.00  0.00           C
ATOM    320  O   ARG A  11      60.366  70.541  56.003  1.00  0.00           O
ATOM    321  N   PRO A  12      62.266  71.311  55.233  1.00  0.00           N
ATOM    322  CD  PRO A  12      63.286  71.571  54.213  1.00  0.00           C
ATOM    325  CA  PRO A  12      62.666  71.941  56.513  1.00  0.00           C
ATOM    327  CB  PRO A  12      63.996  72.651  56.193  1.00  0.00           C
ATOM    330  CG  PRO A  12      64.556  71.871  55.003  1.00  0.00           C
ATOM    333  C   PRO A  12      61.706  72.921  57.173  1.00  0.00           C
ATOM    334  O   PRO A  12      60.896  73.561  56.493  1.00  0.00           O
ATOM    335  N   THR A  13      61.786  73.081  58.513  1.00  0.00           N
ATOM    337  CA  THR A  13      60.856  73.931  59.253  1.00  0.00           C
ATOM    339  CB  THR A  13      59.736  73.171  59.943  1.00  0.00           C
ATOM    341  OG1 THR A  13      60.206  72.041  60.663  1.00  0.00           O
ATOM    343  CG2 THR A  13      58.786  72.671  58.893  1.00  0.00           C
ATOM    347  C   THR A  13      61.466  74.761  60.363  1.00  0.00           C
ATOM    348  O   THR A  13      62.566  74.541  60.853  1.00  0.00           O
ATOM    349  N   LEU A  14      60.656  75.741  60.823  1.00  0.00           N
ATOM    351  CA  LEU A  14      60.486  76.091  62.223  1.00  0.00           C
ATOM    353  CB  LEU A  14      59.526  77.321  62.283  1.00  0.00           C
ATOM    356  CG  LEU A  14      58.096  77.151  61.703  1.00  0.00           C
ATOM    358  CD1 LEU A  14      57.026  76.691  62.703  1.00  0.00           C
ATOM    362  CD2 LEU A  14      57.616  78.481  61.123  1.00  0.00           C
ATOM    366  C   LEU A  14      59.956  74.951  63.113  1.00  0.00           C
ATOM    367  O   LEU A  14      59.096  74.161  62.723  1.00  0.00           O
ATOM    368  N   MET A  15      60.456  74.791  64.343  1.00  0.00           N
ATOM    370  CA  MET A  15      60.086  73.661  65.193  1.00  0.00           C
ATOM    372  CB  MET A  15      60.906  73.761  66.513  1.00  0.00           C
ATOM    375  CG  MET A  15      60.626  72.721  67.603  1.00  0.00           C
ATOM    378  SD  MET A  15      61.586  72.931  69.123  1.00  0.00           S
ATOM    379  CE  MET A  15      60.726  74.411  69.653  1.00  0.00           C
ATOM    383  C   MET A  15      58.566  73.531  65.473  1.00  0.00           C
ATOM    384  O   MET A  15      57.906  74.561  65.593  1.00  0.00           O
ATOM    385  N   PRO A  16      57.946  72.341  65.533  1.00  0.00           N
ATOM    386  CD  PRO A  16      58.566  71.051  65.363  1.00  0.00           C
ATOM    389  CA  PRO A  16      56.556  72.161  65.893  1.00  0.00           C
ATOM    391  CB  PRO A  16      56.286  70.651  65.783  1.00  0.00           C
ATOM    394  CG  PRO A  16      57.646  70.031  66.053  1.00  0.00           C
ATOM    397  C   PRO A  16      56.346  72.641  67.283  1.00  0.00           C
ATOM    398  O   PRO A  16      57.166  72.411  68.153  1.00  0.00           O
ATOM    399  N   ARG A  17      55.236  73.321  67.483  1.00  0.00           N
ATOM    401  CA  ARG A  17      54.886  73.741  68.783  1.00  0.00           C
ATOM    403  CB  ARG A  17      55.366  75.191  69.043  1.00  0.00           C
ATOM    406  CG  ARG A  17      56.876  75.461  68.873  1.00  0.00           C
ATOM    409  CD  ARG A  17      57.216  76.931  69.143  1.00  0.00           C
ATOM    412  NE  ARG A  17      58.706  77.121  69.173  1.00  0.00           N
ATOM    414  CZ  ARG A  17      59.326  78.201  68.733  1.00  0.00           C
ATOM    415  NH1 ARG A  17      58.876  78.941  67.733  1.00  0.00           N
ATOM    418  NH2 ARG A  17      60.446  78.611  69.293  1.00  0.00           N
ATOM    421  C   ARG A  17      53.386  73.591  68.773  1.00  0.00           C
ATOM    422  O   ARG A  17      52.706  74.031  67.853  1.00  0.00           O
ATOM    423  N   ALA A  18      52.836  72.891  69.773  1.00  0.00           N
ATOM    425  CA  ALA A  18      51.486  72.401  69.673  1.00  0.00           C
ATOM    427  CB  ALA A  18      51.456  70.901  69.333  1.00  0.00           C
ATOM    431  C   ALA A  18      50.766  72.621  70.973  1.00  0.00           C
ATOM    432  O   ALA A  18      51.306  72.361  72.053  1.00  0.00           O
ATOM    433  N   GLN A  19      49.526  73.121  70.873  1.00  0.00           N
ATOM    435  CA  GLN A  19      48.726  73.721  71.923  1.00  0.00           C
ATOM    437  CB  GLN A  19      48.016  72.641  72.753  1.00  0.00           C
ATOM    440  CG  GLN A  19      46.986  73.181  73.773  1.00  0.00           C
ATOM    443  CD  GLN A  19      45.766  73.801  73.103  1.00  0.00           C
ATOM    444  OE1 GLN A  19      44.806  73.081  72.803  1.00  0.00           O
ATOM    445  NE2 GLN A  19      45.726  75.131  72.923  1.00  0.00           N
ATOM    448  C   GLN A  19      49.386  74.761  72.823  1.00  0.00           C
ATOM    449  O   GLN A  19      48.946  75.911  72.823  1.00  0.00           O
ATOM    450  N   SER A  20      50.446  74.421  73.603  1.00  0.00           N
ATOM    452  CA  SER A  20      51.076  75.271  74.613  1.00  0.00           C
ATOM    454  CB  SER A  20      52.376  74.661  75.253  1.00  0.00           C
ATOM    457  OG  SER A  20      52.136  73.451  75.953  1.00  0.00           O
ATOM    459  C   SER A  20      51.526  76.571  74.023  1.00  0.00           C
ATOM    460  O   SER A  20      51.216  77.641  74.533  1.00  0.00           O
ATOM    461  N   TYR A  21      52.186  76.501  72.863  1.00  0.00           N
ATOM    463  CA  TYR A  21      52.546  77.641  72.033  1.00  0.00           C
ATOM    465  CB  TYR A  21      53.396  77.161  70.843  1.00  0.00           C
ATOM    468  CG  TYR A  21      53.866  78.271  69.933  1.00  0.00           C
ATOM    469  CD1 TYR A  21      54.976  79.051  70.313  1.00  0.00           C
ATOM    471  CE1 TYR A  21      55.486  80.031  69.443  1.00  0.00           C
ATOM    473  CZ  TYR A  21      54.866  80.271  68.223  1.00  0.00           C
ATOM    474  OH  TYR A  21      55.396  81.251  67.353  1.00  0.00           O
ATOM    476  CD2 TYR A  21      53.246  78.531  68.693  1.00  0.00           C
ATOM    478  CE2 TYR A  21      53.736  79.541  67.863  1.00  0.00           C
ATOM    480  C   TYR A  21      51.396  78.481  71.553  1.00  0.00           C
ATOM    481  O   TYR A  21      51.476  79.701  71.543  1.00  0.00           O
ATOM    482  N   LYS A  22      50.266  77.881  71.123  1.00  0.00           N
ATOM    484  CA  LYS A  22      49.096  78.661  70.733  1.00  0.00           C
ATOM    486  CB  LYS A  22      47.946  77.781  70.153  1.00  0.00           C
ATOM    489  CG  LYS A  22      46.896  78.631  69.403  1.00  0.00           C
ATOM    492  CD  LYS A  22      45.586  77.931  68.993  1.00  0.00           C
ATOM    495  CE  LYS A  22      44.736  77.521  70.193  1.00  0.00           C
ATOM    498  NZ  LYS A  22      43.396  77.041  69.793  1.00  0.00           N
ATOM    502  C   LYS A  22      48.576  79.481  71.903  1.00  0.00           C
ATOM    503  O   LYS A  22      48.346  80.681  71.813  1.00  0.00           O
ATOM    504  N   ASP A  23      48.486  78.841  73.093  1.00  0.00           N
ATOM    506  CA  ASP A  23      48.156  79.521  74.323  1.00  0.00           C
ATOM    508  CB  ASP A  23      47.996  78.471  75.453  1.00  0.00           C
ATOM    511  CG  ASP A  23      46.856  77.471  75.263  1.00  0.00           C
ATOM    512  OD1 ASP A  23      45.976  77.571  74.383  1.00  0.00           O
ATOM    513  OD2 ASP A  23      46.796  76.561  76.143  1.00  0.00           O
ATOM    514  C   ASP A  23      49.186  80.611  74.703  1.00  0.00           C
ATOM    515  O   ASP A  23      48.836  81.701  75.133  1.00  0.00           O
ATOM    516  N   LEU A  24      50.496  80.341  74.513  1.00  0.00           N
ATOM    518  CA  LEU A  24      51.616  81.251  74.693  1.00  0.00           C
ATOM    520  CB  LEU A  24      52.876  80.371  74.403  1.00  0.00           C
ATOM    523  CG  LEU A  24      54.266  80.731  74.953  1.00  0.00           C
ATOM    525  CD1 LEU A  24      54.816  81.981  74.283  1.00  0.00           C
ATOM    529  CD2 LEU A  24      54.296  80.791  76.483  1.00  0.00           C
ATOM    533  C   LEU A  24      51.576  82.521  73.803  1.00  0.00           C
ATOM    534  O   LEU A  24      51.746  83.641  74.293  1.00  0.00           O
ATOM    535  N   THR A  25      51.306  82.391  72.483  1.00  0.00           N
ATOM    537  CA  THR A  25      51.366  83.511  71.533  1.00  0.00           C
ATOM    539  CB  THR A  25      51.676  83.101  70.103  1.00  0.00           C
ATOM    541  OG1 THR A  25      50.806  82.111  69.583  1.00  0.00           O
ATOM    543  CG2 THR A  25      53.076  82.491  70.073  1.00  0.00           C
ATOM    547  C   THR A  25      50.096  84.331  71.513  1.00  0.00           C
ATOM    548  O   THR A  25      50.086  85.521  71.183  1.00  0.00           O
ATOM    549  N   HIS A  26      48.976  83.721  71.943  1.00  0.00           N
ATOM    551  CA  HIS A  26      47.666  84.351  72.003  1.00  0.00           C
ATOM    553  CB  HIS A  26      46.536  83.301  71.783  1.00  0.00           C
ATOM    556  ND1 HIS A  26      47.136  82.261  69.553  1.00  0.00           N
ATOM    557  CG  HIS A  26      46.216  82.881  70.383  1.00  0.00           C
ATOM    558  CE1 HIS A  26      46.446  81.891  68.493  1.00  0.00           C
ATOM    560  NE2 HIS A  26      45.146  82.251  68.573  1.00  0.00           N
ATOM    562  CD2 HIS A  26      44.986  82.881  69.783  1.00  0.00           C
ATOM    564  C   HIS A  26      47.426  85.031  73.353  1.00  0.00           C
ATOM    565  O   HIS A  26      46.316  85.491  73.633  1.00  0.00           O
ATOM    566  N   LEU A  27      48.456  85.141  74.223  1.00  0.00           N
ATOM    568  CA  LEU A  27      48.346  85.901  75.463  1.00  0.00           C
ATOM    570  CB  LEU A  27      49.576  85.741  76.403  1.00  0.00           C
ATOM    573  CG  LEU A  27      49.776  84.331  77.013  1.00  0.00           C
ATOM    575  CD1 LEU A  27      51.066  84.231  77.843  1.00  0.00           C
ATOM    579  CD2 LEU A  27      48.566  83.861  77.833  1.00  0.00           C
ATOM    583  C   LEU A  27      48.046  87.391  75.263  1.00  0.00           C
ATOM    584  O   LEU A  27      48.566  88.021  74.333  1.00  0.00           O
ATOM    585  N   PRO A  28      47.206  88.011  76.103  1.00  0.00           N
ATOM    586  CD  PRO A  28      46.526  87.381  77.233  1.00  0.00           C
ATOM    589  CA  PRO A  28      47.126  89.461  76.163  1.00  0.00           C
ATOM    591  CB  PRO A  28      46.026  89.731  77.193  1.00  0.00           C
ATOM    594  CG  PRO A  28      46.086  88.531  78.143  1.00  0.00           C
ATOM    597  C   PRO A  28      48.456  90.111  76.513  1.00  0.00           C
ATOM    598  O   PRO A  28      49.176  89.621  77.383  1.00  0.00           O
ATOM    599  N   ALA A  29      48.816  91.181  75.793  1.00  0.00           N
ATOM    601  CA  ALA A  29      50.066  91.861  75.983  1.00  0.00           C
ATOM    603  CB  ALA A  29      50.366  92.741  74.753  1.00  0.00           C
ATOM    607  C   ALA A  29      50.106  92.691  77.273  1.00  0.00           C
ATOM    608  O   ALA A  29      49.076  93.171  77.753  1.00  0.00           O
ATOM    609  N   PRO A  30      51.276  92.931  77.863  1.00  0.00           N
ATOM    610  CD  PRO A  30      52.526  92.211  77.583  1.00  0.00           C
ATOM    613  CA  PRO A  30      51.386  93.791  79.033  1.00  0.00           C
ATOM    615  CB  PRO A  30      52.726  93.361  79.663  1.00  0.00           C
ATOM    618  CG  PRO A  30      53.566  92.861  78.493  1.00  0.00           C
ATOM    621  C   PRO A  30      51.466  95.241  78.593  1.00  0.00           C
ATOM    622  O   PRO A  30      51.406  95.541  77.403  1.00  0.00           O
ATOM    623  N   THR A  31      51.596  96.181  79.543  1.00  0.00           N
ATOM    625  CA  THR A  31      51.776  97.601  79.243  1.00  0.00           C
ATOM    627  CB  THR A  31      51.696  98.491  80.483  1.00  0.00           C
ATOM    629  OG1 THR A  31      52.736  98.251  81.423  1.00  0.00           O
ATOM    631  CG2 THR A  31      50.386  98.221  81.203  1.00  0.00           C
ATOM    635  C   THR A  31      53.066  97.901  78.493  1.00  0.00           C
ATOM    636  O   THR A  31      53.146  98.821  77.683  1.00  0.00           O
ATOM    637  N   GLY A  32      54.136  97.151  78.823  1.00  0.00           N
ATOM    639  CA  GLY A  32      55.416  97.221  78.163  1.00  0.00           C
ATOM    642  C   GLY A  32      56.126  95.931  78.413  1.00  0.00           C
ATOM    643  O   GLY A  32      55.946  95.311  79.453  1.00  0.00           O
ATOM    644  N   LYS A  33      56.946  95.481  77.453  1.00  0.00           N
ATOM    646  CA  LYS A  33      57.816  94.331  77.593  1.00  0.00           C
ATOM    648  CB  LYS A  33      58.596  94.011  76.303  1.00  0.00           C
ATOM    651  CG  LYS A  33      57.706  93.551  75.153  1.00  0.00           C
ATOM    654  CD  LYS A  33      58.576  93.141  73.953  1.00  0.00           C
ATOM    657  CE  LYS A  33      57.796  92.751  72.693  1.00  0.00           C
ATOM    660  NZ  LYS A  33      57.146  93.941  72.113  1.00  0.00           N
ATOM    664  C   LYS A  33      58.836  94.371  78.713  1.00  0.00           C
ATOM    665  O   LYS A  33      59.426  95.411  79.033  1.00  0.00           O
ATOM    666  N   ILE A  34      59.106  93.211  79.313  1.00  0.00           N
ATOM    668  CA  ILE A  34      59.896  93.081  80.513  1.00  0.00           C
ATOM    670  CB  ILE A  34      59.116  92.211  81.493  1.00  0.00           C
ATOM    672  CG2 ILE A  34      59.916  91.901  82.783  1.00  0.00           C
ATOM    676  CG1 ILE A  34      57.756  92.881  81.823  1.00  0.00           C
ATOM    679  CD  ILE A  34      56.776  91.941  82.503  1.00  0.00           C
ATOM    683  C   ILE A  34      61.256  92.491  80.173  1.00  0.00           C
ATOM    684  O   ILE A  34      61.366  91.411  79.583  1.00  0.00           O
ATOM    685  N   PHE A  35      62.376  93.161  80.523  1.00  0.00           N
ATOM    687  CA  PHE A  35      63.706  92.571  80.403  1.00  0.00           C
ATOM    689  CB  PHE A  35      64.856  93.561  80.723  1.00  0.00           C
ATOM    692  CG  PHE A  35      64.886  94.591  79.653  1.00  0.00           C
ATOM    693  CD1 PHE A  35      65.446  94.281  78.403  1.00  0.00           C
ATOM    695  CE1 PHE A  35      65.376  95.201  77.343  1.00  0.00           C
ATOM    697  CZ  PHE A  35      64.806  96.451  77.553  1.00  0.00           C
ATOM    699  CD2 PHE A  35      64.376  95.871  79.863  1.00  0.00           C
ATOM    701  CE2 PHE A  35      64.346  96.811  78.823  1.00  0.00           C
ATOM    703  C   PHE A  35      63.916  91.341  81.273  1.00  0.00           C
ATOM    704  O   PHE A  35      63.666  91.391  82.473  1.00  0.00           O
ATOM    705  N   VAL A  36      64.406  90.241  80.673  1.00  0.00           N
ATOM    707  CA  VAL A  36      64.636  89.011  81.383  1.00  0.00           C
ATOM    709  CB  VAL A  36      63.546  87.971  81.113  1.00  0.00           C
ATOM    711  CG1 VAL A  36      63.526  87.511  79.643  1.00  0.00           C
ATOM    715  CG2 VAL A  36      63.696  86.771  82.063  1.00  0.00           C
ATOM    719  C   VAL A  36      66.006  88.511  80.983  1.00  0.00           C
ATOM    720  O   VAL A  36      66.456  88.671  79.853  1.00  0.00           O
ATOM    721  N   SER A  37      66.746  87.921  81.923  1.00  0.00           N
ATOM    723  CA  SER A  37      67.996  87.271  81.613  1.00  0.00           C
ATOM    725  CB  SER A  37      69.256  87.961  82.213  1.00  0.00           C
ATOM    728  OG  SER A  37      69.106  88.311  83.593  1.00  0.00           O
ATOM    730  C   SER A  37      67.896  85.831  82.003  1.00  0.00           C
ATOM    731  O   SER A  37      67.356  85.481  83.053  1.00  0.00           O
ATOM    732  N   VAL A  38      68.386  84.941  81.133  1.00  0.00           N
ATOM    734  CA  VAL A  38      68.416  83.511  81.383  1.00  0.00           C
ATOM    736  CB  VAL A  38      67.606  82.711  80.373  1.00  0.00           C
ATOM    738  CG1 VAL A  38      67.706  81.201  80.673  1.00  0.00           C
ATOM    742  CG2 VAL A  38      66.136  83.141  80.463  1.00  0.00           C
ATOM    746  C   VAL A  38      69.866  83.121  81.273  1.00  0.00           C
ATOM    747  O   VAL A  38      70.536  83.391  80.273  1.00  0.00           O
ATOM    748  N   TYR A  39      70.416  82.491  82.313  1.00  0.00           N
ATOM    750  CA  TYR A  39      71.806  82.081  82.333  1.00  0.00           C
ATOM    752  CB  TYR A  39      72.426  82.401  83.723  1.00  0.00           C
ATOM    755  CG  TYR A  39      72.836  83.851  83.823  1.00  0.00           C
ATOM    756  CD1 TYR A  39      71.906  84.851  84.143  1.00  0.00           C
ATOM    758  CE1 TYR A  39      72.316  86.171  84.373  1.00  0.00           C
ATOM    760  CZ  TYR A  39      73.676  86.491  84.303  1.00  0.00           C
ATOM    761  OH  TYR A  39      74.136  87.801  84.603  1.00  0.00           O
ATOM    763  CD2 TYR A  39      74.196  84.201  83.733  1.00  0.00           C
ATOM    765  CE2 TYR A  39      74.616  85.511  83.963  1.00  0.00           C
ATOM    767  C   TYR A  39      71.946  80.601  81.993  1.00  0.00           C
ATOM    768  O   TYR A  39      72.586  80.231  81.013  1.00  0.00           O
ATOM    769  N   ASN A  40      71.346  79.701  82.783  1.00  0.00           N
ATOM    771  CA  ASN A  40      71.306  78.311  82.413  1.00  0.00           C
ATOM    773  CB  ASN A  40      72.566  77.551  82.913  1.00  0.00           C
ATOM    776  CG  ASN A  40      72.676  76.141  82.333  1.00  0.00           C
ATOM    777  OD1 ASN A  40      72.926  75.151  83.013  1.00  0.00           O
ATOM    778  ND2 ASN A  40      72.566  76.071  80.983  1.00  0.00           N
ATOM    781  C   ASN A  40      70.066  77.661  82.953  1.00  0.00           C
ATOM    782  O   ASN A  40      69.536  78.051  83.993  1.00  0.00           O
ATOM    783  N   ILE A  41      69.566  76.651  82.213  1.00  0.00           N
ATOM    785  CA  ILE A  41      68.676  75.651  82.743  1.00  0.00           C
ATOM    787  CB  ILE A  41      67.296  75.661  82.053  1.00  0.00           C
ATOM    789  CG2 ILE A  41      66.506  74.351  82.363  1.00  0.00           C
ATOM    793  CG1 ILE A  41      66.456  76.871  82.503  1.00  0.00           C
ATOM    796  CD  ILE A  41      66.796  78.221  81.873  1.00  0.00           C
ATOM    800  C   ILE A  41      69.386  74.321  82.553  1.00  0.00           C
ATOM    801  O   ILE A  41      69.666  73.921  81.433  1.00  0.00           O
ATOM    802  N   GLN A  42      69.726  73.621  83.653  1.00  0.00           N
ATOM    804  CA  GLN A  42      70.546  72.411  83.573  1.00  0.00           C
ATOM    806  CB  GLN A  42      71.686  72.351  84.623  1.00  0.00           C
ATOM    809  CG  GLN A  42      71.216  72.601  86.073  1.00  0.00           C
ATOM    812  CD  GLN A  42      71.186  74.081  86.393  1.00  0.00           C
ATOM    813  OE1 GLN A  42      70.166  74.751  86.363  1.00  0.00           O
ATOM    814  NE2 GLN A  42      72.366  74.651  86.703  1.00  0.00           N
ATOM    817  C   GLN A  42      69.766  71.121  83.663  1.00  0.00           C
ATOM    818  O   GLN A  42      68.636  71.061  84.163  1.00  0.00           O
ATOM    819  N   ASP A  43      70.366  70.011  83.173  1.00  0.00           N
ATOM    821  CA  ASP A  43      69.756  68.691  83.213  1.00  0.00           C
ATOM    823  CB  ASP A  43      70.196  67.851  81.993  1.00  0.00           C
ATOM    826  CG  ASP A  43      69.576  66.471  81.963  1.00  0.00           C
ATOM    827  OD1 ASP A  43      68.536  66.241  82.623  1.00  0.00           O
ATOM    828  OD2 ASP A  43      70.106  65.611  81.203  1.00  0.00           O
ATOM    829  C   ASP A  43      69.956  67.961  84.563  1.00  0.00           C
ATOM    830  O   ASP A  43      70.826  67.111  84.743  1.00  0.00           O
ATOM    831  N   GLU A  44      69.056  68.241  85.523  1.00  0.00           N
ATOM    833  CA  GLU A  44      69.046  67.621  86.833  1.00  0.00           C
ATOM    835  CB  GLU A  44      68.346  68.521  87.903  1.00  0.00           C
ATOM    838  CG  GLU A  44      69.156  69.771  88.343  1.00  0.00           C
ATOM    841  CD  GLU A  44      68.386  70.681  89.303  1.00  0.00           C
ATOM    842  OE1 GLU A  44      67.236  70.331  89.673  1.00  0.00           O
ATOM    843  OE2 GLU A  44      68.886  71.801  89.593  1.00  0.00           O
ATOM    844  C   GLU A  44      68.366  66.251  86.853  1.00  0.00           C
ATOM    845  O   GLU A  44      68.096  65.681  87.903  1.00  0.00           O
ATOM    846  N   THR A  45      68.076  65.631  85.683  1.00  0.00           N
ATOM    848  CA  THR A  45      67.506  64.271  85.643  1.00  0.00           C
ATOM    850  CB  THR A  45      67.026  63.831  84.263  1.00  0.00           C
ATOM    852  OG1 THR A  45      68.076  63.721  83.313  1.00  0.00           O
ATOM    854  CG2 THR A  45      66.006  64.841  83.733  1.00  0.00           C
ATOM    858  C   THR A  45      68.416  63.181  86.193  1.00  0.00           C
ATOM    859  O   THR A  45      67.986  62.261  86.883  1.00  0.00           O
ATOM    860  N   GLY A  46      69.716  63.261  85.853  1.00  0.00           N
ATOM    862  CA  GLY A  46      70.726  62.261  86.173  1.00  0.00           C
ATOM    865  C   GLY A  46      70.586  61.021  85.333  1.00  0.00           C
ATOM    866  O   GLY A  46      71.166  59.981  85.643  1.00  0.00           O
ATOM    867  N   GLN A  47      69.786  61.121  84.253  1.00  0.00           N
ATOM    869  CA  GLN A  47      69.326  60.011  83.473  1.00  0.00           C
ATOM    871  CB  GLN A  47      67.766  59.971  83.383  1.00  0.00           C
ATOM    874  CG  GLN A  47      67.016  59.731  84.723  1.00  0.00           C
ATOM    877  CD  GLN A  47      67.686  58.681  85.603  1.00  0.00           C
ATOM    878  OE1 GLN A  47      67.856  57.521  85.213  1.00  0.00           O
ATOM    879  NE2 GLN A  47      68.106  59.071  86.823  1.00  0.00           N
ATOM    882  C   GLN A  47      69.886  60.031  82.073  1.00  0.00           C
ATOM    883  O   GLN A  47      70.076  61.061  81.423  1.00  0.00           O
ATOM    884  N   PHE A  48      70.166  58.831  81.563  1.00  0.00           N
ATOM    886  CA  PHE A  48      70.816  58.541  80.303  1.00  0.00           C
ATOM    888  CB  PHE A  48      72.256  58.011  80.503  1.00  0.00           C
ATOM    891  CG  PHE A  48      73.096  59.131  81.053  1.00  0.00           C
ATOM    892  CD1 PHE A  48      73.156  59.381  82.433  1.00  0.00           C
ATOM    894  CE1 PHE A  48      73.896  60.461  82.933  1.00  0.00           C
ATOM    896  CZ  PHE A  48      74.616  61.271  82.043  1.00  0.00           C
ATOM    898  CD2 PHE A  48      73.826  59.951  80.183  1.00  0.00           C
ATOM    900  CE2 PHE A  48      74.576  61.021  80.673  1.00  0.00           C
ATOM    902  C   PHE A  48      69.956  57.501  79.643  1.00  0.00           C
ATOM    903  O   PHE A  48      69.116  56.881  80.273  1.00  0.00           O
ATOM    904  N   LYS A  49      70.076  57.281  78.333  1.00  0.00           N
ATOM    906  CA  LYS A  49      69.396  56.171  77.693  1.00  0.00           C
ATOM    908  CB  LYS A  49      69.386  56.341  76.173  1.00  0.00           C
ATOM    911  CG  LYS A  49      68.496  57.511  75.733  1.00  0.00           C
ATOM    914  CD  LYS A  49      68.516  57.711  74.223  1.00  0.00           C
ATOM    917  CE  LYS A  49      67.596  58.861  73.793  1.00  0.00           C
ATOM    920  NZ  LYS A  49      67.676  59.081  72.343  1.00  0.00           N
ATOM    924  C   LYS A  49      69.776  54.771  78.173  1.00  0.00           C
ATOM    925  O   LYS A  49      70.896  54.561  78.653  1.00  0.00           O
ATOM    926  N   PRO A  50      68.896  53.771  78.083  1.00  0.00           N
ATOM    927  CD  PRO A  50      67.446  53.951  77.943  1.00  0.00           C
ATOM    930  CA  PRO A  50      69.256  52.391  78.353  1.00  0.00           C
ATOM    932  CB  PRO A  50      67.916  51.771  78.773  1.00  0.00           C
ATOM    935  CG  PRO A  50      66.846  52.551  78.013  1.00  0.00           C
ATOM    938  C   PRO A  50      69.796  51.771  77.073  1.00  0.00           C
ATOM    939  O   PRO A  50      69.796  52.421  76.033  1.00  0.00           O
ATOM    940  N   TYR A  51      70.346  50.541  77.123  1.00  0.00           N
ATOM    942  CA  TYR A  51      70.796  49.781  75.963  1.00  0.00           C
ATOM    944  CB  TYR A  51      71.446  48.451  76.483  1.00  0.00           C
ATOM    947  CG  TYR A  51      72.166  47.631  75.443  1.00  0.00           C
ATOM    948  CD1 TYR A  51      73.536  47.831  75.233  1.00  0.00           C
ATOM    950  CE1 TYR A  51      74.236  47.061  74.293  1.00  0.00           C
ATOM    952  CZ  TYR A  51      73.576  46.091  73.543  1.00  0.00           C
ATOM    953  OH  TYR A  51      74.296  45.361  72.563  1.00  0.00           O
ATOM    955  CD2 TYR A  51      71.516  46.621  74.703  1.00  0.00           C
ATOM    957  CE2 TYR A  51      72.216  45.861  73.753  1.00  0.00           C
ATOM    959  C   TYR A  51      69.626  49.501  74.993  1.00  0.00           C
ATOM    960  O   TYR A  51      68.566  49.111  75.493  1.00  0.00           O
ATOM    961  N   PRO A  52      69.746  49.681  73.663  1.00  0.00           N
ATOM    962  CD  PRO A  52      68.696  49.161  72.773  1.00  0.00           C
ATOM    965  CA  PRO A  52      71.036  49.701  72.973  1.00  0.00           C
ATOM    967  CB  PRO A  52      70.776  48.901  71.673  1.00  0.00           C
ATOM    970  CG  PRO A  52      69.456  48.161  71.903  1.00  0.00           C
ATOM    973  C   PRO A  52      71.546  51.091  72.623  1.00  0.00           C
ATOM    974  O   PRO A  52      72.356  51.211  71.713  1.00  0.00           O
ATOM    975  N   ALA A  53      71.176  52.151  73.373  1.00  0.00           N
ATOM    977  CA  ALA A  53      71.776  53.461  73.173  1.00  0.00           C
ATOM    979  CB  ALA A  53      70.936  54.591  73.783  1.00  0.00           C
ATOM    983  C   ALA A  53      73.256  53.551  73.543  1.00  0.00           C
ATOM    984  O   ALA A  53      73.866  52.631  74.103  1.00  0.00           O
ATOM    985  N   SER A  54      73.916  54.681  73.193  1.00  0.00           N
ATOM    987  CA  SER A  54      75.186  55.081  73.823  1.00  0.00           C
ATOM    989  CB  SER A  54      75.856  56.321  73.143  1.00  0.00           C
ATOM    992  OG  SER A  54      77.036  56.801  73.813  1.00  0.00           O
ATOM    994  C   SER A  54      75.036  55.371  75.303  1.00  0.00           C
ATOM    995  O   SER A  54      74.046  55.951  75.743  1.00  0.00           O
ATOM    996  N   ASN A  55      76.066  55.031  76.103  1.00  0.00           N
ATOM    998  CA  ASN A  55      76.106  55.291  77.533  1.00  0.00           C
ATOM   1000  CB  ASN A  55      77.456  54.721  78.073  1.00  0.00           C
ATOM   1003  CG  ASN A  55      77.636  54.891  79.573  1.00  0.00           C
ATOM   1004  OD1 ASN A  55      76.736  55.261  80.313  1.00  0.00           O
ATOM   1005  ND2 ASN A  55      78.866  54.601  80.053  1.00  0.00           N
ATOM   1008  C   ASN A  55      75.926  56.781  77.813  1.00  0.00           C
ATOM   1009  O   ASN A  55      75.156  57.211  78.673  1.00  0.00           O
ATOM   1010  N   PHE A  56      76.586  57.601  76.993  1.00  0.00           N
ATOM   1012  CA  PHE A  56      76.666  59.031  77.113  1.00  0.00           C
ATOM   1014  CB  PHE A  56      77.896  59.541  76.313  1.00  0.00           C
ATOM   1017  CG  PHE A  56      79.146  58.841  76.783  1.00  0.00           C
ATOM   1018  CD1 PHE A  56      79.726  59.161  78.013  1.00  0.00           C
ATOM   1020  CE1 PHE A  56      80.906  58.531  78.433  1.00  0.00           C
ATOM   1022  CZ  PHE A  56      81.536  57.611  77.593  1.00  0.00           C
ATOM   1024  CD2 PHE A  56      79.766  57.901  75.953  1.00  0.00           C
ATOM   1026  CE2 PHE A  56      80.966  57.291  76.343  1.00  0.00           C
ATOM   1028  C   PHE A  56      75.456  59.721  76.513  1.00  0.00           C
ATOM   1029  O   PHE A  56      75.346  60.951  76.593  1.00  0.00           O
ATOM   1030  N   SER A  57      74.526  59.001  75.863  1.00  0.00           N
ATOM   1032  CA  SER A  57      73.266  59.561  75.393  1.00  0.00           C
ATOM   1034  CB  SER A  57      72.466  58.641  74.423  1.00  0.00           C
ATOM   1037  OG  SER A  57      73.106  58.551  73.143  1.00  0.00           O
ATOM   1039  C   SER A  57      72.346  59.941  76.513  1.00  0.00           C
ATOM   1040  O   SER A  57      71.766  59.081  77.183  1.00  0.00           O
ATOM   1041  N   THR A  58      72.166  61.241  76.753  1.00  0.00           N
ATOM   1043  CA  THR A  58      71.256  61.761  77.763  1.00  0.00           C
ATOM   1045  CB  THR A  58      71.346  63.271  77.953  1.00  0.00           C
ATOM   1047  OG1 THR A  58      71.196  63.981  76.733  1.00  0.00           O
ATOM   1049  CG2 THR A  58      72.756  63.611  78.463  1.00  0.00           C
ATOM   1053  C   THR A  58      69.806  61.351  77.563  1.00  0.00           C
ATOM   1054  O   THR A  58      69.346  61.131  76.443  1.00  0.00           O
ATOM   1055  N   ALA A  59      69.026  61.191  78.643  1.00  0.00           N
ATOM   1057  CA  ALA A  59      67.606  60.921  78.593  1.00  0.00           C
ATOM   1059  CB  ALA A  59      67.056  60.621  80.003  1.00  0.00           C
ATOM   1063  C   ALA A  59      66.766  62.021  77.983  1.00  0.00           C
ATOM   1064  O   ALA A  59      65.806  61.751  77.253  1.00  0.00           O
ATOM   1065  N   VAL A  60      67.146  63.281  78.263  1.00  0.00           N
ATOM   1067  CA  VAL A  60      66.526  64.541  77.863  1.00  0.00           C
ATOM   1069  CB  VAL A  60      66.056  65.321  79.093  1.00  0.00           C
ATOM   1071  CG1 VAL A  60      65.336  66.611  78.683  1.00  0.00           C
ATOM   1075  CG2 VAL A  60      65.096  64.431  79.893  1.00  0.00           C
ATOM   1079  C   VAL A  60      67.576  65.381  77.113  1.00  0.00           C
ATOM   1080  O   VAL A  60      68.736  65.371  77.533  1.00  0.00           O
ATOM   1081  N   PRO A  61      67.286  66.071  76.013  1.00  0.00           N
ATOM   1082  CD  PRO A  61      66.056  65.911  75.223  1.00  0.00           C
ATOM   1085  CA  PRO A  61      68.156  67.101  75.433  1.00  0.00           C
ATOM   1087  CB  PRO A  61      67.256  67.791  74.393  1.00  0.00           C
ATOM   1090  CG  PRO A  61      66.336  66.671  73.923  1.00  0.00           C
ATOM   1093  C   PRO A  61      68.826  68.101  76.363  1.00  0.00           C
ATOM   1094  O   PRO A  61      68.296  68.451  77.413  1.00  0.00           O
ATOM   1095  N   GLN A  62      70.016  68.581  75.973  1.00  0.00           N
ATOM   1097  CA  GLN A  62      70.776  69.551  76.713  1.00  0.00           C
ATOM   1099  CB  GLN A  62      72.266  69.151  76.693  1.00  0.00           C
ATOM   1102  CG  GLN A  62      72.566  67.721  77.213  1.00  0.00           C
ATOM   1105  CD  GLN A  62      72.136  67.471  78.663  1.00  0.00           C
ATOM   1106  OE1 GLN A  62      72.926  67.671  79.593  1.00  0.00           O
ATOM   1107  NE2 GLN A  62      70.916  66.931  78.843  1.00  0.00           N
ATOM   1110  C   GLN A  62      70.586  70.921  76.083  1.00  0.00           C
ATOM   1111  O   GLN A  62      71.526  71.651  75.743  1.00  0.00           O
ATOM   1112  N   SER A  63      69.316  71.311  75.903  1.00  0.00           N
ATOM   1114  CA  SER A  63      68.946  72.481  75.113  1.00  0.00           C
ATOM   1116  CB  SER A  63      68.606  72.131  73.643  1.00  0.00           C
ATOM   1119  OG  SER A  63      67.606  71.121  73.533  1.00  0.00           O
ATOM   1121  C   SER A  63      67.776  73.211  75.733  1.00  0.00           C
ATOM   1122  O   SER A  63      67.186  74.111  75.133  1.00  0.00           O
ATOM   1123  N   ALA A  64      67.466  72.911  77.003  1.00  0.00           N
ATOM   1125  CA  ALA A  64      66.446  73.581  77.773  1.00  0.00           C
ATOM   1127  CB  ALA A  64      66.556  73.021  79.193  1.00  0.00           C
ATOM   1131  C   ALA A  64      66.576  75.091  77.873  1.00  0.00           C
ATOM   1132  O   ALA A  64      65.596  75.841  77.803  1.00  0.00           O
ATOM   1133  N   THR A  65      67.816  75.581  78.043  1.00  0.00           N
ATOM   1135  CA  THR A  65      68.136  77.011  78.163  1.00  0.00           C
ATOM   1137  CB  THR A  65      69.646  77.261  78.323  1.00  0.00           C
ATOM   1139  OG1 THR A  65      70.206  76.381  79.293  1.00  0.00           O
ATOM   1141  CG2 THR A  65      69.926  78.681  78.823  1.00  0.00           C
ATOM   1145  C   THR A  65      67.696  77.791  76.953  1.00  0.00           C
ATOM   1146  O   THR A  65      67.046  78.831  77.073  1.00  0.00           O
ATOM   1147  N   ALA A  66      67.976  77.261  75.743  1.00  0.00           N
ATOM   1149  CA  ALA A  66      67.506  77.751  74.463  1.00  0.00           C
ATOM   1151  CB  ALA A  66      68.206  76.971  73.333  1.00  0.00           C
ATOM   1155  C   ALA A  66      65.996  77.721  74.303  1.00  0.00           C
ATOM   1156  O   ALA A  66      65.396  78.721  73.913  1.00  0.00           O
ATOM   1157  N   MET A  67      65.356  76.611  74.713  1.00  0.00           N
ATOM   1159  CA  MET A  67      63.916  76.491  74.723  1.00  0.00           C
ATOM   1161  CB  MET A  67      63.506  75.081  75.203  1.00  0.00           C
ATOM   1164  CG  MET A  67      63.796  73.991  74.163  1.00  0.00           C
ATOM   1167  SD  MET A  67      63.216  72.351  74.633  1.00  0.00           S
ATOM   1168  CE  MET A  67      63.906  71.531  73.173  1.00  0.00           C
ATOM   1172  C   MET A  67      63.186  77.531  75.563  1.00  0.00           C
ATOM   1173  O   MET A  67      62.206  78.151  75.133  1.00  0.00           O
ATOM   1174  N   LEU A  68      63.676  77.791  76.793  1.00  0.00           N
ATOM   1176  CA  LEU A  68      63.116  78.831  77.643  1.00  0.00           C
ATOM   1178  CB  LEU A  68      63.756  78.811  79.053  1.00  0.00           C
ATOM   1181  CG  LEU A  68      63.126  79.821  80.053  1.00  0.00           C
ATOM   1183  CD1 LEU A  68      61.636  79.561  80.283  1.00  0.00           C
ATOM   1187  CD2 LEU A  68      63.856  79.791  81.393  1.00  0.00           C
ATOM   1191  C   LEU A  68      63.216  80.241  77.073  1.00  0.00           C
ATOM   1192  O   LEU A  68      62.216  80.961  77.023  1.00  0.00           O
ATOM   1193  N   VAL A  69      64.386  80.671  76.573  1.00  0.00           N
ATOM   1195  CA  VAL A  69      64.506  82.011  76.003  1.00  0.00           C
ATOM   1197  CB  VAL A  69      65.926  82.481  75.753  1.00  0.00           C
ATOM   1199  CG1 VAL A  69      66.656  82.681  77.083  1.00  0.00           C
ATOM   1203  CG2 VAL A  69      66.686  81.471  74.913  1.00  0.00           C
ATOM   1207  C   VAL A  69      63.656  82.251  74.773  1.00  0.00           C
ATOM   1208  O   VAL A  69      63.086  83.331  74.623  1.00  0.00           O
ATOM   1209  N   THR A  70      63.506  81.241  73.873  1.00  0.00           N
ATOM   1211  CA  THR A  70      62.556  81.381  72.763  1.00  0.00           C
ATOM   1213  CB  THR A  70      62.656  80.331  71.653  1.00  0.00           C
ATOM   1215  OG1 THR A  70      62.726  79.001  72.143  1.00  0.00           O
ATOM   1217  CG2 THR A  70      63.926  80.531  70.823  1.00  0.00           C
ATOM   1221  C   THR A  70      61.136  81.521  73.283  1.00  0.00           C
ATOM   1222  O   THR A  70      60.396  82.421  72.883  1.00  0.00           O
ATOM   1223  N   ALA A  71      60.746  80.691  74.273  1.00  0.00           N
ATOM   1225  CA  ALA A  71      59.436  80.741  74.893  1.00  0.00           C
ATOM   1227  CB  ALA A  71      59.266  79.601  75.933  1.00  0.00           C
ATOM   1231  C   ALA A  71      59.126  82.081  75.533  1.00  0.00           C
ATOM   1232  O   ALA A  71      58.046  82.621  75.323  1.00  0.00           O
ATOM   1233  N   LEU A  72      60.076  82.691  76.273  1.00  0.00           N
ATOM   1235  CA  LEU A  72      59.976  84.041  76.783  1.00  0.00           C
ATOM   1237  CB  LEU A  72      61.206  84.391  77.663  1.00  0.00           C
ATOM   1240  CG  LEU A  72      61.366  83.531  78.943  1.00  0.00           C
ATOM   1242  CD1 LEU A  72      62.746  83.751  79.573  1.00  0.00           C
ATOM   1246  CD2 LEU A  72      60.276  83.831  79.983  1.00  0.00           C
ATOM   1250  C   LEU A  72      59.806  85.111  75.703  1.00  0.00           C
ATOM   1251  O   LEU A  72      58.976  86.021  75.833  1.00  0.00           O
ATOM   1252  N   LYS A  73      60.556  85.011  74.583  1.00  0.00           N
ATOM   1254  CA  LYS A  73      60.386  85.901  73.443  1.00  0.00           C
ATOM   1256  CB  LYS A  73      61.456  85.541  72.373  1.00  0.00           C
ATOM   1259  CG  LYS A  73      61.696  86.561  71.253  1.00  0.00           C
ATOM   1262  CD  LYS A  73      60.686  86.501  70.093  1.00  0.00           C
ATOM   1265  CE  LYS A  73      60.916  87.551  69.003  1.00  0.00           C
ATOM   1268  NZ  LYS A  73      62.196  87.311  68.343  1.00  0.00           N
ATOM   1272  C   LYS A  73      58.986  85.811  72.823  1.00  0.00           C
ATOM   1273  O   LYS A  73      58.316  86.811  72.573  1.00  0.00           O
ATOM   1274  N   ASP A  74      58.526  84.561  72.603  1.00  0.00           N
ATOM   1276  CA  ASP A  74      57.336  84.201  71.853  1.00  0.00           C
ATOM   1278  CB  ASP A  74      57.276  82.651  71.683  1.00  0.00           C
ATOM   1281  CG  ASP A  74      58.376  82.151  70.743  1.00  0.00           C
ATOM   1282  OD1 ASP A  74      58.926  82.981  69.993  1.00  0.00           O
ATOM   1283  OD2 ASP A  74      58.616  80.911  70.683  1.00  0.00           O
ATOM   1284  C   ASP A  74      56.026  84.781  72.383  1.00  0.00           C
ATOM   1285  O   ASP A  74      55.136  85.111  71.603  1.00  0.00           O
ATOM   1286  N   SER A  75      55.876  84.961  73.713  1.00  0.00           N
ATOM   1288  CA  SER A  75      54.656  85.491  74.323  1.00  0.00           C
ATOM   1290  CB  SER A  75      54.566  85.291  75.863  1.00  0.00           C
ATOM   1293  OG  SER A  75      55.716  85.801  76.533  1.00  0.00           O
ATOM   1295  C   SER A  75      54.456  86.971  74.133  1.00  0.00           C
ATOM   1296  O   SER A  75      53.356  87.481  74.353  1.00  0.00           O
ATOM   1297  N   ARG A  76      55.546  87.701  73.793  1.00  0.00           N
ATOM   1299  CA  ARG A  76      55.546  89.131  73.593  1.00  0.00           C
ATOM   1301  CB  ARG A  76      54.436  89.601  72.593  1.00  0.00           C
ATOM   1304  CG  ARG A  76      54.506  88.891  71.213  1.00  0.00           C
ATOM   1307  CD  ARG A  76      53.356  89.251  70.243  1.00  0.00           C
ATOM   1310  NE  ARG A  76      52.116  88.511  70.663  1.00  0.00           N
ATOM   1312  CZ  ARG A  76      51.006  89.051  71.163  1.00  0.00           C
ATOM   1313  NH1 ARG A  76      50.876  90.361  71.303  1.00  0.00           N
ATOM   1316  NH2 ARG A  76      49.966  88.301  71.483  1.00  0.00           N
ATOM   1319  C   ARG A  76      55.506  89.891  74.923  1.00  0.00           C
ATOM   1320  O   ARG A  76      55.306  91.111  74.943  1.00  0.00           O
ATOM   1321  N   TRP A  77      55.746  89.171  76.043  1.00  0.00           N
ATOM   1323  CA  TRP A  77      55.776  89.711  77.403  1.00  0.00           C
ATOM   1325  CB  TRP A  77      55.256  88.641  78.403  1.00  0.00           C
ATOM   1328  CG  TRP A  77      53.776  88.621  78.553  1.00  0.00           C
ATOM   1329  CD1 TRP A  77      52.806  88.141  77.703  1.00  0.00           C
ATOM   1331  NE1 TRP A  77      51.566  88.401  78.233  1.00  0.00           N
ATOM   1333  CE2 TRP A  77      51.716  89.031  79.423  1.00  0.00           C
ATOM   1334  CD2 TRP A  77      53.096  89.201  79.663  1.00  0.00           C
ATOM   1335  CE3 TRP A  77      53.526  89.881  80.803  1.00  0.00           C
ATOM   1337  CZ3 TRP A  77      52.556  90.361  81.673  1.00  0.00           C
ATOM   1339  CZ2 TRP A  77      50.766  89.491  80.313  1.00  0.00           C
ATOM   1341  CH2 TRP A  77      51.196  90.171  81.443  1.00  0.00           C
ATOM   1343  C   TRP A  77      57.156  90.101  77.853  1.00  0.00           C
ATOM   1344  O   TRP A  77      57.356  91.001  78.673  1.00  0.00           O
ATOM   1345  N   PHE A  78      58.176  89.431  77.303  1.00  0.00           N
ATOM   1347  CA  PHE A  78      59.526  89.601  77.743  1.00  0.00           C
ATOM   1349  CB  PHE A  78      60.136  88.341  78.423  1.00  0.00           C
ATOM   1352  CG  PHE A  78      59.316  87.941  79.613  1.00  0.00           C
ATOM   1353  CD1 PHE A  78      59.496  88.571  80.853  1.00  0.00           C
ATOM   1355  CE1 PHE A  78      58.706  88.231  81.963  1.00  0.00           C
ATOM   1357  CZ  PHE A  78      57.756  87.211  81.843  1.00  0.00           C
ATOM   1359  CD2 PHE A  78      58.366  86.901  79.513  1.00  0.00           C
ATOM   1361  CE2 PHE A  78      57.596  86.541  80.623  1.00  0.00           C
ATOM   1363  C   PHE A  78      60.336  89.931  76.533  1.00  0.00           C
ATOM   1364  O   PHE A  78      59.966  89.631  75.403  1.00  0.00           O
ATOM   1365  N   ILE A  79      61.486  90.571  76.743  1.00  0.00           N
ATOM   1367  CA  ILE A  79      62.536  90.671  75.763  1.00  0.00           C
ATOM   1369  CB  ILE A  79      62.796  92.111  75.333  1.00  0.00           C
ATOM   1371  CG2 ILE A  79      62.996  93.031  76.553  1.00  0.00           C
ATOM   1375  CG1 ILE A  79      63.956  92.201  74.323  1.00  0.00           C
ATOM   1378  CD  ILE A  79      64.166  93.601  73.733  1.00  0.00           C
ATOM   1382  C   ILE A  79      63.736  89.981  76.423  1.00  0.00           C
ATOM   1383  O   ILE A  79      64.266  90.481  77.413  1.00  0.00           O
ATOM   1384  N   PRO A  80      64.146  88.791  75.983  1.00  0.00           N
ATOM   1385  CD  PRO A  80      63.346  87.881  75.153  1.00  0.00           C
ATOM   1388  CA  PRO A  80      65.356  88.131  76.473  1.00  0.00           C
ATOM   1390  CB  PRO A  80      65.386  86.811  75.703  1.00  0.00           C
ATOM   1393  CG  PRO A  80      63.906  86.501  75.483  1.00  0.00           C
ATOM   1396  C   PRO A  80      66.626  88.921  76.303  1.00  0.00           C
ATOM   1397  O   PRO A  80      66.766  89.701  75.363  1.00  0.00           O
ATOM   1398  N   LEU A  81      67.596  88.731  77.203  1.00  0.00           N
ATOM   1400  CA  LEU A  81      68.926  89.251  77.053  1.00  0.00           C
ATOM   1402  CB  LEU A  81      69.306  90.201  78.203  1.00  0.00           C
ATOM   1405  CG  LEU A  81      68.406  91.431  78.353  1.00  0.00           C
ATOM   1407  CD1 LEU A  81      68.776  92.131  79.663  1.00  0.00           C
ATOM   1411  CD2 LEU A  81      68.576  92.381  77.163  1.00  0.00           C
ATOM   1415  C   LEU A  81      69.906  88.101  77.073  1.00  0.00           C
ATOM   1416  O   LEU A  81      69.906  87.281  77.993  1.00  0.00           O
ATOM   1417  N   GLU A  82      70.796  88.041  76.063  1.00  0.00           N
ATOM   1419  CA  GLU A  82      71.756  86.961  75.933  1.00  0.00           C
ATOM   1421  CB  GLU A  82      72.426  87.021  74.533  1.00  0.00           C
ATOM   1424  CG  GLU A  82      73.366  85.841  74.183  1.00  0.00           C
ATOM   1427  CD  GLU A  82      72.636  84.501  74.223  1.00  0.00           C
ATOM   1428  OE1 GLU A  82      72.516  83.961  75.363  1.00  0.00           O
ATOM   1429  OE2 GLU A  82      72.196  84.011  73.153  1.00  0.00           O
ATOM   1430  C   GLU A  82      72.756  86.901  77.083  1.00  0.00           C
ATOM   1431  O   GLU A  82      73.526  87.841  77.363  1.00  0.00           O
ATOM   1432  N   ARG A  83      72.716  85.801  77.843  1.00  0.00           N
ATOM   1434  CA  ARG A  83      73.676  85.521  78.883  1.00  0.00           C
ATOM   1436  CB  ARG A  83      73.086  85.661  80.313  1.00  0.00           C
ATOM   1439  CG  ARG A  83      72.676  87.091  80.733  1.00  0.00           C
ATOM   1442  CD  ARG A  83      73.856  88.061  80.853  1.00  0.00           C
ATOM   1445  NE  ARG A  83      73.306  89.401  81.253  1.00  0.00           N
ATOM   1447  CZ  ARG A  83      72.666  90.201  80.413  1.00  0.00           C
ATOM   1448  NH1 ARG A  83      72.516  89.901  79.153  1.00  0.00           N
ATOM   1451  NH2 ARG A  83      72.266  91.381  80.853  1.00  0.00           N
ATOM   1454  C   ARG A  83      74.226  84.131  78.753  1.00  0.00           C
ATOM   1455  O   ARG A  83      75.236  83.821  79.383  1.00  0.00           O
ATOM   1456  N   GLN A  84      73.626  83.241  77.923  1.00  0.00           N
ATOM   1458  CA  GLN A  84      74.176  81.921  77.673  1.00  0.00           C
ATOM   1460  CB  GLN A  84      73.166  81.001  76.933  1.00  0.00           C
ATOM   1463  CG  GLN A  84      73.726  79.581  76.693  1.00  0.00           C
ATOM   1466  CD  GLN A  84      72.656  78.571  76.263  1.00  0.00           C
ATOM   1467  OE1 GLN A  84      71.466  78.861  76.143  1.00  0.00           O
ATOM   1468  NE2 GLN A  84      73.106  77.311  76.043  1.00  0.00           N
ATOM   1471  C   GLN A  84      75.486  82.021  76.923  1.00  0.00           C
ATOM   1472  O   GLN A  84      76.496  81.421  77.293  1.00  0.00           O
ATOM   1473  N   GLY A  85      75.496  82.891  75.893  1.00  0.00           N
ATOM   1475  CA  GLY A  85      76.646  83.241  75.073  1.00  0.00           C
ATOM   1478  C   GLY A  85      77.266  84.541  75.503  1.00  0.00           C
ATOM   1479  O   GLY A  85      77.766  85.321  74.683  1.00  0.00           O
ATOM   1480  N   LEU A  86      77.246  84.851  76.813  1.00  0.00           N
ATOM   1482  CA  LEU A  86      77.746  86.111  77.323  1.00  0.00           C
ATOM   1484  CB  LEU A  86      77.576  86.211  78.863  1.00  0.00           C
ATOM   1487  CG  LEU A  86      78.076  87.531  79.513  1.00  0.00           C
ATOM   1489  CD1 LEU A  86      77.426  88.771  78.883  1.00  0.00           C
ATOM   1493  CD2 LEU A  86      77.816  87.481  81.023  1.00  0.00           C
ATOM   1497  C   LEU A  86      79.186  86.401  76.993  1.00  0.00           C
ATOM   1498  O   LEU A  86      79.516  87.491  76.523  1.00  0.00           O
ATOM   1499  N   GLN A  87      80.106  85.421  77.163  1.00  0.00           N
ATOM   1501  CA  GLN A  87      81.516  85.611  76.893  1.00  0.00           C
ATOM   1503  CB  GLN A  87      82.296  84.351  77.313  1.00  0.00           C
ATOM   1506  CG  GLN A  87      83.796  84.571  77.563  1.00  0.00           C
ATOM   1509  CD  GLN A  87      84.066  85.701  78.563  1.00  0.00           C
ATOM   1510  OE1 GLN A  87      83.276  86.051  79.443  1.00  0.00           O
ATOM   1511  NE2 GLN A  87      85.266  86.291  78.433  1.00  0.00           N
ATOM   1514  C   GLN A  87      81.826  85.971  75.433  1.00  0.00           C
ATOM   1515  O   GLN A  87      82.636  86.851  75.163  1.00  0.00           O
ATOM   1516  N   ASN A  88      81.116  85.331  74.473  1.00  0.00           N
ATOM   1518  CA  ASN A  88      81.196  85.631  73.043  1.00  0.00           C
ATOM   1520  CB  ASN A  88      80.266  84.691  72.213  1.00  0.00           C
ATOM   1523  CG  ASN A  88      80.776  83.251  72.303  1.00  0.00           C
ATOM   1524  OD1 ASN A  88      81.986  83.041  72.443  1.00  0.00           O
ATOM   1525  ND2 ASN A  88      79.886  82.241  72.213  1.00  0.00           N
ATOM   1528  C   ASN A  88      80.836  87.071  72.733  1.00  0.00           C
ATOM   1529  O   ASN A  88      81.496  87.731  71.953  1.00  0.00           O
ATOM   1530  N   LEU A  89      79.796  87.621  73.403  1.00  0.00           N
ATOM   1532  CA  LEU A  89      79.426  89.021  73.333  1.00  0.00           C
ATOM   1534  CB  LEU A  89      78.156  89.261  74.213  1.00  0.00           C
ATOM   1537  CG  LEU A  89      77.166  90.331  73.713  1.00  0.00           C
ATOM   1539  CD1 LEU A  89      76.096  90.591  74.793  1.00  0.00           C
ATOM   1543  CD2 LEU A  89      77.806  91.671  73.313  1.00  0.00           C
ATOM   1547  C   LEU A  89      80.536  89.931  73.843  1.00  0.00           C
ATOM   1548  O   LEU A  89      80.866  90.981  73.273  1.00  0.00           O
ATOM   1549  N   LEU A  90      81.176  89.551  74.963  1.00  0.00           N
ATOM   1551  CA  LEU A  90      82.256  90.341  75.533  1.00  0.00           C
ATOM   1553  CB  LEU A  90      82.576  89.931  76.983  1.00  0.00           C
ATOM   1556  CG  LEU A  90      81.366  90.051  77.943  1.00  0.00           C
ATOM   1558  CD1 LEU A  90      81.756  89.511  79.313  1.00  0.00           C
ATOM   1562  CD2 LEU A  90      80.796  91.461  78.083  1.00  0.00           C
ATOM   1566  C   LEU A  90      83.506  90.361  74.653  1.00  0.00           C
ATOM   1567  O   LEU A  90      84.146  91.401  74.513  1.00  0.00           O
ATOM   1568  N   ASN A  91      83.816  89.231  74.003  1.00  0.00           N
ATOM   1570  CA  ASN A  91      84.796  89.151  72.933  1.00  0.00           C
ATOM   1572  CB  ASN A  91      85.016  87.671  72.513  1.00  0.00           C
ATOM   1575  CG  ASN A  91      85.606  86.841  73.653  1.00  0.00           C
ATOM   1576  OD1 ASN A  91      86.136  87.331  74.653  1.00  0.00           O
ATOM   1577  ND2 ASN A  91      85.526  85.501  73.513  1.00  0.00           N
ATOM   1580  C   ASN A  91      84.436  90.041  71.723  1.00  0.00           C
ATOM   1581  O   ASN A  91      85.276  90.801  71.233  1.00  0.00           O
ATOM   1582  N   GLU A  92      83.166  90.031  71.243  1.00  0.00           N
ATOM   1584  CA  GLU A  92      82.736  90.891  70.133  1.00  0.00           C
ATOM   1586  CB  GLU A  92      81.236  90.661  69.783  1.00  0.00           C
ATOM   1589  CG  GLU A  92      80.876  89.211  69.353  1.00  0.00           C
ATOM   1592  CD  GLU A  92      80.596  89.011  67.863  1.00  0.00           C
ATOM   1593  OE1 GLU A  92      79.676  89.681  67.343  1.00  0.00           O
ATOM   1594  OE2 GLU A  92      81.276  88.141  67.253  1.00  0.00           O
ATOM   1595  C   GLU A  92      82.926  92.381  70.393  1.00  0.00           C
ATOM   1596  O   GLU A  92      83.556  93.131  69.643  1.00  0.00           O
ATOM   1597  N   ARG A  93      82.476  92.861  71.573  1.00  0.00           N
ATOM   1599  CA  ARG A  93      82.606  94.261  71.903  1.00  0.00           C
ATOM   1601  CB  ARG A  93      81.576  94.681  72.973  1.00  0.00           C
ATOM   1604  CG  ARG A  93      81.846  94.141  74.393  1.00  0.00           C
ATOM   1607  CD  ARG A  93      80.616  94.111  75.303  1.00  0.00           C
ATOM   1610  NE  ARG A  93      79.986  95.471  75.333  1.00  0.00           N
ATOM   1612  CZ  ARG A  93      80.336  96.491  76.123  1.00  0.00           C
ATOM   1613  NH1 ARG A  93      81.326  96.431  77.003  1.00  0.00           N
ATOM   1616  NH2 ARG A  93      79.656  97.621  76.063  1.00  0.00           N
ATOM   1619  C   ARG A  93      84.006  94.641  72.363  1.00  0.00           C
ATOM   1620  O   ARG A  93      84.376  95.811  72.343  1.00  0.00           O
ATOM   1621  N   LYS A  94      84.866  93.661  72.753  1.00  0.00           N
ATOM   1623  CA  LYS A  94      86.276  93.891  72.943  1.00  0.00           C
ATOM   1625  CB  LYS A  94      86.946  92.611  73.503  1.00  0.00           C
ATOM   1628  CG  LYS A  94      88.416  92.721  73.933  1.00  0.00           C
ATOM   1631  CD  LYS A  94      88.886  91.401  74.593  1.00  0.00           C
ATOM   1634  CE  LYS A  94      90.226  91.491  75.323  1.00  0.00           C
ATOM   1637  NZ  LYS A  94      90.396  90.381  76.283  1.00  0.00           N
ATOM   1641  C   LYS A  94      86.966  94.361  71.673  1.00  0.00           C
ATOM   1642  O   LYS A  94      87.756  95.311  71.693  1.00  0.00           O
ATOM   1643  N   ILE A  95      86.666  93.761  70.503  1.00  0.00           N
ATOM   1645  CA  ILE A  95      87.366  94.131  69.283  1.00  0.00           C
ATOM   1647  CB  ILE A  95      87.586  92.971  68.323  1.00  0.00           C
ATOM   1649  CG2 ILE A  95      88.106  91.761  69.123  1.00  0.00           C
ATOM   1653  CG1 ILE A  95      86.366  92.591  67.473  1.00  0.00           C
ATOM   1656  CD  ILE A  95      86.786  91.681  66.323  1.00  0.00           C
ATOM   1660  C   ILE A  95      86.736  95.291  68.543  1.00  0.00           C
ATOM   1661  O   ILE A  95      87.436  96.061  67.903  1.00  0.00           O
ATOM   1662  N   ILE A  96      85.396  95.511  68.703  1.00  0.00           N
ATOM   1664  CA  ILE A  96      84.716  96.711  68.223  1.00  0.00           C
ATOM   1666  CB  ILE A  96      83.226  96.671  68.553  1.00  0.00           C
ATOM   1668  CG2 ILE A  96      82.566  98.051  68.333  1.00  0.00           C
ATOM   1672  CG1 ILE A  96      82.516  95.581  67.713  1.00  0.00           C
ATOM   1675  CD  ILE A  96      81.086  95.271  68.193  1.00  0.00           C
ATOM   1679  C   ILE A  96      85.346  97.941  68.853  1.00  0.00           C
ATOM   1680  O   ILE A  96      85.736  98.901  68.213  1.00  0.00           O
ATOM   1681  N   ARG A  97      85.546  97.861  70.183  1.00  0.00           N
ATOM   1683  CA  ARG A  97      86.276  98.841  70.933  1.00  0.00           C
ATOM   1685  CB  ARG A  97      86.106  98.521  72.433  1.00  0.00           C
ATOM   1688  CG  ARG A  97      86.746  99.561  73.353  1.00  0.00           C
ATOM   1691  CD  ARG A  97      86.316  99.591  74.823  1.00  0.00           C
ATOM   1694  NE  ARG A  97      86.256  98.181  75.303  1.00  0.00           N
ATOM   1696  CZ  ARG A  97      85.156  97.431  75.363  1.00  0.00           C
ATOM   1697  NH1 ARG A  97      83.946  97.931  75.243  1.00  0.00           N
ATOM   1700  NH2 ARG A  97      85.286  96.161  75.643  1.00  0.00           N
ATOM   1703  C   ARG A  97      87.736  99.021  70.493  1.00  0.00           C
ATOM   1704  O   ARG A  97      88.196 100.131  70.253  1.00  0.00           O
ATOM   1705  N   ALA A  98      88.476  97.921  70.283  1.00  0.00           N
ATOM   1707  CA  ALA A  98      89.876  97.981  69.883  1.00  0.00           C
ATOM   1709  CB  ALA A  98      90.466  96.561  69.873  1.00  0.00           C
ATOM   1713  C   ALA A  98      90.116  98.641  68.523  1.00  0.00           C
ATOM   1714  O   ALA A  98      91.016  99.461  68.343  1.00  0.00           O
ATOM   1715  N   ALA A  99      89.276  98.321  67.533  1.00  0.00           N
ATOM   1717  CA  ALA A  99      89.266  98.981  66.253  1.00  0.00           C
ATOM   1719  CB  ALA A  99      88.266  98.221  65.363  1.00  0.00           C
ATOM   1723  C   ALA A  99      88.936 100.481  66.313  1.00  0.00           C
ATOM   1724  O   ALA A  99      89.546 101.301  65.633  1.00  0.00           O
ATOM   1725  N   GLN A 100      87.946 100.861  67.153  1.00  0.00           N
ATOM   1727  CA  GLN A 100      87.296 102.151  67.093  1.00  0.00           C
ATOM   1729  CB  GLN A 100      85.876 102.071  67.663  1.00  0.00           C
ATOM   1732  CG  GLN A 100      85.626 102.011  69.173  1.00  0.00           C
ATOM   1735  CD  GLN A 100      84.156 101.631  69.403  1.00  0.00           C
ATOM   1736  OE1 GLN A 100      83.446 101.151  68.513  1.00  0.00           O
ATOM   1737  NE2 GLN A 100      83.636 101.891  70.623  1.00  0.00           N
ATOM   1740  C   GLN A 100      87.966 103.241  67.873  1.00  0.00           C
ATOM   1741  O   GLN A 100      87.726 104.421  67.613  1.00  0.00           O
ATOM   1742  N   GLU A 101      88.836 102.881  68.833  1.00  0.00           N
ATOM   1744  CA  GLU A 101      89.606 103.761  69.673  1.00  0.00           C
ATOM   1746  CB  GLU A 101      90.546 102.891  70.563  1.00  0.00           C
ATOM   1749  CG  GLU A 101      89.846 102.311  71.823  1.00  0.00           C
ATOM   1752  CD  GLU A 101      90.586 101.151  72.513  1.00  0.00           C
ATOM   1753  OE1 GLU A 101      91.696 101.371  73.043  1.00  0.00           O
ATOM   1754  OE2 GLU A 101      89.996 100.051  72.643  1.00  0.00           O
ATOM   1755  C   GLU A 101      90.376 104.821  68.893  1.00  0.00           C
ATOM   1756  O   GLU A 101      90.356 106.001  69.223  1.00  0.00           O
ATOM   1757  N   ASN A 102      90.966 104.431  67.753  1.00  0.00           N
ATOM   1759  CA  ASN A 102      91.876 105.281  67.013  1.00  0.00           C
ATOM   1761  CB  ASN A 102      92.756 104.391  66.073  1.00  0.00           C
ATOM   1764  CG  ASN A 102      93.306 103.231  66.893  1.00  0.00           C
ATOM   1765  OD1 ASN A 102      93.736 103.391  68.023  1.00  0.00           O
ATOM   1766  ND2 ASN A 102      93.186 102.001  66.353  1.00  0.00           N
ATOM   1769  C   ASN A 102      91.136 106.311  66.163  1.00  0.00           C
ATOM   1770  O   ASN A 102      91.706 107.281  65.693  1.00  0.00           O
ATOM   1771  N   GLY A 103      89.826 106.091  65.923  1.00  0.00           N
ATOM   1773  CA  GLY A 103      88.996 106.971  65.093  1.00  0.00           C
ATOM   1776  C   GLY A 103      89.336 107.001  63.623  1.00  0.00           C
ATOM   1777  O   GLY A 103      89.016 107.961  62.923  1.00  0.00           O
ATOM   1778  N   THR A 104      89.976 105.951  63.093  1.00  0.00           N
ATOM   1780  CA  THR A 104      90.516 105.951  61.733  1.00  0.00           C
ATOM   1782  CB  THR A 104      91.916 105.321  61.753  1.00  0.00           C
ATOM   1784  OG1 THR A 104      92.626 105.471  60.533  1.00  0.00           O
ATOM   1786  CG2 THR A 104      91.846 103.821  62.083  1.00  0.00           C
ATOM   1790  C   THR A 104      89.626 105.181  60.773  1.00  0.00           C
ATOM   1791  O   THR A 104      89.736 105.281  59.553  1.00  0.00           O
ATOM   1792  N   VAL A 105      88.666 104.401  61.313  1.00  0.00           N
ATOM   1794  CA  VAL A 105      87.726 103.591  60.563  1.00  0.00           C
ATOM   1796  CB  VAL A 105      87.066 102.491  61.403  1.00  0.00           C
ATOM   1798  CG1 VAL A 105      88.066 101.531  62.063  1.00  0.00           C
ATOM   1802  CG2 VAL A 105      86.266 103.141  62.523  1.00  0.00           C
ATOM   1806  C   VAL A 105      86.626 104.481  59.993  1.00  0.00           C
ATOM   1807  O   VAL A 105      86.316 105.551  60.523  1.00  0.00           O
ATOM   1808  N   ALA A 106      85.996 104.061  58.873  1.00  0.00           N
ATOM   1810  CA  ALA A 106      84.946 104.831  58.233  1.00  0.00           C
ATOM   1812  CB  ALA A 106      84.546 104.161  56.913  1.00  0.00           C
ATOM   1816  C   ALA A 106      83.696 105.111  59.073  1.00  0.00           C
ATOM   1817  O   ALA A 106      83.266 104.311  59.903  1.00  0.00           O
ATOM   1818  N   ILE A 107      83.056 106.281  58.863  1.00  0.00           N
ATOM   1820  CA  ILE A 107      81.836 106.701  59.553  1.00  0.00           C
ATOM   1822  CB  ILE A 107      81.466 108.151  59.243  1.00  0.00           C
ATOM   1824  CG2 ILE A 107      81.116 108.341  57.743  1.00  0.00           C
ATOM   1828  CG1 ILE A 107      80.306 108.691  60.103  1.00  0.00           C
ATOM   1831  CD  ILE A 107      80.596 108.701  61.593  1.00  0.00           C
ATOM   1835  C   ILE A 107      80.676 105.741  59.333  1.00  0.00           C
ATOM   1836  O   ILE A 107      79.916 105.401  60.253  1.00  0.00           O
ATOM   1837  N   ASN A 108      80.546 105.191  58.113  1.00  0.00           N
ATOM   1839  CA  ASN A 108      79.536 104.211  57.773  1.00  0.00           C
ATOM   1841  CB  ASN A 108      79.416 104.101  56.233  1.00  0.00           C
ATOM   1844  CG  ASN A 108      80.736 103.651  55.593  1.00  0.00           C
ATOM   1845  OD1 ASN A 108      81.606 104.471  55.323  1.00  0.00           O
ATOM   1846  ND2 ASN A 108      80.876 102.331  55.353  1.00  0.00           N
ATOM   1849  C   ASN A 108      79.836 102.841  58.363  1.00  0.00           C
ATOM   1850  O   ASN A 108      78.986 101.961  58.393  1.00  0.00           O
ATOM   1851  N   ASN A 109      81.076 102.641  58.833  1.00  0.00           N
ATOM   1853  CA  ASN A 109      81.566 101.401  59.383  1.00  0.00           C
ATOM   1855  CB  ASN A 109      83.026 101.241  58.873  1.00  0.00           C
ATOM   1858  CG  ASN A 109      83.596  99.841  59.013  1.00  0.00           C
ATOM   1859  OD1 ASN A 109      84.566  99.611  59.723  1.00  0.00           O
ATOM   1860  ND2 ASN A 109      83.026  98.881  58.253  1.00  0.00           N
ATOM   1863  C   ASN A 109      81.466 101.481  60.903  1.00  0.00           C
ATOM   1864  O   ASN A 109      81.766 100.521  61.603  1.00  0.00           O
ATOM   1865  N   ARG A 110      81.006 102.631  61.453  1.00  0.00           N
ATOM   1867  CA  ARG A 110      80.806 102.781  62.873  1.00  0.00           C
ATOM   1869  CB  ARG A 110      80.676 104.231  63.403  1.00  0.00           C
ATOM   1872  CG  ARG A 110      80.446 104.271  64.943  1.00  0.00           C
ATOM   1875  CD  ARG A 110      80.916 105.511  65.693  1.00  0.00           C
ATOM   1878  NE  ARG A 110      79.936 106.611  65.453  1.00  0.00           N
ATOM   1880  CZ  ARG A 110      80.226 107.811  64.993  1.00  0.00           C
ATOM   1881  NH1 ARG A 110      81.446 108.141  64.623  1.00  0.00           N
ATOM   1884  NH2 ARG A 110      79.266 108.711  64.963  1.00  0.00           N
ATOM   1887  C   ARG A 110      79.756 101.871  63.523  1.00  0.00           C
ATOM   1888  O   ARG A 110      78.596 101.911  63.123  1.00  0.00           O
ATOM   1889  N   ILE A 111      80.126 101.141  64.593  1.00  0.00           N
ATOM   1891  CA  ILE A 111      79.206 100.511  65.513  1.00  0.00           C
ATOM   1893  CB  ILE A 111      79.626  99.061  65.793  1.00  0.00           C
ATOM   1895  CG2 ILE A 111      78.586  98.431  66.753  1.00  0.00           C
ATOM   1899  CG1 ILE A 111      79.756  98.271  64.463  1.00  0.00           C
ATOM   1902  CD  ILE A 111      80.196  96.821  64.643  1.00  0.00           C
ATOM   1906  C   ILE A 111      79.206 101.311  66.813  1.00  0.00           C
ATOM   1907  O   ILE A 111      80.176 101.221  67.573  1.00  0.00           O
ATOM   1908  N   PRO A 112      78.196 102.101  67.153  1.00  0.00           N
ATOM   1909  CD  PRO A 112      77.156 102.561  66.243  1.00  0.00           C
ATOM   1912  CA  PRO A 112      78.046 102.681  68.483  1.00  0.00           C
ATOM   1914  CB  PRO A 112      76.786 103.551  68.363  1.00  0.00           C
ATOM   1917  CG  PRO A 112      76.716 103.871  66.873  1.00  0.00           C
ATOM   1920  C   PRO A 112      77.916 101.651  69.593  1.00  0.00           C
ATOM   1921  O   PRO A 112      76.956 100.891  69.613  1.00  0.00           O
ATOM   1922  N   LEU A 113      78.856 101.631  70.563  1.00  0.00           N
ATOM   1924  CA  LEU A 113      78.756 100.761  71.703  1.00  0.00           C
ATOM   1926  CB  LEU A 113      80.116 100.221  72.213  1.00  0.00           C
ATOM   1929  CG  LEU A 113      80.716  99.071  71.373  1.00  0.00           C
ATOM   1931  CD1 LEU A 113      82.056  98.631  72.003  1.00  0.00           C
ATOM   1935  CD2 LEU A 113      79.776  97.871  71.243  1.00  0.00           C
ATOM   1939  C   LEU A 113      78.026 101.461  72.833  1.00  0.00           C
ATOM   1940  O   LEU A 113      78.326 102.571  73.213  1.00  0.00           O
ATOM   1941  N   GLN A 114      77.026 100.791  73.393  1.00  0.00           N
ATOM   1943  CA  GLN A 114      76.326 101.251  74.573  1.00  0.00           C
ATOM   1945  CB  GLN A 114      74.796 101.341  74.353  1.00  0.00           C
ATOM   1948  CG  GLN A 114      74.136 100.081  73.733  1.00  0.00           C
ATOM   1951  CD  GLN A 114      72.696 100.351  73.263  1.00  0.00           C
ATOM   1952  OE1 GLN A 114      72.166 101.451  73.453  1.00  0.00           O
ATOM   1953  NE2 GLN A 114      72.016  99.351  72.653  1.00  0.00           N
ATOM   1956  C   GLN A 114      76.816 100.451  75.783  1.00  0.00           C
ATOM   1957  O   GLN A 114      77.626  99.531  75.633  1.00  0.00           O
ATOM   1958  N   SER A 115      76.396 100.771  77.033  1.00  0.00           N
ATOM   1960  CA  SER A 115      76.496  99.781  78.103  1.00  0.00           C
ATOM   1962  CB  SER A 115      76.206 100.301  79.533  1.00  0.00           C
ATOM   1965  OG  SER A 115      74.876 100.801  79.723  1.00  0.00           O
ATOM   1967  C   SER A 115      75.566  98.631  77.813  1.00  0.00           C
ATOM   1968  O   SER A 115      74.516  98.851  77.213  1.00  0.00           O
ATOM   1969  N   LEU A 116      75.916  97.381  78.193  1.00  0.00           N
ATOM   1971  CA  LEU A 116      75.016  96.251  77.993  1.00  0.00           C
ATOM   1973  CB  LEU A 116      75.576  94.861  78.403  1.00  0.00           C
ATOM   1976  CG  LEU A 116      76.926  94.341  77.833  1.00  0.00           C
ATOM   1978  CD1 LEU A 116      76.916  94.271  76.303  1.00  0.00           C
ATOM   1982  CD2 LEU A 116      78.156  95.061  78.393  1.00  0.00           C
ATOM   1986  C   LEU A 116      73.706  96.391  78.773  1.00  0.00           C
ATOM   1987  O   LEU A 116      73.676  96.811  79.933  1.00  0.00           O
ATOM   1988  N   THR A 117      72.576  96.001  78.153  1.00  0.00           N
ATOM   1990  CA  THR A 117      71.256  96.041  78.763  1.00  0.00           C
ATOM   1992  CB  THR A 117      70.136  95.851  77.743  1.00  0.00           C
ATOM   1994  OG1 THR A 117      70.296  96.781  76.683  1.00  0.00           O
ATOM   1996  CG2 THR A 117      68.756  96.111  78.363  1.00  0.00           C
ATOM   2000  C   THR A 117      71.126  95.071  79.933  1.00  0.00           C
ATOM   2001  O   THR A 117      71.636  93.941  79.893  1.00  0.00           O
ATOM   2002  N   ALA A 118      70.456  95.481  81.033  1.00  0.00           N
ATOM   2004  CA  ALA A 118      70.276  94.691  82.233  1.00  0.00           C
ATOM   2006  CB  ALA A 118      70.776  95.471  83.473  1.00  0.00           C
ATOM   2010  C   ALA A 118      68.826  94.291  82.433  1.00  0.00           C
ATOM   2011  O   ALA A 118      67.896  94.901  81.903  1.00  0.00           O
ATOM   2012  N   ALA A 119      68.586  93.221  83.203  1.00  0.00           N
ATOM   2014  CA  ALA A 119      67.266  92.681  83.433  1.00  0.00           C
ATOM   2016  CB  ALA A 119      67.196  91.191  83.053  1.00  0.00           C
ATOM   2020  C   ALA A 119      66.976  92.821  84.913  1.00  0.00           C
ATOM   2021  O   ALA A 119      67.846  92.591  85.743  1.00  0.00           O
ATOM   2022  N   ASN A 120      65.746  93.251  85.253  1.00  0.00           N
ATOM   2024  CA  ASN A 120      65.366  93.481  86.633  1.00  0.00           C
ATOM   2026  CB  ASN A 120      64.136  94.431  86.663  1.00  0.00           C
ATOM   2029  CG  ASN A 120      63.776  94.831  88.093  1.00  0.00           C
ATOM   2030  OD1 ASN A 120      62.816  94.341  88.693  1.00  0.00           O
ATOM   2031  ND2 ASN A 120      64.596  95.701  88.693  1.00  0.00           N
ATOM   2034  C   ASN A 120      65.046  92.171  87.323  1.00  0.00           C
ATOM   2035  O   ASN A 120      65.236  92.011  88.533  1.00  0.00           O
ATOM   2036  N   ILE A 121      64.566  91.191  86.533  1.00  0.00           N
ATOM   2038  CA  ILE A 121      64.306  89.841  86.983  1.00  0.00           C
ATOM   2040  CB  ILE A 121      62.816  89.471  86.993  1.00  0.00           C
ATOM   2042  CG2 ILE A 121      62.126  90.391  88.023  1.00  0.00           C
ATOM   2046  CG1 ILE A 121      62.106  89.541  85.613  1.00  0.00           C
ATOM   2049  CD  ILE A 121      61.866  88.161  84.983  1.00  0.00           C
ATOM   2053  C   ILE A 121      65.096  88.931  86.073  1.00  0.00           C
ATOM   2054  O   ILE A 121      65.326  89.231  84.903  1.00  0.00           O
ATOM   2055  N   MET A 122      65.546  87.791  86.613  1.00  0.00           N
ATOM   2057  CA  MET A 122      66.196  86.761  85.823  1.00  0.00           C
ATOM   2059  CB  MET A 122      67.676  86.561  86.233  1.00  0.00           C
ATOM   2062  CG  MET A 122      67.886  86.011  87.663  1.00  0.00           C
ATOM   2065  SD  MET A 122      69.586  86.231  88.263  1.00  0.00           S
ATOM   2066  CE  MET A 122      69.506  84.911  89.503  1.00  0.00           C
ATOM   2070  C   MET A 122      65.396  85.511  86.073  1.00  0.00           C
ATOM   2071  O   MET A 122      64.776  85.381  87.123  1.00  0.00           O
ATOM   2072  N   VAL A 123      65.346  84.591  85.093  1.00  0.00           N
ATOM   2074  CA  VAL A 123      64.646  83.331  85.303  1.00  0.00           C
ATOM   2076  CB  VAL A 123      63.326  83.161  84.543  1.00  0.00           C
ATOM   2078  CG1 VAL A 123      62.406  84.361  84.823  1.00  0.00           C
ATOM   2082  CG2 VAL A 123      63.526  83.021  83.033  1.00  0.00           C
ATOM   2086  C   VAL A 123      65.596  82.181  85.053  1.00  0.00           C
ATOM   2087  O   VAL A 123      66.356  82.151  84.083  1.00  0.00           O
ATOM   2088  N   GLU A 124      65.596  81.211  85.983  1.00  0.00           N
ATOM   2090  CA  GLU A 124      66.456  80.051  85.933  1.00  0.00           C
ATOM   2092  CB  GLU A 124      67.756  80.281  86.753  1.00  0.00           C
ATOM   2095  CG  GLU A 124      67.556  80.551  88.263  1.00  0.00           C
ATOM   2098  CD  GLU A 124      68.756  81.191  88.943  1.00  0.00           C
ATOM   2099  OE1 GLU A 124      69.896  81.211  88.403  1.00  0.00           O
ATOM   2100  OE2 GLU A 124      68.566  81.671  90.093  1.00  0.00           O
ATOM   2101  C   GLU A 124      65.666  78.871  86.453  1.00  0.00           C
ATOM   2102  O   GLU A 124      64.686  79.001  87.193  1.00  0.00           O
ATOM   2103  N   GLY A 125      66.036  77.651  86.023  1.00  0.00           N
ATOM   2105  CA  GLY A 125      65.236  76.471  86.303  1.00  0.00           C
ATOM   2108  C   GLY A 125      65.986  75.241  85.923  1.00  0.00           C
ATOM   2109  O   GLY A 125      67.136  75.331  85.513  1.00  0.00           O
ATOM   2110  N   SER A 126      65.356  74.061  86.033  1.00  0.00           N
ATOM   2112  CA  SER A 126      66.076  72.801  85.873  1.00  0.00           C
ATOM   2114  CB  SER A 126      66.736  72.281  87.163  1.00  0.00           C
ATOM   2117  OG  SER A 126      67.746  73.161  87.633  1.00  0.00           O
ATOM   2119  C   SER A 126      65.126  71.721  85.443  1.00  0.00           C
ATOM   2120  O   SER A 126      63.916  71.821  85.583  1.00  0.00           O
ATOM   2121  N   ILE A 127      65.676  70.611  84.913  1.00  0.00           N
ATOM   2123  CA  ILE A 127      64.876  69.571  84.273  1.00  0.00           C
ATOM   2125  CB  ILE A 127      65.706  68.951  83.143  1.00  0.00           C
ATOM   2127  CG2 ILE A 127      64.936  67.861  82.383  1.00  0.00           C
ATOM   2131  CG1 ILE A 127      66.156  70.041  82.133  1.00  0.00           C
ATOM   2134  CD  ILE A 127      64.986  70.681  81.383  1.00  0.00           C
ATOM   2138  C   ILE A 127      64.366  68.531  85.273  1.00  0.00           C
ATOM   2139  O   ILE A 127      63.506  67.701  84.983  1.00  0.00           O
ATOM   2140  N   ILE A 128      64.836  68.611  86.533  1.00  0.00           N
ATOM   2142  CA  ILE A 128      64.296  67.921  87.713  1.00  0.00           C
ATOM   2144  CB  ILE A 128      62.866  68.271  88.153  1.00  0.00           C
ATOM   2146  CG2 ILE A 128      62.636  69.791  88.003  1.00  0.00           C
ATOM   2150  CG1 ILE A 128      62.686  67.731  89.613  1.00  0.00           C
ATOM   2153  CD  ILE A 128      61.706  68.461  90.533  1.00  0.00           C
ATOM   2157  C   ILE A 128      64.466  66.411  87.723  1.00  0.00           C
ATOM   2158  O   ILE A 128      65.196  65.831  88.523  1.00  0.00           O
ATOM   2159  N   GLY A 129      63.716  65.721  86.853  1.00  0.00           N
ATOM   2161  CA  GLY A 129      63.656  64.271  86.813  1.00  0.00           C
ATOM   2164  C   GLY A 129      63.066  63.811  85.523  1.00  0.00           C
ATOM   2165  O   GLY A 129      62.186  64.451  84.943  1.00  0.00           O
ATOM   2166  N   TYR A 130      63.556  62.651  85.033  1.00  0.00           N
ATOM   2168  CA  TYR A 130      62.986  61.941  83.923  1.00  0.00           C
ATOM   2170  CB  TYR A 130      63.986  61.831  82.743  1.00  0.00           C
ATOM   2173  CG  TYR A 130      63.386  61.191  81.513  1.00  0.00           C
ATOM   2174  CD1 TYR A 130      63.436  59.801  81.293  1.00  0.00           C
ATOM   2176  CE1 TYR A 130      62.986  59.261  80.073  1.00  0.00           C
ATOM   2178  CZ  TYR A 130      62.506  60.101  79.063  1.00  0.00           C
ATOM   2179  OH  TYR A 130      62.136  59.561  77.823  1.00  0.00           O
ATOM   2181  CD2 TYR A 130      62.866  62.011  80.503  1.00  0.00           C
ATOM   2183  CE2 TYR A 130      62.456  61.481  79.273  1.00  0.00           C
ATOM   2185  C   TYR A 130      62.736  60.591  84.523  1.00  0.00           C
ATOM   2186  O   TYR A 130      63.626  60.031  85.153  1.00  0.00           O
ATOM   2187  N   GLU A 131      61.526  60.041  84.343  1.00  0.00           N
ATOM   2189  CA  GLU A 131      61.256  58.681  84.743  1.00  0.00           C
ATOM   2191  CB  GLU A 131      60.296  58.651  85.943  1.00  0.00           C
ATOM   2194  CG  GLU A 131      60.076  57.231  86.543  1.00  0.00           C
ATOM   2197  CD  GLU A 131      61.276  56.691  87.273  1.00  0.00           C
ATOM   2198  OE1 GLU A 131      62.216  57.441  87.623  1.00  0.00           O
ATOM   2199  OE2 GLU A 131      61.306  55.451  87.493  1.00  0.00           O
ATOM   2200  C   GLU A 131      60.716  57.921  83.553  1.00  0.00           C
ATOM   2201  O   GLU A 131      59.776  58.351  82.883  1.00  0.00           O
ATOM   2202  N   SER A 132      61.326  56.771  83.223  1.00  0.00           N
ATOM   2204  CA  SER A 132      61.006  56.011  82.033  1.00  0.00           C
ATOM   2206  CB  SER A 132      62.286  55.491  81.323  1.00  0.00           C
ATOM   2209  OG  SER A 132      63.216  54.931  82.253  1.00  0.00           O
ATOM   2211  C   SER A 132      60.076  54.851  82.303  1.00  0.00           C
ATOM   2212  O   SER A 132      60.236  54.111  83.263  1.00  0.00           O
ATOM   2213  N   ASN A 133      59.046  54.661  81.443  1.00  0.00           N
ATOM   2215  CA  ASN A 133      58.186  53.481  81.503  1.00  0.00           C
ATOM   2217  CB  ASN A 133      58.946  52.121  81.383  1.00  0.00           C
ATOM   2220  CG  ASN A 133      59.836  52.051  80.153  1.00  0.00           C
ATOM   2221  OD1 ASN A 133      59.766  52.841  79.223  1.00  0.00           O
ATOM   2222  ND2 ASN A 133      60.756  51.061  80.133  1.00  0.00           N
ATOM   2225  C   ASN A 133      57.236  53.471  82.713  1.00  0.00           C
ATOM   2226  O   ASN A 133      56.886  52.411  83.223  1.00  0.00           O
ATOM   2227  N   VAL A 134      56.816  54.651  83.203  1.00  0.00           N
ATOM   2229  CA  VAL A 134      56.096  54.901  84.473  1.00  0.00           C
ATOM   2231  CB  VAL A 134      55.796  56.391  84.653  1.00  0.00           C
ATOM   2233  CG1 VAL A 134      55.026  56.721  85.953  1.00  0.00           C
ATOM   2237  CG2 VAL A 134      57.116  57.171  84.663  1.00  0.00           C
ATOM   2241  C   VAL A 134      54.806  54.101  84.603  1.00  0.00           C
ATOM   2242  O   VAL A 134      54.426  53.621  85.673  1.00  0.00           O
ATOM   2243  N   LYS A 135      54.146  53.941  83.453  1.00  0.00           N
ATOM   2245  CA  LYS A 135      53.076  53.001  83.233  1.00  0.00           C
ATOM   2247  CB  LYS A 135      51.736  53.771  83.043  1.00  0.00           C
ATOM   2250  CG  LYS A 135      51.286  54.551  84.283  1.00  0.00           C
ATOM   2253  CD  LYS A 135      50.056  55.451  84.033  1.00  0.00           C
ATOM   2256  CE  LYS A 135      49.396  55.891  85.343  1.00  0.00           C
ATOM   2259  NZ  LYS A 135      48.176  56.681  85.093  1.00  0.00           N
ATOM   2263  C   LYS A 135      53.426  52.251  81.963  1.00  0.00           C
ATOM   2264  O   LYS A 135      53.736  52.871  80.953  1.00  0.00           O
ATOM   2265  N   SER A 136      53.336  50.901  81.913  1.00  0.00           N
ATOM   2267  CA  SER A 136      53.506  50.141  80.683  1.00  0.00           C
ATOM   2269  CB  SER A 136      54.906  49.481  80.593  1.00  0.00           C
ATOM   2272  OG  SER A 136      55.046  48.631  79.453  1.00  0.00           O
ATOM   2274  C   SER A 136      52.406  49.111  80.533  1.00  0.00           C
ATOM   2275  O   SER A 136      52.076  48.371  81.463  1.00  0.00           O
ATOM   2276  N   GLY A 137      51.746  49.031  79.363  1.00  0.00           N
ATOM   2278  CA  GLY A 137      50.666  48.071  79.133  1.00  0.00           C
ATOM   2281  C   GLY A 137      50.716  47.471  77.763  1.00  0.00           C
ATOM   2282  O   GLY A 137      51.466  47.911  76.883  1.00  0.00           O
ATOM   2283  N   GLY A 138      49.896  46.441  77.513  1.00  0.00           N
ATOM   2285  CA  GLY A 138      49.726  45.921  76.163  1.00  0.00           C
ATOM   2288  C   GLY A 138      48.706  44.821  76.163  1.00  0.00           C
ATOM   2289  O   GLY A 138      48.476  44.171  77.183  1.00  0.00           O
ATOM   2290  N   VAL A 139      48.056  44.611  75.023  1.00  0.00           N
ATOM   2292  CA  VAL A 139      47.016  43.621  74.893  1.00  0.00           C
ATOM   2294  CB  VAL A 139      45.626  44.231  74.913  1.00  0.00           C
ATOM   2296  CG1 VAL A 139      44.516  43.261  74.443  1.00  0.00           C
ATOM   2300  CG2 VAL A 139      45.316  44.701  76.343  1.00  0.00           C
ATOM   2304  C   VAL A 139      47.186  43.011  73.553  1.00  0.00           C
ATOM   2305  O   VAL A 139      47.146  43.741  72.573  1.00  0.00           O
ATOM   2306  N   GLY A 140      47.326  41.671  73.483  1.00  0.00           N
ATOM   2308  CA  GLY A 140      47.306  40.991  72.223  1.00  0.00           C
ATOM   2311  C   GLY A 140      46.636  39.661  72.293  1.00  0.00           C
ATOM   2312  O   GLY A 140      46.476  39.041  73.333  1.00  0.00           O
ATOM   2313  N   ALA A 141      46.226  39.181  71.113  1.00  0.00           N
ATOM   2315  CA  ALA A 141      45.746  37.841  71.003  1.00  0.00           C
ATOM   2317  CB  ALA A 141      44.286  37.731  71.453  1.00  0.00           C
ATOM   2321  C   ALA A 141      45.926  37.351  69.583  1.00  0.00           C
ATOM   2322  O   ALA A 141      46.386  38.051  68.683  1.00  0.00           O
ATOM   2323  N   ARG A 142      45.596  36.071  69.373  1.00  0.00           N
ATOM   2325  CA  ARG A 142      45.396  35.491  68.083  1.00  0.00           C
ATOM   2327  CB  ARG A 142      46.406  34.341  67.853  1.00  0.00           C
ATOM   2330  CG  ARG A 142      47.906  34.721  67.963  1.00  0.00           C
ATOM   2333  CD  ARG A 142      48.516  35.371  66.723  1.00  0.00           C
ATOM   2336  NE  ARG A 142      48.336  34.401  65.593  1.00  0.00           N
ATOM   2338  CZ  ARG A 142      49.256  33.581  65.123  1.00  0.00           C
ATOM   2339  NH1 ARG A 142      50.476  33.481  65.603  1.00  0.00           N
ATOM   2342  NH2 ARG A 142      48.946  32.781  64.133  1.00  0.00           N
ATOM   2345  C   ARG A 142      43.966  34.951  68.103  1.00  0.00           C
ATOM   2346  O   ARG A 142      43.636  34.151  68.973  1.00  0.00           O
ATOM   2347  N   TYR A 143      43.076  35.381  67.173  1.00  0.00           N
ATOM   2349  CA  TYR A 143      41.786  34.731  66.993  1.00  0.00           C
ATOM   2351  CB  TYR A 143      40.576  35.711  66.793  1.00  0.00           C
ATOM   2354  CG  TYR A 143      40.686  37.011  67.543  1.00  0.00           C
ATOM   2355  CD1 TYR A 143      41.376  38.091  66.963  1.00  0.00           C
ATOM   2357  CE1 TYR A 143      41.346  39.351  67.563  1.00  0.00           C
ATOM   2359  CZ  TYR A 143      40.606  39.571  68.723  1.00  0.00           C
ATOM   2360  OH  TYR A 143      40.636  40.871  69.263  1.00  0.00           O
ATOM   2362  CD2 TYR A 143      39.946  37.241  68.713  1.00  0.00           C
ATOM   2364  CE2 TYR A 143      39.876  38.521  69.293  1.00  0.00           C
ATOM   2366  C   TYR A 143      41.876  33.871  65.743  1.00  0.00           C
ATOM   2367  O   TYR A 143      41.906  34.381  64.623  1.00  0.00           O
ATOM   2368  N   PHE A 144      41.956  32.541  65.873  1.00  0.00           N
ATOM   2370  CA  PHE A 144      42.296  31.621  64.803  1.00  0.00           C
ATOM   2372  CB  PHE A 144      41.126  31.501  63.763  1.00  0.00           C
ATOM   2375  CG  PHE A 144      41.106  30.211  62.963  1.00  0.00           C
ATOM   2376  CD1 PHE A 144      40.746  30.251  61.603  1.00  0.00           C
ATOM   2378  CE1 PHE A 144      40.716  29.091  60.833  1.00  0.00           C
ATOM   2380  CZ  PHE A 144      41.036  27.851  61.413  1.00  0.00           C
ATOM   2382  CD2 PHE A 144      41.386  28.961  63.543  1.00  0.00           C
ATOM   2384  CE2 PHE A 144      41.366  27.791  62.773  1.00  0.00           C
ATOM   2386  C   PHE A 144      43.626  31.991  64.103  1.00  0.00           C
ATOM   2387  O   PHE A 144      44.616  32.411  64.713  1.00  0.00           O
ATOM   2388  N   GLY A 145      43.706  31.861  62.773  1.00  0.00           N
ATOM   2390  CA  GLY A 145      44.836  32.381  62.033  1.00  0.00           C
ATOM   2393  C   GLY A 145      44.706  33.861  61.823  1.00  0.00           C
ATOM   2394  O   GLY A 145      44.616  34.341  60.693  1.00  0.00           O
ATOM   2395  N   ILE A 146      44.746  34.661  62.903  1.00  0.00           N
ATOM   2397  CA  ILE A 146      44.776  36.111  62.873  1.00  0.00           C
ATOM   2399  CB  ILE A 146      43.386  36.781  62.813  1.00  0.00           C
ATOM   2401  CG2 ILE A 146      43.506  38.311  62.983  1.00  0.00           C
ATOM   2405  CG1 ILE A 146      42.626  36.401  61.523  1.00  0.00           C
ATOM   2408  CD  ILE A 146      41.266  37.071  61.343  1.00  0.00           C
ATOM   2412  C   ILE A 146      45.496  36.481  64.163  1.00  0.00           C
ATOM   2413  O   ILE A 146      45.616  35.651  65.063  1.00  0.00           O
ATOM   2414  N   GLY A 147      46.036  37.711  64.313  1.00  0.00           N
ATOM   2416  CA  GLY A 147      46.106  38.291  65.653  1.00  0.00           C
ATOM   2419  C   GLY A 147      46.006  39.781  65.693  1.00  0.00           C
ATOM   2420  O   GLY A 147      45.926  40.451  64.663  1.00  0.00           O
ATOM   2421  N   ALA A 148      46.046  40.291  66.933  1.00  0.00           N
ATOM   2423  CA  ALA A 148      45.886  41.691  67.263  1.00  0.00           C
ATOM   2425  CB  ALA A 148      44.436  42.131  67.023  1.00  0.00           C
ATOM   2429  C   ALA A 148      46.446  42.061  68.643  1.00  0.00           C
ATOM   2430  O   ALA A 148      45.686  42.151  69.603  1.00  0.00           O
ATOM   2431  N   ASP A 149      47.786  42.301  68.733  1.00  0.00           N
ATOM   2433  CA  ASP A 149      48.556  42.941  69.803  1.00  0.00           C
ATOM   2435  CB  ASP A 149      49.906  42.171  70.053  1.00  0.00           C
ATOM   2438  CG  ASP A 149      50.656  42.561  71.333  1.00  0.00           C
ATOM   2439  OD1 ASP A 149      51.876  42.261  71.393  1.00  0.00           O
ATOM   2440  OD2 ASP A 149      49.996  43.001  72.313  1.00  0.00           O
ATOM   2441  C   ASP A 149      48.836  44.441  69.603  1.00  0.00           C
ATOM   2442  O   ASP A 149      49.276  44.891  68.543  1.00  0.00           O
ATOM   2443  N   THR A 150      48.626  45.251  70.653  1.00  0.00           N
ATOM   2445  CA  THR A 150      49.206  46.601  70.763  1.00  0.00           C
ATOM   2447  CB  THR A 150      48.266  47.821  70.643  1.00  0.00           C
ATOM   2449  OG1 THR A 150      47.346  48.031  71.723  1.00  0.00           O
ATOM   2451  CG2 THR A 150      47.436  47.741  69.363  1.00  0.00           C
ATOM   2455  C   THR A 150      49.906  46.711  72.083  1.00  0.00           C
ATOM   2456  O   THR A 150      49.556  46.071  73.073  1.00  0.00           O
ATOM   2457  N   GLN A 151      50.926  47.591  72.173  1.00  0.00           N
ATOM   2459  CA  GLN A 151      51.596  47.881  73.423  1.00  0.00           C
ATOM   2461  CB  GLN A 151      53.016  47.261  73.533  1.00  0.00           C
ATOM   2464  CG  GLN A 151      53.136  45.761  73.143  1.00  0.00           C
ATOM   2467  CD  GLN A 151      54.486  45.171  73.613  1.00  0.00           C
ATOM   2468  OE1 GLN A 151      54.526  44.161  74.313  1.00  0.00           O
ATOM   2469  NE2 GLN A 151      55.596  45.891  73.373  1.00  0.00           N
ATOM   2472  C   GLN A 151      51.756  49.381  73.533  1.00  0.00           C
ATOM   2473  O   GLN A 151      51.666  50.131  72.563  1.00  0.00           O
ATOM   2474  N   TYR A 152      52.026  49.871  74.753  1.00  0.00           N
ATOM   2476  CA  TYR A 152      52.386  51.261  74.893  1.00  0.00           C
ATOM   2478  CB  TYR A 152      51.136  52.181  74.813  1.00  0.00           C
ATOM   2481  CG  TYR A 152      50.456  52.391  76.133  1.00  0.00           C
ATOM   2482  CD1 TYR A 152      49.556  51.451  76.683  1.00  0.00           C
ATOM   2484  CE1 TYR A 152      48.886  51.751  77.873  1.00  0.00           C
ATOM   2486  CZ  TYR A 152      49.116  52.971  78.513  1.00  0.00           C
ATOM   2487  OH  TYR A 152      48.406  53.331  79.683  1.00  0.00           O
ATOM   2489  CD2 TYR A 152      50.746  53.561  76.843  1.00  0.00           C
ATOM   2491  CE2 TYR A 152      50.106  53.831  78.043  1.00  0.00           C
ATOM   2493  C   TYR A 152      53.176  51.401  76.183  1.00  0.00           C
ATOM   2494  O   TYR A 152      53.146  50.551  77.063  1.00  0.00           O
ATOM   2495  N   GLN A 153      53.906  52.531  76.293  1.00  0.00           N
ATOM   2497  CA  GLN A 153      54.726  52.891  77.423  1.00  0.00           C
ATOM   2499  CB  GLN A 153      56.206  52.421  77.293  1.00  0.00           C
ATOM   2502  CG  GLN A 153      56.336  50.891  77.053  1.00  0.00           C
ATOM   2505  CD  GLN A 153      57.776  50.381  77.073  1.00  0.00           C
ATOM   2506  OE1 GLN A 153      58.146  49.601  77.953  1.00  0.00           O
ATOM   2507  NE2 GLN A 153      58.596  50.831  76.093  1.00  0.00           N
ATOM   2510  C   GLN A 153      54.656  54.401  77.473  1.00  0.00           C
ATOM   2511  O   GLN A 153      54.356  55.041  76.463  1.00  0.00           O
ATOM   2512  N   LEU A 154      54.886  55.001  78.653  1.00  0.00           N
ATOM   2514  CA  LEU A 154      54.956  56.441  78.733  1.00  0.00           C
ATOM   2516  CB  LEU A 154      53.576  57.121  79.023  1.00  0.00           C
ATOM   2519  CG  LEU A 154      52.696  56.581  80.183  1.00  0.00           C
ATOM   2521  CD1 LEU A 154      53.176  57.031  81.573  1.00  0.00           C
ATOM   2525  CD2 LEU A 154      51.256  57.071  80.023  1.00  0.00           C
ATOM   2529  C   LEU A 154      56.036  56.911  79.693  1.00  0.00           C
ATOM   2530  O   LEU A 154      56.286  56.301  80.743  1.00  0.00           O
ATOM   2531  N   ASP A 155      56.746  58.001  79.353  1.00  0.00           N
ATOM   2533  CA  ASP A 155      57.876  58.501  80.123  1.00  0.00           C
ATOM   2535  CB  ASP A 155      59.206  58.681  79.333  1.00  0.00           C
ATOM   2538  CG  ASP A 155      59.726  57.461  78.603  1.00  0.00           C
ATOM   2539  OD1 ASP A 155      58.966  56.751  77.913  1.00  0.00           O
ATOM   2540  OD2 ASP A 155      60.976  57.271  78.623  1.00  0.00           O
ATOM   2541  C   ASP A 155      57.496  59.851  80.703  1.00  0.00           C
ATOM   2542  O   ASP A 155      56.766  60.621  80.093  1.00  0.00           O
ATOM   2543  N   GLN A 156      57.936  60.171  81.943  1.00  0.00           N
ATOM   2545  CA  GLN A 156      57.566  61.411  82.603  1.00  0.00           C
ATOM   2547  CB  GLN A 156      57.166  61.201  84.083  1.00  0.00           C
ATOM   2550  CG  GLN A 156      56.736  62.501  84.803  1.00  0.00           C
ATOM   2553  CD  GLN A 156      55.996  62.211  86.103  1.00  0.00           C
ATOM   2554  OE1 GLN A 156      55.806  61.081  86.553  1.00  0.00           O
ATOM   2555  NE2 GLN A 156      55.506  63.281  86.773  1.00  0.00           N
ATOM   2558  C   GLN A 156      58.696  62.391  82.513  1.00  0.00           C
ATOM   2559  O   GLN A 156      59.866  62.021  82.643  1.00  0.00           O
ATOM   2560  N   ILE A 157      58.376  63.681  82.303  1.00  0.00           N
ATOM   2562  CA  ILE A 157      59.376  64.731  82.293  1.00  0.00           C
ATOM   2564  CB  ILE A 157      59.796  65.031  80.853  1.00  0.00           C
ATOM   2566  CG2 ILE A 157      58.766  65.891  80.093  1.00  0.00           C
ATOM   2570  CG1 ILE A 157      61.246  65.551  80.723  1.00  0.00           C
ATOM   2573  CD  ILE A 157      61.536  66.941  81.273  1.00  0.00           C
ATOM   2577  C   ILE A 157      58.736  65.901  83.023  1.00  0.00           C
ATOM   2578  O   ILE A 157      57.526  66.131  82.933  1.00  0.00           O
ATOM   2579  N   ALA A 158      59.526  66.641  83.823  1.00  0.00           N
ATOM   2581  CA  ALA A 158      59.056  67.721  84.653  1.00  0.00           C
ATOM   2583  CB  ALA A 158      59.026  67.291  86.133  1.00  0.00           C
ATOM   2587  C   ALA A 158      59.986  68.911  84.463  1.00  0.00           C
ATOM   2588  O   ALA A 158      61.106  68.771  84.013  1.00  0.00           O
ATOM   2589  N   VAL A 159      59.546  70.141  84.783  1.00  0.00           N
ATOM   2591  CA  VAL A 159      60.466  71.271  84.743  1.00  0.00           C
ATOM   2593  CB  VAL A 159      60.416  72.071  83.433  1.00  0.00           C
ATOM   2595  CG1 VAL A 159      59.276  73.111  83.383  1.00  0.00           C
ATOM   2599  CG2 VAL A 159      61.776  72.751  83.163  1.00  0.00           C
ATOM   2603  C   VAL A 159      60.136  72.131  85.923  1.00  0.00           C
ATOM   2604  O   VAL A 159      58.996  72.201  86.363  1.00  0.00           O
ATOM   2605  N   ASN A 160      61.156  72.801  86.483  1.00  0.00           N
ATOM   2607  CA  ASN A 160      60.976  73.801  87.503  1.00  0.00           C
ATOM   2609  CB  ASN A 160      61.776  73.391  88.773  1.00  0.00           C
ATOM   2612  CG  ASN A 160      61.656  74.411  89.913  1.00  0.00           C
ATOM   2613  OD1 ASN A 160      61.356  75.591  89.743  1.00  0.00           O
ATOM   2614  ND2 ASN A 160      61.906  73.961  91.163  1.00  0.00           N
ATOM   2617  C   ASN A 160      61.476  75.091  86.873  1.00  0.00           C
ATOM   2618  O   ASN A 160      62.586  75.111  86.333  1.00  0.00           O
ATOM   2619  N   LEU A 161      60.686  76.171  86.913  1.00  0.00           N
ATOM   2621  CA  LEU A 161      61.156  77.491  86.513  1.00  0.00           C
ATOM   2623  CB  LEU A 161      60.426  78.031  85.253  1.00  0.00           C
ATOM   2626  CG  LEU A 161      60.576  77.181  83.973  1.00  0.00           C
ATOM   2628  CD1 LEU A 161      59.636  77.691  82.863  1.00  0.00           C
ATOM   2632  CD2 LEU A 161      62.026  77.161  83.463  1.00  0.00           C
ATOM   2636  C   LEU A 161      60.936  78.431  87.683  1.00  0.00           C
ATOM   2637  O   LEU A 161      59.856  78.461  88.273  1.00  0.00           O
ATOM   2638  N   ARG A 162      61.966  79.231  88.063  1.00  0.00           N
ATOM   2640  CA  ARG A 162      61.866  80.221  89.123  1.00  0.00           C
ATOM   2642  CB  ARG A 162      62.726  79.851  90.343  1.00  0.00           C
ATOM   2645  CG  ARG A 162      62.366  78.481  90.933  1.00  0.00           C
ATOM   2648  CD  ARG A 162      62.746  78.321  92.413  1.00  0.00           C
ATOM   2651  NE  ARG A 162      64.226  78.541  92.543  1.00  0.00           N
ATOM   2653  CZ  ARG A 162      65.146  77.601  92.473  1.00  0.00           C
ATOM   2654  NH1 ARG A 162      64.846  76.321  92.423  1.00  0.00           N
ATOM   2657  NH2 ARG A 162      66.406  77.931  92.473  1.00  0.00           N
ATOM   2660  C   ARG A 162      62.256  81.631  88.663  1.00  0.00           C
ATOM   2661  O   ARG A 162      63.246  81.811  87.953  1.00  0.00           O
ATOM   2662  N   VAL A 163      61.456  82.661  89.073  1.00  0.00           N
ATOM   2664  CA  VAL A 163      61.716  84.061  88.793  1.00  0.00           C
ATOM   2666  CB  VAL A 163      60.476  84.951  88.603  1.00  0.00           C
ATOM   2668  CG1 VAL A 163      60.896  86.421  88.423  1.00  0.00           C
ATOM   2672  CG2 VAL A 163      59.636  84.541  87.373  1.00  0.00           C
ATOM   2676  C   VAL A 163      62.476  84.591  89.973  1.00  0.00           C
ATOM   2677  O   VAL A 163      61.976  84.551  91.103  1.00  0.00           O
ATOM   2678  N   VAL A 164      63.666  85.151  89.773  1.00  0.00           N
ATOM   2680  CA  VAL A 164      64.466  85.611  90.893  1.00  0.00           C
ATOM   2682  CB  VAL A 164      65.816  84.911  90.953  1.00  0.00           C
ATOM   2684  CG1 VAL A 164      66.606  85.371  92.203  1.00  0.00           C
ATOM   2688  CG2 VAL A 164      65.576  83.381  90.983  1.00  0.00           C
ATOM   2692  C   VAL A 164      64.626  87.101  90.783  1.00  0.00           C
ATOM   2693  O   VAL A 164      64.986  87.631  89.723  1.00  0.00           O
ATOM   2694  N   ASN A 165      64.326  87.851  91.863  1.00  0.00           N
ATOM   2696  CA  ASN A 165      64.506  89.291  91.843  1.00  0.00           C
ATOM   2698  CB  ASN A 165      63.726  89.971  92.993  1.00  0.00           C
ATOM   2701  CG  ASN A 165      63.756  91.491  92.843  1.00  0.00           C
ATOM   2702  OD1 ASN A 165      64.306  92.001  91.873  1.00  0.00           O
ATOM   2703  ND2 ASN A 165      63.146  92.241  93.783  1.00  0.00           N
ATOM   2706  C   ASN A 165      65.996  89.641  91.923  1.00  0.00           C
ATOM   2707  O   ASN A 165      66.636  89.361  92.923  1.00  0.00           O
ATOM   2708  N   VAL A 166      66.556  90.301  90.893  1.00  0.00           N
ATOM   2710  CA  VAL A 166      67.946  90.721  90.873  1.00  0.00           C
ATOM   2712  CB  VAL A 166      68.326  91.291  89.503  1.00  0.00           C
ATOM   2714  CG1 VAL A 166      69.776  91.791  89.473  1.00  0.00           C
ATOM   2718  CG2 VAL A 166      68.136  90.191  88.433  1.00  0.00           C
ATOM   2722  C   VAL A 166      68.286  91.681  92.013  1.00  0.00           C
ATOM   2723  O   VAL A 166      69.376  91.601  92.583  1.00  0.00           O
ATOM   2724  N   SER A 167      67.346  92.581  92.383  1.00  0.00           N
ATOM   2726  CA  SER A 167      67.486  93.481  93.533  1.00  0.00           C
ATOM   2728  CB  SER A 167      66.326  94.501  93.753  1.00  0.00           C
ATOM   2731  OG  SER A 167      66.216  95.471  92.713  1.00  0.00           O
ATOM   2733  C   SER A 167      67.636  92.831  94.893  1.00  0.00           C
ATOM   2734  O   SER A 167      68.446  93.271  95.693  1.00  0.00           O
ATOM   2735  N   THR A 168      66.826  91.801  95.223  1.00  0.00           N
ATOM   2737  CA  THR A 168      66.716  91.361  96.623  1.00  0.00           C
ATOM   2739  CB  THR A 168      65.286  91.371  97.173  1.00  0.00           C
ATOM   2741  OG1 THR A 168      64.376  90.631  96.373  1.00  0.00           O
ATOM   2743  CG2 THR A 168      64.736  92.801  97.233  1.00  0.00           C
ATOM   2747  C   THR A 168      67.166  89.951  96.833  1.00  0.00           C
ATOM   2748  O   THR A 168      67.316  89.501  97.963  1.00  0.00           O
ATOM   2749  N   GLY A 169      67.346  89.201  95.723  1.00  0.00           N
ATOM   2751  CA  GLY A 169      67.676  87.791  95.733  1.00  0.00           C
ATOM   2754  C   GLY A 169      66.516  86.871  96.023  1.00  0.00           C
ATOM   2755  O   GLY A 169      66.646  85.651  95.943  1.00  0.00           O
ATOM   2756  N   GLU A 170      65.356  87.431  96.373  1.00  0.00           N
ATOM   2758  CA  GLU A 170      64.156  86.691  96.683  1.00  0.00           C
ATOM   2760  CB  GLU A 170      63.126  87.621  97.363  1.00  0.00           C
ATOM   2763  CG  GLU A 170      63.666  88.171  98.703  1.00  0.00           C
ATOM   2766  CD  GLU A 170      62.796  89.281  99.253  1.00  0.00           C
ATOM   2767  OE1 GLU A 170      62.686  90.331  98.553  1.00  0.00           O
ATOM   2768  OE2 GLU A 170      62.286  89.131 100.403  1.00  0.00           O
ATOM   2769  C   GLU A 170      63.536  86.011  95.483  1.00  0.00           C
ATOM   2770  O   GLU A 170      63.466  86.551  94.373  1.00  0.00           O
ATOM   2771  N   ILE A 171      63.026  84.781  95.673  1.00  0.00           N
ATOM   2773  CA  ILE A 171      62.296  84.091  94.643  1.00  0.00           C
ATOM   2775  CB  ILE A 171      62.326  82.591  94.863  1.00  0.00           C
ATOM   2777  CG2 ILE A 171      61.526  81.901  93.743  1.00  0.00           C
ATOM   2781  CG1 ILE A 171      63.776  82.021  94.853  1.00  0.00           C
ATOM   2784  CD  ILE A 171      64.496  82.051  96.203  1.00  0.00           C
ATOM   2788  C   ILE A 171      60.886  84.681  94.593  1.00  0.00           C
ATOM   2789  O   ILE A 171      60.116  84.631  95.553  1.00  0.00           O
ATOM   2790  N   LEU A 172      60.526  85.261  93.433  1.00  0.00           N
ATOM   2792  CA  LEU A 172      59.246  85.901  93.223  1.00  0.00           C
ATOM   2794  CB  LEU A 172      59.336  86.961  92.103  1.00  0.00           C
ATOM   2797  CG  LEU A 172      60.346  88.101  92.393  1.00  0.00           C
ATOM   2799  CD1 LEU A 172      60.306  89.141  91.263  1.00  0.00           C
ATOM   2803  CD2 LEU A 172      60.076  88.761  93.753  1.00  0.00           C
ATOM   2807  C   LEU A 172      58.156  84.901  92.883  1.00  0.00           C
ATOM   2808  O   LEU A 172      56.996  85.131  93.233  1.00  0.00           O
ATOM   2809  N   SER A 173      58.516  83.781  92.243  1.00  0.00           N
ATOM   2811  CA  SER A 173      57.596  82.691  91.953  1.00  0.00           C
ATOM   2813  CB  SER A 173      56.736  82.901  90.693  1.00  0.00           C
ATOM   2816  OG  SER A 173      57.536  83.281  89.573  1.00  0.00           O
ATOM   2818  C   SER A 173      58.386  81.431  91.753  1.00  0.00           C
ATOM   2819  O   SER A 173      59.576  81.461  91.463  1.00  0.00           O
ATOM   2820  N   SER A 174      57.736  80.271  91.913  1.00  0.00           N
ATOM   2822  CA  SER A 174      58.346  78.991  91.623  1.00  0.00           C
ATOM   2824  CB  SER A 174      59.036  78.461  92.913  1.00  0.00           C
ATOM   2827  OG  SER A 174      59.656  77.191  92.753  1.00  0.00           O
ATOM   2829  C   SER A 174      57.236  78.081  91.133  1.00  0.00           C
ATOM   2830  O   SER A 174      56.226  77.901  91.823  1.00  0.00           O
ATOM   2831  N   VAL A 175      57.366  77.511  89.923  1.00  0.00           N
ATOM   2833  CA  VAL A 175      56.316  76.721  89.283  1.00  0.00           C
ATOM   2835  CB  VAL A 175      55.646  77.361  88.063  1.00  0.00           C
ATOM   2837  CG1 VAL A 175      54.986  78.681  88.513  1.00  0.00           C
ATOM   2841  CG2 VAL A 175      56.616  77.531  86.873  1.00  0.00           C
ATOM   2845  C   VAL A 175      56.876  75.381  88.873  1.00  0.00           C
ATOM   2846  O   VAL A 175      58.026  75.311  88.433  1.00  0.00           O
ATOM   2847  N   ASN A 176      56.066  74.311  88.983  1.00  0.00           N
ATOM   2849  CA  ASN A 176      56.536  72.981  88.633  1.00  0.00           C
ATOM   2851  CB  ASN A 176      56.616  72.051  89.863  1.00  0.00           C
ATOM   2854  CG  ASN A 176      57.686  72.551  90.823  1.00  0.00           C
ATOM   2855  OD1 ASN A 176      58.576  73.341  90.513  1.00  0.00           O
ATOM   2856  ND2 ASN A 176      57.586  72.121  92.093  1.00  0.00           N
ATOM   2859  C   ASN A 176      55.576  72.351  87.653  1.00  0.00           C
ATOM   2860  O   ASN A 176      54.426  72.031  87.983  1.00  0.00           O
ATOM   2861  N   THR A 177      56.026  72.091  86.413  1.00  0.00           N
ATOM   2863  CA  THR A 177      55.156  71.561  85.373  1.00  0.00           C
ATOM   2865  CB  THR A 177      54.996  72.411  84.113  1.00  0.00           C
ATOM   2867  OG1 THR A 177      56.086  72.311  83.213  1.00  0.00           O
ATOM   2869  CG2 THR A 177      54.836  73.871  84.533  1.00  0.00           C
ATOM   2873  C   THR A 177      55.536  70.131  85.093  1.00  0.00           C
ATOM   2874  O   THR A 177      56.556  69.621  85.533  1.00  0.00           O
ATOM   2875  N   SER A 178      54.646  69.391  84.403  1.00  0.00           N
ATOM   2877  CA  SER A 178      54.886  68.001  84.093  1.00  0.00           C
ATOM   2879  CB  SER A 178      54.466  67.031  85.233  1.00  0.00           C
ATOM   2882  OG  SER A 178      54.686  65.651  84.913  1.00  0.00           O
ATOM   2884  C   SER A 178      54.196  67.711  82.783  1.00  0.00           C
ATOM   2885  O   SER A 178      53.286  68.411  82.353  1.00  0.00           O
ATOM   2886  N   LYS A 179      54.706  66.731  82.043  1.00  0.00           N
ATOM   2888  CA  LYS A 179      54.266  66.351  80.733  1.00  0.00           C
ATOM   2890  CB  LYS A 179      55.026  67.101  79.583  1.00  0.00           C
ATOM   2893  CG  LYS A 179      54.706  66.701  78.113  1.00  0.00           C
ATOM   2896  CD  LYS A 179      53.256  66.981  77.663  1.00  0.00           C
ATOM   2899  CE  LYS A 179      52.786  66.301  76.353  1.00  0.00           C
ATOM   2902  NZ  LYS A 179      53.676  66.551  75.193  1.00  0.00           N
ATOM   2906  C   LYS A 179      54.556  64.871  80.713  1.00  0.00           C
ATOM   2907  O   LYS A 179      55.426  64.371  81.423  1.00  0.00           O
ATOM   2908  N   THR A 180      53.816  64.141  79.883  1.00  0.00           N
ATOM   2910  CA  THR A 180      53.996  62.731  79.673  1.00  0.00           C
ATOM   2912  CB  THR A 180      52.726  61.941  79.993  1.00  0.00           C
ATOM   2914  OG1 THR A 180      52.906  60.551  79.863  1.00  0.00           O
ATOM   2916  CG2 THR A 180      51.546  62.341  79.103  1.00  0.00           C
ATOM   2920  C   THR A 180      54.446  62.561  78.243  1.00  0.00           C
ATOM   2921  O   THR A 180      54.056  63.321  77.353  1.00  0.00           O
ATOM   2922  N   ILE A 181      55.346  61.621  77.983  1.00  0.00           N
ATOM   2924  CA  ILE A 181      55.846  61.301  76.663  1.00  0.00           C
ATOM   2926  CB  ILE A 181      57.366  61.131  76.673  1.00  0.00           C
ATOM   2928  CG2 ILE A 181      57.866  60.661  75.293  1.00  0.00           C
ATOM   2932  CG1 ILE A 181      58.076  62.431  77.113  1.00  0.00           C
ATOM   2935  CD  ILE A 181      59.466  62.201  77.713  1.00  0.00           C
ATOM   2939  C   ILE A 181      55.186  60.011  76.263  1.00  0.00           C
ATOM   2940  O   ILE A 181      55.306  59.011  76.973  1.00  0.00           O
ATOM   2941  N   LEU A 182      54.456  59.991  75.133  1.00  0.00           N
ATOM   2943  CA  LEU A 182      53.756  58.781  74.723  1.00  0.00           C
ATOM   2945  CB  LEU A 182      52.326  59.151  74.243  1.00  0.00           C
ATOM   2948  CG  LEU A 182      51.456  57.961  73.773  1.00  0.00           C
ATOM   2950  CD1 LEU A 182      51.256  56.921  74.883  1.00  0.00           C
ATOM   2954  CD2 LEU A 182      50.096  58.481  73.273  1.00  0.00           C
ATOM   2958  C   LEU A 182      54.496  57.991  73.643  1.00  0.00           C
ATOM   2959  O   LEU A 182      54.876  58.531  72.603  1.00  0.00           O
ATOM   2960  N   SER A 183      54.666  56.671  73.853  1.00  0.00           N
ATOM   2962  CA  SER A 183      55.216  55.771  72.843  1.00  0.00           C
ATOM   2964  CB  SER A 183      56.606  55.191  73.203  1.00  0.00           C
ATOM   2967  OG  SER A 183      57.576  56.211  73.323  1.00  0.00           O
ATOM   2969  C   SER A 183      54.296  54.591  72.633  1.00  0.00           C
ATOM   2970  O   SER A 183      53.826  53.981  73.593  1.00  0.00           O
ATOM   2971  N   TYR A 184      54.016  54.191  71.373  1.00  0.00           N
ATOM   2973  CA  TYR A 184      53.156  53.041  71.123  1.00  0.00           C
ATOM   2975  CB  TYR A 184      51.646  53.431  71.023  1.00  0.00           C
ATOM   2978  CG  TYR A 184      51.376  54.401  69.903  1.00  0.00           C
ATOM   2979  CD1 TYR A 184      51.076  53.921  68.613  1.00  0.00           C
ATOM   2981  CE1 TYR A 184      50.886  54.811  67.543  1.00  0.00           C
ATOM   2983  CZ  TYR A 184      50.976  56.191  67.763  1.00  0.00           C
ATOM   2984  OH  TYR A 184      50.846  57.101  66.703  1.00  0.00           O
ATOM   2986  CD2 TYR A 184      51.436  55.791  70.113  1.00  0.00           C
ATOM   2988  CE2 TYR A 184      51.246  56.681  69.053  1.00  0.00           C
ATOM   2990  C   TYR A 184      53.616  52.281  69.883  1.00  0.00           C
ATOM   2991  O   TYR A 184      54.076  52.841  68.893  1.00  0.00           O
ATOM   2992  N   GLU A 185      53.466  50.951  69.943  1.00  0.00           N
ATOM   2994  CA  GLU A 185      53.616  50.061  68.823  1.00  0.00           C
ATOM   2996  CB  GLU A 185      54.696  48.981  69.063  1.00  0.00           C
ATOM   2999  CG  GLU A 185      54.456  48.111  70.313  1.00  0.00           C
ATOM   3002  CD  GLU A 185      55.666  47.231  70.623  1.00  0.00           C
ATOM   3003  OE1 GLU A 185      56.636  47.781  71.203  1.00  0.00           O
ATOM   3004  OE2 GLU A 185      55.616  46.001  70.413  1.00  0.00           O
ATOM   3005  C   GLU A 185      52.276  49.431  68.573  1.00  0.00           C
ATOM   3006  O   GLU A 185      51.606  48.941  69.493  1.00  0.00           O
ATOM   3007  N   VAL A 186      51.866  49.421  67.303  1.00  0.00           N
ATOM   3009  CA  VAL A 186      50.746  48.651  66.833  1.00  0.00           C
ATOM   3011  CB  VAL A 186      49.556  49.511  66.373  1.00  0.00           C
ATOM   3013  CG1 VAL A 186      49.116  50.401  67.543  1.00  0.00           C
ATOM   3017  CG2 VAL A 186      49.926  50.361  65.133  1.00  0.00           C
ATOM   3021  C   VAL A 186      51.296  47.841  65.683  1.00  0.00           C
ATOM   3022  O   VAL A 186      52.326  48.161  65.083  1.00  0.00           O
ATOM   3023  N   GLN A 187      50.606  46.761  65.313  1.00  0.00           N
ATOM   3025  CA  GLN A 187      50.966  46.011  64.143  1.00  0.00           C
ATOM   3027  CB  GLN A 187      52.166  45.061  64.453  1.00  0.00           C
ATOM   3030  CG  GLN A 187      52.036  44.281  65.793  1.00  0.00           C
ATOM   3033  CD  GLN A 187      53.336  43.771  66.453  1.00  0.00           C
ATOM   3034  OE1 GLN A 187      54.286  44.501  66.733  1.00  0.00           O
ATOM   3035  NE2 GLN A 187      53.356  42.441  66.733  1.00  0.00           N
ATOM   3038  C   GLN A 187      49.676  45.571  63.453  1.00  0.00           C
ATOM   3039  O   GLN A 187      48.746  46.351  63.583  1.00  0.00           O
ATOM   3040  N   ALA A 188      49.546  44.411  62.743  1.00  0.00           N
ATOM   3042  CA  ALA A 188      48.226  43.921  62.263  1.00  0.00           C
ATOM   3044  CB  ALA A 188      47.386  44.991  61.543  1.00  0.00           C
ATOM   3048  C   ALA A 188      48.276  42.811  61.243  1.00  0.00           C
ATOM   3049  O   ALA A 188      48.646  43.071  60.103  1.00  0.00           O
ATOM   3050  N   GLY A 189      47.846  41.551  61.563  1.00  0.00           N
ATOM   3052  CA  GLY A 189      48.246  40.391  60.753  1.00  0.00           C
ATOM   3055  C   GLY A 189      47.276  39.391  60.183  1.00  0.00           C
ATOM   3056  O   GLY A 189      46.516  38.771  60.913  1.00  0.00           O
ATOM   3057  N   VAL A 190      47.406  39.161  58.843  1.00  0.00           N
ATOM   3059  CA  VAL A 190      46.536  38.361  57.973  1.00  0.00           C
ATOM   3061  CB  VAL A 190      46.356  38.991  56.583  1.00  0.00           C
ATOM   3063  CG1 VAL A 190      45.356  38.171  55.723  1.00  0.00           C
ATOM   3067  CG2 VAL A 190      45.856  40.431  56.743  1.00  0.00           C
ATOM   3071  C   VAL A 190      46.936  36.911  57.793  1.00  0.00           C
ATOM   3072  O   VAL A 190      47.626  36.561  56.843  1.00  0.00           O
ATOM   3073  N   PHE A 191      46.516  36.001  58.683  1.00  0.00           N
ATOM   3075  CA  PHE A 191      47.136  34.691  58.723  1.00  0.00           C
ATOM   3077  CB  PHE A 191      47.666  34.331  60.163  1.00  0.00           C
ATOM   3080  CG  PHE A 191      48.216  35.501  60.993  1.00  0.00           C
ATOM   3081  CD1 PHE A 191      48.976  36.511  60.393  1.00  0.00           C
ATOM   3083  CE1 PHE A 191      49.706  37.441  61.143  1.00  0.00           C
ATOM   3085  CZ  PHE A 191      49.626  37.441  62.533  1.00  0.00           C
ATOM   3087  CD2 PHE A 191      48.136  35.521  62.393  1.00  0.00           C
ATOM   3089  CE2 PHE A 191      48.816  36.491  63.153  1.00  0.00           C
ATOM   3091  C   PHE A 191      46.186  33.661  58.023  1.00  0.00           C
ATOM   3092  O   PHE A 191      45.016  33.931  57.763  1.00  0.00           O
ATOM   3093  N   ARG A 192      46.696  32.471  57.633  1.00  0.00           N
ATOM   3095  CA  ARG A 192      45.906  31.331  57.163  1.00  0.00           C
ATOM   3097  CB  ARG A 192      46.146  30.901  55.673  1.00  0.00           C
ATOM   3100  CG  ARG A 192      45.886  32.011  54.643  1.00  0.00           C
ATOM   3103  CD  ARG A 192      44.426  32.261  54.263  1.00  0.00           C
ATOM   3106  NE  ARG A 192      43.966  31.181  53.333  1.00  0.00           N
ATOM   3108  CZ  ARG A 192      44.106  31.191  52.013  1.00  0.00           C
ATOM   3109  NH1 ARG A 192      44.886  32.041  51.383  1.00  0.00           N
ATOM   3112  NH2 ARG A 192      43.456  30.301  51.293  1.00  0.00           N
ATOM   3115  C   ARG A 192      46.236  30.151  58.053  1.00  0.00           C
ATOM   3116  O   ARG A 192      46.966  30.271  59.033  1.00  0.00           O
ATOM   3117  N   PHE A 193      45.716  28.951  57.723  1.00  0.00           N
ATOM   3119  CA  PHE A 193      46.046  27.741  58.433  1.00  0.00           C
ATOM   3121  CB  PHE A 193      44.816  26.791  58.323  1.00  0.00           C
ATOM   3124  CG  PHE A 193      45.046  25.551  59.113  1.00  0.00           C
ATOM   3125  CD1 PHE A 193      44.776  25.531  60.493  1.00  0.00           C
ATOM   3127  CE1 PHE A 193      45.156  24.441  61.273  1.00  0.00           C
ATOM   3129  CZ  PHE A 193      45.806  23.361  60.673  1.00  0.00           C
ATOM   3131  CD2 PHE A 193      45.616  24.411  58.513  1.00  0.00           C
ATOM   3133  CE2 PHE A 193      46.006  23.321  59.293  1.00  0.00           C
ATOM   3135  C   PHE A 193      47.346  27.131  57.873  1.00  0.00           C
ATOM   3136  O   PHE A 193      47.416  26.751  56.703  1.00  0.00           O
ATOM   3137  N   ILE A 194      48.406  27.071  58.723  1.00  0.00           N
ATOM   3139  CA  ILE A 194      49.616  26.281  58.523  1.00  0.00           C
ATOM   3141  CB  ILE A 194      50.846  27.011  57.933  1.00  0.00           C
ATOM   3143  CG2 ILE A 194      51.986  26.011  57.613  1.00  0.00           C
ATOM   3147  CG1 ILE A 194      50.536  27.811  56.653  1.00  0.00           C
ATOM   3150  CD  ILE A 194      51.786  28.551  56.143  1.00  0.00           C
ATOM   3154  C   ILE A 194      49.996  25.881  59.943  1.00  0.00           C
ATOM   3155  O   ILE A 194      49.766  26.641  60.883  1.00  0.00           O
ATOM   3156  N   ASP A 195      50.596  24.701  60.123  1.00  0.00           N
ATOM   3158  CA  ASP A 195      50.966  24.131  61.413  1.00  0.00           C
ATOM   3160  CB  ASP A 195      50.786  22.611  61.233  1.00  0.00           C
ATOM   3163  CG  ASP A 195      49.306  22.341  61.223  1.00  0.00           C
ATOM   3164  OD1 ASP A 195      48.636  22.851  62.163  1.00  0.00           O
ATOM   3165  OD2 ASP A 195      48.826  21.571  60.363  1.00  0.00           O
ATOM   3166  C   ASP A 195      52.396  24.461  61.833  1.00  0.00           C
ATOM   3167  O   ASP A 195      52.936  23.951  62.813  1.00  0.00           O
ATOM   3168  N   TYR A 196      53.056  25.381  61.113  1.00  0.00           N
ATOM   3170  CA  TYR A 196      54.376  25.861  61.453  1.00  0.00           C
ATOM   3172  CB  TYR A 196      55.506  25.091  60.723  1.00  0.00           C
ATOM   3175  CG  TYR A 196      55.636  23.641  61.073  1.00  0.00           C
ATOM   3176  CD1 TYR A 196      56.286  23.221  62.253  1.00  0.00           C
ATOM   3178  CE1 TYR A 196      56.486  21.851  62.513  1.00  0.00           C
ATOM   3180  CZ  TYR A 196      56.056  20.901  61.583  1.00  0.00           C
ATOM   3181  OH  TYR A 196      56.176  19.511  61.833  1.00  0.00           O
ATOM   3183  CD2 TYR A 196      55.236  22.661  60.143  1.00  0.00           C
ATOM   3185  CE2 TYR A 196      55.456  21.301  60.393  1.00  0.00           C
ATOM   3187  C   TYR A 196      54.496  27.301  60.993  1.00  0.00           C
ATOM   3188  O   TYR A 196      54.096  27.641  59.883  1.00  0.00           O
ATOM   3189  N   GLN A 197      55.136  28.141  61.823  1.00  0.00           N
ATOM   3191  CA  GLN A 197      55.556  29.501  61.533  1.00  0.00           C
ATOM   3193  CB  GLN A 197      56.106  30.041  62.873  1.00  0.00           C
ATOM   3196  CG  GLN A 197      56.506  31.521  62.943  1.00  0.00           C
ATOM   3199  CD  GLN A 197      58.006  31.711  62.733  1.00  0.00           C
ATOM   3200  OE1 GLN A 197      58.816  31.311  63.583  1.00  0.00           O
ATOM   3201  NE2 GLN A 197      58.376  32.371  61.633  1.00  0.00           N
ATOM   3204  C   GLN A 197      56.506  29.561  60.333  1.00  0.00           C
ATOM   3205  O   GLN A 197      57.216  28.581  60.073  1.00  0.00           O
ATOM   3206  N   ARG A 198      56.466  30.601  59.483  1.00  0.00           N
ATOM   3208  CA  ARG A 198      57.026  30.441  58.143  1.00  0.00           C
ATOM   3210  CB  ARG A 198      56.006  29.681  57.223  1.00  0.00           C
ATOM   3213  CG  ARG A 198      56.606  28.811  56.083  1.00  0.00           C
ATOM   3216  CD  ARG A 198      58.056  28.341  56.353  1.00  0.00           C
ATOM   3219  NE  ARG A 198      58.286  27.051  55.643  1.00  0.00           N
ATOM   3221  CZ  ARG A 198      59.456  26.431  55.683  1.00  0.00           C
ATOM   3222  NH1 ARG A 198      60.546  26.951  56.213  1.00  0.00           N
ATOM   3225  NH2 ARG A 198      59.526  25.231  55.153  1.00  0.00           N
ATOM   3228  C   ARG A 198      57.516  31.711  57.453  1.00  0.00           C
ATOM   3229  O   ARG A 198      58.066  32.611  58.063  1.00  0.00           O
ATOM   3230  N   LEU A 199      57.396  31.741  56.103  1.00  0.00           N
ATOM   3232  CA  LEU A 199      57.586  32.921  55.273  1.00  0.00           C
ATOM   3234  CB  LEU A 199      58.816  32.801  54.333  1.00  0.00           C
ATOM   3237  CG  LEU A 199      60.176  32.521  54.993  1.00  0.00           C
ATOM   3239  CD1 LEU A 199      61.246  32.431  53.883  1.00  0.00           C
ATOM   3243  CD2 LEU A 199      60.576  33.591  56.013  1.00  0.00           C
ATOM   3247  C   LEU A 199      56.406  33.121  54.343  1.00  0.00           C
ATOM   3248  O   LEU A 199      56.466  33.921  53.423  1.00  0.00           O
ATOM   3249  N   LEU A 200      55.296  32.371  54.533  1.00  0.00           N
ATOM   3251  CA  LEU A 200      54.056  32.681  53.823  1.00  0.00           C
ATOM   3253  CB  LEU A 200      53.146  31.411  53.803  1.00  0.00           C
ATOM   3256  CG  LEU A 200      51.876  31.531  52.923  1.00  0.00           C
ATOM   3258  CD1 LEU A 200      52.186  31.901  51.473  1.00  0.00           C
ATOM   3262  CD2 LEU A 200      50.966  30.291  52.943  1.00  0.00           C
ATOM   3266  C   LEU A 200      53.436  33.921  54.483  1.00  0.00           C
ATOM   3267  O   LEU A 200      52.726  34.721  53.873  1.00  0.00           O
ATOM   3268  N   GLU A 201      53.856  34.131  55.743  1.00  0.00           N
ATOM   3270  CA  GLU A 201      54.076  35.361  56.473  1.00  0.00           C
ATOM   3272  CB  GLU A 201      54.966  35.061  57.723  1.00  0.00           C
ATOM   3275  CG  GLU A 201      54.666  33.661  58.353  1.00  0.00           C
ATOM   3278  CD  GLU A 201      55.176  33.391  59.773  1.00  0.00           C
ATOM   3279  OE1 GLU A 201      56.386  33.581  60.073  1.00  0.00           O
ATOM   3280  OE2 GLU A 201      54.386  32.791  60.533  1.00  0.00           O
ATOM   3281  C   GLU A 201      54.556  36.611  55.713  1.00  0.00           C
ATOM   3282  O   GLU A 201      55.606  36.621  55.083  1.00  0.00           O
ATOM   3283  N   GLY A 202      53.796  37.721  55.823  1.00  0.00           N
ATOM   3285  CA  GLY A 202      54.226  39.061  55.443  1.00  0.00           C
ATOM   3288  C   GLY A 202      53.836  39.961  56.573  1.00  0.00           C
ATOM   3289  O   GLY A 202      52.916  39.641  57.313  1.00  0.00           O
ATOM   3290  N   GLU A 203      54.496  41.111  56.763  1.00  0.00           N
ATOM   3292  CA  GLU A 203      54.316  41.851  58.003  1.00  0.00           C
ATOM   3294  CB  GLU A 203      55.356  41.481  59.073  1.00  0.00           C
ATOM   3297  CG  GLU A 203      55.206  40.021  59.583  1.00  0.00           C
ATOM   3300  CD  GLU A 203      55.956  39.781  60.883  1.00  0.00           C
ATOM   3301  OE1 GLU A 203      57.146  40.191  60.943  1.00  0.00           O
ATOM   3302  OE2 GLU A 203      55.376  39.191  61.833  1.00  0.00           O
ATOM   3303  C   GLU A 203      54.156  43.341  57.833  1.00  0.00           C
ATOM   3304  O   GLU A 203      54.836  43.981  57.023  1.00  0.00           O
ATOM   3305  N   VAL A 204      53.206  43.931  58.593  1.00  0.00           N
ATOM   3307  CA  VAL A 204      52.936  45.351  58.693  1.00  0.00           C
ATOM   3309  CB  VAL A 204      51.576  45.801  58.133  1.00  0.00           C
ATOM   3311  CG1 VAL A 204      51.546  47.341  58.063  1.00  0.00           C
ATOM   3315  CG2 VAL A 204      51.326  45.201  56.733  1.00  0.00           C
ATOM   3319  C   VAL A 204      52.926  45.691  60.173  1.00  0.00           C
ATOM   3320  O   VAL A 204      52.176  45.141  60.963  1.00  0.00           O
ATOM   3321  N   GLY A 205      53.766  46.651  60.583  1.00  0.00           N
ATOM   3323  CA  GLY A 205      53.746  47.231  61.913  1.00  0.00           C
ATOM   3326  C   GLY A 205      53.916  48.711  61.823  1.00  0.00           C
ATOM   3327  O   GLY A 205      54.456  49.221  60.843  1.00  0.00           O
ATOM   3328  N   TYR A 206      53.496  49.441  62.863  1.00  0.00           N
ATOM   3330  CA  TYR A 206      53.656  50.881  62.903  1.00  0.00           C
ATOM   3332  CB  TYR A 206      52.376  51.621  62.413  1.00  0.00           C
ATOM   3335  CG  TYR A 206      52.496  53.111  62.573  1.00  0.00           C
ATOM   3336  CD1 TYR A 206      53.186  53.871  61.613  1.00  0.00           C
ATOM   3338  CE1 TYR A 206      53.396  55.241  61.823  1.00  0.00           C
ATOM   3340  CZ  TYR A 206      52.906  55.861  62.983  1.00  0.00           C
ATOM   3341  OH  TYR A 206      53.146  57.221  63.233  1.00  0.00           O
ATOM   3343  CD2 TYR A 206      51.986  53.751  63.713  1.00  0.00           C
ATOM   3345  CE2 TYR A 206      52.196  55.111  63.923  1.00  0.00           C
ATOM   3347  C   TYR A 206      54.066  51.271  64.313  1.00  0.00           C
ATOM   3348  O   TYR A 206      53.406  50.881  65.273  1.00  0.00           O
ATOM   3349  N   THR A 207      55.156  52.041  64.483  1.00  0.00           N
ATOM   3351  CA  THR A 207      55.586  52.461  65.803  1.00  0.00           C
ATOM   3353  CB  THR A 207      56.846  51.781  66.353  1.00  0.00           C
ATOM   3355  OG1 THR A 207      58.046  52.091  65.653  1.00  0.00           O
ATOM   3357  CG2 THR A 207      56.686  50.251  66.283  1.00  0.00           C
ATOM   3361  C   THR A 207      55.746  53.971  65.803  1.00  0.00           C
ATOM   3362  O   THR A 207      56.036  54.591  64.783  1.00  0.00           O
ATOM   3363  N   SER A 208      55.506  54.591  66.973  1.00  0.00           N
ATOM   3365  CA  SER A 208      55.626  56.021  67.143  1.00  0.00           C
ATOM   3367  CB  SER A 208      54.306  56.811  66.933  1.00  0.00           C
ATOM   3370  OG  SER A 208      54.526  58.221  66.983  1.00  0.00           O
ATOM   3372  C   SER A 208      56.116  56.291  68.543  1.00  0.00           C
ATOM   3373  O   SER A 208      55.736  55.631  69.513  1.00  0.00           O
ATOM   3374  N   ASN A 209      56.996  57.301  68.683  1.00  0.00           N
ATOM   3376  CA  ASN A 209      57.466  57.791  69.943  1.00  0.00           C
ATOM   3378  CB  ASN A 209      58.976  57.431  70.163  1.00  0.00           C
ATOM   3381  CG  ASN A 209      59.216  55.931  70.203  1.00  0.00           C
ATOM   3382  OD1 ASN A 209      59.266  55.301  71.263  1.00  0.00           O
ATOM   3383  ND2 ASN A 209      59.486  55.301  69.023  1.00  0.00           N
ATOM   3386  C   ASN A 209      57.246  59.291  69.853  1.00  0.00           C
ATOM   3387  O   ASN A 209      57.606  59.901  68.843  1.00  0.00           O
ATOM   3388  N   GLU A 210      56.596  59.931  70.853  1.00  0.00           N
ATOM   3390  CA  GLU A 210      56.446  61.371  70.883  1.00  0.00           C
ATOM   3392  CB  GLU A 210      55.356  61.851  71.873  1.00  0.00           C
ATOM   3395  CG  GLU A 210      55.116  63.401  71.873  1.00  0.00           C
ATOM   3398  CD  GLU A 210      54.036  63.861  72.843  1.00  0.00           C
ATOM   3399  OE1 GLU A 210      53.436  62.991  73.523  1.00  0.00           O
ATOM   3400  OE2 GLU A 210      53.726  65.081  72.933  1.00  0.00           O
ATOM   3401  C   GLU A 210      57.796  62.021  71.223  1.00  0.00           C
ATOM   3402  O   GLU A 210      58.366  61.641  72.233  1.00  0.00           O
ATOM   3403  N   PRO A 211      58.396  62.931  70.453  1.00  0.00           N
ATOM   3404  CD  PRO A 211      57.926  63.351  69.133  1.00  0.00           C
ATOM   3407  CA  PRO A 211      59.756  63.411  70.713  1.00  0.00           C
ATOM   3409  CB  PRO A 211      60.006  64.451  69.603  1.00  0.00           C
ATOM   3412  CG  PRO A 211      59.156  63.931  68.443  1.00  0.00           C
ATOM   3415  C   PRO A 211      59.996  63.981  72.093  1.00  0.00           C
ATOM   3416  O   PRO A 211      59.286  64.901  72.493  1.00  0.00           O
ATOM   3417  N   VAL A 212      61.036  63.501  72.823  1.00  0.00           N
ATOM   3419  CA  VAL A 212      61.376  63.981  74.173  1.00  0.00           C
ATOM   3421  CB  VAL A 212      62.586  63.291  74.843  1.00  0.00           C
ATOM   3423  CG1 VAL A 212      62.786  63.821  76.283  1.00  0.00           C
ATOM   3427  CG2 VAL A 212      62.376  61.761  74.873  1.00  0.00           C
ATOM   3431  C   VAL A 212      61.646  65.471  74.143  1.00  0.00           C
ATOM   3432  O   VAL A 212      61.146  66.231  74.963  1.00  0.00           O
ATOM   3433  N   MET A 213      62.376  65.911  73.093  1.00  0.00           N
ATOM   3435  CA  MET A 213      62.616  67.301  72.793  1.00  0.00           C
ATOM   3437  CB  MET A 213      63.356  67.371  71.443  1.00  0.00           C
ATOM   3440  CG  MET A 213      63.726  68.781  70.973  1.00  0.00           C
ATOM   3443  SD  MET A 213      64.226  68.851  69.243  1.00  0.00           S
ATOM   3444  CE  MET A 213      62.566  68.581  68.533  1.00  0.00           C
ATOM   3448  C   MET A 213      61.356  68.151  72.663  1.00  0.00           C
ATOM   3449  O   MET A 213      61.276  69.241  73.233  1.00  0.00           O
ATOM   3450  N   LEU A 214      60.316  67.681  71.943  1.00  0.00           N
ATOM   3452  CA  LEU A 214      59.066  68.401  71.833  1.00  0.00           C
ATOM   3454  CB  LEU A 214      58.156  67.781  70.753  1.00  0.00           C
ATOM   3457  CG  LEU A 214      56.846  68.571  70.503  1.00  0.00           C
ATOM   3459  CD1 LEU A 214      57.126  70.021  70.093  1.00  0.00           C
ATOM   3463  CD2 LEU A 214      56.006  67.891  69.433  1.00  0.00           C
ATOM   3467  C   LEU A 214      58.296  68.491  73.153  1.00  0.00           C
ATOM   3468  O   LEU A 214      57.806  69.541  73.543  1.00  0.00           O
ATOM   3469  N   CYS A 215      58.226  67.371  73.893  1.00  0.00           N
ATOM   3471  CA  CYS A 215      57.636  67.301  75.223  1.00  0.00           C
ATOM   3473  CB  CYS A 215      57.656  65.861  75.803  1.00  0.00           C
ATOM   3476  SG  CYS A 215      56.466  64.791  74.953  1.00  0.00           S
ATOM   3478  C   CYS A 215      58.276  68.221  76.233  1.00  0.00           C
ATOM   3479  O   CYS A 215      57.576  68.851  77.023  1.00  0.00           O
ATOM   3480  N   LEU A 216      59.616  68.331  76.193  1.00  0.00           N
ATOM   3482  CA  LEU A 216      60.366  69.321  76.933  1.00  0.00           C
ATOM   3484  CB  LEU A 216      61.886  69.111  76.683  1.00  0.00           C
ATOM   3487  CG  LEU A 216      62.806  70.161  77.343  1.00  0.00           C
ATOM   3489  CD1 LEU A 216      62.556  70.221  78.833  1.00  0.00           C
ATOM   3493  CD2 LEU A 216      64.296  69.881  77.083  1.00  0.00           C
ATOM   3497  C   LEU A 216      59.966  70.741  76.563  1.00  0.00           C
ATOM   3498  O   LEU A 216      59.706  71.571  77.433  1.00  0.00           O
ATOM   3499  N   MET A 217      59.826  71.031  75.263  1.00  0.00           N
ATOM   3501  CA  MET A 217      59.386  72.341  74.843  1.00  0.00           C
ATOM   3503  CB  MET A 217      59.406  72.441  73.303  1.00  0.00           C
ATOM   3506  CG  MET A 217      59.156  73.861  72.823  1.00  0.00           C
ATOM   3509  SD  MET A 217      60.476  74.911  73.463  1.00  0.00           S
ATOM   3510  CE  MET A 217      59.956  76.411  72.663  1.00  0.00           C
ATOM   3514  C   MET A 217      57.996  72.751  75.333  1.00  0.00           C
ATOM   3515  O   MET A 217      57.836  73.811  75.943  1.00  0.00           O
ATOM   3516  N   SER A 218      56.986  71.871  75.183  1.00  0.00           N
ATOM   3518  CA  SER A 218      55.616  72.121  75.653  1.00  0.00           C
ATOM   3520  CB  SER A 218      54.666  70.901  75.443  1.00  0.00           C
ATOM   3523  OG  SER A 218      54.526  70.561  74.073  1.00  0.00           O
ATOM   3525  C   SER A 218      55.546  72.411  77.133  1.00  0.00           C
ATOM   3526  O   SER A 218      54.796  73.271  77.603  1.00  0.00           O
ATOM   3527  N   ALA A 219      56.336  71.651  77.913  1.00  0.00           N
ATOM   3529  CA  ALA A 219      56.536  71.821  79.333  1.00  0.00           C
ATOM   3531  CB  ALA A 219      57.486  70.721  79.793  1.00  0.00           C
ATOM   3535  C   ALA A 219      57.126  73.151  79.763  1.00  0.00           C
ATOM   3536  O   ALA A 219      56.656  73.781  80.713  1.00  0.00           O
ATOM   3537  N   ILE A 220      58.166  73.631  79.053  1.00  0.00           N
ATOM   3539  CA  ILE A 220      58.766  74.931  79.283  1.00  0.00           C
ATOM   3541  CB  ILE A 220      60.076  75.061  78.523  1.00  0.00           C
ATOM   3543  CG2 ILE A 220      60.586  76.521  78.553  1.00  0.00           C
ATOM   3547  CG1 ILE A 220      61.136  74.111  79.133  1.00  0.00           C
ATOM   3550  CD  ILE A 220      62.396  73.951  78.273  1.00  0.00           C
ATOM   3554  C   ILE A 220      57.796  76.061  78.993  1.00  0.00           C
ATOM   3555  O   ILE A 220      57.616  76.961  79.813  1.00  0.00           O
ATOM   3556  N   GLU A 221      57.086  76.011  77.853  1.00  0.00           N
ATOM   3558  CA  GLU A 221      56.076  76.981  77.473  1.00  0.00           C
ATOM   3560  CB  GLU A 221      55.536  76.651  76.063  1.00  0.00           C
ATOM   3563  CG  GLU A 221      56.596  76.801  74.953  1.00  0.00           C
ATOM   3566  CD  GLU A 221      56.106  76.181  73.653  1.00  0.00           C
ATOM   3567  OE1 GLU A 221      55.616  75.021  73.703  1.00  0.00           O
ATOM   3568  OE2 GLU A 221      56.206  76.851  72.603  1.00  0.00           O
ATOM   3569  C   GLU A 221      54.886  77.091  78.433  1.00  0.00           C
ATOM   3570  O   GLU A 221      54.536  78.191  78.853  1.00  0.00           O
ATOM   3571  N   THR A 222      54.306  75.941  78.853  1.00  0.00           N
ATOM   3573  CA  THR A 222      53.236  75.891  79.873  1.00  0.00           C
ATOM   3575  CB  THR A 222      52.576  74.511  80.033  1.00  0.00           C
ATOM   3577  OG1 THR A 222      51.266  74.621  80.563  1.00  0.00           O
ATOM   3579  CG2 THR A 222      53.306  73.541  80.963  1.00  0.00           C
ATOM   3583  C   THR A 222      53.736  76.451  81.183  1.00  0.00           C
ATOM   3584  O   THR A 222      53.056  77.251  81.843  1.00  0.00           O
ATOM   3585  N   GLY A 223      55.006  76.141  81.553  1.00  0.00           N
ATOM   3587  CA  GLY A 223      55.736  76.741  82.663  1.00  0.00           C
ATOM   3590  C   GLY A 223      55.766  78.241  82.633  1.00  0.00           C
ATOM   3591  O   GLY A 223      55.356  78.881  83.593  1.00  0.00           O
ATOM   3592  N   VAL A 224      56.176  78.851  81.503  1.00  0.00           N
ATOM   3594  CA  VAL A 224      56.166  80.291  81.343  1.00  0.00           C
ATOM   3596  CB  VAL A 224      56.806  80.761  80.033  1.00  0.00           C
ATOM   3598  CG1 VAL A 224      56.846  82.301  80.013  1.00  0.00           C
ATOM   3602  CG2 VAL A 224      58.246  80.271  79.903  1.00  0.00           C
ATOM   3606  C   VAL A 224      54.786  80.941  81.503  1.00  0.00           C
ATOM   3607  O   VAL A 224      54.656  81.981  82.133  1.00  0.00           O
ATOM   3608  N   ILE A 225      53.706  80.321  80.983  1.00  0.00           N
ATOM   3610  CA  ILE A 225      52.346  80.851  81.173  1.00  0.00           C
ATOM   3612  CB  ILE A 225      51.286  80.111  80.333  1.00  0.00           C
ATOM   3614  CG2 ILE A 225      49.936  80.841  80.503  1.00  0.00           C
ATOM   3618  CG1 ILE A 225      51.676  80.041  78.833  1.00  0.00           C
ATOM   3621  CD  ILE A 225      50.826  79.051  78.033  1.00  0.00           C
ATOM   3625  C   ILE A 225      51.936  80.911  82.643  1.00  0.00           C
ATOM   3626  O   ILE A 225      51.366  81.901  83.123  1.00  0.00           O
ATOM   3627  N   PHE A 226      52.286  79.871  83.433  1.00  0.00           N
ATOM   3629  CA  PHE A 226      52.096  79.871  84.883  1.00  0.00           C
ATOM   3631  CB  PHE A 226      52.566  78.551  85.563  1.00  0.00           C
ATOM   3634  CG  PHE A 226      51.656  77.411  85.203  1.00  0.00           C
ATOM   3635  CD1 PHE A 226      50.306  77.441  85.603  1.00  0.00           C
ATOM   3637  CE1 PHE A 226      49.436  76.401  85.253  1.00  0.00           C
ATOM   3639  CZ  PHE A 226      49.906  75.311  84.503  1.00  0.00           C
ATOM   3641  CD2 PHE A 226      52.126  76.291  84.503  1.00  0.00           C
ATOM   3643  CE2 PHE A 226      51.256  75.251  84.133  1.00  0.00           C
ATOM   3645  C   PHE A 226      52.796  81.031  85.563  1.00  0.00           C
ATOM   3646  O   PHE A 226      52.196  81.701  86.393  1.00  0.00           O
ATOM   3647  N   LEU A 227      54.056  81.311  85.173  1.00  0.00           N
ATOM   3649  CA  LEU A 227      54.816  82.451  85.673  1.00  0.00           C
ATOM   3651  CB  LEU A 227      56.236  82.471  85.073  1.00  0.00           C
ATOM   3654  CG  LEU A 227      57.036  81.201  85.363  1.00  0.00           C
ATOM   3656  CD1 LEU A 227      58.396  81.291  84.653  1.00  0.00           C
ATOM   3660  CD2 LEU A 227      57.046  80.981  86.883  1.00  0.00           C
ATOM   3664  C   LEU A 227      54.216  83.791  85.363  1.00  0.00           C
ATOM   3665  O   LEU A 227      54.096  84.651  86.233  1.00  0.00           O
ATOM   3666  N   ILE A 228      53.786  83.991  84.103  1.00  0.00           N
ATOM   3668  CA  ILE A 228      53.116  85.211  83.723  1.00  0.00           C
ATOM   3670  CB  ILE A 228      52.896  85.301  82.213  1.00  0.00           C
ATOM   3672  CG2 ILE A 228      52.216  86.651  81.893  1.00  0.00           C
ATOM   3676  CG1 ILE A 228      54.226  85.221  81.423  1.00  0.00           C
ATOM   3679  CD  ILE A 228      54.016  84.871  79.943  1.00  0.00           C
ATOM   3683  C   ILE A 228      51.816  85.411  84.493  1.00  0.00           C
ATOM   3684  O   ILE A 228      51.586  86.501  85.023  1.00  0.00           O
ATOM   3685  N   ASN A 229      50.956  84.381  84.613  1.00  0.00           N
ATOM   3687  CA  ASN A 229      49.676  84.481  85.283  1.00  0.00           C
ATOM   3689  CB  ASN A 229      48.886  83.181  85.023  1.00  0.00           C
ATOM   3692  CG  ASN A 229      47.436  83.321  85.463  1.00  0.00           C
ATOM   3693  OD1 ASN A 229      46.806  84.381  85.403  1.00  0.00           O
ATOM   3694  ND2 ASN A 229      46.856  82.201  85.943  1.00  0.00           N
ATOM   3697  C   ASN A 229      49.796  84.781  86.773  1.00  0.00           C
ATOM   3698  O   ASN A 229      49.076  85.621  87.323  1.00  0.00           O
ATOM   3699  N   ASP A 230      50.776  84.111  87.423  1.00  0.00           N
ATOM   3701  CA  ASP A 230      51.206  84.351  88.783  1.00  0.00           C
ATOM   3703  CB  ASP A 230      52.296  83.291  89.083  1.00  0.00           C
ATOM   3706  CG  ASP A 230      52.766  83.281  90.513  1.00  0.00           C
ATOM   3707  OD1 ASP A 230      52.096  83.901  91.373  1.00  0.00           O
ATOM   3708  OD2 ASP A 230      53.786  82.591  90.773  1.00  0.00           O
ATOM   3709  C   ASP A 230      51.716  85.781  88.963  1.00  0.00           C
ATOM   3710  O   ASP A 230      51.246  86.531  89.803  1.00  0.00           O
ATOM   3711  N   GLY A 231      52.606  86.261  88.063  1.00  0.00           N
ATOM   3713  CA  GLY A 231      53.116  87.621  88.093  1.00  0.00           C
ATOM   3716  C   GLY A 231      52.066  88.691  87.983  1.00  0.00           C
ATOM   3717  O   GLY A 231      52.156  89.721  88.653  1.00  0.00           O
ATOM   3718  N   ILE A 232      51.006  88.461  87.173  1.00  0.00           N
ATOM   3720  CA  ILE A 232      49.836  89.331  87.043  1.00  0.00           C
ATOM   3722  CB  ILE A 232      48.886  88.821  85.943  1.00  0.00           C
ATOM   3724  CG2 ILE A 232      47.536  89.581  85.953  1.00  0.00           C
ATOM   3728  CG1 ILE A 232      49.526  88.951  84.543  1.00  0.00           C
ATOM   3731  CD  ILE A 232      48.756  88.181  83.473  1.00  0.00           C
ATOM   3735  C   ILE A 232      49.086  89.541  88.363  1.00  0.00           C
ATOM   3736  O   ILE A 232      48.556  90.621  88.663  1.00  0.00           O
ATOM   3737  N   ASP A 233      48.996  88.481  89.193  1.00  0.00           N
ATOM   3739  CA  ASP A 233      48.266  88.451  90.433  1.00  0.00           C
ATOM   3741  CB  ASP A 233      47.476  87.111  90.463  1.00  0.00           C
ATOM   3744  CG  ASP A 233      48.166  85.811  90.893  1.00  0.00           C
ATOM   3745  OD1 ASP A 233      47.866  84.761  90.283  1.00  0.00           O
ATOM   3746  OD2 ASP A 233      48.686  85.801  92.043  1.00  0.00           O
ATOM   3747  C   ASP A 233      49.156  88.641  91.643  1.00  0.00           C
ATOM   3748  O   ASP A 233      48.676  88.781  92.773  1.00  0.00           O
ATOM   3749  N   ARG A 234      50.476  88.631  91.463  1.00  0.00           N
ATOM   3751  CA  ARG A 234      51.446  89.031  92.463  1.00  0.00           C
ATOM   3753  CB  ARG A 234      52.736  88.211  92.253  1.00  0.00           C
ATOM   3756  CG  ARG A 234      52.626  86.721  92.593  1.00  0.00           C
ATOM   3759  CD  ARG A 234      52.836  86.401  94.073  1.00  0.00           C
ATOM   3762  NE  ARG A 234      54.296  86.461  94.373  1.00  0.00           N
ATOM   3764  CZ  ARG A 234      54.846  86.091  95.513  1.00  0.00           C
ATOM   3765  NH1 ARG A 234      54.186  85.581  96.513  1.00  0.00           N
ATOM   3768  NH2 ARG A 234      56.156  86.101  95.623  1.00  0.00           N
ATOM   3771  C   ARG A 234      51.786  90.501  92.333  1.00  0.00           C
ATOM   3772  O   ARG A 234      52.356  91.131  93.223  1.00  0.00           O
ATOM   3773  N   GLY A 235      51.426  91.091  91.183  1.00  0.00           N
ATOM   3775  CA  GLY A 235      51.616  92.511  90.943  1.00  0.00           C
ATOM   3778  C   GLY A 235      53.026  92.861  90.583  1.00  0.00           C
ATOM   3779  O   GLY A 235      53.456  93.991  90.773  1.00  0.00           O
ATOM   3780  N   LEU A 236      53.796  91.911  90.023  1.00  0.00           N
ATOM   3782  CA  LEU A 236      55.026  92.181  89.303  1.00  0.00           C
ATOM   3784  CB  LEU A 236      55.726  90.871  88.843  1.00  0.00           C
ATOM   3787  CG  LEU A 236      56.496  90.051  89.913  1.00  0.00           C
ATOM   3789  CD1 LEU A 236      55.616  89.431  91.003  1.00  0.00           C
ATOM   3793  CD2 LEU A 236      57.266  88.911  89.213  1.00  0.00           C
ATOM   3797  C   LEU A 236      54.706  93.051  88.083  1.00  0.00           C
ATOM   3798  O   LEU A 236      55.316  94.101  87.873  1.00  0.00           O
ATOM   3799  N   TRP A 237      53.666  92.671  87.313  1.00  0.00           N
ATOM   3801  CA  TRP A 237      53.376  93.261  86.033  1.00  0.00           C
ATOM   3803  CB  TRP A 237      54.156  92.501  84.933  1.00  0.00           C
ATOM   3806  CG  TRP A 237      54.176  90.991  85.053  1.00  0.00           C
ATOM   3807  CD1 TRP A 237      53.116  90.141  84.863  1.00  0.00           C
ATOM   3809  NE1 TRP A 237      53.566  88.841  84.893  1.00  0.00           N
ATOM   3811  CE2 TRP A 237      54.896  88.821  85.153  1.00  0.00           C
ATOM   3812  CD2 TRP A 237      55.326  90.161  85.283  1.00  0.00           C
ATOM   3813  CE3 TRP A 237      56.666  90.411  85.593  1.00  0.00           C
ATOM   3815  CZ3 TRP A 237      57.546  89.331  85.753  1.00  0.00           C
ATOM   3817  CZ2 TRP A 237      55.756  87.751  85.333  1.00  0.00           C
ATOM   3819  CH2 TRP A 237      57.086  88.021  85.633  1.00  0.00           C
ATOM   3821  C   TRP A 237      51.886  93.341  85.703  1.00  0.00           C
ATOM   3822  O   TRP A 237      51.086  92.511  86.123  1.00  0.00           O
ATOM   3823  N   ASP A 238      51.466  94.371  84.923  1.00  0.00           N
ATOM   3825  CA  ASP A 238      50.066  94.611  84.623  1.00  0.00           C
ATOM   3827  CB  ASP A 238      49.546  96.021  85.053  1.00  0.00           C
ATOM   3830  CG  ASP A 238      49.076  96.081  86.513  1.00  0.00           C
ATOM   3831  OD1 ASP A 238      49.846  95.751  87.443  1.00  0.00           O
ATOM   3832  OD2 ASP A 238      47.906  96.511  86.723  1.00  0.00           O
ATOM   3833  C   ASP A 238      49.816  94.421  83.123  1.00  0.00           C
ATOM   3834  O   ASP A 238      50.586  94.841  82.253  1.00  0.00           O
ATOM   3835  N   LEU A 239      48.656  93.811  82.813  1.00  0.00           N
ATOM   3837  CA  LEU A 239      48.006  93.831  81.523  1.00  0.00           C
ATOM   3839  CB  LEU A 239      46.686  93.011  81.543  1.00  0.00           C
ATOM   3842  CG  LEU A 239      46.836  91.511  81.893  1.00  0.00           C
ATOM   3844  CD1 LEU A 239      45.476  90.811  81.933  1.00  0.00           C
ATOM   3848  CD2 LEU A 239      47.676  90.811  80.833  1.00  0.00           C
ATOM   3852  C   LEU A 239      47.686  95.241  81.083  1.00  0.00           C
ATOM   3853  O   LEU A 239      47.356  96.111  81.893  1.00  0.00           O
ATOM   3854  N   GLN A 240      47.746  95.501  79.763  1.00  0.00           N
ATOM   3856  CA  GLN A 240      47.426  96.811  79.213  1.00  0.00           C
ATOM   3858  CB  GLN A 240      48.046  96.931  77.803  1.00  0.00           C
ATOM   3861  CG  GLN A 240      47.446  95.971  76.753  1.00  0.00           C
ATOM   3864  CD  GLN A 240      48.156  95.971  75.403  1.00  0.00           C
ATOM   3865  OE1 GLN A 240      47.656  95.401  74.423  1.00  0.00           O
ATOM   3866  NE2 GLN A 240      49.316  96.661  75.303  1.00  0.00           N
ATOM   3869  C   GLN A 240      45.926  97.061  79.153  1.00  0.00           C
ATOM   3870  O   GLN A 240      45.466  98.201  79.173  1.00  0.00           O
ATOM   3871  N   ASN A 241      45.136  95.991  79.183  1.00  0.00           N
ATOM   3873  CA  ASN A 241      43.726  96.081  79.443  1.00  0.00           C
ATOM   3875  CB  ASN A 241      42.856  95.611  78.253  1.00  0.00           C
ATOM   3878  CG  ASN A 241      43.306  96.331  76.983  1.00  0.00           C
ATOM   3879  OD1 ASN A 241      43.136  97.551  76.883  1.00  0.00           O
ATOM   3880  ND2 ASN A 241      43.866  95.581  76.013  1.00  0.00           N
ATOM   3883  C   ASN A 241      43.416  95.231  80.663  1.00  0.00           C
ATOM   3884  O   ASN A 241      43.736  94.051  80.753  1.00  0.00           O
ATOM   3885  N   LYS A 242      42.726  95.831  81.653  1.00  0.00           N
ATOM   3887  CA  LYS A 242      42.266  95.131  82.823  1.00  0.00           C
ATOM   3889  CB  LYS A 242      41.876  96.141  83.913  1.00  0.00           C
ATOM   3892  CG  LYS A 242      41.686  95.511  85.303  1.00  0.00           C
ATOM   3895  CD  LYS A 242      42.966  94.901  85.913  1.00  0.00           C
ATOM   3898  CE  LYS A 242      44.106  95.931  86.083  1.00  0.00           C
ATOM   3901  NZ  LYS A 242      45.276  95.371  86.803  1.00  0.00           N
ATOM   3905  C   LYS A 242      41.076  94.271  82.473  1.00  0.00           C
ATOM   3906  O   LYS A 242      40.746  93.311  83.173  1.00  0.00           O
ATOM   3907  N   ALA A 243      40.426  94.541  81.323  1.00  0.00           N
ATOM   3909  CA  ALA A 243      39.396  93.721  80.743  1.00  0.00           C
ATOM   3911  CB  ALA A 243      38.746  94.541  79.613  1.00  0.00           C
ATOM   3915  C   ALA A 243      39.886  92.361  80.253  1.00  0.00           C
ATOM   3916  O   ALA A 243      39.126  91.401  80.143  1.00  0.00           O
ATOM   3917  N   GLU A 244      41.206  92.191  80.003  1.00  0.00           N
ATOM   3919  CA  GLU A 244      41.766  90.941  79.513  1.00  0.00           C
ATOM   3921  CB  GLU A 244      43.016  91.231  78.663  1.00  0.00           C
ATOM   3924  CG  GLU A 244      42.686  91.921  77.313  1.00  0.00           C
ATOM   3927  CD  GLU A 244      43.936  92.451  76.633  1.00  0.00           C
ATOM   3928  OE1 GLU A 244      44.736  93.161  77.303  1.00  0.00           O
ATOM   3929  OE2 GLU A 244      44.086  92.221  75.403  1.00  0.00           O
ATOM   3930  C   GLU A 244      42.136  89.991  80.643  1.00  0.00           C
ATOM   3931  O   GLU A 244      42.646  88.891  80.423  1.00  0.00           O
ATOM   3932  N   ARG A 245      41.816  90.331  81.903  1.00  0.00           N
ATOM   3934  CA  ARG A 245      41.886  89.431  83.043  1.00  0.00           C
ATOM   3936  CB  ARG A 245      41.616  90.201  84.363  1.00  0.00           C
ATOM   3939  CG  ARG A 245      42.836  90.981  84.913  1.00  0.00           C
ATOM   3942  CD  ARG A 245      44.046  90.121  85.313  1.00  0.00           C
ATOM   3945  NE  ARG A 245      43.616  89.181  86.403  1.00  0.00           N
ATOM   3947  CZ  ARG A 245      44.036  89.201  87.673  1.00  0.00           C
ATOM   3948  NH1 ARG A 245      44.906  90.071  88.143  1.00  0.00           N
ATOM   3951  NH2 ARG A 245      43.586  88.291  88.503  1.00  0.00           N
ATOM   3954  C   ARG A 245      40.946  88.231  82.963  1.00  0.00           C
ATOM   3955  O   ARG A 245      41.196  87.191  83.573  1.00  0.00           O
ATOM   3956  N   GLN A 246      39.886  88.361  82.173  1.00  0.00           N
ATOM   3958  CA  GLN A 246      38.896  87.351  81.883  1.00  0.00           C
ATOM   3960  CB  GLN A 246      37.486  88.001  81.793  1.00  0.00           C
ATOM   3963  CG  GLN A 246      36.876  88.441  83.153  1.00  0.00           C
ATOM   3966  CD  GLN A 246      37.666  89.541  83.873  1.00  0.00           C
ATOM   3967  OE1 GLN A 246      37.926  90.621  83.343  1.00  0.00           O
ATOM   3968  NE2 GLN A 246      38.076  89.301  85.143  1.00  0.00           N
ATOM   3971  C   GLN A 246      39.196  86.601  80.593  1.00  0.00           C
ATOM   3972  O   GLN A 246      38.386  85.831  80.103  1.00  0.00           O
ATOM   3973  N   ASN A 247      40.396  86.781  80.013  1.00  0.00           N
ATOM   3975  CA  ASN A 247      40.886  86.031  78.873  1.00  0.00           C
ATOM   3977  CB  ASN A 247      42.316  86.561  78.583  1.00  0.00           C
ATOM   3980  CG  ASN A 247      42.986  85.951  77.373  1.00  0.00           C
ATOM   3981  OD1 ASN A 247      43.516  84.841  77.403  1.00  0.00           O
ATOM   3982  ND2 ASN A 247      43.076  86.761  76.293  1.00  0.00           N
ATOM   3985  C   ASN A 247      40.876  84.511  79.093  1.00  0.00           C
ATOM   3986  O   ASN A 247      41.216  84.031  80.173  1.00  0.00           O
ATOM   3987  N   ASP A 248      40.466  83.721  78.063  1.00  0.00           N
ATOM   3989  CA  ASP A 248      40.196  82.301  78.193  1.00  0.00           C
ATOM   3991  CB  ASP A 248      39.506  81.741  76.913  1.00  0.00           C
ATOM   3994  CG  ASP A 248      40.386  81.711  75.693  1.00  0.00           C
ATOM   3995  OD1 ASP A 248      41.106  82.711  75.453  1.00  0.00           O
ATOM   3996  OD2 ASP A 248      40.306  80.721  74.913  1.00  0.00           O
ATOM   3997  C   ASP A 248      41.426  81.481  78.573  1.00  0.00           C
ATOM   3998  O   ASP A 248      41.366  80.601  79.433  1.00  0.00           O
ATOM   3999  N   ILE A 249      42.586  81.801  77.963  1.00  0.00           N
ATOM   4001  CA  ILE A 249      43.876  81.251  78.303  1.00  0.00           C
ATOM   4003  CB  ILE A 249      44.946  81.801  77.363  1.00  0.00           C
ATOM   4005  CG2 ILE A 249      46.306  81.141  77.703  1.00  0.00           C
ATOM   4009  CG1 ILE A 249      44.556  81.541  75.893  1.00  0.00           C
ATOM   4012  CD  ILE A 249      45.506  82.211  74.903  1.00  0.00           C
ATOM   4016  C   ILE A 249      44.256  81.531  79.753  1.00  0.00           C
ATOM   4017  O   ILE A 249      44.596  80.641  80.513  1.00  0.00           O
ATOM   4018  N   LEU A 250      44.116  82.791  80.203  1.00  0.00           N
ATOM   4020  CA  LEU A 250      44.416  83.171  81.573  1.00  0.00           C
ATOM   4022  CB  LEU A 250      44.296  84.701  81.763  1.00  0.00           C
ATOM   4025  CG  LEU A 250      45.316  85.501  80.943  1.00  0.00           C
ATOM   4027  CD1 LEU A 250      45.276  86.971  81.333  1.00  0.00           C
ATOM   4031  CD2 LEU A 250      46.736  84.981  81.153  1.00  0.00           C
ATOM   4035  C   LEU A 250      43.556  82.511  82.623  1.00  0.00           C
ATOM   4036  O   LEU A 250      44.056  82.031  83.653  1.00  0.00           O
ATOM   4037  N   VAL A 251      42.236  82.421  82.393  1.00  0.00           N
ATOM   4039  CA  VAL A 251      41.366  81.711  83.323  1.00  0.00           C
ATOM   4041  CB  VAL A 251      39.876  82.001  83.163  1.00  0.00           C
ATOM   4043  CG1 VAL A 251      39.636  83.511  83.333  1.00  0.00           C
ATOM   4047  CG2 VAL A 251      39.356  81.531  81.793  1.00  0.00           C
ATOM   4051  C   VAL A 251      41.676  80.221  83.353  1.00  0.00           C
ATOM   4052  O   VAL A 251      41.626  79.601  84.413  1.00  0.00           O
ATOM   4053  N   LYS A 252      42.016  79.591  82.213  1.00  0.00           N
ATOM   4055  CA  LYS A 252      42.416  78.191  82.153  1.00  0.00           C
ATOM   4057  CB  LYS A 252      42.646  77.771  80.683  1.00  0.00           C
ATOM   4060  CG  LYS A 252      42.986  76.291  80.453  1.00  0.00           C
ATOM   4063  CD  LYS A 252      43.106  75.921  78.953  1.00  0.00           C
ATOM   4066  CE  LYS A 252      44.286  76.581  78.223  1.00  0.00           C
ATOM   4069  NZ  LYS A 252      44.326  76.121  76.823  1.00  0.00           N
ATOM   4073  C   LYS A 252      43.666  77.881  82.973  1.00  0.00           C
ATOM   4074  O   LYS A 252      43.686  76.961  83.793  1.00  0.00           O
ATOM   4075  N   TYR A 253      44.746  78.671  82.843  1.00  0.00           N
ATOM   4077  CA  TYR A 253      45.946  78.431  83.633  1.00  0.00           C
ATOM   4079  CB  TYR A 253      47.186  79.101  82.993  1.00  0.00           C
ATOM   4082  CG  TYR A 253      47.526  78.331  81.743  1.00  0.00           C
ATOM   4083  CD1 TYR A 253      48.136  77.061  81.833  1.00  0.00           C
ATOM   4085  CE1 TYR A 253      48.396  76.301  80.683  1.00  0.00           C
ATOM   4087  CZ  TYR A 253      48.066  76.801  79.423  1.00  0.00           C
ATOM   4088  OH  TYR A 253      48.286  76.001  78.273  1.00  0.00           O
ATOM   4090  CD2 TYR A 253      47.226  78.821  80.463  1.00  0.00           C
ATOM   4092  CE2 TYR A 253      47.486  78.061  79.313  1.00  0.00           C
ATOM   4094  C   TYR A 253      45.766  78.771  85.113  1.00  0.00           C
ATOM   4095  O   TYR A 253      46.366  78.171  85.993  1.00  0.00           O
ATOM   4096  N   ARG A 254      44.846  79.711  85.433  1.00  0.00           N
ATOM   4098  CA  ARG A 254      44.486  79.981  86.803  1.00  0.00           C
ATOM   4100  CB  ARG A 254      43.786  81.351  86.963  1.00  0.00           C
ATOM   4103  CG  ARG A 254      43.556  81.691  88.453  1.00  0.00           C
ATOM   4106  CD  ARG A 254      43.116  83.121  88.753  1.00  0.00           C
ATOM   4109  NE  ARG A 254      44.246  84.031  88.373  1.00  0.00           N
ATOM   4111  CZ  ARG A 254      44.106  85.141  87.683  1.00  0.00           C
ATOM   4112  NH1 ARG A 254      42.936  85.641  87.363  1.00  0.00           N
ATOM   4115  NH2 ARG A 254      45.176  85.731  87.203  1.00  0.00           N
ATOM   4118  C   ARG A 254      43.606  78.891  87.403  1.00  0.00           C
ATOM   4119  O   ARG A 254      43.646  78.681  88.613  1.00  0.00           O
ATOM   4120  N   HIS A 255      42.806  78.161  86.583  1.00  0.00           N
ATOM   4122  CA  HIS A 255      42.136  76.921  86.983  1.00  0.00           C
ATOM   4124  CB  HIS A 255      41.016  76.451  86.003  1.00  0.00           C
ATOM   4127  ND1 HIS A 255      39.426  78.301  85.273  1.00  0.00           N
ATOM   4129  CG  HIS A 255      39.716  77.221  86.073  1.00  0.00           C
ATOM   4130  CE1 HIS A 255      38.146  78.661  85.503  1.00  0.00           C
ATOM   4132  NE2 HIS A 255      37.566  77.861  86.383  1.00  0.00           N
ATOM   4133  CD2 HIS A 255      38.566  76.961  86.753  1.00  0.00           C
ATOM   4135  C   HIS A 255      43.046  75.771  87.323  1.00  0.00           C
ATOM   4136  O   HIS A 255      42.766  75.011  88.243  1.00  0.00           O
ATOM   4137  N   MET A 256      44.166  75.561  86.603  1.00  0.00           N
ATOM   4139  CA  MET A 256      45.216  74.641  87.033  1.00  0.00           C
ATOM   4141  CB  MET A 256      45.926  73.881  85.883  1.00  0.00           C
ATOM   4144  CG  MET A 256      46.096  74.631  84.553  1.00  0.00           C
ATOM   4147  SD  MET A 256      45.736  73.601  83.123  1.00  0.00           S
ATOM   4148  CE  MET A 256      47.256  72.611  83.243  1.00  0.00           C
ATOM   4152  C   MET A 256      46.186  75.231  88.053  1.00  0.00           C
ATOM   4153  O   MET A 256      47.386  75.401  87.833  1.00  0.00           O
ATOM   4154  N   SER A 257      45.606  75.571  89.223  1.00  0.00           N
ATOM   4156  CA  SER A 257      46.106  76.441  90.253  1.00  0.00           C
ATOM   4158  CB  SER A 257      45.066  76.551  91.403  1.00  0.00           C
ATOM   4161  OG  SER A 257      43.726  76.551  90.893  1.00  0.00           O
ATOM   4163  C   SER A 257      47.396  75.951  90.883  1.00  0.00           C
ATOM   4164  O   SER A 257      47.436  74.921  91.533  1.00  0.00           O
ATOM   4165  N   VAL A 258      48.476  76.751  90.763  1.00  0.00           N
ATOM   4167  CA  VAL A 258      49.666  76.601  91.583  1.00  0.00           C
ATOM   4169  CB  VAL A 258      50.806  75.971  90.773  1.00  0.00           C
ATOM   4171  CG1 VAL A 258      50.546  74.451  90.623  1.00  0.00           C
ATOM   4175  CG2 VAL A 258      50.936  76.651  89.393  1.00  0.00           C
ATOM   4179  C   VAL A 258      50.076  77.951  92.203  1.00  0.00           C
ATOM   4180  O   VAL A 258      51.176  78.441  91.933  1.00  0.00           O
ATOM   4181  N   PRO A 259      49.276  78.651  93.023  1.00  0.00           N
ATOM   4182  CD  PRO A 259      47.966  78.241  93.533  1.00  0.00           C
ATOM   4185  CA  PRO A 259      49.526  80.051  93.323  1.00  0.00           C
ATOM   4187  CB  PRO A 259      48.106  80.631  93.563  1.00  0.00           C
ATOM   4190  CG  PRO A 259      47.136  79.481  93.243  1.00  0.00           C
ATOM   4193  C   PRO A 259      50.416  80.161  94.583  1.00  0.00           C
ATOM   4194  O   PRO A 259      50.246  79.301  95.453  1.00  0.00           O
ATOM   4195  N   PRO A 260      51.306  81.131  94.783  1.00  0.00           N
ATOM   4196  CD  PRO A 260      51.656  82.051  93.683  1.00  0.00           C
ATOM   4199  CA  PRO A 260      52.426  81.031  95.733  1.00  0.00           C
ATOM   4201  CB  PRO A 260      53.206  82.311  95.433  1.00  0.00           C
ATOM   4204  CG  PRO A 260      53.096  82.461  93.943  1.00  0.00           C
ATOM   4207  C   PRO A 260      52.156  81.061  97.233  1.00  0.00           C
ATOM   4208  O   PRO A 260      53.016  81.471  98.003  1.00  0.00           O
ATOM   4209  N   GLU A 261      50.976  80.641  97.683  1.00  0.00           N
ATOM   4211  CA  GLU A 261      50.516  80.851  99.033  1.00  0.00           C
ATOM   4213  CB  GLU A 261      49.336  81.851  98.993  1.00  0.00           C
ATOM   4216  CG  GLU A 261      48.316  81.831 100.133  1.00  0.00           C
ATOM   4219  CD  GLU A 261      47.286  82.911  99.873  1.00  0.00           C
ATOM   4220  OE1 GLU A 261      47.656  84.111  99.893  1.00  0.00           O
ATOM   4221  OE2 GLU A 261      46.126  82.551  99.553  1.00  0.00           O
ATOM   4222  C   GLU A 261      50.146  79.601  99.783  1.00  0.00           C
ATOM   4223  O   GLU A 261      50.586  79.421 100.913  1.00  0.00           O
ATOM   4224  N   SER A 262      49.306  78.731  99.203  1.00  0.00           N
ATOM   4226  CA  SER A 262      48.616  77.711  99.973  1.00  0.00           C
ATOM   4228  CB  SER A 262      47.106  77.571  99.673  1.00  0.00           C
ATOM   4231  OG  SER A 262      46.366  78.641 100.253  1.00  0.00           O
ATOM   4233  C   SER A 262      49.236  76.361  99.683  1.00  0.00           C
ATOM   4234  OT1 SER A 262      50.196  76.271  98.873  1.00  0.00           O
ATOM   4235  OT2 SER A 262      48.756  75.381 100.303  1.00  0.00           O
ATOM   4236  NH3 POPEB 263       0.306  56.541  68.783  1.00  0.00           N
ATOM   4240  C12 POPEB 263       1.636  56.881  69.393  1.00  0.00           C
ATOM   4243  C11 POPEB 263       1.726  58.391  69.693  1.00  0.00           C
ATOM   4246  P   POPEB 263       2.306  60.251  67.873  1.00  0.00           P
ATOM   4247  O13 POPEB 263       1.536  61.231  67.093  1.00  0.00           O
ATOM   4248  O14 POPEB 263       3.356  60.761  68.763  1.00  0.00           O
ATOM   4249  O11 POPEB 263       3.076  59.281  66.893  1.00  0.00           O
ATOM   4250  O12 POPEB 263       1.336  59.201  68.583  1.00  0.00           O
ATOM   4251  C1  POPEB 263       3.756  59.761  65.733  1.00  0.00           C
ATOM   4254  C2  POPEB 263       3.206  59.011  64.493  1.00  0.00           C
ATOM   4256  O21 POPEB 263       3.526  59.791  63.343  1.00  0.00           O
ATOM   4257  C21 POPEB 263       3.886  59.121  62.263  1.00  0.00           C
ATOM   4258  O22 POPEB 263       4.146  57.931  62.213  1.00  0.00           O
ATOM   4259  C22 POPEB 263       3.966  60.121  61.103  1.00  0.00           C
ATOM   4262  C3  POPEB 263       1.676  58.901  64.663  1.00  0.00           C
ATOM   4265  O31 POPEB 263       0.936  58.831  63.433  1.00  0.00           O
ATOM   4266  C31 POPEB 263       0.336  57.681  63.243  1.00  0.00           C
ATOM   4267  O32 POPEB 263       0.666  56.611  63.723  1.00  0.00           O
ATOM   4268  C32 POPEB 263      -0.976  57.931  62.523  1.00  0.00           C
ATOM   4271  C23 POPEB 263       3.376  59.541  59.803  1.00  0.00           C
ATOM   4274  C24 POPEB 263       1.846  59.461  59.853  1.00  0.00           C
ATOM   4277  C25 POPEB 263       1.206  58.801  58.623  1.00  0.00           C
ATOM   4280  C26 POPEB 263       1.316  59.651  57.343  1.00  0.00           C
ATOM   4283  C27 POPEB 263       2.476  59.211  56.423  1.00  0.00           C
ATOM   4286  C28 POPEB 263       2.876  60.271  55.373  1.00  0.00           C
ATOM   4289  C29 POPEB 263       1.766  60.651  54.433  1.00  0.00           C
ATOM   4291 0C21 POPEB 263       1.836  61.661  53.543  1.00  0.00           C
ATOM   4293 1C21 POPEB 263       3.026  62.571  53.353  1.00  0.00           C
ATOM   4296 2C21 POPEB 263       2.676  63.881  52.613  1.00  0.00           C
ATOM   4299 3C21 POPEB 263       2.326  63.661  51.133  1.00  0.00           C
ATOM   4302 4C21 POPEB 263       2.186  64.951  50.313  1.00  0.00           C
ATOM   4305 5C21 POPEB 263       1.096  65.901  50.823  1.00  0.00           C
ATOM   4308 6C21 POPEB 263       0.696  66.961  49.783  1.00  0.00           C
ATOM   4311 7C21 POPEB 263      -0.104  68.121  50.393  1.00  0.00           C
ATOM   4314 8C21 POPEB 263      -0.694  69.071  49.343  1.00  0.00           C
ATOM   4318  C33 POPEB 263      -1.296  56.861  61.473  1.00  0.00           C
ATOM   4321  C34 POPEB 263      -2.796  56.821  61.163  1.00  0.00           C
ATOM   4324  C35 POPEB 263      -3.116  56.151  59.833  1.00  0.00           C
ATOM   4327  C36 POPEB 263      -2.376  54.821  59.583  1.00  0.00           C
ATOM   4330  C37 POPEB 263      -2.596  54.341  58.143  1.00  0.00           C
ATOM   4333  C38 POPEB 263      -1.316  53.841  57.473  1.00  0.00           C
ATOM   4336  C39 POPEB 263      -1.446  53.751  55.943  1.00  0.00           C
ATOM   4339 0C31 POPEB 263      -1.266  55.111  55.243  1.00  0.00           C
ATOM   4342 1C31 POPEB 263      -1.656  55.071  53.763  1.00  0.00           C
ATOM   4345 2C31 POPEB 263      -1.536  56.431  53.063  1.00  0.00           C
ATOM   4348 3C31 POPEB 263      -2.086  56.441  51.623  1.00  0.00           C
ATOM   4351 4C31 POPEB 263      -3.606  56.241  51.533  1.00  0.00           C
ATOM   4354 5C31 POPEB 263      -4.126  56.311  50.093  1.00  0.00           C
ATOM   4357 6C31 POPEB 263      -5.586  55.871  49.963  1.00  0.00           C
ATOM   4361  NH3 POPEC 264      32.796  28.151  21.403  1.00  0.00           N
ATOM   4365  C12 POPEC 264      32.896  27.981  19.923  1.00  0.00           C
ATOM   4368  C11 POPEC 264      33.896  26.861  19.573  1.00  0.00           C
ATOM   4371  P   POPEC 264      32.616  25.841  17.503  1.00  0.00           P
ATOM   4372  O13 POPEC 264      31.756  26.961  17.053  1.00  0.00           O
ATOM   4373  O14 POPEC 264      33.086  24.871  16.503  1.00  0.00           O
ATOM   4374  O11 POPEC 264      31.976  25.061  18.693  1.00  0.00           O
ATOM   4375  O12 POPEC 264      33.876  26.501  18.193  1.00  0.00           O
ATOM   4376  C1  POPEC 264      32.466  23.781  19.093  1.00  0.00           C
ATOM   4379  C2  POPEC 264      31.966  23.571  20.533  1.00  0.00           C
ATOM   4381  O21 POPEC 264      32.726  22.621  21.293  1.00  0.00           O
ATOM   4382  C21 POPEC 264      33.886  23.061  21.763  1.00  0.00           C
ATOM   4383  O22 POPEC 264      34.486  24.041  21.363  1.00  0.00           O
ATOM   4384  C22 POPEC 264      34.376  22.131  22.873  1.00  0.00           C
ATOM   4387  C3  POPEC 264      30.466  23.181  20.523  1.00  0.00           C
ATOM   4390  O31 POPEC 264      29.826  23.461  21.773  1.00  0.00           O
ATOM   4391  C31 POPEC 264      29.576  24.761  21.973  1.00  0.00           C
ATOM   4392  O32 POPEC 264      29.856  25.671  21.213  1.00  0.00           O
ATOM   4393  C32 POPEC 264      29.106  24.941  23.393  1.00  0.00           C
ATOM   4396  C23 POPEC 264      34.906  22.881  24.133  1.00  0.00           C
ATOM   4399  C24 POPEC 264      33.826  23.371  25.113  1.00  0.00           C
ATOM   4402  C25 POPEC 264      34.386  23.611  26.543  1.00  0.00           C
ATOM   4405  C26 POPEC 264      33.346  23.461  27.663  1.00  0.00           C
ATOM   4408  C27 POPEC 264      32.776  24.771  28.243  1.00  0.00           C
ATOM   4411  C28 POPEC 264      33.776  25.511  29.163  1.00  0.00           C
ATOM   4414  C29 POPEC 264      33.106  26.191  30.343  1.00  0.00           C
ATOM   4416 0C21 POPEC 264      33.666  26.461  31.533  1.00  0.00           C
ATOM   4418 1C21 POPEC 264      35.116  26.251  31.913  1.00  0.00           C
ATOM   4421 2C21 POPEC 264      35.776  27.551  32.393  1.00  0.00           C
ATOM   4424 3C21 POPEC 264      35.536  27.871  33.873  1.00  0.00           C
ATOM   4427 4C21 POPEC 264      35.776  29.351  34.203  1.00  0.00           C
ATOM   4430 5C21 POPEC 264      35.536  29.701  35.683  1.00  0.00           C
ATOM   4433 6C21 POPEC 264      36.446  28.921  36.633  1.00  0.00           C
ATOM   4436 7C21 POPEC 264      36.336  29.391  38.093  1.00  0.00           C
ATOM   4439 8C21 POPEC 264      37.226  28.581  39.053  1.00  0.00           C
ATOM   4443  C33 POPEC 264      30.256  24.671  24.383  1.00  0.00           C
ATOM   4446  C34 POPEC 264      29.736  24.451  25.793  1.00  0.00           C
ATOM   4449  C35 POPEC 264      29.026  23.111  25.983  1.00  0.00           C
ATOM   4452  C36 POPEC 264      29.976  21.911  26.113  1.00  0.00           C
ATOM   4455  C37 POPEC 264      29.206  20.601  26.313  1.00  0.00           C
ATOM   4458  C38 POPEC 264      28.446  20.591  27.643  1.00  0.00           C
ATOM   4461  C39 POPEC 264      27.546  19.381  27.853  1.00  0.00           C
ATOM   4464 0C31 POPEC 264      26.796  19.501  29.173  1.00  0.00           C
ATOM   4467 1C31 POPEC 264      26.026  18.241  29.523  1.00  0.00           C
ATOM   4470 2C31 POPEC 264      25.886  18.011  31.023  1.00  0.00           C
ATOM   4473 3C31 POPEC 264      25.206  16.661  31.293  1.00  0.00           C
ATOM   4476 4C31 POPEC 264      25.566  16.051  32.643  1.00  0.00           C
ATOM   4479 5C31 POPEC 264      25.156  14.581  32.733  1.00  0.00           C
ATOM   4482 6C31 POPEC 264      25.566  13.911  34.043  1.00  0.00           C
ATOM   4486  NH3 POPED 265      -2.726  29.631  20.703  1.00  0.00           N
ATOM   4490  C12 POPED 265      -1.256  29.841  20.453  1.00  0.00           C
ATOM   4493  C11 POPED 265      -0.374  28.661  20.873  1.00  0.00           C
ATOM   4496  P   POPED 265       2.186  28.031  20.893  1.00  0.00           P
ATOM   4497  O13 POPED 265       1.956  26.691  20.313  1.00  0.00           O
ATOM   4498  O14 POPED 265       3.436  28.771  20.603  1.00  0.00           O
ATOM   4499  O11 POPED 265       2.046  28.011  22.463  1.00  0.00           O
ATOM   4500  O12 POPED 265       0.966  28.981  20.523  1.00  0.00           O
ATOM   4501  C1  POPED 265       2.606  26.951  23.243  1.00  0.00           C
ATOM   4504  C2  POPED 265       1.836  26.821  24.583  1.00  0.00           C
ATOM   4506  O21 POPED 265       1.866  28.051  25.353  1.00  0.00           O
ATOM   4507  C21 POPED 265       3.016  28.401  25.903  1.00  0.00           C
ATOM   4508  O22 POPED 265       4.076  27.811  25.803  1.00  0.00           O
ATOM   4509  C22 POPED 265       2.876  29.731  26.643  1.00  0.00           C
ATOM   4512  C3  POPED 265       2.206  25.541  25.403  1.00  0.00           C
ATOM   4515  O31 POPED 265       1.306  25.461  26.513  1.00  0.00           O
ATOM   4516  C31 POPED 265       1.476  24.431  27.343  1.00  0.00           C
ATOM   4517  O32 POPED 265       2.226  23.491  27.163  1.00  0.00           O
ATOM   4518  C32 POPED 265       0.506  24.681  28.513  1.00  0.00           C
ATOM   4521  C23 POPED 265       4.116  30.151  27.493  1.00  0.00           C
ATOM   4524  C24 POPED 265       4.086  29.641  28.943  1.00  0.00           C
ATOM   4527  C25 POPED 265       4.886  30.481  29.953  1.00  0.00           C
ATOM   4530  C26 POPED 265       4.816  29.891  31.373  1.00  0.00           C
ATOM   4533  C27 POPED 265       5.646  30.701  32.393  1.00  0.00           C
ATOM   4536  C28 POPED 265       5.726  30.051  33.783  1.00  0.00           C
ATOM   4539  C29 POPED 265       4.466  30.171  34.613  1.00  0.00           C
ATOM   4541 0C21 POPED 265       4.386  30.621  35.883  1.00  0.00           C
ATOM   4543 1C21 POPED 265       5.536  31.081  36.743  1.00  0.00           C
ATOM   4546 2C21 POPED 265       6.376  29.931  37.333  1.00  0.00           C
ATOM   4549 3C21 POPED 265       5.656  29.131  38.423  1.00  0.00           C
ATOM   4552 4C21 POPED 265       6.396  27.861  38.883  1.00  0.00           C
ATOM   4555 5C21 POPED 265       7.786  28.141  39.483  1.00  0.00           C
ATOM   4558 6C21 POPED 265       8.536  26.881  39.923  1.00  0.00           C
ATOM   4561 7C21 POPED 265       8.516  26.671  41.443  1.00  0.00           C
ATOM   4564 8C21 POPED 265       9.256  25.421  41.903  1.00  0.00           C
ATOM   4568  C33 POPED 265       0.626  23.771  29.753  1.00  0.00           C
ATOM   4571  C34 POPED 265       1.696  24.231  30.753  1.00  0.00           C
ATOM   4574  C35 POPED 265       1.546  23.571  32.133  1.00  0.00           C
ATOM   4577  C36 POPED 265       2.746  23.751  33.073  1.00  0.00           C
ATOM   4580  C37 POPED 265       2.766  25.041  33.913  1.00  0.00           C
ATOM   4583  C38 POPED 265       3.866  24.981  34.993  1.00  0.00           C
ATOM   4586  C39 POPED 265       3.956  26.211  35.903  1.00  0.00           C
ATOM   4589 0C31 POPED 265       3.056  26.161  37.153  1.00  0.00           C
ATOM   4592 1C31 POPED 265       2.116  27.371  37.273  1.00  0.00           C
ATOM   4595 2C31 POPED 265       1.406  27.501  38.633  1.00  0.00           C
ATOM   4598 3C31 POPED 265       2.386  27.681  39.813  1.00  0.00           C
ATOM   4601 4C31 POPED 265       1.716  28.051  41.143  1.00  0.00           C
ATOM   4604 5C31 POPED 265       2.726  28.071  42.293  1.00  0.00           C
ATOM   4607 6C31 POPED 265       2.156  28.521  43.643  1.00  0.00           C
ATOM   4611  NH3 POPEE 266       8.626  95.241  20.603  1.00  0.00           N
ATOM   4615  C12 POPEE 266       7.566  96.251  20.953  1.00  0.00           C
ATOM   4618  C11 POPEE 266       7.886  97.701  20.493  1.00  0.00           C
ATOM   4621  P   POPEE 266       9.936  97.971  22.113  1.00  0.00           P
ATOM   4622  O13 POPEE 266      10.476  96.591  22.103  1.00  0.00           O
ATOM   4623  O14 POPEE 266      10.916  99.061  22.333  1.00  0.00           O
ATOM   4624  O11 POPEE 266       8.756  98.071  23.133  1.00  0.00           O
ATOM   4625  O12 POPEE 266       9.226  98.131  20.713  1.00  0.00           O
ATOM   4626  C1  POPEE 266       8.806  98.891  24.323  1.00  0.00           C
ATOM   4629  C2  POPEE 266       8.636  98.031  25.623  1.00  0.00           C
ATOM   4631  O21 POPEE 266       9.056  98.681  26.823  1.00  0.00           O
ATOM   4632  C21 POPEE 266      10.256  99.171  26.973  1.00  0.00           C
ATOM   4633  O22 POPEE 266      11.186  99.121  26.193  1.00  0.00           O
ATOM   4634  C22 POPEE 266      10.316  99.821  28.373  1.00  0.00           C
ATOM   4637  C3  POPEE 266       9.256  96.621  25.573  1.00  0.00           C
ATOM   4640  O31 POPEE 266       8.416  95.691  26.263  1.00  0.00           O
ATOM   4641  C31 POPEE 266       8.636  95.461  27.533  1.00  0.00           C
ATOM   4642  O32 POPEE 266       9.576  95.891  28.193  1.00  0.00           O
ATOM   4643  C32 POPEE 266       7.616  94.431  28.003  1.00  0.00           C
ATOM   4646  C23 POPEE 266      10.376  98.791  29.533  1.00  0.00           C
ATOM   4649  C24 POPEE 266      10.936  99.361  30.843  1.00  0.00           C
ATOM   4652  C25 POPEE 266      11.266  98.281  31.893  1.00  0.00           C
ATOM   4655  C26 POPEE 266      11.936  98.881  33.143  1.00  0.00           C
ATOM   4658  C27 POPEE 266      12.356  97.871  34.213  1.00  0.00           C
ATOM   4661  C28 POPEE 266      13.326  98.511  35.233  1.00  0.00           C
ATOM   4664  C29 POPEE 266      12.996  98.341  36.703  1.00  0.00           C
ATOM   4666 0C21 POPEE 266      13.876  98.451  37.723  1.00  0.00           C
ATOM   4668 1C21 POPEE 266      15.346  98.751  37.593  1.00  0.00           C
ATOM   4671 2C21 POPEE 266      15.816 100.051  38.283  1.00  0.00           C
ATOM   4674 3C21 POPEE 266      16.286  99.851  39.723  1.00  0.00           C
ATOM   4677 4C21 POPEE 266      16.576 101.191  40.413  1.00  0.00           C
ATOM   4680 5C21 POPEE 266      17.006 101.031  41.883  1.00  0.00           C
ATOM   4683 6C21 POPEE 266      15.836 100.541  42.743  1.00  0.00           C
ATOM   4686 7C21 POPEE 266      16.146 100.521  44.243  1.00  0.00           C
ATOM   4689 8C21 POPEE 266      14.886 100.301  45.073  1.00  0.00           C
ATOM   4693  C33 POPEE 266       7.576  94.201  29.523  1.00  0.00           C
ATOM   4696  C34 POPEE 266       7.236  92.741  29.843  1.00  0.00           C
ATOM   4699  C35 POPEE 266       7.536  92.321  31.293  1.00  0.00           C
ATOM   4702  C36 POPEE 266       6.686  93.051  32.343  1.00  0.00           C
ATOM   4705  C37 POPEE 266       7.166  92.751  33.773  1.00  0.00           C
ATOM   4708  C38 POPEE 266       6.776  91.361  34.283  1.00  0.00           C
ATOM   4711  C39 POPEE 266       5.296  91.261  34.673  1.00  0.00           C
ATOM   4714 0C31 POPEE 266       5.056  91.441  36.173  1.00  0.00           C
ATOM   4717 1C31 POPEE 266       3.576  91.241  36.543  1.00  0.00           C
ATOM   4720 2C31 POPEE 266       3.336  90.891  38.023  1.00  0.00           C
ATOM   4723 3C31 POPEE 266       3.956  89.541  38.433  1.00  0.00           C
ATOM   4726 4C31 POPEE 266       3.106  88.771  39.443  1.00  0.00           C
ATOM   4729 5C31 POPEE 266       3.776  87.481  39.933  1.00  0.00           C
ATOM   4732 6C31 POPEE 266       2.886  86.671  40.873  1.00  0.00           C
ATOM   4736  NH3 POPEF 267      92.066  66.701  29.163  1.00  0.00           N
ATOM   4740  C12 POPEF 267      91.676  68.151  28.993  1.00  0.00           C
ATOM   4743  C11 POPEF 267      90.536  68.571  29.963  1.00  0.00           C
ATOM   4746  P   POPEF 267      90.176  70.911  28.913  1.00  0.00           P
ATOM   4747  O13 POPEF 267      91.376  71.701  28.563  1.00  0.00           O
ATOM   4748  O14 POPEF 267      89.626  70.101  27.803  1.00  0.00           O
ATOM   4749  O11 POPEF 267      89.076  71.951  29.383  1.00  0.00           O
ATOM   4750  O12 POPEF 267      90.476  69.991  30.143  1.00  0.00           O
ATOM   4751  C1  POPEF 267      87.696  71.751  29.073  1.00  0.00           C
ATOM   4754  C2  POPEF 267      86.886  73.001  29.503  1.00  0.00           C
ATOM   4756  O21 POPEF 267      85.486  72.741  29.433  1.00  0.00           O
ATOM   4757  C21 POPEF 267      84.766  72.461  30.543  1.00  0.00           C
ATOM   4758  O22 POPEF 267      83.596  72.771  30.643  1.00  0.00           O
ATOM   4759  C22 POPEF 267      85.476  71.671  31.643  1.00  0.00           C
ATOM   4762  C3  POPEF 267      87.226  74.191  28.533  1.00  0.00           C
ATOM   4765  O31 POPEF 267      86.226  75.211  28.393  1.00  0.00           O
ATOM   4766  C31 POPEF 267      86.206  76.341  29.103  1.00  0.00           C
ATOM   4767  O32 POPEF 267      85.616  77.351  28.723  1.00  0.00           O
ATOM   4768  C32 POPEF 267      86.936  76.221  30.443  1.00  0.00           C
ATOM   4771  C23 POPEF 267      85.766  72.401  32.983  1.00  0.00           C
ATOM   4774  C24 POPEF 267      85.806  71.391  34.133  1.00  0.00           C
ATOM   4777  C25 POPEF 267      86.136  71.981  35.513  1.00  0.00           C
ATOM   4780  C26 POPEF 267      86.116  70.911  36.633  1.00  0.00           C
ATOM   4783  C27 POPEF 267      86.756  71.371  37.953  1.00  0.00           C
ATOM   4786  C28 POPEF 267      86.696  70.331  39.103  1.00  0.00           C
ATOM   4789  C29 POPEF 267      87.646  69.161  38.953  1.00  0.00           C
ATOM   4791 0C21 POPEF 267      87.686  68.041  39.703  1.00  0.00           C
ATOM   4793 1C21 POPEF 267      86.806  67.731  40.893  1.00  0.00           C
ATOM   4796 2C21 POPEF 267      85.946  66.451  40.743  1.00  0.00           C
ATOM   4799 3C21 POPEF 267      86.396  65.271  41.633  1.00  0.00           C
ATOM   4802 4C21 POPEF 267      85.526  64.021  41.383  1.00  0.00           C
ATOM   4805 5C21 POPEF 267      85.836  62.801  42.283  1.00  0.00           C
ATOM   4808 6C21 POPEF 267      87.266  62.271  42.153  1.00  0.00           C
ATOM   4811 7C21 POPEF 267      87.436  60.881  42.803  1.00  0.00           C
ATOM   4814 8C21 POPEF 267      88.896  60.411  42.843  1.00  0.00           C
ATOM   4818  C33 POPEF 267      86.826  77.481  31.333  1.00  0.00           C
ATOM   4821  C34 POPEF 267      86.616  77.131  32.813  1.00  0.00           C
ATOM   4824  C35 POPEF 267      87.706  76.271  33.463  1.00  0.00           C
ATOM   4827  C36 POPEF 267      87.376  75.931  34.923  1.00  0.00           C
ATOM   4830  C37 POPEF 267      88.536  75.281  35.683  1.00  0.00           C
ATOM   4833  C38 POPEF 267      88.186  74.991  37.153  1.00  0.00           C
ATOM   4836  C39 POPEF 267      89.396  74.611  38.023  1.00  0.00           C
ATOM   4839 0C31 POPEF 267      90.296  73.521  37.423  1.00  0.00           C
ATOM   4842 1C31 POPEF 267      91.376  73.061  38.413  1.00  0.00           C
ATOM   4845 2C31 POPEF 267      92.496  72.251  37.763  1.00  0.00           C
ATOM   4848 3C31 POPEF 267      92.066  70.881  37.213  1.00  0.00           C
ATOM   4851 4C31 POPEF 267      91.706  69.861  38.303  1.00  0.00           C
ATOM   4854 5C31 POPEF 267      91.906  68.411  37.853  1.00  0.00           C
ATOM   4857 6C31 POPEF 267      91.766  67.391  38.993  1.00  0.00           C
ATOM   4861  NH3 POPEG 268      80.526   4.091  22.283  1.00  0.00           N
ATOM   4865  C12 POPEG 268      80.646   5.491  21.753  1.00  0.00           C
ATOM   4868  C11 POPEG 268      81.756   6.261  22.463  1.00  0.00           C
ATOM   4871  P   POPEG 268      82.166   8.721  21.653  1.00  0.00           P
ATOM   4872  O13 POPEG 268      83.496   8.251  21.223  1.00  0.00           O
ATOM   4873  O14 POPEG 268      81.286   9.261  20.583  1.00  0.00           O
ATOM   4874  O11 POPEG 268      82.336   9.881  22.693  1.00  0.00           O
ATOM   4875  O12 POPEG 268      81.416   7.641  22.513  1.00  0.00           O
ATOM   4876  C1  POPEG 268      83.566  10.081  23.393  1.00  0.00           C
ATOM   4879  C2  POPEG 268      83.576  11.501  24.003  1.00  0.00           C
ATOM   4881  O21 POPEG 268      84.926  11.861  24.353  1.00  0.00           O
ATOM   4882  C21 POPEG 268      85.366  13.041  23.923  1.00  0.00           C
ATOM   4883  O22 POPEG 268      84.726  13.841  23.253  1.00  0.00           O
ATOM   4884  C22 POPEG 268      86.816  13.231  24.353  1.00  0.00           C
ATOM   4887  C3  POPEG 268      82.656  11.561  25.253  1.00  0.00           C
ATOM   4890  O31 POPEG 268      82.156  12.891  25.473  1.00  0.00           O
ATOM   4891  C31 POPEG 268      82.706  13.601  26.433  1.00  0.00           C
ATOM   4892  O32 POPEG 268      83.486  13.201  27.283  1.00  0.00           O
ATOM   4893  C32 POPEG 268      82.176  15.031  26.303  1.00  0.00           C
ATOM   4896  C23 POPEG 268      87.186  14.721  24.543  1.00  0.00           C
ATOM   4899  C24 POPEG 268      86.526  15.401  25.763  1.00  0.00           C
ATOM   4902  C25 POPEG 268      86.976  14.751  27.083  1.00  0.00           C
ATOM   4905  C26 POPEG 268      86.676  15.511  28.383  1.00  0.00           C
ATOM   4908  C27 POPEG 268      85.846  14.721  29.423  1.00  0.00           C
ATOM   4911  C28 POPEG 268      86.546  13.551  30.163  1.00  0.00           C
ATOM   4914  C29 POPEG 268      87.696  13.991  31.043  1.00  0.00           C
ATOM   4916 0C21 POPEG 268      88.746  13.251  31.443  1.00  0.00           C
ATOM   4918 1C21 POPEG 268      89.036  11.801  31.143  1.00  0.00           C
ATOM   4921 2C21 POPEG 268      90.466  11.341  31.493  1.00  0.00           C
ATOM   4924 3C21 POPEG 268      90.546  10.681  32.883  1.00  0.00           C
ATOM   4927 4C21 POPEG 268      91.976  10.341  33.333  1.00  0.00           C
ATOM   4930 5C21 POPEG 268      92.836   9.651  32.263  1.00  0.00           C
ATOM   4933 6C21 POPEG 268      93.986   8.831  32.843  1.00  0.00           C
ATOM   4936 7C21 POPEG 268      94.736   8.031  31.763  1.00  0.00           C
ATOM   4939 8C21 POPEG 268      95.576   6.881  32.313  1.00  0.00           C
ATOM   4943  C33 POPEG 268      82.766  16.041  27.313  1.00  0.00           C
ATOM   4946  C34 POPEG 268      82.026  16.021  28.653  1.00  0.00           C
ATOM   4949  C35 POPEG 268      82.456  17.131  29.623  1.00  0.00           C
ATOM   4952  C36 POPEG 268      81.456  17.321  30.773  1.00  0.00           C
ATOM   4955  C37 POPEG 268      81.916  18.301  31.853  1.00  0.00           C
ATOM   4958  C38 POPEG 268      80.946  18.381  33.043  1.00  0.00           C
ATOM   4961  C39 POPEG 268      81.546  17.871  34.373  1.00  0.00           C
ATOM   4964 0C31 POPEG 268      82.326  18.941  35.143  1.00  0.00           C
ATOM   4967 1C31 POPEG 268      82.976  18.401  36.423  1.00  0.00           C
ATOM   4970 2C31 POPEG 268      83.876  19.421  37.153  1.00  0.00           C
ATOM   4973 3C31 POPEG 268      83.136  20.411  38.073  1.00  0.00           C
ATOM   4976 4C31 POPEG 268      83.016  19.891  39.503  1.00  0.00           C
ATOM   4979 5C31 POPEG 268      82.646  20.951  40.553  1.00  0.00           C
ATOM   4982 6C31 POPEG 268      82.396  20.341  41.933  1.00  0.00           C
ATOM   4986  NH3 POPEH 269     110.056  19.081  24.603  1.00  0.00           N
ATOM   4990  C12 POPEH 269     110.866  18.391  23.543  1.00  0.00           C
ATOM   4993  C11 POPEH 269     111.936  19.331  22.953  1.00  0.00           C
ATOM   4996  P   POPEH 269     111.406  21.821  22.193  1.00  0.00           P
ATOM   4997  O13 POPEH 269     112.776  22.321  22.423  1.00  0.00           O
ATOM   4998  O14 POPEH 269     110.636  22.431  21.083  1.00  0.00           O
ATOM   4999  O11 POPEH 269     110.566  22.071  23.513  1.00  0.00           O
ATOM   5000  O12 POPEH 269     111.346  20.261  22.063  1.00  0.00           O
ATOM   5001  C1  POPEH 269     110.646  23.391  24.093  1.00  0.00           C
ATOM   5004  C2  POPEH 269     109.366  23.821  24.863  1.00  0.00           C
ATOM   5006  O21 POPEH 269     109.466  23.621  26.283  1.00  0.00           O
ATOM   5007  C21 POPEH 269     109.466  22.381  26.743  1.00  0.00           C
ATOM   5008  O22 POPEH 269     109.706  21.361  26.103  1.00  0.00           O
ATOM   5009  C22 POPEH 269     109.026  22.421  28.203  1.00  0.00           C
ATOM   5012  C3  POPEH 269     108.046  23.281  24.233  1.00  0.00           C
ATOM   5015  O31 POPEH 269     106.916  24.041  24.723  1.00  0.00           O
ATOM   5016  C31 POPEH 269     106.316  23.521  25.783  1.00  0.00           C
ATOM   5017  O32 POPEH 269     106.576  22.441  26.293  1.00  0.00           O
ATOM   5018  C32 POPEH 269     105.236  24.471  26.253  1.00  0.00           C
ATOM   5021  C23 POPEH 269     108.426  21.071  28.653  1.00  0.00           C
ATOM   5024  C24 POPEH 269     108.236  20.921  30.163  1.00  0.00           C
ATOM   5027  C25 POPEH 269     107.226  21.871  30.813  1.00  0.00           C
ATOM   5030  C26 POPEH 269     107.266  21.651  32.333  1.00  0.00           C
ATOM   5033  C27 POPEH 269     106.226  22.451  33.123  1.00  0.00           C
ATOM   5036  C28 POPEH 269     106.296  22.161  34.633  1.00  0.00           C
ATOM   5039  C29 POPEH 269     107.516  22.771  35.283  1.00  0.00           C
ATOM   5041 0C21 POPEH 269     107.546  23.991  35.853  1.00  0.00           C
ATOM   5043 1C21 POPEH 269     106.356  24.911  35.923  1.00  0.00           C
ATOM   5046 2C21 POPEH 269     106.566  26.121  36.843  1.00  0.00           C
ATOM   5049 3C21 POPEH 269     105.336  27.031  36.853  1.00  0.00           C
ATOM   5052 4C21 POPEH 269     105.386  28.101  37.953  1.00  0.00           C
ATOM   5055 5C21 POPEH 269     106.416  29.201  37.723  1.00  0.00           C
ATOM   5058 6C21 POPEH 269     106.396  30.231  38.863  1.00  0.00           C
ATOM   5061 7C21 POPEH 269     107.446  31.341  38.713  1.00  0.00           C
ATOM   5064 8C21 POPEH 269     107.496  32.251  39.943  1.00  0.00           C
ATOM   5068  C33 POPEH 269     105.456  24.981  27.703  1.00  0.00           C
ATOM   5071  C34 POPEH 269     106.536  26.071  27.793  1.00  0.00           C
ATOM   5074  C35 POPEH 269     106.386  26.981  29.023  1.00  0.00           C
ATOM   5077  C36 POPEH 269     106.896  26.411  30.363  1.00  0.00           C
ATOM   5080  C37 POPEH 269     106.536  27.331  31.533  1.00  0.00           C
ATOM   5083  C38 POPEH 269     107.266  26.991  32.843  1.00  0.00           C
ATOM   5086  C39 POPEH 269     108.676  27.601  32.923  1.00  0.00           C
ATOM   5089 0C31 POPEH 269     108.706  29.041  33.473  1.00  0.00           C
ATOM   5092 1C31 POPEH 269     110.016  29.761  33.143  1.00  0.00           C
ATOM   5095 2C31 POPEH 269     110.386  30.901  34.103  1.00  0.00           C
ATOM   5098 3C31 POPEH 269     111.046  30.381  35.383  1.00  0.00           C
ATOM   5101 4C31 POPEH 269     111.516  31.461  36.363  1.00  0.00           C
ATOM   5104 5C31 POPEH 269     112.336  30.851  37.503  1.00  0.00           C
ATOM   5107 6C31 POPEH 269     112.766  31.841  38.583  1.00  0.00           C
ATOM   5111  NH3 POPEI 270       2.746  57.711  26.623  1.00  0.00           N
ATOM   5115  C12 POPEI 270       4.166  57.921  26.153  1.00  0.00           C
ATOM   5118  C11 POPEI 270       4.376  57.491  24.673  1.00  0.00           C
ATOM   5121  P   POPEI 270       3.316  55.061  24.503  1.00  0.00           P
ATOM   5122  O13 POPEI 270       1.896  54.661  24.533  1.00  0.00           O
ATOM   5123  O14 POPEI 270       4.176  54.251  23.623  1.00  0.00           O
ATOM   5124  O11 POPEI 270       3.896  55.031  25.973  1.00  0.00           O
ATOM   5125  O12 POPEI 270       3.396  56.591  24.153  1.00  0.00           O
ATOM   5126  C1  POPEI 270       3.666  53.881  26.793  1.00  0.00           C
ATOM   5129  C2  POPEI 270       4.736  53.751  27.923  1.00  0.00           C
ATOM   5131  O21 POPEI 270       4.296  54.391  29.143  1.00  0.00           O
ATOM   5132  C21 POPEI 270       5.026  55.351  29.663  1.00  0.00           C
ATOM   5133  O22 POPEI 270       5.546  56.271  29.053  1.00  0.00           O
ATOM   5134  C22 POPEI 270       5.086  55.201  31.173  1.00  0.00           C
ATOM   5137  C3  POPEI 270       6.196  54.071  27.433  1.00  0.00           C
ATOM   5140  O31 POPEI 270       7.236  53.641  28.363  1.00  0.00           O
ATOM   5141  C31 POPEI 270       7.566  52.361  28.163  1.00  0.00           C
ATOM   5142  O32 POPEI 270       6.996  51.631  27.373  1.00  0.00           O
ATOM   5143  C32 POPEI 270       8.836  51.921  28.913  1.00  0.00           C
ATOM   5146  C23 POPEI 270       6.366  54.431  31.573  1.00  0.00           C
ATOM   5149  C24 POPEI 270       6.896  54.811  32.953  1.00  0.00           C
ATOM   5152  C25 POPEI 270       5.956  54.331  34.063  1.00  0.00           C
ATOM   5155  C26 POPEI 270       6.336  54.791  35.473  1.00  0.00           C
ATOM   5158  C27 POPEI 270       5.246  54.351  36.453  1.00  0.00           C
ATOM   5161  C28 POPEI 270       5.496  54.831  37.883  1.00  0.00           C
ATOM   5164  C29 POPEI 270       4.316  54.511  38.763  1.00  0.00           C
ATOM   5166 0C21 POPEI 270       4.346  54.401  40.103  1.00  0.00           C
ATOM   5168 1C21 POPEI 270       5.556  54.651  40.973  1.00  0.00           C
ATOM   5171 2C21 POPEI 270       5.146  55.351  42.283  1.00  0.00           C
ATOM   5174 3C21 POPEI 270       6.346  55.611  43.203  1.00  0.00           C
ATOM   5177 4C21 POPEI 270       5.936  55.881  44.663  1.00  0.00           C
ATOM   5180 5C21 POPEI 270       5.056  57.121  44.863  1.00  0.00           C
ATOM   5183 6C21 POPEI 270       4.866  57.441  46.353  1.00  0.00           C
ATOM   5186 7C21 POPEI 270       3.936  58.641  46.613  1.00  0.00           C
ATOM   5189 8C21 POPEI 270       3.926  59.071  48.083  1.00  0.00           C
ATOM   5193  C33 POPEI 270       8.866  51.841  30.463  1.00  0.00           C
ATOM   5196  C34 POPEI 270      10.266  51.421  30.963  1.00  0.00           C
ATOM   5199  C35 POPEI 270      10.706  52.051  32.293  1.00  0.00           C
ATOM   5202  C36 POPEI 270       9.786  51.761  33.493  1.00  0.00           C
ATOM   5205  C37 POPEI 270      10.106  52.681  34.673  1.00  0.00           C
ATOM   5208  C38 POPEI 270       9.336  52.341  35.953  1.00  0.00           C
ATOM   5211  C39 POPEI 270       9.826  51.061  36.663  1.00  0.00           C
ATOM   5214 0C31 POPEI 270      11.266  51.141  37.173  1.00  0.00           C
ATOM   5217 1C31 POPEI 270      11.596  49.971  38.123  1.00  0.00           C
ATOM   5220 2C31 POPEI 270      12.986  50.091  38.763  1.00  0.00           C
ATOM   5223 3C31 POPEI 270      13.246  48.991  39.813  1.00  0.00           C
ATOM   5226 4C31 POPEI 270      12.606  49.291  41.183  1.00  0.00           C
ATOM   5229 5C31 POPEI 270      12.926  48.221  42.233  1.00  0.00           C
ATOM   5232 6C31 POPEI 270      12.456  48.591  43.643  1.00  0.00           C
ATOM   5236  NH3 POPEJ 271      10.306 106.151  24.413  1.00  0.00           N
ATOM   5240  C12 POPEJ 271      10.156 104.871  25.183  1.00  0.00           C
ATOM   5243  C11 POPEJ 271       8.706 104.381  25.183  1.00  0.00           C
ATOM   5246  P   POPEJ 271       7.306 102.431  26.173  1.00  0.00           P
ATOM   5247  O13 POPEJ 271       6.456 102.571  24.963  1.00  0.00           O
ATOM   5248  O14 POPEJ 271       7.616 101.061  26.613  1.00  0.00           O
ATOM   5249  O11 POPEJ 271       6.596 103.171  27.373  1.00  0.00           O
ATOM   5250  O12 POPEJ 271       8.646 103.241  26.023  1.00  0.00           O
ATOM   5251  C1  POPEJ 271       6.956 102.811  28.703  1.00  0.00           C
ATOM   5254  C2  POPEJ 271       5.926 103.371  29.713  1.00  0.00           C
ATOM   5256  O21 POPEJ 271       5.796 102.581  30.903  1.00  0.00           O
ATOM   5257  C21 POPEJ 271       6.866 102.401  31.643  1.00  0.00           C
ATOM   5258  O22 POPEJ 271       8.006 102.741  31.333  1.00  0.00           O
ATOM   5259  C22 POPEJ 271       6.476 101.791  32.963  1.00  0.00           C
ATOM   5262  C3  POPEJ 271       4.506 103.531  29.083  1.00  0.00           C
ATOM   5265  O31 POPEJ 271       3.476 103.611  30.093  1.00  0.00           O
ATOM   5266  C31 POPEJ 271       3.586 104.661  30.903  1.00  0.00           C
ATOM   5267  O32 POPEJ 271       4.146 105.711  30.633  1.00  0.00           O
ATOM   5268  C32 POPEJ 271       3.006 104.331  32.283  1.00  0.00           C
ATOM   5271  C23 POPEJ 271       7.686 101.541  33.883  1.00  0.00           C
ATOM   5274  C24 POPEJ 271       7.186 101.101  35.253  1.00  0.00           C
ATOM   5277  C25 POPEJ 271       8.296 100.751  36.233  1.00  0.00           C
ATOM   5280  C26 POPEJ 271       7.676 100.471  37.603  1.00  0.00           C
ATOM   5283  C27 POPEJ 271       8.676 100.091  38.693  1.00  0.00           C
ATOM   5286  C28 POPEJ 271       8.006  99.861  40.053  1.00  0.00           C
ATOM   5289  C29 POPEJ 271       7.456 101.141  40.653  1.00  0.00           C
ATOM   5291 0C21 POPEJ 271       7.126 101.341  41.933  1.00  0.00           C
ATOM   5293 1C21 POPEJ 271       7.236 100.321  43.043  1.00  0.00           C
ATOM   5296 2C21 POPEJ 271       5.866  99.711  43.363  1.00  0.00           C
ATOM   5299 3C21 POPEJ 271       5.926  98.681  44.503  1.00  0.00           C
ATOM   5302 4C21 POPEJ 271       4.606  97.941  44.703  1.00  0.00           C
ATOM   5305 5C21 POPEJ 271       4.696  96.891  45.803  1.00  0.00           C
ATOM   5308 6C21 POPEJ 271       3.426  96.051  45.933  1.00  0.00           C
ATOM   5311 7C21 POPEJ 271       3.576  94.951  46.993  1.00  0.00           C
ATOM   5314 8C21 POPEJ 271       2.326  94.091  47.163  1.00  0.00           C
ATOM   5318  C33 POPEJ 271       3.826 105.021  33.403  1.00  0.00           C
ATOM   5321  C34 POPEJ 271       3.456 104.501  34.783  1.00  0.00           C
ATOM   5324  C35 POPEJ 271       4.606 104.501  35.803  1.00  0.00           C
ATOM   5327  C36 POPEJ 271       5.016 105.881  36.353  1.00  0.00           C
ATOM   5330  C37 POPEJ 271       5.706 105.721  37.733  1.00  0.00           C
ATOM   5333  C38 POPEJ 271       6.136 107.051  38.373  1.00  0.00           C
ATOM   5336  C39 POPEJ 271       5.966 107.051  39.893  1.00  0.00           C
ATOM   5339 0C31 POPEJ 271       7.016 106.221  40.663  1.00  0.00           C
ATOM   5342 1C31 POPEJ 271       6.606 106.031  42.133  1.00  0.00           C
ATOM   5345 2C31 POPEJ 271       7.716 105.431  43.003  1.00  0.00           C
ATOM   5348 3C31 POPEJ 271       7.276 105.221  44.463  1.00  0.00           C
ATOM   5351 4C31 POPEJ 271       6.206 104.141  44.633  1.00  0.00           C
ATOM   5354 5C31 POPEJ 271       5.906 103.811  46.103  1.00  0.00           C
ATOM   5357 6C31 POPEJ 271       4.946 102.631  46.263  1.00  0.00           C
ATOM   5361  NH3 POPEK 272     103.236  47.661  24.683  1.00  0.00           N
ATOM   5365  C12 POPEK 272     101.786  47.661  25.073  1.00  0.00           C
ATOM   5368  C11 POPEK 272     100.876  47.821  23.843  1.00  0.00           C
ATOM   5371  P   POPEK 272      98.516  47.111  24.783  1.00  0.00           P
ATOM   5372  O13 POPEK 272      98.246  48.561  24.883  1.00  0.00           O
ATOM   5373  O14 POPEK 272      97.436  46.291  24.233  1.00  0.00           O
ATOM   5374  O11 POPEK 272      98.896  46.541  26.213  1.00  0.00           O
ATOM   5375  O12 POPEK 272      99.796  46.901  23.893  1.00  0.00           O
ATOM   5376  C1  POPEK 272      99.196  45.131  26.293  1.00  0.00           C
ATOM   5379  C2  POPEK 272      98.886  44.581  27.703  1.00  0.00           C
ATOM   5381  O21 POPEK 272      99.236  43.181  27.703  1.00  0.00           O
ATOM   5382  C21 POPEK 272      99.646  42.701  28.873  1.00  0.00           C
ATOM   5383  O22 POPEK 272      99.926  43.371  29.853  1.00  0.00           O
ATOM   5384  C22 POPEK 272      99.766  41.181  28.783  1.00  0.00           C
ATOM   5387  C3  POPEK 272      97.376  44.761  28.073  1.00  0.00           C
ATOM   5390  O31 POPEK 272      97.196  45.111  29.463  1.00  0.00           O
ATOM   5391  C31 POPEK 272      96.916  44.091  30.273  1.00  0.00           C
ATOM   5392  O32 POPEK 272      96.766  42.931  29.923  1.00  0.00           O
ATOM   5393  C32 POPEK 272      96.796  44.561  31.723  1.00  0.00           C
ATOM   5396  C23 POPEK 272     100.466  40.561  30.013  1.00  0.00           C
ATOM   5399  C24 POPEK 272      99.586  40.551  31.263  1.00  0.00           C
ATOM   5402  C25 POPEK 272     100.366  40.211  32.543  1.00  0.00           C
ATOM   5405  C26 POPEK 272     100.706  38.721  32.643  1.00  0.00           C
ATOM   5408  C27 POPEK 272     101.846  38.421  33.623  1.00  0.00           C
ATOM   5411  C28 POPEK 272     102.116  36.911  33.723  1.00  0.00           C
ATOM   5414  C29 POPEK 272     103.366  36.631  34.513  1.00  0.00           C
ATOM   5416 0C21 POPEK 272     103.456  35.971  35.683  1.00  0.00           C
ATOM   5418 1C21 POPEK 272     102.316  35.341  36.443  1.00  0.00           C
ATOM   5421 2C21 POPEK 272     101.556  36.341  37.333  1.00  0.00           C
ATOM   5424 3C21 POPEK 272     102.426  37.081  38.363  1.00  0.00           C
ATOM   5427 4C21 POPEK 272     101.576  37.851  39.373  1.00  0.00           C
ATOM   5430 5C21 POPEK 272     102.396  38.721  40.343  1.00  0.00           C
ATOM   5433 6C21 POPEK 272     101.506  39.401  41.393  1.00  0.00           C
ATOM   5436 7C21 POPEK 272     102.306  40.201  42.433  1.00  0.00           C
ATOM   5439 8C21 POPEK 272     101.426  40.811  43.533  1.00  0.00           C
ATOM   5443  C33 POPEK 272      97.736  43.741  32.633  1.00  0.00           C
ATOM   5446  C34 POPEK 272      97.526  44.011  34.133  1.00  0.00           C
ATOM   5449  C35 POPEK 272      96.246  43.381  34.673  1.00  0.00           C
ATOM   5452  C36 POPEK 272      96.076  43.591  36.183  1.00  0.00           C
ATOM   5455  C37 POPEK 272      94.846  42.891  36.763  1.00  0.00           C
ATOM   5458  C38 POPEK 272      95.086  41.391  37.003  1.00  0.00           C
ATOM   5461  C39 POPEK 272      93.836  40.671  37.523  1.00  0.00           C
ATOM   5464 0C31 POPEK 272      94.136  39.501  38.473  1.00  0.00           C
ATOM   5467 1C31 POPEK 272      92.846  38.861  38.993  1.00  0.00           C
ATOM   5470 2C31 POPEK 272      93.046  37.791  40.083  1.00  0.00           C
ATOM   5473 3C31 POPEK 272      91.696  37.161  40.463  1.00  0.00           C
ATOM   5476 4C31 POPEK 272      91.746  36.291  41.733  1.00  0.00           C
ATOM   5479 5C31 POPEK 272      90.346  35.941  42.273  1.00  0.00           C
ATOM   5482 6C31 POPEK 272      89.896  34.491  42.003  1.00  0.00           C
ATOM   5486  NH3 POPEL 273      41.396  79.081  23.543  1.00  0.00           N
ATOM   5490  C12 POPEL 273      42.256  79.781  22.503  1.00  0.00           C
ATOM   5493  C11 POPEL 273      42.956  81.051  23.023  1.00  0.00           C
ATOM   5496  P   POPEL 273      44.396  83.021  22.063  1.00  0.00           P
ATOM   5497  O13 POPEL 273      45.766  82.441  22.053  1.00  0.00           O
ATOM   5498  O14 POPEL 273      44.116  84.121  21.113  1.00  0.00           O
ATOM   5499  O11 POPEL 273      44.026  83.571  23.493  1.00  0.00           O
ATOM   5500  O12 POPEL 273      43.306  81.871  21.903  1.00  0.00           O
ATOM   5501  C1  POPEL 273      44.076  84.971  23.773  1.00  0.00           C
ATOM   5504  C2  POPEL 273      45.436  85.361  24.383  1.00  0.00           C
ATOM   5506  O21 POPEL 273      45.166  86.101  25.583  1.00  0.00           O
ATOM   5507  C21 POPEL 273      45.576  85.541  26.693  1.00  0.00           C
ATOM   5508  O22 POPEL 273      46.006  84.401  26.813  1.00  0.00           O
ATOM   5509  C22 POPEL 273      45.506  86.581  27.803  1.00  0.00           C
ATOM   5512  C3  POPEL 273      46.326  86.251  23.463  1.00  0.00           C
ATOM   5515  O31 POPEL 273      47.436  86.781  24.213  1.00  0.00           O
ATOM   5516  C31 POPEL 273      48.656  86.421  23.863  1.00  0.00           C
ATOM   5517  O32 POPEL 273      48.996  85.961  22.793  1.00  0.00           O
ATOM   5518  C32 POPEL 273      49.516  86.401  25.133  1.00  0.00           C
ATOM   5521  C23 POPEL 273      46.526  86.241  28.903  1.00  0.00           C
ATOM   5524  C24 POPEL 273      46.216  86.911  30.233  1.00  0.00           C
ATOM   5527  C25 POPEL 273      47.096  86.301  31.323  1.00  0.00           C
ATOM   5530  C26 POPEL 273      46.826  86.851  32.723  1.00  0.00           C
ATOM   5533  C27 POPEL 273      47.506  85.951  33.773  1.00  0.00           C
ATOM   5536  C28 POPEL 273      48.046  86.701  34.993  1.00  0.00           C
ATOM   5539  C29 POPEL 273      46.966  87.371  35.813  1.00  0.00           C
ATOM   5541 0C21 POPEL 273      46.816  87.301  37.143  1.00  0.00           C
ATOM   5543 1C21 POPEL 273      47.666  86.511  38.113  1.00  0.00           C
ATOM   5546 2C21 POPEL 273      46.796  85.641  39.043  1.00  0.00           C
ATOM   5549 3C21 POPEL 273      47.646  84.651  39.853  1.00  0.00           C
ATOM   5552 4C21 POPEL 273      46.836  83.891  40.913  1.00  0.00           C
ATOM   5555 5C21 POPEL 273      47.666  82.821  41.633  1.00  0.00           C
ATOM   5558 6C21 POPEL 273      47.636  81.451  40.933  1.00  0.00           C
ATOM   5561 7C21 POPEL 273      48.486  80.401  41.663  1.00  0.00           C
ATOM   5564 8C21 POPEL 273      48.326  78.981  41.123  1.00  0.00           C
ATOM   5568  C33 POPEL 273      49.436  84.981  25.733  1.00  0.00           C
ATOM   5571  C34 POPEL 273      50.076  84.811  27.113  1.00  0.00           C
ATOM   5574  C35 POPEL 273      51.606  84.821  27.133  1.00  0.00           C
ATOM   5577  C36 POPEL 273      52.136  84.561  28.553  1.00  0.00           C
ATOM   5580  C37 POPEL 273      53.636  84.851  28.723  1.00  0.00           C
ATOM   5583  C38 POPEL 273      54.036  84.981  30.193  1.00  0.00           C
ATOM   5586  C39 POPEL 273      53.826  83.691  31.003  1.00  0.00           C
ATOM   5589 0C31 POPEL 273      53.976  83.991  32.503  1.00  0.00           C
ATOM   5592 1C31 POPEL 273      53.776  82.791  33.423  1.00  0.00           C
ATOM   5595 2C31 POPEL 273      53.926  83.211  34.893  1.00  0.00           C
ATOM   5598 3C31 POPEL 273      52.666  83.871  35.463  1.00  0.00           C
ATOM   5601 4C31 POPEL 273      52.876  84.351  36.913  1.00  0.00           C
ATOM   5604 5C31 POPEL 273      51.556  84.621  37.653  1.00  0.00           C
ATOM   5607 6C31 POPEL 273      51.686  84.511  39.173  1.00  0.00           C
ATOM   5611  NH3 POPEM 274     119.276  75.631  68.043  1.00  0.00           N
ATOM   5615  C12 POPEM 274     120.326  74.721  68.623  1.00  0.00           C
ATOM   5618  C11 POPEM 274     121.626  75.481  68.943  1.00  0.00           C
ATOM   5621  P   POPEM 274     123.786  74.401  68.003  1.00  0.00           P
ATOM   5622  O13 POPEM 274     124.196  75.761  67.623  1.00  0.00           O
ATOM   5623  O14 POPEM 274     124.846  73.461  68.423  1.00  0.00           O
ATOM   5624  O11 POPEM 274     122.916  73.741  66.883  1.00  0.00           O
ATOM   5625  O12 POPEM 274     122.736  74.591  69.163  1.00  0.00           O
ATOM   5626  C1  POPEM 274     123.456  73.261  65.643  1.00  0.00           C
ATOM   5629  C2  POPEM 274     122.416  72.341  64.923  1.00  0.00           C
ATOM   5631  O21 POPEM 274     122.216  72.821  63.583  1.00  0.00           O
ATOM   5632  C21 POPEM 274     122.906  72.191  62.643  1.00  0.00           C
ATOM   5633  O22 POPEM 274     123.746  71.331  62.833  1.00  0.00           O
ATOM   5634  C22 POPEM 274     122.486  72.761  61.293  1.00  0.00           C
ATOM   5637  C3  POPEM 274     121.046  72.391  65.653  1.00  0.00           C
ATOM   5640  O31 POPEM 274     119.966  71.911  64.833  1.00  0.00           O
ATOM   5641  C31 POPEM 274     118.806  72.471  65.123  1.00  0.00           C
ATOM   5642  O32 POPEM 274     118.556  73.151  66.103  1.00  0.00           O
ATOM   5643  C32 POPEM 274     117.836  72.231  63.983  1.00  0.00           C
ATOM   5646  C23 POPEM 274     122.426  71.691  60.183  1.00  0.00           C
ATOM   5649  C24 POPEM 274     122.176  72.301  58.803  1.00  0.00           C
ATOM   5652  C25 POPEM 274     120.796  72.971  58.653  1.00  0.00           C
ATOM   5655  C26 POPEM 274     120.436  73.281  57.193  1.00  0.00           C
ATOM   5658  C27 POPEM 274     119.176  74.151  57.053  1.00  0.00           C
ATOM   5661  C28 POPEM 274     118.896  74.591  55.603  1.00  0.00           C
ATOM   5664  C29 POPEM 274     118.306  73.511  54.733  1.00  0.00           C
ATOM   5666 0C21 POPEM 274     117.496  73.691  53.673  1.00  0.00           C
ATOM   5668 1C21 POPEM 274     117.016  75.021  53.123  1.00  0.00           C
ATOM   5671 2C21 POPEM 274     117.516  75.281  51.683  1.00  0.00           C
ATOM   5674 3C21 POPEM 274     116.866  76.521  51.043  1.00  0.00           C
ATOM   5677 4C21 POPEM 274     117.556  77.851  51.393  1.00  0.00           C
ATOM   5680 5C21 POPEM 274     116.746  79.131  51.093  1.00  0.00           C
ATOM   5683 6C21 POPEM 274     116.326  79.361  49.633  1.00  0.00           C
ATOM   5686 7C21 POPEM 274     115.206  80.411  49.503  1.00  0.00           C
ATOM   5689 8C21 POPEM 274     114.876  80.831  48.073  1.00  0.00           C
ATOM   5693  C33 POPEM 274     117.996  73.301  62.883  1.00  0.00           C
ATOM   5696  C34 POPEM 274     116.946  73.151  61.773  1.00  0.00           C
ATOM   5699  C35 POPEM 274     117.146  74.131  60.623  1.00  0.00           C
ATOM   5702  C36 POPEM 274     116.896  75.591  61.013  1.00  0.00           C
ATOM   5705  C37 POPEM 274     117.376  76.571  59.943  1.00  0.00           C
ATOM   5708  C38 POPEM 274     116.576  76.461  58.633  1.00  0.00           C
ATOM   5711  C39 POPEM 274     116.986  77.561  57.653  1.00  0.00           C
ATOM   5714 0C31 POPEM 274     116.086  77.611  56.413  1.00  0.00           C
ATOM   5717 1C31 POPEM 274     116.166  78.971  55.723  1.00  0.00           C
ATOM   5720 2C31 POPEM 274     115.306  79.091  54.463  1.00  0.00           C
ATOM   5723 3C31 POPEM 274     113.846  78.661  54.613  1.00  0.00           C
ATOM   5726 4C31 POPEM 274     113.076  79.371  55.733  1.00  0.00           C
ATOM   5729 5C31 POPEM 274     111.736  78.671  56.013  1.00  0.00           C
ATOM   5732 6C31 POPEM 274     110.966  79.271  57.193  1.00  0.00           C
ATOM   5736  NH3 POPEN 275      16.056  78.391  65.103  1.00  0.00           N
ATOM   5740  C12 POPEN 275      15.346  77.291  64.323  1.00  0.00           C
ATOM   5743  C11 POPEN 275      13.796  77.301  64.443  1.00  0.00           C
ATOM   5746  P   POPEN 275      11.766  76.291  62.923  1.00  0.00           P
ATOM   5747  O13 POPEN 275      11.416  74.851  62.943  1.00  0.00           O
ATOM   5748  O14 POPEN 275      10.856  77.171  63.703  1.00  0.00           O
ATOM   5749  O11 POPEN 275      11.916  76.821  61.443  1.00  0.00           O
ATOM   5750  O12 POPEN 275      13.236  76.481  63.423  1.00  0.00           O
ATOM   5751  C1  POPEN 275      10.766  77.051  60.603  1.00  0.00           C
ATOM   5754  C2  POPEN 275      10.926  76.501  59.143  1.00  0.00           C
ATOM   5756  O21 POPEN 275       9.656  76.121  58.553  1.00  0.00           O
ATOM   5757  C21 POPEN 275       8.946  75.171  59.163  1.00  0.00           C
ATOM   5758  O22 POPEN 275       9.276  74.561  60.163  1.00  0.00           O
ATOM   5759  C22 POPEN 275       7.576  74.991  58.513  1.00  0.00           C
ATOM   5762  C3  POPEN 275      12.026  75.411  59.023  1.00  0.00           C
ATOM   5765  O31 POPEN 275      12.376  75.171  57.643  1.00  0.00           O
ATOM   5766  C31 POPEN 275      11.626  74.281  57.013  1.00  0.00           C
ATOM   5767  O32 POPEN 275      10.736  73.621  57.513  1.00  0.00           O
ATOM   5768  C32 POPEN 275      12.066  74.161  55.553  1.00  0.00           C
ATOM   5771  C23 POPEN 275       7.516  74.301  57.123  1.00  0.00           C
ATOM   5774  C24 POPEN 275       7.536  75.311  55.963  1.00  0.00           C
ATOM   5777  C25 POPEN 275       7.006  74.711  54.643  1.00  0.00           C
ATOM   5780  C26 POPEN 275       5.486  74.891  54.483  1.00  0.00           C
ATOM   5783  C27 POPEN 275       4.916  74.181  53.253  1.00  0.00           C
ATOM   5786  C28 POPEN 275       3.496  74.651  52.863  1.00  0.00           C
ATOM   5789  C29 POPEN 275       3.486  75.921  52.063  1.00  0.00           C
ATOM   5791 0C21 POPEN 275       2.906  76.131  50.863  1.00  0.00           C
ATOM   5793 1C21 POPEN 275       2.126  75.151  50.023  1.00  0.00           C
ATOM   5796 2C21 POPEN 275       0.636  75.541  49.863  1.00  0.00           C
ATOM   5799 3C21 POPEN 275      -0.214  75.271  51.113  1.00  0.00           C
ATOM   5802 4C21 POPEN 275      -1.586  75.981  51.133  1.00  0.00           C
ATOM   5805 5C21 POPEN 275      -2.726  75.291  50.373  1.00  0.00           C
ATOM   5808 6C21 POPEN 275      -2.506  75.161  48.863  1.00  0.00           C
ATOM   5811 7C21 POPEN 275      -3.816  74.821  48.143  1.00  0.00           C
ATOM   5814 8C21 POPEN 275      -3.686  74.611  46.633  1.00  0.00           C
ATOM   5818  C33 POPEN 275      11.576  75.331  54.663  1.00  0.00           C
ATOM   5821  C34 POPEN 275      11.746  75.011  53.173  1.00  0.00           C
ATOM   5824  C35 POPEN 275      11.876  76.241  52.263  1.00  0.00           C
ATOM   5827  C36 POPEN 275      10.596  77.091  52.173  1.00  0.00           C
ATOM   5830  C37 POPEN 275      10.796  78.411  51.403  1.00  0.00           C
ATOM   5833  C38 POPEN 275      11.226  78.231  49.933  1.00  0.00           C
ATOM   5836  C39 POPEN 275      12.656  78.701  49.653  1.00  0.00           C
ATOM   5839 0C31 POPEN 275      13.126  78.391  48.223  1.00  0.00           C
ATOM   5842 1C31 POPEN 275      14.506  78.971  47.903  1.00  0.00           C
ATOM   5845 2C31 POPEN 275      14.496  80.201  46.973  1.00  0.00           C
ATOM   5848 3C31 POPEN 275      13.646  81.381  47.473  1.00  0.00           C
ATOM   5851 4C31 POPEN 275      13.676  82.551  46.483  1.00  0.00           C
ATOM   5854 5C31 POPEN 275      12.626  83.631  46.773  1.00  0.00           C
ATOM   5857 6C31 POPEN 275      12.576  84.711  45.683  1.00  0.00           C
ATOM   5861  NH3 POPEO 276      67.106  76.601  28.313  1.00  0.00           N
ATOM   5865  C12 POPEO 276      67.226  77.421  27.063  1.00  0.00           C
ATOM   5868  C11 POPEO 276      68.656  77.401  26.513  1.00  0.00           C
ATOM   5871  P   POPEO 276      69.986  78.581  24.573  1.00  0.00           P
ATOM   5872  O13 POPEO 276      69.966  77.321  23.803  1.00  0.00           O
ATOM   5873  O14 POPEO 276      69.786  79.881  23.873  1.00  0.00           O
ATOM   5874  O11 POPEO 276      71.346  78.731  25.353  1.00  0.00           O
ATOM   5875  O12 POPEO 276      68.846  78.521  25.653  1.00  0.00           O
ATOM   5876  C1  POPEO 276      71.976  77.611  25.963  1.00  0.00           C
ATOM   5879  C2  POPEO 276      73.316  77.951  26.663  1.00  0.00           C
ATOM   5881  O21 POPEO 276      73.256  77.411  28.003  1.00  0.00           O
ATOM   5882  C21 POPEO 276      73.976  76.331  28.193  1.00  0.00           C
ATOM   5883  O22 POPEO 276      74.646  75.761  27.343  1.00  0.00           O
ATOM   5884  C22 POPEO 276      73.956  75.951  29.663  1.00  0.00           C
ATOM   5887  C3  POPEO 276      73.646  79.451  26.803  1.00  0.00           C
ATOM   5890  O31 POPEO 276      74.986  79.571  27.333  1.00  0.00           O
ATOM   5891  C31 POPEO 276      75.166  80.551  28.193  1.00  0.00           C
ATOM   5892  O32 POPEO 276      74.406  81.491  28.373  1.00  0.00           O
ATOM   5893  C32 POPEO 276      76.446  80.311  28.963  1.00  0.00           C
ATOM   5896  C23 POPEO 276      72.626  75.311  30.113  1.00  0.00           C
ATOM   5899  C24 POPEO 276      72.676  74.881  31.583  1.00  0.00           C
ATOM   5902  C25 POPEO 276      72.566  76.051  32.573  1.00  0.00           C
ATOM   5905  C26 POPEO 276      72.656  75.571  34.033  1.00  0.00           C
ATOM   5908  C27 POPEO 276      72.166  76.611  35.053  1.00  0.00           C
ATOM   5911  C28 POPEO 276      72.356  76.181  36.523  1.00  0.00           C
ATOM   5914  C29 POPEO 276      71.526  74.971  36.883  1.00  0.00           C
ATOM   5916 0C21 POPEO 276      70.646  74.891  37.893  1.00  0.00           C
ATOM   5918 1C21 POPEO 276      70.356  75.961  38.913  1.00  0.00           C
ATOM   5921 2C21 POPEO 276      69.826  75.351  40.223  1.00  0.00           C
ATOM   5924 3C21 POPEO 276      70.846  74.441  40.923  1.00  0.00           C
ATOM   5927 4C21 POPEO 276      70.396  74.011  42.313  1.00  0.00           C
ATOM   5930 5C21 POPEO 276      71.436  73.131  43.013  1.00  0.00           C
ATOM   5933 6C21 POPEO 276      70.926  72.631  44.363  1.00  0.00           C
ATOM   5936 7C21 POPEO 276      71.896  71.701  45.093  1.00  0.00           C
ATOM   5939 8C21 POPEO 276      71.306  71.191  46.403  1.00  0.00           C
ATOM   5943  C33 POPEO 276      76.386  80.931  30.373  1.00  0.00           C
ATOM   5946  C34 POPEO 276      77.706  80.741  31.143  1.00  0.00           C
ATOM   5949  C35 POPEO 276      77.596  81.231  32.583  1.00  0.00           C
ATOM   5952  C36 POPEO 276      78.896  81.041  33.373  1.00  0.00           C
ATOM   5955  C37 POPEO 276      78.796  81.641  34.783  1.00  0.00           C
ATOM   5958  C38 POPEO 276      79.976  81.261  35.683  1.00  0.00           C
ATOM   5961  C39 POPEO 276      79.786  81.781  37.113  1.00  0.00           C
ATOM   5964 0C31 POPEO 276      80.836  81.251  38.093  1.00  0.00           C
ATOM   5967 1C31 POPEO 276      80.586  81.801  39.503  1.00  0.00           C
ATOM   5970 2C31 POPEO 276      81.376  81.071  40.593  1.00  0.00           C
ATOM   5973 3C31 POPEO 276      80.976  81.571  41.983  1.00  0.00           C
ATOM   5976 4C31 POPEO 276      81.656  80.791  43.113  1.00  0.00           C
ATOM   5979 5C31 POPEO 276      81.266  81.311  44.503  1.00  0.00           C
ATOM   5982 6C31 POPEO 276      81.946  80.551  45.633  1.00  0.00           C
ATOM   5986  NH3 POPEP 277      72.346  50.511  63.223  1.00  0.00           N
ATOM   5990  C12 POPEP 277      72.066  50.181  64.673  1.00  0.00           C
ATOM   5993  C11 POPEP 277      70.666  50.631  65.163  1.00  0.00           C
ATOM   5996  P   POPEP 277      70.206  53.031  64.163  1.00  0.00           P
ATOM   5997  O13 POPEP 277      69.696  54.311  64.713  1.00  0.00           O
ATOM   5998  O14 POPEP 277      71.416  53.061  63.323  1.00  0.00           O
ATOM   5999  O11 POPEP 277      69.046  52.341  63.323  1.00  0.00           O
ATOM   6000  O12 POPEP 277      70.576  52.051  65.333  1.00  0.00           O
ATOM   6001  C1  POPEP 277      69.236  51.451  62.203  1.00  0.00           C
ATOM   6004  C2  POPEP 277      68.736  52.041  60.853  1.00  0.00           C
ATOM   6006  O21 POPEP 277      68.566  51.031  59.843  1.00  0.00           O
ATOM   6007  C21 POPEP 277      69.596  50.551  59.203  1.00  0.00           C
ATOM   6008  O22 POPEP 277      70.776  50.801  59.403  1.00  0.00           O
ATOM   6009  C22 POPEP 277      69.086  49.611  58.113  1.00  0.00           C
ATOM   6012  C3  POPEP 277      69.506  53.311  60.413  1.00  0.00           C
ATOM   6015  O31 POPEP 277      68.946  53.831  59.173  1.00  0.00           O
ATOM   6016  C31 POPEP 277      69.406  55.041  58.893  1.00  0.00           C
ATOM   6017  O32 POPEP 277      70.126  55.711  59.613  1.00  0.00           O
ATOM   6018  C32 POPEP 277      69.016  55.401  57.463  1.00  0.00           C
ATOM   6021  C23 POPEP 277      70.066  49.511  56.933  1.00  0.00           C
ATOM   6024  C24 POPEP 277      69.616  48.481  55.883  1.00  0.00           C
ATOM   6027  C25 POPEP 277      70.606  48.341  54.723  1.00  0.00           C
ATOM   6030  C26 POPEP 277      70.886  49.681  54.033  1.00  0.00           C
ATOM   6033  C27 POPEP 277      71.686  49.551  52.733  1.00  0.00           C
ATOM   6036  C28 POPEP 277      72.126  50.911  52.153  1.00  0.00           C
ATOM   6039  C29 POPEP 277      70.966  51.841  51.893  1.00  0.00           C
ATOM   6041 0C21 POPEP 277      70.686  52.531  50.773  1.00  0.00           C
ATOM   6043 1C21 POPEP 277      71.456  52.531  49.473  1.00  0.00           C
ATOM   6046 2C21 POPEP 277      70.536  52.631  48.233  1.00  0.00           C
ATOM   6049 3C21 POPEP 277      69.636  53.881  48.213  1.00  0.00           C
ATOM   6052 4C21 POPEP 277      68.886  54.111  46.893  1.00  0.00           C
ATOM   6055 5C21 POPEP 277      67.856  55.241  46.983  1.00  0.00           C
ATOM   6058 6C21 POPEP 277      68.476  56.641  47.043  1.00  0.00           C
ATOM   6061 7C21 POPEP 277      67.416  57.731  47.203  1.00  0.00           C
ATOM   6064 8C21 POPEP 277      67.976  59.151  47.283  1.00  0.00           C
ATOM   6068  C33 POPEP 277      70.296  55.541  56.633  1.00  0.00           C
ATOM   6071  C34 POPEP 277      70.916  54.171  56.323  1.00  0.00           C
ATOM   6074  C35 POPEP 277      72.316  54.311  55.713  1.00  0.00           C
ATOM   6077  C36 POPEP 277      72.306  54.671  54.233  1.00  0.00           C
ATOM   6080  C37 POPEP 277      73.626  55.301  53.773  1.00  0.00           C
ATOM   6083  C38 POPEP 277      73.656  55.501  52.263  1.00  0.00           C
ATOM   6086  C39 POPEP 277      74.426  56.761  51.823  1.00  0.00           C
ATOM   6089 0C31 POPEP 277      74.196  57.101  50.343  1.00  0.00           C
ATOM   6092 1C31 POPEP 277      74.696  56.011  49.383  1.00  0.00           C
ATOM   6095 2C31 POPEP 277      74.296  56.301  47.933  1.00  0.00           C
ATOM   6098 3C31 POPEP 277      74.846  55.271  46.933  1.00  0.00           C
ATOM   6101 4C31 POPEP 277      74.316  53.841  47.113  1.00  0.00           C
ATOM   6104 5C31 POPEP 277      74.936  52.871  46.103  1.00  0.00           C
ATOM   6107 6C31 POPEP 277      74.266  51.501  46.113  1.00  0.00           C
ATOM   6111  NH3 POPEQ 278      91.886  88.271  69.203  1.00  0.00           N
ATOM   6115  C12 POPEQ 278      93.156  88.581  69.943  1.00  0.00           C
ATOM   6118  C11 POPEQ 278      93.556  87.381  70.823  1.00  0.00           C
ATOM   6121  P   POPEQ 278      93.906  85.481  68.993  1.00  0.00           P
ATOM   6122  O13 POPEQ 278      95.246  86.071  68.843  1.00  0.00           O
ATOM   6123  O14 POPEQ 278      93.736  84.011  69.073  1.00  0.00           O
ATOM   6124  O11 POPEQ 278      93.006  86.141  67.863  1.00  0.00           O
ATOM   6125  O12 POPEQ 278      93.226  86.111  70.253  1.00  0.00           O
ATOM   6126  C1  POPEQ 278      93.596  86.411  66.583  1.00  0.00           C
ATOM   6129  C2  POPEQ 278      92.576  86.071  65.473  1.00  0.00           C
ATOM   6131  O21 POPEQ 278      93.186  86.261  64.183  1.00  0.00           O
ATOM   6132  C21 POPEQ 278      93.476  87.461  63.753  1.00  0.00           C
ATOM   6133  O22 POPEQ 278      93.176  88.531  64.263  1.00  0.00           O
ATOM   6134  C22 POPEQ 278      94.346  87.351  62.513  1.00  0.00           C
ATOM   6137  C3  POPEQ 278      91.256  86.851  65.673  1.00  0.00           C
ATOM   6140  O31 POPEQ 278      90.366  86.861  64.533  1.00  0.00           O
ATOM   6141  C31 POPEQ 278      89.436  85.911  64.553  1.00  0.00           C
ATOM   6142  O32 POPEQ 278      89.406  85.011  65.373  1.00  0.00           O
ATOM   6143  C32 POPEQ 278      88.316  86.241  63.553  1.00  0.00           C
ATOM   6146  C23 POPEQ 278      93.536  87.581  61.223  1.00  0.00           C
ATOM   6149  C24 POPEQ 278      94.386  88.111  60.063  1.00  0.00           C
ATOM   6152  C25 POPEQ 278      93.906  89.441  59.473  1.00  0.00           C
ATOM   6155  C26 POPEQ 278      94.046  90.621  60.443  1.00  0.00           C
ATOM   6158  C27 POPEQ 278      93.756  91.981  59.783  1.00  0.00           C
ATOM   6161  C28 POPEQ 278      94.246  93.171  60.633  1.00  0.00           C
ATOM   6164  C29 POPEQ 278      95.746  93.281  60.663  1.00  0.00           C
ATOM   6166 0C21 POPEQ 278      96.576  93.811  59.743  1.00  0.00           C
ATOM   6168 1C21 POPEQ 278      96.296  94.471  58.413  1.00  0.00           C
ATOM   6171 2C21 POPEQ 278      94.926  95.111  58.123  1.00  0.00           C
ATOM   6174 3C21 POPEQ 278      94.976  96.101  56.943  1.00  0.00           C
ATOM   6177 4C21 POPEQ 278      93.616  96.771  56.683  1.00  0.00           C
ATOM   6180 5C21 POPEQ 278      93.746  98.101  55.923  1.00  0.00           C
ATOM   6183 6C21 POPEQ 278      94.206  97.981  54.463  1.00  0.00           C
ATOM   6186 7C21 POPEQ 278      94.416  99.361  53.833  1.00  0.00           C
ATOM   6189 8C21 POPEQ 278      94.706  99.331  52.333  1.00  0.00           C
ATOM   6193  C33 POPEQ 278      88.686  87.151  62.353  1.00  0.00           C
ATOM   6196  C34 POPEQ 278      87.546  88.131  62.003  1.00  0.00           C
ATOM   6199  C35 POPEQ 278      87.806  89.011  60.763  1.00  0.00           C
ATOM   6202  C36 POPEQ 278      87.716  88.181  59.473  1.00  0.00           C
ATOM   6205  C37 POPEQ 278      87.666  88.951  58.153  1.00  0.00           C
ATOM   6208  C38 POPEQ 278      87.486  87.991  56.953  1.00  0.00           C
ATOM   6211  C39 POPEQ 278      87.266  88.671  55.593  1.00  0.00           C
ATOM   6214 0C31 POPEQ 278      88.416  89.561  55.133  1.00  0.00           C
ATOM   6217 1C31 POPEQ 278      88.386  89.851  53.623  1.00  0.00           C
ATOM   6220 2C31 POPEQ 278      89.376  90.961  53.243  1.00  0.00           C
ATOM   6223 3C31 POPEQ 278      89.396  91.281  51.743  1.00  0.00           C
ATOM   6226 4C31 POPEQ 278      90.416  90.441  50.963  1.00  0.00           C
ATOM   6229 5C31 POPEQ 278      90.526  90.881  49.493  1.00  0.00           C
ATOM   6232 6C31 POPEQ 278      91.676  90.221  48.743  1.00  0.00           C
ATOM   6236  NH3 POPER 279      79.816  73.431  26.223  1.00  0.00           N
ATOM   6240  C12 POPER 279      80.546  72.121  26.323  1.00  0.00           C
ATOM   6243  C11 POPER 279      79.726  71.111  27.123  1.00  0.00           C
ATOM   6246  P   POPER 279      77.196  71.041  26.263  1.00  0.00           P
ATOM   6247  O13 POPER 279      77.216  72.531  26.213  1.00  0.00           O
ATOM   6248  O14 POPER 279      76.606  70.331  25.103  1.00  0.00           O
ATOM   6249  O11 POPER 279      76.556  70.501  27.593  1.00  0.00           O
ATOM   6250  O12 POPER 279      78.696  70.541  26.333  1.00  0.00           O
ATOM   6251  C1  POPER 279      76.956  70.881  28.913  1.00  0.00           C
ATOM   6254  C2  POPER 279      75.916  70.331  29.923  1.00  0.00           C
ATOM   6256  O21 POPER 279      76.226  70.641  31.293  1.00  0.00           O
ATOM   6257  C21 POPER 279      75.916  71.871  31.643  1.00  0.00           C
ATOM   6258  O22 POPER 279      75.796  72.821  30.893  1.00  0.00           O
ATOM   6259  C22 POPER 279      75.586  71.861  33.143  1.00  0.00           C
ATOM   6262  C3  POPER 279      75.806  68.791  29.793  1.00  0.00           C
ATOM   6265  O31 POPER 279      75.216  68.171  30.963  1.00  0.00           O
ATOM   6266  C31 POPER 279      73.896  68.331  31.083  1.00  0.00           C
ATOM   6267  O32 POPER 279      73.176  68.861  30.253  1.00  0.00           O
ATOM   6268  C32 POPER 279      73.466  67.721  32.423  1.00  0.00           C
ATOM   6271  C23 POPER 279      75.806  73.221  33.843  1.00  0.00           C
ATOM   6274  C24 POPER 279      75.196  73.271  35.253  1.00  0.00           C
ATOM   6277  C25 POPER 279      75.856  72.301  36.243  1.00  0.00           C
ATOM   6280  C26 POPER 279      75.276  72.411  37.663  1.00  0.00           C
ATOM   6283  C27 POPER 279      76.006  71.491  38.653  1.00  0.00           C
ATOM   6286  C28 POPER 279      75.636  71.781  40.123  1.00  0.00           C
ATOM   6289  C29 POPER 279      76.246  70.771  41.053  1.00  0.00           C
ATOM   6291 0C21 POPER 279      76.116  70.761  42.393  1.00  0.00           C
ATOM   6293 1C21 POPER 279      75.336  71.761  43.213  1.00  0.00           C
ATOM   6296 2C21 POPER 279      76.106  73.071  43.433  1.00  0.00           C
ATOM   6299 3C21 POPER 279      77.406  72.921  44.243  1.00  0.00           C
ATOM   6302 4C21 POPER 279      78.246  74.201  44.203  1.00  0.00           C
ATOM   6305 5C21 POPER 279      79.546  74.091  45.023  1.00  0.00           C
ATOM   6308 6C21 POPER 279      79.326  74.121  46.543  1.00  0.00           C
ATOM   6311 7C21 POPER 279      80.646  74.231  47.313  1.00  0.00           C
ATOM   6314 8C21 POPER 279      80.466  74.301  48.833  1.00  0.00           C
ATOM   6318  C33 POPER 279      74.026  68.471  33.663  1.00  0.00           C
ATOM   6321  C34 POPER 279      73.816  67.701  34.973  1.00  0.00           C
ATOM   6324  C35 POPER 279      74.806  66.541  35.173  1.00  0.00           C
ATOM   6327  C36 POPER 279      74.656  65.821  36.513  1.00  0.00           C
ATOM   6330  C37 POPER 279      75.706  64.701  36.693  1.00  0.00           C
ATOM   6333  C38 POPER 279      75.476  63.851  37.953  1.00  0.00           C
ATOM   6336  C39 POPER 279      75.886  62.371  37.783  1.00  0.00           C
ATOM   6339 0C31 POPER 279      77.246  62.001  38.393  1.00  0.00           C
ATOM   6342 1C31 POPER 279      77.546  60.501  38.253  1.00  0.00           C
ATOM   6345 2C31 POPER 279      76.726  59.611  39.203  1.00  0.00           C
ATOM   6348 3C31 POPER 279      77.006  58.111  38.993  1.00  0.00           C
ATOM   6351 4C31 POPER 279      76.506  57.241  40.153  1.00  0.00           C
ATOM   6354 5C31 POPER 279      76.876  55.761  39.963  1.00  0.00           C
ATOM   6357 6C31 POPER 279      76.676  54.901  41.213  1.00  0.00           C
ATOM   6361  NH3 POPES 280      83.956  62.091  66.003  1.00  0.00           N
ATOM   6365  C12 POPES 280      83.146  62.181  67.283  1.00  0.00           C
ATOM   6368  C11 POPES 280      82.286  60.941  67.603  1.00  0.00           C
ATOM   6371  P   POPES 280      79.976  59.841  66.983  1.00  0.00           P
ATOM   6372  O13 POPES 280      80.366  58.791  67.953  1.00  0.00           O
ATOM   6373  O14 POPES 280      78.716  60.571  67.203  1.00  0.00           O
ATOM   6374  O11 POPES 280      79.736  59.021  65.663  1.00  0.00           O
ATOM   6375  O12 POPES 280      81.196  60.811  66.683  1.00  0.00           O
ATOM   6376  C1  POPES 280      80.206  59.481  64.413  1.00  0.00           C
ATOM   6379  C2  POPES 280      80.766  58.281  63.623  1.00  0.00           C
ATOM   6381  O21 POPES 280      80.656  58.591  62.213  1.00  0.00           O
ATOM   6382  C21 POPES 280      81.726  58.271  61.493  1.00  0.00           C
ATOM   6383  O22 POPES 280      82.776  57.851  61.943  1.00  0.00           O
ATOM   6384  C22 POPES 280      81.446  58.591  60.033  1.00  0.00           C
ATOM   6387  C3  POPES 280      79.966  57.001  63.953  1.00  0.00           C
ATOM   6390  O31 POPES 280      80.306  55.921  63.073  1.00  0.00           O
ATOM   6391  C31 POPES 280      81.476  55.341  63.303  1.00  0.00           C
ATOM   6392  O32 POPES 280      82.226  55.601  64.223  1.00  0.00           O
ATOM   6393  C32 POPES 280      81.676  54.311  62.183  1.00  0.00           C
ATOM   6396  C23 POPES 280      82.696  58.571  59.123  1.00  0.00           C
ATOM   6399  C24 POPES 280      82.266  58.591  57.653  1.00  0.00           C
ATOM   6402  C25 POPES 280      83.396  58.711  56.613  1.00  0.00           C
ATOM   6405  C26 POPES 280      84.496  57.651  56.723  1.00  0.00           C
ATOM   6408  C27 POPES 280      85.476  57.701  55.533  1.00  0.00           C
ATOM   6411  C28 POPES 280      86.876  57.141  55.883  1.00  0.00           C
ATOM   6414  C29 POPES 280      87.496  56.181  54.893  1.00  0.00           C
ATOM   6416 0C21 POPES 280      88.016  56.491  53.693  1.00  0.00           C
ATOM   6418 1C21 POPES 280      88.056  57.851  53.033  1.00  0.00           C
ATOM   6421 2C21 POPES 280      87.336  57.821  51.673  1.00  0.00           C
ATOM   6424 3C21 POPES 280      87.216  59.211  51.013  1.00  0.00           C
ATOM   6427 4C21 POPES 280      86.236  59.251  49.833  1.00  0.00           C
ATOM   6430 5C21 POPES 280      86.696  58.551  48.543  1.00  0.00           C
ATOM   6433 6C21 POPES 280      85.606  58.581  47.453  1.00  0.00           C
ATOM   6436 7C21 POPES 280      86.026  57.931  46.133  1.00  0.00           C
ATOM   6439 8C21 POPES 280      84.966  58.031  45.043  1.00  0.00           C
ATOM   6443  C33 POPES 280      83.076  54.401  61.543  1.00  0.00           C
ATOM   6446  C34 POPES 280      83.126  53.691  60.183  1.00  0.00           C
ATOM   6449  C35 POPES 280      82.576  54.501  58.993  1.00  0.00           C
ATOM   6452  C36 POPES 280      82.956  53.841  57.663  1.00  0.00           C
ATOM   6455  C37 POPES 280      81.886  54.021  56.573  1.00  0.00           C
ATOM   6458  C38 POPES 280      82.326  53.511  55.193  1.00  0.00           C
ATOM   6461  C39 POPES 280      83.216  54.521  54.453  1.00  0.00           C
ATOM   6464 0C31 POPES 280      83.736  54.031  53.093  1.00  0.00           C
ATOM   6467 1C31 POPES 280      84.326  55.191  52.273  1.00  0.00           C
ATOM   6470 2C31 POPES 280      84.906  54.801  50.893  1.00  0.00           C
ATOM   6473 3C31 POPES 280      86.286  54.121  50.983  1.00  0.00           C
ATOM   6476 4C31 POPES 280      87.256  54.541  49.863  1.00  0.00           C
ATOM   6479 5C31 POPES 280      88.726  54.271  50.213  1.00  0.00           C
ATOM   6482 6C31 POPES 280      89.736  55.041  49.363  1.00  0.00           C
ATOM   6486  NH3 POPET 281      85.376   4.801  19.523  1.00  0.00           N
ATOM   6490  C12 POPET 281      85.506   3.501  18.793  1.00  0.00           C
ATOM   6493  C11 POPET 281      85.436   2.379  19.823  1.00  0.00           C
ATOM   6496  P   POPET 281      83.336   1.449  21.083  1.00  0.00           P
ATOM   6497  O13 POPET 281      82.156   2.009  21.793  1.00  0.00           O
ATOM   6498  O14 POPET 281      83.036   0.629  19.893  1.00  0.00           O
ATOM   6499  O11 POPET 281      84.336   0.689  22.063  1.00  0.00           O
ATOM   6500  O12 POPET 281      84.276   2.619  20.623  1.00  0.00           O
ATOM   6501  C1  POPET 281      83.886  -0.221  23.073  1.00  0.00           C
ATOM   6504  C2  POPET 281      84.486   0.119  24.463  1.00  0.00           C
ATOM   6506  O21 POPET 281      83.766  -0.651  25.423  1.00  0.00           O
ATOM   6507  C21 POPET 281      84.396  -1.111  26.483  1.00  0.00           C
ATOM   6508  O22 POPET 281      85.596  -1.081  26.683  1.00  0.00           O
ATOM   6509  C22 POPET 281      83.336  -1.661  27.443  1.00  0.00           C
ATOM   6512  C3  POPET 281      84.316   1.619  24.813  1.00  0.00           C
ATOM   6515  O31 POPET 281      85.196   1.989  25.883  1.00  0.00           O
ATOM   6516  C31 POPET 281      84.686   2.059  27.103  1.00  0.00           C
ATOM   6517  O32 POPET 281      83.516   1.879  27.403  1.00  0.00           O
ATOM   6518  C32 POPET 281      85.806   2.389  28.083  1.00  0.00           C
ATOM   6521  C23 POPET 281      83.756  -1.701  28.923  1.00  0.00           C
ATOM   6524  C24 POPET 281      82.566  -2.091  29.813  1.00  0.00           C
ATOM   6527  C25 POPET 281      82.906  -2.731  31.163  1.00  0.00           C
ATOM   6530  C26 POPET 281      83.566  -1.831  32.213  1.00  0.00           C
ATOM   6533  C27 POPET 281      83.626  -2.561  33.573  1.00  0.00           C
ATOM   6536  C28 POPET 281      84.476  -1.851  34.643  1.00  0.00           C
ATOM   6539  C29 POPET 281      84.846  -2.811  35.753  1.00  0.00           C
ATOM   6541 0C21 POPET 281      84.506  -2.771  37.053  1.00  0.00           C
ATOM   6543 1C21 POPET 281      83.676  -1.721  37.753  1.00  0.00           C
ATOM   6546 2C21 POPET 281      84.356  -1.191  39.033  1.00  0.00           C
ATOM   6549 3C21 POPET 281      83.616   0.019  39.603  1.00  0.00           C
ATOM   6552 4C21 POPET 281      84.346   0.739  40.753  1.00  0.00           C
ATOM   6555 5C21 POPET 281      83.596   2.009  41.173  1.00  0.00           C
ATOM   6558 6C21 POPET 281      84.266   2.811  42.293  1.00  0.00           C
ATOM   6561 7C21 POPET 281      83.426   4.041  42.693  1.00  0.00           C
ATOM   6564 8C21 POPET 281      84.026   4.871  43.823  1.00  0.00           C
ATOM   6568  C33 POPET 281      85.436   3.561  29.023  1.00  0.00           C
ATOM   6571  C34 POPET 281      86.516   3.821  30.083  1.00  0.00           C
ATOM   6574  C35 POPET 281      86.306   5.121  30.863  1.00  0.00           C
ATOM   6577  C36 POPET 281      85.146   5.071  31.873  1.00  0.00           C
ATOM   6580  C37 POPET 281      85.536   4.511  33.253  1.00  0.00           C
ATOM   6583  C38 POPET 281      84.406   4.671  34.283  1.00  0.00           C
ATOM   6586  C39 POPET 281      84.696   4.061  35.663  1.00  0.00           C
ATOM   6589 0C31 POPET 281      86.066   4.411  36.263  1.00  0.00           C
ATOM   6592 1C31 POPET 281      86.236   3.911  37.713  1.00  0.00           C
ATOM   6595 2C31 POPET 281      85.476   4.721  38.773  1.00  0.00           C
ATOM   6598 3C31 POPET 281      86.056   6.121  38.993  1.00  0.00           C
ATOM   6601 4C31 POPET 281      85.406   6.881  40.153  1.00  0.00           C
ATOM   6604 5C31 POPET 281      85.886   8.341  40.233  1.00  0.00           C
ATOM   6607 6C31 POPET 281      85.486   9.071  41.513  1.00  0.00           C
ATOM   6611  NH3 POPEU 282      78.136  70.611  66.583  1.00  0.00           N
ATOM   6615  C12 POPEU 282      77.536  70.611  67.963  1.00  0.00           C
ATOM   6618  C11 POPEU 282      78.606  70.931  69.003  1.00  0.00           C
ATOM   6621  P   POPEU 282      80.206  72.881  69.703  1.00  0.00           P
ATOM   6622  O13 POPEU 282      79.836  73.851  70.753  1.00  0.00           O
ATOM   6623  O14 POPEU 282      81.066  71.781  70.163  1.00  0.00           O
ATOM   6624  O11 POPEU 282      80.936  73.681  68.543  1.00  0.00           O
ATOM   6625  O12 POPEU 282      78.916  72.321  68.983  1.00  0.00           O
ATOM   6626  C1  POPEU 282      81.016  73.071  67.253  1.00  0.00           C
ATOM   6629  C2  POPEU 282      81.326  74.121  66.153  1.00  0.00           C
ATOM   6631  O21 POPEU 282      81.046  73.721  64.793  1.00  0.00           O
ATOM   6632  C21 POPEU 282      80.916  72.461  64.423  1.00  0.00           C
ATOM   6633  O22 POPEU 282      81.066  71.461  65.083  1.00  0.00           O
ATOM   6634  C22 POPEU 282      80.546  72.441  62.933  1.00  0.00           C
ATOM   6637  C3  POPEU 282      82.776  74.681  66.273  1.00  0.00           C
ATOM   6640  O31 POPEU 282      83.166  75.471  65.123  1.00  0.00           O
ATOM   6641  C31 POPEU 282      83.666  74.701  64.143  1.00  0.00           C
ATOM   6642  O32 POPEU 282      83.976  73.541  64.263  1.00  0.00           O
ATOM   6643  C32 POPEU 282      83.776  75.521  62.863  1.00  0.00           C
ATOM   6646  C23 POPEU 282      79.706  71.191  62.573  1.00  0.00           C
ATOM   6649  C24 POPEU 282      78.606  71.471  61.553  1.00  0.00           C
ATOM   6652  C25 POPEU 282      79.116  72.021  60.203  1.00  0.00           C
ATOM   6655  C26 POPEU 282      79.496  70.941  59.193  1.00  0.00           C
ATOM   6658  C27 POPEU 282      78.276  70.231  58.603  1.00  0.00           C
ATOM   6661  C28 POPEU 282      78.656  69.111  57.623  1.00  0.00           C
ATOM   6664  C29 POPEU 282      77.446  68.301  57.243  1.00  0.00           C
ATOM   6666 0C21 POPEU 282      77.376  67.401  56.253  1.00  0.00           C
ATOM   6668 1C21 POPEU 282      78.476  67.011  55.293  1.00  0.00           C
ATOM   6671 2C21 POPEU 282      78.466  65.491  55.033  1.00  0.00           C
ATOM   6674 3C21 POPEU 282      78.856  65.131  53.593  1.00  0.00           C
ATOM   6677 4C21 POPEU 282      78.386  63.721  53.213  1.00  0.00           C
ATOM   6680 5C21 POPEU 282      78.696  63.371  51.753  1.00  0.00           C
ATOM   6683 6C21 POPEU 282      78.016  62.061  51.323  1.00  0.00           C
ATOM   6686 7C21 POPEU 282      77.916  61.901  49.803  1.00  0.00           C
ATOM   6689 8C21 POPEU 282      77.086  60.681  49.383  1.00  0.00           C
ATOM   6693  C33 POPEU 282      84.316  74.661  61.693  1.00  0.00           C
ATOM   6696  C34 POPEU 282      84.386  75.421  60.373  1.00  0.00           C
ATOM   6699  C35 POPEU 282      83.216  75.111  59.433  1.00  0.00           C
ATOM   6702  C36 POPEU 282      83.266  73.711  58.783  1.00  0.00           C
ATOM   6705  C37 POPEU 282      82.296  73.661  57.593  1.00  0.00           C
ATOM   6708  C38 POPEU 282      82.316  72.351  56.803  1.00  0.00           C
ATOM   6711  C39 POPEU 282      81.326  72.451  55.643  1.00  0.00           C
ATOM   6714 0C31 POPEU 282      81.086  71.151  54.873  1.00  0.00           C
ATOM   6717 1C31 POPEU 282      79.986  71.371  53.833  1.00  0.00           C
ATOM   6720 2C31 POPEU 282      79.666  70.141  52.973  1.00  0.00           C
ATOM   6723 3C31 POPEU 282      78.576  70.471  51.953  1.00  0.00           C
ATOM   6726 4C31 POPEU 282      78.326  69.341  50.943  1.00  0.00           C
ATOM   6729 5C31 POPEU 282      77.366  69.791  49.833  1.00  0.00           C
ATOM   6732 6C31 POPEU 282      77.316  68.821  48.643  1.00  0.00           C
ATOM   6736  NH3 POPEV 283     109.616 116.991  65.373  1.00  0.00           N
ATOM   6740  C12 POPEV 283     108.206 117.471  65.163  1.00  0.00           C
ATOM   6743  C11 POPEV 283     107.356 117.161  66.403  1.00  0.00           C
ATOM   6746  P   POPEV 283     104.826 117.341  67.103  1.00  0.00           P
ATOM   6747  O13 POPEV 283     105.296 117.201  68.493  1.00  0.00           O
ATOM   6748  O14 POPEV 283     103.936 118.471  66.773  1.00  0.00           O
ATOM   6749  O11 POPEV 283     104.026 116.011  66.753  1.00  0.00           O
ATOM   6750  O12 POPEV 283     105.986 117.311  66.053  1.00  0.00           O
ATOM   6751  C1  POPEV 283     104.656 114.931  66.043  1.00  0.00           C
ATOM   6754  C2  POPEV 283     104.226 114.931  64.553  1.00  0.00           C
ATOM   6756  O21 POPEV 283     104.016 113.601  64.073  1.00  0.00           O
ATOM   6757  C21 POPEV 283     105.086 112.841  63.913  1.00  0.00           C
ATOM   6758  O22 POPEV 283     106.226 113.121  64.223  1.00  0.00           O
ATOM   6759  C22 POPEV 283     104.646 111.521  63.313  1.00  0.00           C
ATOM   6762  C3  POPEV 283     105.126 115.801  63.603  1.00  0.00           C
ATOM   6765  O31 POPEV 283     104.676 115.781  62.223  1.00  0.00           O
ATOM   6766  C31 POPEV 283     103.566 116.491  62.043  1.00  0.00           C
ATOM   6767  O32 POPEV 283     102.876 116.971  62.923  1.00  0.00           O
ATOM   6768  C32 POPEV 283     103.306 116.661  60.543  1.00  0.00           C
ATOM   6771  C23 POPEV 283     103.876 111.681  61.993  1.00  0.00           C
ATOM   6774  C24 POPEV 283     104.716 112.151  60.803  1.00  0.00           C
ATOM   6777  C25 POPEV 283     103.886 112.071  59.513  1.00  0.00           C
ATOM   6780  C26 POPEV 283     104.666 112.331  58.223  1.00  0.00           C
ATOM   6783  C27 POPEV 283     104.066 111.541  57.053  1.00  0.00           C
ATOM   6786  C28 POPEV 283     104.816 111.711  55.723  1.00  0.00           C
ATOM   6789  C29 POPEV 283     104.586 113.041  55.043  1.00  0.00           C
ATOM   6791 0C21 POPEV 283     103.746 113.291  54.023  1.00  0.00           C
ATOM   6793 1C21 POPEV 283     102.856 112.301  53.323  1.00  0.00           C
ATOM   6796 2C21 POPEV 283     103.056 112.371  51.793  1.00  0.00           C
ATOM   6799 3C21 POPEV 283     104.426 111.881  51.323  1.00  0.00           C
ATOM   6802 4C21 POPEV 283     104.696 112.151  49.843  1.00  0.00           C
ATOM   6805 5C21 POPEV 283     105.756 113.241  49.623  1.00  0.00           C
ATOM   6808 6C21 POPEV 283     106.106 113.461  48.153  1.00  0.00           C
ATOM   6811 7C21 POPEV 283     107.366 114.301  47.973  1.00  0.00           C
ATOM   6814 8C21 POPEV 283     107.786 114.481  46.513  1.00  0.00           C
ATOM   6818  C33 POPEV 283     101.926 117.301  60.223  1.00  0.00           C
ATOM   6821  C34 POPEV 283     101.816 117.841  58.793  1.00  0.00           C
ATOM   6824  C35 POPEV 283     100.936 116.981  57.863  1.00  0.00           C
ATOM   6827  C36 POPEV 283     101.156 117.311  56.383  1.00  0.00           C
ATOM   6830  C37 POPEV 283     100.286 116.491  55.413  1.00  0.00           C
ATOM   6833  C38 POPEV 283     100.786 116.591  53.963  1.00  0.00           C
ATOM   6836  C39 POPEV 283     100.296 115.451  53.063  1.00  0.00           C
ATOM   6839 0C31 POPEV 283     100.896 115.501  51.653  1.00  0.00           C
ATOM   6842 1C31 POPEV 283     100.386 114.371  50.753  1.00  0.00           C
ATOM   6845 2C31 POPEV 283      99.056 114.721  50.073  1.00  0.00           C
ATOM   6848 3C31 POPEV 283      99.236 115.411  48.723  1.00  0.00           C
ATOM   6851 4C31 POPEV 283      97.926 116.021  48.213  1.00  0.00           C
ATOM   6854 5C31 POPEV 283      98.026 116.501  46.763  1.00  0.00           C
ATOM   6857 6C31 POPEV 283      96.706 117.051  46.223  1.00  0.00           C
ATOM   6861  NH3 POPEW 284      37.936   7.631  63.953  1.00  0.00           N
ATOM   6865  C12 POPEW 284      38.486   8.741  64.783  1.00  0.00           C
ATOM   6868  C11 POPEW 284      37.796   8.771  66.163  1.00  0.00           C
ATOM   6871  P   POPEW 284      35.426   7.631  66.113  1.00  0.00           P
ATOM   6872  O13 POPEW 284      36.256   6.461  65.723  1.00  0.00           O
ATOM   6873  O14 POPEW 284      34.726   7.601  67.413  1.00  0.00           O
ATOM   6874  O11 POPEW 284      34.416   8.021  64.973  1.00  0.00           O
ATOM   6875  O12 POPEW 284      36.366   8.901  66.073  1.00  0.00           O
ATOM   6876  C1  POPEW 284      33.706   9.271  65.023  1.00  0.00           C
ATOM   6879  C2  POPEW 284      33.946  10.201  63.793  1.00  0.00           C
ATOM   6881  O21 POPEW 284      33.846   9.451  62.563  1.00  0.00           O
ATOM   6882  C21 POPEW 284      34.936   8.941  62.043  1.00  0.00           C
ATOM   6883  O22 POPEW 284      36.026   8.811  62.563  1.00  0.00           O
ATOM   6884  C22 POPEW 284      34.656   8.601  60.573  1.00  0.00           C
ATOM   6887  C3  POPEW 284      35.176  11.161  63.863  1.00  0.00           C
ATOM   6890  O31 POPEW 284      35.376  11.691  62.533  1.00  0.00           O
ATOM   6891  C31 POPEW 284      36.396  12.481  62.353  1.00  0.00           C
ATOM   6892  O32 POPEW 284      37.026  13.071  63.213  1.00  0.00           O
ATOM   6893  C32 POPEW 284      36.706  12.481  60.853  1.00  0.00           C
ATOM   6896  C23 POPEW 284      35.536   7.451  60.023  1.00  0.00           C
ATOM   6899  C24 POPEW 284      35.226   7.101  58.503  1.00  0.00           C
ATOM   6902  C25 POPEW 284      34.296   7.921  57.493  1.00  0.00           C
ATOM   6905  C26 POPEW 284      34.916   8.101  56.103  1.00  0.00           C
ATOM   6908  C27 POPEW 284      34.066   9.021  55.213  1.00  0.00           C
ATOM   6911  C28 POPEW 284      34.556   9.121  53.763  1.00  0.00           C
ATOM   6914  C29 POPEW 284      33.766  10.201  53.053  1.00  0.00           C
ATOM   6916 0C21 POPEW 284      32.816  10.021  52.123  1.00  0.00           C
ATOM   6918 1C21 POPEW 284      32.366   8.711  51.523  1.00  0.00           C
ATOM   6921 2C21 POPEW 284      31.706   8.941  50.153  1.00  0.00           C
ATOM   6924 3C21 POPEW 284      32.676   9.411  49.063  1.00  0.00           C
ATOM   6927 4C21 POPEW 284      31.966  10.101  47.893  1.00  0.00           C
ATOM   6930 5C21 POPEW 284      32.716   9.971  46.553  1.00  0.00           C
ATOM   6933 6C21 POPEW 284      32.466   8.621  45.883  1.00  0.00           C
ATOM   6936 7C21 POPEW 284      33.136   8.471  44.503  1.00  0.00           C
ATOM   6939 8C21 POPEW 284      32.866   7.121  43.843  1.00  0.00           C
ATOM   6943  C33 POPEW 284      37.976  13.271  60.463  1.00  0.00           C
ATOM   6946  C34 POPEW 284      38.466  12.921  59.053  1.00  0.00           C
ATOM   6949  C35 POPEW 284      37.476  13.301  57.953  1.00  0.00           C
ATOM   6952  C36 POPEW 284      37.876  12.741  56.583  1.00  0.00           C
ATOM   6955  C37 POPEW 284      36.856  13.051  55.473  1.00  0.00           C
ATOM   6958  C38 POPEW 284      37.246  12.511  54.093  1.00  0.00           C
ATOM   6961  C39 POPEW 284      38.436  13.261  53.473  1.00  0.00           C
ATOM   6964 0C31 POPEW 284      39.006  12.561  52.233  1.00  0.00           C
ATOM   6967 1C31 POPEW 284      38.366  13.041  50.923  1.00  0.00           C
ATOM   6970 2C31 POPEW 284      39.126  12.591  49.663  1.00  0.00           C
ATOM   6973 3C31 POPEW 284      39.106  11.071  49.463  1.00  0.00           C
ATOM   6976 4C31 POPEW 284      39.936  10.611  48.253  1.00  0.00           C
ATOM   6979 5C31 POPEW 284      39.946   9.081  48.153  1.00  0.00           C
ATOM   6982 6C31 POPEW 284      40.806   8.501  47.033  1.00  0.00           C
ATOM   6986  NH3 POPEX 285      91.416  73.191  26.453  1.00  0.00           N
ATOM   6990  C12 POPEX 285      90.356  74.261  26.703  1.00  0.00           C
ATOM   6993  C11 POPEX 285      90.576  75.621  25.993  1.00  0.00           C
ATOM   6996  P   POPEX 285      89.436  78.061  26.013  1.00  0.00           P
ATOM   6997  O13 POPEX 285      90.126  78.421  24.753  1.00  0.00           O
ATOM   6998  O14 POPEX 285      88.026  78.481  26.193  1.00  0.00           O
ATOM   6999  O11 POPEX 285      90.286  78.641  27.213  1.00  0.00           O
ATOM   7000  O12 POPEX 285      89.476  76.481  26.253  1.00  0.00           O
ATOM   7001  C1  POPEX 285      89.886  78.421  28.563  1.00  0.00           C
ATOM   7004  C2  POPEX 285      89.646  79.731  29.353  1.00  0.00           C
ATOM   7006  O21 POPEX 285      89.546  79.301  30.713  1.00  0.00           O
ATOM   7007  C21 POPEX 285      89.946  80.091  31.683  1.00  0.00           C
ATOM   7008  O22 POPEX 285      90.416  81.201  31.553  1.00  0.00           O
ATOM   7009  C22 POPEX 285      89.756  79.311  32.973  1.00  0.00           C
ATOM   7012  C3  POPEX 285      88.346  80.481  28.913  1.00  0.00           C
ATOM   7015  O31 POPEX 285      88.276  81.841  29.403  1.00  0.00           O
ATOM   7016  C31 POPEX 285      87.626  82.021  30.553  1.00  0.00           C
ATOM   7017  O32 POPEX 285      87.076  81.141  31.193  1.00  0.00           O
ATOM   7018  C32 POPEX 285      87.736  83.491  30.963  1.00  0.00           C
ATOM   7021  C23 POPEX 285      90.646  79.741  34.153  1.00  0.00           C
ATOM   7024  C24 POPEX 285      90.476  78.721  35.283  1.00  0.00           C
ATOM   7027  C25 POPEX 285      91.626  78.671  36.283  1.00  0.00           C
ATOM   7030  C26 POPEX 285      91.776  79.921  37.163  1.00  0.00           C
ATOM   7033  C27 POPEX 285      92.526  79.561  38.453  1.00  0.00           C
ATOM   7036  C28 POPEX 285      92.766  80.761  39.383  1.00  0.00           C
ATOM   7039  C29 POPEX 285      93.566  80.321  40.583  1.00  0.00           C
ATOM   7041 0C21 POPEX 285      93.106  79.621  41.633  1.00  0.00           C
ATOM   7043 1C21 POPEX 285      91.696  79.141  41.843  1.00  0.00           C
ATOM   7046 2C21 POPEX 285      91.216  79.301  43.303  1.00  0.00           C
ATOM   7049 3C21 POPEX 285      91.976  78.391  44.283  1.00  0.00           C
ATOM   7052 4C21 POPEX 285      91.326  78.321  45.673  1.00  0.00           C
ATOM   7055 5C21 POPEX 285      91.866  77.161  46.503  1.00  0.00           C
ATOM   7058 6C21 POPEX 285      91.126  76.971  47.833  1.00  0.00           C
ATOM   7061 7C21 POPEX 285      91.516  75.671  48.553  1.00  0.00           C
ATOM   7064 8C21 POPEX 285      90.846  75.481  49.913  1.00  0.00           C
ATOM   7068  C33 POPEX 285      87.506  83.701  32.473  1.00  0.00           C
ATOM   7071  C34 POPEX 285      86.926  85.091  32.803  1.00  0.00           C
ATOM   7074  C35 POPEX 285      86.796  85.281  34.313  1.00  0.00           C
ATOM   7077  C36 POPEX 285      85.876  86.431  34.723  1.00  0.00           C
ATOM   7080  C37 POPEX 285      85.966  86.731  36.233  1.00  0.00           C
ATOM   7083  C38 POPEX 285      87.216  87.561  36.583  1.00  0.00           C
ATOM   7086  C39 POPEX 285      87.386  87.821  38.093  1.00  0.00           C
ATOM   7089 0C31 POPEX 285      88.766  88.421  38.383  1.00  0.00           C
ATOM   7092 1C31 POPEX 285      89.006  88.761  39.863  1.00  0.00           C
ATOM   7095 2C31 POPEX 285      90.416  89.341  40.063  1.00  0.00           C
ATOM   7098 3C31 POPEX 285      90.776  89.771  41.493  1.00  0.00           C
ATOM   7101 4C31 POPEX 285      92.216  90.301  41.593  1.00  0.00           C
ATOM   7104 5C31 POPEX 285      92.586  90.911  42.953  1.00  0.00           C
ATOM   7107 6C31 POPEX 285      94.046  91.381  43.003  1.00  0.00           C
ATOM   7111  NH3 POPEY 286      18.776  12.951  19.473  1.00  0.00           N
ATOM   7115  C12 POPEY 286      18.996  13.911  20.613  1.00  0.00           C
ATOM   7118  C11 POPEY 286      18.486  15.301  20.233  1.00  0.00           C
ATOM   7121  P   POPEY 286      18.326  17.751  20.973  1.00  0.00           P
ATOM   7122  O13 POPEY 286      18.906  18.191  19.683  1.00  0.00           O
ATOM   7123  O14 POPEY 286      16.856  17.891  21.113  1.00  0.00           O
ATOM   7124  O11 POPEY 286      19.026  18.591  22.083  1.00  0.00           O
ATOM   7125  O12 POPEY 286      18.726  16.241  21.293  1.00  0.00           O
ATOM   7126  C1  POPEY 286      19.266  18.181  23.413  1.00  0.00           C
ATOM   7129  C2  POPEY 286      20.416  19.021  23.983  1.00  0.00           C
ATOM   7131  O21 POPEY 286      20.616  18.641  25.353  1.00  0.00           O
ATOM   7132  C21 POPEY 286      21.726  19.141  25.843  1.00  0.00           C
ATOM   7133  O22 POPEY 286      22.696  19.511  25.193  1.00  0.00           O
ATOM   7134  C22 POPEY 286      21.556  19.271  27.353  1.00  0.00           C
ATOM   7137  C3  POPEY 286      20.106  20.551  23.883  1.00  0.00           C
ATOM   7140  O31 POPEY 286      19.936  21.101  25.203  1.00  0.00           O
ATOM   7141  C31 POPEY 286      19.886  22.401  25.293  1.00  0.00           C
ATOM   7142  O32 POPEY 286      19.766  23.171  24.353  1.00  0.00           O
ATOM   7143  C32 POPEY 286      20.106  22.801  26.753  1.00  0.00           C
ATOM   7146  C23 POPEY 286      22.756  19.921  28.063  1.00  0.00           C
ATOM   7149  C24 POPEY 286      22.666  19.791  29.583  1.00  0.00           C
ATOM   7152  C25 POPEY 286      21.566  20.631  30.253  1.00  0.00           C
ATOM   7155  C26 POPEY 286      21.256  20.091  31.653  1.00  0.00           C
ATOM   7158  C27 POPEY 286      20.416  21.041  32.513  1.00  0.00           C
ATOM   7161  C28 POPEY 286      19.806  20.361  33.753  1.00  0.00           C
ATOM   7164  C29 POPEY 286      18.696  19.401  33.403  1.00  0.00           C
ATOM   7166 0C21 POPEY 286      17.446  19.401  33.893  1.00  0.00           C
ATOM   7168 1C21 POPEY 286      16.886  20.331  34.933  1.00  0.00           C
ATOM   7171 2C21 POPEY 286      17.056  19.761  36.343  1.00  0.00           C
ATOM   7174 3C21 POPEY 286      16.566  20.731  37.433  1.00  0.00           C
ATOM   7177 4C21 POPEY 286      16.446  20.071  38.813  1.00  0.00           C
ATOM   7180 5C21 POPEY 286      17.786  19.571  39.383  1.00  0.00           C
ATOM   7183 6C21 POPEY 286      17.606  18.951  40.773  1.00  0.00           C
ATOM   7186 7C21 POPEY 286      18.906  18.381  41.353  1.00  0.00           C
ATOM   7189 8C21 POPEY 286      18.696  17.791  42.753  1.00  0.00           C
ATOM   7193  C33 POPEY 286      20.526  24.271  26.933  1.00  0.00           C
ATOM   7196  C34 POPEY 286      21.066  24.561  28.343  1.00  0.00           C
ATOM   7199  C35 POPEY 286      20.036  24.431  29.463  1.00  0.00           C
ATOM   7202  C36 POPEY 286      20.536  25.001  30.793  1.00  0.00           C
ATOM   7205  C37 POPEY 286      19.496  24.881  31.903  1.00  0.00           C
ATOM   7208  C38 POPEY 286      19.816  25.701  33.163  1.00  0.00           C
ATOM   7211  C39 POPEY 286      20.946  25.121  34.023  1.00  0.00           C
ATOM   7214 0C31 POPEY 286      21.016  25.791  35.403  1.00  0.00           C
ATOM   7217 1C31 POPEY 286      22.086  25.171  36.313  1.00  0.00           C
ATOM   7220 2C31 POPEY 286      22.006  25.631  37.773  1.00  0.00           C
ATOM   7223 3C31 POPEY 286      22.196  27.131  37.983  1.00  0.00           C
ATOM   7226 4C31 POPEY 286      22.196  27.511  39.473  1.00  0.00           C
ATOM   7229 5C31 POPEY 286      22.356  29.021  39.693  1.00  0.00           C
ATOM   7232 6C31 POPEY 286      22.456  29.411  41.173  1.00  0.00           C
ATOM   7236  NH3 POPEZ 287     114.936  62.101  67.933  1.00  0.00           N
ATOM   7240  C12 POPEZ 287     113.726  61.981  68.793  1.00  0.00           C
ATOM   7243  C11 POPEZ 287     113.156  63.351  69.093  1.00  0.00           C
ATOM   7246  P   POPEZ 287     111.216  64.471  70.363  1.00  0.00           P
ATOM   7247  O13 POPEZ 287     110.096  64.031  71.203  1.00  0.00           O
ATOM   7248  O14 POPEZ 287     111.976  65.681  70.763  1.00  0.00           O
ATOM   7249  O11 POPEZ 287     110.696  64.641  68.863  1.00  0.00           O
ATOM   7250  O12 POPEZ 287     112.236  63.261  70.193  1.00  0.00           O
ATOM   7251  C1  POPEZ 287     109.786  63.631  68.383  1.00  0.00           C
ATOM   7254  C2  POPEZ 287     109.816  63.461  66.823  1.00  0.00           C
ATOM   7256  O21 POPEZ 287     111.016  62.771  66.413  1.00  0.00           O
ATOM   7257  C21 POPEZ 287     110.856  61.821  65.483  1.00  0.00           C
ATOM   7258  O22 POPEZ 287     109.796  61.501  64.993  1.00  0.00           O
ATOM   7259  C22 POPEZ 287     112.206  61.221  65.123  1.00  0.00           C
ATOM   7262  C3  POPEZ 287     109.706  64.831  66.113  1.00  0.00           C
ATOM   7265  O31 POPEZ 287     108.706  64.831  65.073  1.00  0.00           O
ATOM   7266  C31 POPEZ 287     109.136  64.511  63.853  1.00  0.00           C
ATOM   7267  O32 POPEZ 287     110.296  64.281  63.553  1.00  0.00           O
ATOM   7268  C32 POPEZ 287     107.956  64.491  62.883  1.00  0.00           C
ATOM   7271  C23 POPEZ 287     112.786  61.721  63.773  1.00  0.00           C
ATOM   7274  C24 POPEZ 287     114.316  61.661  63.763  1.00  0.00           C
ATOM   7277  C25 POPEZ 287     115.006  62.581  62.753  1.00  0.00           C
ATOM   7280  C26 POPEZ 287     114.606  62.351  61.293  1.00  0.00           C
ATOM   7283  C27 POPEZ 287     115.536  63.081  60.313  1.00  0.00           C
ATOM   7286  C28 POPEZ 287     115.146  62.931  58.823  1.00  0.00           C
ATOM   7289  C29 POPEZ 287     114.066  63.901  58.413  1.00  0.00           C
ATOM   7291 0C21 POPEZ 287     113.586  64.061  57.173  1.00  0.00           C
ATOM   7293 1C21 POPEZ 287     113.966  63.261  55.953  1.00  0.00           C
ATOM   7296 2C21 POPEZ 287     112.826  62.311  55.563  1.00  0.00           C
ATOM   7299 3C21 POPEZ 287     112.926  61.711  54.153  1.00  0.00           C
ATOM   7302 4C21 POPEZ 287     111.596  61.071  53.753  1.00  0.00           C
ATOM   7305 5C21 POPEZ 287     111.506  60.591  52.303  1.00  0.00           C
ATOM   7308 6C21 POPEZ 287     110.106  60.081  51.943  1.00  0.00           C
ATOM   7311 7C21 POPEZ 287     110.046  59.371  50.583  1.00  0.00           C
ATOM   7314 8C21 POPEZ 287     108.636  58.891  50.223  1.00  0.00           C
ATOM   7318  C33 POPEZ 287     108.226  65.241  61.553  1.00  0.00           C
ATOM   7321  C34 POPEZ 287     108.406  66.761  61.733  1.00  0.00           C
ATOM   7324  C35 POPEZ 287     108.326  67.511  60.393  1.00  0.00           C
ATOM   7327  C36 POPEZ 287     108.456  69.041  60.553  1.00  0.00           C
ATOM   7330  C37 POPEZ 287     108.666  69.741  59.213  1.00  0.00           C
ATOM   7333  C38 POPEZ 287     109.176  71.181  59.333  1.00  0.00           C
ATOM   7336  C39 POPEZ 287     108.106  72.211  59.733  1.00  0.00           C
ATOM   7339 0C31 POPEZ 287     108.636  73.641  59.533  1.00  0.00           C
ATOM   7342 1C31 POPEZ 287     107.616  74.751  59.813  1.00  0.00           C
ATOM   7345 2C31 POPEZ 287     108.236  76.141  59.643  1.00  0.00           C
ATOM   7348 3C31 POPEZ 287     107.246  77.291  59.893  1.00  0.00           C
ATOM   7351 4C31 POPEZ 287     107.916  78.631  59.553  1.00  0.00           C
ATOM   7354 5C31 POPEZ 287     107.006  79.851  59.663  1.00  0.00           C
ATOM   7357 6C31 POPEZ 287     107.796  81.151  59.453  1.00  0.00           C
ATOM   7361  NH3 POPEa 288     124.936 105.121  65.783  1.00  0.00           N
ATOM   7365  C12 POPEa 288     124.456 106.141  64.763  1.00  0.00           C
ATOM   7368  C11 POPEa 288     125.046 107.541  65.003  1.00  0.00           C
ATOM   7371  P   POPEa 288     125.156 109.941  64.073  1.00  0.00           P
ATOM   7372  O13 POPEa 288     124.096 110.991  64.143  1.00  0.00           O
ATOM   7373  O14 POPEa 288     126.226 110.031  65.073  1.00  0.00           O
ATOM   7374  O11 POPEa 288     125.876 110.091  62.683  1.00  0.00           O
ATOM   7375  O12 POPEa 288     124.616 108.451  63.983  1.00  0.00           O
ATOM   7376  C1  POPEa 288     125.386 110.901  61.623  1.00  0.00           C
ATOM   7379  C2  POPEa 288     126.466 111.081  60.513  1.00  0.00           C
ATOM   7381  O21 POPEa 288     126.436 109.931  59.633  1.00  0.00           O
ATOM   7382  C21 POPEa 288     125.876 110.181  58.463  1.00  0.00           C
ATOM   7383  O22 POPEa 288     125.276 111.211  58.153  1.00  0.00           O
ATOM   7384  C22 POPEa 288     126.196 109.061  57.483  1.00  0.00           C
ATOM   7387  C3  POPEa 288     127.916 111.231  61.073  1.00  0.00           C
ATOM   7390  O31 POPEa 288     128.908 111.171  60.023  1.00  0.00           O
ATOM   7391  C31 POPEa 288     128.968 112.271  59.273  1.00  0.00           C
ATOM   7392  O32 POPEa 288     128.236 113.231  59.393  1.00  0.00           O
ATOM   7393  C32 POPEa 288     130.088 112.161  58.233  1.00  0.00           C
ATOM   7396  C23 POPEa 288     125.936 109.501  56.033  1.00  0.00           C
ATOM   7399  C24 POPEa 288     126.406 108.471  55.013  1.00  0.00           C
ATOM   7402  C25 POPEa 288     125.366 107.391  54.703  1.00  0.00           C
ATOM   7405  C26 POPEa 288     125.796 106.511  53.523  1.00  0.00           C
ATOM   7408  C27 POPEa 288     124.586 105.981  52.733  1.00  0.00           C
ATOM   7411  C28 POPEa 288     124.986 105.071  51.573  1.00  0.00           C
ATOM   7414  C29 POPEa 288     123.766 104.611  50.813  1.00  0.00           C
ATOM   7416 0C21 POPEa 288     123.036 103.521  51.103  1.00  0.00           C
ATOM   7418 1C21 POPEa 288     123.296 102.571  52.253  1.00  0.00           C
ATOM   7421 2C21 POPEa 288     124.316 101.481  51.893  1.00  0.00           C
ATOM   7424 3C21 POPEa 288     123.766 100.381  50.973  1.00  0.00           C
ATOM   7427 4C21 POPEa 288     124.876  99.481  50.413  1.00  0.00           C
ATOM   7430 5C21 POPEa 288     124.326  98.321  49.583  1.00  0.00           C
ATOM   7433 6C21 POPEa 288     125.426  97.641  48.743  1.00  0.00           C
ATOM   7436 7C21 POPEa 288     124.886  96.491  47.883  1.00  0.00           C
ATOM   7439 8C21 POPEa 288     125.886  95.981  46.853  1.00  0.00           C
ATOM   7443  C33 POPEa 288     130.468 113.541  57.663  1.00  0.00           C
ATOM   7446  C34 POPEa 288     131.638 113.461  56.663  1.00  0.00           C
ATOM   7449  C35 POPEa 288     131.228 112.781  55.343  1.00  0.00           C
ATOM   7452  C36 POPEa 288     132.388 112.581  54.363  1.00  0.00           C
ATOM   7455  C37 POPEa 288     131.878 112.041  53.013  1.00  0.00           C
ATOM   7458  C38 POPEa 288     132.968 111.741  51.983  1.00  0.00           C
ATOM   7461  C39 POPEa 288     132.368 111.091  50.723  1.00  0.00           C
ATOM   7464 0C31 POPEa 288     133.438 110.571  49.753  1.00  0.00           C
ATOM   7467 1C31 POPEa 288     132.828 110.031  48.453  1.00  0.00           C
ATOM   7470 2C31 POPEa 288     133.898 109.481  47.483  1.00  0.00           C
ATOM   7473 3C31 POPEa 288     133.468 109.591  46.013  1.00  0.00           C
ATOM   7476 4C31 POPEa 288     134.608 109.261  45.033  1.00  0.00           C
ATOM   7479 5C31 POPEa 288     134.318 109.761  43.613  1.00  0.00           C
ATOM   7482 6C31 POPEa 288     135.578 109.971  42.763  1.00  0.00           C
ATOM   7486  NH3 POPEb 289      96.656  91.011  27.793  1.00  0.00           N
ATOM   7490  C12 POPEb 289      96.426  89.521  27.813  1.00  0.00           C
ATOM   7493  C11 POPEb 289      96.076  88.921  26.433  1.00  0.00           C
ATOM   7496  P   POPEb 289      95.116  86.471  26.113  1.00  0.00           P
ATOM   7497  O13 POPEb 289      94.846  86.501  24.653  1.00  0.00           O
ATOM   7498  O14 POPEb 289      95.486  85.121  26.613  1.00  0.00           O
ATOM   7499  O11 POPEb 289      93.866  87.021  26.943  1.00  0.00           O
ATOM   7500  O12 POPEb 289      96.286  87.501  26.443  1.00  0.00           O
ATOM   7501  C1  POPEb 289      93.566  86.441  28.223  1.00  0.00           C
ATOM   7504  C2  POPEb 289      92.686  87.361  29.133  1.00  0.00           C
ATOM   7506  O21 POPEb 289      92.296  86.551  30.283  1.00  0.00           O
ATOM   7507  C21 POPEb 289      92.266  87.191  31.443  1.00  0.00           C
ATOM   7508  O22 POPEb 289      92.586  88.351  31.643  1.00  0.00           O
ATOM   7509  C22 POPEb 289      91.736  86.261  32.543  1.00  0.00           C
ATOM   7512  C3  POPEb 289      91.416  87.891  28.403  1.00  0.00           C
ATOM   7515  O31 POPEb 289      90.706  88.901  29.163  1.00  0.00           O
ATOM   7516  C31 POPEb 289      89.716  88.491  29.933  1.00  0.00           C
ATOM   7517  O32 POPEb 289      89.386  87.331  30.083  1.00  0.00           O
ATOM   7518  C32 POPEb 289      89.026  89.681  30.593  1.00  0.00           C
ATOM   7521  C23 POPEb 289      92.056  86.791  33.963  1.00  0.00           C
ATOM   7524  C24 POPEb 289      92.096  85.721  35.073  1.00  0.00           C
ATOM   7527  C25 POPEb 289      90.736  85.401  35.713  1.00  0.00           C
ATOM   7530  C26 POPEb 289      90.906  84.621  37.033  1.00  0.00           C
ATOM   7533  C27 POPEb 289      89.566  84.291  37.713  1.00  0.00           C
ATOM   7536  C28 POPEb 289      89.726  83.741  39.153  1.00  0.00           C
ATOM   7539  C29 POPEb 289      90.136  84.821  40.123  1.00  0.00           C
ATOM   7541 0C21 POPEb 289      89.506  85.181  41.253  1.00  0.00           C
ATOM   7543 1C21 POPEb 289      88.216  84.631  41.803  1.00  0.00           C
ATOM   7546 2C21 POPEb 289      87.346  85.741  42.423  1.00  0.00           C
ATOM   7549 3C21 POPEb 289      87.946  86.371  43.703  1.00  0.00           C
ATOM   7552 4C21 POPEb 289      88.006  87.901  43.613  1.00  0.00           C
ATOM   7555 5C21 POPEb 289      88.696  88.551  44.813  1.00  0.00           C
ATOM   7558 6C21 POPEb 289      88.766  90.071  44.643  1.00  0.00           C
ATOM   7561 7C21 POPEb 289      89.726  90.741  45.633  1.00  0.00           C
ATOM   7564 8C21 POPEb 289      89.926  92.221  45.313  1.00  0.00           C
ATOM   7568  C33 POPEb 289      89.006  89.621  32.143  1.00  0.00           C
ATOM   7571  C34 POPEb 289      88.486  90.931  32.763  1.00  0.00           C
ATOM   7574  C35 POPEb 289      88.666  91.031  34.283  1.00  0.00           C
ATOM   7577  C36 POPEb 289      88.546  92.481  34.773  1.00  0.00           C
ATOM   7580  C37 POPEb 289      89.146  92.691  36.173  1.00  0.00           C
ATOM   7583  C38 POPEb 289      89.236  94.171  36.573  1.00  0.00           C
ATOM   7586  C39 POPEb 289      90.316  94.451  37.633  1.00  0.00           C
ATOM   7589 0C31 POPEb 289      90.136  93.631  38.913  1.00  0.00           C
ATOM   7592 1C31 POPEb 289      91.116  93.961  40.063  1.00  0.00           C
ATOM   7595 2C31 POPEb 289      90.726  95.151  40.953  1.00  0.00           C
ATOM   7598 3C31 POPEb 289      91.056  96.531  40.373  1.00  0.00           C
ATOM   7601 4C31 POPEb 289      90.936  97.651  41.413  1.00  0.00           C
ATOM   7604 5C31 POPEb 289      91.096  99.041  40.783  1.00  0.00           C
ATOM   7607 6C31 POPEb 289      91.006 100.191  41.803  1.00  0.00           C
ATOM   7611  NH3 POPEc 290       7.386  66.681  26.943  1.00  0.00           N
ATOM   7615  C12 POPEc 290       7.946  65.901  25.783  1.00  0.00           C
ATOM   7618  C11 POPEc 290       8.226  64.431  26.163  1.00  0.00           C
ATOM   7621  P   POPEc 290       8.696  62.121  24.983  1.00  0.00           P
ATOM   7622  O13 POPEc 290      10.076  61.631  24.733  1.00  0.00           O
ATOM   7623  O14 POPEc 290       7.666  61.811  23.973  1.00  0.00           O
ATOM   7624  O11 POPEc 290       8.196  61.691  26.423  1.00  0.00           O
ATOM   7625  O12 POPEc 290       8.746  63.711  25.033  1.00  0.00           O
ATOM   7626  C1  POPEc 290       9.096  61.531  27.523  1.00  0.00           C
ATOM   7629  C2  POPEc 290       8.346  61.791  28.873  1.00  0.00           C
ATOM   7631  O21 POPEc 290       9.296  62.281  29.853  1.00  0.00           O
ATOM   7632  C21 POPEc 290       8.756  63.011  30.813  1.00  0.00           C
ATOM   7633  O22 POPEc 290       7.636  63.511  30.773  1.00  0.00           O
ATOM   7634  C22 POPEc 290       9.766  63.161  31.943  1.00  0.00           C
ATOM   7637  C3  POPEc 290       7.596  60.531  29.403  1.00  0.00           C
ATOM   7640  O31 POPEc 290       7.086  60.771  30.733  1.00  0.00           O
ATOM   7641  C31 POPEc 290       6.296  59.881  31.303  1.00  0.00           C
ATOM   7642  O32 POPEc 290       5.936  58.831  30.813  1.00  0.00           O
ATOM   7643  C32 POPEc 290       5.866  60.431  32.663  1.00  0.00           C
ATOM   7646  C23 POPEc 290       9.236  63.901  33.193  1.00  0.00           C
ATOM   7649  C24 POPEc 290      10.106  63.571  34.423  1.00  0.00           C
ATOM   7652  C25 POPEc 290       9.596  64.191  35.723  1.00  0.00           C
ATOM   7655  C26 POPEc 290      10.166  63.511  36.973  1.00  0.00           C
ATOM   7658  C27 POPEc 290       9.756  64.231  38.263  1.00  0.00           C
ATOM   7661  C28 POPEc 290       9.916  63.381  39.543  1.00  0.00           C
ATOM   7664  C29 POPEc 290      11.336  63.001  39.823  1.00  0.00           C
ATOM   7666 0C21 POPEc 290      11.726  61.941  40.563  1.00  0.00           C
ATOM   7668 1C21 POPEc 290      10.816  60.981  41.283  1.00  0.00           C
ATOM   7671 2C21 POPEc 290      11.166  60.871  42.773  1.00  0.00           C
ATOM   7674 3C21 POPEc 290      10.976  62.171  43.573  1.00  0.00           C
ATOM   7677 4C21 POPEc 290      11.206  61.931  45.073  1.00  0.00           C
ATOM   7680 5C21 POPEc 290      11.226  63.211  45.923  1.00  0.00           C
ATOM   7683 6C21 POPEc 290      12.456  64.081  45.653  1.00  0.00           C
ATOM   7686 7C21 POPEc 290      12.896  64.881  46.893  1.00  0.00           C
ATOM   7689 8C21 POPEc 290      14.176  65.691  46.663  1.00  0.00           C
ATOM   7693  C33 POPEc 290       5.026  59.451  33.513  1.00  0.00           C
ATOM   7696  C34 POPEc 290       5.876  58.371  34.213  1.00  0.00           C
ATOM   7699  C35 POPEc 290       6.666  58.901  35.413  1.00  0.00           C
ATOM   7702  C36 POPEc 290       5.896  59.091  36.723  1.00  0.00           C
ATOM   7705  C37 POPEc 290       6.656  60.061  37.633  1.00  0.00           C
ATOM   7708  C38 POPEc 290       6.336  59.971  39.133  1.00  0.00           C
ATOM   7711  C39 POPEc 290       4.876  60.261  39.493  1.00  0.00           C
ATOM   7714 0C31 POPEc 290       4.046  59.001  39.753  1.00  0.00           C
ATOM   7717 1C31 POPEc 290       2.766  59.311  40.533  1.00  0.00           C
ATOM   7720 2C31 POPEc 290       1.946  58.071  40.933  1.00  0.00           C
ATOM   7723 3C31 POPEc 290       1.436  57.221  39.753  1.00  0.00           C
ATOM   7726 4C31 POPEc 290       0.686  58.041  38.693  1.00  0.00           C
ATOM   7729 5C31 POPEc 290       0.026  57.181  37.613  1.00  0.00           C
ATOM   7732 6C31 POPEc 290      -0.604  58.001  36.493  1.00  0.00           C
ATOM   7736  NH3 POPEd 291      81.656  35.881  23.133  1.00  0.00           N
ATOM   7740  C12 POPEd 291      81.766  35.451  21.693  1.00  0.00           C
ATOM   7743  C11 POPEd 291      80.466  34.791  21.213  1.00  0.00           C
ATOM   7746  P   POPEd 291      80.466  32.201  20.733  1.00  0.00           P
ATOM   7747  O13 POPEd 291      79.146  31.531  20.713  1.00  0.00           O
ATOM   7748  O14 POPEd 291      81.076  32.501  19.413  1.00  0.00           O
ATOM   7749  O11 POPEd 291      81.476  31.221  21.443  1.00  0.00           O
ATOM   7750  O12 POPEd 291      80.406  33.461  21.693  1.00  0.00           O
ATOM   7751  C1  POPEd 291      82.236  31.681  22.553  1.00  0.00           C
ATOM   7754  C2  POPEd 291      82.936  30.491  23.203  1.00  0.00           C
ATOM   7756  O21 POPEd 291      83.256  30.851  24.553  1.00  0.00           O
ATOM   7757  C21 POPEd 291      83.196  29.871  25.413  1.00  0.00           C
ATOM   7758  O22 POPEd 291      82.716  28.761  25.203  1.00  0.00           O
ATOM   7759  C22 POPEd 291      83.796  30.291  26.743  1.00  0.00           C
ATOM   7762  C3  POPEd 291      84.236  30.101  22.443  1.00  0.00           C
ATOM   7765  O31 POPEd 291      84.296  28.681  22.183  1.00  0.00           O
ATOM   7766  C31 POPEd 291      85.026  28.001  23.083  1.00  0.00           C
ATOM   7767  O32 POPEd 291      85.626  28.501  24.013  1.00  0.00           O
ATOM   7768  C32 POPEd 291      84.906  26.501  22.843  1.00  0.00           C
ATOM   7771  C23 POPEd 291      84.176  29.041  27.553  1.00  0.00           C
ATOM   7774  C24 POPEd 291      84.786  29.341  28.923  1.00  0.00           C
ATOM   7777  C25 POPEd 291      83.786  30.021  29.853  1.00  0.00           C
ATOM   7780  C26 POPEd 291      84.136  29.861  31.333  1.00  0.00           C
ATOM   7783  C27 POPEd 291      83.146  30.621  32.213  1.00  0.00           C
ATOM   7786  C28 POPEd 291      83.416  30.441  33.713  1.00  0.00           C
ATOM   7789  C29 POPEd 291      83.136  29.041  34.203  1.00  0.00           C
ATOM   7791 0C21 POPEd 291      83.356  28.631  35.463  1.00  0.00           C
ATOM   7793 1C21 POPEd 291      83.906  29.531  36.543  1.00  0.00           C
ATOM   7796 2C21 POPEd 291      85.406  29.291  36.843  1.00  0.00           C
ATOM   7799 3C21 POPEd 291      85.646  28.441  38.093  1.00  0.00           C
ATOM   7802 4C21 POPEd 291      87.146  28.341  38.393  1.00  0.00           C
ATOM   7805 5C21 POPEd 291      87.456  27.691  39.743  1.00  0.00           C
ATOM   7808 6C21 POPEd 291      88.956  27.661  40.033  1.00  0.00           C
ATOM   7811 7C21 POPEd 291      89.246  27.091  41.423  1.00  0.00           C
ATOM   7814 8C21 POPEd 291      90.696  27.241  41.843  1.00  0.00           C
ATOM   7818  C33 POPEd 291      85.906  25.701  23.723  1.00  0.00           C
ATOM   7821  C34 POPEd 291      85.576  25.661  25.223  1.00  0.00           C
ATOM   7824  C35 POPEd 291      84.416  24.721  25.573  1.00  0.00           C
ATOM   7827  C36 POPEd 291      84.196  24.621  27.093  1.00  0.00           C
ATOM   7830  C37 POPEd 291      82.746  24.921  27.513  1.00  0.00           C
ATOM   7833  C38 POPEd 291      82.416  24.351  28.903  1.00  0.00           C
ATOM   7836  C39 POPEd 291      82.976  25.171  30.073  1.00  0.00           C
ATOM   7839 0C31 POPEd 291      83.006  24.331  31.353  1.00  0.00           C
ATOM   7842 1C31 POPEd 291      82.966  25.141  32.653  1.00  0.00           C
ATOM   7845 2C31 POPEd 291      82.346  24.291  33.773  1.00  0.00           C
ATOM   7848 3C31 POPEd 291      82.286  24.981  35.123  1.00  0.00           C
ATOM   7851 4C31 POPEd 291      81.546  24.121  36.153  1.00  0.00           C
ATOM   7854 5C31 POPEd 291      81.556  24.731  37.563  1.00  0.00           C
ATOM   7857 6C31 POPEd 291      80.766  23.901  38.573  1.00  0.00           C
ATOM   7861  NH3 POPEe 292      65.146   9.991  20.733  1.00  0.00           N
ATOM   7865  C12 POPEe 292      65.826  10.451  19.473  1.00  0.00           C
ATOM   7868  C11 POPEe 292      66.586   9.291  18.783  1.00  0.00           C
ATOM   7871  P   POPEe 292      68.036   8.011  20.543  1.00  0.00           P
ATOM   7872  O13 POPEe 292      67.006   8.321  21.563  1.00  0.00           O
ATOM   7873  O14 POPEe 292      68.096   6.631  19.993  1.00  0.00           O
ATOM   7874  O11 POPEe 292      69.466   8.331  21.143  1.00  0.00           O
ATOM   7875  O12 POPEe 292      67.876   9.051  19.363  1.00  0.00           O
ATOM   7876  C1  POPEe 292      69.886   7.381  22.153  1.00  0.00           C
ATOM   7879  C2  POPEe 292      70.756   8.041  23.253  1.00  0.00           C
ATOM   7881  O21 POPEe 292      72.006   8.421  22.663  1.00  0.00           O
ATOM   7882  C21 POPEe 292      72.526   9.661  22.753  1.00  0.00           C
ATOM   7883  O22 POPEe 292      73.716   9.881  22.653  1.00  0.00           O
ATOM   7884  C22 POPEe 292      71.496  10.791  22.853  1.00  0.00           C
ATOM   7887  C3  POPEe 292      70.996   6.981  24.383  1.00  0.00           C
ATOM   7890  O31 POPEe 292      71.846   7.431  25.443  1.00  0.00           O
ATOM   7891  C31 POPEe 292      71.276   8.261  26.303  1.00  0.00           C
ATOM   7892  O32 POPEe 292      70.136   8.701  26.193  1.00  0.00           O
ATOM   7893  C32 POPEe 292      72.196   8.511  27.483  1.00  0.00           C
ATOM   7896  C23 POPEe 292      71.256  11.341  24.283  1.00  0.00           C
ATOM   7899  C24 POPEe 292      70.926  12.841  24.273  1.00  0.00           C
ATOM   7902  C25 POPEe 292      72.136  13.721  24.603  1.00  0.00           C
ATOM   7905  C26 POPEe 292      71.846  15.221  24.433  1.00  0.00           C
ATOM   7908  C27 POPEe 292      72.876  16.121  25.133  1.00  0.00           C
ATOM   7911  C28 POPEe 292      72.616  17.611  24.853  1.00  0.00           C
ATOM   7914  C29 POPEe 292      73.556  18.521  25.613  1.00  0.00           C
ATOM   7916 0C21 POPEe 292      73.226  19.421  26.563  1.00  0.00           C
ATOM   7918 1C21 POPEe 292      71.836  19.741  27.083  1.00  0.00           C
ATOM   7921 2C21 POPEe 292      71.666  19.331  28.553  1.00  0.00           C
ATOM   7924 3C21 POPEe 292      72.416  20.221  29.553  1.00  0.00           C
ATOM   7927 4C21 POPEe 292      72.476  19.641  30.973  1.00  0.00           C
ATOM   7930 5C21 POPEe 292      71.126  19.211  31.563  1.00  0.00           C
ATOM   7933 6C21 POPEe 292      71.256  18.591  32.963  1.00  0.00           C
ATOM   7936 7C21 POPEe 292      69.936  18.011  33.493  1.00  0.00           C
ATOM   7939 8C21 POPEe 292      70.046  17.421  34.893  1.00  0.00           C
ATOM   7943  C33 POPEe 292      71.806   9.811  28.203  1.00  0.00           C
ATOM   7946  C34 POPEe 292      72.236   9.931  29.673  1.00  0.00           C
ATOM   7949  C35 POPEe 292      73.756   9.991  29.843  1.00  0.00           C
ATOM   7952  C36 POPEe 292      74.176  10.321  31.283  1.00  0.00           C
ATOM   7955  C37 POPEe 292      75.696  10.391  31.403  1.00  0.00           C
ATOM   7958  C38 POPEe 292      76.236  11.651  32.103  1.00  0.00           C
ATOM   7961  C39 POPEe 292      76.336  11.551  33.623  1.00  0.00           C
ATOM   7964 0C31 POPEe 292      77.186  12.721  34.123  1.00  0.00           C
ATOM   7967 1C31 POPEe 292      77.456  12.761  35.623  1.00  0.00           C
ATOM   7970 2C31 POPEe 292      78.456  13.891  35.903  1.00  0.00           C
ATOM   7973 3C31 POPEe 292      78.586  14.271  37.373  1.00  0.00           C
ATOM   7976 4C31 POPEe 292      79.616  15.391  37.553  1.00  0.00           C
ATOM   7979 5C31 POPEe 292      79.536  15.981  38.963  1.00  0.00           C
ATOM   7982 6C31 POPEe 292      80.236  17.321  39.123  1.00  0.00           C
ATOM   7986  NH3 POPEf 293      16.256  91.031  66.693  1.00  0.00           N
ATOM   7990  C12 POPEf 293      15.396  89.791  66.773  1.00  0.00           C
ATOM   7993  C11 POPEf 293      16.006  88.641  65.953  1.00  0.00           C
ATOM   7996  P   POPEf 293      18.276  87.981  67.063  1.00  0.00           P
ATOM   7997  O13 POPEf 293      18.646  89.391  66.793  1.00  0.00           O
ATOM   7998  O14 POPEf 293      18.526  87.511  68.433  1.00  0.00           O
ATOM   7999  O11 POPEf 293      18.996  87.041  66.033  1.00  0.00           O
ATOM   8000  O12 POPEf 293      16.766  87.751  66.763  1.00  0.00           O
ATOM   8001  C1  POPEf 293      20.256  87.441  65.473  1.00  0.00           C
ATOM   8004  C2  POPEf 293      20.786  86.371  64.503  1.00  0.00           C
ATOM   8006  O21 POPEf 293      22.076  86.821  64.033  1.00  0.00           O
ATOM   8007  C21 POPEf 293      22.896  85.821  63.743  1.00  0.00           C
ATOM   8008  O22 POPEf 293      22.626  84.631  63.853  1.00  0.00           O
ATOM   8009  C22 POPEf 293      24.226  86.331  63.203  1.00  0.00           C
ATOM   8012  C3  POPEf 293      19.806  86.121  63.323  1.00  0.00           C
ATOM   8015  O31 POPEf 293      20.086  84.881  62.623  1.00  0.00           O
ATOM   8016  C31 POPEf 293      20.576  84.991  61.393  1.00  0.00           C
ATOM   8017  O32 POPEf 293      20.776  86.021  60.773  1.00  0.00           O
ATOM   8018  C32 POPEf 293      20.876  83.581  60.883  1.00  0.00           C
ATOM   8021  C23 POPEf 293      24.316  86.061  61.683  1.00  0.00           C
ATOM   8024  C24 POPEf 293      25.746  85.821  61.193  1.00  0.00           C
ATOM   8027  C25 POPEf 293      25.786  85.501  59.693  1.00  0.00           C
ATOM   8030  C26 POPEf 293      25.776  86.751  58.803  1.00  0.00           C
ATOM   8033  C27 POPEf 293      25.916  86.411  57.313  1.00  0.00           C
ATOM   8036  C28 POPEf 293      25.986  87.701  56.473  1.00  0.00           C
ATOM   8039  C29 POPEf 293      26.236  87.461  55.003  1.00  0.00           C
ATOM   8041 0C21 POPEf 293      25.376  87.701  53.993  1.00  0.00           C
ATOM   8043 1C21 POPEf 293      23.966  88.201  54.123  1.00  0.00           C
ATOM   8046 2C21 POPEf 293      23.086  87.821  52.903  1.00  0.00           C
ATOM   8049 3C21 POPEf 293      22.896  86.311  52.723  1.00  0.00           C
ATOM   8052 4C21 POPEf 293      22.126  85.921  51.453  1.00  0.00           C
ATOM   8055 5C21 POPEf 293      20.606  86.161  51.563  1.00  0.00           C
ATOM   8058 6C21 POPEf 293      19.826  85.601  50.353  1.00  0.00           C
ATOM   8061 7C21 POPEf 293      18.536  84.881  50.763  1.00  0.00           C
ATOM   8064 8C21 POPEf 293      17.706  84.371  49.583  1.00  0.00           C
ATOM   8068  C33 POPEf 293      21.746  83.581  59.603  1.00  0.00           C
ATOM   8071  C34 POPEf 293      22.196  82.171  59.223  1.00  0.00           C
ATOM   8074  C35 POPEf 293      23.416  82.141  58.283  1.00  0.00           C
ATOM   8077  C36 POPEf 293      23.236  82.991  57.023  1.00  0.00           C
ATOM   8080  C37 POPEf 293      24.286  82.691  55.953  1.00  0.00           C
ATOM   8083  C38 POPEf 293      24.106  83.551  54.693  1.00  0.00           C
ATOM   8086  C39 POPEf 293      24.216  82.761  53.373  1.00  0.00           C
ATOM   8089 0C31 POPEf 293      23.006  81.851  53.123  1.00  0.00           C
ATOM   8092 1C31 POPEf 293      23.186  80.931  51.913  1.00  0.00           C
ATOM   8095 2C31 POPEf 293      22.156  79.791  51.863  1.00  0.00           C
ATOM   8098 3C31 POPEf 293      22.466  78.781  50.753  1.00  0.00           C
ATOM   8101 4C31 POPEf 293      21.576  77.531  50.793  1.00  0.00           C
ATOM   8104 5C31 POPEf 293      21.966  76.531  49.703  1.00  0.00           C
ATOM   8107 6C31 POPEf 293      21.006  75.341  49.573  1.00  0.00           C
ATOM   8111  NH3 POPEg 294      86.836  22.281  63.463  1.00  0.00           N
ATOM   8115  C12 POPEg 294      87.656  21.181  64.063  1.00  0.00           C
ATOM   8118  C11 POPEg 294      88.336  20.321  62.993  1.00  0.00           C
ATOM   8121  P   POPEg 294      90.466  18.861  62.933  1.00  0.00           P
ATOM   8122  O13 POPEg 294      91.366  20.021  62.813  1.00  0.00           O
ATOM   8123  O14 POPEg 294      90.946  17.661  63.673  1.00  0.00           O
ATOM   8124  O11 POPEg 294      89.886  18.491  61.513  1.00  0.00           O
ATOM   8125  O12 POPEg 294      89.146  19.341  63.643  1.00  0.00           O
ATOM   8126  C1  POPEg 294      90.326  17.321  60.823  1.00  0.00           C
ATOM   8129  C2  POPEg 294      90.326  17.601  59.293  1.00  0.00           C
ATOM   8131  O21 POPEg 294      91.086  16.611  58.573  1.00  0.00           O
ATOM   8132  C21 POPEg 294      92.406  16.651  58.763  1.00  0.00           C
ATOM   8133  O22 POPEg 294      92.996  17.431  59.493  1.00  0.00           O
ATOM   8134  C22 POPEg 294      93.106  15.601  57.923  1.00  0.00           C
ATOM   8137  C3  POPEg 294      90.766  19.071  58.973  1.00  0.00           C
ATOM   8140  O31 POPEg 294      91.016  19.291  57.563  1.00  0.00           O
ATOM   8141  C31 POPEg 294      90.146  20.031  56.893  1.00  0.00           C
ATOM   8142  O32 POPEg 294      89.176  20.571  57.423  1.00  0.00           O
ATOM   8143  C32 POPEg 294      90.626  20.291  55.463  1.00  0.00           C
ATOM   8146  C23 POPEg 294      94.606  15.501  58.283  1.00  0.00           C
ATOM   8149  C24 POPEg 294      95.396  14.541  57.383  1.00  0.00           C
ATOM   8152  C25 POPEg 294      95.266  14.881  55.893  1.00  0.00           C
ATOM   8155  C26 POPEg 294      96.406  14.311  55.033  1.00  0.00           C
ATOM   8158  C27 POPEg 294      96.346  14.831  53.593  1.00  0.00           C
ATOM   8161  C28 POPEg 294      97.666  14.701  52.813  1.00  0.00           C
ATOM   8164  C29 POPEg 294      97.786  13.381  52.093  1.00  0.00           C
ATOM   8166 0C21 POPEg 294      97.546  13.161  50.793  1.00  0.00           C
ATOM   8168 1C21 POPEg 294      97.056  14.161  49.773  1.00  0.00           C
ATOM   8171 2C21 POPEg 294      95.796  13.671  49.053  1.00  0.00           C
ATOM   8174 3C21 POPEg 294      95.256  14.711  48.073  1.00  0.00           C
ATOM   8177 4C21 POPEg 294      94.136  14.181  47.163  1.00  0.00           C
ATOM   8180 5C21 POPEg 294      93.476  15.271  46.313  1.00  0.00           C
ATOM   8183 6C21 POPEg 294      94.416  15.881  45.253  1.00  0.00           C
ATOM   8186 7C21 POPEg 294      93.896  17.211  44.703  1.00  0.00           C
ATOM   8189 8C21 POPEg 294      94.876  17.841  43.703  1.00  0.00           C
ATOM   8193  C33 POPEg 294      89.886  19.491  54.363  1.00  0.00           C
ATOM   8196  C34 POPEg 294      89.806  20.291  53.053  1.00  0.00           C
ATOM   8199  C35 POPEg 294      89.296  19.501  51.843  1.00  0.00           C
ATOM   8202  C36 POPEg 294      90.386  18.731  51.093  1.00  0.00           C
ATOM   8205  C37 POPEg 294      89.916  18.251  49.713  1.00  0.00           C
ATOM   8208  C38 POPEg 294      91.076  17.831  48.803  1.00  0.00           C
ATOM   8211  C39 POPEg 294      90.666  17.651  47.333  1.00  0.00           C
ATOM   8214 0C31 POPEg 294      89.766  16.431  47.073  1.00  0.00           C
ATOM   8217 1C31 POPEg 294      89.606  16.191  45.563  1.00  0.00           C
ATOM   8220 2C31 POPEg 294      88.436  15.261  45.203  1.00  0.00           C
ATOM   8223 3C31 POPEg 294      88.526  13.831  45.753  1.00  0.00           C
ATOM   8226 4C31 POPEg 294      87.396  12.961  45.183  1.00  0.00           C
ATOM   8229 5C31 POPEg 294      87.396  11.531  45.713  1.00  0.00           C
ATOM   8232 6C31 POPEg 294      86.266  10.671  45.133  1.00  0.00           C
ATOM   8236  NH3 POPEh 295      42.576  71.681  23.413  1.00  0.00           N
ATOM   8240  C12 POPEh 295      43.026  72.581  24.533  1.00  0.00           C
ATOM   8243  C11 POPEh 295      42.506  74.001  24.293  1.00  0.00           C
ATOM   8246  P   POPEh 295      42.846  76.461  25.053  1.00  0.00           P
ATOM   8247  O13 POPEh 295      41.586  77.001  25.563  1.00  0.00           O
ATOM   8248  O14 POPEh 295      43.096  76.761  23.623  1.00  0.00           O
ATOM   8249  O11 POPEh 295      44.036  77.121  25.853  1.00  0.00           O
ATOM   8250  O12 POPEh 295      42.926  74.891  25.333  1.00  0.00           O
ATOM   8251  C1  POPEh 295      43.936  77.431  27.243  1.00  0.00           C
ATOM   8254  C2  POPEh 295      44.436  76.231  28.103  1.00  0.00           C
ATOM   8256  O21 POPEh 295      44.426  76.451  29.523  1.00  0.00           O
ATOM   8257  C21 POPEh 295      44.076  77.601  30.053  1.00  0.00           C
ATOM   8258  O22 POPEh 295      43.026  77.801  30.643  1.00  0.00           O
ATOM   8259  C22 POPEh 295      45.216  78.601  29.953  1.00  0.00           C
ATOM   8262  C3  POPEh 295      45.846  75.701  27.693  1.00  0.00           C
ATOM   8265  O31 POPEh 295      46.376  74.841  28.733  1.00  0.00           O
ATOM   8266  C31 POPEh 295      45.926  73.601  28.683  1.00  0.00           C
ATOM   8267  O32 POPEh 295      45.526  73.021  27.693  1.00  0.00           O
ATOM   8268  C32 POPEh 295      45.916  72.991  30.093  1.00  0.00           C
ATOM   8271  C23 POPEh 295      45.766  78.941  31.353  1.00  0.00           C
ATOM   8274  C24 POPEh 295      46.306  77.721  32.093  1.00  0.00           C
ATOM   8277  C25 POPEh 295      46.886  78.091  33.463  1.00  0.00           C
ATOM   8280  C26 POPEh 295      47.326  76.861  34.273  1.00  0.00           C
ATOM   8283  C27 POPEh 295      47.636  77.221  35.733  1.00  0.00           C
ATOM   8286  C28 POPEh 295      48.056  76.021  36.593  1.00  0.00           C
ATOM   8289  C29 POPEh 295      49.446  75.521  36.263  1.00  0.00           C
ATOM   8291 0C21 POPEh 295      50.546  75.601  37.033  1.00  0.00           C
ATOM   8293 1C21 POPEh 295      50.666  76.201  38.413  1.00  0.00           C
ATOM   8296 2C21 POPEh 295      51.086  75.141  39.453  1.00  0.00           C
ATOM   8299 3C21 POPEh 295      52.546  74.681  39.353  1.00  0.00           C
ATOM   8302 4C21 POPEh 295      53.576  75.651  39.973  1.00  0.00           C
ATOM   8305 5C21 POPEh 295      53.426  75.881  41.483  1.00  0.00           C
ATOM   8308 6C21 POPEh 295      53.376  74.591  42.313  1.00  0.00           C
ATOM   8311 7C21 POPEh 295      53.346  74.831  43.823  1.00  0.00           C
ATOM   8314 8C21 POPEh 295      53.156  73.541  44.623  1.00  0.00           C
ATOM   8318  C33 POPEh 295      45.346  73.951  31.153  1.00  0.00           C
ATOM   8321  C34 POPEh 295      45.046  73.271  32.503  1.00  0.00           C
ATOM   8324  C35 POPEh 295      44.066  74.121  33.323  1.00  0.00           C
ATOM   8327  C36 POPEh 295      44.356  74.131  34.823  1.00  0.00           C
ATOM   8330  C37 POPEh 295      43.656  75.321  35.493  1.00  0.00           C
ATOM   8333  C38 POPEh 295      44.126  75.531  36.933  1.00  0.00           C
ATOM   8336  C39 POPEh 295      43.726  76.901  37.473  1.00  0.00           C
ATOM   8339 0C31 POPEh 295      44.356  77.181  38.843  1.00  0.00           C
ATOM   8342 1C31 POPEh 295      43.326  77.211  39.983  1.00  0.00           C
ATOM   8345 2C31 POPEh 295      43.986  77.511  41.333  1.00  0.00           C
ATOM   8348 3C31 POPEh 295      43.066  77.201  42.513  1.00  0.00           C
ATOM   8351 4C31 POPEh 295      43.796  77.361  43.853  1.00  0.00           C
ATOM   8354 5C31 POPEh 295      43.016  76.761  45.023  1.00  0.00           C
ATOM   8357 6C31 POPEh 295      43.816  76.741  46.323  1.00  0.00           C
ATOM   8361  NH3 POPEi 296     118.386 116.101  23.963  1.00  0.00           N
ATOM   8365  C12 POPEi 296     118.156 115.091  22.883  1.00  0.00           C
ATOM   8368  C11 POPEi 296     118.086 113.671  23.463  1.00  0.00           C
ATOM   8371  P   POPEi 296     116.126 112.641  22.033  1.00  0.00           P
ATOM   8372  O13 POPEi 296     115.846 113.671  21.013  1.00  0.00           O
ATOM   8373  O14 POPEi 296     115.886 111.231  21.673  1.00  0.00           O
ATOM   8374  O11 POPEi 296     115.376 112.971  23.403  1.00  0.00           O
ATOM   8375  O12 POPEi 296     117.666 112.761  22.453  1.00  0.00           O
ATOM   8376  C1  POPEi 296     114.566 111.951  24.023  1.00  0.00           C
ATOM   8379  C2  POPEi 296     114.296 112.211  25.533  1.00  0.00           C
ATOM   8381  O21 POPEi 296     115.486 111.871  26.293  1.00  0.00           O
ATOM   8382  C21 POPEi 296     115.556 112.471  27.483  1.00  0.00           C
ATOM   8383  O22 POPEi 296     114.836 113.391  27.853  1.00  0.00           O
ATOM   8384  C22 POPEi 296     116.696 111.871  28.313  1.00  0.00           C
ATOM   8387  C3  POPEi 296     113.076 111.371  26.023  1.00  0.00           C
ATOM   8390  O31 POPEi 296     112.846 111.461  27.443  1.00  0.00           O
ATOM   8391  C31 POPEi 296     111.816 112.191  27.833  1.00  0.00           C
ATOM   8392  O32 POPEi 296     111.076 112.851  27.123  1.00  0.00           O
ATOM   8393  C32 POPEi 296     111.566 111.991  29.343  1.00  0.00           C
ATOM   8396  C23 POPEi 296     116.386 111.911  29.833  1.00  0.00           C
ATOM   8399  C24 POPEi 296     117.616 111.611  30.713  1.00  0.00           C
ATOM   8402  C25 POPEi 296     118.006 112.791  31.623  1.00  0.00           C
ATOM   8405  C26 POPEi 296     117.256 112.801  32.963  1.00  0.00           C
ATOM   8408  C27 POPEi 296     117.616 114.021  33.833  1.00  0.00           C
ATOM   8411  C28 POPEi 296     116.746 114.191  35.093  1.00  0.00           C
ATOM   8414  C29 POPEi 296     116.956 113.121  36.143  1.00  0.00           C
ATOM   8416 0C21 POPEi 296     117.336 113.311  37.423  1.00  0.00           C
ATOM   8418 1C21 POPEi 296     117.636 114.651  38.053  1.00  0.00           C
ATOM   8421 2C21 POPEi 296     118.176 114.531  39.493  1.00  0.00           C
ATOM   8424 3C21 POPEi 296     117.066 114.341  40.533  1.00  0.00           C
ATOM   8427 4C21 POPEi 296     117.606 113.961  41.923  1.00  0.00           C
ATOM   8430 5C21 POPEi 296     117.906 112.461  42.043  1.00  0.00           C
ATOM   8433 6C21 POPEi 296     118.386 112.021  43.433  1.00  0.00           C
ATOM   8436 7C21 POPEi 296     119.776 112.571  43.793  1.00  0.00           C
ATOM   8439 8C21 POPEi 296     120.376 111.921  45.043  1.00  0.00           C
ATOM   8443  C33 POPEi 296     112.196 113.031  30.303  1.00  0.00           C
ATOM   8446  C34 POPEi 296     111.586 112.941  31.723  1.00  0.00           C
ATOM   8449  C35 POPEi 296     111.796 111.611  32.473  1.00  0.00           C
ATOM   8452  C36 POPEi 296     113.246 111.311  32.923  1.00  0.00           C
ATOM   8455  C37 POPEi 296     113.316 110.091  33.863  1.00  0.00           C
ATOM   8458  C38 POPEi 296     114.416 110.141  34.933  1.00  0.00           C
ATOM   8461  C39 POPEi 296     115.796 109.631  34.483  1.00  0.00           C
ATOM   8464 0C31 POPEi 296     116.146 108.251  35.073  1.00  0.00           C
ATOM   8467 1C31 POPEi 296     117.636 107.901  34.903  1.00  0.00           C
ATOM   8470 2C31 POPEi 296     117.946 106.431  35.213  1.00  0.00           C
ATOM   8473 3C31 POPEi 296     117.576 105.511  34.053  1.00  0.00           C
ATOM   8476 4C31 POPEi 296     117.536 104.031  34.433  1.00  0.00           C
ATOM   8479 5C31 POPEi 296     117.206 103.151  33.223  1.00  0.00           C
ATOM   8482 6C31 POPEi 296     117.116 101.671  33.553  1.00  0.00           C
ATOM   8486  NH3 POPEj 297      47.506 128.591  63.433  1.00  0.00           N
ATOM   8490  C12 POPEj 297      48.956 128.811  63.103  1.00  0.00           C
ATOM   8493  C11 POPEj 297      49.616 129.721  64.143  1.00  0.00           C
ATOM   8496  P   POPEj 297      52.256 129.951  63.793  1.00  0.00           P
ATOM   8497  O13 POPEj 297      52.716 130.261  65.163  1.00  0.00           O
ATOM   8498  O14 POPEj 297      52.556 128.581  63.313  1.00  0.00           O
ATOM   8499  O11 POPEj 297      52.996 130.931  62.833  1.00  0.00           O
ATOM   8500  O12 POPEj 297      50.746 130.381  63.593  1.00  0.00           O
ATOM   8501  C1  POPEj 297      52.696 130.951  61.433  1.00  0.00           C
ATOM   8504  C2  POPEj 297      54.026 130.821  60.683  1.00  0.00           C
ATOM   8506  O21 POPEj 297      54.036 131.381  59.363  1.00  0.00           O
ATOM   8507  C21 POPEj 297      53.526 130.651  58.403  1.00  0.00           C
ATOM   8508  O22 POPEj 297      52.626 129.831  58.513  1.00  0.00           O
ATOM   8509  C22 POPEj 297      54.376 130.891  57.153  1.00  0.00           C
ATOM   8512  C3  POPEj 297      54.596 129.391  60.713  1.00  0.00           C
ATOM   8515  O31 POPEj 297      55.886 129.431  60.073  1.00  0.00           O
ATOM   8516  C31 POPEj 297      56.696 128.511  60.543  1.00  0.00           C
ATOM   8517  O32 POPEj 297      56.336 127.591  61.263  1.00  0.00           O
ATOM   8518  C32 POPEj 297      58.146 128.891  60.253  1.00  0.00           C
ATOM   8521  C23 POPEj 297      53.766 130.311  55.853  1.00  0.00           C
ATOM   8524  C24 POPEj 297      54.806 130.031  54.753  1.00  0.00           C
ATOM   8527  C25 POPEj 297      54.106 129.521  53.503  1.00  0.00           C
ATOM   8530  C26 POPEj 297      54.936 128.841  52.393  1.00  0.00           C
ATOM   8533  C27 POPEj 297      53.966 128.351  51.303  1.00  0.00           C
ATOM   8536  C28 POPEj 297      54.596 127.541  50.153  1.00  0.00           C
ATOM   8539  C29 POPEj 297      53.536 127.191  49.123  1.00  0.00           C
ATOM   8541 0C21 POPEj 297      53.456 127.681  47.873  1.00  0.00           C
ATOM   8543 1C21 POPEj 297      54.426 128.671  47.273  1.00  0.00           C
ATOM   8546 2C21 POPEj 297      53.946 129.281  45.943  1.00  0.00           C
ATOM   8549 3C21 POPEj 297      55.086 130.001  45.203  1.00  0.00           C
ATOM   8552 4C21 POPEj 297      54.806 130.261  43.713  1.00  0.00           C
ATOM   8555 5C21 POPEj 297      53.736 131.321  43.443  1.00  0.00           C
ATOM   8558 6C21 POPEj 297      53.406 131.421  41.943  1.00  0.00           C
ATOM   8561 7C21 POPEj 297      52.396 132.533  41.623  1.00  0.00           C
ATOM   8564 8C21 POPEj 297      52.056 132.633  40.143  1.00  0.00           C
ATOM   8568  C33 POPEj 297      58.976 127.781  59.573  1.00  0.00           C
ATOM   8571  C34 POPEj 297      58.986 127.921  58.053  1.00  0.00           C
ATOM   8574  C35 POPEj 297      60.336 128.431  57.513  1.00  0.00           C
ATOM   8577  C36 POPEj 297      61.376 127.321  57.413  1.00  0.00           C
ATOM   8580  C37 POPEj 297      62.796 127.831  57.143  1.00  0.00           C
ATOM   8583  C38 POPEj 297      63.736 126.721  56.653  1.00  0.00           C
ATOM   8586  C39 POPEj 297      63.906 125.551  57.643  1.00  0.00           C
ATOM   8589 0C31 POPEj 297      64.156 124.221  56.923  1.00  0.00           C
ATOM   8592 1C31 POPEj 297      63.926 123.021  57.843  1.00  0.00           C
ATOM   8595 2C31 POPEj 297      63.846 121.691  57.083  1.00  0.00           C
ATOM   8598 3C31 POPEj 297      62.566 121.541  56.253  1.00  0.00           C
ATOM   8601 4C31 POPEj 297      62.576 120.301  55.363  1.00  0.00           C
ATOM   8604 5C31 POPEj 297      61.576 120.421  54.203  1.00  0.00           C
ATOM   8607 6C31 POPEj 297      61.626 119.231  53.253  1.00  0.00           C
ATOM   8611  NH3 POPEk 298     116.906  45.571  25.063  1.00  0.00           N
ATOM   8615  C12 POPEk 298     118.136  44.911  24.493  1.00  0.00           C
ATOM   8618  C11 POPEk 298     119.326  45.881  24.533  1.00  0.00           C
ATOM   8621  P   POPEk 298     121.666  45.911  23.333  1.00  0.00           P
ATOM   8622  O13 POPEk 298     121.456  45.681  21.883  1.00  0.00           O
ATOM   8623  O14 POPEk 298     121.816  47.321  23.773  1.00  0.00           O
ATOM   8624  O11 POPEk 298     122.956  45.111  23.783  1.00  0.00           O
ATOM   8625  O12 POPEk 298     120.526  45.201  24.163  1.00  0.00           O
ATOM   8626  C1  POPEk 298     122.916  43.701  24.093  1.00  0.00           C
ATOM   8629  C2  POPEk 298     123.206  43.411  25.603  1.00  0.00           C
ATOM   8631  O21 POPEk 298     122.166  42.551  26.083  1.00  0.00           O
ATOM   8632  C21 POPEk 298     122.296  41.821  27.203  1.00  0.00           C
ATOM   8633  O22 POPEk 298     121.366  41.671  27.973  1.00  0.00           O
ATOM   8634  C22 POPEk 298     123.646  41.091  27.383  1.00  0.00           C
ATOM   8637  C3  POPEk 298     123.256  44.711  26.453  1.00  0.00           C
ATOM   8640  O31 POPEk 298     123.806  44.521  27.783  1.00  0.00           O
ATOM   8641  C31 POPEk 298     125.106  44.821  27.873  1.00  0.00           C
ATOM   8642  O32 POPEk 298     125.836  44.971  26.913  1.00  0.00           O
ATOM   8643  C32 POPEk 298     125.506  45.081  29.313  1.00  0.00           C
ATOM   8646  C23 POPEk 298     123.376  39.651  27.883  1.00  0.00           C
ATOM   8649  C24 POPEk 298     124.586  38.861  28.413  1.00  0.00           C
ATOM   8652  C25 POPEk 298     124.956  39.181  29.873  1.00  0.00           C
ATOM   8655  C26 POPEk 298     125.736  38.031  30.533  1.00  0.00           C
ATOM   8658  C27 POPEk 298     126.596  38.471  31.723  1.00  0.00           C
ATOM   8661  C28 POPEk 298     127.376  37.291  32.343  1.00  0.00           C
ATOM   8664  C29 POPEk 298     128.528  37.751  33.203  1.00  0.00           C
ATOM   8666 0C21 POPEk 298     128.818  37.371  34.463  1.00  0.00           C
ATOM   8668 1C21 POPEk 298     128.076  36.371  35.313  1.00  0.00           C
ATOM   8671 2C21 POPEk 298     127.166  37.021  36.383  1.00  0.00           C
ATOM   8674 3C21 POPEk 298     127.936  37.851  37.423  1.00  0.00           C
ATOM   8677 4C21 POPEk 298     127.056  38.331  38.593  1.00  0.00           C
ATOM   8680 5C21 POPEk 298     127.896  39.021  39.673  1.00  0.00           C
ATOM   8683 6C21 POPEk 298     127.106  39.491  40.903  1.00  0.00           C
ATOM   8686 7C21 POPEk 298     126.586  38.341  41.773  1.00  0.00           C
ATOM   8689 8C21 POPEk 298     125.966  38.801  43.093  1.00  0.00           C
ATOM   8693  C33 POPEk 298     125.776  43.821  30.183  1.00  0.00           C
ATOM   8696  C34 POPEk 298     126.576  44.171  31.453  1.00  0.00           C
ATOM   8699  C35 POPEk 298     125.906  45.221  32.353  1.00  0.00           C
ATOM   8702  C36 POPEk 298     126.726  45.581  33.603  1.00  0.00           C
ATOM   8705  C37 POPEk 298     126.216  46.861  34.283  1.00  0.00           C
ATOM   8708  C38 POPEk 298     127.056  47.281  35.493  1.00  0.00           C
ATOM   8711  C39 POPEk 298     126.326  48.311  36.373  1.00  0.00           C
ATOM   8714 0C31 POPEk 298     126.986  48.511  37.743  1.00  0.00           C
ATOM   8717 1C31 POPEk 298     126.116  49.291  38.743  1.00  0.00           C
ATOM   8720 2C31 POPEk 298     126.176  48.621  40.113  1.00  0.00           C
ATOM   8723 3C31 POPEk 298     125.626  49.441  41.283  1.00  0.00           C
ATOM   8726 4C31 POPEk 298     126.036  48.781  42.613  1.00  0.00           C
ATOM   8729 5C31 POPEk 298     125.466  49.451  43.863  1.00  0.00           C
ATOM   8732 6C31 POPEk 298     126.066  48.871  45.153  1.00  0.00           C
ATOM   8736  NH3 POPEl 299     115.826 122.491  66.543  1.00  0.00           N
ATOM   8740  C12 POPEl 299     114.596 121.711  66.193  1.00  0.00           C
ATOM   8743  C11 POPEl 299     114.996 120.401  65.493  1.00  0.00           C
ATOM   8746  P   POPEl 299     112.796 119.601  64.263  1.00  0.00           P
ATOM   8747  O13 POPEl 299     111.596 118.881  64.773  1.00  0.00           O
ATOM   8748  O14 POPEl 299     112.616 121.001  63.843  1.00  0.00           O
ATOM   8749  O11 POPEl 299     113.456 118.761  63.103  1.00  0.00           O
ATOM   8750  O12 POPEl 299     113.896 119.521  65.383  1.00  0.00           O
ATOM   8751  C1  POPEl 299     114.526 119.241  62.273  1.00  0.00           C
ATOM   8754  C2  POPEl 299     114.446 118.571  60.873  1.00  0.00           C
ATOM   8756  O21 POPEl 299     115.466 119.131  60.013  1.00  0.00           O
ATOM   8757  C21 POPEl 299     116.056 118.291  59.163  1.00  0.00           C
ATOM   8758  O22 POPEl 299     115.806 117.091  59.093  1.00  0.00           O
ATOM   8759  C22 POPEl 299     117.066 119.031  58.253  1.00  0.00           C
ATOM   8762  C3  POPEl 299     112.976 118.741  60.333  1.00  0.00           C
ATOM   8765  O31 POPEl 299     112.746 118.271  58.973  1.00  0.00           O
ATOM   8766  C31 POPEl 299     111.526 118.621  58.523  1.00  0.00           C
ATOM   8767  O32 POPEl 299     110.586 118.961  59.233  1.00  0.00           O
ATOM   8768  C32 POPEl 299     111.516 118.661  56.983  1.00  0.00           C
ATOM   8771  C23 POPEl 299     117.296 118.291  56.903  1.00  0.00           C
ATOM   8774  C24 POPEl 299     117.986 119.131  55.803  1.00  0.00           C
ATOM   8777  C25 POPEl 299     118.446 118.281  54.603  1.00  0.00           C
ATOM   8780  C26 POPEl 299     119.006 119.131  53.443  1.00  0.00           C
ATOM   8783  C27 POPEl 299     119.806 118.361  52.373  1.00  0.00           C
ATOM   8786  C28 POPEl 299     121.246 117.981  52.803  1.00  0.00           C
ATOM   8789  C29 POPEl 299     122.126 117.631  51.623  1.00  0.00           C
ATOM   8791 0C21 POPEl 299     123.386 117.151  51.673  1.00  0.00           C
ATOM   8793 1C21 POPEl 299     124.196 116.821  52.903  1.00  0.00           C
ATOM   8796 2C21 POPEl 299     125.006 115.521  52.743  1.00  0.00           C
ATOM   8799 3C21 POPEl 299     125.976 115.301  53.913  1.00  0.00           C
ATOM   8802 4C21 POPEl 299     126.376 113.831  54.153  1.00  0.00           C
ATOM   8805 5C21 POPEl 299     127.116 113.161  52.983  1.00  0.00           C
ATOM   8808 6C21 POPEl 299     127.486 111.711  53.343  1.00  0.00           C
ATOM   8811 7C21 POPEl 299     128.426 111.071  52.313  1.00  0.00           C
ATOM   8814 8C21 POPEl 299     128.988 109.711  52.743  1.00  0.00           C
ATOM   8818  C33 POPEl 299     110.106 118.771  56.373  1.00  0.00           C
ATOM   8821  C34 POPEl 299     110.146 118.941  54.843  1.00  0.00           C
ATOM   8824  C35 POPEl 299     109.666 117.721  54.053  1.00  0.00           C
ATOM   8827  C36 POPEl 299     109.696 117.981  52.533  1.00  0.00           C
ATOM   8830  C37 POPEl 299     108.636 117.221  51.743  1.00  0.00           C
ATOM   8833  C38 POPEl 299     108.676 117.491  50.223  1.00  0.00           C
ATOM   8836  C39 POPEl 299     108.376 118.961  49.833  1.00  0.00           C
ATOM   8839 0C31 POPEl 299     107.096 119.131  49.003  1.00  0.00           C
ATOM   8842 1C31 POPEl 299     106.676 120.601  48.863  1.00  0.00           C
ATOM   8845 2C31 POPEl 299     105.256 120.751  48.293  1.00  0.00           C
ATOM   8848 3C31 POPEl 299     104.746 122.201  48.233  1.00  0.00           C
ATOM   8851 4C31 POPEl 299     104.596 122.861  49.613  1.00  0.00           C
ATOM   8854 5C31 POPEl 299     103.786 124.161  49.573  1.00  0.00           C
ATOM   8857 6C31 POPEl 299     103.736 124.881  50.923  1.00  0.00           C
ATOM   8861  NH3 POPEm 300      -4.066  89.791  24.803  1.00  0.00           N
ATOM   8865  C12 POPEm 300      -2.606  90.121  24.763  1.00  0.00           C
ATOM   8868  C11 POPEm 300      -1.746  88.841  24.783  1.00  0.00           C
ATOM   8871  P   POPEm 300      -2.596  86.351  25.293  1.00  0.00           P
ATOM   8872  O13 POPEm 300      -4.046  86.071  25.413  1.00  0.00           O
ATOM   8873  O14 POPEm 300      -1.746  85.301  24.683  1.00  0.00           O
ATOM   8874  O11 POPEm 300      -1.996  86.831  26.663  1.00  0.00           O
ATOM   8875  O12 POPEm 300      -2.466  87.651  24.403  1.00  0.00           O
ATOM   8876  C1  POPEm 300      -1.726  85.911  27.723  1.00  0.00           C
ATOM   8879  C2  POPEm 300      -0.644  86.491  28.693  1.00  0.00           C
ATOM   8881  O21 POPEm 300      -0.344  85.611  29.803  1.00  0.00           O
ATOM   8882  C21 POPEm 300      -1.296  85.321  30.653  1.00  0.00           C
ATOM   8883  O22 POPEm 300      -2.446  85.731  30.623  1.00  0.00           O
ATOM   8884  C22 POPEm 300      -0.766  84.341  31.703  1.00  0.00           C
ATOM   8887  C3  POPEm 300      -0.926  87.951  29.153  1.00  0.00           C
ATOM   8890  O31 POPEm 300       0.136  88.451  30.003  1.00  0.00           O
ATOM   8891  C31 POPEm 300       0.796  89.521  29.593  1.00  0.00           C
ATOM   8892  O32 POPEm 300       0.486  90.211  28.633  1.00  0.00           O
ATOM   8893  C32 POPEm 300       1.906  89.871  30.583  1.00  0.00           C
ATOM   8896  C23 POPEm 300      -0.354  85.041  33.023  1.00  0.00           C
ATOM   8899  C24 POPEm 300       0.026  84.021  34.113  1.00  0.00           C
ATOM   8902  C25 POPEm 300       0.596  84.671  35.383  1.00  0.00           C
ATOM   8905  C26 POPEm 300       0.986  83.631  36.443  1.00  0.00           C
ATOM   8908  C27 POPEm 300       1.516  84.251  37.743  1.00  0.00           C
ATOM   8911  C28 POPEm 300       2.176  83.221  38.683  1.00  0.00           C
ATOM   8914  C29 POPEm 300       1.236  82.121  39.103  1.00  0.00           C
ATOM   8916 0C21 POPEm 300       0.806  81.831  40.343  1.00  0.00           C
ATOM   8918 1C21 POPEm 300       1.166  82.531  41.633  1.00  0.00           C
ATOM   8921 2C21 POPEm 300      -0.054  83.151  42.323  1.00  0.00           C
ATOM   8924 3C21 POPEm 300      -0.644  84.341  41.563  1.00  0.00           C
ATOM   8927 4C21 POPEm 300      -1.796  85.031  42.303  1.00  0.00           C
ATOM   8930 5C21 POPEm 300      -2.206  86.341  41.613  1.00  0.00           C
ATOM   8933 6C21 POPEm 300      -3.026  87.281  42.503  1.00  0.00           C
ATOM   8936 7C21 POPEm 300      -3.576  88.461  41.703  1.00  0.00           C
ATOM   8939 8C21 POPEm 300      -4.376  89.441  42.563  1.00  0.00           C
ATOM   8943  C33 POPEm 300       3.236  89.101  30.363  1.00  0.00           C
ATOM   8946  C34 POPEm 300       3.396  87.891  31.293  1.00  0.00           C
ATOM   8949  C35 POPEm 300       4.696  87.111  31.023  1.00  0.00           C
ATOM   8952  C36 POPEm 300       5.446  86.691  32.293  1.00  0.00           C
ATOM   8955  C37 POPEm 300       6.136  87.871  32.983  1.00  0.00           C
ATOM   8958  C38 POPEm 300       6.216  87.711  34.513  1.00  0.00           C
ATOM   8961  C39 POPEm 300       7.036  86.511  34.963  1.00  0.00           C
ATOM   8964 0C31 POPEm 300       7.226  86.481  36.483  1.00  0.00           C
ATOM   8967 1C31 POPEm 300       8.036  85.261  36.943  1.00  0.00           C
ATOM   8970 2C31 POPEm 300       8.586  85.391  38.363  1.00  0.00           C
ATOM   8973 3C31 POPEm 300       7.496  85.521  39.443  1.00  0.00           C
ATOM   8976 4C31 POPEm 300       8.066  85.421  40.863  1.00  0.00           C
ATOM   8979 5C31 POPEm 300       7.016  85.691  41.953  1.00  0.00           C
ATOM   8982 6C31 POPEm 300       7.506  85.341  43.353  1.00  0.00           C
ATOM   8986  NH3 POPEn 301      86.306 106.301  26.513  1.00  0.00           N
ATOM   8990  C12 POPEn 301      87.086 106.331  25.223  1.00  0.00           C
ATOM   8993  C11 POPEn 301      88.606 106.371  25.473  1.00  0.00           C
ATOM   8996  P   POPEn 301      90.046 104.381  26.363  1.00  0.00           P
ATOM   8997  O13 POPEn 301      89.606 103.381  25.373  1.00  0.00           O
ATOM   8998  O14 POPEn 301      91.376 105.001  26.143  1.00  0.00           O
ATOM   8999  O11 POPEn 301      90.056 103.621  27.743  1.00  0.00           O
ATOM   9000  O12 POPEn 301      88.936 105.481  26.533  1.00  0.00           O
ATOM   9001  C1  POPEn 301      89.486 104.111  28.943  1.00  0.00           C
ATOM   9004  C2  POPEn 301      90.606 104.311  29.973  1.00  0.00           C
ATOM   9006  O21 POPEn 301      89.996 104.351  31.283  1.00  0.00           O
ATOM   9007  C21 POPEn 301      90.756 103.741  32.193  1.00  0.00           C
ATOM   9008  O22 POPEn 301      91.706 103.031  31.933  1.00  0.00           O
ATOM   9009  C22 POPEn 301      90.186 103.981  33.603  1.00  0.00           C
ATOM   9012  C3  POPEn 301      91.416 105.601  29.703  1.00  0.00           C
ATOM   9015  O31 POPEn 301      92.396 105.801  30.743  1.00  0.00           O
ATOM   9016  C31 POPEn 301      93.636 106.111  30.383  1.00  0.00           C
ATOM   9017  O32 POPEn 301      94.036 106.281  29.253  1.00  0.00           O
ATOM   9018  C32 POPEn 301      94.496 106.301  31.623  1.00  0.00           C
ATOM   9021  C23 POPEn 301      91.236 103.881  34.743  1.00  0.00           C
ATOM   9024  C24 POPEn 301      91.676 102.451  35.073  1.00  0.00           C
ATOM   9027  C25 POPEn 301      93.136 102.311  35.543  1.00  0.00           C
ATOM   9030  C26 POPEn 301      93.436 102.821  36.963  1.00  0.00           C
ATOM   9033  C27 POPEn 301      94.866 102.451  37.393  1.00  0.00           C
ATOM   9036  C28 POPEn 301      95.226 102.871  38.833  1.00  0.00           C
ATOM   9039  C29 POPEn 301      96.626 102.441  39.213  1.00  0.00           C
ATOM   9041 0C21 POPEn 301      97.036 101.801  40.333  1.00  0.00           C
ATOM   9043 1C21 POPEn 301      96.196 101.381  41.513  1.00  0.00           C
ATOM   9046 2C21 POPEn 301      96.756 101.941  42.843  1.00  0.00           C
ATOM   9049 3C21 POPEn 301      95.816 101.701  44.043  1.00  0.00           C
ATOM   9052 4C21 POPEn 301      96.516 101.801  45.413  1.00  0.00           C
ATOM   9055 5C21 POPEn 301      97.206 103.151  45.713  1.00  0.00           C
ATOM   9058 6C21 POPEn 301      96.236 104.321  45.963  1.00  0.00           C
ATOM   9061 7C21 POPEn 301      96.956 105.591  46.433  1.00  0.00           C
ATOM   9064 8C21 POPEn 301      96.016 106.711  46.893  1.00  0.00           C
ATOM   9068  C33 POPEn 301      93.786 107.071  32.753  1.00  0.00           C
ATOM   9071  C34 POPEn 301      94.676 107.171  33.993  1.00  0.00           C
ATOM   9074  C35 POPEn 301      94.056 108.051  35.073  1.00  0.00           C
ATOM   9077  C36 POPEn 301      94.026 107.351  36.433  1.00  0.00           C
ATOM   9080  C37 POPEn 301      93.386 108.211  37.523  1.00  0.00           C
ATOM   9083  C38 POPEn 301      93.546 107.621  38.933  1.00  0.00           C
ATOM   9086  C39 POPEn 301      92.856 106.261  39.133  1.00  0.00           C
ATOM   9089 0C31 POPEn 301      93.226 105.661  40.493  1.00  0.00           C
ATOM   9092 1C31 POPEn 301      92.426 104.401  40.863  1.00  0.00           C
ATOM   9095 2C31 POPEn 301      92.896 103.781  42.193  1.00  0.00           C
ATOM   9098 3C31 POPEn 301      93.076 104.781  43.343  1.00  0.00           C
ATOM   9101 4C31 POPEn 301      91.816 105.591  43.673  1.00  0.00           C
ATOM   9104 5C31 POPEn 301      92.046 106.611  44.793  1.00  0.00           C
ATOM   9107 6C31 POPEn 301      90.736 107.131  45.383  1.00  0.00           C
ATOM   9111  NH3 POPEo 302     106.266  35.761  21.893  1.00  0.00           N
ATOM   9115  C12 POPEo 302     107.316  34.761  21.513  1.00  0.00           C
ATOM   9118  C11 POPEo 302     106.726  33.411  21.063  1.00  0.00           C
ATOM   9121  P   POPEo 302     107.666  30.961  20.813  1.00  0.00           P
ATOM   9122  O13 POPEo 302     106.246  30.631  20.593  1.00  0.00           O
ATOM   9123  O14 POPEo 302     108.646  30.461  19.823  1.00  0.00           O
ATOM   9124  O11 POPEo 302     108.106  30.571  22.293  1.00  0.00           O
ATOM   9125  O12 POPEo 302     107.806  32.541  20.793  1.00  0.00           O
ATOM   9126  C1  POPEo 302     107.186  29.931  23.193  1.00  0.00           C
ATOM   9129  C2  POPEo 302     107.296  30.491  24.633  1.00  0.00           C
ATOM   9131  O21 POPEo 302     106.046  30.231  25.293  1.00  0.00           O
ATOM   9132  C21 POPEo 302     106.146  30.131  26.603  1.00  0.00           C
ATOM   9133  O22 POPEo 302     107.176  29.881  27.203  1.00  0.00           O
ATOM   9134  C22 POPEo 302     104.786  30.431  27.233  1.00  0.00           C
ATOM   9137  C3  POPEo 302     107.586  32.021  24.593  1.00  0.00           C
ATOM   9140  O31 POPEo 302     107.156  32.721  25.773  1.00  0.00           O
ATOM   9141  C31 POPEo 302     107.946  33.261  26.713  1.00  0.00           C
ATOM   9142  O32 POPEo 302     107.536  34.031  27.553  1.00  0.00           O
ATOM   9143  C32 POPEo 302     109.406  32.831  26.653  1.00  0.00           C
ATOM   9146  C23 POPEo 302     104.786  30.441  28.773  1.00  0.00           C
ATOM   9149  C24 POPEo 302     105.526  31.631  29.403  1.00  0.00           C
ATOM   9152  C25 POPEo 302     105.756  31.451  30.913  1.00  0.00           C
ATOM   9155  C26 POPEo 302     104.486  31.531  31.773  1.00  0.00           C
ATOM   9158  C27 POPEo 302     104.776  31.201  33.243  1.00  0.00           C
ATOM   9161  C28 POPEo 302     103.586  31.431  34.193  1.00  0.00           C
ATOM   9164  C29 POPEo 302     102.426  30.521  33.893  1.00  0.00           C
ATOM   9166 0C21 POPEo 302     101.836  29.661  34.753  1.00  0.00           C
ATOM   9168 1C21 POPEo 302     102.196  29.471  36.203  1.00  0.00           C
ATOM   9171 2C21 POPEo 302     101.006  28.951  37.033  1.00  0.00           C
ATOM   9174 3C21 POPEo 302     100.646  27.491  36.713  1.00  0.00           C
ATOM   9177 4C21 POPEo 302      99.146  27.191  36.903  1.00  0.00           C
ATOM   9180 5C21 POPEo 302      98.716  25.851  36.293  1.00  0.00           C
ATOM   9183 6C21 POPEo 302      97.216  25.821  35.993  1.00  0.00           C
ATOM   9186 7C21 POPEo 302      96.746  24.551  35.263  1.00  0.00           C
ATOM   9189 8C21 POPEo 302      95.256  24.601  34.913  1.00  0.00           C
ATOM   9193  C33 POPEo 302     110.226  33.471  27.793  1.00  0.00           C
ATOM   9196  C34 POPEo 302     111.736  33.311  27.633  1.00  0.00           C
ATOM   9199  C35 POPEo 302     112.556  34.091  28.673  1.00  0.00           C
ATOM   9202  C36 POPEo 302     112.576  33.441  30.063  1.00  0.00           C
ATOM   9205  C37 POPEo 302     113.436  34.211  31.063  1.00  0.00           C
ATOM   9208  C38 POPEo 302     113.676  33.451  32.373  1.00  0.00           C
ATOM   9211  C39 POPEo 302     114.276  34.341  33.473  1.00  0.00           C
ATOM   9214 0C31 POPEo 302     113.216  35.251  34.113  1.00  0.00           C
ATOM   9217 1C31 POPEo 302     113.786  36.321  35.053  1.00  0.00           C
ATOM   9220 2C31 POPEo 302     112.666  37.211  35.613  1.00  0.00           C
ATOM   9223 3C31 POPEo 302     113.126  38.561  36.183  1.00  0.00           C
ATOM   9226 4C31 POPEo 302     114.076  38.471  37.373  1.00  0.00           C
ATOM   9229 5C31 POPEo 302     114.356  39.841  38.003  1.00  0.00           C
ATOM   9232 6C31 POPEo 302     115.336  39.801  39.183  1.00  0.00           C
ATOM   9236  NH3 POPEp 303      78.226  94.021  26.053  1.00  0.00           N
ATOM   9240  C12 POPEp 303      79.716  94.181  26.013  1.00  0.00           C
ATOM   9243  C11 POPEp 303      80.086  95.531  25.373  1.00  0.00           C
ATOM   9246  P   POPEp 303      82.366  96.661  24.703  1.00  0.00           P
ATOM   9247  O13 POPEp 303      83.436  96.211  23.783  1.00  0.00           O
ATOM   9248  O14 POPEp 303      81.566  97.851  24.313  1.00  0.00           O
ATOM   9249  O11 POPEp 303      82.946  96.981  26.103  1.00  0.00           O
ATOM   9250  O12 POPEp 303      81.416  95.431  24.913  1.00  0.00           O
ATOM   9251  C1  POPEp 303      82.896  96.101  27.203  1.00  0.00           C
ATOM   9254  C2  POPEp 303      83.846  96.701  28.253  1.00  0.00           C
ATOM   9256  O21 POPEp 303      83.926  95.851  29.403  1.00  0.00           O
ATOM   9257  C21 POPEp 303      82.886  95.761  30.183  1.00  0.00           C
ATOM   9258  O22 POPEp 303      81.796  96.291  30.043  1.00  0.00           O
ATOM   9259  C22 POPEp 303      83.216  94.831  31.343  1.00  0.00           C
ATOM   9262  C3  POPEp 303      83.456  98.191  28.563  1.00  0.00           C
ATOM   9265  O31 POPEp 303      83.976  98.591  29.843  1.00  0.00           O
ATOM   9266  C31 POPEp 303      83.556  99.761  30.283  1.00  0.00           C
ATOM   9267  O32 POPEp 303      82.896 100.581  29.673  1.00  0.00           O
ATOM   9268  C32 POPEp 303      84.096  99.961  31.683  1.00  0.00           C
ATOM   9271  C23 POPEp 303      82.546  95.321  32.633  1.00  0.00           C
ATOM   9274  C24 POPEp 303      82.886  94.431  33.833  1.00  0.00           C
ATOM   9277  C25 POPEp 303      82.336  95.021  35.133  1.00  0.00           C
ATOM   9280  C26 POPEp 303      80.806  94.911  35.273  1.00  0.00           C
ATOM   9283  C27 POPEp 303      80.346  93.511  35.663  1.00  0.00           C
ATOM   9286  C28 POPEp 303      78.816  93.401  35.843  1.00  0.00           C
ATOM   9289  C29 POPEp 303      78.266  94.381  36.833  1.00  0.00           C
ATOM   9291 0C21 POPEp 303      78.186  94.201  38.163  1.00  0.00           C
ATOM   9293 1C21 POPEp 303      78.656  92.961  38.883  1.00  0.00           C
ATOM   9296 2C21 POPEp 303      78.536  93.091  40.413  1.00  0.00           C
ATOM   9299 3C21 POPEp 303      77.076  93.071  40.913  1.00  0.00           C
ATOM   9302 4C21 POPEp 303      76.956  92.911  42.433  1.00  0.00           C
ATOM   9305 5C21 POPEp 303      77.396  94.141  43.233  1.00  0.00           C
ATOM   9308 6C21 POPEp 303      77.376  93.891  44.743  1.00  0.00           C
ATOM   9311 7C21 POPEp 303      77.876  95.081  45.563  1.00  0.00           C
ATOM   9314 8C21 POPEp 303      77.976  94.761  47.053  1.00  0.00           C
ATOM   9318  C33 POPEp 303      83.116 100.641  32.633  1.00  0.00           C
ATOM   9321  C34 POPEp 303      83.626 100.481  34.063  1.00  0.00           C
ATOM   9324  C35 POPEp 303      82.676 101.051  35.103  1.00  0.00           C
ATOM   9327  C36 POPEp 303      83.096 100.641  36.513  1.00  0.00           C
ATOM   9330  C37 POPEp 303      82.436 101.501  37.583  1.00  0.00           C
ATOM   9333  C38 POPEp 303      82.936 101.131  38.983  1.00  0.00           C
ATOM   9336  C39 POPEp 303      82.846 102.301  39.963  1.00  0.00           C
ATOM   9339 0C31 POPEp 303      83.906 103.381  39.703  1.00  0.00           C
ATOM   9342 1C31 POPEp 303      83.706 104.621  40.583  1.00  0.00           C
ATOM   9345 2C31 POPEp 303      84.456 105.841  40.033  1.00  0.00           C
ATOM   9348 3C31 POPEp 303      84.116 107.151  40.763  1.00  0.00           C
ATOM   9351 4C31 POPEp 303      82.656 107.611  40.593  1.00  0.00           C
ATOM   9354 5C31 POPEp 303      82.446 109.041  41.103  1.00  0.00           C
ATOM   9357 6C31 POPEp 303      81.006 109.551  40.923  1.00  0.00           C
ATOM   9361  NH3 POPEq 304      72.446  91.961  26.693  1.00  0.00           N
ATOM   9365  C12 POPEq 304      73.846  91.611  26.253  1.00  0.00           C
ATOM   9368  C11 POPEq 304      74.266  90.201  26.693  1.00  0.00           C
ATOM   9371  P   POPEq 304      76.626  90.261  25.593  1.00  0.00           P
ATOM   9372  O13 POPEq 304      75.846  89.911  24.373  1.00  0.00           O
ATOM   9373  O14 POPEq 304      77.226  91.601  25.663  1.00  0.00           O
ATOM   9374  O11 POPEq 304      77.726  89.131  25.783  1.00  0.00           O
ATOM   9375  O12 POPEq 304      75.676  90.061  26.813  1.00  0.00           O
ATOM   9376  C1  POPEq 304      77.336  87.891  26.373  1.00  0.00           C
ATOM   9379  C2  POPEq 304      77.556  87.941  27.913  1.00  0.00           C
ATOM   9381  O21 POPEq 304      78.946  87.751  28.253  1.00  0.00           O
ATOM   9382  C21 POPEq 304      79.416  86.511  28.223  1.00  0.00           C
ATOM   9383  O22 POPEq 304      78.956  85.591  27.583  1.00  0.00           O
ATOM   9384  C22 POPEq 304      80.576  86.401  29.213  1.00  0.00           C
ATOM   9387  C3  POPEq 304      76.566  87.061  28.743  1.00  0.00           C
ATOM   9390  O31 POPEq 304      76.706  87.431  30.133  1.00  0.00           O
ATOM   9391  C31 POPEq 304      75.996  88.461  30.563  1.00  0.00           C
ATOM   9392  O32 POPEq 304      75.036  88.961  29.993  1.00  0.00           O
ATOM   9393  C32 POPEq 304      76.696  89.021  31.803  1.00  0.00           C
ATOM   9396  C23 POPEq 304      80.136  85.571  30.433  1.00  0.00           C
ATOM   9399  C24 POPEq 304      80.926  85.841  31.723  1.00  0.00           C
ATOM   9402  C25 POPEq 304      80.006  85.661  32.953  1.00  0.00           C
ATOM   9405  C26 POPEq 304      80.656  86.001  34.293  1.00  0.00           C
ATOM   9408  C27 POPEq 304      81.706  84.971  34.743  1.00  0.00           C
ATOM   9411  C28 POPEq 304      82.076  85.151  36.233  1.00  0.00           C
ATOM   9414  C29 POPEq 304      83.066  84.121  36.693  1.00  0.00           C
ATOM   9416 0C21 POPEq 304      83.706  84.131  37.873  1.00  0.00           C
ATOM   9418 1C21 POPEq 304      83.486  85.141  38.973  1.00  0.00           C
ATOM   9421 2C21 POPEq 304      83.626  84.501  40.373  1.00  0.00           C
ATOM   9424 3C21 POPEq 304      83.146  85.421  41.503  1.00  0.00           C
ATOM   9427 4C21 POPEq 304      83.296  84.771  42.883  1.00  0.00           C
ATOM   9430 5C21 POPEq 304      82.616  85.571  44.003  1.00  0.00           C
ATOM   9433 6C21 POPEq 304      83.036  85.081  45.393  1.00  0.00           C
ATOM   9436 7C21 POPEq 304      82.576  85.981  46.543  1.00  0.00           C
ATOM   9439 8C21 POPEq 304      83.206  85.601  47.883  1.00  0.00           C
ATOM   9443  C33 POPEq 304      75.706  89.471  32.893  1.00  0.00           C
ATOM   9446  C34 POPEq 304      76.436  89.931  34.163  1.00  0.00           C
ATOM   9449  C35 POPEq 304      77.276  88.821  34.813  1.00  0.00           C
ATOM   9452  C36 POPEq 304      77.796  89.221  36.193  1.00  0.00           C
ATOM   9455  C37 POPEq 304      79.156  88.591  36.513  1.00  0.00           C
ATOM   9458  C38 POPEq 304      79.686  88.971  37.893  1.00  0.00           C
ATOM   9461  C39 POPEq 304      78.996  88.181  39.013  1.00  0.00           C
ATOM   9464 0C31 POPEq 304      79.366  88.711  40.403  1.00  0.00           C
ATOM   9467 1C31 POPEq 304      78.606  88.011  41.543  1.00  0.00           C
ATOM   9470 2C31 POPEq 304      78.716  88.791  42.863  1.00  0.00           C
ATOM   9473 3C31 POPEq 304      80.126  88.801  43.473  1.00  0.00           C
ATOM   9476 4C31 POPEq 304      80.256  89.821  44.613  1.00  0.00           C
ATOM   9479 5C31 POPEq 304      81.586  89.711  45.353  1.00  0.00           C
ATOM   9482 6C31 POPEq 304      81.716  90.701  46.503  1.00  0.00           C
ATOM   9486  NH3 POPEr 305      16.466 108.401  64.453  1.00  0.00           N
ATOM   9490  C12 POPEr 305      16.816 107.241  65.333  1.00  0.00           C
ATOM   9493  C11 POPEr 305      15.786 106.101  65.203  1.00  0.00           C
ATOM   9496  P   POPEr 305      13.616 107.441  66.113  1.00  0.00           P
ATOM   9497  O13 POPEr 305      12.266 106.851  66.113  1.00  0.00           O
ATOM   9498  O14 POPEr 305      14.076 108.231  67.273  1.00  0.00           O
ATOM   9499  O11 POPEr 305      13.896 108.271  64.803  1.00  0.00           O
ATOM   9500  O12 POPEr 305      14.646 106.281  66.003  1.00  0.00           O
ATOM   9501  C1  POPEr 305      12.866 108.751  63.933  1.00  0.00           C
ATOM   9504  C2  POPEr 305      13.236 108.391  62.483  1.00  0.00           C
ATOM   9506  O21 POPEr 305      12.346 109.071  61.573  1.00  0.00           O
ATOM   9507  C21 POPEr 305      12.836 109.241  60.343  1.00  0.00           C
ATOM   9508  O22 POPEr 305      13.996 109.101  60.023  1.00  0.00           O
ATOM   9509  C22 POPEr 305      11.726 109.691  59.383  1.00  0.00           C
ATOM   9512  C3  POPEr 305      13.166 106.851  62.313  1.00  0.00           C
ATOM   9515  O31 POPEr 305      13.806 106.351  61.123  1.00  0.00           O
ATOM   9516  C31 POPEr 305      15.136 106.371  61.143  1.00  0.00           C
ATOM   9517  O32 POPEr 305      15.836 106.921  61.983  1.00  0.00           O
ATOM   9518  C32 POPEr 305      15.646 105.531  59.963  1.00  0.00           C
ATOM   9521  C23 POPEr 305      11.766 108.931  58.033  1.00  0.00           C
ATOM   9524  C24 POPEr 305      10.566 109.251  57.123  1.00  0.00           C
ATOM   9527  C25 POPEr 305      10.656 108.731  55.673  1.00  0.00           C
ATOM   9530  C26 POPEr 305      11.686 109.461  54.783  1.00  0.00           C
ATOM   9533  C27 POPEr 305      11.546 109.081  53.303  1.00  0.00           C
ATOM   9536  C28 POPEr 305      12.226 110.071  52.323  1.00  0.00           C
ATOM   9539  C29 POPEr 305      13.726 110.021  52.333  1.00  0.00           C
ATOM   9541 0C21 POPEr 305      14.536 110.921  51.743  1.00  0.00           C
ATOM   9543 1C21 POPEr 305      14.106 112.131  50.943  1.00  0.00           C
ATOM   9546 2C21 POPEr 305      15.256 112.801  50.153  1.00  0.00           C
ATOM   9549 3C21 POPEr 305      16.466 113.201  51.023  1.00  0.00           C
ATOM   9552 4C21 POPEr 305      17.506 114.071  50.293  1.00  0.00           C
ATOM   9555 5C21 POPEr 305      18.836 114.141  51.063  1.00  0.00           C
ATOM   9558 6C21 POPEr 305      19.786 112.981  50.723  1.00  0.00           C
ATOM   9561 7C21 POPEr 305      21.106 113.031  51.503  1.00  0.00           C
ATOM   9564 8C21 POPEr 305      22.156 112.041  50.993  1.00  0.00           C
ATOM   9568  C33 POPEr 305      15.016 104.101  59.883  1.00  0.00           C
ATOM   9571  C34 POPEr 305      15.286 103.391  58.533  1.00  0.00           C
ATOM   9574  C35 POPEr 305      14.426 103.971  57.403  1.00  0.00           C
ATOM   9577  C36 POPEr 305      14.746 103.451  55.993  1.00  0.00           C
ATOM   9580  C37 POPEr 305      13.776 104.041  54.953  1.00  0.00           C
ATOM   9583  C38 POPEr 305      14.096 103.681  53.503  1.00  0.00           C
ATOM   9586  C39 POPEr 305      12.886 103.891  52.583  1.00  0.00           C
ATOM   9589 0C31 POPEr 305      13.216 103.501  51.143  1.00  0.00           C
ATOM   9592 1C31 POPEr 305      11.976 103.321  50.263  1.00  0.00           C
ATOM   9595 2C31 POPEr 305      12.376 103.031  48.813  1.00  0.00           C
ATOM   9598 3C31 POPEr 305      11.166 102.791  47.893  1.00  0.00           C
ATOM   9601 4C31 POPEr 305      11.576 102.631  46.423  1.00  0.00           C
ATOM   9604 5C31 POPEr 305      10.366 102.591  45.483  1.00  0.00           C
ATOM   9607 6C31 POPEr 305      10.756 102.491  44.013  1.00  0.00           C
ATOM   9611  NH3 POPEs 306      25.276  73.211  24.533  1.00  0.00           N
ATOM   9615  C12 POPEs 306      25.226  74.621  25.063  1.00  0.00           C
ATOM   9618  C11 POPEs 306      24.336  75.551  24.223  1.00  0.00           C
ATOM   9621  P   POPEs 306      25.446  77.871  24.933  1.00  0.00           P
ATOM   9622  O13 POPEs 306      26.606  77.451  24.093  1.00  0.00           O
ATOM   9623  O14 POPEs 306      24.966  79.251  24.793  1.00  0.00           O
ATOM   9624  O11 POPEs 306      25.956  77.691  26.413  1.00  0.00           O
ATOM   9625  O12 POPEs 306      24.256  76.841  24.823  1.00  0.00           O
ATOM   9626  C1  POPEs 306      25.426  76.821  27.393  1.00  0.00           C
ATOM   9629  C2  POPEs 306      25.266  77.571  28.733  1.00  0.00           C
ATOM   9631  O21 POPEs 306      24.806  76.651  29.733  1.00  0.00           O
ATOM   9632  C21 POPEs 306      25.726  75.801  30.193  1.00  0.00           C
ATOM   9633  O22 POPEs 306      26.926  76.011  30.233  1.00  0.00           O
ATOM   9634  C22 POPEs 306      25.026  74.471  30.473  1.00  0.00           C
ATOM   9637  C3  POPEs 306      24.246  78.731  28.583  1.00  0.00           C
ATOM   9640  O31 POPEs 306      24.166  79.501  29.803  1.00  0.00           O
ATOM   9641  C31 POPEs 306      25.156  80.381  29.943  1.00  0.00           C
ATOM   9642  O32 POPEs 306      25.856  80.811  29.053  1.00  0.00           O
ATOM   9643  C32 POPEs 306      25.346  80.731  31.413  1.00  0.00           C
ATOM   9646  C23 POPEs 306      25.736  73.511  31.443  1.00  0.00           C
ATOM   9649  C24 POPEs 306      25.296  72.071  31.183  1.00  0.00           C
ATOM   9652  C25 POPEs 306      25.546  71.131  32.363  1.00  0.00           C
ATOM   9655  C26 POPEs 306      24.486  71.281  33.463  1.00  0.00           C
ATOM   9658  C27 POPEs 306      24.736  70.311  34.623  1.00  0.00           C
ATOM   9661  C28 POPEs 306      23.766  70.461  35.803  1.00  0.00           C
ATOM   9664  C29 POPEs 306      23.926  71.811  36.463  1.00  0.00           C
ATOM   9666 0C21 POPEs 306      24.496  72.071  37.653  1.00  0.00           C
ATOM   9668 1C21 POPEs 306      25.096  71.061  38.593  1.00  0.00           C
ATOM   9671 2C21 POPEs 306      24.136  70.761  39.763  1.00  0.00           C
ATOM   9674 3C21 POPEs 306      24.196  71.821  40.873  1.00  0.00           C
ATOM   9677 4C21 POPEs 306      23.206  71.551  42.013  1.00  0.00           C
ATOM   9680 5C21 POPEs 306      23.476  72.391  43.273  1.00  0.00           C
ATOM   9683 6C21 POPEs 306      23.496  73.911  43.023  1.00  0.00           C
ATOM   9686 7C21 POPEs 306      23.716  74.731  44.293  1.00  0.00           C
ATOM   9689 8C21 POPEs 306      24.016  76.201  43.993  1.00  0.00           C
ATOM   9693  C33 POPEs 306      25.676  79.501  32.293  1.00  0.00           C
ATOM   9696  C34 POPEs 306      24.456  78.621  32.623  1.00  0.00           C
ATOM   9699  C35 POPEs 306      24.686  77.701  33.823  1.00  0.00           C
ATOM   9702  C36 POPEs 306      24.796  78.501  35.123  1.00  0.00           C
ATOM   9705  C37 POPEs 306      24.366  77.741  36.373  1.00  0.00           C
ATOM   9708  C38 POPEs 306      24.526  78.641  37.603  1.00  0.00           C
ATOM   9711  C39 POPEs 306      23.676  78.231  38.803  1.00  0.00           C
ATOM   9714 0C31 POPEs 306      23.976  79.141  39.993  1.00  0.00           C
ATOM   9717 1C31 POPEs 306      22.976  79.001  41.143  1.00  0.00           C
ATOM   9720 2C31 POPEs 306      23.216  80.011  42.283  1.00  0.00           C
ATOM   9723 3C31 POPEs 306      24.546  79.821  43.033  1.00  0.00           C
ATOM   9726 4C31 POPEs 306      25.686  80.741  42.573  1.00  0.00           C
ATOM   9729 5C31 POPEs 306      26.946  80.551  43.423  1.00  0.00           C
ATOM   9732 6C31 POPEs 306      28.136  81.411  42.993  1.00  0.00           C
ATOM   9736  NH3 POPEt 307     127.246  76.531  24.753  1.00  0.00           N
ATOM   9740  C12 POPEt 307     125.736  76.631  24.823  1.00  0.00           C
ATOM   9743  C11 POPEt 307     125.276  77.881  25.593  1.00  0.00           C
ATOM   9746  P   POPEt 307     123.006  78.731  24.483  1.00  0.00           P
ATOM   9747  O13 POPEt 307     122.866  77.901  23.273  1.00  0.00           O
ATOM   9748  O14 POPEt 307     123.566  80.081  24.313  1.00  0.00           O
ATOM   9749  O11 POPEt 307     121.576  78.861  25.153  1.00  0.00           O
ATOM   9750  O12 POPEt 307     123.846  77.971  25.613  1.00  0.00           O
ATOM   9751  C1  POPEt 307     121.186  78.061  26.263  1.00  0.00           C
ATOM   9754  C2  POPEt 307     121.456  78.851  27.563  1.00  0.00           C
ATOM   9756  O21 POPEt 307     121.666  77.931  28.653  1.00  0.00           O
ATOM   9757  C21 POPEt 307     121.026  78.091  29.793  1.00  0.00           C
ATOM   9758  O22 POPEt 307     119.856  78.341  29.973  1.00  0.00           O
ATOM   9759  C22 POPEt 307     122.116  77.961  30.863  1.00  0.00           C
ATOM   9762  C3  POPEt 307     120.456  80.041  27.793  1.00  0.00           C
ATOM   9765  O31 POPEt 307     120.776  80.771  28.983  1.00  0.00           O
ATOM   9766  C31 POPEt 307     121.606  81.771  28.873  1.00  0.00           C
ATOM   9767  O32 POPEt 307     122.116  82.191  27.843  1.00  0.00           O
ATOM   9768  C32 POPEt 307     121.936  82.241  30.283  1.00  0.00           C
ATOM   9771  C23 POPEt 307     121.656  78.021  32.333  1.00  0.00           C
ATOM   9774  C24 POPEt 307     122.856  77.941  33.293  1.00  0.00           C
ATOM   9777  C25 POPEt 307     123.696  76.671  33.083  1.00  0.00           C
ATOM   9780  C26 POPEt 307     124.816  76.491  34.113  1.00  0.00           C
ATOM   9783  C27 POPEt 307     125.726  75.311  33.753  1.00  0.00           C
ATOM   9786  C28 POPEt 307     126.676  74.871  34.883  1.00  0.00           C
ATOM   9789  C29 POPEt 307     127.606  75.971  35.323  1.00  0.00           C
ATOM   9791 0C21 POPEt 307     127.966  76.251  36.593  1.00  0.00           C
ATOM   9793 1C21 POPEt 307     127.546  75.511  37.833  1.00  0.00           C
ATOM   9796 2C21 POPEt 307     127.236  76.421  39.043  1.00  0.00           C
ATOM   9799 3C21 POPEt 307     127.186  75.591  40.333  1.00  0.00           C
ATOM   9802 4C21 POPEt 307     127.146  76.421  41.623  1.00  0.00           C
ATOM   9805 5C21 POPEt 307     125.766  77.001  41.953  1.00  0.00           C
ATOM   9808 6C21 POPEt 307     125.806  77.801  43.263  1.00  0.00           C
ATOM   9811 7C21 POPEt 307     124.456  78.451  43.603  1.00  0.00           C
ATOM   9814 8C21 POPEt 307     124.486  79.261  44.903  1.00  0.00           C
ATOM   9818  C33 POPEt 307     121.806  83.771  30.443  1.00  0.00           C
ATOM   9821  C34 POPEt 307     121.976  84.231  31.893  1.00  0.00           C
ATOM   9824  C35 POPEt 307     123.176  83.621  32.633  1.00  0.00           C
ATOM   9827  C36 POPEt 307     123.366  84.331  33.973  1.00  0.00           C
ATOM   9830  C37 POPEt 307     124.226  83.581  34.993  1.00  0.00           C
ATOM   9833  C38 POPEt 307     124.216  84.281  36.363  1.00  0.00           C
ATOM   9836  C39 POPEt 307     125.416  83.921  37.243  1.00  0.00           C
ATOM   9839 0C31 POPEt 307     125.826  85.071  38.193  1.00  0.00           C
ATOM   9842 1C31 POPEt 307     126.396  86.271  37.423  1.00  0.00           C
ATOM   9845 2C31 POPEt 307     127.086  87.321  38.303  1.00  0.00           C
ATOM   9848 3C31 POPEt 307     127.646  88.511  37.513  1.00  0.00           C
ATOM   9851 4C31 POPEt 307     128.608  88.111  36.383  1.00  0.00           C
ATOM   9854 5C31 POPEt 307     129.148  89.321  35.613  1.00  0.00           C
ATOM   9857 6C31 POPEt 307     130.058  88.921  34.443  1.00  0.00           C
ATOM   9861  NH3 POPEu 308      22.716  39.391  66.193  1.00  0.00           N
ATOM   9865  C12 POPEu 308      21.216  39.461  66.243  1.00  0.00           C
ATOM   9868  C11 POPEu 308      20.666  39.771  64.843  1.00  0.00           C
ATOM   9871  P   POPEu 308      19.176  41.951  64.563  1.00  0.00           P
ATOM   9872  O13 POPEu 308      17.726  42.221  64.533  1.00  0.00           O
ATOM   9873  O14 POPEu 308      19.976  42.831  65.433  1.00  0.00           O
ATOM   9874  O11 POPEu 308      19.706  42.061  63.093  1.00  0.00           O
ATOM   9875  O12 POPEu 308      19.396  40.421  64.943  1.00  0.00           O
ATOM   9876  C1  POPEu 308      21.046  42.411  62.743  1.00  0.00           C
ATOM   9879  C2  POPEu 308      21.536  41.561  61.533  1.00  0.00           C
ATOM   9881  O21 POPEu 308      21.586  42.361  60.343  1.00  0.00           O
ATOM   9882  C21 POPEu 308      22.606  43.181  60.223  1.00  0.00           C
ATOM   9883  O22 POPEu 308      23.376  43.561  61.083  1.00  0.00           O
ATOM   9884  C22 POPEu 308      22.686  43.651  58.773  1.00  0.00           C
ATOM   9887  C3  POPEu 308      20.596  40.361  61.213  1.00  0.00           C
ATOM   9890  O31 POPEu 308      21.056  39.711  60.013  1.00  0.00           O
ATOM   9891  C31 POPEu 308      20.376  39.681  58.873  1.00  0.00           C
ATOM   9892  O32 POPEu 308      20.906  39.621  57.773  1.00  0.00           O
ATOM   9893  C32 POPEu 308      18.846  39.691  59.033  1.00  0.00           C
ATOM   9896  C23 POPEu 308      22.596  45.181  58.693  1.00  0.00           C
ATOM   9899  C24 POPEu 308      22.276  45.721  57.293  1.00  0.00           C
ATOM   9902  C25 POPEu 308      23.196  45.271  56.143  1.00  0.00           C
ATOM   9905  C26 POPEu 308      24.586  45.921  56.153  1.00  0.00           C
ATOM   9908  C27 POPEu 308      25.316  45.801  54.803  1.00  0.00           C
ATOM   9911  C28 POPEu 308      25.236  47.061  53.923  1.00  0.00           C
ATOM   9914  C29 POPEu 308      23.826  47.371  53.483  1.00  0.00           C
ATOM   9916 0C21 POPEu 308      23.336  47.241  52.243  1.00  0.00           C
ATOM   9918 1C21 POPEu 308      24.076  46.721  51.043  1.00  0.00           C
ATOM   9921 2C21 POPEu 308      23.106  46.181  49.983  1.00  0.00           C
ATOM   9924 3C21 POPEu 308      22.436  44.861  50.393  1.00  0.00           C
ATOM   9927 4C21 POPEu 308      21.186  44.581  49.543  1.00  0.00           C
ATOM   9930 5C21 POPEu 308      19.926  45.281  50.053  1.00  0.00           C
ATOM   9933 6C21 POPEu 308      18.816  44.261  50.363  1.00  0.00           C
ATOM   9936 7C21 POPEu 308      17.596  44.871  51.053  1.00  0.00           C
ATOM   9939 8C21 POPEu 308      16.526  43.811  51.313  1.00  0.00           C
ATOM   9943  C33 POPEu 308      18.166  39.071  57.783  1.00  0.00           C
ATOM   9946  C34 POPEu 308      16.646  38.881  57.923  1.00  0.00           C
ATOM   9949  C35 POPEu 308      15.786  39.671  56.923  1.00  0.00           C
ATOM   9952  C36 POPEu 308      15.966  39.211  55.463  1.00  0.00           C
ATOM   9955  C37 POPEu 308      14.906  39.771  54.503  1.00  0.00           C
ATOM   9958  C38 POPEu 308      15.326  39.681  53.023  1.00  0.00           C
ATOM   9961  C39 POPEu 308      14.586  40.681  52.123  1.00  0.00           C
ATOM   9964 0C31 POPEu 308      14.816  40.431  50.623  1.00  0.00           C
ATOM   9967 1C31 POPEu 308      13.976  41.361  49.733  1.00  0.00           C
ATOM   9970 2C31 POPEu 308      14.116  41.051  48.233  1.00  0.00           C
ATOM   9973 3C31 POPEu 308      13.466  42.111  47.313  1.00  0.00           C
ATOM   9976 4C31 POPEu 308      14.196  43.471  47.353  1.00  0.00           C
ATOM   9979 5C31 POPEu 308      13.816  44.391  46.193  1.00  0.00           C
ATOM   9982 6C31 POPEu 308      14.456  45.781  46.303  1.00  0.00           C
ATOM   9986  NH3 POPEv 309     108.166  72.181  68.843  1.00  0.00           N
ATOM   9990  C12 POPEv 309     109.116  73.271  69.253  1.00  0.00           C
ATOM   9993  C11 POPEv 309     110.476  72.701  69.663  1.00  0.00           C
ATOM   9996  P   POPEv 309     111.426  70.551  68.383  1.00  0.00           P
ATOM   9997  O13 POPEv 309     112.176  70.481  67.113  1.00  0.00           O
ATOM   9998  O14 POPEv 309     112.126  70.071  69.593  1.00  0.00           O
ATOM   9999  O11 POPEv 309     110.026  69.821  68.243  1.00  0.00           O
ATOM  10000  O12 POPEv 309     111.086  72.061  68.563  1.00  0.00           O
ATOM  10001  C1  POPEv 309     109.986  68.501  67.633  1.00  0.00           C
ATOM  10004  C2  POPEv 309     109.466  68.561  66.163  1.00  0.00           C
ATOM  10006  O21 POPEv 309     110.626  68.751  65.303  1.00  0.00           O
ATOM  10007  C21 POPEv 309     110.676  69.531  64.263  1.00  0.00           C
ATOM  10008  O22 POPEv 309     109.786  70.241  63.833  1.00  0.00           O
ATOM  10009  C22 POPEv 309     112.066  69.521  63.653  1.00  0.00           C
ATOM  10012  C3  POPEv 309     108.246  69.541  66.153  1.00  0.00           C
ATOM  10015  O31 POPEv 309     107.386  69.511  64.983  1.00  0.00           O
ATOM  10016  C31 POPEv 309     106.466  70.491  65.093  1.00  0.00           C
ATOM  10017  O32 POPEv 309     106.426  71.291  66.013  1.00  0.00           O
ATOM  10018  C32 POPEv 309     105.556  70.461  63.873  1.00  0.00           C
ATOM  10021  C23 POPEv 309     112.006  69.151  62.153  1.00  0.00           C
ATOM  10024  C24 POPEv 309     113.396  69.131  61.513  1.00  0.00           C
ATOM  10027  C25 POPEv 309     113.446  68.401  60.173  1.00  0.00           C
ATOM  10030  C26 POPEv 309     112.716  69.151  59.053  1.00  0.00           C
ATOM  10033  C27 POPEv 309     112.756  68.361  57.733  1.00  0.00           C
ATOM  10036  C28 POPEv 309     112.006  69.081  56.603  1.00  0.00           C
ATOM  10039  C29 POPEv 309     112.076  68.321  55.313  1.00  0.00           C
ATOM  10041 0C21 POPEv 309     111.496  68.711  54.163  1.00  0.00           C
ATOM  10043 1C21 POPEv 309     110.666  69.951  54.013  1.00  0.00           C
ATOM  10046 2C21 POPEv 309     111.496  71.231  53.773  1.00  0.00           C
ATOM  10049 3C21 POPEv 309     112.286  71.241  52.453  1.00  0.00           C
ATOM  10052 4C21 POPEv 309     112.856  72.631  52.083  1.00  0.00           C
ATOM  10055 5C21 POPEv 309     111.736  73.611  51.743  1.00  0.00           C
ATOM  10058 6C21 POPEv 309     112.146  75.071  51.493  1.00  0.00           C
ATOM  10061 7C21 POPEv 309     110.866  75.921  51.413  1.00  0.00           C
ATOM  10064 8C21 POPEv 309     111.066  77.431  51.393  1.00  0.00           C
ATOM  10068  C33 POPEv 309     104.366  71.421  64.023  1.00  0.00           C
ATOM  10071  C34 POPEv 309     103.466  71.461  62.773  1.00  0.00           C
ATOM  10074  C35 POPEv 309     104.196  71.331  61.433  1.00  0.00           C
ATOM  10077  C36 POPEv 309     103.246  71.581  60.263  1.00  0.00           C
ATOM  10080  C37 POPEv 309     103.946  71.561  58.903  1.00  0.00           C
ATOM  10083  C38 POPEv 309     103.086  72.101  57.743  1.00  0.00           C
ATOM  10086  C39 POPEv 309     102.806  73.611  57.823  1.00  0.00           C
ATOM  10089 0C31 POPEv 309     101.776  74.101  56.793  1.00  0.00           C
ATOM  10092 1C31 POPEv 309     101.516  75.601  56.933  1.00  0.00           C
ATOM  10095 2C31 POPEv 309     100.406  76.131  56.013  1.00  0.00           C
ATOM  10098 3C31 POPEv 309     100.726  76.031  54.523  1.00  0.00           C
ATOM  10101 4C31 POPEv 309      99.656  76.721  53.663  1.00  0.00           C
ATOM  10104 5C31 POPEv 309     100.016  76.761  52.173  1.00  0.00           C
ATOM  10107 6C31 POPEv 309      99.016  77.581  51.353  1.00  0.00           C
ATOM  10111  NH3 POPEw 310      49.996 117.291  66.763  1.00  0.00           N
ATOM  10115  C12 POPEw 310      49.996 116.701  65.373  1.00  0.00           C
ATOM  10118  C11 POPEw 310      51.256 117.111  64.573  1.00  0.00           C
ATOM  10121  P   POPEw 310      53.026 115.251  65.313  1.00  0.00           P
ATOM  10122  O13 POPEw 310      52.516 115.431  66.683  1.00  0.00           O
ATOM  10123  O14 POPEw 310      54.466 115.531  65.123  1.00  0.00           O
ATOM  10124  O11 POPEw 310      52.826 113.741  64.953  1.00  0.00           O
ATOM  10125  O12 POPEw 310      52.116 116.011  64.273  1.00  0.00           O
ATOM  10126  C1  POPEw 310      51.596 113.021  64.843  1.00  0.00           C
ATOM  10129  C2  POPEw 310      50.846 113.191  63.483  1.00  0.00           C
ATOM  10131  O21 POPEw 310      49.726 114.041  63.753  1.00  0.00           O
ATOM  10132  C21 POPEw 310      49.056 114.731  62.813  1.00  0.00           C
ATOM  10133  O22 POPEw 310      47.916 115.131  62.973  1.00  0.00           O
ATOM  10134  C22 POPEw 310      49.876 115.121  61.583  1.00  0.00           C
ATOM  10137  C3  POPEw 310      50.306 111.841  62.873  1.00  0.00           C
ATOM  10140  O31 POPEw 310      49.536 112.101  61.683  1.00  0.00           O
ATOM  10141  C31 POPEw 310      49.566 111.311  60.623  1.00  0.00           C
ATOM  10142  O32 POPEw 310      50.096 110.211  60.543  1.00  0.00           O
ATOM  10143  C32 POPEw 310      48.866 112.051  59.483  1.00  0.00           C
ATOM  10146  C23 POPEw 310      48.996 115.911  60.573  1.00  0.00           C
ATOM  10149  C24 POPEw 310      49.716 116.181  59.253  1.00  0.00           C
ATOM  10152  C25 POPEw 310      48.796 116.121  58.023  1.00  0.00           C
ATOM  10155  C26 POPEw 310      49.616 116.211  56.733  1.00  0.00           C
ATOM  10158  C27 POPEw 310      48.806 115.921  55.463  1.00  0.00           C
ATOM  10161  C28 POPEw 310      49.686 116.071  54.213  1.00  0.00           C
ATOM  10164  C29 POPEw 310      49.036 115.531  52.953  1.00  0.00           C
ATOM  10166 0C21 POPEw 310      49.416 114.411  52.293  1.00  0.00           C
ATOM  10168 1C21 POPEw 310      50.516 113.481  52.723  1.00  0.00           C
ATOM  10171 2C21 POPEw 310      50.496 112.121  51.993  1.00  0.00           C
ATOM  10174 3C21 POPEw 310      49.216 111.311  52.253  1.00  0.00           C
ATOM  10177 4C21 POPEw 310      49.276 109.881  51.703  1.00  0.00           C
ATOM  10180 5C21 POPEw 310      49.166 109.861  50.173  1.00  0.00           C
ATOM  10183 6C21 POPEw 310      48.896 108.471  49.593  1.00  0.00           C
ATOM  10186 7C21 POPEw 310      48.686 108.501  48.083  1.00  0.00           C
ATOM  10189 8C21 POPEw 310      48.266 107.151  47.493  1.00  0.00           C
ATOM  10193  C33 POPEw 310      48.016 111.151  58.543  1.00  0.00           C
ATOM  10196  C34 POPEw 310      48.716 110.811  57.223  1.00  0.00           C
ATOM  10199  C35 POPEw 310      47.746 110.241  56.183  1.00  0.00           C
ATOM  10202  C36 POPEw 310      47.166 108.871  56.563  1.00  0.00           C
ATOM  10205  C37 POPEw 310      46.316 108.261  55.443  1.00  0.00           C
ATOM  10208  C38 POPEw 310      45.746 106.901  55.853  1.00  0.00           C
ATOM  10211  C39 POPEw 310      44.716 106.371  54.853  1.00  0.00           C
ATOM  10214 0C31 POPEw 310      44.046 105.091  55.363  1.00  0.00           C
ATOM  10217 1C31 POPEw 310      42.806 104.701  54.543  1.00  0.00           C
ATOM  10220 2C31 POPEw 310      42.986 103.391  53.763  1.00  0.00           C
ATOM  10223 3C31 POPEw 310      43.036 102.161  54.683  1.00  0.00           C
ATOM  10226 4C31 POPEw 310      43.046 100.841  53.913  1.00  0.00           C
ATOM  10229 5C31 POPEw 310      43.036  99.621  54.833  1.00  0.00           C
ATOM  10232 6C31 POPEw 310      43.036  98.301  54.073  1.00  0.00           C
ATOM  10236  NH3 POPEx 311      39.556  62.561  65.633  1.00  0.00           N
ATOM  10240  C12 POPEx 311      38.836  61.351  66.123  1.00  0.00           C
ATOM  10243  C11 POPEx 311      38.676  61.411  67.653  1.00  0.00           C
ATOM  10246  P   POPEx 311      36.106  61.091  67.903  1.00  0.00           P
ATOM  10247  O13 POPEx 311      36.096  62.471  67.363  1.00  0.00           O
ATOM  10248  O14 POPEx 311      35.266  60.851  69.073  1.00  0.00           O
ATOM  10249  O11 POPEx 311      35.666  60.111  66.733  1.00  0.00           O
ATOM  10250  O12 POPEx 311      37.596  60.621  68.123  1.00  0.00           O
ATOM  10251  C1  POPEx 311      34.996  60.631  65.583  1.00  0.00           C
ATOM  10254  C2  POPEx 311      35.466  59.901  64.303  1.00  0.00           C
ATOM  10256  O21 POPEx 311      35.296  60.811  63.213  1.00  0.00           O
ATOM  10257  C21 POPEx 311      36.356  61.181  62.523  1.00  0.00           C
ATOM  10258  O22 POPEx 311      37.516  61.041  62.863  1.00  0.00           O
ATOM  10259  C22 POPEx 311      35.846  61.761  61.213  1.00  0.00           C
ATOM  10262  C3  POPEx 311      34.606  58.621  64.043  1.00  0.00           C
ATOM  10265  O31 POPEx 311      34.726  58.171  62.663  1.00  0.00           O
ATOM  10266  C31 POPEx 311      33.586  58.061  61.973  1.00  0.00           C
ATOM  10267  O32 POPEx 311      32.476  58.221  62.443  1.00  0.00           O
ATOM  10268  C32 POPEx 311      33.896  57.871  60.493  1.00  0.00           C
ATOM  10271  C23 POPEx 311      36.926  62.361  60.303  1.00  0.00           C
ATOM  10274  C24 POPEx 311      36.276  62.931  59.043  1.00  0.00           C
ATOM  10277  C25 POPEx 311      37.296  63.381  58.003  1.00  0.00           C
ATOM  10280  C26 POPEx 311      37.616  64.871  58.103  1.00  0.00           C
ATOM  10283  C27 POPEx 311      38.476  65.311  56.923  1.00  0.00           C
ATOM  10286  C28 POPEx 311      38.586  66.831  56.773  1.00  0.00           C
ATOM  10289  C29 POPEx 311      39.126  67.131  55.403  1.00  0.00           C
ATOM  10291 0C21 POPEx 311      38.566  67.951  54.493  1.00  0.00           C
ATOM  10293 1C21 POPEx 311      37.326  68.771  54.703  1.00  0.00           C
ATOM  10296 2C21 POPEx 311      36.656  69.151  53.363  1.00  0.00           C
ATOM  10299 3C21 POPEx 311      35.506  70.141  53.583  1.00  0.00           C
ATOM  10302 4C21 POPEx 311      34.976  70.761  52.283  1.00  0.00           C
ATOM  10305 5C21 POPEx 311      33.566  70.281  51.923  1.00  0.00           C
ATOM  10308 6C21 POPEx 311      32.966  71.061  50.753  1.00  0.00           C
ATOM  10311 7C21 POPEx 311      32.676  70.181  49.533  1.00  0.00           C
ATOM  10314 8C21 POPEx 311      31.966  70.941  48.413  1.00  0.00           C
ATOM  10318  C33 POPEx 311      32.736  57.161  59.783  1.00  0.00           C
ATOM  10321  C34 POPEx 311      32.936  56.961  58.273  1.00  0.00           C
ATOM  10324  C35 POPEx 311      32.036  55.821  57.763  1.00  0.00           C
ATOM  10327  C36 POPEx 311      32.176  55.551  56.263  1.00  0.00           C
ATOM  10330  C37 POPEx 311      31.436  54.281  55.823  1.00  0.00           C
ATOM  10333  C38 POPEx 311      31.746  53.931  54.363  1.00  0.00           C
ATOM  10336  C39 POPEx 311      30.636  53.141  53.663  1.00  0.00           C
ATOM  10339 0C31 POPEx 311      30.476  51.691  54.133  1.00  0.00           C
ATOM  10342 1C31 POPEx 311      29.416  50.951  53.303  1.00  0.00           C
ATOM  10345 2C31 POPEx 311      29.136  49.541  53.823  1.00  0.00           C
ATOM  10348 3C31 POPEx 311      29.546  48.411  52.863  1.00  0.00           C
ATOM  10351 4C31 POPEx 311      28.616  48.311  51.643  1.00  0.00           C
ATOM  10354 5C31 POPEx 311      28.646  46.931  50.983  1.00  0.00           C
ATOM  10357 6C31 POPEx 311      27.726  46.841  49.763  1.00  0.00           C
ATOM  10361  NH3 POPEy 312      77.236  27.701  63.233  1.00  0.00           N
ATOM  10365  C12 POPEy 312      75.856  27.941  62.673  1.00  0.00           C
ATOM  10368  C11 POPEy 312      75.136  26.601  62.513  1.00  0.00           C
ATOM  10371  P   POPEy 312      74.546  24.461  63.883  1.00  0.00           P
ATOM  10372  O13 POPEy 312      75.536  23.471  64.393  1.00  0.00           O
ATOM  10373  O14 POPEy 312      73.286  24.641  64.633  1.00  0.00           O
ATOM  10374  O11 POPEy 312      74.186  24.031  62.423  1.00  0.00           O
ATOM  10375  O12 POPEy 312      75.266  25.841  63.713  1.00  0.00           O
ATOM  10376  C1  POPEy 312      72.836  24.061  61.963  1.00  0.00           C
ATOM  10379  C2  POPEy 312      72.786  23.871  60.433  1.00  0.00           C
ATOM  10381  O21 POPEy 312      71.706  22.971  60.113  1.00  0.00           O
ATOM  10382  C21 POPEy 312      70.536  23.511  59.843  1.00  0.00           C
ATOM  10383  O22 POPEy 312      69.556  23.441  60.573  1.00  0.00           O
ATOM  10384  C22 POPEy 312      70.596  24.311  58.543  1.00  0.00           C
ATOM  10387  C3  POPEy 312      74.096  23.301  59.843  1.00  0.00           C
ATOM  10390  O31 POPEy 312      74.126  23.431  58.393  1.00  0.00           O
ATOM  10391  C31 POPEy 312      73.626  22.401  57.723  1.00  0.00           C
ATOM  10392  O32 POPEy 312      73.206  21.371  58.213  1.00  0.00           O
ATOM  10393  C32 POPEy 312      73.576  22.751  56.243  1.00  0.00           C
ATOM  10396  C23 POPEy 312      69.616  23.841  57.443  1.00  0.00           C
ATOM  10399  C24 POPEy 312      69.746  24.741  56.203  1.00  0.00           C
ATOM  10402  C25 POPEy 312      68.936  24.291  54.993  1.00  0.00           C
ATOM  10405  C26 POPEy 312      67.416  24.291  55.183  1.00  0.00           C
ATOM  10408  C27 POPEy 312      66.846  25.641  55.663  1.00  0.00           C
ATOM  10411  C28 POPEy 312      65.336  25.791  55.413  1.00  0.00           C
ATOM  10414  C29 POPEy 312      65.026  25.931  53.933  1.00  0.00           C
ATOM  10416 0C21 POPEy 312      64.836  27.091  53.273  1.00  0.00           C
ATOM  10418 1C21 POPEy 312      64.826  28.471  53.863  1.00  0.00           C
ATOM  10421 2C21 POPEy 312      63.666  29.351  53.373  1.00  0.00           C
ATOM  10424 3C21 POPEy 312      62.266  28.741  53.603  1.00  0.00           C
ATOM  10427 4C21 POPEy 312      61.666  28.091  52.343  1.00  0.00           C
ATOM  10430 5C21 POPEy 312      61.386  29.091  51.213  1.00  0.00           C
ATOM  10433 6C21 POPEy 312      59.906  29.171  50.803  1.00  0.00           C
ATOM  10436 7C21 POPEy 312      59.006  29.731  51.913  1.00  0.00           C
ATOM  10439 8C21 POPEy 312      57.776  28.871  52.173  1.00  0.00           C
ATOM  10443  C33 POPEy 312      72.546  21.881  55.483  1.00  0.00           C
ATOM  10446  C34 POPEy 312      72.326  22.351  54.043  1.00  0.00           C
ATOM  10449  C35 POPEy 312      71.216  21.561  53.323  1.00  0.00           C
ATOM  10452  C36 POPEy 312      70.856  22.201  51.973  1.00  0.00           C
ATOM  10455  C37 POPEy 312      69.636  21.571  51.283  1.00  0.00           C
ATOM  10458  C38 POPEy 312      68.476  22.551  51.003  1.00  0.00           C
ATOM  10461  C39 POPEy 312      68.836  23.691  50.043  1.00  0.00           C
ATOM  10464 0C31 POPEy 312      67.586  24.371  49.433  1.00  0.00           C
ATOM  10467 1C31 POPEy 312      67.886  25.741  48.793  1.00  0.00           C
ATOM  10470 2C31 POPEy 312      66.756  26.261  47.893  1.00  0.00           C
ATOM  10473 3C31 POPEy 312      67.036  27.651  47.313  1.00  0.00           C
ATOM  10476 4C31 POPEy 312      66.106  28.041  46.153  1.00  0.00           C
ATOM  10479 5C31 POPEy 312      66.436  29.431  45.573  1.00  0.00           C
ATOM  10482 6C31 POPEy 312      65.636  29.771  44.323  1.00  0.00           C
ATOM  10486  NH3 POPEz 313     104.466  77.841  24.823  1.00  0.00           N
ATOM  10490  C12 POPEz 313     103.726  76.571  24.493  1.00  0.00           C
ATOM  10493  C11 POPEz 313     104.076  75.441  25.473  1.00  0.00           C
ATOM  10496  P   POPEz 313     102.876  73.511  26.783  1.00  0.00           P
ATOM  10497  O13 POPEz 313     101.746  72.611  26.463  1.00  0.00           O
ATOM  10498  O14 POPEz 313     104.226  72.881  26.853  1.00  0.00           O
ATOM  10499  O11 POPEz 313     102.596  74.271  28.123  1.00  0.00           O
ATOM  10500  O12 POPEz 313     102.906  74.651  25.693  1.00  0.00           O
ATOM  10501  C1  POPEz 313     101.916  75.511  28.213  1.00  0.00           C
ATOM  10504  C2  POPEz 313     102.576  76.361  29.323  1.00  0.00           C
ATOM  10506  O21 POPEz 313     101.606  77.201  29.943  1.00  0.00           O
ATOM  10507  C21 POPEz 313     100.686  76.701  30.803  1.00  0.00           C
ATOM  10508  O22 POPEz 313      99.696  77.321  31.123  1.00  0.00           O
ATOM  10509  C22 POPEz 313     101.026  75.321  31.403  1.00  0.00           C
ATOM  10512  C3  POPEz 313     103.786  77.211  28.813  1.00  0.00           C
ATOM  10515  O31 POPEz 313     103.506  77.991  27.623  1.00  0.00           O
ATOM  10516  C31 POPEz 313     102.786  79.111  27.773  1.00  0.00           C
ATOM  10517  O32 POPEz 313     101.776  79.351  27.123  1.00  0.00           O
ATOM  10518  C32 POPEz 313     103.416  80.111  28.733  1.00  0.00           C
ATOM  10521  C23 POPEz 313     100.026  74.821  32.483  1.00  0.00           C
ATOM  10524  C24 POPEz 313     100.476  75.111  33.923  1.00  0.00           C
ATOM  10527  C25 POPEz 313      99.736  74.221  34.933  1.00  0.00           C
ATOM  10530  C26 POPEz 313     100.056  74.541  36.393  1.00  0.00           C
ATOM  10533  C27 POPEz 313      99.266  75.761  36.913  1.00  0.00           C
ATOM  10536  C28 POPEz 313      99.696  76.171  38.333  1.00  0.00           C
ATOM  10539  C29 POPEz 313      98.886  77.351  38.823  1.00  0.00           C
ATOM  10541 0C21 POPEz 313      98.946  77.871  40.063  1.00  0.00           C
ATOM  10543 1C21 POPEz 313      99.836  77.381  41.173  1.00  0.00           C
ATOM  10546 2C21 POPEz 313     101.186  78.101  41.183  1.00  0.00           C
ATOM  10549 3C21 POPEz 313     102.136  77.511  42.243  1.00  0.00           C
ATOM  10552 4C21 POPEz 313     103.556  78.091  42.143  1.00  0.00           C
ATOM  10555 5C21 POPEz 313     104.556  77.411  43.093  1.00  0.00           C
ATOM  10558 6C21 POPEz 313     104.396  77.861  44.553  1.00  0.00           C
ATOM  10561 7C21 POPEz 313     105.216  77.001  45.513  1.00  0.00           C
ATOM  10564 8C21 POPEz 313     105.036  77.411  46.983  1.00  0.00           C
ATOM  10568  C33 POPEz 313     102.566  80.331  30.003  1.00  0.00           C
ATOM  10571  C34 POPEz 313     103.396  80.231  31.283  1.00  0.00           C
ATOM  10574  C35 POPEz 313     102.706  79.421  32.383  1.00  0.00           C
ATOM  10577  C36 POPEz 313     103.726  78.921  33.403  1.00  0.00           C
ATOM  10580  C37 POPEz 313     103.136  77.861  34.333  1.00  0.00           C
ATOM  10583  C38 POPEz 313     104.166  77.351  35.333  1.00  0.00           C
ATOM  10586  C39 POPEz 313     104.456  78.361  36.463  1.00  0.00           C
ATOM  10589 0C31 POPEz 313     105.716  77.951  37.233  1.00  0.00           C
ATOM  10592 1C31 POPEz 313     105.866  78.631  38.593  1.00  0.00           C
ATOM  10595 2C31 POPEz 313     107.056  78.111  39.403  1.00  0.00           C
ATOM  10598 3C31 POPEz 313     107.006  76.591  39.663  1.00  0.00           C
ATOM  10601 4C31 POPEz 313     108.046  76.121  40.683  1.00  0.00           C
ATOM  10604 5C31 POPEz 313     108.086  74.591  40.793  1.00  0.00           C
ATOM  10607 6C31 POPEz 313     109.106  74.071  41.823  1.00  0.00           C
ATOM  10611  NH3 POPE0 314      71.036  87.961  29.003  1.00  0.00           N
ATOM  10615  C12 POPE0 314      71.936  88.071  27.793  1.00  0.00           C
ATOM  10618  C11 POPE0 314      71.486  87.231  26.573  1.00  0.00           C
ATOM  10621  P   POPE0 314      69.746  85.291  26.143  1.00  0.00           P
ATOM  10622  O13 POPE0 314      68.716  86.271  25.733  1.00  0.00           O
ATOM  10623  O14 POPE0 314      70.356  84.381  25.153  1.00  0.00           O
ATOM  10624  O11 POPE0 314      69.056  84.361  27.223  1.00  0.00           O
ATOM  10625  O12 POPE0 314      70.826  86.051  27.003  1.00  0.00           O
ATOM  10626  C1  POPE0 314      68.256  84.971  28.253  1.00  0.00           C
ATOM  10629  C2  POPE0 314      68.916  84.831  29.643  1.00  0.00           C
ATOM  10631  O21 POPE0 314      69.206  86.121  30.203  1.00  0.00           O
ATOM  10632  C21 POPE0 314      68.376  86.441  31.183  1.00  0.00           C
ATOM  10633  O22 POPE0 314      67.296  85.921  31.383  1.00  0.00           O
ATOM  10634  C22 POPE0 314      69.036  87.511  32.053  1.00  0.00           C
ATOM  10637  C3  POPE0 314      70.256  84.081  29.553  1.00  0.00           C
ATOM  10640  O31 POPE0 314      70.916  83.961  30.813  1.00  0.00           O
ATOM  10641  C31 POPE0 314      71.956  84.741  31.023  1.00  0.00           C
ATOM  10642  O32 POPE0 314      72.246  85.761  30.403  1.00  0.00           O
ATOM  10643  C32 POPE0 314      72.706  84.161  32.193  1.00  0.00           C
ATOM  10646  C23 POPE0 314      69.746  86.921  33.303  1.00  0.00           C
ATOM  10649  C24 POPE0 314      68.846  86.831  34.543  1.00  0.00           C
ATOM  10652  C25 POPE0 314      69.566  86.301  35.813  1.00  0.00           C
ATOM  10655  C26 POPE0 314      68.726  85.271  36.593  1.00  0.00           C
ATOM  10658  C27 POPE0 314      69.326  84.841  37.943  1.00  0.00           C
ATOM  10661  C28 POPE0 314      68.556  85.361  39.173  1.00  0.00           C
ATOM  10664  C29 POPE0 314      68.716  86.841  39.433  1.00  0.00           C
ATOM  10666 0C21 POPE0 314      68.906  87.441  40.633  1.00  0.00           C
ATOM  10668 1C21 POPE0 314      68.946  86.761  41.983  1.00  0.00           C
ATOM  10671 2C21 POPE0 314      68.126  87.491  43.073  1.00  0.00           C
ATOM  10674 3C21 POPE0 314      66.626  87.581  42.763  1.00  0.00           C
ATOM  10677 4C21 POPE0 314      65.706  87.471  43.993  1.00  0.00           C
ATOM  10680 5C21 POPE0 314      65.686  88.691  44.923  1.00  0.00           C
ATOM  10683 6C21 POPE0 314      64.706  88.471  46.093  1.00  0.00           C
ATOM  10686 7C21 POPE0 314      64.506  89.691  47.003  1.00  0.00           C
ATOM  10689 8C21 POPE0 314      63.536  89.401  48.153  1.00  0.00           C
ATOM  10693  C33 POPE0 314      73.696  85.111  32.883  1.00  0.00           C
ATOM  10696  C34 POPE0 314      74.106  84.521  34.233  1.00  0.00           C
ATOM  10699  C35 POPE0 314      75.126  85.361  35.003  1.00  0.00           C
ATOM  10702  C36 POPE0 314      75.586  84.641  36.273  1.00  0.00           C
ATOM  10705  C37 POPE0 314      76.386  85.561  37.203  1.00  0.00           C
ATOM  10708  C38 POPE0 314      77.096  84.791  38.323  1.00  0.00           C
ATOM  10711  C39 POPE0 314      76.156  83.981  39.243  1.00  0.00           C
ATOM  10714 0C31 POPE0 314      76.966  83.291  40.343  1.00  0.00           C
ATOM  10717 1C31 POPE0 314      76.126  82.521  41.363  1.00  0.00           C
ATOM  10720 2C31 POPE0 314      77.006  81.901  42.453  1.00  0.00           C
ATOM  10723 3C31 POPE0 314      76.226  81.231  43.593  1.00  0.00           C
ATOM  10726 4C31 POPE0 314      77.156  80.801  44.723  1.00  0.00           C
ATOM  10729 5C31 POPE0 314      76.416  80.211  45.933  1.00  0.00           C
ATOM  10732 6C31 POPE0 314      77.346  79.691  47.033  1.00  0.00           C
ATOM  10736  NH3 POPE1 315      91.046  48.271  67.503  1.00  0.00           N
ATOM  10740  C12 POPE1 315      90.536  49.471  68.243  1.00  0.00           C
ATOM  10743  C11 POPE1 315      91.646  50.201  69.033  1.00  0.00           C
ATOM  10746  P   POPE1 315      93.426  48.481  69.983  1.00  0.00           P
ATOM  10747  O13 POPE1 315      93.896  48.021  71.283  1.00  0.00           O
ATOM  10748  O14 POPE1 315      93.066  47.461  68.973  1.00  0.00           O
ATOM  10749  O11 POPE1 315      94.506  49.461  69.363  1.00  0.00           O
ATOM  10750  O12 POPE1 315      92.176  49.441  70.133  1.00  0.00           O
ATOM  10751  C1  POPE1 315      95.286  49.151  68.213  1.00  0.00           C
ATOM  10754  C2  POPE1 315      95.256  50.351  67.243  1.00  0.00           C
ATOM  10756  O21 POPE1 315      95.486  49.981  65.883  1.00  0.00           O
ATOM  10757  C21 POPE1 315      96.616  49.441  65.523  1.00  0.00           C
ATOM  10758  O22 POPE1 315      97.516  49.041  66.243  1.00  0.00           O
ATOM  10759  C22 POPE1 315      96.616  49.371  63.993  1.00  0.00           C
ATOM  10762  C3  POPE1 315      96.156  51.541  67.663  1.00  0.00           C
ATOM  10765  O31 POPE1 315      96.276  52.551  66.643  1.00  0.00           O
ATOM  10766  C31 POPE1 315      95.136  53.151  66.323  1.00  0.00           C
ATOM  10767  O32 POPE1 315      94.056  52.961  66.863  1.00  0.00           O
ATOM  10768  C32 POPE1 315      95.366  54.021  65.083  1.00  0.00           C
ATOM  10771  C23 POPE1 315      97.866  49.991  63.333  1.00  0.00           C
ATOM  10774  C24 POPE1 315      97.746  50.001  61.803  1.00  0.00           C
ATOM  10777  C25 POPE1 315      99.066  50.311  61.093  1.00  0.00           C
ATOM  10780  C26 POPE1 315      98.976  50.201  59.563  1.00  0.00           C
ATOM  10783  C27 POPE1 315     100.356  50.051  58.923  1.00  0.00           C
ATOM  10786  C28 POPE1 315     100.316  49.951  57.383  1.00  0.00           C
ATOM  10789  C29 POPE1 315     100.256  51.291  56.703  1.00  0.00           C
ATOM  10791 0C21 POPE1 315     101.316  52.021  56.303  1.00  0.00           C
ATOM  10793 1C21 POPE1 315     102.776  51.661  56.483  1.00  0.00           C
ATOM  10796 2C21 POPE1 315     103.516  51.351  55.163  1.00  0.00           C
ATOM  10799 3C21 POPE1 315     103.956  52.591  54.393  1.00  0.00           C
ATOM  10802 4C21 POPE1 315     104.936  52.251  53.253  1.00  0.00           C
ATOM  10805 5C21 POPE1 315     105.916  53.391  52.923  1.00  0.00           C
ATOM  10808 6C21 POPE1 315     105.336  54.501  52.033  1.00  0.00           C
ATOM  10811 7C21 POPE1 315     105.116  54.061  50.583  1.00  0.00           C
ATOM  10814 8C21 POPE1 315     104.686  55.201  49.663  1.00  0.00           C
ATOM  10818  C33 POPE1 315      94.686  53.431  63.823  1.00  0.00           C
ATOM  10821  C34 POPE1 315      95.436  53.761  62.523  1.00  0.00           C
ATOM  10824  C35 POPE1 315      94.786  53.081  61.313  1.00  0.00           C
ATOM  10827  C36 POPE1 315      95.456  53.421  59.973  1.00  0.00           C
ATOM  10830  C37 POPE1 315      94.806  52.671  58.803  1.00  0.00           C
ATOM  10833  C38 POPE1 315      95.456  52.991  57.453  1.00  0.00           C
ATOM  10836  C39 POPE1 315      94.906  52.111  56.333  1.00  0.00           C
ATOM  10839 0C31 POPE1 315      95.516  52.431  54.963  1.00  0.00           C
ATOM  10842 1C31 POPE1 315      95.086  51.411  53.903  1.00  0.00           C
ATOM  10845 2C31 POPE1 315      95.526  51.741  52.473  1.00  0.00           C
ATOM  10848 3C31 POPE1 315      94.676  52.841  51.823  1.00  0.00           C
ATOM  10851 4C31 POPE1 315      94.796  52.851  50.293  1.00  0.00           C
ATOM  10854 5C31 POPE1 315      93.666  53.651  49.623  1.00  0.00           C
ATOM  10857 6C31 POPE1 315      93.556  53.371  48.123  1.00  0.00           C
ATOM  10861  NH3 POPE2 316      32.586  64.921  68.963  1.00  0.00           N
ATOM  10865  C12 POPE2 316      33.866  65.281  69.673  1.00  0.00           C
ATOM  10868  C11 POPE2 316      34.026  66.801  69.883  1.00  0.00           C
ATOM  10871  P   POPE2 316      31.586  67.931  70.153  1.00  0.00           P
ATOM  10872  O13 POPE2 316      30.746  66.751  69.833  1.00  0.00           O
ATOM  10873  O14 POPE2 316      31.076  68.931  71.103  1.00  0.00           O
ATOM  10874  O11 POPE2 316      31.826  68.651  68.773  1.00  0.00           O
ATOM  10875  O12 POPE2 316      32.976  67.401  70.643  1.00  0.00           O
ATOM  10876  C1  POPE2 316      32.926  69.511  68.463  1.00  0.00           C
ATOM  10879  C2  POPE2 316      33.566  69.121  67.093  1.00  0.00           C
ATOM  10881  O21 POPE2 316      33.486  70.201  66.163  1.00  0.00           O
ATOM  10882  C21 POPE2 316      34.366  71.161  66.323  1.00  0.00           C
ATOM  10883  O22 POPE2 316      35.086  71.341  67.293  1.00  0.00           O
ATOM  10884  C22 POPE2 316      34.366  72.041  65.073  1.00  0.00           C
ATOM  10887  C3  POPE2 316      32.936  67.841  66.443  1.00  0.00           C
ATOM  10890  O31 POPE2 316      33.036  67.831  65.003  1.00  0.00           O
ATOM  10891  C31 POPE2 316      31.976  68.341  64.373  1.00  0.00           C
ATOM  10892  O32 POPE2 316      31.016  68.881  64.913  1.00  0.00           O
ATOM  10893  C32 POPE2 316      32.076  68.011  62.893  1.00  0.00           C
ATOM  10896  C23 POPE2 316      35.626  72.941  64.953  1.00  0.00           C
ATOM  10899  C24 POPE2 316      35.826  73.481  63.533  1.00  0.00           C
ATOM  10902  C25 POPE2 316      34.616  74.191  62.923  1.00  0.00           C
ATOM  10905  C26 POPE2 316      34.936  74.891  61.583  1.00  0.00           C
ATOM  10908  C27 POPE2 316      33.666  75.191  60.783  1.00  0.00           C
ATOM  10911  C28 POPE2 316      33.756  76.351  59.763  1.00  0.00           C
ATOM  10914  C29 POPE2 316      34.616  76.121  58.553  1.00  0.00           C
ATOM  10916 0C21 POPE2 316      35.066  77.111  57.753  1.00  0.00           C
ATOM  10918 1C21 POPE2 316      34.766  78.571  57.953  1.00  0.00           C
ATOM  10921 2C21 POPE2 316      34.666  79.431  56.673  1.00  0.00           C
ATOM  10924 3C21 POPE2 316      33.426  79.151  55.813  1.00  0.00           C
ATOM  10927 4C21 POPE2 316      33.356  80.111  54.613  1.00  0.00           C
ATOM  10930 5C21 POPE2 316      32.246  79.771  53.603  1.00  0.00           C
ATOM  10933 6C21 POPE2 316      30.816  80.051  54.083  1.00  0.00           C
ATOM  10936 7C21 POPE2 316      29.786  79.781  52.983  1.00  0.00           C
ATOM  10939 8C21 POPE2 316      28.346  80.081  53.403  1.00  0.00           C
ATOM  10943  C33 POPE2 316      31.306  68.971  61.963  1.00  0.00           C
ATOM  10946  C34 POPE2 316      31.486  68.601  60.483  1.00  0.00           C
ATOM  10949  C35 POPE2 316      31.066  67.161  60.183  1.00  0.00           C
ATOM  10952  C36 POPE2 316      31.116  66.771  58.703  1.00  0.00           C
ATOM  10955  C37 POPE2 316      32.546  66.631  58.153  1.00  0.00           C
ATOM  10958  C38 POPE2 316      32.566  66.081  56.733  1.00  0.00           C
ATOM  10961  C39 POPE2 316      34.006  65.821  56.243  1.00  0.00           C
ATOM  10964 0C31 POPE2 316      34.066  65.261  54.813  1.00  0.00           C
ATOM  10967 1C31 POPE2 316      35.516  65.111  54.333  1.00  0.00           C
ATOM  10970 2C31 POPE2 316      35.656  64.621  52.883  1.00  0.00           C
ATOM  10973 3C31 POPE2 316      35.246  63.161  52.673  1.00  0.00           C
ATOM  10976 4C31 POPE2 316      36.196  62.141  53.343  1.00  0.00           C
ATOM  10979 5C31 POPE2 316      35.796  60.691  53.023  1.00  0.00           C
ATOM  10982 6C31 POPE2 316      36.756  59.651  53.593  1.00  0.00           C
ATOM  10986  NH3 POPE3 317     102.766  33.771  62.673  1.00  0.00           N
ATOM  10990  C12 POPE3 317     102.406  32.591  63.543  1.00  0.00           C
ATOM  10993  C11 POPE3 317     103.636  31.751  63.903  1.00  0.00           C
ATOM  10996  P   POPE3 317     105.346  30.131  62.913  1.00  0.00           P
ATOM  10997  O13 POPE3 317     104.536  28.921  63.133  1.00  0.00           O
ATOM  10998  O14 POPE3 317     106.346  30.541  63.923  1.00  0.00           O
ATOM  10999  O11 POPE3 317     106.066  30.061  61.513  1.00  0.00           O
ATOM  11000  O12 POPE3 317     104.346  31.351  62.733  1.00  0.00           O
ATOM  11001  C1  POPE3 317     105.406  29.511  60.363  1.00  0.00           C
ATOM  11004  C2  POPE3 317     105.236  30.571  59.243  1.00  0.00           C
ATOM  11006  O21 POPE3 317     106.026  30.161  58.113  1.00  0.00           O
ATOM  11007  C21 POPE3 317     105.666  30.731  56.993  1.00  0.00           C
ATOM  11008  O22 POPE3 317     104.546  31.121  56.703  1.00  0.00           O
ATOM  11009  C22 POPE3 317     106.936  30.961  56.173  1.00  0.00           C
ATOM  11012  C3  POPE3 317     105.746  31.961  59.693  1.00  0.00           C
ATOM  11015  O31 POPE3 317     105.496  33.011  58.743  1.00  0.00           O
ATOM  11016  C31 POPE3 317     104.526  33.871  59.043  1.00  0.00           C
ATOM  11017  O32 POPE3 317     103.896  33.901  60.093  1.00  0.00           O
ATOM  11018  C32 POPE3 317     104.296  34.751  57.823  1.00  0.00           C
ATOM  11021  C23 POPE3 317     106.616  31.391  54.743  1.00  0.00           C
ATOM  11024  C24 POPE3 317     107.866  31.771  53.943  1.00  0.00           C
ATOM  11027  C25 POPE3 317     107.476  32.121  52.513  1.00  0.00           C
ATOM  11030  C26 POPE3 317     108.676  32.251  51.563  1.00  0.00           C
ATOM  11033  C27 POPE3 317     108.226  32.281  50.093  1.00  0.00           C
ATOM  11036  C28 POPE3 317     109.426  32.361  49.133  1.00  0.00           C
ATOM  11039  C29 POPE3 317     108.996  32.281  47.693  1.00  0.00           C
ATOM  11041 0C21 POPE3 317     109.436  31.401  46.773  1.00  0.00           C
ATOM  11043 1C21 POPE3 317     110.426  30.291  47.023  1.00  0.00           C
ATOM  11046 2C21 POPE3 317     110.256  29.091  46.073  1.00  0.00           C
ATOM  11049 3C21 POPE3 317     108.916  28.351  46.213  1.00  0.00           C
ATOM  11052 4C21 POPE3 317     108.866  27.121  45.313  1.00  0.00           C
ATOM  11055 5C21 POPE3 317     107.486  26.461  45.253  1.00  0.00           C
ATOM  11058 6C21 POPE3 317     107.436  25.361  44.173  1.00  0.00           C
ATOM  11061 7C21 POPE3 317     106.006  24.901  43.863  1.00  0.00           C
ATOM  11064 8C21 POPE3 317     105.926  24.061  42.583  1.00  0.00           C
ATOM  11068  C33 POPE3 317     102.826  35.201  57.743  1.00  0.00           C
ATOM  11071  C34 POPE3 317     102.526  36.121  56.553  1.00  0.00           C
ATOM  11074  C35 POPE3 317     103.326  37.431  56.573  1.00  0.00           C
ATOM  11077  C36 POPE3 317     104.296  37.581  55.403  1.00  0.00           C
ATOM  11080  C37 POPE3 317     105.106  38.871  55.523  1.00  0.00           C
ATOM  11083  C38 POPE3 317     105.916  39.261  54.283  1.00  0.00           C
ATOM  11086  C39 POPE3 317     105.056  39.561  53.053  1.00  0.00           C
ATOM  11089 0C31 POPE3 317     105.876  40.271  51.963  1.00  0.00           C
ATOM  11092 1C31 POPE3 317     105.166  40.301  50.603  1.00  0.00           C
ATOM  11095 2C31 POPE3 317     106.086  40.801  49.483  1.00  0.00           C
ATOM  11098 3C31 POPE3 317     105.586  40.401  48.093  1.00  0.00           C
ATOM  11101 4C31 POPE3 317     106.606  40.681  46.973  1.00  0.00           C
ATOM  11104 5C31 POPE3 317     106.266  39.931  45.683  1.00  0.00           C
ATOM  11107 6C31 POPE3 317     107.286  40.151  44.553  1.00  0.00           C
ATOM  11111  NH3 POPE4 318      64.676 120.461  67.043  1.00  0.00           N
ATOM  11115  C12 POPE4 318      64.326 119.241  66.253  1.00  0.00           C
ATOM  11118  C11 POPE4 318      63.396 118.301  67.023  1.00  0.00           C
ATOM  11121  P   POPE4 318      64.196 115.941  66.333  1.00  0.00           P
ATOM  11122  O13 POPE4 318      63.506 114.721  66.763  1.00  0.00           O
ATOM  11123  O14 POPE4 318      65.346 116.371  67.163  1.00  0.00           O
ATOM  11124  O11 POPE4 318      64.646 115.791  64.823  1.00  0.00           O
ATOM  11125  O12 POPE4 318      63.156 117.121  66.263  1.00  0.00           O
ATOM  11126  C1  POPE4 318      64.056 114.851  63.923  1.00  0.00           C
ATOM  11129  C2  POPE4 318      62.896 115.451  63.073  1.00  0.00           C
ATOM  11131  O21 POPE4 318      63.046 114.961  61.723  1.00  0.00           O
ATOM  11132  C21 POPE4 318      62.486 113.791  61.453  1.00  0.00           C
ATOM  11133  O22 POPE4 318      61.796 113.131  62.233  1.00  0.00           O
ATOM  11134  C22 POPE4 318      62.856 113.381  60.023  1.00  0.00           C
ATOM  11137  C3  POPE4 318      62.876 117.021  63.103  1.00  0.00           C
ATOM  11140  O31 POPE4 318      62.666 117.661  61.833  1.00  0.00           O
ATOM  11141  C31 POPE4 318      63.696 117.981  61.013  1.00  0.00           C
ATOM  11142  O32 POPE4 318      63.536 118.611  59.973  1.00  0.00           O
ATOM  11143  C32 POPE4 318      65.056 117.471  61.453  1.00  0.00           C
ATOM  11146  C23 POPE4 318      62.376 112.001  59.523  1.00  0.00           C
ATOM  11149  C24 POPE4 318      62.496 111.881  57.993  1.00  0.00           C
ATOM  11152  C25 POPE4 318      63.536 110.851  57.563  1.00  0.00           C
ATOM  11155  C26 POPE4 318      63.736 110.701  56.053  1.00  0.00           C
ATOM  11158  C27 POPE4 318      64.886 109.731  55.723  1.00  0.00           C
ATOM  11161  C28 POPE4 318      64.596 108.281  56.173  1.00  0.00           C
ATOM  11164  C29 POPE4 318      65.816 107.401  56.083  1.00  0.00           C
ATOM  11166 0C21 POPE4 318      66.186 106.711  54.993  1.00  0.00           C
ATOM  11168 1C21 POPE4 318      65.466 106.751  53.673  1.00  0.00           C
ATOM  11171 2C21 POPE4 318      66.236 105.961  52.593  1.00  0.00           C
ATOM  11174 3C21 POPE4 318      66.296 106.691  51.243  1.00  0.00           C
ATOM  11177 4C21 POPE4 318      67.316 105.991  50.343  1.00  0.00           C
ATOM  11180 5C21 POPE4 318      67.386 106.541  48.913  1.00  0.00           C
ATOM  11183 6C21 POPE4 318      68.466 105.831  48.083  1.00  0.00           C
ATOM  11186 7C21 POPE4 318      68.166 104.341  47.823  1.00  0.00           C
ATOM  11189 8C21 POPE4 318      69.346 103.591  47.193  1.00  0.00           C
ATOM  11193  C33 POPE4 318      66.106 117.881  60.403  1.00  0.00           C
ATOM  11196  C34 POPE4 318      67.506 117.351  60.673  1.00  0.00           C
ATOM  11199  C35 POPE4 318      68.466 117.861  59.603  1.00  0.00           C
ATOM  11202  C36 POPE4 318      68.196 117.321  58.193  1.00  0.00           C
ATOM  11205  C37 POPE4 318      69.486 117.061  57.393  1.00  0.00           C
ATOM  11208  C38 POPE4 318      69.286 117.041  55.873  1.00  0.00           C
ATOM  11211  C39 POPE4 318      70.546 116.531  55.173  1.00  0.00           C
ATOM  11214 0C31 POPE4 318      70.556 116.771  53.653  1.00  0.00           C
ATOM  11217 1C31 POPE4 318      71.706 116.021  52.973  1.00  0.00           C
ATOM  11220 2C31 POPE4 318      71.436 114.511  52.823  1.00  0.00           C
ATOM  11223 3C31 POPE4 318      71.496 114.051  51.363  1.00  0.00           C
ATOM  11226 4C31 POPE4 318      70.326 114.541  50.493  1.00  0.00           C
ATOM  11229 5C31 POPE4 318      70.596 114.351  48.993  1.00  0.00           C
ATOM  11232 6C31 POPE4 318      69.446 114.831  48.113  1.00  0.00           C
ATOM  11236  NH3 POPE5 319      34.896  61.591  25.123  1.00  0.00           N
ATOM  11240  C12 POPE5 319      36.266  61.051  24.803  1.00  0.00           C
ATOM  11243  C11 POPE5 319      36.206  60.141  23.573  1.00  0.00           C
ATOM  11246  P   POPE5 319      35.256  57.771  23.033  1.00  0.00           P
ATOM  11247  O13 POPE5 319      34.086  57.521  22.153  1.00  0.00           O
ATOM  11248  O14 POPE5 319      36.606  57.561  22.463  1.00  0.00           O
ATOM  11249  O11 POPE5 319      35.146  56.881  24.313  1.00  0.00           O
ATOM  11250  O12 POPE5 319      35.156  59.191  23.703  1.00  0.00           O
ATOM  11251  C1  POPE5 319      34.086  56.901  25.273  1.00  0.00           C
ATOM  11254  C2  POPE5 319      34.566  57.351  26.693  1.00  0.00           C
ATOM  11256  O21 POPE5 319      34.306  58.751  26.933  1.00  0.00           O
ATOM  11257  C21 POPE5 319      33.046  59.201  26.913  1.00  0.00           C
ATOM  11258  O22 POPE5 319      32.726  60.231  26.353  1.00  0.00           O
ATOM  11259  C22 POPE5 319      32.086  58.351  27.773  1.00  0.00           C
ATOM  11262  C3  POPE5 319      36.076  57.051  26.973  1.00  0.00           C
ATOM  11265  O31 POPE5 319      36.716  57.901  27.953  1.00  0.00           O
ATOM  11266  C31 POPE5 319      36.786  57.601  29.253  1.00  0.00           C
ATOM  11267  O32 POPE5 319      37.596  58.131  30.003  1.00  0.00           O
ATOM  11268  C32 POPE5 319      35.656  56.691  29.743  1.00  0.00           C
ATOM  11271  C23 POPE5 319      30.696  59.021  27.913  1.00  0.00           C
ATOM  11274  C24 POPE5 319      29.666  58.181  28.683  1.00  0.00           C
ATOM  11277  C25 POPE5 319      29.376  58.621  30.133  1.00  0.00           C
ATOM  11280  C26 POPE5 319      30.556  58.371  31.093  1.00  0.00           C
ATOM  11283  C27 POPE5 319      30.306  58.801  32.553  1.00  0.00           C
ATOM  11286  C28 POPE5 319      29.196  58.011  33.293  1.00  0.00           C
ATOM  11289  C29 POPE5 319      29.116  58.401  34.753  1.00  0.00           C
ATOM  11291 0C21 POPE5 319      28.016  58.591  35.503  1.00  0.00           C
ATOM  11293 1C21 POPE5 319      26.576  58.431  35.093  1.00  0.00           C
ATOM  11296 2C21 POPE5 319      25.986  57.101  35.613  1.00  0.00           C
ATOM  11299 3C21 POPE5 319      24.536  56.881  35.173  1.00  0.00           C
ATOM  11302 4C21 POPE5 319      24.236  55.421  34.813  1.00  0.00           C
ATOM  11305 5C21 POPE5 319      22.786  55.171  34.353  1.00  0.00           C
ATOM  11308 6C21 POPE5 319      22.446  55.741  32.973  1.00  0.00           C
ATOM  11311 7C21 POPE5 319      21.046  55.281  32.533  1.00  0.00           C
ATOM  11314 8C21 POPE5 319      20.566  55.811  31.173  1.00  0.00           C
ATOM  11318  C33 POPE5 319      35.356  56.811  31.253  1.00  0.00           C
ATOM  11321  C34 POPE5 319      33.916  56.371  31.543  1.00  0.00           C
ATOM  11324  C35 POPE5 319      33.596  56.161  33.023  1.00  0.00           C
ATOM  11327  C36 POPE5 319      32.316  55.341  33.213  1.00  0.00           C
ATOM  11330  C37 POPE5 319      32.166  54.761  34.623  1.00  0.00           C
ATOM  11333  C38 POPE5 319      31.536  53.361  34.593  1.00  0.00           C
ATOM  11336  C39 POPE5 319      31.146  52.831  35.983  1.00  0.00           C
ATOM  11339 0C31 POPE5 319      32.336  52.511  36.903  1.00  0.00           C
ATOM  11342 1C31 POPE5 319      31.866  51.981  38.253  1.00  0.00           C
ATOM  11345 2C31 POPE5 319      33.026  51.721  39.223  1.00  0.00           C
ATOM  11348 3C31 POPE5 319      32.566  51.311  40.633  1.00  0.00           C
ATOM  11351 4C31 POPE5 319      31.676  52.371  41.303  1.00  0.00           C
ATOM  11354 5C31 POPE5 319      31.616  52.211  42.823  1.00  0.00           C
ATOM  11357 6C31 POPE5 319      30.776  53.281  43.523  1.00  0.00           C
ATOM  11361  NH3 POPE6 320      33.376 104.961  64.833  1.00  0.00           N
ATOM  11365  C12 POPE6 320      32.336 105.881  65.413  1.00  0.00           C
ATOM  11368  C11 POPE6 320      31.996 107.061  64.483  1.00  0.00           C
ATOM  11371  P   POPE6 320      30.526 108.971  65.593  1.00  0.00           P
ATOM  11372  O13 POPE6 320      29.086 109.311  65.663  1.00  0.00           O
ATOM  11373  O14 POPE6 320      31.266 108.961  66.873  1.00  0.00           O
ATOM  11374  O11 POPE6 320      31.266 109.961  64.563  1.00  0.00           O
ATOM  11375  O12 POPE6 320      30.726 107.581  64.863  1.00  0.00           O
ATOM  11376  C1  POPE6 320      30.566 110.421  63.393  1.00  0.00           C
ATOM  11379  C2  POPE6 320      30.876 109.551  62.133  1.00  0.00           C
ATOM  11381  O21 POPE6 320      31.146 110.361  60.973  1.00  0.00           O
ATOM  11382  C21 POPE6 320      30.096 111.001  60.473  1.00  0.00           C
ATOM  11383  O22 POPE6 320      28.986 111.071  60.963  1.00  0.00           O
ATOM  11384  C22 POPE6 320      30.556 111.751  59.233  1.00  0.00           C
ATOM  11387  C3  POPE6 320      29.786 108.461  61.873  1.00  0.00           C
ATOM  11390  O31 POPE6 320      29.706 108.091  60.483  1.00  0.00           O
ATOM  11391  C31 POPE6 320      30.736 107.421  60.003  1.00  0.00           C
ATOM  11392  O32 POPE6 320      31.576 106.851  60.663  1.00  0.00           O
ATOM  11393  C32 POPE6 320      30.756 107.611  58.473  1.00  0.00           C
ATOM  11396  C23 POPE6 320      29.436 112.621  58.593  1.00  0.00           C
ATOM  11399  C24 POPE6 320      30.026 113.751  57.743  1.00  0.00           C
ATOM  11402  C25 POPE6 320      30.886 113.221  56.603  1.00  0.00           C
ATOM  11405  C26 POPE6 320      31.636 114.321  55.873  1.00  0.00           C
ATOM  11408  C27 POPE6 320      32.696 113.691  54.963  1.00  0.00           C
ATOM  11411  C28 POPE6 320      33.726 114.721  54.503  1.00  0.00           C
ATOM  11414  C29 POPE6 320      33.316 115.481  53.273  1.00  0.00           C
ATOM  11416 0C21 POPE6 320      33.746 115.211  52.023  1.00  0.00           C
ATOM  11418 1C21 POPE6 320      34.696 114.111  51.633  1.00  0.00           C
ATOM  11421 2C21 POPE6 320      35.936 114.621  50.873  1.00  0.00           C
ATOM  11424 3C21 POPE6 320      35.646 114.891  49.403  1.00  0.00           C
ATOM  11427 4C21 POPE6 320      36.816 115.561  48.693  1.00  0.00           C
ATOM  11430 5C21 POPE6 320      36.606 115.671  47.183  1.00  0.00           C
ATOM  11433 6C21 POPE6 320      37.576 116.671  46.563  1.00  0.00           C
ATOM  11436 7C21 POPE6 320      37.476 116.741  45.043  1.00  0.00           C
ATOM  11439 8C21 POPE6 320      38.346 117.851  44.453  1.00  0.00           C
ATOM  11443  C33 POPE6 320      31.046 106.341  57.633  1.00  0.00           C
ATOM  11446  C34 POPE6 320      31.086 106.731  56.143  1.00  0.00           C
ATOM  11449  C35 POPE6 320      31.516 105.631  55.173  1.00  0.00           C
ATOM  11452  C36 POPE6 320      31.656 106.171  53.733  1.00  0.00           C
ATOM  11455  C37 POPE6 320      30.906 105.371  52.653  1.00  0.00           C
ATOM  11458  C38 POPE6 320      29.406 105.701  52.523  1.00  0.00           C
ATOM  11461  C39 POPE6 320      28.516 105.051  53.593  1.00  0.00           C
ATOM  11464 0C31 POPE6 320      27.036 105.021  53.193  1.00  0.00           C
ATOM  11467 1C31 POPE6 320      26.156 104.341  54.253  1.00  0.00           C
ATOM  11470 2C31 POPE6 320      24.696 104.131  53.813  1.00  0.00           C
ATOM  11473 3C31 POPE6 320      24.546 103.151  52.633  1.00  0.00           C
ATOM  11476 4C31 POPE6 320      23.086 102.761  52.353  1.00  0.00           C
ATOM  11479 5C31 POPE6 320      22.986 101.661  51.283  1.00  0.00           C
ATOM  11482 6C31 POPE6 320      21.556 101.171  51.033  1.00  0.00           C
ATOM  11486  NH3 POPE7 321      48.026  31.821  23.853  1.00  0.00           N
ATOM  11490  C12 POPE7 321      46.936  32.741  24.253  1.00  0.00           C
ATOM  11493  C11 POPE7 321      47.506  33.881  25.083  1.00  0.00           C
ATOM  11496  P   POPE7 321      45.886  35.791  24.483  1.00  0.00           P
ATOM  11497  O13 POPE7 321      47.046  36.601  24.063  1.00  0.00           O
ATOM  11498  O14 POPE7 321      45.106  35.111  23.413  1.00  0.00           O
ATOM  11499  O11 POPE7 321      44.986  36.561  25.523  1.00  0.00           O
ATOM  11500  O12 POPE7 321      46.426  34.691  25.453  1.00  0.00           O
ATOM  11501  C1  POPE7 321      45.656  37.471  26.433  1.00  0.00           C
ATOM  11504  C2  POPE7 321      46.156  36.721  27.703  1.00  0.00           C
ATOM  11506  O21 POPE7 321      45.416  37.171  28.853  1.00  0.00           O
ATOM  11507  C21 POPE7 321      45.116  36.231  29.743  1.00  0.00           C
ATOM  11508  O22 POPE7 321      45.396  35.051  29.653  1.00  0.00           O
ATOM  11509  C22 POPE7 321      44.376  36.861  30.923  1.00  0.00           C
ATOM  11512  C3  POPE7 321      47.676  36.891  27.923  1.00  0.00           C
ATOM  11515  O31 POPE7 321      48.186  35.731  28.593  1.00  0.00           O
ATOM  11516  C31 POPE7 321      48.206  35.761  29.913  1.00  0.00           C
ATOM  11517  O32 POPE7 321      47.966  36.731  30.613  1.00  0.00           O
ATOM  11518  C32 POPE7 321      48.606  34.371  30.393  1.00  0.00           C
ATOM  11521  C23 POPE7 321      44.686  36.111  32.243  1.00  0.00           C
ATOM  11524  C24 POPE7 321      43.856  36.581  33.443  1.00  0.00           C
ATOM  11527  C25 POPE7 321      43.896  38.101  33.653  1.00  0.00           C
ATOM  11530  C26 POPE7 321      43.716  38.491  35.123  1.00  0.00           C
ATOM  11533  C27 POPE7 321      44.036  39.971  35.363  1.00  0.00           C
ATOM  11536  C28 POPE7 321      43.816  40.421  36.813  1.00  0.00           C
ATOM  11539  C29 POPE7 321      44.746  39.771  37.813  1.00  0.00           C
ATOM  11541 0C21 POPE7 321      45.316  40.371  38.883  1.00  0.00           C
ATOM  11543 1C21 POPE7 321      45.156  41.811  39.293  1.00  0.00           C
ATOM  11546 2C21 POPE7 321      46.376  42.321  40.083  1.00  0.00           C
ATOM  11549 3C21 POPE7 321      46.256  43.811  40.433  1.00  0.00           C
ATOM  11552 4C21 POPE7 321      47.446  44.361  41.233  1.00  0.00           C
ATOM  11555 5C21 POPE7 321      47.556  43.781  42.653  1.00  0.00           C
ATOM  11558 6C21 POPE7 321      48.766  44.361  43.393  1.00  0.00           C
ATOM  11561 7C21 POPE7 321      48.986  43.731  44.763  1.00  0.00           C
ATOM  11564 8C21 POPE7 321      50.216  44.311  45.473  1.00  0.00           C
ATOM  11568  C33 POPE7 321      49.326  34.291  31.763  1.00  0.00           C
ATOM  11571  C34 POPE7 321      48.376  34.431  32.963  1.00  0.00           C
ATOM  11574  C35 POPE7 321      49.076  34.241  34.313  1.00  0.00           C
ATOM  11577  C36 POPE7 321      50.006  33.021  34.373  1.00  0.00           C
ATOM  11580  C37 POPE7 321      50.516  32.691  35.773  1.00  0.00           C
ATOM  11583  C38 POPE7 321      51.606  31.611  35.713  1.00  0.00           C
ATOM  11586  C39 POPE7 321      51.876  30.931  37.063  1.00  0.00           C
ATOM  11589 0C31 POPE7 321      52.606  31.801  38.093  1.00  0.00           C
ATOM  11592 1C31 POPE7 321      54.066  32.121  37.743  1.00  0.00           C
ATOM  11595 2C31 POPE7 321      54.926  32.191  39.013  1.00  0.00           C
ATOM  11598 3C31 POPE7 321      56.256  32.931  38.833  1.00  0.00           C
ATOM  11601 4C31 POPE7 321      57.026  32.971  40.153  1.00  0.00           C
ATOM  11604 5C31 POPE7 321      58.516  33.261  39.993  1.00  0.00           C
ATOM  11607 6C31 POPE7 321      59.306  33.041  41.283  1.00  0.00           C
ATOM  11611  NH3 POPE8 322      46.286   9.511  63.343  1.00  0.00           N
ATOM  11615  C12 POPE8 322      45.106   8.621  63.043  1.00  0.00           C
ATOM  11618  C11 POPE8 322      45.536   7.401  62.213  1.00  0.00           C
ATOM  11621  P   POPE8 322      44.646   5.611  60.573  1.00  0.00           P
ATOM  11622  O13 POPE8 322      46.116   5.431  60.493  1.00  0.00           O
ATOM  11623  O14 POPE8 322      43.856   4.391  60.823  1.00  0.00           O
ATOM  11624  O11 POPE8 322      44.116   6.331  59.243  1.00  0.00           O
ATOM  11625  O12 POPE8 322      44.386   6.721  61.693  1.00  0.00           O
ATOM  11626  C1  POPE8 322      44.756   7.531  58.813  1.00  0.00           C
ATOM  11629  C2  POPE8 322      44.226   8.061  57.443  1.00  0.00           C
ATOM  11631  O21 POPE8 322      45.176   9.091  57.073  1.00  0.00           O
ATOM  11632  C21 POPE8 322      45.296   9.441  55.813  1.00  0.00           C
ATOM  11633  O22 POPE8 322      44.506   9.201  54.923  1.00  0.00           O
ATOM  11634  C22 POPE8 322      46.686  10.051  55.613  1.00  0.00           C
ATOM  11637  C3  POPE8 322      42.746   8.561  57.533  1.00  0.00           C
ATOM  11640  O31 POPE8 322      42.046   8.461  56.263  1.00  0.00           O
ATOM  11641  C31 POPE8 322      40.716   8.381  56.323  1.00  0.00           C
ATOM  11642  O32 POPE8 322      40.046   8.571  57.323  1.00  0.00           O
ATOM  11643  C32 POPE8 322      40.166   8.111  54.913  1.00  0.00           C
ATOM  11646  C23 POPE8 322      46.806  10.951  54.353  1.00  0.00           C
ATOM  11649  C24 POPE8 322      46.126  12.311  54.563  1.00  0.00           C
ATOM  11652  C25 POPE8 322      46.836  13.461  53.853  1.00  0.00           C
ATOM  11655  C26 POPE8 322      48.136  13.881  54.563  1.00  0.00           C
ATOM  11658  C27 POPE8 322      48.776  15.111  53.913  1.00  0.00           C
ATOM  11661  C28 POPE8 322      50.006  15.641  54.663  1.00  0.00           C
ATOM  11664  C29 POPE8 322      50.676  16.781  53.943  1.00  0.00           C
ATOM  11666 0C21 POPE8 322      51.486  16.651  52.883  1.00  0.00           C
ATOM  11668 1C21 POPE8 322      51.846  15.351  52.213  1.00  0.00           C
ATOM  11671 2C21 POPE8 322      51.216  15.231  50.813  1.00  0.00           C
ATOM  11674 3C21 POPE8 322      51.426  13.851  50.163  1.00  0.00           C
ATOM  11677 4C21 POPE8 322      50.906  13.831  48.713  1.00  0.00           C
ATOM  11680 5C21 POPE8 322      50.766  12.421  48.103  1.00  0.00           C
ATOM  11683 6C21 POPE8 322      52.096  11.671  47.933  1.00  0.00           C
ATOM  11686 7C21 POPE8 322      51.906  10.331  47.223  1.00  0.00           C
ATOM  11689 8C21 POPE8 322      53.216   9.571  46.983  1.00  0.00           C
ATOM  11693  C33 POPE8 322      38.626   8.061  54.753  1.00  0.00           C
ATOM  11696  C34 POPE8 322      38.036   6.681  55.083  1.00  0.00           C
ATOM  11699  C35 POPE8 322      37.096   6.161  53.983  1.00  0.00           C
ATOM  11702  C36 POPE8 322      37.846   5.411  52.873  1.00  0.00           C
ATOM  11705  C37 POPE8 322      36.946   4.941  51.713  1.00  0.00           C
ATOM  11708  C38 POPE8 322      36.346   6.091  50.903  1.00  0.00           C
ATOM  11711  C39 POPE8 322      35.466   5.651  49.723  1.00  0.00           C
ATOM  11714 0C31 POPE8 322      36.216   4.931  48.603  1.00  0.00           C
ATOM  11717 1C31 POPE8 322      35.326   4.731  47.363  1.00  0.00           C
ATOM  11720 2C31 POPE8 322      35.826   3.671  46.383  1.00  0.00           C
ATOM  11723 3C31 POPE8 322      35.836   2.259  46.983  1.00  0.00           C
ATOM  11726 4C31 POPE8 322      36.056   1.149  45.943  1.00  0.00           C
ATOM  11729 5C31 POPE8 322      36.376  -0.221  46.543  1.00  0.00           C
ATOM  11732 6C31 POPE8 322      35.336  -0.761  47.533  1.00  0.00           C
ATOM  11736  NH3 POPE9 323      65.156 101.721  68.313  1.00  0.00           N
ATOM  11740  C12 POPE9 323      64.066 101.641  67.273  1.00  0.00           C
ATOM  11743  C11 POPE9 323      63.396 102.991  67.023  1.00  0.00           C
ATOM  11746  P   POPE9 323      63.296 104.761  65.133  1.00  0.00           P
ATOM  11747  O13 POPE9 323      61.856 105.141  65.183  1.00  0.00           O
ATOM  11748  O14 POPE9 323      64.196 105.621  65.913  1.00  0.00           O
ATOM  11749  O11 POPE9 323      63.776 104.731  63.613  1.00  0.00           O
ATOM  11750  O12 POPE9 323      63.476 103.271  65.613  1.00  0.00           O
ATOM  11751  C1  POPE9 323      63.256 105.721  62.723  1.00  0.00           C
ATOM  11754  C2  POPE9 323      64.296 106.221  61.683  1.00  0.00           C
ATOM  11756  O21 POPE9 323      63.686 106.791  60.513  1.00  0.00           O
ATOM  11757  C21 POPE9 323      62.546 107.441  60.573  1.00  0.00           C
ATOM  11758  O22 POPE9 323      62.026 107.941  61.563  1.00  0.00           O
ATOM  11759  C22 POPE9 323      61.886 107.341  59.193  1.00  0.00           C
ATOM  11762  C3  POPE9 323      65.276 105.071  61.253  1.00  0.00           C
ATOM  11765  O31 POPE9 323      65.566 105.071  59.823  1.00  0.00           O
ATOM  11766  C31 POPE9 323      64.706 104.321  59.123  1.00  0.00           C
ATOM  11767  O32 POPE9 323      63.666 103.851  59.543  1.00  0.00           O
ATOM  11768  C32 POPE9 323      65.326 104.021  57.753  1.00  0.00           C
ATOM  11771  C23 POPE9 323      60.696 108.311  59.003  1.00  0.00           C
ATOM  11774  C24 POPE9 323      59.856 107.971  57.763  1.00  0.00           C
ATOM  11777  C25 POPE9 323      60.606 108.051  56.433  1.00  0.00           C
ATOM  11780  C26 POPE9 323      59.606 107.991  55.273  1.00  0.00           C
ATOM  11783  C27 POPE9 323      60.196 107.601  53.903  1.00  0.00           C
ATOM  11786  C28 POPE9 323      59.056 107.161  52.963  1.00  0.00           C
ATOM  11789  C29 POPE9 323      59.496 106.771  51.573  1.00  0.00           C
ATOM  11791 0C21 POPE9 323      58.656 106.261  50.653  1.00  0.00           C
ATOM  11793 1C21 POPE9 323      57.176 106.061  50.883  1.00  0.00           C
ATOM  11796 2C21 POPE9 323      56.366 106.001  49.573  1.00  0.00           C
ATOM  11799 3C21 POPE9 323      56.476 104.661  48.843  1.00  0.00           C
ATOM  11802 4C21 POPE9 323      55.546 104.601  47.623  1.00  0.00           C
[truncated: 1,790,942 more chars]
