# Supplementary material for: Characterizing Membrane Association and Periplasmic Transfer of Bacterial Lipoproteins through Molecular Dynamics Simulations
Source: Structure. 2020 Apr 7;28(4):475–487.e3. doi: 10.1016/j.str.2020.01.012 (PMC7139219; doi:10.1016/j.str.2020.01.012)
Supplement: Data S2. Final Coordinates from Simulations (A–L), Related to Figure 3 [file mmc4.zip › A-L/CSGG-2-atomistic.pdb]

TITLE     Protein
REMARK    THIS IS A SIMULATION BOX
CRYST1  129.296  129.296  137.381  90.00  90.00  90.00 P 1           1
MODEL        1
ATOM      1  N   CYSTA   1      62.638  53.245  75.852  1.00  0.00           N
ATOM      3  CA  CYSTA   1      62.178  52.695  77.131  1.00  0.00           C
ATOM      5  C   CYSTA   1      60.468  52.425  77.440  1.00  0.00           C
ATOM      6  O   CYSTA   1      60.178  51.275  77.761  1.00  0.00           O
ATOM      7  CB  CYSTA   1      63.558  51.805  77.672  1.00  0.00           C
ATOM     10  SG  CYSTA   1      65.238  51.245  76.641  1.00  0.00           S
ATOM     11  C1  CYSTA   1      67.178  51.755  76.602  1.00  0.00           C
ATOM     14  CA1 CYSTA   1      63.178  52.525  74.852  1.00  0.00           C
ATOM     15  OA1 CYSTA   1      62.778  51.385  74.712  1.00  0.00           O
ATOM     16  CA2 CYSTA   1      64.318  53.035  73.980  1.00  0.00           C
ATOM     19  C11 CYSTA   1      68.318  51.645  75.361  1.00  0.00           C
ATOM     21  O11 CYSTA   1      67.778  51.145  74.120  1.00  0.00           O
ATOM     22  CX1 CYSTA   1      68.538  50.485  73.231  1.00  0.00           C
ATOM     23  OX1 CYSTA   1      68.488  49.285  73.081  1.00  0.00           O
ATOM     24  CX2 CYSTA   1      69.398  51.375  72.291  1.00  0.00           C
ATOM     27  C12 CYSTA   1      69.898  51.255  75.691  1.00  0.00           C
ATOM     30  O12 CYSTA   1      70.638  50.285  74.852  1.00  0.00           O
ATOM     31  CD1 CYSTA   1      71.938  50.485  74.421  1.00  0.00           C
ATOM     32  OD1 CYSTA   1      72.538  51.525  74.581  1.00  0.00           O
ATOM     33  CD2 CYSTA   1      72.488  49.235  73.611  1.00  0.00           C
ATOM     36  CA3 CYSTA   1      64.758  54.535  74.111  1.00  0.00           C
ATOM     39  CA4 CYSTA   1      65.718  54.895  75.282  1.00  0.00           C
ATOM     42  CA5 CYSTA   1      66.198  56.385  75.382  1.00  0.00           C
ATOM     45  CA6 CYSTA   1      65.228  57.595  75.201  1.00  0.00           C
ATOM     48  CA7 CYSTA   1      65.108  58.505  76.462  1.00  0.00           C
ATOM     51  CA8 CYSTA   1      63.998  59.595  76.422  1.00  0.00           C
ATOM     54  CA9 CYSTA   1      63.618  60.165  77.800  1.00  0.00           C
ATOM     57 0CA1 CYSTA   1      62.238  60.865  77.991  1.00  0.00           C
ATOM     60 1CA1 CYSTA   1      62.218  62.205  78.741  1.00  0.00           C
ATOM     63 2CA1 CYSTA   1      61.808  63.315  77.800  1.00  0.00           C
ATOM     66 3CA1 CYSTA   1      62.928  63.455  76.800  1.00  0.00           C
ATOM     69 4CA1 CYSTA   1      62.578  64.335  75.631  1.00  0.00           C
ATOM     72 5CA1 CYSTA   1      63.818  64.515  74.782  1.00  0.00           C
ATOM     75 6CA1 CYSTA   1      63.578  65.495  73.661  1.00  0.00           C
ATOM     79  CD3 CYSTA   1      73.838  49.265  72.761  1.00  0.00           C
ATOM     82  CD4 CYSTA   1      73.738  49.235  71.210  1.00  0.00           C
ATOM     85  CD5 CYSTA   1      75.038  48.895  70.410  1.00  0.00           C
ATOM     88  CD6 CYSTA   1      75.258  47.425  69.951  1.00  0.00           C
ATOM     91  CD7 CYSTA   1      74.498  46.945  68.691  1.00  0.00           C
ATOM     94  CD8 CYSTA   1      74.538  45.415  68.432  1.00  0.00           C
ATOM     97  CD9 CYSTA   1      73.798  44.985  67.131  1.00  0.00           C
ATOM    100 0CD1 CYSTA   1      74.678  44.385  66.002  1.00  0.00           C
ATOM    103 1CD1 CYSTA   1      75.678  45.375  65.381  1.00  0.00           C
ATOM    106 2CD1 CYSTA   1      76.558  44.755  64.271  1.00  0.00           C
ATOM    109 3CD1 CYSTA   1      76.188  45.185  62.832  1.00  0.00           C
ATOM    112 4CD1 CYSTA   1      74.868  44.605  62.281  1.00  0.00           C
ATOM    115 5CD1 CYSTA   1      74.918  43.085  62.090  1.00  0.00           C
ATOM    118 6CD1 CYSTA   1      73.678  42.485  61.441  1.00  0.00           C
ATOM    122  CX3 CYSTA   1      69.948  50.525  71.080  1.00  0.00           C
ATOM    125  CX4 CYSTA   1      70.688  51.195  69.900  1.00  0.00           C
ATOM    128  CX5 CYSTA   1      70.858  50.145  68.762  1.00  0.00           C
ATOM    131  CX6 CYSTA   1      71.538  50.595  67.451  1.00  0.00           C
ATOM    134  CX7 CYSTA   1      71.558  49.445  66.410  1.00  0.00           C
ATOM    137  CX8 CYSTA   1      72.198  49.795  65.040  1.00  0.00           C
ATOM    140  CX9 CYSTA   1      72.348  48.575  64.152  1.00  0.00           C
ATOM    142 0CX1 CYSTA   1      71.998  48.455  62.852  1.00  0.00           C
ATOM    144 1CX1 CYSTA   1      71.418  49.545  61.982  1.00  0.00           C
ATOM    147 2CX1 CYSTA   1      69.878  49.545  61.982  1.00  0.00           C
ATOM    150 3CX1 CYSTA   1      69.218  48.605  60.961  1.00  0.00           C
ATOM    153 4CX1 CYSTA   1      67.708  48.455  61.192  1.00  0.00           C
ATOM    156 5CX1 CYSTA   1      66.938  47.855  60.001  1.00  0.00           C
ATOM    159 6CX1 CYSTA   1      66.518  48.905  58.962  1.00  0.00           C
ATOM    162 7CX1 CYSTA   1      65.568  48.365  57.891  1.00  0.00           C
ATOM    165 8CX1 CYSTA   1      65.168  49.425  56.861  1.00  0.00           C
ATOM    169  N   LEU A   2      59.308  53.405  77.391  1.00  0.00           N
ATOM    171  CA  LEU A   2      57.718  53.205  77.121  1.00  0.00           C
ATOM    173  CB  LEU A   2      57.678  52.235  75.910  1.00  0.00           C
ATOM    176  CG  LEU A   2      58.458  52.495  74.590  1.00  0.00           C
ATOM    178  CD1 LEU A   2      59.008  51.175  74.032  1.00  0.00           C
ATOM    182  CD2 LEU A   2      59.678  53.445  74.540  1.00  0.00           C
ATOM    186  C   LEU A   2      56.108  53.945  77.540  1.00  0.00           C
ATOM    187  O   LEU A   2      55.768  53.605  78.671  1.00  0.00           O
ATOM    188  N   THR A   3      55.038  54.845  76.851  1.00  0.00           N
ATOM    190  CA  THR A   3      53.628  55.665  77.300  1.00  0.00           C
ATOM    192  CB  THR A   3      53.738  55.685  78.830  1.00  0.00           C
ATOM    194  OG1 THR A   3      53.188  54.485  79.351  1.00  0.00           O
ATOM    196  CG2 THR A   3      53.248  56.865  79.671  1.00  0.00           C
ATOM    200  C   THR A   3      52.758  57.175  76.781  1.00  0.00           C
ATOM    201  O   THR A   3      53.528  58.015  76.330  1.00  0.00           O
ATOM    202  N   ALA A   4      51.268  57.635  76.811  1.00  0.00           N
ATOM    204  CA  ALA A   4      50.298  58.785  76.080  1.00  0.00           C
ATOM    206  CB  ALA A   4      49.448  57.965  75.110  1.00  0.00           C
ATOM    210  C   ALA A   4      49.158  60.165  76.451  1.00  0.00           C
ATOM    211  O   ALA A   4      49.398  60.755  77.501  1.00  0.00           O
ATOM    212  N   PRO A   5      47.968  60.835  75.631  1.00  0.00           N
ATOM    213  CD  PRO A   5      46.998  59.825  75.102  1.00  0.00           C
ATOM    216  CA  PRO A   5      46.958  62.125  75.620  1.00  0.00           C
ATOM    218  CB  PRO A   5      45.568  61.555  75.831  1.00  0.00           C
ATOM    221  CG  PRO A   5      45.628  60.485  74.791  1.00  0.00           C
ATOM    224  C   PRO A   5      46.718  63.735  75.840  1.00  0.00           C
ATOM    225  O   PRO A   5      47.218  64.155  76.862  1.00  0.00           O
ATOM    226  N   PRO A   6      45.868  64.755  75.212  1.00  0.00           N
ATOM    227  CD  PRO A   6      45.218  65.705  76.161  1.00  0.00           C
ATOM    230  CA  PRO A   6      45.478  65.285  73.840  1.00  0.00           C
ATOM    232  CB  PRO A   6      45.448  66.795  74.071  1.00  0.00           C
ATOM    235  CG  PRO A   6      44.698  66.915  75.370  1.00  0.00           C
ATOM    238  C   PRO A   6      46.248  65.145  72.572  1.00  0.00           C
ATOM    239  O   PRO A   6      47.298  64.575  72.672  1.00  0.00           O
ATOM    240  N   LYS A   7      45.858  65.685  71.360  1.00  0.00           N
ATOM    242  CA  LYS A   7      46.728  65.585  70.160  1.00  0.00           C
ATOM    244  CB  LYS A   7      46.318  66.265  68.800  1.00  0.00           C
ATOM    247  CG  LYS A   7      45.158  65.695  67.981  1.00  0.00           C
ATOM    250  CD  LYS A   7      44.218  66.835  67.550  1.00  0.00           C
ATOM    253  CE  LYS A   7      43.068  66.395  66.661  1.00  0.00           C
ATOM    256  NZ  LYS A   7      42.118  67.505  66.480  1.00  0.00           N
ATOM    260  C   LYS A   7      48.128  66.105  70.382  1.00  0.00           C
ATOM    261  O   LYS A   7      48.378  67.295  70.410  1.00  0.00           O
ATOM    262  N   GLU A   8      49.028  65.145  70.501  1.00  0.00           N
ATOM    264  CA  GLU A   8      50.428  65.155  70.781  1.00  0.00           C
ATOM    266  CB  GLU A   8      50.828  63.805  70.172  1.00  0.00           C
ATOM    269  CG  GLU A   8      52.258  63.265  70.282  1.00  0.00           C
ATOM    272  CD  GLU A   8      52.308  61.905  69.590  1.00  0.00           C
ATOM    273  OE1 GLU A   8      53.358  61.225  69.701  1.00  0.00           O
ATOM    274  OE2 GLU A   8      51.298  61.485  68.970  1.00  0.00           O
ATOM    275  C   GLU A   8      51.308  66.325  70.382  1.00  0.00           C
ATOM    276  O   GLU A   8      51.918  66.385  69.322  1.00  0.00           O
ATOM    277  N   ALA A   9      51.508  67.225  71.360  1.00  0.00           N
ATOM    279  CA  ALA A   9      52.688  68.025  71.441  1.00  0.00           C
ATOM    281  CB  ALA A   9      52.448  69.295  72.271  1.00  0.00           C
ATOM    285  C   ALA A   9      53.708  67.185  72.160  1.00  0.00           C
ATOM    286  O   ALA A   9      53.588  67.015  73.371  1.00  0.00           O
ATOM    287  N   ALA A  10      54.688  66.665  71.392  1.00  0.00           N
ATOM    289  CA  ALA A  10      55.828  65.915  71.870  1.00  0.00           C
ATOM    291  CB  ALA A  10      56.338  66.315  73.271  1.00  0.00           C
ATOM    295  C   ALA A  10      55.668  64.415  71.751  1.00  0.00           C
ATOM    296  O   ALA A  10      54.708  63.825  72.241  1.00  0.00           O
ATOM    297  N   ARG A  11      56.628  63.725  71.091  1.00  0.00           N
ATOM    299  CA  ARG A  11      56.598  62.285  71.032  1.00  0.00           C
ATOM    301  CB  ARG A  11      57.558  61.615  70.001  1.00  0.00           C
ATOM    304  CG  ARG A  11      57.258  61.915  68.521  1.00  0.00           C
ATOM    307  CD  ARG A  11      55.858  61.535  68.021  1.00  0.00           C
ATOM    310  NE  ARG A  11      55.628  60.065  68.241  1.00  0.00           N
ATOM    312  CZ  ARG A  11      55.158  59.215  67.330  1.00  0.00           C
ATOM    313  NH1 ARG A  11      54.778  59.595  66.142  1.00  0.00           N
ATOM    316  NH2 ARG A  11      55.018  57.935  67.602  1.00  0.00           N
ATOM    319  C   ARG A  11      56.948  61.645  72.361  1.00  0.00           C
ATOM    320  O   ARG A  11      57.968  61.975  72.940  1.00  0.00           O
ATOM    321  N   PRO A  12      56.208  60.685  72.812  1.00  0.00           N
ATOM    322  CD  PRO A  12      54.828  60.495  72.451  1.00  0.00           C
ATOM    325  CA  PRO A  12      56.608  59.675  73.741  1.00  0.00           C
ATOM    327  CB  PRO A  12      55.708  58.565  73.261  1.00  0.00           C
ATOM    330  CG  PRO A  12      54.418  59.245  73.182  1.00  0.00           C
ATOM    333  C   PRO A  12      58.028  59.215  73.731  1.00  0.00           C
ATOM    334  O   PRO A  12      58.438  58.505  72.821  1.00  0.00           O
ATOM    335  N   THR A  13      58.758  59.485  74.820  1.00  0.00           N
ATOM    337  CA  THR A  13      59.998  58.835  75.121  1.00  0.00           C
ATOM    339  CB  THR A  13      61.198  59.505  74.400  1.00  0.00           C
ATOM    341  OG1 THR A  13      61.498  60.805  74.861  1.00  0.00           O
ATOM    343  CG2 THR A  13      60.988  59.765  72.902  1.00  0.00           C
ATOM    347  C   THR A  13      59.958  58.815  76.682  1.00  0.00           C
ATOM    348  O   THR A  13      59.278  59.635  77.282  1.00  0.00           O
ATOM    349  N   LEU A  14      60.568  57.795  77.341  1.00  0.00           N
ATOM    351  CA  LEU A  14      60.448  57.215  78.701  1.00  0.00           C
ATOM    353  CB  LEU A  14      61.308  55.935  78.681  1.00  0.00           C
ATOM    356  CG  LEU A  14      62.718  56.175  78.101  1.00  0.00           C
ATOM    358  CD1 LEU A  14      63.848  55.405  78.822  1.00  0.00           C
ATOM    362  CD2 LEU A  14      62.688  56.035  76.571  1.00  0.00           C
ATOM    366  C   LEU A  14      61.038  57.925  79.911  1.00  0.00           C
ATOM    367  O   LEU A  14      62.008  58.615  79.730  1.00  0.00           O
ATOM    368  N   MET A  15      60.628  57.735  81.190  1.00  0.00           N
ATOM    370  CA  MET A  15      61.348  58.405  82.300  1.00  0.00           C
ATOM    372  CB  MET A  15      61.108  57.795  83.690  1.00  0.00           C
ATOM    375  CG  MET A  15      61.448  58.815  84.811  1.00  0.00           C
ATOM    378  SD  MET A  15      61.218  58.215  86.492  1.00  0.00           S
ATOM    379  CE  MET A  15      62.748  57.255  86.532  1.00  0.00           C
ATOM    383  C   MET A  15      62.908  58.515  82.180  1.00  0.00           C
ATOM    384  O   MET A  15      63.578  57.475  82.192  1.00  0.00           O
ATOM    385  N   PRO A  16      63.478  59.715  82.011  1.00  0.00           N
ATOM    386  CD  PRO A  16      62.768  60.985  82.081  1.00  0.00           C
ATOM    389  CA  PRO A  16      64.848  59.885  81.521  1.00  0.00           C
ATOM    391  CB  PRO A  16      64.978  61.385  81.222  1.00  0.00           C
ATOM    394  CG  PRO A  16      63.848  62.055  82.001  1.00  0.00           C
ATOM    397  C   PRO A  16      65.838  59.415  82.540  1.00  0.00           C
ATOM    398  O   PRO A  16      65.518  59.365  83.722  1.00  0.00           O
ATOM    399  N   ARG A  17      67.048  59.025  82.131  1.00  0.00           N
ATOM    401  CA  ARG A  17      68.058  58.605  83.072  1.00  0.00           C
ATOM    403  CB  ARG A  17      68.028  57.065  83.302  1.00  0.00           C
ATOM    406  CG  ARG A  17      66.678  56.385  83.661  1.00  0.00           C
ATOM    409  CD  ARG A  17      66.848  54.855  83.840  1.00  0.00           C
ATOM    412  NE  ARG A  17      65.658  54.235  84.511  1.00  0.00           N
ATOM    414  CZ  ARG A  17      64.878  53.275  84.032  1.00  0.00           C
ATOM    415  NH1 ARG A  17      64.848  52.825  82.790  1.00  0.00           N
ATOM    418  NH2 ARG A  17      63.988  52.705  84.811  1.00  0.00           N
ATOM    421  C   ARG A  17      69.388  59.045  82.491  1.00  0.00           C
ATOM    422  O   ARG A  17      69.628  58.775  81.311  1.00  0.00           O
ATOM    423  N   ALA A  18      70.258  59.745  83.251  1.00  0.00           N
ATOM    425  CA  ALA A  18      71.418  60.435  82.712  1.00  0.00           C
ATOM    427  CB  ALA A  18      71.128  61.945  82.501  1.00  0.00           C
ATOM    431  C   ALA A  18      72.598  60.345  83.671  1.00  0.00           C
ATOM    432  O   ALA A  18      72.438  60.535  84.881  1.00  0.00           O
ATOM    433  N   GLN A  19      73.798  60.025  83.130  1.00  0.00           N
ATOM    435  CA  GLN A  19      75.028  59.755  83.871  1.00  0.00           C
ATOM    437  CB  GLN A  19      75.638  60.925  84.701  1.00  0.00           C
ATOM    440  CG  GLN A  19      76.958  60.565  85.441  1.00  0.00           C
ATOM    443  CD  GLN A  19      78.108  60.315  84.450  1.00  0.00           C
ATOM    444  OE1 GLN A  19      78.798  61.265  84.071  1.00  0.00           O
ATOM    445  NE2 GLN A  19      78.278  59.065  83.992  1.00  0.00           N
ATOM    448  C   GLN A  19      74.968  58.515  84.711  1.00  0.00           C
ATOM    449  O   GLN A  19      75.558  57.485  84.361  1.00  0.00           O
ATOM    450  N   SER A  20      74.268  58.595  85.881  1.00  0.00           N
ATOM    452  CA  SER A  20      74.248  57.565  86.912  1.00  0.00           C
ATOM    454  CB  SER A  20      73.238  57.815  88.072  1.00  0.00           C
ATOM    457  OG  SER A  20      73.548  58.895  88.941  1.00  0.00           O
ATOM    459  C   SER A  20      73.828  56.245  86.330  1.00  0.00           C
ATOM    460  O   SER A  20      74.488  55.245  86.532  1.00  0.00           O
ATOM    461  N   TYR A  21      72.758  56.255  85.521  1.00  0.00           N
ATOM    463  CA  TYR A  21      72.278  55.095  84.800  1.00  0.00           C
ATOM    465  CB  TYR A  21      70.978  55.475  84.071  1.00  0.00           C
ATOM    468  CG  TYR A  21      70.358  54.315  83.340  1.00  0.00           C
ATOM    469  CD1 TYR A  21      69.698  53.325  84.071  1.00  0.00           C
ATOM    471  CE1 TYR A  21      69.028  52.285  83.410  1.00  0.00           C
ATOM    473  CZ  TYR A  21      69.088  52.195  82.020  1.00  0.00           C
ATOM    474  OH  TYR A  21      68.448  51.125  81.371  1.00  0.00           O
ATOM    476  CD2 TYR A  21      70.408  54.225  81.941  1.00  0.00           C
ATOM    478  CE2 TYR A  21      69.798  53.145  81.282  1.00  0.00           C
ATOM    480  C   TYR A  21      73.268  54.455  83.840  1.00  0.00           C
ATOM    481  O   TYR A  21      73.358  53.235  83.751  1.00  0.00           O
ATOM    482  N   LYS A  22      74.068  55.245  83.090  1.00  0.00           N
ATOM    484  CA  LYS A  22      75.098  54.685  82.241  1.00  0.00           C
ATOM    486  CB  LYS A  22      75.738  55.765  81.352  1.00  0.00           C
ATOM    489  CG  LYS A  22      76.428  55.135  80.131  1.00  0.00           C
ATOM    492  CD  LYS A  22      77.338  56.055  79.311  1.00  0.00           C
ATOM    495  CE  LYS A  22      78.478  56.595  80.171  1.00  0.00           C
ATOM    498  NZ  LYS A  22      79.698  56.915  79.381  1.00  0.00           N
ATOM    502  C   LYS A  22      76.188  53.985  83.050  1.00  0.00           C
ATOM    503  O   LYS A  22      76.548  52.845  82.782  1.00  0.00           O
ATOM    504  N   ASP A  23      76.658  54.615  84.142  1.00  0.00           N
ATOM    506  CA  ASP A  23      77.558  53.985  85.090  1.00  0.00           C
ATOM    508  CB  ASP A  23      77.888  54.985  86.251  1.00  0.00           C
ATOM    511  CG  ASP A  23      78.748  56.195  85.921  1.00  0.00           C
ATOM    512  OD1 ASP A  23      79.628  56.195  85.021  1.00  0.00           O
ATOM    513  OD2 ASP A  23      78.668  57.165  86.721  1.00  0.00           O
ATOM    514  C   ASP A  23      76.948  52.685  85.691  1.00  0.00           C
ATOM    515  O   ASP A  23      77.598  51.645  85.781  1.00  0.00           O
ATOM    516  N   LEU A  24      75.648  52.725  86.050  1.00  0.00           N
ATOM    518  CA  LEU A  24      74.838  51.625  86.532  1.00  0.00           C
ATOM    520  CB  LEU A  24      73.448  52.265  86.891  1.00  0.00           C
ATOM    523  CG  LEU A  24      72.418  51.545  87.782  1.00  0.00           C
ATOM    525  CD1 LEU A  24      71.848  50.305  87.111  1.00  0.00           C
ATOM    529  CD2 LEU A  24      72.948  51.235  89.191  1.00  0.00           C
ATOM    533  C   LEU A  24      74.738  50.475  85.521  1.00  0.00           C
ATOM    534  O   LEU A  24      74.918  49.305  85.881  1.00  0.00           O
ATOM    535  N   THR A  25      74.478  50.755  84.211  1.00  0.00           N
ATOM    537  CA  THR A  25      74.298  49.715  83.191  1.00  0.00           C
ATOM    539  CB  THR A  25      73.438  50.145  81.991  1.00  0.00           C
ATOM    541  OG1 THR A  25      73.908  51.305  81.322  1.00  0.00           O
ATOM    543  CG2 THR A  25      72.018  50.455  82.481  1.00  0.00           C
ATOM    547  C   THR A  25      75.608  49.135  82.681  1.00  0.00           C
ATOM    548  O   THR A  25      75.718  47.975  82.291  1.00  0.00           O
ATOM    549  N   HIS A  26      76.678  49.945  82.742  1.00  0.00           N
ATOM    551  CA  HIS A  26      77.988  49.585  82.230  1.00  0.00           C
ATOM    553  CB  HIS A  26      78.738  50.835  81.691  1.00  0.00           C
ATOM    556  ND1 HIS A  26      77.068  51.815  80.040  1.00  0.00           N
ATOM    557  CG  HIS A  26      78.338  51.365  80.331  1.00  0.00           C
ATOM    558  CE1 HIS A  26      77.148  52.345  78.840  1.00  0.00           C
ATOM    560  NE2 HIS A  26      78.388  52.245  78.331  1.00  0.00           N
ATOM    562  CD2 HIS A  26      79.158  51.615  79.281  1.00  0.00           C
ATOM    564  C   HIS A  26      78.848  48.915  83.302  1.00  0.00           C
ATOM    565  O   HIS A  26      80.028  48.655  83.090  1.00  0.00           O
ATOM    566  N   LEU A  27      78.268  48.585  84.480  1.00  0.00           N
ATOM    568  CA  LEU A  27      78.978  47.795  85.471  1.00  0.00           C
ATOM    570  CB  LEU A  27      78.178  47.615  86.791  1.00  0.00           C
ATOM    573  CG  LEU A  27      77.978  48.895  87.621  1.00  0.00           C
ATOM    575  CD1 LEU A  27      77.198  48.585  88.911  1.00  0.00           C
ATOM    579  CD2 LEU A  27      79.298  49.615  87.971  1.00  0.00           C
ATOM    583  C   LEU A  27      79.408  46.395  84.981  1.00  0.00           C
ATOM    584  O   LEU A  27      78.598  45.695  84.370  1.00  0.00           O
ATOM    585  N   PRO A  28      80.628  45.925  85.252  1.00  0.00           N
ATOM    586  CD  PRO A  28      81.678  46.685  85.942  1.00  0.00           C
ATOM    589  CA  PRO A  28      80.988  44.525  85.090  1.00  0.00           C
ATOM    591  CB  PRO A  28      82.448  44.455  85.550  1.00  0.00           C
ATOM    594  CG  PRO A  28      82.608  45.625  86.521  1.00  0.00           C
ATOM    597  C   PRO A  28      80.068  43.605  85.870  1.00  0.00           C
ATOM    598  O   PRO A  28      79.648  43.935  86.980  1.00  0.00           O
ATOM    599  N   ALA A  29      79.698  42.465  85.261  1.00  0.00           N
ATOM    601  CA  ALA A  29      78.688  41.565  85.781  1.00  0.00           C
ATOM    603  CB  ALA A  29      78.028  40.755  84.651  1.00  0.00           C
ATOM    607  C   ALA A  29      79.258  40.615  86.840  1.00  0.00           C
ATOM    608  O   ALA A  29      80.448  40.285  86.810  1.00  0.00           O
ATOM    609  N   PRO A  30      78.448  40.135  87.782  1.00  0.00           N
ATOM    610  CD  PRO A  30      77.128  40.685  88.111  1.00  0.00           C
ATOM    613  CA  PRO A  30      78.928  39.235  88.822  1.00  0.00           C
ATOM    615  CB  PRO A  30      77.928  39.425  89.960  1.00  0.00           C
ATOM    618  CG  PRO A  30      76.628  39.805  89.251  1.00  0.00           C
ATOM    621  C   PRO A  30      78.858  37.805  88.340  1.00  0.00           C
ATOM    622  O   PRO A  30      78.378  37.535  87.251  1.00  0.00           O
ATOM    623  N   THR A  31      79.348  36.865  89.151  1.00  0.00           N
ATOM    625  CA  THR A  31      79.338  35.445  88.862  1.00  0.00           C
ATOM    627  CB  THR A  31      80.048  34.645  89.940  1.00  0.00           C
ATOM    629  OG1 THR A  31      79.528  34.905  91.241  1.00  0.00           O
ATOM    631  CG2 THR A  31      81.518  35.075  89.951  1.00  0.00           C
ATOM    635  C   THR A  31      77.948  34.905  88.671  1.00  0.00           C
ATOM    636  O   THR A  31      77.658  34.205  87.701  1.00  0.00           O
ATOM    637  N   GLY A  32      77.018  35.295  89.552  1.00  0.00           N
ATOM    639  CA  GLY A  32      75.608  35.095  89.351  1.00  0.00           C
ATOM    642  C   GLY A  32      74.888  36.295  89.851  1.00  0.00           C
ATOM    643  O   GLY A  32      75.388  37.035  90.681  1.00  0.00           O
ATOM    644  N   LYS A  33      73.658  36.475  89.331  1.00  0.00           N
ATOM    646  CA  LYS A  33      72.708  37.405  89.891  1.00  0.00           C
ATOM    648  CB  LYS A  33      71.448  37.605  89.021  1.00  0.00           C
ATOM    651  CG  LYS A  33      71.738  38.285  87.691  1.00  0.00           C
ATOM    654  CD  LYS A  33      70.458  38.405  86.851  1.00  0.00           C
ATOM    657  CE  LYS A  33      70.638  39.225  85.581  1.00  0.00           C
ATOM    660  NZ  LYS A  33      71.698  38.655  84.721  1.00  0.00           N
ATOM    664  C   LYS A  33      72.278  37.045  91.290  1.00  0.00           C
ATOM    665  O   LYS A  33      72.258  35.885  91.670  1.00  0.00           O
ATOM    666  N   ILE A  34      71.938  38.075  92.061  1.00  0.00           N
ATOM    668  CA  ILE A  34      71.668  37.985  93.471  1.00  0.00           C
ATOM    670  CB  ILE A  34      72.538  39.035  94.151  1.00  0.00           C
ATOM    672  CG2 ILE A  34      72.128  39.185  95.620  1.00  0.00           C
ATOM    676  CG1 ILE A  34      74.028  38.665  93.962  1.00  0.00           C
ATOM    679  CD  ILE A  34      74.978  39.805  94.322  1.00  0.00           C
ATOM    683  C   ILE A  34      70.198  38.235  93.690  1.00  0.00           C
ATOM    684  O   ILE A  34      69.628  39.185  93.150  1.00  0.00           O
ATOM    685  N   PHE A  35      69.498  37.385  94.480  1.00  0.00           N
ATOM    687  CA  PHE A  35      68.098  37.575  94.781  1.00  0.00           C
ATOM    689  CB  PHE A  35      67.418  36.285  95.311  1.00  0.00           C
ATOM    692  CG  PHE A  35      67.248  35.295  94.191  1.00  0.00           C
ATOM    693  CD1 PHE A  35      66.198  35.485  93.281  1.00  0.00           C
ATOM    695  CE1 PHE A  35      66.028  34.605  92.201  1.00  0.00           C
ATOM    697  CZ  PHE A  35      66.878  33.505  92.052  1.00  0.00           C
ATOM    699  CD2 PHE A  35      68.088  34.185  94.051  1.00  0.00           C
ATOM    701  CE2 PHE A  35      67.898  33.295  92.980  1.00  0.00           C
ATOM    703  C   PHE A  35      67.858  38.675  95.801  1.00  0.00           C
ATOM    704  O   PHE A  35      68.248  38.555  96.962  1.00  0.00           O
ATOM    705  N   VAL A  36      67.178  39.775  95.392  1.00  0.00           N
ATOM    707  CA  VAL A  36      66.968  40.915  96.260  1.00  0.00           C
ATOM    709  CB  VAL A  36      67.668  42.185  95.781  1.00  0.00           C
ATOM    711  CG1 VAL A  36      67.048  42.715  94.480  1.00  0.00           C
ATOM    715  CG2 VAL A  36      67.648  43.265  96.881  1.00  0.00           C
ATOM    719  C   VAL A  36      65.488  41.125  96.441  1.00  0.00           C
ATOM    720  O   VAL A  36      64.668  40.975  95.532  1.00  0.00           O
ATOM    721  N   SER A  37      65.078  41.465  97.671  1.00  0.00           N
ATOM    723  CA  SER A  37      63.728  41.895  97.951  1.00  0.00           C
ATOM    725  CB  SER A  37      62.988  41.025  98.992  1.00  0.00           C
ATOM    728  OG  SER A  37      63.768  40.845 100.181  1.00  0.00           O
ATOM    730  C   SER A  37      63.718  43.335  98.401  1.00  0.00           C
ATOM    731  O   SER A  37      64.608  43.785  99.132  1.00  0.00           O
ATOM    732  N   VAL A  38      62.708  44.095  97.951  1.00  0.00           N
ATOM    734  CA  VAL A  38      62.488  45.465  98.361  1.00  0.00           C
ATOM    736  CB  VAL A  38      62.758  46.435  97.212  1.00  0.00           C
ATOM    738  CG1 VAL A  38      62.538  47.895  97.661  1.00  0.00           C
ATOM    742  CG2 VAL A  38      64.218  46.275  96.751  1.00  0.00           C
ATOM    746  C   VAL A  38      61.038  45.565  98.791  1.00  0.00           C
ATOM    747  O   VAL A  38      60.118  45.275  98.021  1.00  0.00           O
ATOM    748  N   TYR A  39      60.788  45.965 100.051  1.00  0.00           N
ATOM    750  CA  TYR A  39      59.468  46.105 100.631  1.00  0.00           C
ATOM    752  CB  TYR A  39      59.478  45.655 102.121  1.00  0.00           C
ATOM    755  CG  TYR A  39      59.538  44.155 102.212  1.00  0.00           C
ATOM    756  CD1 TYR A  39      60.758  43.485 102.061  1.00  0.00           C
ATOM    758  CE1 TYR A  39      60.818  42.085 102.121  1.00  0.00           C
ATOM    760  CZ  TYR A  39      59.658  41.355 102.341  1.00  0.00           C
ATOM    761  OH  TYR A  39      59.748  39.955 102.271  1.00  0.00           O
ATOM    763  CD2 TYR A  39      58.378  43.405 102.481  1.00  0.00           C
ATOM    765  CE2 TYR A  39      58.428  42.005 102.551  1.00  0.00           C
ATOM    767  C   TYR A  39      58.988  47.535 100.541  1.00  0.00           C
ATOM    768  O   TYR A  39      57.958  47.835  99.940  1.00  0.00           O
ATOM    769  N   ASN A  40      59.718  48.485 101.161  1.00  0.00           N
ATOM    771  CA  ASN A  40      59.328  49.865 101.111  1.00  0.00           C
ATOM    773  CB  ASN A  40      58.318  50.195 102.251  1.00  0.00           C
ATOM    776  CG  ASN A  40      57.438  51.405 101.941  1.00  0.00           C
ATOM    777  OD1 ASN A  40      57.168  52.255 102.801  1.00  0.00           O
ATOM    778  ND2 ASN A  40      56.968  51.465 100.671  1.00  0.00           N
ATOM    781  C   ASN A  40      60.558  50.745 101.201  1.00  0.00           C
ATOM    782  O   ASN A  40      61.518  50.425 101.900  1.00  0.00           O
ATOM    783  N   ILE A  41      60.538  51.875 100.480  1.00  0.00           N
ATOM    785  CA  ILE A  41      61.378  53.025 100.751  1.00  0.00           C
ATOM    787  CB  ILE A  41      62.388  53.345  99.651  1.00  0.00           C
ATOM    789  CG2 ILE A  41      62.998  54.755  99.861  1.00  0.00           C
ATOM    793  CG1 ILE A  41      63.528  52.295  99.621  1.00  0.00           C
ATOM    796  CD  ILE A  41      63.218  50.995  98.862  1.00  0.00           C
ATOM    800  C   ILE A  41      60.428  54.175 100.980  1.00  0.00           C
ATOM    801  O   ILE A  41      59.758  54.665 100.080  1.00  0.00           O
ATOM    802  N   GLN A  42      60.338  54.625 102.240  1.00  0.00           N
ATOM    804  CA  GLN A  42      59.398  55.645 102.661  1.00  0.00           C
ATOM    806  CB  GLN A  42      58.868  55.435 104.111  1.00  0.00           C
ATOM    809  CG  GLN A  42      59.958  55.075 105.161  1.00  0.00           C
ATOM    812  CD  GLN A  42      60.308  53.585 105.141  1.00  0.00           C
ATOM    813  OE1 GLN A  42      61.288  53.165 104.531  1.00  0.00           O
ATOM    814  NE2 GLN A  42      59.468  52.745 105.790  1.00  0.00           N
ATOM    817  C   GLN A  42      59.928  57.055 102.510  1.00  0.00           C
ATOM    818  O   GLN A  42      61.108  57.355 102.742  1.00  0.00           O
ATOM    819  N   ASP A  43      59.038  58.005 102.131  1.00  0.00           N
ATOM    821  CA  ASP A  43      59.328  59.415 102.251  1.00  0.00           C
ATOM    823  CB  ASP A  43      58.278  60.205 101.431  1.00  0.00           C
ATOM    826  CG  ASP A  43      58.608  61.685 101.362  1.00  0.00           C
ATOM    827  OD1 ASP A  43      59.788  62.045 101.561  1.00  0.00           O
ATOM    828  OD2 ASP A  43      57.688  62.485 101.060  1.00  0.00           O
ATOM    829  C   ASP A  43      59.428  59.885 103.710  1.00  0.00           C
ATOM    830  O   ASP A  43      58.438  60.225 104.361  1.00  0.00           O
ATOM    831  N   GLU A  44      60.658  59.955 104.271  1.00  0.00           N
ATOM    833  CA  GLU A  44      60.928  60.435 105.620  1.00  0.00           C
ATOM    835  CB  GLU A  44      62.158  59.715 106.260  1.00  0.00           C
ATOM    838  CG  GLU A  44      61.878  58.335 106.881  1.00  0.00           C
ATOM    841  CD  GLU A  44      63.038  57.885 107.761  1.00  0.00           C
ATOM    842  OE1 GLU A  44      63.538  58.695 108.591  1.00  0.00           O
ATOM    843  OE2 GLU A  44      63.478  56.705 107.612  1.00  0.00           O
ATOM    844  C   GLU A  44      61.188  61.935 105.701  1.00  0.00           C
ATOM    845  O   GLU A  44      61.548  62.475 106.751  1.00  0.00           O
ATOM    846  N   THR A  45      61.028  62.655 104.571  1.00  0.00           N
ATOM    848  CA  THR A  45      61.378  64.075 104.501  1.00  0.00           C
ATOM    850  CB  THR A  45      61.268  64.665 103.090  1.00  0.00           C
ATOM    852  OG1 THR A  45      59.958  64.575 102.571  1.00  0.00           O
ATOM    854  CG2 THR A  45      62.198  63.915 102.142  1.00  0.00           C
ATOM    858  C   THR A  45      60.598  64.955 105.451  1.00  0.00           C
ATOM    859  O   THR A  45      61.148  65.845 106.102  1.00  0.00           O
ATOM    860  N   GLY A  46      59.278  64.715 105.590  1.00  0.00           N
ATOM    862  CA  GLY A  46      58.378  65.565 106.381  1.00  0.00           C
ATOM    865  C   GLY A  46      58.098  66.885 105.712  1.00  0.00           C
ATOM    866  O   GLY A  46      57.758  67.855 106.381  1.00  0.00           O
ATOM    867  N   GLN A  47      58.258  66.925 104.381  1.00  0.00           N
ATOM    869  CA  GLN A  47      58.198  68.125 103.591  1.00  0.00           C
ATOM    871  CB  GLN A  47      59.568  68.415 102.921  1.00  0.00           C
ATOM    874  CG  GLN A  47      60.698  68.775 103.911  1.00  0.00           C
ATOM    877  CD  GLN A  47      60.218  69.815 104.931  1.00  0.00           C
ATOM    878  OE1 GLN A  47      59.848  70.935 104.561  1.00  0.00           O
ATOM    879  NE2 GLN A  47      60.268  69.485 106.231  1.00  0.00           N
ATOM    882  C   GLN A  47      57.158  68.065 102.510  1.00  0.00           C
ATOM    883  O   GLN A  47      57.018  67.095 101.771  1.00  0.00           O
ATOM    884  N   PHE A  48      56.438  69.195 102.361  1.00  0.00           N
ATOM    886  CA  PHE A  48      55.408  69.425 101.381  1.00  0.00           C
ATOM    888  CB  PHE A  48      54.038  69.625 102.061  1.00  0.00           C
ATOM    891  CG  PHE A  48      53.638  68.345 102.730  1.00  0.00           C
ATOM    892  CD1 PHE A  48      54.128  67.995 104.011  1.00  0.00           C
ATOM    894  CE1 PHE A  48      53.818  66.755 104.581  1.00  0.00           C
ATOM    896  CZ  PHE A  48      52.988  65.865 103.891  1.00  0.00           C
ATOM    898  CD2 PHE A  48      52.788  67.455 102.071  1.00  0.00           C
ATOM    900  CE2 PHE A  48      52.468  66.215 102.641  1.00  0.00           C
ATOM    902  C   PHE A  48      55.798  70.645 100.590  1.00  0.00           C
ATOM    903  O   PHE A  48      56.638  71.445 101.011  1.00  0.00           O
ATOM    904  N   LYS A  49      55.218  70.795  99.391  1.00  0.00           N
ATOM    906  CA  LYS A  49      55.298  71.995  98.591  1.00  0.00           C
ATOM    908  CB  LYS A  49      54.648  71.805  97.191  1.00  0.00           C
ATOM    911  CG  LYS A  49      55.348  70.815  96.241  1.00  0.00           C
ATOM    914  CD  LYS A  49      54.738  70.785  94.820  1.00  0.00           C
ATOM    917  CE  LYS A  49      55.578  69.915  93.862  1.00  0.00           C
ATOM    920  NZ  LYS A  49      55.138  69.885  92.451  1.00  0.00           N
ATOM    924  C   LYS A  49      54.668  73.235  99.251  1.00  0.00           C
ATOM    925  O   LYS A  49      53.628  73.135  99.911  1.00  0.00           O
ATOM    926  N   PRO A  50      55.218  74.425  99.061  1.00  0.00           N
ATOM    927  CD  PRO A  50      56.568  74.625  98.532  1.00  0.00           C
ATOM    930  CA  PRO A  50      54.638  75.635  99.621  1.00  0.00           C
ATOM    932  CB  PRO A  50      55.858  76.545  99.712  1.00  0.00           C
ATOM    935  CG  PRO A  50      56.758  76.125  98.541  1.00  0.00           C
ATOM    938  C   PRO A  50      53.618  76.215  98.661  1.00  0.00           C
ATOM    939  O   PRO A  50      53.558  75.795  97.510  1.00  0.00           O
ATOM    940  N   TYR A  51      52.798  77.195  99.101  1.00  0.00           N
ATOM    942  CA  TYR A  51      51.898  77.955  98.261  1.00  0.00           C
ATOM    944  CB  TYR A  51      51.228  79.075  99.132  1.00  0.00           C
ATOM    947  CG  TYR A  51      50.038  79.725  98.471  1.00  0.00           C
ATOM    948  CD1 TYR A  51      48.748  79.215  98.690  1.00  0.00           C
ATOM    950  CE1 TYR A  51      47.638  79.785  98.041  1.00  0.00           C
ATOM    952  CZ  TYR A  51      47.818  80.865  97.170  1.00  0.00           C
ATOM    953  OH  TYR A  51      46.718  81.375  96.461  1.00  0.00           O
ATOM    955  CD2 TYR A  51      50.198  80.845  97.641  1.00  0.00           C
ATOM    957  CE2 TYR A  51      49.088  81.405  96.980  1.00  0.00           C
ATOM    959  C   TYR A  51      52.588  78.555  96.991  1.00  0.00           C
ATOM    960  O   TYR A  51      53.718  79.025  97.081  1.00  0.00           O
ATOM    961  N   PRO A  52      51.978  78.515  95.801  1.00  0.00           N
ATOM    962  CD  PRO A  52      52.498  79.265  94.660  1.00  0.00           C
ATOM    965  CA  PRO A  52      50.618  78.085  95.550  1.00  0.00           C
ATOM    967  CB  PRO A  52      50.118  78.975  94.391  1.00  0.00           C
ATOM    970  CG  PRO A  52      51.248  79.965  94.132  1.00  0.00           C
ATOM    973  C   PRO A  52      50.568  76.625  95.171  1.00  0.00           C
ATOM    974  O   PRO A  52      49.828  76.265  94.260  1.00  0.00           O
ATOM    975  N   ALA A  53      51.278  75.715  95.840  1.00  0.00           N
ATOM    977  CA  ALA A  53      50.928  74.325  95.730  1.00  0.00           C
ATOM    979  CB  ALA A  53      52.148  73.425  95.930  1.00  0.00           C
ATOM    983  C   ALA A  53      49.868  73.965  96.751  1.00  0.00           C
ATOM    984  O   ALA A  53      49.728  74.595  97.790  1.00  0.00           O
ATOM    985  N   SER A  54      49.098  72.885  96.470  1.00  0.00           N
ATOM    987  CA  SER A  54      48.288  72.215  97.472  1.00  0.00           C
ATOM    989  CB  SER A  54      47.548  71.005  96.831  1.00  0.00           C
ATOM    992  OG  SER A  54      46.628  70.365  97.701  1.00  0.00           O
ATOM    994  C   SER A  54      49.098  71.725  98.661  1.00  0.00           C
ATOM    995  O   SER A  54      50.218  71.235  98.480  1.00  0.00           O
ATOM    996  N   ASN A  55      48.528  71.855  99.870  1.00  0.00           N
ATOM    998  CA  ASN A  55      49.088  71.505 101.181  1.00  0.00           C
ATOM   1000  CB  ASN A  55      47.948  71.835 102.180  1.00  0.00           C
ATOM   1003  CG  ASN A  55      48.288  71.685 103.661  1.00  0.00           C
ATOM   1004  OD1 ASN A  55      49.428  71.535 104.090  1.00  0.00           O
ATOM   1005  ND2 ASN A  55      47.218  71.705 104.491  1.00  0.00           N
ATOM   1008  C   ASN A  55      49.528  70.045 101.271  1.00  0.00           C
ATOM   1009  O   ASN A  55      50.558  69.685 101.831  1.00  0.00           O
ATOM   1010  N   PHE A  56      48.718  69.175 100.611  1.00  0.00           N
ATOM   1012  CA  PHE A  56      48.928  67.755 100.491  1.00  0.00           C
ATOM   1014  CB  PHE A  56      47.598  67.045 100.090  1.00  0.00           C
ATOM   1017  CG  PHE A  56      46.488  67.345 101.060  1.00  0.00           C
ATOM   1018  CD1 PHE A  56      46.508  66.795 102.352  1.00  0.00           C
ATOM   1020  CE1 PHE A  56      45.468  67.045 103.261  1.00  0.00           C
ATOM   1022  CZ  PHE A  56      44.388  67.865 102.870  1.00  0.00           C
ATOM   1024  CD2 PHE A  56      45.398  68.135 100.681  1.00  0.00           C
ATOM   1026  CE2 PHE A  56      44.358  68.405 101.581  1.00  0.00           C
ATOM   1028  C   PHE A  56      49.958  67.375  99.451  1.00  0.00           C
ATOM   1029  O   PHE A  56      50.398  66.225  99.381  1.00  0.00           O
ATOM   1030  N   SER A  57      50.398  68.305  98.581  1.00  0.00           N
ATOM   1032  CA  SER A  57      51.478  68.005  97.661  1.00  0.00           C
ATOM   1034  CB  SER A  57      51.568  69.005  96.492  1.00  0.00           C
ATOM   1037  OG  SER A  57      50.408  68.865  95.671  1.00  0.00           O
ATOM   1039  C   SER A  57      52.818  67.885  98.340  1.00  0.00           C
ATOM   1040  O   SER A  57      53.418  68.875  98.741  1.00  0.00           O
ATOM   1041  N   THR A  58      53.328  66.645  98.451  1.00  0.00           N
ATOM   1043  CA  THR A  58      54.618  66.265  98.992  1.00  0.00           C
ATOM   1045  CB  THR A  58      54.828  64.765  98.970  1.00  0.00           C
ATOM   1047  OG1 THR A  58      54.518  64.215  97.691  1.00  0.00           O
ATOM   1049  CG2 THR A  58      53.868  64.135  99.972  1.00  0.00           C
ATOM   1053  C   THR A  58      55.778  66.905  98.271  1.00  0.00           C
ATOM   1054  O   THR A  58      55.708  67.155  97.061  1.00  0.00           O
ATOM   1055  N   ALA A  59      56.898  67.185  98.970  1.00  0.00           N
ATOM   1057  CA  ALA A  59      58.058  67.825  98.371  1.00  0.00           C
ATOM   1059  CB  ALA A  59      58.968  68.405  99.471  1.00  0.00           C
ATOM   1063  C   ALA A  59      58.868  66.865  97.501  1.00  0.00           C
ATOM   1064  O   ALA A  59      59.628  67.265  96.620  1.00  0.00           O
ATOM   1065  N   VAL A  60      58.688  65.555  97.720  1.00  0.00           N
ATOM   1067  CA  VAL A  60      59.308  64.505  96.962  1.00  0.00           C
ATOM   1069  CB  VAL A  60      60.358  63.755  97.781  1.00  0.00           C
ATOM   1071  CG1 VAL A  60      61.078  62.685  96.941  1.00  0.00           C
ATOM   1075  CG2 VAL A  60      61.408  64.785  98.261  1.00  0.00           C
ATOM   1079  C   VAL A  60      58.178  63.615  96.470  1.00  0.00           C
ATOM   1080  O   VAL A  60      57.158  63.485  97.160  1.00  0.00           O
ATOM   1081  N   PRO A  61      58.208  63.015  95.271  1.00  0.00           N
ATOM   1082  CD  PRO A  61      59.178  63.285  94.211  1.00  0.00           C
ATOM   1085  CA  PRO A  61      57.318  61.915  94.911  1.00  0.00           C
ATOM   1087  CB  PRO A  61      57.828  61.465  93.541  1.00  0.00           C
ATOM   1090  CG  PRO A  61      58.508  62.715  92.971  1.00  0.00           C
ATOM   1093  C   PRO A  61      57.278  60.755  95.892  1.00  0.00           C
ATOM   1094  O   PRO A  61      58.168  60.625  96.721  1.00  0.00           O
ATOM   1095  N   GLN A  62      56.258  59.885  95.801  1.00  0.00           N
ATOM   1097  CA  GLN A  62      56.098  58.755  96.691  1.00  0.00           C
ATOM   1099  CB  GLN A  62      54.678  58.765  97.310  1.00  0.00           C
ATOM   1102  CG  GLN A  62      54.308  60.105  98.001  1.00  0.00           C
ATOM   1105  CD  GLN A  62      55.168  60.405  99.241  1.00  0.00           C
ATOM   1106  OE1 GLN A  62      54.948  59.835 100.311  1.00  0.00           O
ATOM   1107  NE2 GLN A  62      56.128  61.345  99.090  1.00  0.00           N
ATOM   1110  C   GLN A  62      56.368  57.435  95.971  1.00  0.00           C
ATOM   1111  O   GLN A  62      55.788  56.405  96.282  1.00  0.00           O
ATOM   1112  N   SER A  63      57.278  57.415  94.981  1.00  0.00           N
ATOM   1114  CA  SER A  63      57.528  56.295  94.071  1.00  0.00           C
ATOM   1116  CB  SER A  63      57.288  56.725  92.602  1.00  0.00           C
ATOM   1119  OG  SER A  63      58.088  57.855  92.251  1.00  0.00           O
ATOM   1121  C   SER A  63      58.938  55.715  94.201  1.00  0.00           C
ATOM   1122  O   SER A  63      59.388  54.935  93.361  1.00  0.00           O
ATOM   1123  N   ALA A  64      59.668  56.035  95.282  1.00  0.00           N
ATOM   1125  CA  ALA A  64      61.028  55.635  95.572  1.00  0.00           C
ATOM   1127  CB  ALA A  64      61.388  56.155  96.980  1.00  0.00           C
ATOM   1131  C   ALA A  64      61.248  54.135  95.581  1.00  0.00           C
ATOM   1132  O   ALA A  64      62.248  53.625  95.061  1.00  0.00           O
ATOM   1133  N   THR A  65      60.278  53.385  96.141  1.00  0.00           N
ATOM   1135  CA  THR A  65      60.318  51.915  96.190  1.00  0.00           C
ATOM   1137  CB  THR A  65      59.078  51.335  96.870  1.00  0.00           C
ATOM   1139  OG1 THR A  65      58.878  51.945  98.141  1.00  0.00           O
ATOM   1141  CG2 THR A  65      59.248  49.835  97.131  1.00  0.00           C
ATOM   1145  C   THR A  65      60.408  51.295  94.800  1.00  0.00           C
ATOM   1146  O   THR A  65      61.248  50.445  94.540  1.00  0.00           O
ATOM   1147  N   ALA A  66      59.578  51.795  93.862  1.00  0.00           N
ATOM   1149  CA  ALA A  66      59.598  51.445  92.451  1.00  0.00           C
ATOM   1151  CB  ALA A  66      58.378  52.075  91.751  1.00  0.00           C
ATOM   1155  C   ALA A  66      60.888  51.825  91.711  1.00  0.00           C
ATOM   1156  O   ALA A  66      61.398  51.055  90.901  1.00  0.00           O
ATOM   1157  N   MET A  67      61.448  53.015  92.001  1.00  0.00           N
ATOM   1159  CA  MET A  67      62.738  53.465  91.502  1.00  0.00           C
ATOM   1161  CB  MET A  67      63.028  54.905  91.980  1.00  0.00           C
ATOM   1164  CG  MET A  67      62.148  56.005  91.362  1.00  0.00           C
ATOM   1167  SD  MET A  67      62.698  57.655  91.891  1.00  0.00           S
ATOM   1168  CE  MET A  67      61.508  58.595  90.921  1.00  0.00           C
ATOM   1172  C   MET A  67      63.928  52.595  91.900  1.00  0.00           C
ATOM   1173  O   MET A  67      64.818  52.275  91.111  1.00  0.00           O
ATOM   1174  N   LEU A  68      63.958  52.155  93.171  1.00  0.00           N
ATOM   1176  CA  LEU A  68      65.008  51.265  93.601  1.00  0.00           C
ATOM   1178  CB  LEU A  68      64.968  51.065  95.131  1.00  0.00           C
ATOM   1181  CG  LEU A  68      66.148  50.245  95.700  1.00  0.00           C
ATOM   1183  CD1 LEU A  68      67.518  50.855  95.382  1.00  0.00           C
ATOM   1187  CD2 LEU A  68      66.018  50.085  97.221  1.00  0.00           C
ATOM   1191  C   LEU A  68      64.998  49.915  92.901  1.00  0.00           C
ATOM   1192  O   LEU A  68      66.028  49.485  92.391  1.00  0.00           O
ATOM   1193  N   VAL A  69      63.828  49.245  92.801  1.00  0.00           N
ATOM   1195  CA  VAL A  69      63.748  47.945  92.151  1.00  0.00           C
ATOM   1197  CB  VAL A  69      62.418  47.225  92.351  1.00  0.00           C
ATOM   1199  CG1 VAL A  69      62.268  46.845  93.830  1.00  0.00           C
ATOM   1203  CG2 VAL A  69      61.238  48.105  91.921  1.00  0.00           C
ATOM   1207  C   VAL A  69      64.108  47.925  90.681  1.00  0.00           C
ATOM   1208  O   VAL A  69      64.798  47.015  90.230  1.00  0.00           O
ATOM   1209  N   THR A  70      63.698  48.945  89.891  1.00  0.00           N
ATOM   1211  CA  THR A  70      64.108  49.055  88.491  1.00  0.00           C
ATOM   1213  CB  THR A  70      63.508  50.275  87.790  1.00  0.00           C
ATOM   1215  OG1 THR A  70      63.518  51.405  88.641  1.00  0.00           O
ATOM   1217  CG2 THR A  70      62.028  49.985  87.491  1.00  0.00           C
ATOM   1221  C   THR A  70      65.598  49.135  88.340  1.00  0.00           C
ATOM   1222  O   THR A  70      66.218  48.355  87.642  1.00  0.00           O
ATOM   1223  N   ALA A  71      66.228  49.995  89.132  1.00  0.00           N
ATOM   1225  CA  ALA A  71      67.658  50.115  89.132  1.00  0.00           C
ATOM   1227  CB  ALA A  71      67.968  51.285  90.001  1.00  0.00           C
ATOM   1231  C   ALA A  71      68.428  48.895  89.620  1.00  0.00           C
ATOM   1232  O   ALA A  71      69.508  48.585  89.120  1.00  0.00           O
ATOM   1233  N   LEU A  72      67.908  48.135  90.601  1.00  0.00           N
ATOM   1235  CA  LEU A  72      68.478  46.855  90.961  1.00  0.00           C
ATOM   1237  CB  LEU A  72      67.798  46.245  92.211  1.00  0.00           C
ATOM   1240  CG  LEU A  72      68.008  47.085  93.480  1.00  0.00           C
ATOM   1242  CD1 LEU A  72      67.148  46.565  94.641  1.00  0.00           C
ATOM   1246  CD2 LEU A  72      69.478  47.185  93.892  1.00  0.00           C
ATOM   1250  C   LEU A  72      68.468  45.855  89.811  1.00  0.00           C
ATOM   1251  O   LEU A  72      69.448  45.145  89.571  1.00  0.00           O
ATOM   1252  N   LYS A  73      67.378  45.815  89.032  1.00  0.00           N
ATOM   1254  CA  LYS A  73      67.298  45.085  87.782  1.00  0.00           C
ATOM   1256  CB  LYS A  73      65.868  45.235  87.221  1.00  0.00           C
ATOM   1259  CG  LYS A  73      65.488  44.195  86.161  1.00  0.00           C
ATOM   1262  CD  LYS A  73      66.078  44.435  84.760  1.00  0.00           C
ATOM   1265  CE  LYS A  73      65.608  43.445  83.690  1.00  0.00           C
ATOM   1268  NZ  LYS A  73      64.168  43.615  83.421  1.00  0.00           N
ATOM   1272  C   LYS A  73      68.298  45.585  86.751  1.00  0.00           C
ATOM   1273  O   LYS A  73      69.078  44.825  86.171  1.00  0.00           O
ATOM   1274  N   ASP A  74      68.328  46.915  86.551  1.00  0.00           N
ATOM   1276  CA  ASP A  74      69.068  47.585  85.501  1.00  0.00           C
ATOM   1278  CB  ASP A  74      68.578  49.055  85.340  1.00  0.00           C
ATOM   1281  CG  ASP A  74      67.118  49.165  84.921  1.00  0.00           C
ATOM   1282  OD1 ASP A  74      66.558  48.175  84.370  1.00  0.00           O
ATOM   1283  OD2 ASP A  74      66.508  50.255  85.061  1.00  0.00           O
ATOM   1284  C   ASP A  74      70.578  47.535  85.730  1.00  0.00           C
ATOM   1285  O   ASP A  74      71.368  47.795  84.841  1.00  0.00           O
ATOM   1286  N   SER A  75      71.058  47.165  86.931  1.00  0.00           N
ATOM   1288  CA  SER A  75      72.498  46.935  87.111  1.00  0.00           C
ATOM   1290  CB  SER A  75      72.948  47.085  88.591  1.00  0.00           C
ATOM   1293  OG  SER A  75      72.348  46.115  89.441  1.00  0.00           O
ATOM   1295  C   SER A  75      72.948  45.595  86.590  1.00  0.00           C
ATOM   1296  O   SER A  75      74.128  45.375  86.371  1.00  0.00           O
ATOM   1297  N   ARG A  76      72.008  44.645  86.400  1.00  0.00           N
ATOM   1299  CA  ARG A  76      72.248  43.265  86.031  1.00  0.00           C
ATOM   1301  CB  ARG A  76      73.008  43.065  84.671  1.00  0.00           C
ATOM   1304  CG  ARG A  76      72.268  43.595  83.421  1.00  0.00           C
ATOM   1307  CD  ARG A  76      73.058  43.455  82.102  1.00  0.00           C
ATOM   1310  NE  ARG A  76      74.218  44.415  82.131  1.00  0.00           N
ATOM   1312  CZ  ARG A  76      75.498  44.175  81.880  1.00  0.00           C
ATOM   1313  NH1 ARG A  76      75.908  42.955  81.632  1.00  0.00           N
ATOM   1316  NH2 ARG A  76      76.358  45.185  81.870  1.00  0.00           N
ATOM   1319  C   ARG A  76      72.908  42.465  87.160  1.00  0.00           C
ATOM   1320  O   ARG A  76      73.228  41.285  87.001  1.00  0.00           O
ATOM   1321  N   TRP A  77      73.098  43.075  88.352  1.00  0.00           N
ATOM   1323  CA  TRP A  77      73.658  42.425  89.511  1.00  0.00           C
ATOM   1325  CB  TRP A  77      74.308  43.485  90.441  1.00  0.00           C
ATOM   1328  CG  TRP A  77      75.688  43.865  90.032  1.00  0.00           C
ATOM   1329  CD1 TRP A  77      76.138  44.635  88.980  1.00  0.00           C
ATOM   1331  NE1 TRP A  77      77.508  44.585  88.931  1.00  0.00           N
ATOM   1333  CE2 TRP A  77      77.968  43.825  89.972  1.00  0.00           C
ATOM   1334  CD2 TRP A  77      76.848  43.355  90.681  1.00  0.00           C
ATOM   1335  CE3 TRP A  77      77.028  42.515  91.782  1.00  0.00           C
ATOM   1337  CZ3 TRP A  77      78.328  42.185  92.151  1.00  0.00           C
ATOM   1339  CZ2 TRP A  77      79.248  43.505  90.352  1.00  0.00           C
ATOM   1341  CH2 TRP A  77      79.428  42.675  91.462  1.00  0.00           C
ATOM   1343  C   TRP A  77      72.628  41.645  90.282  1.00  0.00           C
ATOM   1344  O   TRP A  77      72.908  40.605  90.881  1.00  0.00           O
ATOM   1345  N   PHE A  78      71.368  42.105  90.252  1.00  0.00           N
ATOM   1347  CA  PHE A  78      70.338  41.605  91.111  1.00  0.00           C
ATOM   1349  CB  PHE A  78      69.818  42.675  92.111  1.00  0.00           C
ATOM   1352  CG  PHE A  78      70.948  43.215  92.961  1.00  0.00           C
ATOM   1353  CD1 PHE A  78      71.398  42.495  94.081  1.00  0.00           C
ATOM   1355  CE1 PHE A  78      72.478  42.955  94.841  1.00  0.00           C
ATOM   1357  CZ  PHE A  78      73.088  44.165  94.511  1.00  0.00           C
ATOM   1359  CD2 PHE A  78      71.548  44.445  92.661  1.00  0.00           C
ATOM   1361  CE2 PHE A  78      72.618  44.925  93.430  1.00  0.00           C
ATOM   1363  C   PHE A  78      69.188  41.155  90.252  1.00  0.00           C
ATOM   1364  O   PHE A  78      69.008  41.585  89.120  1.00  0.00           O
ATOM   1365  N   ILE A  79      68.358  40.255  90.790  1.00  0.00           N
ATOM   1367  CA  ILE A  79      67.048  39.995  90.252  1.00  0.00           C
ATOM   1369  CB  ILE A  79      66.908  38.545  89.781  1.00  0.00           C
ATOM   1371  CG2 ILE A  79      67.268  37.565  90.901  1.00  0.00           C
ATOM   1375  CG1 ILE A  79      65.518  38.245  89.160  1.00  0.00           C
ATOM   1378  CD  ILE A  79      65.418  36.825  88.591  1.00  0.00           C
ATOM   1382  C   ILE A  79      66.028  40.405  91.311  1.00  0.00           C
ATOM   1383  O   ILE A  79      65.968  39.805  92.381  1.00  0.00           O
ATOM   1384  N   PRO A  80      65.268  41.485  91.120  1.00  0.00           N
ATOM   1385  CD  PRO A  80      65.578  42.595  90.212  1.00  0.00           C
ATOM   1388  CA  PRO A  80      64.228  41.865  92.071  1.00  0.00           C
ATOM   1390  CB  PRO A  80      63.698  43.215  91.561  1.00  0.00           C
ATOM   1393  CG  PRO A  80      64.918  43.815  90.861  1.00  0.00           C
ATOM   1396  C   PRO A  80      63.108  40.865  92.260  1.00  0.00           C
ATOM   1397  O   PRO A  80      62.568  40.315  91.301  1.00  0.00           O
ATOM   1398  N   LEU A  81      62.718  40.665  93.531  1.00  0.00           N
ATOM   1400  CA  LEU A  81      61.518  39.975  93.911  1.00  0.00           C
ATOM   1402  CB  LEU A  81      61.788  39.025  95.090  1.00  0.00           C
ATOM   1405  CG  LEU A  81      62.908  38.005  94.841  1.00  0.00           C
ATOM   1407  CD1 LEU A  81      63.088  37.095  96.050  1.00  0.00           C
ATOM   1411  CD2 LEU A  81      62.638  37.135  93.611  1.00  0.00           C
ATOM   1415  C   LEU A  81      60.458  40.995  94.282  1.00  0.00           C
ATOM   1416  O   LEU A  81      60.698  41.905  95.080  1.00  0.00           O
ATOM   1417  N   GLU A  82      59.228  40.865  93.722  1.00  0.00           N
ATOM   1419  CA  GLU A  82      58.128  41.755  94.061  1.00  0.00           C
ATOM   1421  CB  GLU A  82      56.998  41.695  93.010  1.00  0.00           C
ATOM   1424  CG  GLU A  82      55.738  42.585  93.241  1.00  0.00           C
ATOM   1427  CD  GLU A  82      56.008  44.065  93.290  1.00  0.00           C
ATOM   1428  OE1 GLU A  82      56.578  44.555  94.300  1.00  0.00           O
ATOM   1429  OE2 GLU A  82      55.568  44.795  92.370  1.00  0.00           O
ATOM   1430  C   GLU A  82      57.618  41.495  95.471  1.00  0.00           C
ATOM   1431  O   GLU A  82      57.098  40.425  95.811  1.00  0.00           O
ATOM   1432  N   ARG A  83      57.798  42.485  96.371  1.00  0.00           N
ATOM   1434  CA  ARG A  83      57.268  42.465  97.711  1.00  0.00           C
ATOM   1436  CB  ARG A  83      58.398  42.325  98.771  1.00  0.00           C
ATOM   1439  CG  ARG A  83      59.108  40.955  98.791  1.00  0.00           C
ATOM   1442  CD  ARG A  83      58.188  39.805  99.201  1.00  0.00           C
ATOM   1445  NE  ARG A  83      59.018  38.565  99.282  1.00  0.00           N
ATOM   1447  CZ  ARG A  83      59.258  37.735  98.261  1.00  0.00           C
ATOM   1448  NH1 ARG A  83      58.698  37.875  97.081  1.00  0.00           N
ATOM   1451  NH2 ARG A  83      60.078  36.735  98.490  1.00  0.00           N
ATOM   1454  C   ARG A  83      56.448  43.695  98.041  1.00  0.00           C
ATOM   1455  O   ARG A  83      55.708  43.685  99.021  1.00  0.00           O
ATOM   1456  N   GLN A  84      56.518  44.755  97.201  1.00  0.00           N
ATOM   1458  CA  GLN A  84      55.658  45.925  97.320  1.00  0.00           C
ATOM   1460  CB  GLN A  84      56.118  47.055  96.352  1.00  0.00           C
ATOM   1463  CG  GLN A  84      55.218  48.325  96.362  1.00  0.00           C
ATOM   1466  CD  GLN A  84      55.608  49.405  95.361  1.00  0.00           C
ATOM   1467  OE1 GLN A  84      55.838  49.135  94.170  1.00  0.00           O
ATOM   1468  NE2 GLN A  84      55.578  50.685  95.821  1.00  0.00           N
ATOM   1471  C   GLN A  84      54.198  45.565  97.090  1.00  0.00           C
ATOM   1472  O   GLN A  84      53.318  45.925  97.870  1.00  0.00           O
ATOM   1473  N   GLY A  85      53.958  44.755  96.041  1.00  0.00           N
ATOM   1475  CA  GLY A  85      52.658  44.225  95.650  1.00  0.00           C
ATOM   1478  C   GLY A  85      52.438  42.815  96.120  1.00  0.00           C
ATOM   1479  O   GLY A  85      51.728  42.045  95.461  1.00  0.00           O
ATOM   1480  N   LEU A  86      53.048  42.415  97.261  1.00  0.00           N
ATOM   1482  CA  LEU A  86      53.068  41.025  97.711  1.00  0.00           C
ATOM   1484  CB  LEU A  86      53.858  40.865  99.040  1.00  0.00           C
ATOM   1487  CG  LEU A  86      53.848  39.445  99.670  1.00  0.00           C
ATOM   1489  CD1 LEU A  86      54.418  38.365  98.731  1.00  0.00           C
ATOM   1493  CD2 LEU A  86      54.588  39.425 101.011  1.00  0.00           C
ATOM   1497  C   LEU A  86      51.688  40.395  97.882  1.00  0.00           C
ATOM   1498  O   LEU A  86      51.438  39.295  97.421  1.00  0.00           O
ATOM   1499  N   GLN A  87      50.738  41.105  98.511  1.00  0.00           N
ATOM   1501  CA  GLN A  87      49.418  40.585  98.751  1.00  0.00           C
ATOM   1503  CB  GLN A  87      48.618  41.585  99.611  1.00  0.00           C
ATOM   1506  CG  GLN A  87      47.298  40.995 100.150  1.00  0.00           C
ATOM   1509  CD  GLN A  87      47.588  39.875 101.151  1.00  0.00           C
ATOM   1510  OE1 GLN A  87      48.728  39.665 101.581  1.00  0.00           O
ATOM   1511  NE2 GLN A  87      46.518  39.155 101.571  1.00  0.00           N
ATOM   1514  C   GLN A  87      48.628  40.265  97.491  1.00  0.00           C
ATOM   1515  O   GLN A  87      47.908  39.275  97.421  1.00  0.00           O
ATOM   1516  N   ASN A  88      48.768  41.085  96.441  1.00  0.00           N
ATOM   1518  CA  ASN A  88      48.198  40.765  95.142  1.00  0.00           C
ATOM   1520  CB  ASN A  88      48.318  41.945  94.160  1.00  0.00           C
ATOM   1523  CG  ASN A  88      47.398  43.055  94.631  1.00  0.00           C
ATOM   1524  OD1 ASN A  88      46.338  42.795  95.201  1.00  0.00           O
ATOM   1525  ND2 ASN A  88      47.848  44.315  94.471  1.00  0.00           N
ATOM   1528  C   ASN A  88      48.758  39.495  94.531  1.00  0.00           C
ATOM   1529  O   ASN A  88      48.028  38.675  93.970  1.00  0.00           O
ATOM   1530  N   LEU A  89      50.068  39.225  94.701  1.00  0.00           N
ATOM   1532  CA  LEU A  89      50.668  37.955  94.331  1.00  0.00           C
ATOM   1534  CB  LEU A  89      52.178  37.995  94.660  1.00  0.00           C
ATOM   1537  CG  LEU A  89      53.108  37.155  93.760  1.00  0.00           C
ATOM   1539  CD1 LEU A  89      54.428  36.965  94.501  1.00  0.00           C
ATOM   1543  CD2 LEU A  89      52.558  35.785  93.321  1.00  0.00           C
ATOM   1547  C   LEU A  89      50.028  36.785  95.080  1.00  0.00           C
ATOM   1548  O   LEU A  89      49.698  35.755  94.501  1.00  0.00           O
ATOM   1549  N   LEU A  90      49.818  36.955  96.400  1.00  0.00           N
ATOM   1551  CA  LEU A  90      49.118  36.005  97.240  1.00  0.00           C
ATOM   1553  CB  LEU A  90      49.228  36.355  98.741  1.00  0.00           C
ATOM   1556  CG  LEU A  90      50.678  36.535  99.260  1.00  0.00           C
ATOM   1558  CD1 LEU A  90      50.678  36.745 100.771  1.00  0.00           C
ATOM   1562  CD2 LEU A  90      51.618  35.375  98.881  1.00  0.00           C
ATOM   1566  C   LEU A  90      47.678  35.755  96.811  1.00  0.00           C
ATOM   1567  O   LEU A  90      47.248  34.605  96.741  1.00  0.00           O
ATOM   1568  N   ASN A  91      46.918  36.815  96.451  1.00  0.00           N
ATOM   1570  CA  ASN A  91      45.588  36.685  95.871  1.00  0.00           C
ATOM   1572  CB  ASN A  91      44.938  38.085  95.751  1.00  0.00           C
ATOM   1575  CG  ASN A  91      44.678  38.665  97.131  1.00  0.00           C
ATOM   1576  OD1 ASN A  91      44.808  38.025  98.181  1.00  0.00           O
ATOM   1577  ND2 ASN A  91      44.288  39.955  97.170  1.00  0.00           N
ATOM   1580  C   ASN A  91      45.568  35.965  94.520  1.00  0.00           C
ATOM   1581  O   ASN A  91      44.788  35.035  94.322  1.00  0.00           O
ATOM   1582  N   GLU A  92      46.498  36.305  93.601  1.00  0.00           N
ATOM   1584  CA  GLU A  92      46.668  35.635  92.311  1.00  0.00           C
ATOM   1586  CB  GLU A  92      47.748  36.315  91.421  1.00  0.00           C
ATOM   1589  CG  GLU A  92      47.288  37.665  90.790  1.00  0.00           C
ATOM   1592  CD  GLU A  92      46.438  37.545  89.520  1.00  0.00           C
ATOM   1593  OE1 GLU A  92      46.978  37.115  88.471  1.00  0.00           O
ATOM   1594  OE2 GLU A  92      45.258  37.985  89.561  1.00  0.00           O
ATOM   1595  C   GLU A  92      46.998  34.155  92.440  1.00  0.00           C
ATOM   1596  O   GLU A  92      46.398  33.295  91.800  1.00  0.00           O
ATOM   1597  N   ARG A  93      47.928  33.765  93.331  1.00  0.00           N
ATOM   1599  CA  ARG A  93      48.218  32.345  93.510  1.00  0.00           C
ATOM   1601  CB  ARG A  93      49.628  32.105  94.132  1.00  0.00           C
ATOM   1604  CG  ARG A  93      49.768  32.495  95.620  1.00  0.00           C
ATOM   1607  CD  ARG A  93      51.218  32.705  96.091  1.00  0.00           C
ATOM   1610  NE  ARG A  93      52.018  31.495  95.751  1.00  0.00           N
ATOM   1612  CZ  ARG A  93      52.188  30.425  96.521  1.00  0.00           C
ATOM   1613  NH1 ARG A  93      51.588  30.225  97.681  1.00  0.00           N
ATOM   1616  NH2 ARG A  93      53.028  29.505  96.091  1.00  0.00           N
ATOM   1619  C   ARG A  93      47.158  31.595  94.310  1.00  0.00           C
ATOM   1620  O   ARG A  93      47.028  30.375  94.221  1.00  0.00           O
ATOM   1621  N   LYS A  94      46.328  32.315  95.112  1.00  0.00           N
ATOM   1623  CA  LYS A  94      45.138  31.775  95.730  1.00  0.00           C
ATOM   1625  CB  LYS A  94      44.688  32.815  96.791  1.00  0.00           C
ATOM   1628  CG  LYS A  94      43.528  32.445  97.711  1.00  0.00           C
ATOM   1631  CD  LYS A  94      43.248  33.555  98.741  1.00  0.00           C
ATOM   1634  CE  LYS A  94      42.208  33.165  99.791  1.00  0.00           C
ATOM   1637  NZ  LYS A  94      41.868  34.315 100.650  1.00  0.00           N
ATOM   1641  C   LYS A  94      44.058  31.385  94.701  1.00  0.00           C
ATOM   1642  O   LYS A  94      43.578  30.255  94.701  1.00  0.00           O
ATOM   1643  N   ILE A  95      43.728  32.275  93.731  1.00  0.00           N
ATOM   1645  CA  ILE A  95      42.818  31.925  92.631  1.00  0.00           C
ATOM   1647  CB  ILE A  95      42.328  33.115  91.791  1.00  0.00           C
ATOM   1649  CG2 ILE A  95      41.538  34.045  92.730  1.00  0.00           C
ATOM   1653  CG1 ILE A  95      43.438  33.865  91.031  1.00  0.00           C
ATOM   1656  CD  ILE A  95      42.898  34.845  89.981  1.00  0.00           C
ATOM   1660  C   ILE A  95      43.328  30.805  91.721  1.00  0.00           C
ATOM   1661  O   ILE A  95      42.578  29.895  91.371  1.00  0.00           O
ATOM   1662  N   ILE A  96      44.638  30.815  91.371  1.00  0.00           N
ATOM   1664  CA  ILE A  96      45.268  29.765  90.572  1.00  0.00           C
ATOM   1666  CB  ILE A  96      46.768  30.065  90.370  1.00  0.00           C
ATOM   1668  CG2 ILE A  96      47.538  28.835  89.820  1.00  0.00           C
ATOM   1672  CG1 ILE A  96      46.958  31.265  89.421  1.00  0.00           C
ATOM   1675  CD  ILE A  96      48.388  31.825  89.412  1.00  0.00           C
ATOM   1679  C   ILE A  96      45.108  28.395  91.201  1.00  0.00           C
ATOM   1680  O   ILE A  96      44.708  27.425  90.560  1.00  0.00           O
ATOM   1681  N   ARG A  97      45.378  28.295  92.521  1.00  0.00           N
ATOM   1683  CA  ARG A  97      45.228  27.055  93.251  1.00  0.00           C
ATOM   1685  CB  ARG A  97      45.908  27.205  94.620  1.00  0.00           C
ATOM   1688  CG  ARG A  97      45.858  25.955  95.521  1.00  0.00           C
ATOM   1691  CD  ARG A  97      46.868  25.925  96.691  1.00  0.00           C
ATOM   1694  NE  ARG A  97      46.958  27.305  97.282  1.00  0.00           N
ATOM   1696  CZ  ARG A  97      47.848  28.225  96.951  1.00  0.00           C
ATOM   1697  NH1 ARG A  97      48.938  27.945  96.271  1.00  0.00           N
ATOM   1700  NH2 ARG A  97      47.648  29.475  97.320  1.00  0.00           N
ATOM   1703  C   ARG A  97      43.808  26.535  93.331  1.00  0.00           C
ATOM   1704  O   ARG A  97      43.538  25.395  92.980  1.00  0.00           O
ATOM   1705  N   ALA A  98      42.828  27.415  93.671  1.00  0.00           N
ATOM   1707  CA  ALA A  98      41.408  27.115  93.751  1.00  0.00           C
ATOM   1709  CB  ALA A  98      40.658  28.395  94.160  1.00  0.00           C
ATOM   1713  C   ALA A  98      40.768  26.605  92.460  1.00  0.00           C
ATOM   1714  O   ALA A  98      39.888  25.735  92.451  1.00  0.00           O
ATOM   1715  N   ALA A  99      41.208  27.175  91.322  1.00  0.00           N
ATOM   1717  CA  ALA A  99      40.918  26.705  89.991  1.00  0.00           C
ATOM   1719  CB  ALA A  99      41.538  27.695  88.980  1.00  0.00           C
ATOM   1723  C   ALA A  99      41.428  25.305  89.692  1.00  0.00           C
ATOM   1724  O   ALA A  99      40.748  24.475  89.111  1.00  0.00           O
ATOM   1725  N   GLN A 100      42.678  24.985  90.090  1.00  0.00           N
ATOM   1727  CA  GLN A 100      43.388  23.835  89.531  1.00  0.00           C
ATOM   1729  CB  GLN A 100      44.848  24.195  89.160  1.00  0.00           C
ATOM   1732  CG  GLN A 100      45.788  24.415  90.361  1.00  0.00           C
ATOM   1735  CD  GLN A 100      47.168  24.875  89.891  1.00  0.00           C
ATOM   1736  OE1 GLN A 100      47.498  24.745  88.710  1.00  0.00           O
ATOM   1737  NE2 GLN A 100      48.018  25.335  90.831  1.00  0.00           N
ATOM   1740  C   GLN A 100      43.448  22.645  90.480  1.00  0.00           C
ATOM   1741  O   GLN A 100      43.888  21.575  90.072  1.00  0.00           O
ATOM   1742  N   GLU A 101      42.948  22.785  91.730  1.00  0.00           N
ATOM   1744  CA  GLU A 101      42.848  21.715  92.742  1.00  0.00           C
ATOM   1746  CB  GLU A 101      42.158  22.215  94.051  1.00  0.00           C
ATOM   1749  CG  GLU A 101      43.158  22.845  95.080  1.00  0.00           C
ATOM   1752  CD  GLU A 101      42.548  23.545  96.301  1.00  0.00           C
ATOM   1753  OE1 GLU A 101      42.228  22.865  97.310  1.00  0.00           O
ATOM   1754  OE2 GLU A 101      42.468  24.805  96.330  1.00  0.00           O
ATOM   1755  C   GLU A 101      42.178  20.465  92.180  1.00  0.00           C
ATOM   1756  O   GLU A 101      42.748  19.385  92.171  1.00  0.00           O
ATOM   1757  N   ASN A 102      40.988  20.655  91.581  1.00  0.00           N
ATOM   1759  CA  ASN A 102      40.108  19.635  91.021  1.00  0.00           C
ATOM   1761  CB  ASN A 102      38.868  20.295  90.370  1.00  0.00           C
ATOM   1764  CG  ASN A 102      38.118  21.015  91.470  1.00  0.00           C
ATOM   1765  OD1 ASN A 102      37.758  20.375  92.460  1.00  0.00           O
ATOM   1766  ND2 ASN A 102      37.888  22.345  91.330  1.00  0.00           N
ATOM   1769  C   ASN A 102      40.698  18.735  89.951  1.00  0.00           C
ATOM   1770  O   ASN A 102      40.268  17.605  89.760  1.00  0.00           O
ATOM   1771  N   GLY A 103      41.648  19.265  89.142  1.00  0.00           N
ATOM   1773  CA  GLY A 103      42.168  18.525  87.980  1.00  0.00           C
ATOM   1776  C   GLY A 103      41.238  18.495  86.810  1.00  0.00           C
ATOM   1777  O   GLY A 103      41.308  17.615  85.951  1.00  0.00           O
ATOM   1778  N   THR A 104      40.358  19.505  86.721  1.00  0.00           N
ATOM   1780  CA  THR A 104      39.378  19.685  85.650  1.00  0.00           C
ATOM   1782  CB  THR A 104      38.048  20.135  86.260  1.00  0.00           C
ATOM   1784  OG1 THR A 104      36.968  20.005  85.352  1.00  0.00           O
ATOM   1786  CG2 THR A 104      38.048  21.585  86.751  1.00  0.00           C
ATOM   1790  C   THR A 104      39.888  20.745  84.680  1.00  0.00           C
ATOM   1791  O   THR A 104      39.328  20.975  83.611  1.00  0.00           O
ATOM   1792  N   VAL A 105      40.988  21.425  85.072  1.00  0.00           N
ATOM   1794  CA  VAL A 105      41.668  22.445  84.300  1.00  0.00           C
ATOM   1796  CB  VAL A 105      42.658  23.295  85.102  1.00  0.00           C
ATOM   1798  CG1 VAL A 105      41.898  24.155  86.131  1.00  0.00           C
ATOM   1802  CG2 VAL A 105      43.728  22.425  85.790  1.00  0.00           C
ATOM   1806  C   VAL A 105      42.358  21.885  83.072  1.00  0.00           C
ATOM   1807  O   VAL A 105      43.028  20.845  83.111  1.00  0.00           O
ATOM   1808  N   ALA A 106      42.248  22.595  81.931  1.00  0.00           N
ATOM   1810  CA  ALA A 106      42.888  22.185  80.712  1.00  0.00           C
ATOM   1812  CB  ALA A 106      42.458  23.105  79.561  1.00  0.00           C
ATOM   1816  C   ALA A 106      44.408  22.115  80.831  1.00  0.00           C
ATOM   1817  O   ALA A 106      45.048  22.935  81.511  1.00  0.00           O
ATOM   1818  N   ILE A 107      45.058  21.105  80.212  1.00  0.00           N
ATOM   1820  CA  ILE A 107      46.488  20.875  80.401  1.00  0.00           C
ATOM   1822  CB  ILE A 107      46.988  19.565  79.791  1.00  0.00           C
ATOM   1824  CG2 ILE A 107      46.708  19.575  78.281  1.00  0.00           C
ATOM   1828  CG1 ILE A 107      48.488  19.255  80.061  1.00  0.00           C
ATOM   1831  CD  ILE A 107      48.858  19.105  81.540  1.00  0.00           C
ATOM   1835  C   ILE A 107      47.318  22.065  79.960  1.00  0.00           C
ATOM   1836  O   ILE A 107      48.248  22.485  80.650  1.00  0.00           O
ATOM   1837  N   ASN A 108      46.938  22.705  78.830  1.00  0.00           N
ATOM   1839  CA  ASN A 108      47.478  23.945  78.311  1.00  0.00           C
ATOM   1841  CB  ASN A 108      46.868  24.305  76.941  1.00  0.00           C
ATOM   1844  CG  ASN A 108      45.348  24.335  77.021  1.00  0.00           C
ATOM   1845  OD1 ASN A 108      44.668  23.305  77.072  1.00  0.00           O
ATOM   1846  ND2 ASN A 108      44.778  25.555  77.031  1.00  0.00           N
ATOM   1849  C   ASN A 108      47.308  25.145  79.230  1.00  0.00           C
ATOM   1850  O   ASN A 108      48.188  26.005  79.251  1.00  0.00           O
ATOM   1851  N   ASN A 109      46.198  25.285  79.971  1.00  0.00           N
ATOM   1853  CA  ASN A 109      45.888  26.525  80.662  1.00  0.00           C
ATOM   1855  CB  ASN A 109      44.348  26.735  80.601  1.00  0.00           C
ATOM   1858  CG  ASN A 109      43.888  28.065  81.201  1.00  0.00           C
ATOM   1859  OD1 ASN A 109      43.318  28.115  82.291  1.00  0.00           O
ATOM   1860  ND2 ASN A 109      44.098  29.165  80.441  1.00  0.00           N
ATOM   1863  C   ASN A 109      46.388  26.475  82.102  1.00  0.00           C
ATOM   1864  O   ASN A 109      46.588  27.505  82.730  1.00  0.00           O
ATOM   1865  N   ARG A 110      46.648  25.255  82.631  1.00  0.00           N
ATOM   1867  CA  ARG A 110      47.128  25.075  83.980  1.00  0.00           C
ATOM   1869  CB  ARG A 110      47.288  23.545  84.271  1.00  0.00           C
ATOM   1872  CG  ARG A 110      47.708  23.195  85.721  1.00  0.00           C
ATOM   1875  CD  ARG A 110      47.828  21.685  86.010  1.00  0.00           C
ATOM   1878  NE  ARG A 110      49.098  21.155  85.401  1.00  0.00           N
ATOM   1880  CZ  ARG A 110      49.358  19.855  85.252  1.00  0.00           C
ATOM   1881  NH1 ARG A 110      48.508  18.905  85.581  1.00  0.00           N
ATOM   1884  NH2 ARG A 110      50.528  19.485  84.781  1.00  0.00           N
ATOM   1887  C   ARG A 110      48.458  25.765  84.271  1.00  0.00           C
ATOM   1888  O   ARG A 110      49.408  25.635  83.491  1.00  0.00           O
ATOM   1889  N   ILE A 111      48.568  26.475  85.410  1.00  0.00           N
ATOM   1891  CA  ILE A 111      49.758  27.175  85.831  1.00  0.00           C
ATOM   1893  CB  ILE A 111      49.418  28.595  86.301  1.00  0.00           C
ATOM   1895  CG2 ILE A 111      50.678  29.295  86.870  1.00  0.00           C
ATOM   1899  CG1 ILE A 111      48.788  29.435  85.150  1.00  0.00           C
ATOM   1902  CD  ILE A 111      48.188  30.765  85.611  1.00  0.00           C
ATOM   1906  C   ILE A 111      50.418  26.365  86.950  1.00  0.00           C
ATOM   1907  O   ILE A 111      49.908  26.345  88.081  1.00  0.00           O
ATOM   1908  N   PRO A 112      51.538  25.665  86.760  1.00  0.00           N
ATOM   1909  CD  PRO A 112      52.118  25.355  85.461  1.00  0.00           C
ATOM   1912  CA  PRO A 112      52.278  25.025  87.840  1.00  0.00           C
ATOM   1914  CB  PRO A 112      53.458  24.345  87.131  1.00  0.00           C
ATOM   1917  CG  PRO A 112      52.948  24.105  85.712  1.00  0.00           C
ATOM   1920  C   PRO A 112      52.728  26.005  88.911  1.00  0.00           C
ATOM   1921  O   PRO A 112      53.488  26.915  88.611  1.00  0.00           O
ATOM   1922  N   LEU A 113      52.308  25.825  90.171  1.00  0.00           N
ATOM   1924  CA  LEU A 113      52.728  26.755  91.201  1.00  0.00           C
ATOM   1926  CB  LEU A 113      51.638  27.065  92.260  1.00  0.00           C
ATOM   1929  CG  LEU A 113      50.528  28.015  91.771  1.00  0.00           C
ATOM   1931  CD1 LEU A 113      49.458  28.155  92.870  1.00  0.00           C
ATOM   1935  CD2 LEU A 113      51.078  29.405  91.371  1.00  0.00           C
ATOM   1939  C   LEU A 113      53.938  26.225  91.921  1.00  0.00           C
ATOM   1940  O   LEU A 113      53.898  25.185  92.572  1.00  0.00           O
ATOM   1941  N   GLN A 114      55.038  26.985  91.870  1.00  0.00           N
ATOM   1943  CA  GLN A 114      56.168  26.795  92.742  1.00  0.00           C
ATOM   1945  CB  GLN A 114      57.458  27.145  91.962  1.00  0.00           C
ATOM   1948  CG  GLN A 114      57.458  28.565  91.352  1.00  0.00           C
ATOM   1951  CD  GLN A 114      58.558  28.715  90.301  1.00  0.00           C
ATOM   1952  OE1 GLN A 114      59.388  27.845  90.080  1.00  0.00           O
ATOM   1953  NE2 GLN A 114      58.608  29.895  89.651  1.00  0.00           N
ATOM   1956  C   GLN A 114      56.048  27.595  94.040  1.00  0.00           C
ATOM   1957  O   GLN A 114      55.218  28.495  94.211  1.00  0.00           O
ATOM   1958  N   SER A 115      56.898  27.275  95.051  1.00  0.00           N
ATOM   1960  CA  SER A 115      57.118  28.145  96.201  1.00  0.00           C
ATOM   1962  CB  SER A 115      57.988  27.605  97.401  1.00  0.00           C
ATOM   1965  OG  SER A 115      59.278  27.095  97.051  1.00  0.00           O
ATOM   1967  C   SER A 115      57.678  29.475  95.751  1.00  0.00           C
ATOM   1968  O   SER A 115      58.408  29.555  94.760  1.00  0.00           O
ATOM   1969  N   LEU A 116      57.288  30.575  96.431  1.00  0.00           N
ATOM   1971  CA  LEU A 116      57.828  31.875  96.091  1.00  0.00           C
ATOM   1973  CB  LEU A 116      57.278  33.035  96.971  1.00  0.00           C
ATOM   1976  CG  LEU A 116      55.758  33.345  96.962  1.00  0.00           C
ATOM   1978  CD1 LEU A 116      55.178  33.465  95.550  1.00  0.00           C
ATOM   1982  CD2 LEU A 116      54.888  32.405  97.811  1.00  0.00           C
ATOM   1986  C   LEU A 116      59.358  31.865  96.231  1.00  0.00           C
ATOM   1987  O   LEU A 116      59.898  31.345  97.212  1.00  0.00           O
ATOM   1988  N   THR A 117      60.108  32.465  95.290  1.00  0.00           N
ATOM   1990  CA  THR A 117      61.538  32.675  95.471  1.00  0.00           C
ATOM   1992  CB  THR A 117      62.218  33.325  94.260  1.00  0.00           C
ATOM   1994  OG1 THR A 117      61.668  32.835  93.050  1.00  0.00           O
ATOM   1996  CG2 THR A 117      63.708  33.025  94.230  1.00  0.00           C
ATOM   2000  C   THR A 117      61.818  33.535  96.691  1.00  0.00           C
ATOM   2001  O   THR A 117      61.048  34.425  97.051  1.00  0.00           O
ATOM   2002  N   ALA A 118      62.918  33.275  97.411  1.00  0.00           N
ATOM   2004  CA  ALA A 118      63.298  34.045  98.560  1.00  0.00           C
ATOM   2006  CB  ALA A 118      63.598  33.115  99.730  1.00  0.00           C
ATOM   2010  C   ALA A 118      64.498  34.885  98.191  1.00  0.00           C
ATOM   2011  O   ALA A 118      65.148  34.665  97.170  1.00  0.00           O
ATOM   2012  N   ALA A 119      64.798  35.905  99.002  1.00  0.00           N
ATOM   2014  CA  ALA A 119      65.968  36.725  98.852  1.00  0.00           C
ATOM   2016  CB  ALA A 119      65.588  38.205  98.760  1.00  0.00           C
ATOM   2020  C   ALA A 119      66.808  36.485 100.080  1.00  0.00           C
ATOM   2021  O   ALA A 119      66.288  36.385 101.190  1.00  0.00           O
ATOM   2022  N   ASN A 120      68.138  36.345  99.921  1.00  0.00           N
ATOM   2024  CA  ASN A 120      68.998  36.275 101.070  1.00  0.00           C
ATOM   2026  CB  ASN A 120      70.288  35.525 100.681  1.00  0.00           C
ATOM   2029  CG  ASN A 120      71.278  35.355 101.831  1.00  0.00           C
ATOM   2030  OD1 ASN A 120      72.488  35.565 101.730  1.00  0.00           O
ATOM   2031  ND2 ASN A 120      70.738  35.025 103.032  1.00  0.00           N
ATOM   2034  C   ASN A 120      69.318  37.655 101.620  1.00  0.00           C
ATOM   2035  O   ASN A 120      69.488  37.825 102.831  1.00  0.00           O
ATOM   2036  N   ILE A 121      69.388  38.685 100.751  1.00  0.00           N
ATOM   2038  CA  ILE A 121      69.588  40.045 101.201  1.00  0.00           C
ATOM   2040  CB  ILE A 121      70.928  40.655 100.781  1.00  0.00           C
ATOM   2042  CG2 ILE A 121      72.058  39.755 101.340  1.00  0.00           C
ATOM   2046  CG1 ILE A 121      71.088  40.865  99.260  1.00  0.00           C
ATOM   2049  CD  ILE A 121      70.748  42.285  98.782  1.00  0.00           C
ATOM   2053  C   ILE A 121      68.418  40.875 100.761  1.00  0.00           C
ATOM   2054  O   ILE A 121      67.868  40.725  99.670  1.00  0.00           O
ATOM   2055  N   MET A 122      67.958  41.765 101.651  1.00  0.00           N
ATOM   2057  CA  MET A 122      66.848  42.635 101.381  1.00  0.00           C
ATOM   2059  CB  MET A 122      65.658  42.385 102.352  1.00  0.00           C
ATOM   2062  CG  MET A 122      65.908  42.755 103.821  1.00  0.00           C
ATOM   2065  SD  MET A 122      64.558  42.265 104.931  1.00  0.00           S
ATOM   2066  CE  MET A 122      64.908  43.525 106.190  1.00  0.00           C
ATOM   2070  C   MET A 122      67.378  44.035 101.531  1.00  0.00           C
ATOM   2071  O   MET A 122      68.218  44.305 102.391  1.00  0.00           O
ATOM   2072  N   VAL A 123      66.938  44.965 100.671  1.00  0.00           N
ATOM   2074  CA  VAL A 123      67.428  46.325 100.721  1.00  0.00           C
ATOM   2076  CB  VAL A 123      68.288  46.745  99.540  1.00  0.00           C
ATOM   2078  CG1 VAL A 123      69.428  45.725  99.351  1.00  0.00           C
ATOM   2082  CG2 VAL A 123      67.478  46.835  98.251  1.00  0.00           C
ATOM   2086  C   VAL A 123      66.278  47.285 100.951  1.00  0.00           C
ATOM   2087  O   VAL A 123      65.208  47.215 100.331  1.00  0.00           O
ATOM   2088  N   GLU A 124      66.478  48.195 101.900  1.00  0.00           N
ATOM   2090  CA  GLU A 124      65.468  49.115 102.341  1.00  0.00           C
ATOM   2092  CB  GLU A 124      64.638  48.495 103.480  1.00  0.00           C
ATOM   2095  CG  GLU A 124      65.458  48.235 104.771  1.00  0.00           C
ATOM   2098  CD  GLU A 124      64.698  47.475 105.840  1.00  0.00           C
ATOM   2099  OE1 GLU A 124      63.458  47.275 105.701  1.00  0.00           O
ATOM   2100  OE2 GLU A 124      65.368  47.115 106.851  1.00  0.00           O
ATOM   2101  C   GLU A 124      66.208  50.355 102.801  1.00  0.00           C
ATOM   2102  O   GLU A 124      67.408  50.325 103.081  1.00  0.00           O
ATOM   2103  N   GLY A 125      65.508  51.495 102.801  1.00  0.00           N
ATOM   2105  CA  GLY A 125      66.158  52.775 102.961  1.00  0.00           C
ATOM   2108  C   GLY A 125      65.068  53.785 102.951  1.00  0.00           C
ATOM   2109  O   GLY A 125      63.898  53.425 102.921  1.00  0.00           O
ATOM   2110  N   SER A 126      65.418  55.075 102.971  1.00  0.00           N
ATOM   2112  CA  SER A 126      64.428  56.125 103.081  1.00  0.00           C
ATOM   2114  CB  SER A 126      64.128  56.555 104.540  1.00  0.00           C
ATOM   2117  OG  SER A 126      63.678  55.475 105.340  1.00  0.00           O
ATOM   2119  C   SER A 126      64.918  57.365 102.370  1.00  0.00           C
ATOM   2120  O   SER A 126      66.118  57.555 102.160  1.00  0.00           O
ATOM   2121  N   ILE A 127      63.988  58.275 102.051  1.00  0.00           N
ATOM   2123  CA  ILE A 127      64.268  59.555 101.400  1.00  0.00           C
ATOM   2125  CB  ILE A 127      62.998  60.085 100.741  1.00  0.00           C
ATOM   2127  CG2 ILE A 127      63.248  61.395  99.972  1.00  0.00           C
ATOM   2131  CG1 ILE A 127      62.388  59.035  99.771  1.00  0.00           C
ATOM   2134  CD  ILE A 127      63.398  58.565  98.710  1.00  0.00           C
ATOM   2138  C   ILE A 127      64.878  60.575 102.352  1.00  0.00           C
ATOM   2139  O   ILE A 127      65.408  61.605 101.931  1.00  0.00           O
ATOM   2140  N   ILE A 128      64.868  60.305 103.671  1.00  0.00           N
ATOM   2142  CA  ILE A 128      65.598  61.035 104.691  1.00  0.00           C
ATOM   2144  CB  ILE A 128      67.088  60.695 104.841  1.00  0.00           C
ATOM   2146  CG2 ILE A 128      67.868  60.825 103.511  1.00  0.00           C
ATOM   2150  CG1 ILE A 128      67.738  61.545 105.962  1.00  0.00           C
ATOM   2153  CD  ILE A 128      69.078  61.005 106.431  1.00  0.00           C
ATOM   2157  C   ILE A 128      65.278  62.525 104.861  1.00  0.00           C
ATOM   2158  O   ILE A 128      64.648  62.915 105.840  1.00  0.00           O
ATOM   2159  N   GLY A 129      65.748  63.395 103.961  1.00  0.00           N
ATOM   2161  CA  GLY A 129      65.528  64.825 104.021  1.00  0.00           C
ATOM   2164  C   GLY A 129      65.528  65.475 102.661  1.00  0.00           C
ATOM   2165  O   GLY A 129      66.338  65.185 101.782  1.00  0.00           O
ATOM   2166  N   TYR A 130      64.608  66.435 102.481  1.00  0.00           N
ATOM   2168  CA  TYR A 130      64.558  67.355 101.371  1.00  0.00           C
ATOM   2170  CB  TYR A 130      63.188  67.255 100.631  1.00  0.00           C
ATOM   2173  CG  TYR A 130      63.088  68.155  99.411  1.00  0.00           C
ATOM   2174  CD1 TYR A 130      62.698  69.505  99.511  1.00  0.00           C
ATOM   2176  CE1 TYR A 130      62.478  70.285  98.352  1.00  0.00           C
ATOM   2178  CZ  TYR A 130      62.628  69.705  97.090  1.00  0.00           C
ATOM   2179  OH  TYR A 130      62.398  70.465  95.930  1.00  0.00           O
ATOM   2181  CD2 TYR A 130      63.248  67.605  98.131  1.00  0.00           C
ATOM   2183  CE2 TYR A 130      63.008  68.365  96.980  1.00  0.00           C
ATOM   2185  C   TYR A 130      64.728  68.695 102.051  1.00  0.00           C
ATOM   2186  O   TYR A 130      64.108  68.945 103.081  1.00  0.00           O
ATOM   2187  N   GLU A 131      65.578  69.555 101.492  1.00  0.00           N
ATOM   2189  CA  GLU A 131      65.738  70.915 101.962  1.00  0.00           C
ATOM   2191  CB  GLU A 131      67.138  71.145 102.580  1.00  0.00           C
ATOM   2194  CG  GLU A 131      67.268  72.525 103.271  1.00  0.00           C
ATOM   2197  CD  GLU A 131      66.568  72.565 104.621  1.00  0.00           C
ATOM   2198  OE1 GLU A 131      66.628  71.525 105.340  1.00  0.00           O
ATOM   2199  OE2 GLU A 131      65.988  73.615 104.972  1.00  0.00           O
ATOM   2200  C   GLU A 131      65.588  71.835 100.771  1.00  0.00           C
ATOM   2201  O   GLU A 131      66.248  71.655  99.740  1.00  0.00           O
ATOM   2202  N   SER A 132      64.678  72.815 100.840  1.00  0.00           N
ATOM   2204  CA  SER A 132      64.408  73.705  99.730  1.00  0.00           C
ATOM   2206  CB  SER A 132      62.938  74.175  99.621  1.00  0.00           C
ATOM   2209  OG  SER A 132      62.498  74.895 100.790  1.00  0.00           O
ATOM   2211  C   SER A 132      65.278  74.925  99.810  1.00  0.00           C
ATOM   2212  O   SER A 132      65.708  75.345 100.892  1.00  0.00           O
ATOM   2213  N   ASN A 133      65.538  75.535  98.641  1.00  0.00           N
ATOM   2215  CA  ASN A 133      66.288  76.765  98.451  1.00  0.00           C
ATOM   2217  CB  ASN A 133      65.408  78.005  98.630  1.00  0.00           C
ATOM   2220  CG  ASN A 133      64.158  77.925  97.771  1.00  0.00           C
ATOM   2221  OD1 ASN A 133      64.038  77.215  96.782  1.00  0.00           O
ATOM   2222  ND2 ASN A 133      63.118  78.665  98.221  1.00  0.00           N
ATOM   2225  C   ASN A 133      67.548  76.895  99.300  1.00  0.00           C
ATOM   2226  O   ASN A 133      67.828  77.935  99.901  1.00  0.00           O
ATOM   2227  N   VAL A 134      68.378  75.835  99.351  1.00  0.00           N
ATOM   2229  CA  VAL A 134      69.578  75.745 100.171  1.00  0.00           C
ATOM   2231  CB  VAL A 134      70.228  74.375 100.021  1.00  0.00           C
ATOM   2233  CG1 VAL A 134      71.458  74.265 100.930  1.00  0.00           C
ATOM   2237  CG2 VAL A 134      69.208  73.285 100.370  1.00  0.00           C
ATOM   2241  C   VAL A 134      70.578  76.835  99.820  1.00  0.00           C
ATOM   2242  O   VAL A 134      71.188  77.485 100.671  1.00  0.00           O
ATOM   2243  N   LYS A 135      70.698  77.105  98.511  1.00  0.00           N
ATOM   2245  CA  LYS A 135      71.348  78.305  98.021  1.00  0.00           C
ATOM   2247  CB  LYS A 135      72.688  77.965  97.361  1.00  0.00           C
ATOM   2250  CG  LYS A 135      73.708  77.465  98.371  1.00  0.00           C
ATOM   2253  CD  LYS A 135      74.988  77.035  97.661  1.00  0.00           C
ATOM   2256  CE  LYS A 135      76.088  76.645  98.630  1.00  0.00           C
ATOM   2259  NZ  LYS A 135      77.168  76.035  97.861  1.00  0.00           N
ATOM   2263  C   LYS A 135      70.498  79.035  97.011  1.00  0.00           C
ATOM   2264  O   LYS A 135      69.648  78.455  96.340  1.00  0.00           O
ATOM   2265  N   SER A 136      70.738  80.345  96.881  1.00  0.00           N
ATOM   2267  CA  SER A 136      70.078  81.155  95.892  1.00  0.00           C
ATOM   2269  CB  SER A 136      68.658  81.645  96.311  1.00  0.00           C
ATOM   2272  OG  SER A 136      68.048  82.475  95.321  1.00  0.00           O
ATOM   2274  C   SER A 136      70.988  82.325  95.630  1.00  0.00           C
ATOM   2275  O   SER A 136      71.898  82.615  96.411  1.00  0.00           O
ATOM   2276  N   GLY A 137      70.768  82.955  94.471  1.00  0.00           N
ATOM   2278  CA  GLY A 137      71.528  84.085  94.011  1.00  0.00           C
ATOM   2281  C   GLY A 137      70.938  84.585  92.742  1.00  0.00           C
ATOM   2282  O   GLY A 137      70.368  83.835  91.950  1.00  0.00           O
ATOM   2283  N   GLY A 138      71.088  85.885  92.472  1.00  0.00           N
ATOM   2285  CA  GLY A 138      70.528  86.565  91.330  1.00  0.00           C
ATOM   2288  C   GLY A 138      71.328  87.785  91.021  1.00  0.00           C
ATOM   2289  O   GLY A 138      71.918  88.425  91.891  1.00  0.00           O
ATOM   2290  N   VAL A 139      71.358  88.165  89.741  1.00  0.00           N
ATOM   2292  CA  VAL A 139      72.078  89.335  89.300  1.00  0.00           C
ATOM   2294  CB  VAL A 139      73.458  88.995  88.760  1.00  0.00           C
ATOM   2296  CG1 VAL A 139      74.148  90.225  88.141  1.00  0.00           C
ATOM   2300  CG2 VAL A 139      74.338  88.465  89.911  1.00  0.00           C
ATOM   2304  C   VAL A 139      71.238  89.965  88.221  1.00  0.00           C
ATOM   2305  O   VAL A 139      70.768  89.275  87.320  1.00  0.00           O
ATOM   2306  N   GLY A 140      71.028  91.275  88.270  1.00  0.00           N
ATOM   2308  CA  GLY A 140      70.258  91.925  87.230  1.00  0.00           C
ATOM   2311  C   GLY A 140      70.508  93.395  87.271  1.00  0.00           C
ATOM   2312  O   GLY A 140      70.788  93.985  88.321  1.00  0.00           O
ATOM   2313  N   ALA A 141      70.428  93.995  86.082  1.00  0.00           N
ATOM   2315  CA  ALA A 141      70.628  95.405  85.901  1.00  0.00           C
ATOM   2317  CB  ALA A 141      72.138  95.735  85.891  1.00  0.00           C
ATOM   2321  C   ALA A 141      70.018  95.855  84.590  1.00  0.00           C
ATOM   2322  O   ALA A 141      69.948  95.125  83.601  1.00  0.00           O
ATOM   2323  N   ARG A 142      69.608  97.125  84.540  1.00  0.00           N
ATOM   2325  CA  ARG A 142      69.258  97.825  83.331  1.00  0.00           C
ATOM   2327  CB  ARG A 142      67.928  98.615  83.501  1.00  0.00           C
ATOM   2330  CG  ARG A 142      66.718  97.705  83.811  1.00  0.00           C
ATOM   2333  CD  ARG A 142      65.958  97.215  82.572  1.00  0.00           C
ATOM   2336  NE  ARG A 142      65.128  98.345  82.040  1.00  0.00           N
ATOM   2338  CZ  ARG A 142      63.898  98.625  82.472  1.00  0.00           C
ATOM   2339  NH1 ARG A 142      63.328  97.895  83.401  1.00  0.00           N
ATOM   2342  NH2 ARG A 142      63.228  99.655  82.011  1.00  0.00           N
ATOM   2345  C   ARG A 142      70.398  98.765  83.010  1.00  0.00           C
ATOM   2346  O   ARG A 142      70.618  99.755  83.701  1.00  0.00           O
ATOM   2347  N   TYR A 143      71.158  98.465  81.950  1.00  0.00           N
ATOM   2349  CA  TYR A 143      72.158  99.345  81.400  1.00  0.00           C
ATOM   2351  CB  TYR A 143      73.378  98.655  80.700  1.00  0.00           C
ATOM   2354  CG  TYR A 143      73.828  97.355  81.322  1.00  0.00           C
ATOM   2355  CD1 TYR A 143      73.128  96.155  81.050  1.00  0.00           C
ATOM   2357  CE1 TYR A 143      73.618  94.925  81.492  1.00  0.00           C
ATOM   2359  CZ  TYR A 143      74.818  94.875  82.211  1.00  0.00           C
ATOM   2360  OH  TYR A 143      75.328  93.655  82.671  1.00  0.00           O
ATOM   2362  CD2 TYR A 143      75.048  97.285  82.011  1.00  0.00           C
ATOM   2364  CE2 TYR A 143      75.538  96.045  82.460  1.00  0.00           C
ATOM   2366  C   TYR A 143      71.408 100.125  80.331  1.00  0.00           C
ATOM   2367  O   TYR A 143      70.938  99.565  79.341  1.00  0.00           O
ATOM   2368  N   PHE A 144      71.248 101.445  80.521  1.00  0.00           N
ATOM   2370  CA  PHE A 144      70.348 102.275  79.730  1.00  0.00           C
ATOM   2372  CB  PHE A 144      70.958 102.685  78.361  1.00  0.00           C
ATOM   2375  CG  PHE A 144      70.188 103.825  77.730  1.00  0.00           C
ATOM   2376  CD1 PHE A 144      69.608 103.715  76.451  1.00  0.00           C
ATOM   2378  CE1 PHE A 144      68.878 104.775  75.910  1.00  0.00           C
ATOM   2380  CZ  PHE A 144      68.718 105.955  76.632  1.00  0.00           C
ATOM   2382  CD2 PHE A 144      70.028 105.025  78.441  1.00  0.00           C
ATOM   2384  CE2 PHE A 144      69.288 106.085  77.902  1.00  0.00           C
ATOM   2386  C   PHE A 144      68.938 101.665  79.651  1.00  0.00           C
ATOM   2387  O   PHE A 144      68.358 101.295  80.671  1.00  0.00           O
ATOM   2388  N   GLY A 145      68.388 101.505  78.451  1.00  0.00           N
ATOM   2390  CA  GLY A 145      67.038 100.995  78.252  1.00  0.00           C
ATOM   2393  C   GLY A 145      66.948  99.515  78.191  1.00  0.00           C
ATOM   2394  O   GLY A 145      65.988  98.935  77.691  1.00  0.00           O
ATOM   2395  N   ILE A 146      67.998  98.815  78.641  1.00  0.00           N
ATOM   2397  CA  ILE A 146      68.228  97.445  78.290  1.00  0.00           C
ATOM   2399  CB  ILE A 146      69.118  97.385  77.040  1.00  0.00           C
ATOM   2401  CG2 ILE A 146      69.958  96.085  76.971  1.00  0.00           C
ATOM   2405  CG1 ILE A 146      68.208  97.695  75.822  1.00  0.00           C
ATOM   2408  CD  ILE A 146      68.858  97.555  74.471  1.00  0.00           C
ATOM   2412  C   ILE A 146      68.738  96.685  79.481  1.00  0.00           C
ATOM   2413  O   ILE A 146      69.738  97.025  80.112  1.00  0.00           O
ATOM   2414  N   GLY A 147      68.038  95.605  79.881  1.00  0.00           N
ATOM   2416  CA  GLY A 147      68.498  94.855  81.021  1.00  0.00           C
ATOM   2419  C   GLY A 147      67.968  93.485  81.031  1.00  0.00           C
ATOM   2420  O   GLY A 147      66.918  93.205  80.441  1.00  0.00           O
ATOM   2421  N   ALA A 148      68.688  92.605  81.721  1.00  0.00           N
ATOM   2423  CA  ALA A 148      68.378  91.215  81.810  1.00  0.00           C
ATOM   2425  CB  ALA A 148      69.238  90.395  80.840  1.00  0.00           C
ATOM   2429  C   ALA A 148      68.668  90.845  83.230  1.00  0.00           C
ATOM   2430  O   ALA A 148      69.498  91.465  83.900  1.00  0.00           O
ATOM   2431  N   ASP A 149      67.968  89.815  83.731  1.00  0.00           N
ATOM   2433  CA  ASP A 149      68.118  89.375  85.090  1.00  0.00           C
ATOM   2435  CB  ASP A 149      67.048  90.005  86.031  1.00  0.00           C
ATOM   2438  CG  ASP A 149      67.038  89.455  87.451  1.00  0.00           C
ATOM   2439  OD1 ASP A 149      66.708  88.255  87.631  1.00  0.00           O
ATOM   2440  OD2 ASP A 149      67.288  90.265  88.381  1.00  0.00           O
ATOM   2441  C   ASP A 149      68.118  87.875  85.040  1.00  0.00           C
ATOM   2442  O   ASP A 149      67.468  87.255  84.182  1.00  0.00           O
ATOM   2443  N   THR A 150      68.918  87.255  85.910  1.00  0.00           N
ATOM   2445  CA  THR A 150      69.018  85.825  85.980  1.00  0.00           C
ATOM   2447  CB  THR A 150      70.148  85.185  85.171  1.00  0.00           C
ATOM   2449  OG1 THR A 150      71.468  85.395  85.650  1.00  0.00           O
ATOM   2451  CG2 THR A 150      70.138  85.665  83.710  1.00  0.00           C
ATOM   2455  C   THR A 150      69.108  85.455  87.440  1.00  0.00           C
ATOM   2456  O   THR A 150      69.968  85.925  88.181  1.00  0.00           O
ATOM   2457  N   GLN A 151      68.198  84.575  87.892  1.00  0.00           N
ATOM   2459  CA  GLN A 151      68.158  84.115  89.260  1.00  0.00           C
ATOM   2461  CB  GLN A 151      66.878  84.515  90.040  1.00  0.00           C
ATOM   2464  CG  GLN A 151      66.488  86.015  89.981  1.00  0.00           C
ATOM   2467  CD  GLN A 151      65.328  86.375  90.901  1.00  0.00           C
ATOM   2468  OE1 GLN A 151      65.348  87.385  91.620  1.00  0.00           O
ATOM   2469  NE2 GLN A 151      64.278  85.515  90.921  1.00  0.00           N
ATOM   2472  C   GLN A 151      68.238  82.615  89.221  1.00  0.00           C
ATOM   2473  O   GLN A 151      67.948  81.965  88.221  1.00  0.00           O
ATOM   2474  N   TYR A 152      68.638  82.015  90.352  1.00  0.00           N
ATOM   2476  CA  TYR A 152      68.668  80.575  90.441  1.00  0.00           C
ATOM   2478  CB  TYR A 152      70.018  79.965  89.931  1.00  0.00           C
ATOM   2481  CG  TYR A 152      71.138  79.895  90.951  1.00  0.00           C
ATOM   2482  CD1 TYR A 152      71.878  81.035  91.301  1.00  0.00           C
ATOM   2484  CE1 TYR A 152      72.918  80.945  92.230  1.00  0.00           C
ATOM   2486  CZ  TYR A 152      73.238  79.715  92.821  1.00  0.00           C
ATOM   2487  OH  TYR A 152      74.308  79.625  93.731  1.00  0.00           O
ATOM   2489  CD2 TYR A 152      71.468  78.665  91.540  1.00  0.00           C
ATOM   2491  CE2 TYR A 152      72.508  78.575  92.472  1.00  0.00           C
ATOM   2493  C   TYR A 152      68.308  80.215  91.870  1.00  0.00           C
ATOM   2494  O   TYR A 152      68.498  80.985  92.811  1.00  0.00           O
ATOM   2495  N   GLN A 153      67.758  79.015  92.040  1.00  0.00           N
ATOM   2497  CA  GLN A 153      67.558  78.415  93.340  1.00  0.00           C
ATOM   2499  CB  GLN A 153      66.068  78.385  93.830  1.00  0.00           C
ATOM   2502  CG  GLN A 153      65.418  79.785  94.102  1.00  0.00           C
ATOM   2505  CD  GLN A 153      63.938  79.735  94.520  1.00  0.00           C
ATOM   2506  OE1 GLN A 153      63.518  80.095  95.620  1.00  0.00           O
ATOM   2507  NE2 GLN A 153      63.038  79.375  93.582  1.00  0.00           N
ATOM   2510  C   GLN A 153      68.108  77.015  93.181  1.00  0.00           C
ATOM   2511  O   GLN A 153      68.208  76.485  92.071  1.00  0.00           O
ATOM   2512  N   LEU A 154      68.478  76.365  94.291  1.00  0.00           N
ATOM   2514  CA  LEU A 154      68.698  74.935  94.260  1.00  0.00           C
ATOM   2516  CB  LEU A 154      70.188  74.555  94.061  1.00  0.00           C
ATOM   2519  CG  LEU A 154      71.208  75.145  95.061  1.00  0.00           C
ATOM   2521  CD1 LEU A 154      71.328  74.355  96.362  1.00  0.00           C
ATOM   2525  CD2 LEU A 154      72.608  75.145  94.441  1.00  0.00           C
ATOM   2529  C   LEU A 154      68.138  74.315  95.510  1.00  0.00           C
ATOM   2530  O   LEU A 154      68.098  74.925  96.571  1.00  0.00           O
ATOM   2531  N   ASP A 155      67.688  73.055  95.392  1.00  0.00           N
ATOM   2533  CA  ASP A 155      67.128  72.305  96.502  1.00  0.00           C
ATOM   2535  CB  ASP A 155      65.628  71.855  96.321  1.00  0.00           C
ATOM   2538  CG  ASP A 155      64.628  72.945  95.930  1.00  0.00           C
ATOM   2539  OD1 ASP A 155      64.928  73.745  95.021  1.00  0.00           O
ATOM   2540  OD2 ASP A 155      63.458  72.835  96.400  1.00  0.00           O
ATOM   2541  C   ASP A 155      67.998  71.065  96.682  1.00  0.00           C
ATOM   2542  O   ASP A 155      68.678  70.615  95.761  1.00  0.00           O
ATOM   2543  N   GLN A 156      68.008  70.495  97.892  1.00  0.00           N
ATOM   2545  CA  GLN A 156      68.788  69.325  98.241  1.00  0.00           C
ATOM   2547  CB  GLN A 156      69.738  69.615  99.431  1.00  0.00           C
ATOM   2550  CG  GLN A 156      70.598  68.415  99.911  1.00  0.00           C
ATOM   2553  CD  GLN A 156      71.798  68.875 100.751  1.00  0.00           C
ATOM   2554  OE1 GLN A 156      72.178  70.055 100.741  1.00  0.00           O
ATOM   2555  NE2 GLN A 156      72.508  67.915 101.391  1.00  0.00           N
ATOM   2558  C   GLN A 156      67.858  68.175  98.532  1.00  0.00           C
ATOM   2559  O   GLN A 156      66.778  68.335  99.090  1.00  0.00           O
ATOM   2560  N   ILE A 157      68.268  66.965  98.120  1.00  0.00           N
ATOM   2562  CA  ILE A 157      67.528  65.745  98.321  1.00  0.00           C
ATOM   2564  CB  ILE A 157      66.688  65.385  97.071  1.00  0.00           C
ATOM   2566  CG2 ILE A 157      67.538  64.815  95.910  1.00  0.00           C
ATOM   2570  CG1 ILE A 157      65.438  64.525  97.361  1.00  0.00           C
ATOM   2573  CD  ILE A 157      65.668  63.075  97.761  1.00  0.00           C
ATOM   2577  C   ILE A 157      68.608  64.755  98.641  1.00  0.00           C
ATOM   2578  O   ILE A 157      69.738  64.865  98.141  1.00  0.00           O
ATOM   2579  N   ALA A 158      68.348  63.785  99.521  1.00  0.00           N
ATOM   2581  CA  ALA A 158      69.308  62.775  99.870  1.00  0.00           C
ATOM   2583  CB  ALA A 158      69.938  63.105 101.231  1.00  0.00           C
ATOM   2587  C   ALA A 158      68.598  61.445  99.901  1.00  0.00           C
ATOM   2588  O   ALA A 158      67.378  61.385  99.901  1.00  0.00           O
ATOM   2589  N   VAL A 159      69.328  60.335  99.891  1.00  0.00           N
ATOM   2591  CA  VAL A 159      68.668  59.055 100.080  1.00  0.00           C
ATOM   2593  CB  VAL A 159      68.298  58.385  98.751  1.00  0.00           C
ATOM   2595  CG1 VAL A 159      69.508  57.725  98.050  1.00  0.00           C
ATOM   2599  CG2 VAL A 159      67.158  57.365  98.970  1.00  0.00           C
ATOM   2603  C   VAL A 159      69.588  58.215 100.941  1.00  0.00           C
ATOM   2604  O   VAL A 159      70.808  58.355 100.881  1.00  0.00           O
ATOM   2605  N   ASN A 160      69.018  57.335 101.771  1.00  0.00           N
ATOM   2607  CA  ASN A 160      69.768  56.335 102.501  1.00  0.00           C
ATOM   2609  CB  ASN A 160      69.378  56.395 104.011  1.00  0.00           C
ATOM   2612  CG  ASN A 160      70.148  55.395 104.870  1.00  0.00           C
ATOM   2613  OD1 ASN A 160      70.588  54.325 104.480  1.00  0.00           O
ATOM   2614  ND2 ASN A 160      70.358  55.755 106.161  1.00  0.00           N
ATOM   2617  C   ASN A 160      69.378  55.025 101.851  1.00  0.00           C
ATOM   2618  O   ASN A 160      68.198  54.765 101.691  1.00  0.00           O
ATOM   2619  N   LEU A 161      70.358  54.175 101.480  1.00  0.00           N
ATOM   2621  CA  LEU A 161      70.058  52.805 101.111  1.00  0.00           C
ATOM   2623  CB  LEU A 161      70.268  52.505  99.602  1.00  0.00           C
ATOM   2626  CG  LEU A 161      69.418  53.325  98.620  1.00  0.00           C
ATOM   2628  CD1 LEU A 161      69.918  53.065  97.191  1.00  0.00           C
ATOM   2632  CD2 LEU A 161      67.928  53.005  98.731  1.00  0.00           C
ATOM   2636  C   LEU A 161      70.958  51.895 101.911  1.00  0.00           C
ATOM   2637  O   LEU A 161      72.148  52.145 102.081  1.00  0.00           O
ATOM   2638  N   ARG A 162      70.408  50.785 102.431  1.00  0.00           N
ATOM   2640  CA  ARG A 162      71.158  49.855 103.241  1.00  0.00           C
ATOM   2642  CB  ARG A 162      70.728  49.945 104.721  1.00  0.00           C
ATOM   2645  CG  ARG A 162      70.878  51.345 105.321  1.00  0.00           C
ATOM   2648  CD  ARG A 162      70.908  51.335 106.851  1.00  0.00           C
ATOM   2651  NE  ARG A 162      69.588  50.795 107.310  1.00  0.00           N
ATOM   2653  CZ  ARG A 162      68.548  51.515 107.671  1.00  0.00           C
ATOM   2654  NH1 ARG A 162      68.578  52.815 107.761  1.00  0.00           N
ATOM   2657  NH2 ARG A 162      67.438  50.855 107.921  1.00  0.00           N
ATOM   2660  C   ARG A 162      70.878  48.435 102.801  1.00  0.00           C
ATOM   2661  O   ARG A 162      69.738  48.085 102.491  1.00  0.00           O
ATOM   2662  N   VAL A 163      71.908  47.575 102.801  1.00  0.00           N
ATOM   2664  CA  VAL A 163      71.708  46.135 102.650  1.00  0.00           C
ATOM   2666  CB  VAL A 163      72.848  45.445 101.921  1.00  0.00           C
ATOM   2668  CG1 VAL A 163      72.578  43.935 101.811  1.00  0.00           C
ATOM   2672  CG2 VAL A 163      73.008  46.025 100.501  1.00  0.00           C
ATOM   2676  C   VAL A 163      71.508  45.505 104.021  1.00  0.00           C
ATOM   2677  O   VAL A 163      72.278  45.735 104.960  1.00  0.00           O
ATOM   2678  N   VAL A 164      70.468  44.655 104.182  1.00  0.00           N
ATOM   2680  CA  VAL A 164      70.268  43.875 105.392  1.00  0.00           C
ATOM   2682  CB  VAL A 164      68.928  44.165 106.060  1.00  0.00           C
ATOM   2684  CG1 VAL A 164      68.798  43.425 107.411  1.00  0.00           C
ATOM   2688  CG2 VAL A 164      68.798  45.675 106.282  1.00  0.00           C
ATOM   2692  C   VAL A 164      70.348  42.405 105.041  1.00  0.00           C
ATOM   2693  O   VAL A 164      69.688  41.915 104.120  1.00  0.00           O
ATOM   2694  N   ASN A 165      71.148  41.645 105.811  1.00  0.00           N
ATOM   2696  CA  ASN A 165      71.168  40.205 105.712  1.00  0.00           C
ATOM   2698  CB  ASN A 165      72.448  39.675 106.400  1.00  0.00           C
ATOM   2701  CG  ASN A 165      72.598  38.175 106.181  1.00  0.00           C
ATOM   2702  OD1 ASN A 165      71.968  37.545 105.340  1.00  0.00           O
ATOM   2703  ND2 ASN A 165      73.428  37.565 107.051  1.00  0.00           N
ATOM   2706  C   ASN A 165      69.948  39.615 106.381  1.00  0.00           C
ATOM   2707  O   ASN A 165      69.738  39.795 107.580  1.00  0.00           O
ATOM   2708  N   VAL A 166      69.108  38.865 105.620  1.00  0.00           N
ATOM   2710  CA  VAL A 166      67.888  38.235 106.111  1.00  0.00           C
ATOM   2712  CB  VAL A 166      67.098  37.595 104.972  1.00  0.00           C
ATOM   2714  CG1 VAL A 166      65.878  36.815 105.491  1.00  0.00           C
ATOM   2718  CG2 VAL A 166      66.628  38.705 104.011  1.00  0.00           C
ATOM   2722  C   VAL A 166      68.178  37.215 107.201  1.00  0.00           C
ATOM   2723  O   VAL A 166      67.488  37.105 108.201  1.00  0.00           O
ATOM   2724  N   SER A 167      69.278  36.465 107.011  1.00  0.00           N
ATOM   2726  CA  SER A 167      69.738  35.445 107.941  1.00  0.00           C
ATOM   2728  CB  SER A 167      71.038  34.775 107.440  1.00  0.00           C
ATOM   2731  OG  SER A 167      70.868  34.085 106.201  1.00  0.00           O
ATOM   2733  C   SER A 167      70.048  35.915 109.351  1.00  0.00           C
ATOM   2734  O   SER A 167      69.738  35.225 110.321  1.00  0.00           O
ATOM   2735  N   THR A 168      70.708  37.075 109.531  1.00  0.00           N
ATOM   2737  CA  THR A 168      71.188  37.495 110.852  1.00  0.00           C
ATOM   2739  CB  THR A 168      72.688  37.815 110.861  1.00  0.00           C
ATOM   2741  OG1 THR A 168      73.068  38.705 109.810  1.00  0.00           O
ATOM   2743  CG2 THR A 168      73.478  36.505 110.671  1.00  0.00           C
ATOM   2747  C   THR A 168      70.518  38.745 111.330  1.00  0.00           C
ATOM   2748  O   THR A 168      70.638  39.105 112.501  1.00  0.00           O
ATOM   2749  N   GLY A 169      69.858  39.495 110.421  1.00  0.00           N
ATOM   2751  CA  GLY A 169      69.368  40.835 110.701  1.00  0.00           C
ATOM   2754  C   GLY A 169      70.458  41.895 110.790  1.00  0.00           C
ATOM   2755  O   GLY A 169      70.188  43.045 111.120  1.00  0.00           O
ATOM   2756  N   GLU A 170      71.718  41.525 110.471  1.00  0.00           N
ATOM   2758  CA  GLU A 170      72.838  42.435 110.432  1.00  0.00           C
ATOM   2760  CB  GLU A 170      74.218  41.715 110.471  1.00  0.00           C
ATOM   2763  CG  GLU A 170      74.538  41.005 111.811  1.00  0.00           C
ATOM   2766  CD  GLU A 170      75.528  39.855 111.721  1.00  0.00           C
ATOM   2767  OE1 GLU A 170      75.468  39.105 110.712  1.00  0.00           O
ATOM   2768  OE2 GLU A 170      76.348  39.655 112.650  1.00  0.00           O
ATOM   2769  C   GLU A 170      72.808  43.305 109.182  1.00  0.00           C
ATOM   2770  O   GLU A 170      72.698  42.835 108.050  1.00  0.00           O
ATOM   2771  N   ILE A 171      72.928  44.635 109.370  1.00  0.00           N
ATOM   2773  CA  ILE A 171      73.218  45.585 108.321  1.00  0.00           C
ATOM   2775  CB  ILE A 171      73.098  47.035 108.782  1.00  0.00           C
ATOM   2777  CG2 ILE A 171      73.318  47.975 107.571  1.00  0.00           C
ATOM   2781  CG1 ILE A 171      71.718  47.325 109.421  1.00  0.00           C
ATOM   2784  CD  ILE A 171      71.668  47.095 110.930  1.00  0.00           C
ATOM   2788  C   ILE A 171      74.588  45.325 107.720  1.00  0.00           C
ATOM   2789  O   ILE A 171      75.618  45.425 108.401  1.00  0.00           O
ATOM   2790  N   LEU A 172      74.628  44.935 106.441  1.00  0.00           N
ATOM   2792  CA  LEU A 172      75.848  44.625 105.730  1.00  0.00           C
ATOM   2794  CB  LEU A 172      75.598  43.605 104.590  1.00  0.00           C
ATOM   2797  CG  LEU A 172      74.988  42.255 105.051  1.00  0.00           C
ATOM   2799  CD1 LEU A 172      74.838  41.315 103.840  1.00  0.00           C
ATOM   2803  CD2 LEU A 172      75.818  41.595 106.161  1.00  0.00           C
ATOM   2807  C   LEU A 172      76.508  45.875 105.171  1.00  0.00           C
ATOM   2808  O   LEU A 172      77.728  45.915 105.051  1.00  0.00           O
ATOM   2809  N   SER A 173      75.728  46.925 104.901  1.00  0.00           N
ATOM   2811  CA  SER A 173      76.228  48.185 104.361  1.00  0.00           C
ATOM   2813  CB  SER A 173      76.478  48.125 102.831  1.00  0.00           C
ATOM   2816  OG  SER A 173      75.338  47.625 102.142  1.00  0.00           O
ATOM   2818  C   SER A 173      75.228  49.295 104.642  1.00  0.00           C
ATOM   2819  O   SER A 173      74.038  49.025 104.831  1.00  0.00           O
ATOM   2820  N   SER A 174      75.668  50.565 104.701  1.00  0.00           N
ATOM   2822  CA  SER A 174      74.758  51.695 104.771  1.00  0.00           C
ATOM   2824  CB  SER A 174      74.478  52.105 106.251  1.00  0.00           C
ATOM   2827  OG  SER A 174      73.548  53.175 106.400  1.00  0.00           O
ATOM   2829  C   SER A 174      75.348  52.865 104.002  1.00  0.00           C
ATOM   2830  O   SER A 174      76.438  53.335 104.291  1.00  0.00           O
ATOM   2831  N   VAL A 175      74.638  53.365 102.980  1.00  0.00           N
ATOM   2833  CA  VAL A 175      75.138  54.455 102.151  1.00  0.00           C
ATOM   2835  CB  VAL A 175      75.448  54.085 100.691  1.00  0.00           C
ATOM   2837  CG1 VAL A 175      76.488  52.955 100.701  1.00  0.00           C
ATOM   2841  CG2 VAL A 175      74.198  53.705  99.880  1.00  0.00           C
ATOM   2845  C   VAL A 175      74.148  55.575 102.221  1.00  0.00           C
ATOM   2846  O   VAL A 175      72.938  55.385 102.131  1.00  0.00           O
ATOM   2847  N   ASN A 176      74.658  56.805 102.341  1.00  0.00           N
ATOM   2849  CA  ASN A 176      73.858  57.995 102.180  1.00  0.00           C
ATOM   2851  CB  ASN A 176      74.008  58.935 103.410  1.00  0.00           C
ATOM   2854  CG  ASN A 176      73.298  58.345 104.621  1.00  0.00           C
ATOM   2855  OD1 ASN A 176      72.298  57.635 104.571  1.00  0.00           O
ATOM   2856  ND2 ASN A 176      73.788  58.695 105.831  1.00  0.00           N
ATOM   2859  C   ASN A 176      74.398  58.715 100.962  1.00  0.00           C
ATOM   2860  O   ASN A 176      75.598  58.925 100.840  1.00  0.00           O
ATOM   2861  N   THR A 177      73.538  59.135 100.021  1.00  0.00           N
ATOM   2863  CA  THR A 177      73.988  59.845  98.821  1.00  0.00           C
ATOM   2865  CB  THR A 177      73.828  59.035  97.521  1.00  0.00           C
ATOM   2867  OG1 THR A 177      72.508  59.085  97.001  1.00  0.00           O
ATOM   2869  CG2 THR A 177      74.188  57.565  97.761  1.00  0.00           C
ATOM   2873  C   THR A 177      73.228  61.145  98.791  1.00  0.00           C
ATOM   2874  O   THR A 177      72.328  61.375  99.602  1.00  0.00           O
ATOM   2875  N   SER A 178      73.608  62.095  97.921  1.00  0.00           N
ATOM   2877  CA  SER A 178      72.928  63.385  97.892  1.00  0.00           C
ATOM   2879  CB  SER A 178      73.518  64.365  98.951  1.00  0.00           C
ATOM   2882  OG  SER A 178      73.088  65.725  98.811  1.00  0.00           O
ATOM   2884  C   SER A 178      72.928  63.915  96.480  1.00  0.00           C
ATOM   2885  O   SER A 178      73.818  63.585  95.700  1.00  0.00           O
ATOM   2886  N   LYS A 179      71.908  64.695  96.102  1.00  0.00           N
ATOM   2888  CA  LYS A 179      71.758  65.235  94.760  1.00  0.00           C
ATOM   2890  CB  LYS A 179      70.808  64.375  93.871  1.00  0.00           C
ATOM   2893  CG  LYS A 179      70.418  64.935  92.481  1.00  0.00           C
ATOM   2896  CD  LYS A 179      71.578  64.915  91.470  1.00  0.00           C
ATOM   2899  CE  LYS A 179      71.438  65.755  90.191  1.00  0.00           C
ATOM   2902  NZ  LYS A 179      70.178  65.485  89.480  1.00  0.00           N
ATOM   2906  C   LYS A 179      71.248  66.645  94.921  1.00  0.00           C
ATOM   2907  O   LYS A 179      70.568  66.965  95.901  1.00  0.00           O
ATOM   2908  N   THR A 180      71.598  67.545  93.992  1.00  0.00           N
ATOM   2910  CA  THR A 180      71.128  68.925  94.002  1.00  0.00           C
ATOM   2912  CB  THR A 180      72.268  69.935  93.840  1.00  0.00           C
ATOM   2914  OG1 THR A 180      71.828  71.265  94.040  1.00  0.00           O
ATOM   2916  CG2 THR A 180      72.948  69.855  92.460  1.00  0.00           C
ATOM   2920  C   THR A 180      70.118  69.045  92.892  1.00  0.00           C
ATOM   2921  O   THR A 180      70.298  68.455  91.822  1.00  0.00           O
ATOM   2922  N   ILE A 181      69.018  69.765  93.120  1.00  0.00           N
ATOM   2924  CA  ILE A 181      67.988  70.005  92.131  1.00  0.00           C
ATOM   2926  CB  ILE A 181      66.598  69.835  92.752  1.00  0.00           C
ATOM   2928  CG2 ILE A 181      65.518  70.175  91.711  1.00  0.00           C
ATOM   2932  CG1 ILE A 181      66.378  68.415  93.321  1.00  0.00           C
ATOM   2935  CD  ILE A 181      65.348  68.345  94.441  1.00  0.00           C
ATOM   2939  C   ILE A 181      68.178  71.435  91.651  1.00  0.00           C
ATOM   2940  O   ILE A 181      68.128  72.355  92.460  1.00  0.00           O
ATOM   2941  N   LEU A 182      68.448  71.675  90.340  1.00  0.00           N
ATOM   2943  CA  LEU A 182      68.648  73.035  89.870  1.00  0.00           C
ATOM   2945  CB  LEU A 182      69.768  73.085  88.811  1.00  0.00           C
ATOM   2948  CG  LEU A 182      70.178  74.495  88.302  1.00  0.00           C
ATOM   2950  CD1 LEU A 182      70.698  75.415  89.412  1.00  0.00           C
ATOM   2954  CD2 LEU A 182      71.238  74.345  87.192  1.00  0.00           C
ATOM   2958  C   LEU A 182      67.348  73.685  89.380  1.00  0.00           C
ATOM   2959  O   LEU A 182      66.578  73.145  88.591  1.00  0.00           O
ATOM   2960  N   SER A 183      67.088  74.935  89.820  1.00  0.00           N
ATOM   2962  CA  SER A 183      66.068  75.805  89.251  1.00  0.00           C
ATOM   2964  CB  SER A 183      64.998  76.285  90.261  1.00  0.00           C
ATOM   2967  OG  SER A 183      64.118  75.245  90.650  1.00  0.00           O
ATOM   2969  C   SER A 183      66.708  77.065  88.771  1.00  0.00           C
ATOM   2970  O   SER A 183      67.508  77.685  89.462  1.00  0.00           O
ATOM   2971  N   TYR A 184      66.328  77.545  87.572  1.00  0.00           N
ATOM   2973  CA  TYR A 184      66.808  78.835  87.141  1.00  0.00           C
ATOM   2975  CB  TYR A 184      68.188  78.805  86.431  1.00  0.00           C
ATOM   2978  CG  TYR A 184      68.188  78.015  85.150  1.00  0.00           C
ATOM   2979  CD1 TYR A 184      67.748  78.585  83.941  1.00  0.00           C
ATOM   2981  CE1 TYR A 184      67.748  77.825  82.771  1.00  0.00           C
ATOM   2983  CZ  TYR A 184      68.208  76.505  82.782  1.00  0.00           C
ATOM   2984  OH  TYR A 184      68.228  75.745  81.602  1.00  0.00           O
ATOM   2986  CD2 TYR A 184      68.668  76.695  85.142  1.00  0.00           C
ATOM   2988  CE2 TYR A 184      68.678  75.945  83.962  1.00  0.00           C
ATOM   2990  C   TYR A 184      65.778  79.525  86.290  1.00  0.00           C
ATOM   2991  O   TYR A 184      64.928  78.935  85.641  1.00  0.00           O
ATOM   2992  N   GLU A 185      65.888  80.855  86.290  1.00  0.00           N
ATOM   2994  CA  GLU A 185      65.168  81.695  85.392  1.00  0.00           C
ATOM   2996  CB  GLU A 185      64.138  82.545  86.150  1.00  0.00           C
ATOM   2999  CG  GLU A 185      64.748  83.585  87.102  1.00  0.00           C
ATOM   3002  CD  GLU A 185      63.628  84.155  87.951  1.00  0.00           C
ATOM   3003  OE1 GLU A 185      63.098  83.365  88.771  1.00  0.00           O
ATOM   3004  OE2 GLU A 185      63.288  85.365  87.821  1.00  0.00           O
ATOM   3005  C   GLU A 185      66.148  82.585  84.692  1.00  0.00           C
ATOM   3006  O   GLU A 185      67.198  82.955  85.220  1.00  0.00           O
ATOM   3007  N   VAL A 186      65.808  82.945  83.451  1.00  0.00           N
ATOM   3009  CA  VAL A 186      66.478  84.005  82.752  1.00  0.00           C
ATOM   3011  CB  VAL A 186      67.448  83.535  81.670  1.00  0.00           C
ATOM   3013  CG1 VAL A 186      68.558  82.705  82.332  1.00  0.00           C
ATOM   3017  CG2 VAL A 186      66.748  82.675  80.601  1.00  0.00           C
ATOM   3021  C   VAL A 186      65.418  84.875  82.141  1.00  0.00           C
ATOM   3022  O   VAL A 186      64.328  84.425  81.791  1.00  0.00           O
ATOM   3023  N   GLN A 187      65.718  86.165  81.991  1.00  0.00           N
ATOM   3025  CA  GLN A 187      64.828  87.065  81.322  1.00  0.00           C
ATOM   3027  CB  GLN A 187      63.818  87.775  82.260  1.00  0.00           C
ATOM   3030  CG  GLN A 187      64.498  88.595  83.370  1.00  0.00           C
ATOM   3033  CD  GLN A 187      63.468  89.285  84.251  1.00  0.00           C
ATOM   3034  OE1 GLN A 187      63.228  88.905  85.392  1.00  0.00           O
ATOM   3035  NE2 GLN A 187      62.858  90.365  83.710  1.00  0.00           N
ATOM   3038  C   GLN A 187      65.668  88.095  80.650  1.00  0.00           C
ATOM   3039  O   GLN A 187      66.798  88.405  81.050  1.00  0.00           O
ATOM   3040  N   ALA A 188      65.108  88.625  79.581  1.00  0.00           N
ATOM   3042  CA  ALA A 188      65.708  89.625  78.782  1.00  0.00           C
ATOM   3044  CB  ALA A 188      66.518  88.905  77.681  1.00  0.00           C
ATOM   3048  C   ALA A 188      64.538  90.425  78.252  1.00  0.00           C
ATOM   3049  O   ALA A 188      63.398  89.965  78.221  1.00  0.00           O
ATOM   3050  N   GLY A 189      64.758  91.705  77.902  1.00  0.00           N
ATOM   3052  CA  GLY A 189      63.648  92.525  77.440  1.00  0.00           C
ATOM   3055  C   GLY A 189      64.068  93.865  76.932  1.00  0.00           C
ATOM   3056  O   GLY A 189      64.808  94.605  77.572  1.00  0.00           O
ATOM   3057  N   VAL A 190      63.658  94.185  75.691  1.00  0.00           N
ATOM   3059  CA  VAL A 190      64.158  95.255  74.841  1.00  0.00           C
ATOM   3061  CB  VAL A 190      64.268  94.815  73.381  1.00  0.00           C
ATOM   3063  CG1 VAL A 190      64.878  95.975  72.561  1.00  0.00           C
ATOM   3067  CG2 VAL A 190      65.108  93.535  73.261  1.00  0.00           C
ATOM   3071  C   VAL A 190      63.248  96.455  74.900  1.00  0.00           C
ATOM   3072  O   VAL A 190      62.038  96.355  74.691  1.00  0.00           O
ATOM   3073  N   PHE A 191      63.798  97.635  75.220  1.00  0.00           N
ATOM   3075  CA  PHE A 191      62.998  98.765  75.612  1.00  0.00           C
ATOM   3077  CB  PHE A 191      62.738  98.815  77.151  1.00  0.00           C
ATOM   3080  CG  PHE A 191      62.698  97.525  77.951  1.00  0.00           C
ATOM   3081  CD1 PHE A 191      61.708  96.555  77.730  1.00  0.00           C
ATOM   3083  CE1 PHE A 191      61.598  95.425  78.532  1.00  0.00           C
ATOM   3085  CZ  PHE A 191      62.498  95.235  79.590  1.00  0.00           C
ATOM   3087  CD2 PHE A 191      63.578  97.325  79.032  1.00  0.00           C
ATOM   3089  CE2 PHE A 191      63.498  96.175  79.831  1.00  0.00           C
ATOM   3091  C   PHE A 191      63.798 100.005  75.201  1.00  0.00           C
ATOM   3092  O   PHE A 191      65.028  99.975  75.150  1.00  0.00           O
ATOM   3093  N   ARG A 192      63.118 101.115  74.870  1.00  0.00           N
ATOM   3095  CA  ARG A 192      63.718 102.385  74.502  1.00  0.00           C
ATOM   3097  CB  ARG A 192      62.888 103.105  73.421  1.00  0.00           C
ATOM   3100  CG  ARG A 192      62.648 102.255  72.171  1.00  0.00           C
ATOM   3103  CD  ARG A 192      63.898 102.095  71.340  1.00  0.00           C
ATOM   3106  NE  ARG A 192      64.178 103.415  70.721  1.00  0.00           N
ATOM   3108  CZ  ARG A 192      64.008 103.645  69.432  1.00  0.00           C
ATOM   3109  NH1 ARG A 192      63.478 102.805  68.572  1.00  0.00           N
ATOM   3112  NH2 ARG A 192      64.258 104.825  68.941  1.00  0.00           N
ATOM   3115  C   ARG A 192      63.738 103.365  75.641  1.00  0.00           C
ATOM   3116  O   ARG A 192      63.188 103.125  76.711  1.00  0.00           O
ATOM   3117  N   PHE A 193      64.278 104.565  75.421  1.00  0.00           N
ATOM   3119  CA  PHE A 193      63.938 105.705  76.251  1.00  0.00           C
ATOM   3121  CB  PHE A 193      64.768 106.915  75.781  1.00  0.00           C
ATOM   3124  CG  PHE A 193      64.628 108.095  76.690  1.00  0.00           C
ATOM   3125  CD1 PHE A 193      65.388 108.145  77.861  1.00  0.00           C
ATOM   3127  CE1 PHE A 193      65.268 109.235  78.731  1.00  0.00           C
ATOM   3129  CZ  PHE A 193      64.398 110.285  78.421  1.00  0.00           C
ATOM   3131  CD2 PHE A 193      63.748 109.145  76.392  1.00  0.00           C
ATOM   3133  CE2 PHE A 193      63.648 110.245  77.241  1.00  0.00           C
ATOM   3135  C   PHE A 193      62.428 106.015  76.260  1.00  0.00           C
ATOM   3136  O   PHE A 193      61.868 106.615  75.340  1.00  0.00           O
ATOM   3137  N   ILE A 194      61.718 105.605  77.320  1.00  0.00           N
ATOM   3139  CA  ILE A 194      60.318 105.895  77.521  1.00  0.00           C
ATOM   3141  CB  ILE A 194      59.398 104.665  77.590  1.00  0.00           C
ATOM   3143  CG2 ILE A 194      57.948 105.135  77.330  1.00  0.00           C
ATOM   3147  CG1 ILE A 194      59.778 103.555  76.582  1.00  0.00           C
ATOM   3150  CD  ILE A 194      58.988 102.245  76.760  1.00  0.00           C
ATOM   3154  C   ILE A 194      60.278 106.605  78.852  1.00  0.00           C
ATOM   3155  O   ILE A 194      60.928 106.175  79.811  1.00  0.00           O
ATOM   3156  N   ASP A 195      59.518 107.705  78.980  1.00  0.00           N
ATOM   3158  CA  ASP A 195      59.398 108.375  80.261  1.00  0.00           C
ATOM   3160  CB  ASP A 195      58.658 109.735  80.090  1.00  0.00           C
ATOM   3163  CG  ASP A 195      59.428 110.785  79.292  1.00  0.00           C
ATOM   3164  OD1 ASP A 195      60.598 110.545  78.900  1.00  0.00           O
ATOM   3165  OD2 ASP A 195      58.868 111.905  79.102  1.00  0.00           O
ATOM   3166  C   ASP A 195      58.758 107.465  81.330  1.00  0.00           C
ATOM   3167  O   ASP A 195      59.248 107.335  82.460  1.00  0.00           O
ATOM   3168  N   TYR A 196      57.708 106.705  80.951  1.00  0.00           N
ATOM   3170  CA  TYR A 196      56.958 105.765  81.771  1.00  0.00           C
ATOM   3172  CB  TYR A 196      55.428 105.955  81.590  1.00  0.00           C
ATOM   3175  CG  TYR A 196      55.018 107.325  82.011  1.00  0.00           C
ATOM   3176  CD1 TYR A 196      54.758 107.585  83.361  1.00  0.00           C
ATOM   3178  CE1 TYR A 196      54.318 108.845  83.771  1.00  0.00           C
ATOM   3180  CZ  TYR A 196      54.098 109.845  82.821  1.00  0.00           C
ATOM   3181  OH  TYR A 196      53.568 111.075  83.221  1.00  0.00           O
ATOM   3183  CD2 TYR A 196      54.808 108.345  81.061  1.00  0.00           C
ATOM   3185  CE2 TYR A 196      54.358 109.605  81.470  1.00  0.00           C
ATOM   3187  C   TYR A 196      57.218 104.345  81.330  1.00  0.00           C
ATOM   3188  O   TYR A 196      57.448 104.085  80.161  1.00  0.00           O
ATOM   3189  N   GLN A 197      57.138 103.365  82.260  1.00  0.00           N
ATOM   3191  CA  GLN A 197      57.018 101.965  81.880  1.00  0.00           C
ATOM   3193  CB  GLN A 197      57.238 101.025  83.101  1.00  0.00           C
ATOM   3196  CG  GLN A 197      57.108  99.515  82.801  1.00  0.00           C
ATOM   3199  CD  GLN A 197      55.728  98.905  83.090  1.00  0.00           C
ATOM   3200  OE1 GLN A 197      55.058  99.265  84.081  1.00  0.00           O
ATOM   3201  NE2 GLN A 197      55.328  97.925  82.251  1.00  0.00           N
ATOM   3204  C   GLN A 197      55.708 101.675  81.150  1.00  0.00           C
ATOM   3205  O   GLN A 197      54.658 102.225  81.470  1.00  0.00           O
ATOM   3206  N   ARG A 198      55.758 100.855  80.080  1.00  0.00           N
ATOM   3208  CA  ARG A 198      54.698 100.875  79.111  1.00  0.00           C
ATOM   3210  CB  ARG A 198      54.858 102.105  78.182  1.00  0.00           C
ATOM   3213  CG  ARG A 198      53.568 102.605  77.510  1.00  0.00           C
ATOM   3216  CD  ARG A 198      52.328 102.645  78.421  1.00  0.00           C
ATOM   3219  NE  ARG A 198      51.438 103.665  77.790  1.00  0.00           N
ATOM   3221  CZ  ARG A 198      50.258 104.035  78.261  1.00  0.00           C
ATOM   3222  NH1 ARG A 198      49.388 103.235  78.811  1.00  0.00           N
ATOM   3225  NH2 ARG A 198      49.928 105.315  78.201  1.00  0.00           N
ATOM   3228  C   ARG A 198      54.688  99.615  78.271  1.00  0.00           C
ATOM   3229  O   ARG A 198      55.518  98.725  78.430  1.00  0.00           O
ATOM   3230  N   LEU A 199      53.698  99.555  77.361  1.00  0.00           N
ATOM   3232  CA  LEU A 199      53.298  98.385  76.620  1.00  0.00           C
ATOM   3234  CB  LEU A 199      51.828  98.515  76.150  1.00  0.00           C
ATOM   3237  CG  LEU A 199      50.828  98.495  77.300  1.00  0.00           C
ATOM   3239  CD1 LEU A 199      49.418  98.785  76.792  1.00  0.00           C
ATOM   3243  CD2 LEU A 199      50.878  97.115  77.961  1.00  0.00           C
ATOM   3247  C   LEU A 199      54.058  98.215  75.352  1.00  0.00           C
ATOM   3248  O   LEU A 199      53.808  97.255  74.631  1.00  0.00           O
ATOM   3249  N   LEU A 200      55.048  99.075  75.040  1.00  0.00           N
ATOM   3251  CA  LEU A 200      56.038  98.555  74.120  1.00  0.00           C
ATOM   3253  CB  LEU A 200      57.058  99.565  73.570  1.00  0.00           C
ATOM   3256  CG  LEU A 200      57.838  98.925  72.391  1.00  0.00           C
ATOM   3258  CD1 LEU A 200      56.928  98.845  71.161  1.00  0.00           C
ATOM   3262  CD2 LEU A 200      59.078  99.735  72.102  1.00  0.00           C
ATOM   3266  C   LEU A 200      56.828  97.425  74.712  1.00  0.00           C
ATOM   3267  O   LEU A 200      57.058  96.455  73.992  1.00  0.00           O
ATOM   3268  N   GLU A 201      57.278  97.585  76.001  1.00  0.00           N
ATOM   3270  CA  GLU A 201      58.298  96.775  76.652  1.00  0.00           C
ATOM   3272  CB  GLU A 201      58.238  96.775  78.221  1.00  0.00           C
ATOM   3275  CG  GLU A 201      58.778  98.045  78.941  1.00  0.00           C
ATOM   3278  CD  GLU A 201      59.058  97.875  80.451  1.00  0.00           C
ATOM   3279  OE1 GLU A 201      58.388  97.085  81.150  1.00  0.00           O
ATOM   3280  OE2 GLU A 201      59.948  98.635  80.951  1.00  0.00           O
ATOM   3281  C   GLU A 201      58.398  95.345  76.141  1.00  0.00           C
ATOM   3282  O   GLU A 201      57.558  94.495  76.410  1.00  0.00           O
ATOM   3283  N   GLY A 202      59.438  95.065  75.332  1.00  0.00           N
ATOM   3285  CA  GLY A 202      59.578  93.775  74.680  1.00  0.00           C
ATOM   3288  C   GLY A 202      60.208  92.795  75.620  1.00  0.00           C
ATOM   3289  O   GLY A 202      61.248  93.115  76.141  1.00  0.00           O
ATOM   3290  N   GLU A 203      59.668  91.605  75.871  1.00  0.00           N
ATOM   3292  CA  GLU A 203      60.258  90.695  76.841  1.00  0.00           C
ATOM   3294  CB  GLU A 203      59.508  90.755  78.182  1.00  0.00           C
ATOM   3297  CG  GLU A 203      59.578  92.135  78.871  1.00  0.00           C
ATOM   3300  CD  GLU A 203      59.008  92.095  80.271  1.00  0.00           C
ATOM   3301  OE1 GLU A 203      58.658  90.985  80.751  1.00  0.00           O
ATOM   3302  OE2 GLU A 203      58.918  93.175  80.910  1.00  0.00           O
ATOM   3303  C   GLU A 203      60.308  89.245  76.392  1.00  0.00           C
ATOM   3304  O   GLU A 203      59.348  88.665  75.881  1.00  0.00           O
ATOM   3305  N   VAL A 204      61.458  88.615  76.660  1.00  0.00           N
ATOM   3307  CA  VAL A 204      61.708  87.205  76.480  1.00  0.00           C
ATOM   3309  CB  VAL A 204      62.908  86.915  75.581  1.00  0.00           C
ATOM   3311  CG1 VAL A 204      63.118  85.395  75.451  1.00  0.00           C
ATOM   3315  CG2 VAL A 204      62.678  87.555  74.190  1.00  0.00           C
ATOM   3319  C   VAL A 204      61.968  86.655  77.861  1.00  0.00           C
ATOM   3320  O   VAL A 204      62.698  87.245  78.650  1.00  0.00           O
ATOM   3321  N   GLY A 205      61.348  85.515  78.212  1.00  0.00           N
ATOM   3323  CA  GLY A 205      61.678  84.815  79.451  1.00  0.00           C
ATOM   3326  C   GLY A 205      62.098  83.425  79.111  1.00  0.00           C
ATOM   3327  O   GLY A 205      61.798  82.915  78.042  1.00  0.00           O
ATOM   3328  N   TYR A 206      62.758  82.745  80.051  1.00  0.00           N
ATOM   3330  CA  TYR A 206      62.778  81.315  80.051  1.00  0.00           C
ATOM   3332  CB  TYR A 206      63.918  80.765  79.141  1.00  0.00           C
ATOM   3335  CG  TYR A 206      64.108  79.285  79.260  1.00  0.00           C
ATOM   3336  CD1 TYR A 206      63.088  78.435  78.811  1.00  0.00           C
ATOM   3338  CE1 TYR A 206      63.238  77.045  78.871  1.00  0.00           C
ATOM   3340  CZ  TYR A 206      64.398  76.495  79.421  1.00  0.00           C
ATOM   3341  OH  TYR A 206      64.508  75.105  79.491  1.00  0.00           O
ATOM   3343  CD2 TYR A 206      65.268  78.725  79.820  1.00  0.00           C
ATOM   3345  CE2 TYR A 206      65.408  77.325  79.900  1.00  0.00           C
ATOM   3347  C   TYR A 206      62.878  80.885  81.502  1.00  0.00           C
ATOM   3348  O   TYR A 206      63.588  81.495  82.300  1.00  0.00           O
ATOM   3349  N   THR A 207      62.158  79.815  81.900  1.00  0.00           N
ATOM   3351  CA  THR A 207      62.428  79.125  83.150  1.00  0.00           C
ATOM   3353  CB  THR A 207      61.378  79.245  84.251  1.00  0.00           C
ATOM   3355  OG1 THR A 207      60.108  78.715  83.900  1.00  0.00           O
ATOM   3357  CG2 THR A 207      61.188  80.725  84.581  1.00  0.00           C
ATOM   3361  C   THR A 207      62.668  77.675  82.892  1.00  0.00           C
ATOM   3362  O   THR A 207      62.198  77.095  81.912  1.00  0.00           O
ATOM   3363  N   SER A 208      63.398  77.055  83.822  1.00  0.00           N
ATOM   3365  CA  SER A 208      63.598  75.625  83.830  1.00  0.00           C
ATOM   3367  CB  SER A 208      64.848  75.195  83.041  1.00  0.00           C
ATOM   3370  OG  SER A 208      64.878  73.785  82.852  1.00  0.00           O
ATOM   3372  C   SER A 208      63.758  75.165  85.252  1.00  0.00           C
ATOM   3373  O   SER A 208      64.408  75.825  86.070  1.00  0.00           O
ATOM   3374  N   ASN A 209      63.178  74.005  85.601  1.00  0.00           N
ATOM   3376  CA  ASN A 209      63.278  73.455  86.941  1.00  0.00           C
ATOM   3378  CB  ASN A 209      61.978  73.605  87.761  1.00  0.00           C
ATOM   3381  CG  ASN A 209      61.648  75.085  87.941  1.00  0.00           C
ATOM   3382  OD1 ASN A 209      62.388  75.855  88.561  1.00  0.00           O
ATOM   3383  ND2 ASN A 209      60.518  75.525  87.351  1.00  0.00           N
ATOM   3386  C   ASN A 209      63.568  71.995  86.751  1.00  0.00           C
ATOM   3387  O   ASN A 209      62.798  71.295  86.091  1.00  0.00           O
ATOM   3388  N   GLU A 210      64.708  71.545  87.311  1.00  0.00           N
ATOM   3390  CA  GLU A 210      65.178  70.185  87.201  1.00  0.00           C
ATOM   3392  CB  GLU A 210      66.608  70.005  87.782  1.00  0.00           C
ATOM   3395  CG  GLU A 210      67.268  68.615  87.501  1.00  0.00           C
ATOM   3398  CD  GLU A 210      68.648  68.485  88.141  1.00  0.00           C
ATOM   3399  OE1 GLU A 210      69.058  69.425  88.862  1.00  0.00           O
ATOM   3400  OE2 GLU A 210      69.328  67.435  87.951  1.00  0.00           O
ATOM   3401  C   GLU A 210      64.168  69.285  87.910  1.00  0.00           C
ATOM   3402  O   GLU A 210      63.768  69.575  89.040  1.00  0.00           O
ATOM   3403  N   PRO A 211      63.658  68.235  87.300  1.00  0.00           N
ATOM   3404  CD  PRO A 211      63.708  68.065  85.852  1.00  0.00           C
ATOM   3407  CA  PRO A 211      62.618  67.425  87.910  1.00  0.00           C
ATOM   3409  CB  PRO A 211      62.268  66.425  86.800  1.00  0.00           C
ATOM   3412  CG  PRO A 211      62.468  67.255  85.532  1.00  0.00           C
ATOM   3415  C   PRO A 211      63.018  66.755  89.211  1.00  0.00           C
ATOM   3416  O   PRO A 211      63.988  66.005  89.230  1.00  0.00           O
ATOM   3417  N   VAL A 212      62.268  66.935  90.321  1.00  0.00           N
ATOM   3419  CA  VAL A 212      62.578  66.305  91.611  1.00  0.00           C
ATOM   3421  CB  VAL A 212      61.638  66.735  92.730  1.00  0.00           C
ATOM   3423  CG1 VAL A 212      62.058  66.105  94.081  1.00  0.00           C
ATOM   3427  CG2 VAL A 212      61.638  68.275  92.840  1.00  0.00           C
ATOM   3431  C   VAL A 212      62.608  64.785  91.502  1.00  0.00           C
ATOM   3432  O   VAL A 212      63.478  64.095  92.031  1.00  0.00           O
ATOM   3433  N   MET A 213      61.678  64.235  90.700  1.00  0.00           N
ATOM   3435  CA  MET A 213      61.648  62.855  90.282  1.00  0.00           C
ATOM   3437  CB  MET A 213      60.478  62.715  89.271  1.00  0.00           C
ATOM   3440  CG  MET A 213      60.398  61.345  88.561  1.00  0.00           C
ATOM   3443  SD  MET A 213      58.998  61.215  87.421  1.00  0.00           S
ATOM   3444  CE  MET A 213      59.838  62.145  86.120  1.00  0.00           C
ATOM   3448  C   MET A 213      62.928  62.335  89.611  1.00  0.00           C
ATOM   3449  O   MET A 213      63.418  61.265  89.951  1.00  0.00           O
ATOM   3450  N   LEU A 214      63.498  63.095  88.650  1.00  0.00           N
ATOM   3452  CA  LEU A 214      64.718  62.705  87.961  1.00  0.00           C
ATOM   3454  CB  LEU A 214      64.998  63.625  86.751  1.00  0.00           C
ATOM   3457  CG  LEU A 214      66.208  63.215  85.891  1.00  0.00           C
ATOM   3459  CD1 LEU A 214      66.028  61.785  85.410  1.00  0.00           C
ATOM   3463  CD2 LEU A 214      66.358  64.115  84.660  1.00  0.00           C
ATOM   3467  C   LEU A 214      65.938  62.685  88.881  1.00  0.00           C
ATOM   3468  O   LEU A 214      66.718  61.735  88.911  1.00  0.00           O
ATOM   3469  N   CYS A 215      66.048  63.735  89.701  1.00  0.00           N
ATOM   3471  CA  CYS A 215      67.028  63.865  90.751  1.00  0.00           C
ATOM   3473  CB  CYS A 215      66.868  65.205  91.521  1.00  0.00           C
ATOM   3476  SG  CYS A 215      67.308  66.595  90.461  1.00  0.00           S
ATOM   3478  C   CYS A 215      66.968  62.755  91.760  1.00  0.00           C
ATOM   3479  O   CYS A 215      67.998  62.245  92.180  1.00  0.00           O
ATOM   3480  N   LEU A 216      65.758  62.365  92.180  1.00  0.00           N
ATOM   3482  CA  LEU A 216      65.598  61.235  93.060  1.00  0.00           C
ATOM   3484  CB  LEU A 216      64.128  61.115  93.510  1.00  0.00           C
ATOM   3487  CG  LEU A 216      63.858  59.925  94.441  1.00  0.00           C
ATOM   3489  CD1 LEU A 216      64.728  59.965  95.712  1.00  0.00           C
ATOM   3493  CD2 LEU A 216      62.388  59.875  94.811  1.00  0.00           C
ATOM   3497  C   LEU A 216      66.078  59.915  92.460  1.00  0.00           C
ATOM   3498  O   LEU A 216      66.868  59.195  93.081  1.00  0.00           O
ATOM   3499  N   MET A 217      65.688  59.605  91.210  1.00  0.00           N
ATOM   3501  CA  MET A 217      66.128  58.395  90.532  1.00  0.00           C
ATOM   3503  CB  MET A 217      65.448  58.265  89.151  1.00  0.00           C
ATOM   3506  CG  MET A 217      65.698  56.925  88.430  1.00  0.00           C
ATOM   3509  SD  MET A 217      64.788  55.515  89.102  1.00  0.00           S
ATOM   3510  CE  MET A 217      65.418  54.305  87.920  1.00  0.00           C
ATOM   3514  C   MET A 217      67.638  58.355  90.361  1.00  0.00           C
ATOM   3515  O   MET A 217      68.288  57.365  90.712  1.00  0.00           O
ATOM   3516  N   SER A 218      68.268  59.485  89.951  1.00  0.00           N
ATOM   3518  CA  SER A 218      69.728  59.615  89.851  1.00  0.00           C
ATOM   3520  CB  SER A 218      70.188  61.045  89.431  1.00  0.00           C
ATOM   3523  OG  SER A 218      69.738  61.445  88.130  1.00  0.00           O
ATOM   3525  C   SER A 218      70.448  59.345  91.171  1.00  0.00           C
ATOM   3526  O   SER A 218      71.528  58.725  91.201  1.00  0.00           O
ATOM   3527  N   ALA A 219      69.878  59.845  92.300  1.00  0.00           N
ATOM   3529  CA  ALA A 219      70.398  59.665  93.641  1.00  0.00           C
ATOM   3531  CB  ALA A 219      69.708  60.665  94.602  1.00  0.00           C
ATOM   3535  C   ALA A 219      70.268  58.265  94.211  1.00  0.00           C
ATOM   3536  O   ALA A 219      71.168  57.745  94.891  1.00  0.00           O
ATOM   3537  N   ILE A 220      69.148  57.585  93.931  1.00  0.00           N
ATOM   3539  CA  ILE A 220      68.988  56.165  94.151  1.00  0.00           C
ATOM   3541  CB  ILE A 220      67.508  55.755  94.040  1.00  0.00           C
ATOM   3543  CG2 ILE A 220      67.288  54.265  94.391  1.00  0.00           C
ATOM   3547  CG1 ILE A 220      66.578  56.575  94.960  1.00  0.00           C
ATOM   3550  CD  ILE A 220      65.108  56.455  94.520  1.00  0.00           C
ATOM   3554  C   ILE A 220      69.948  55.355  93.261  1.00  0.00           C
ATOM   3555  O   ILE A 220      70.558  54.395  93.741  1.00  0.00           O
ATOM   3556  N   GLU A 221      70.148  55.715  91.950  1.00  0.00           N
ATOM   3558  CA  GLU A 221      71.038  55.025  91.001  1.00  0.00           C
ATOM   3560  CB  GLU A 221      70.948  55.585  89.540  1.00  0.00           C
ATOM   3563  CG  GLU A 221      69.688  55.145  88.731  1.00  0.00           C
ATOM   3566  CD  GLU A 221      69.458  55.955  87.451  1.00  0.00           C
ATOM   3567  OE1 GLU A 221      70.218  56.925  87.180  1.00  0.00           O
ATOM   3568  OE2 GLU A 221      68.498  55.605  86.711  1.00  0.00           O
ATOM   3569  C   GLU A 221      72.498  54.995  91.431  1.00  0.00           C
ATOM   3570  O   GLU A 221      73.128  53.945  91.492  1.00  0.00           O
ATOM   3571  N   THR A 222      73.038  56.155  91.851  1.00  0.00           N
ATOM   3573  CA  THR A 222      74.378  56.255  92.440  1.00  0.00           C
ATOM   3575  CB  THR A 222      74.818  57.705  92.631  1.00  0.00           C
ATOM   3577  OG1 THR A 222      76.208  57.835  92.870  1.00  0.00           O
ATOM   3579  CG2 THR A 222      74.138  58.375  93.811  1.00  0.00           C
ATOM   3583  C   THR A 222      74.488  55.435  93.722  1.00  0.00           C
ATOM   3584  O   THR A 222      75.488  54.765  93.992  1.00  0.00           O
ATOM   3585  N   GLY A 223      73.418  55.415  94.552  1.00  0.00           N
ATOM   3587  CA  GLY A 223      73.328  54.605  95.771  1.00  0.00           C
ATOM   3590  C   GLY A 223      73.448  53.125  95.550  1.00  0.00           C
ATOM   3591  O   GLY A 223      74.158  52.425  96.291  1.00  0.00           O
ATOM   3592  N   VAL A 224      72.808  52.585  94.511  1.00  0.00           N
ATOM   3594  CA  VAL A 224      72.968  51.185  94.120  1.00  0.00           C
ATOM   3596  CB  VAL A 224      72.008  50.775  93.001  1.00  0.00           C
ATOM   3598  CG1 VAL A 224      72.278  49.355  92.481  1.00  0.00           C
ATOM   3602  CG2 VAL A 224      70.568  50.855  93.541  1.00  0.00           C
ATOM   3606  C   VAL A 224      74.408  50.835  93.751  1.00  0.00           C
ATOM   3607  O   VAL A 224      74.938  49.815  94.170  1.00  0.00           O
ATOM   3608  N   ILE A 225      75.088  51.715  93.001  1.00  0.00           N
ATOM   3610  CA  ILE A 225      76.498  51.565  92.650  1.00  0.00           C
ATOM   3612  CB  ILE A 225      76.968  52.595  91.620  1.00  0.00           C
ATOM   3614  CG2 ILE A 225      78.418  52.275  91.222  1.00  0.00           C
ATOM   3618  CG1 ILE A 225      76.068  52.615  90.361  1.00  0.00           C
ATOM   3621  CD  ILE A 225      76.338  53.795  89.431  1.00  0.00           C
ATOM   3625  C   ILE A 225      77.408  51.555  93.881  1.00  0.00           C
ATOM   3626  O   ILE A 225      78.318  50.725  94.002  1.00  0.00           O
ATOM   3627  N   PHE A 226      77.168  52.455  94.870  1.00  0.00           N
ATOM   3629  CA  PHE A 226      77.878  52.445  96.141  1.00  0.00           C
ATOM   3631  CB  PHE A 226      77.448  53.625  97.061  1.00  0.00           C
ATOM   3634  CG  PHE A 226      77.978  54.935  96.561  1.00  0.00           C
ATOM   3635  CD1 PHE A 226      79.358  55.125  96.470  1.00  0.00           C
ATOM   3637  CE1 PHE A 226      79.878  56.365  96.081  1.00  0.00           C
ATOM   3639  CZ  PHE A 226      79.018  57.435  95.790  1.00  0.00           C
ATOM   3641  CD2 PHE A 226      77.128  56.015  96.282  1.00  0.00           C
ATOM   3643  CE2 PHE A 226      77.638  57.255  95.892  1.00  0.00           C
ATOM   3645  C   PHE A 226      77.738  51.165  96.941  1.00  0.00           C
ATOM   3646  O   PHE A 226      78.738  50.595  97.380  1.00  0.00           O
ATOM   3647  N   LEU A 227      76.488  50.645  97.071  1.00  0.00           N
ATOM   3649  CA  LEU A 227      76.218  49.345  97.671  1.00  0.00           C
ATOM   3651  CB  LEU A 227      74.688  49.065  97.742  1.00  0.00           C
ATOM   3654  CG  LEU A 227      73.878  50.025  98.630  1.00  0.00           C
ATOM   3656  CD1 LEU A 227      72.378  49.685  98.541  1.00  0.00           C
ATOM   3660  CD2 LEU A 227      74.308  49.985 100.102  1.00  0.00           C
ATOM   3664  C   LEU A 227      76.898  48.185  96.941  1.00  0.00           C
ATOM   3665  O   LEU A 227      77.478  47.315  97.571  1.00  0.00           O
ATOM   3666  N   ILE A 228      76.848  48.155  95.581  1.00  0.00           N
ATOM   3668  CA  ILE A 228      77.568  47.155  94.800  1.00  0.00           C
ATOM   3670  CB  ILE A 228      77.238  47.185  93.311  1.00  0.00           C
ATOM   3672  CG2 ILE A 228      78.118  46.175  92.532  1.00  0.00           C
ATOM   3676  CG1 ILE A 228      75.748  46.855  93.050  1.00  0.00           C
ATOM   3679  CD  ILE A 228      75.278  47.305  91.660  1.00  0.00           C
ATOM   3683  C   ILE A 228      79.068  47.205  94.991  1.00  0.00           C
ATOM   3684  O   ILE A 228      79.698  46.175  95.220  1.00  0.00           O
ATOM   3685  N   ASN A 229      79.698  48.395  94.940  1.00  0.00           N
ATOM   3687  CA  ASN A 229      81.138  48.535  95.112  1.00  0.00           C
ATOM   3689  CB  ASN A 229      81.558  50.005  94.891  1.00  0.00           C
ATOM   3692  CG  ASN A 229      83.068  50.115  94.671  1.00  0.00           C
ATOM   3693  OD1 ASN A 229      83.748  49.215  94.170  1.00  0.00           O
ATOM   3694  ND2 ASN A 229      83.648  51.255  95.112  1.00  0.00           N
ATOM   3697  C   ASN A 229      81.598  48.065  96.480  1.00  0.00           C
ATOM   3698  O   ASN A 229      82.528  47.275  96.590  1.00  0.00           O
ATOM   3699  N   ASP A 230      80.858  48.505  97.532  1.00  0.00           N
ATOM   3701  CA  ASP A 230      81.048  48.155  98.921  1.00  0.00           C
ATOM   3703  CB  ASP A 230      79.958  48.945  99.712  1.00  0.00           C
ATOM   3706  CG  ASP A 230      79.968  48.795 101.210  1.00  0.00           C
ATOM   3707  OD1 ASP A 230      80.828  48.065 101.760  1.00  0.00           O
ATOM   3708  OD2 ASP A 230      79.098  49.445 101.851  1.00  0.00           O
ATOM   3709  C   ASP A 230      80.968  46.645  99.101  1.00  0.00           C
ATOM   3710  O   ASP A 230      81.868  46.005  99.642  1.00  0.00           O
ATOM   3711  N   GLY A 231      79.928  46.005  98.532  1.00  0.00           N
ATOM   3713  CA  GLY A 231      79.768  44.565  98.611  1.00  0.00           C
ATOM   3716  C   GLY A 231      80.888  43.755  97.991  1.00  0.00           C
ATOM   3717  O   GLY A 231      81.208  42.675  98.471  1.00  0.00           O
ATOM   3718  N   ILE A 232      81.518  44.275  96.911  1.00  0.00           N
ATOM   3720  CA  ILE A 232      82.698  43.655  96.321  1.00  0.00           C
ATOM   3722  CB  ILE A 232      83.038  44.305  94.972  1.00  0.00           C
ATOM   3724  CG2 ILE A 232      84.358  43.735  94.412  1.00  0.00           C
ATOM   3728  CG1 ILE A 232      81.918  44.115  93.911  1.00  0.00           C
ATOM   3731  CD  ILE A 232      82.048  45.075  92.720  1.00  0.00           C
ATOM   3735  C   ILE A 232      83.908  43.625  97.282  1.00  0.00           C
ATOM   3736  O   ILE A 232      84.598  42.605  97.391  1.00  0.00           O
ATOM   3737  N   ASP A 233      84.178  44.725  98.010  1.00  0.00           N
ATOM   3739  CA  ASP A 233      85.338  44.825  98.881  1.00  0.00           C
ATOM   3741  CB  ASP A 233      85.928  46.275  98.830  1.00  0.00           C
ATOM   3744  CG  ASP A 233      85.188  47.375  99.561  1.00  0.00           C
ATOM   3745  OD1 ASP A 233      84.738  48.315  98.862  1.00  0.00           O
ATOM   3746  OD2 ASP A 233      85.138  47.365 100.811  1.00  0.00           O
ATOM   3747  C   ASP A 233      85.058  44.235 100.271  1.00  0.00           C
ATOM   3748  O   ASP A 233      85.958  43.685 100.920  1.00  0.00           O
ATOM   3749  N   ARG A 234      83.778  44.205 100.691  1.00  0.00           N
ATOM   3751  CA  ARG A 234      83.298  43.465 101.851  1.00  0.00           C
ATOM   3753  CB  ARG A 234      81.888  43.955 102.261  1.00  0.00           C
ATOM   3756  CG  ARG A 234      81.838  45.405 102.801  1.00  0.00           C
ATOM   3759  CD  ARG A 234      82.158  45.605 104.282  1.00  0.00           C
ATOM   3762  NE  ARG A 234      80.928  45.245 105.061  1.00  0.00           N
ATOM   3764  CZ  ARG A 234      80.768  45.485 106.362  1.00  0.00           C
ATOM   3765  NH1 ARG A 234      81.718  46.005 107.121  1.00  0.00           N
ATOM   3768  NH2 ARG A 234      79.598  45.235 106.891  1.00  0.00           N
ATOM   3771  C   ARG A 234      83.228  41.955 101.671  1.00  0.00           C
ATOM   3772  O   ARG A 234      83.268  41.215 102.650  1.00  0.00           O
ATOM   3773  N   GLY A 235      83.148  41.435 100.421  1.00  0.00           N
ATOM   3775  CA  GLY A 235      83.128  40.005 100.141  1.00  0.00           C
ATOM   3778  C   GLY A 235      81.778  39.345 100.301  1.00  0.00           C
ATOM   3779  O   GLY A 235      81.668  38.155 100.601  1.00  0.00           O
ATOM   3780  N   LEU A 236      80.688  40.125 100.090  1.00  0.00           N
ATOM   3782  CA  LEU A 236      79.338  39.645  99.870  1.00  0.00           C
ATOM   3784  CB  LEU A 236      78.298  40.815  99.852  1.00  0.00           C
ATOM   3787  CG  LEU A 236      77.888  41.445 101.201  1.00  0.00           C
ATOM   3789  CD1 LEU A 236      78.998  42.245 101.881  1.00  0.00           C
ATOM   3793  CD2 LEU A 236      76.688  42.385 100.962  1.00  0.00           C
ATOM   3797  C   LEU A 236      79.248  38.925  98.541  1.00  0.00           C
ATOM   3798  O   LEU A 236      78.558  37.915  98.371  1.00  0.00           O
ATOM   3799  N   TRP A 237      79.958  39.475  97.541  1.00  0.00           N
ATOM   3801  CA  TRP A 237      79.788  39.085  96.181  1.00  0.00           C
ATOM   3803  CB  TRP A 237      78.528  39.745  95.541  1.00  0.00           C
ATOM   3806  CG  TRP A 237      78.338  41.225  95.761  1.00  0.00           C
ATOM   3807  CD1 TRP A 237      79.118  42.245  95.290  1.00  0.00           C
ATOM   3809  NE1 TRP A 237      78.528  43.465  95.590  1.00  0.00           N
ATOM   3811  CE2 TRP A 237      77.388  43.245  96.291  1.00  0.00           C
ATOM   3812  CD2 TRP A 237      77.238  41.845  96.431  1.00  0.00           C
ATOM   3813  CE3 TRP A 237      76.158  41.355  97.151  1.00  0.00           C
ATOM   3815  CZ3 TRP A 237      75.238  42.245  97.711  1.00  0.00           C
ATOM   3817  CZ2 TRP A 237      76.478  44.135  96.851  1.00  0.00           C
ATOM   3819  CH2 TRP A 237      75.398  43.615  97.571  1.00  0.00           C
ATOM   3821  C   TRP A 237      81.018  39.375  95.352  1.00  0.00           C
ATOM   3822  O   TRP A 237      81.788  40.295  95.650  1.00  0.00           O
ATOM   3823  N   ASP A 238      81.238  38.595  94.291  1.00  0.00           N
ATOM   3825  CA  ASP A 238      82.428  38.675  93.480  1.00  0.00           C
ATOM   3827  CB  ASP A 238      83.208  37.335  93.491  1.00  0.00           C
ATOM   3830  CG  ASP A 238      83.988  37.055  94.771  1.00  0.00           C
ATOM   3831  OD1 ASP A 238      84.248  37.955  95.601  1.00  0.00           O
ATOM   3832  OD2 ASP A 238      84.498  35.895  94.811  1.00  0.00           O
ATOM   3833  C   ASP A 238      82.058  39.005  92.040  1.00  0.00           C
ATOM   3834  O   ASP A 238      81.128  38.455  91.451  1.00  0.00           O
ATOM   3835  N   LEU A 239      82.848  39.895  91.400  1.00  0.00           N
ATOM   3837  CA  LEU A 239      82.988  39.945  89.960  1.00  0.00           C
ATOM   3839  CB  LEU A 239      84.058  40.985  89.520  1.00  0.00           C
ATOM   3842  CG  LEU A 239      83.828  42.415  90.051  1.00  0.00           C
ATOM   3844  CD1 LEU A 239      84.968  43.355  89.651  1.00  0.00           C
ATOM   3848  CD2 LEU A 239      82.528  42.975  89.480  1.00  0.00           C
ATOM   3852  C   LEU A 239      83.388  38.605  89.361  1.00  0.00           C
ATOM   3853  O   LEU A 239      84.168  37.835  89.951  1.00  0.00           O
ATOM   3854  N   GLN A 240      82.878  38.325  88.150  1.00  0.00           N
ATOM   3856  CA  GLN A 240      83.218  37.165  87.370  1.00  0.00           C
ATOM   3858  CB  GLN A 240      82.148  36.925  86.282  1.00  0.00           C
ATOM   3861  CG  GLN A 240      82.098  37.985  85.150  1.00  0.00           C
ATOM   3864  CD  GLN A 240      80.918  37.835  84.191  1.00  0.00           C
ATOM   3865  OE1 GLN A 240      80.728  38.665  83.302  1.00  0.00           O
ATOM   3866  NE2 GLN A 240      80.148  36.735  84.322  1.00  0.00           N
ATOM   3869  C   GLN A 240      84.608  37.215  86.740  1.00  0.00           C
ATOM   3870  O   GLN A 240      85.248  36.175  86.602  1.00  0.00           O
ATOM   3871  N   ASN A 241      85.138  38.405  86.392  1.00  0.00           N
ATOM   3873  CA  ASN A 241      86.538  38.535  86.010  1.00  0.00           C
ATOM   3875  CB  ASN A 241      86.778  39.155  84.590  1.00  0.00           C
ATOM   3878  CG  ASN A 241      86.098  38.435  83.421  1.00  0.00           C
ATOM   3879  OD1 ASN A 241      86.698  37.675  82.650  1.00  0.00           O
ATOM   3880  ND2 ASN A 241      84.818  38.785  83.171  1.00  0.00           N
ATOM   3883  C   ASN A 241      87.178  39.435  87.061  1.00  0.00           C
ATOM   3884  O   ASN A 241      86.738  40.565  87.300  1.00  0.00           O
ATOM   3885  N   LYS A 242      88.258  38.985  87.730  1.00  0.00           N
ATOM   3887  CA  LYS A 242      88.888  39.745  88.811  1.00  0.00           C
ATOM   3889  CB  LYS A 242      89.868  38.835  89.590  1.00  0.00           C
ATOM   3892  CG  LYS A 242      90.468  39.425  90.891  1.00  0.00           C
ATOM   3895  CD  LYS A 242      89.438  39.755  91.991  1.00  0.00           C
ATOM   3898  CE  LYS A 242      88.558  38.555  92.361  1.00  0.00           C
ATOM   3901  NZ  LYS A 242      87.788  38.735  93.631  1.00  0.00           N
ATOM   3905  C   LYS A 242      89.638  40.955  88.261  1.00  0.00           C
ATOM   3906  O   LYS A 242      89.868  41.955  88.941  1.00  0.00           O
ATOM   3907  N   ALA A 243      89.938  40.905  86.950  1.00  0.00           N
ATOM   3909  CA  ALA A 243      90.478  41.965  86.141  1.00  0.00           C
ATOM   3911  CB  ALA A 243      90.888  41.335  84.791  1.00  0.00           C
ATOM   3915  C   ALA A 243      89.518  43.135  85.930  1.00  0.00           C
ATOM   3916  O   ALA A 243      89.908  44.235  85.560  1.00  0.00           O
ATOM   3917  N   GLU A 244      88.218  42.965  86.260  1.00  0.00           N
ATOM   3919  CA  GLU A 244      87.268  44.055  86.181  1.00  0.00           C
ATOM   3921  CB  GLU A 244      85.858  43.525  85.870  1.00  0.00           C
ATOM   3924  CG  GLU A 244      85.758  42.985  84.431  1.00  0.00           C
ATOM   3927  CD  GLU A 244      84.488  42.195  84.142  1.00  0.00           C
ATOM   3928  OE1 GLU A 244      84.128  41.245  84.881  1.00  0.00           O
ATOM   3929  OE2 GLU A 244      83.908  42.445  83.041  1.00  0.00           O
ATOM   3930  C   GLU A 244      87.218  44.865  87.472  1.00  0.00           C
ATOM   3931  O   GLU A 244      86.458  45.825  87.590  1.00  0.00           O
ATOM   3932  N   ARG A 245      88.088  44.585  88.461  1.00  0.00           N
ATOM   3934  CA  ARG A 245      88.248  45.455  89.611  1.00  0.00           C
ATOM   3936  CB  ARG A 245      89.128  44.775  90.691  1.00  0.00           C
ATOM   3939  CG  ARG A 245      88.388  43.725  91.551  1.00  0.00           C
ATOM   3942  CD  ARG A 245      87.288  44.295  92.460  1.00  0.00           C
ATOM   3945  NE  ARG A 245      87.928  45.185  93.491  1.00  0.00           N
ATOM   3947  CZ  ARG A 245      88.068  44.875  94.771  1.00  0.00           C
ATOM   3948  NH1 ARG A 245      87.608  43.785  95.331  1.00  0.00           N
ATOM   3951  NH2 ARG A 245      88.748  45.675  95.560  1.00  0.00           N
ATOM   3954  C   ARG A 245      88.788  46.845  89.291  1.00  0.00           C
ATOM   3955  O   ARG A 245      88.668  47.785  90.080  1.00  0.00           O
ATOM   3956  N   GLN A 246      89.428  46.985  88.120  1.00  0.00           N
ATOM   3958  CA  GLN A 246      90.088  48.185  87.691  1.00  0.00           C
ATOM   3960  CB  GLN A 246      91.458  47.845  87.040  1.00  0.00           C
ATOM   3963  CG  GLN A 246      92.578  47.375  88.021  1.00  0.00           C
ATOM   3966  CD  GLN A 246      92.178  46.155  88.830  1.00  0.00           C
ATOM   3967  OE1 GLN A 246      91.858  45.105  88.281  1.00  0.00           O
ATOM   3968  NE2 GLN A 246      92.188  46.245  90.181  1.00  0.00           N
ATOM   3971  C   GLN A 246      89.238  48.975  86.721  1.00  0.00           C
ATOM   3972  O   GLN A 246      89.688  49.985  86.171  1.00  0.00           O
ATOM   3973  N   ASN A 247      87.978  48.545  86.502  1.00  0.00           N
ATOM   3975  CA  ASN A 247      86.988  49.195  85.662  1.00  0.00           C
ATOM   3977  CB  ASN A 247      85.688  48.345  85.770  1.00  0.00           C
ATOM   3980  CG  ASN A 247      84.558  48.825  84.870  1.00  0.00           C
ATOM   3981  OD1 ASN A 247      83.898  49.815  85.181  1.00  0.00           O
ATOM   3982  ND2 ASN A 247      84.288  48.065  83.782  1.00  0.00           N
ATOM   3985  C   ASN A 247      86.738  50.645  86.070  1.00  0.00           C
ATOM   3986  O   ASN A 247      86.618  50.925  87.271  1.00  0.00           O
ATOM   3987  N   ASP A 248      86.628  51.595  85.102  1.00  0.00           N
ATOM   3989  CA  ASP A 248      86.668  53.025  85.331  1.00  0.00           C
ATOM   3991  CB  ASP A 248      86.718  53.825  83.992  1.00  0.00           C
ATOM   3994  CG  ASP A 248      85.438  53.635  83.200  1.00  0.00           C
ATOM   3995  OD1 ASP A 248      85.258  52.495  82.701  1.00  0.00           O
ATOM   3996  OD2 ASP A 248      84.598  54.565  83.230  1.00  0.00           O
ATOM   3997  C   ASP A 248      85.538  53.515  86.241  1.00  0.00           C
ATOM   3998  O   ASP A 248      85.708  54.415  87.061  1.00  0.00           O
ATOM   3999  N   ILE A 249      84.348  52.915  86.091  1.00  0.00           N
ATOM   4001  CA  ILE A 249      83.208  53.165  86.950  1.00  0.00           C
ATOM   4003  CB  ILE A 249      81.978  52.475  86.381  1.00  0.00           C
ATOM   4005  CG2 ILE A 249      80.748  52.785  87.260  1.00  0.00           C
ATOM   4009  CG1 ILE A 249      81.728  52.905  84.911  1.00  0.00           C
ATOM   4012  CD  ILE A 249      80.798  51.955  84.160  1.00  0.00           C
ATOM   4016  C   ILE A 249      83.448  52.765  88.401  1.00  0.00           C
ATOM   4017  O   ILE A 249      83.248  53.545  89.322  1.00  0.00           O
ATOM   4018  N   LEU A 250      83.968  51.535  88.641  1.00  0.00           N
ATOM   4020  CA  LEU A 250      84.278  51.015  89.960  1.00  0.00           C
ATOM   4022  CB  LEU A 250      84.768  49.555  89.911  1.00  0.00           C
ATOM   4025  CG  LEU A 250      83.688  48.535  89.511  1.00  0.00           C
ATOM   4027  CD1 LEU A 250      84.228  47.115  89.620  1.00  0.00           C
ATOM   4031  CD2 LEU A 250      82.468  48.665  90.410  1.00  0.00           C
ATOM   4035  C   LEU A 250      85.318  51.805  90.700  1.00  0.00           C
ATOM   4036  O   LEU A 250      85.178  52.115  91.891  1.00  0.00           O
ATOM   4037  N   VAL A 251      86.398  52.175  90.010  1.00  0.00           N
ATOM   4039  CA  VAL A 251      87.398  53.065  90.560  1.00  0.00           C
ATOM   4041  CB  VAL A 251      88.678  53.085  89.751  1.00  0.00           C
ATOM   4043  CG1 VAL A 251      89.238  51.655  89.680  1.00  0.00           C
ATOM   4047  CG2 VAL A 251      88.448  53.585  88.321  1.00  0.00           C
ATOM   4051  C   VAL A 251      86.858  54.455  90.840  1.00  0.00           C
ATOM   4052  O   VAL A 251      87.188  55.045  91.870  1.00  0.00           O
ATOM   4053  N   LYS A 252      85.978  55.025  89.991  1.00  0.00           N
ATOM   4055  CA  LYS A 252      85.368  56.325  90.230  1.00  0.00           C
ATOM   4057  CB  LYS A 252      84.528  56.755  88.992  1.00  0.00           C
ATOM   4060  CG  LYS A 252      83.898  58.165  89.061  1.00  0.00           C
ATOM   4063  CD  LYS A 252      83.148  58.575  87.761  1.00  0.00           C
ATOM   4066  CE  LYS A 252      81.948  57.685  87.391  1.00  0.00           C
ATOM   4069  NZ  LYS A 252      81.248  58.165  86.171  1.00  0.00           N
ATOM   4073  C   LYS A 252      84.538  56.375  91.511  1.00  0.00           C
ATOM   4074  O   LYS A 252      84.708  57.265  92.351  1.00  0.00           O
ATOM   4075  N   TYR A 253      83.668  55.375  91.751  1.00  0.00           N
ATOM   4077  CA  TYR A 253      82.828  55.305  92.941  1.00  0.00           C
ATOM   4079  CB  TYR A 253      81.588  54.425  92.691  1.00  0.00           C
ATOM   4082  CG  TYR A 253      80.658  55.175  91.771  1.00  0.00           C
ATOM   4083  CD1 TYR A 253      79.908  56.245  92.281  1.00  0.00           C
ATOM   4085  CE1 TYR A 253      79.088  57.005  91.441  1.00  0.00           C
ATOM   4087  CZ  TYR A 253      78.978  56.685  90.080  1.00  0.00           C
ATOM   4088  OH  TYR A 253      78.168  57.495  89.251  1.00  0.00           O
ATOM   4090  CD2 TYR A 253      80.518  54.845  90.420  1.00  0.00           C
ATOM   4092  CE2 TYR A 253      79.698  55.595  89.571  1.00  0.00           C
ATOM   4094  C   TYR A 253      83.548  54.865  94.221  1.00  0.00           C
ATOM   4095  O   TYR A 253      83.108  55.145  95.331  1.00  0.00           O
ATOM   4096  N   ARG A 254      84.678  54.155  94.090  1.00  0.00           N
ATOM   4098  CA  ARG A 254      85.628  53.925  95.171  1.00  0.00           C
ATOM   4100  CB  ARG A 254      86.628  52.805  94.791  1.00  0.00           C
ATOM   4103  CG  ARG A 254      87.458  52.345  96.011  1.00  0.00           C
ATOM   4106  CD  ARG A 254      88.168  51.005  95.831  1.00  0.00           C
ATOM   4109  NE  ARG A 254      87.118  49.925  95.790  1.00  0.00           N
ATOM   4111  CZ  ARG A 254      87.078  48.945  94.900  1.00  0.00           C
ATOM   4112  NH1 ARG A 254      87.938  48.775  93.911  1.00  0.00           N
ATOM   4115  NH2 ARG A 254      86.138  48.035  95.040  1.00  0.00           N
ATOM   4118  C   ARG A 254      86.398  55.175  95.590  1.00  0.00           C
ATOM   4119  O   ARG A 254      86.638  55.425  96.782  1.00  0.00           O
ATOM   4120  N   HIS A 255      86.818  56.005  94.611  1.00  0.00           N
ATOM   4122  CA  HIS A 255      87.378  57.335  94.841  1.00  0.00           C
ATOM   4124  CB  HIS A 255      87.918  58.035  93.570  1.00  0.00           C
ATOM   4127  ND1 HIS A 255      89.398  56.745  92.001  1.00  0.00           N
ATOM   4129  CG  HIS A 255      89.258  57.545  93.101  1.00  0.00           C
ATOM   4130  CE1 HIS A 255      90.708  56.755  91.642  1.00  0.00           C
ATOM   4132  NE2 HIS A 255      91.408  57.525  92.431  1.00  0.00           N
ATOM   4133  CD2 HIS A 255      90.508  58.015  93.361  1.00  0.00           C
ATOM   4135  C   HIS A 255      86.448  58.305  95.521  1.00  0.00           C
ATOM   4136  O   HIS A 255      86.868  59.075  96.381  1.00  0.00           O
ATOM   4137  N   MET A 256      85.138  58.315  95.181  1.00  0.00           N
ATOM   4139  CA  MET A 256      84.128  58.895  96.070  1.00  0.00           C
ATOM   4141  CB  MET A 256      82.888  59.535  95.370  1.00  0.00           C
ATOM   4144  CG  MET A 256      82.298  58.765  94.170  1.00  0.00           C
ATOM   4147  SD  MET A 256      81.768  59.775  92.752  1.00  0.00           S
ATOM   4148  CE  MET A 256      80.258  60.495  93.451  1.00  0.00           C
ATOM   4152  C   MET A 256      83.778  57.955  97.221  1.00  0.00           C
ATOM   4153  O   MET A 256      82.658  57.495  97.391  1.00  0.00           O
ATOM   4154  N   SER A 257      84.788  57.675  98.061  1.00  0.00           N
ATOM   4156  CA  SER A 257      84.768  56.675  99.101  1.00  0.00           C
ATOM   4158  CB  SER A 257      86.128  56.595  99.852  1.00  0.00           C
ATOM   4161  OG  SER A 257      87.258  56.825  99.011  1.00  0.00           O
ATOM   4163  C   SER A 257      83.728  56.975 100.150  1.00  0.00           C
ATOM   4164  O   SER A 257      83.728  58.065 100.730  1.00  0.00           O
ATOM   4165  N   VAL A 258      82.898  55.965 100.491  1.00  0.00           N
ATOM   4167  CA  VAL A 258      82.118  55.935 101.721  1.00  0.00           C
ATOM   4169  CB  VAL A 258      80.668  56.395 101.470  1.00  0.00           C
ATOM   4171  CG1 VAL A 258      80.638  57.925 101.321  1.00  0.00           C
ATOM   4175  CG2 VAL A 258      80.068  55.715 100.220  1.00  0.00           C
ATOM   4179  C   VAL A 258      82.178  54.575 102.431  1.00  0.00           C
ATOM   4180  O   VAL A 258      81.158  54.155 102.980  1.00  0.00           O
ATOM   4181  N   PRO A 259      83.298  53.845 102.460  1.00  0.00           N
ATOM   4182  CD  PRO A 259      84.628  54.435 102.580  1.00  0.00           C
ATOM   4185  CA  PRO A 259      83.368  52.445 102.892  1.00  0.00           C
ATOM   4187  CB  PRO A 259      84.848  52.065 102.621  1.00  0.00           C
ATOM   4190  CG  PRO A 259      85.518  53.325 102.040  1.00  0.00           C
ATOM   4193  C   PRO A 259      82.968  52.205 104.361  1.00  0.00           C
ATOM   4194  O   PRO A 259      83.148  53.135 105.141  1.00  0.00           O
ATOM   4195  N   PRO A 260      82.488  51.055 104.831  1.00  0.00           N
ATOM   4196  CD  PRO A 260      81.978  50.015 103.911  1.00  0.00           C
ATOM   4199  CA  PRO A 260      81.888  50.915 106.171  1.00  0.00           C
ATOM   4201  CB  PRO A 260      81.308  49.485 106.111  1.00  0.00           C
ATOM   4204  CG  PRO A 260      80.858  49.335 104.670  1.00  0.00           C
ATOM   4207  C   PRO A 260      82.788  50.975 107.401  1.00  0.00           C
ATOM   4208  O   PRO A 260      82.378  50.485 108.451  1.00  0.00           O
ATOM   4209  N   GLU A 261      84.008  51.535 107.361  1.00  0.00           N
ATOM   4211  CA  GLU A 261      84.978  51.345 108.430  1.00  0.00           C
ATOM   4213  CB  GLU A 261      86.208  50.615 107.851  1.00  0.00           C
ATOM   4216  CG  GLU A 261      87.488  50.685 108.710  1.00  0.00           C
ATOM   4219  CD  GLU A 261      88.588  49.855 108.081  1.00  0.00           C
ATOM   4220  OE1 GLU A 261      88.788  48.695 108.532  1.00  0.00           O
ATOM   4221  OE2 GLU A 261      89.258  50.355 107.151  1.00  0.00           O
ATOM   4222  C   GLU A 261      85.408  52.575 109.191  1.00  0.00           C
ATOM   4223  O   GLU A 261      85.518  52.545 110.421  1.00  0.00           O
ATOM   4224  N   SER A 262      85.698  53.675 108.462  1.00  0.00           N
ATOM   4226  CA  SER A 262      86.388  54.865 108.961  1.00  0.00           C
ATOM   4228  CB  SER A 262      87.608  55.225 108.072  1.00  0.00           C
ATOM   4231  OG  SER A 262      88.448  54.085 107.901  1.00  0.00           O
ATOM   4233  C   SER A 262      85.488  56.105 108.980  1.00  0.00           C
ATOM   4234  OT1 SER A 262      84.238  55.955 108.911  1.00  0.00           O
ATOM   4235  OT2 SER A 262      86.038  57.245 109.101  1.00  0.00           O
ATOM   4236  NH3 POPEB 263       1.672  28.765  79.230  1.00  0.00           N
ATOM   4240  C12 POPEB 263       1.782  28.285  80.650  1.00  0.00           C
ATOM   4243  C11 POPEB 263       1.862  26.735  80.781  1.00  0.00           C
ATOM   4246  P   POPEB 263       0.582  25.625  78.801  1.00  0.00           P
ATOM   4247  O13 POPEB 263      -0.008  26.915  78.361  1.00  0.00           O
ATOM   4248  O14 POPEB 263      -0.178  24.745  79.712  1.00  0.00           O
ATOM   4249  O11 POPEB 263       1.072  24.815  77.532  1.00  0.00           O
ATOM   4250  O12 POPEB 263       1.932  26.025  79.531  1.00  0.00           O
ATOM   4251  C1  POPEB 263       2.262  25.175  76.831  1.00  0.00           C
ATOM   4254  C2  POPEB 263       2.472  24.295  75.561  1.00  0.00           C
ATOM   4256  O21 POPEB 263       1.352  24.405  74.680  1.00  0.00           O
ATOM   4257  C21 POPEB 263       1.492  24.885  73.430  1.00  0.00           C
ATOM   4258  O22 POPEB 263       0.892  24.425  72.470  1.00  0.00           O
ATOM   4259  C22 POPEB 263       2.442  26.085  73.352  1.00  0.00           C
ATOM   4262  C3  POPEB 263       2.672  22.775  75.930  1.00  0.00           C
ATOM   4265  O31 POPEB 263       2.412  21.835  74.852  1.00  0.00           O
ATOM   4266  C31 POPEB 263       3.058  22.095  73.701  1.00  0.00           C
ATOM   4267  O32 POPEB 263       4.068  22.755  73.602  1.00  0.00           O
ATOM   4268  C32 POPEB 263       2.272  21.475  72.551  1.00  0.00           C
ATOM   4271  C23 POPEB 263       2.432  26.835  71.991  1.00  0.00           C
ATOM   4274  C24 POPEB 263       3.828  26.965  71.371  1.00  0.00           C
ATOM   4277  C25 POPEB 263       4.408  25.635  70.840  1.00  0.00           C
ATOM   4280  C26 POPEB 263       5.798  25.835  70.212  1.00  0.00           C
ATOM   4283  C27 POPEB 263       6.388  24.575  69.551  1.00  0.00           C
ATOM   4286  C28 POPEB 263       5.828  24.295  68.131  1.00  0.00           C
ATOM   4289  C29 POPEB 263       4.728  23.265  68.081  1.00  0.00           C
ATOM   4291 0C21 POPEB 263       4.388  22.495  67.031  1.00  0.00           C
ATOM   4293 1C21 POPEB 263       4.978  22.545  65.641  1.00  0.00           C
ATOM   4296 2C21 POPEB 263       3.898  22.935  64.631  1.00  0.00           C
ATOM   4299 3C21 POPEB 263       4.448  23.295  63.241  1.00  0.00           C
ATOM   4302 4C21 POPEB 263       3.348  23.905  62.372  1.00  0.00           C
ATOM   4305 5C21 POPEB 263       3.858  24.595  61.101  1.00  0.00           C
ATOM   4308 6C21 POPEB 263       2.722  25.335  60.391  1.00  0.00           C
ATOM   4311 7C21 POPEB 263       3.208  26.225  59.250  1.00  0.00           C
ATOM   4314 8C21 POPEB 263       2.102  27.075  58.631  1.00  0.00           C
ATOM   4318  C33 POPEB 263       2.822  21.925  71.181  1.00  0.00           C
ATOM   4321  C34 POPEB 263       2.052  21.305  70.001  1.00  0.00           C
ATOM   4324  C35 POPEB 263       0.692  21.965  69.712  1.00  0.00           C
ATOM   4327  C36 POPEB 263       0.132  21.505  68.362  1.00  0.00           C
ATOM   4330  C37 POPEB 263      -1.318  21.935  68.131  1.00  0.00           C
ATOM   4333  C38 POPEB 263      -1.868  21.385  66.801  1.00  0.00           C
ATOM   4336  C39 POPEB 263      -3.398  21.405  66.711  1.00  0.00           C
ATOM   4339 0C31 POPEB 263      -4.018  22.695  66.171  1.00  0.00           C
ATOM   4342 1C31 POPEB 263      -5.478  22.445  65.771  1.00  0.00           C
ATOM   4345 2C31 POPEB 263      -6.258  23.715  65.402  1.00  0.00           C
ATOM   4348 3C31 POPEB 263      -7.078  24.285  66.571  1.00  0.00           C
ATOM   4351 4C31 POPEB 263      -6.208  24.715  67.761  1.00  0.00           C
ATOM   4354 5C31 POPEB 263      -7.008  25.435  68.852  1.00  0.00           C
ATOM   4357 6C31 POPEB 263      -6.108  25.985  69.951  1.00  0.00           C
ATOM   4361  NH3 POPEC 264      80.728  83.555  32.392  1.00  0.00           N
ATOM   4365  C12 POPEC 264      79.288  83.845  32.670  1.00  0.00           C
ATOM   4368  C11 POPEC 264      78.488  82.565  32.431  1.00  0.00           C
ATOM   4371  P   POPEC 264      76.058  81.685  32.811  1.00  0.00           P
ATOM   4372  O13 POPEC 264      74.978  82.135  31.911  1.00  0.00           O
ATOM   4373  O14 POPEC 264      76.638  80.345  32.632  1.00  0.00           O
ATOM   4374  O11 POPEC 264      75.488  81.855  34.271  1.00  0.00           O
ATOM   4375  O12 POPEC 264      77.158  82.795  32.852  1.00  0.00           O
ATOM   4376  C1  POPEC 264      76.358  81.995  35.391  1.00  0.00           C
ATOM   4379  C2  POPEC 264      75.818  81.075  36.500  1.00  0.00           C
ATOM   4381  O21 POPEC 264      76.268  81.395  37.820  1.00  0.00           O
ATOM   4382  C21 POPEC 264      77.548  81.515  38.051  1.00  0.00           C
ATOM   4383  O22 POPEC 264      78.468  81.325  37.271  1.00  0.00           O
ATOM   4384  C22 POPEC 264      77.728  81.925  39.521  1.00  0.00           C
ATOM   4387  C3  POPEC 264      76.008  79.565  36.142  1.00  0.00           C
ATOM   4390  O31 POPEC 264      75.488  78.645  37.131  1.00  0.00           O
ATOM   4391  C31 POPEC 264      74.168  78.685  37.312  1.00  0.00           C
ATOM   4392  O32 POPEC 264      73.388  79.405  36.731  1.00  0.00           O
ATOM   4393  C32 POPEC 264      73.788  77.595  38.320  1.00  0.00           C
ATOM   4396  C23 POPEC 264      77.278  80.865  40.551  1.00  0.00           C
ATOM   4399  C24 POPEC 264      77.278  81.395  41.991  1.00  0.00           C
ATOM   4402  C25 POPEC 264      78.608  82.065  42.392  1.00  0.00           C
ATOM   4405  C26 POPEC 264      78.738  82.305  43.900  1.00  0.00           C
ATOM   4408  C27 POPEC 264      79.858  83.285  44.231  1.00  0.00           C
ATOM   4411  C28 POPEC 264      80.488  83.105  45.631  1.00  0.00           C
ATOM   4414  C29 POPEC 264      81.358  81.875  45.731  1.00  0.00           C
ATOM   4416 0C21 POPEC 264      81.498  81.075  46.801  1.00  0.00           C
ATOM   4418 1C21 POPEC 264      80.798  81.245  48.121  1.00  0.00           C
ATOM   4421 2C21 POPEC 264      81.588  82.125  49.102  1.00  0.00           C
ATOM   4424 3C21 POPEC 264      80.768  82.445  50.352  1.00  0.00           C
ATOM   4427 4C21 POPEC 264      81.478  83.365  51.361  1.00  0.00           C
ATOM   4430 5C21 POPEC 264      82.808  82.775  51.861  1.00  0.00           C
ATOM   4433 6C21 POPEC 264      83.258  83.375  53.201  1.00  0.00           C
ATOM   4436 7C21 POPEC 264      84.578  82.785  53.701  1.00  0.00           C
ATOM   4439 8C21 POPEC 264      84.978  83.255  55.102  1.00  0.00           C
ATOM   4443  C33 POPEC 264      72.508  77.905  39.120  1.00  0.00           C
ATOM   4446  C34 POPEC 264      71.878  76.645  39.742  1.00  0.00           C
ATOM   4449  C35 POPEC 264      72.788  75.835  40.671  1.00  0.00           C
ATOM   4452  C36 POPEC 264      73.488  76.695  41.740  1.00  0.00           C
ATOM   4455  C37 POPEC 264      74.218  75.875  42.810  1.00  0.00           C
ATOM   4458  C38 POPEC 264      75.018  76.775  43.771  1.00  0.00           C
ATOM   4461  C39 POPEC 264      74.198  77.335  44.942  1.00  0.00           C
ATOM   4464 0C31 POPEC 264      73.748  76.275  45.961  1.00  0.00           C
ATOM   4467 1C31 POPEC 264      72.928  76.925  47.090  1.00  0.00           C
ATOM   4470 2C31 POPEC 264      72.028  75.955  47.860  1.00  0.00           C
ATOM   4473 3C31 POPEC 264      72.768  74.995  48.800  1.00  0.00           C
ATOM   4476 4C31 POPEC 264      71.798  74.125  49.600  1.00  0.00           C
ATOM   4479 5C31 POPEC 264      72.488  73.265  50.671  1.00  0.00           C
ATOM   4482 6C31 POPEC 264      71.528  72.325  51.400  1.00  0.00           C
ATOM   4486  NH3 POPED 265      39.068 127.701  36.561  1.00  0.00           N
ATOM   4490  C12 POPED 265      40.118 127.061  35.681  1.00  0.00           C
ATOM   4493  C11 POPED 265      39.638 125.811  34.931  1.00  0.00           C
ATOM   4496  P   POPED 265      41.968 124.601  34.590  1.00  0.00           P
ATOM   4497  O13 POPED 265      42.998 125.631  34.830  1.00  0.00           O
ATOM   4498  O14 POPED 265      42.308 123.501  33.650  1.00  0.00           O
ATOM   4499  O11 POPED 265      41.448 124.041  35.960  1.00  0.00           O
ATOM   4500  O12 POPED 265      40.668 125.351  34.050  1.00  0.00           O
ATOM   4501  C1  POPED 265      42.338 123.701  37.021  1.00  0.00           C
ATOM   4504  C2  POPED 265      41.588 122.891  38.101  1.00  0.00           C
ATOM   4506  O21 POPED 265      42.458 122.831  39.240  1.00  0.00           O
ATOM   4507  C21 POPED 265      41.868 122.741  40.420  1.00  0.00           C
ATOM   4508  O22 POPED 265      40.678 122.541  40.611  1.00  0.00           O
ATOM   4509  C22 POPED 265      42.878 123.091  41.511  1.00  0.00           C
ATOM   4512  C3  POPED 265      41.188 121.471  37.571  1.00  0.00           C
ATOM   4515  O31 POPED 265      39.908 121.041  38.061  1.00  0.00           O
ATOM   4516  C31 POPED 265      39.898 120.151  39.040  1.00  0.00           C
ATOM   4517  O32 POPED 265      40.888 119.721  39.611  1.00  0.00           O
ATOM   4518  C32 POPED 265      38.448 119.681  39.250  1.00  0.00           C
ATOM   4521  C23 POPED 265      42.208 123.381  42.871  1.00  0.00           C
ATOM   4524  C24 POPED 265      43.078 124.201  43.830  1.00  0.00           C
ATOM   4527  C25 POPED 265      42.348 124.531  45.141  1.00  0.00           C
ATOM   4530  C26 POPED 265      43.028 125.661  45.921  1.00  0.00           C
ATOM   4533  C27 POPED 265      42.348 125.961  47.262  1.00  0.00           C
ATOM   4536  C28 POPED 265      43.178 126.931  48.121  1.00  0.00           C
ATOM   4539  C29 POPED 265      42.648 127.021  49.530  1.00  0.00           C
ATOM   4541 0C21 POPED 265      42.408 128.161  50.211  1.00  0.00           C
ATOM   4543 1C21 POPED 265      42.628 129.551  49.671  1.00  0.00           C
ATOM   4546 2C21 POPED 265      42.208 130.611  50.691  1.00  0.00           C
ATOM   4549 3C21 POPED 265      42.398 132.041  50.150  1.00  0.00           C
ATOM   4552 4C21 POPED 265      41.958 133.101  51.171  1.00  0.00           C
ATOM   4555 5C21 POPED 265      42.138 134.541  50.661  1.00  0.00           C
ATOM   4558 6C21 POPED 265      43.608 134.951  50.450  1.00  0.00           C
ATOM   4561 7C21 POPED 265      43.758 136.401  49.991  1.00  0.00           C
ATOM   4564 8C21 POPED 265      45.198 136.911  50.001  1.00  0.00           C
ATOM   4568  C33 POPED 265      38.258 118.565  40.321  1.00  0.00           C
ATOM   4571  C34 POPED 265      37.818 119.065  41.712  1.00  0.00           C
ATOM   4574  C35 POPED 265      38.848 119.951  42.410  1.00  0.00           C
ATOM   4577  C36 POPED 265      38.558 120.161  43.910  1.00  0.00           C
ATOM   4580  C37 POPED 265      39.598 121.041  44.612  1.00  0.00           C
ATOM   4583  C38 POPED 265      39.628 120.971  46.142  1.00  0.00           C
ATOM   4586  C39 POPED 265      38.398 121.581  46.820  1.00  0.00           C
ATOM   4589 0C31 POPED 265      38.668 121.751  48.321  1.00  0.00           C
ATOM   4592 1C31 POPED 265      37.428 122.131  49.141  1.00  0.00           C
ATOM   4595 2C31 POPED 265      37.788 122.261  50.621  1.00  0.00           C
ATOM   4598 3C31 POPED 265      36.588 122.241  51.571  1.00  0.00           C
ATOM   4601 4C31 POPED 265      37.018 122.271  53.051  1.00  0.00           C
ATOM   4604 5C31 POPED 265      35.968 121.691  54.011  1.00  0.00           C
ATOM   4607 6C31 POPED 265      36.438 121.661  55.462  1.00  0.00           C
ATOM   4611  NH3 POPEE 266      95.288  87.145  33.791  1.00  0.00           N
ATOM   4615  C12 POPEE 266      96.488  88.045  33.551  1.00  0.00           C
ATOM   4618  C11 POPEE 266      96.148  89.545  33.390  1.00  0.00           C
ATOM   4621  P   POPEE 266      97.608  91.735  33.701  1.00  0.00           P
ATOM   4622  O13 POPEE 266      97.978  92.635  32.602  1.00  0.00           O
ATOM   4623  O14 POPEE 266      96.468  92.195  34.511  1.00  0.00           O
ATOM   4624  O11 POPEE 266      98.848  91.585  34.660  1.00  0.00           O
ATOM   4625  O12 POPEE 266      97.368  90.265  33.161  1.00  0.00           O
ATOM   4626  C1  POPEE 266      98.808  90.605  35.710  1.00  0.00           C
ATOM   4629  C2  POPEE 266      98.448  91.265  37.070  1.00  0.00           C
ATOM   4631  O21 POPEE 266      99.618  91.475  37.881  1.00  0.00           O
ATOM   4632  C21 POPEE 266     100.178  90.385  38.401  1.00  0.00           C
ATOM   4633  O22 POPEE 266      99.998  89.235  38.051  1.00  0.00           O
ATOM   4634  C22 POPEE 266     101.048  90.825  39.581  1.00  0.00           C
ATOM   4637  C3  POPEE 266      97.318  90.545  37.870  1.00  0.00           C
ATOM   4640  O31 POPEE 266      97.258  91.115  39.201  1.00  0.00           O
ATOM   4641  C31 POPEE 266      96.158  90.875  39.892  1.00  0.00           C
ATOM   4642  O32 POPEE 266      95.198  90.235  39.500  1.00  0.00           O
ATOM   4643  C32 POPEE 266      96.278  91.605  41.221  1.00  0.00           C
ATOM   4646  C23 POPEE 266     102.078  89.745  39.980  1.00  0.00           C
ATOM   4649  C24 POPEE 266     102.608  89.865  41.431  1.00  0.00           C
ATOM   4652  C25 POPEE 266     101.528  89.715  42.521  1.00  0.00           C
ATOM   4655  C26 POPEE 266     102.108  89.315  43.891  1.00  0.00           C
ATOM   4658  C27 POPEE 266     101.008  88.915  44.892  1.00  0.00           C
ATOM   4661  C28 POPEE 266     101.528  88.425  46.251  1.00  0.00           C
ATOM   4664  C29 POPEE 266     102.288  89.495  46.991  1.00  0.00           C
ATOM   4666 0C21 POPEE 266     101.948  90.125  48.131  1.00  0.00           C
ATOM   4668 1C21 POPEE 266     100.738  89.935  49.011  1.00  0.00           C
ATOM   4671 2C21 POPEE 266     101.118  89.605  50.471  1.00  0.00           C
ATOM   4674 3C21 POPEE 266     102.018  90.645  51.171  1.00  0.00           C
ATOM   4677 4C21 POPEE 266     102.318  90.285  52.632  1.00  0.00           C
ATOM   4680 5C21 POPEE 266     103.468  91.095  53.251  1.00  0.00           C
ATOM   4683 6C21 POPEE 266     103.658  90.795  54.752  1.00  0.00           C
ATOM   4686 7C21 POPEE 266     105.008  91.295  55.290  1.00  0.00           C
ATOM   4689 8C21 POPEE 266     105.148  91.145  56.810  1.00  0.00           C
ATOM   4693  C33 POPEE 266      95.128  91.415  42.220  1.00  0.00           C
ATOM   4696  C34 POPEE 266      95.238  92.425  43.381  1.00  0.00           C
ATOM   4699  C35 POPEE 266      95.818  91.845  44.671  1.00  0.00           C
ATOM   4702  C36 POPEE 266      95.708  92.835  45.840  1.00  0.00           C
ATOM   4705  C37 POPEE 266      95.678  92.135  47.201  1.00  0.00           C
ATOM   4708  C38 POPEE 266      95.398  93.095  48.350  1.00  0.00           C
ATOM   4711  C39 POPEE 266      94.918  92.385  49.631  1.00  0.00           C
ATOM   4714 0C31 POPEE 266      95.858  91.255  50.090  1.00  0.00           C
ATOM   4717 1C31 POPEE 266      95.438  90.665  51.440  1.00  0.00           C
ATOM   4720 2C31 POPEE 266      96.488  89.725  52.042  1.00  0.00           C
ATOM   4723 3C31 POPEE 266      97.808  90.425  52.431  1.00  0.00           C
ATOM   4726 4C31 POPEE 266      97.668  91.475  53.540  1.00  0.00           C
ATOM   4729 5C31 POPEE 266      99.028  91.915  54.102  1.00  0.00           C
ATOM   4732 6C31 POPEE 266      98.928  92.885  55.282  1.00  0.00           C
ATOM   4736  NH3 POPEF 267      66.878   4.855  34.460  1.00  0.00           N
ATOM   4740  C12 POPEF 267      65.788   4.735  33.442  1.00  0.00           C
ATOM   4743  C11 POPEF 267      65.078   3.365  33.502  1.00  0.00           C
ATOM   4746  P   POPEF 267      64.608   2.315  35.861  1.00  0.00           P
ATOM   4747  O13 POPEF 267      63.528   2.505  36.851  1.00  0.00           O
ATOM   4748  O14 POPEF 267      64.798   0.945  35.341  1.00  0.00           O
ATOM   4749  O11 POPEF 267      65.948   3.035  36.321  1.00  0.00           O
ATOM   4750  O12 POPEF 267      64.228   3.245  34.640  1.00  0.00           O
ATOM   4751  C1  POPEF 267      67.038   2.335  36.890  1.00  0.00           C
ATOM   4754  C2  POPEF 267      67.778   3.195  37.951  1.00  0.00           C
ATOM   4756  O21 POPEF 267      67.888   2.405  39.140  1.00  0.00           O
ATOM   4757  C21 POPEF 267      69.088   2.005  39.491  1.00  0.00           C
ATOM   4758  O22 POPEF 267      70.138   2.235  38.891  1.00  0.00           O
ATOM   4759  C22 POPEF 267      68.938   1.205  40.780  1.00  0.00           C
ATOM   4762  C3  POPEF 267      67.048   4.515  38.340  1.00  0.00           C
ATOM   4765  O31 POPEF 267      67.728   5.135  39.451  1.00  0.00           O
ATOM   4766  C31 POPEF 267      66.958   5.715  40.360  1.00  0.00           C
ATOM   4767  O32 POPEF 267      65.778   6.005  40.201  1.00  0.00           O
ATOM   4768  C32 POPEF 267      67.688   5.795  41.691  1.00  0.00           C
ATOM   4771  C23 POPEF 267      70.008   1.565  41.831  1.00  0.00           C
ATOM   4774  C24 POPEF 267      69.758   0.835  43.151  1.00  0.00           C
ATOM   4777  C25 POPEF 267      70.778   1.245  44.221  1.00  0.00           C
ATOM   4780  C26 POPEF 267      70.618   0.415  45.500  1.00  0.00           C
ATOM   4783  C27 POPEF 267      71.478   0.965  46.651  1.00  0.00           C
ATOM   4786  C28 POPEF 267      71.498   0.035  47.880  1.00  0.00           C
ATOM   4789  C29 POPEF 267      72.398  -1.155  47.641  1.00  0.00           C
ATOM   4791 0C21 POPEF 267      73.208  -1.725  48.552  1.00  0.00           C
ATOM   4793 1C21 POPEF 267      73.328  -1.365  50.012  1.00  0.00           C
ATOM   4796 2C21 POPEF 267      73.338  -2.625  50.900  1.00  0.00           C
ATOM   4799 3C21 POPEF 267      74.638  -3.435  50.840  1.00  0.00           C
ATOM   4802 4C21 POPEF 267      74.518  -4.805  51.511  1.00  0.00           C
ATOM   4805 5C21 POPEF 267      75.808  -5.615  51.340  1.00  0.00           C
ATOM   4808 6C21 POPEF 267      75.648  -7.105  51.641  1.00  0.00           C
ATOM   4811 7C21 POPEF 267      76.958  -7.865  51.410  1.00  0.00           C
ATOM   4814 8C21 POPEF 267      76.798  -9.385  51.410  1.00  0.00           C
ATOM   4818  C33 POPEF 267      67.078   4.775  42.690  1.00  0.00           C
ATOM   4821  C34 POPEF 267      67.768   4.785  44.051  1.00  0.00           C
ATOM   4824  C35 POPEF 267      66.958   4.065  45.141  1.00  0.00           C
ATOM   4827  C36 POPEF 267      67.068   2.535  45.132  1.00  0.00           C
ATOM   4830  C37 POPEF 267      66.168   1.885  46.201  1.00  0.00           C
ATOM   4833  C38 POPEF 267      66.458   0.395  46.431  1.00  0.00           C
ATOM   4836  C39 POPEF 267      66.358  -0.475  45.170  1.00  0.00           C
ATOM   4839 0C31 POPEF 267      66.848  -1.905  45.420  1.00  0.00           C
ATOM   4842 1C31 POPEF 267      66.978  -2.705  44.121  1.00  0.00           C
ATOM   4845 2C31 POPEF 267      67.638  -4.075  44.341  1.00  0.00           C
ATOM   4848 3C31 POPEF 267      66.728  -5.045  45.102  1.00  0.00           C
ATOM   4851 4C31 POPEF 267      67.338  -6.445  45.220  1.00  0.00           C
ATOM   4854 5C31 POPEF 267      66.398  -7.405  45.951  1.00  0.00           C
ATOM   4857 6C31 POPEF 267      67.038  -8.745  46.291  1.00  0.00           C
ATOM   4861  NH3 POPEG 268      98.658 107.695  32.642  1.00  0.00           N
ATOM   4865  C12 POPEG 268      97.688 107.615  31.490  1.00  0.00           C
ATOM   4868  C11 POPEG 268      98.058 108.545  30.300  1.00  0.00           C
ATOM   4871  P   POPEG 268      95.838 109.875  29.920  1.00  0.00           P
ATOM   4872  O13 POPEG 268      95.868 111.125  29.130  1.00  0.00           O
ATOM   4873  O14 POPEG 268      94.538 109.155  29.951  1.00  0.00           O
ATOM   4874  O11 POPEG 268      96.298 110.185  31.382  1.00  0.00           O
ATOM   4875  O12 POPEG 268      96.918 108.815  29.440  1.00  0.00           O
ATOM   4876  C1  POPEG 268      96.028 111.345  32.140  1.00  0.00           C
ATOM   4879  C2  POPEG 268      96.388 110.945  33.590  1.00  0.00           C
ATOM   4881  O21 POPEG 268      95.708 111.675  34.611  1.00  0.00           O
ATOM   4882  C21 POPEG 268      95.998 112.945  34.861  1.00  0.00           C
ATOM   4883  O22 POPEG 268      96.678 113.675  34.152  1.00  0.00           O
ATOM   4884  C22 POPEG 268      95.298 113.325  36.170  1.00  0.00           C
ATOM   4887  C3  POPEG 268      97.918 110.765  33.830  1.00  0.00           C
ATOM   4890  O31 POPEG 268      98.088 109.555  34.611  1.00  0.00           O
ATOM   4891  C31 POPEG 268      97.868 109.785  35.922  1.00  0.00           C
ATOM   4892  O32 POPEG 268      98.088 110.835  36.491  1.00  0.00           O
ATOM   4893  C32 POPEG 268      97.058 108.635  36.512  1.00  0.00           C
ATOM   4896  C23 POPEG 268      96.278 113.675  37.330  1.00  0.00           C
ATOM   4899  C24 POPEG 268      95.668 113.405  38.712  1.00  0.00           C
ATOM   4902  C25 POPEG 268      96.688 113.505  39.861  1.00  0.00           C
ATOM   4905  C26 POPEG 268      96.118 112.975  41.192  1.00  0.00           C
ATOM   4908  C27 POPEG 268      97.118 113.045  42.360  1.00  0.00           C
ATOM   4911  C28 POPEG 268      96.668 112.245  43.601  1.00  0.00           C
ATOM   4914  C29 POPEG 268      95.658 112.985  44.431  1.00  0.00           C
ATOM   4916 0C21 POPEG 268      95.718 113.255  45.741  1.00  0.00           C
ATOM   4918 1C21 POPEG 268      96.798 112.835  46.712  1.00  0.00           C
ATOM   4921 2C21 POPEG 268      96.188 112.125  47.930  1.00  0.00           C
ATOM   4924 3C21 POPEG 268      97.248 111.615  48.910  1.00  0.00           C
ATOM   4927 4C21 POPEG 268      96.688 110.735  50.041  1.00  0.00           C
ATOM   4930 5C21 POPEG 268      95.538 111.385  50.830  1.00  0.00           C
ATOM   4933 6C21 POPEG 268      95.178 110.575  52.080  1.00  0.00           C
ATOM   4936 7C21 POPEG 268      93.958 111.155  52.821  1.00  0.00           C
ATOM   4939 8C21 POPEG 268      93.668 110.435  54.141  1.00  0.00           C
ATOM   4943  C33 POPEG 268      96.788 108.815  38.021  1.00  0.00           C
ATOM   4946  C34 POPEG 268      96.498 107.465  38.691  1.00  0.00           C
ATOM   4949  C35 POPEG 268      96.338 107.625  40.201  1.00  0.00           C
ATOM   4952  C36 POPEG 268      94.918 107.995  40.651  1.00  0.00           C
ATOM   4955  C37 POPEG 268      94.888 108.765  41.991  1.00  0.00           C
ATOM   4958  C38 POPEG 268      93.578 108.605  42.751  1.00  0.00           C
ATOM   4961  C39 POPEG 268      92.498 109.615  42.351  1.00  0.00           C
ATOM   4964 0C31 POPEG 268      91.138 109.205  42.930  1.00  0.00           C
ATOM   4967 1C31 POPEG 268      89.988 110.105  42.480  1.00  0.00           C
ATOM   4970 2C31 POPEG 268      88.618 109.455  42.740  1.00  0.00           C
ATOM   4973 3C31 POPEG 268      88.178 108.525  41.602  1.00  0.00           C
ATOM   4976 4C31 POPEG 268      86.758 107.975  41.811  1.00  0.00           C
ATOM   4979 5C31 POPEG 268      86.208 107.255  40.570  1.00  0.00           C
ATOM   4982 6C31 POPEG 268      84.768 106.745  40.750  1.00  0.00           C
ATOM   4986  NH3 POPEH 269     115.038 111.375  30.342  1.00  0.00           N
ATOM   4990  C12 POPEH 269     115.168 112.515  29.370  1.00  0.00           C
ATOM   4993  C11 POPEH 269     114.528 113.795  29.951  1.00  0.00           C
ATOM   4996  P   POPEH 269     114.228 116.325  29.271  1.00  0.00           P
ATOM   4997  O13 POPEH 269     114.718 117.205  28.201  1.00  0.00           O
ATOM   4998  O14 POPEH 269     112.778 116.045  29.271  1.00  0.00           O
ATOM   4999  O11 POPEH 269     114.628 116.935  30.701  1.00  0.00           O
ATOM   5000  O12 POPEH 269     114.968 114.925  29.200  1.00  0.00           O
ATOM   5001  C1  POPEH 269     113.878 116.525  31.861  1.00  0.00           C
ATOM   5004  C2  POPEH 269     114.798 115.805  32.891  1.00  0.00           C
ATOM   5006  O21 POPEH 269     114.208 114.705  33.611  1.00  0.00           O
ATOM   5007  C21 POPEH 269     112.958 114.625  34.000  1.00  0.00           C
ATOM   5008  O22 POPEH 269     112.018 115.315  33.632  1.00  0.00           O
ATOM   5009  C22 POPEH 269     112.798 113.445  34.951  1.00  0.00           C
ATOM   5012  C3  POPEH 269     115.488 116.775  33.882  1.00  0.00           C
ATOM   5015  O31 POPEH 269     116.758 116.215  34.260  1.00  0.00           O
ATOM   5016  C31 POPEH 269     117.508 116.895  35.090  1.00  0.00           C
ATOM   5017  O32 POPEH 269     117.238 117.965  35.601  1.00  0.00           O
ATOM   5018  C32 POPEH 269     118.858 116.215  35.290  1.00  0.00           C
ATOM   5021  C23 POPEH 269     114.018 113.205  35.881  1.00  0.00           C
ATOM   5024  C24 POPEH 269     113.698 112.385  37.140  1.00  0.00           C
ATOM   5027  C25 POPEH 269     112.668 113.075  38.042  1.00  0.00           C
ATOM   5030  C26 POPEH 269     112.838 112.835  39.542  1.00  0.00           C
ATOM   5033  C27 POPEH 269     112.438 114.085  40.341  1.00  0.00           C
ATOM   5036  C28 POPEH 269     112.518 113.905  41.871  1.00  0.00           C
ATOM   5039  C29 POPEH 269     112.088 115.175  42.580  1.00  0.00           C
ATOM   5041 0C21 POPEH 269     111.068 115.325  43.432  1.00  0.00           C
ATOM   5043 1C21 POPEH 269     110.118 114.255  43.920  1.00  0.00           C
ATOM   5046 2C21 POPEH 269     109.888 114.305  45.441  1.00  0.00           C
ATOM   5049 3C21 POPEH 269     111.108 113.915  46.291  1.00  0.00           C
ATOM   5052 4C21 POPEH 269     110.738 113.645  47.761  1.00  0.00           C
ATOM   5055 5C21 POPEH 269     111.838 112.915  48.552  1.00  0.00           C
ATOM   5058 6C21 POPEH 269     111.338 112.435  49.921  1.00  0.00           C
ATOM   5061 7C21 POPEH 269     112.348 111.545  50.651  1.00  0.00           C
ATOM   5064 8C21 POPEH 269     111.998 111.285  52.112  1.00  0.00           C
ATOM   5068  C33 POPEH 269     118.828 114.685  35.102  1.00  0.00           C
ATOM   5071  C34 POPEH 269     119.178 113.925  36.382  1.00  0.00           C
ATOM   5074  C35 POPEH 269     118.178 114.035  37.532  1.00  0.00           C
ATOM   5077  C36 POPEH 269     118.838 113.765  38.891  1.00  0.00           C
ATOM   5080  C37 POPEH 269     117.928 114.105  40.080  1.00  0.00           C
ATOM   5083  C38 POPEH 269     118.628 114.145  41.440  1.00  0.00           C
ATOM   5086  C39 POPEH 269     119.198 112.795  41.890  1.00  0.00           C
ATOM   5089 0C31 POPEH 269     119.578 112.835  43.381  1.00  0.00           C
ATOM   5092 1C31 POPEH 269     120.208 111.535  43.891  1.00  0.00           C
ATOM   5095 2C31 POPEH 269     120.348 111.545  45.420  1.00  0.00           C
ATOM   5098 3C31 POPEH 269     121.618 110.835  45.921  1.00  0.00           C
ATOM   5101 4C31 POPEH 269     121.728 110.825  47.451  1.00  0.00           C
ATOM   5104 5C31 POPEH 269     123.088 110.335  47.950  1.00  0.00           C
ATOM   5107 6C31 POPEH 269     123.198 110.335  49.481  1.00  0.00           C
ATOM   5111  NH3 POPEI 270      73.038  99.325  29.900  1.00  0.00           N
ATOM   5115  C12 POPEI 270      74.448  99.455  30.412  1.00  0.00           C
ATOM   5118  C11 POPEI 270      74.798 100.905  30.792  1.00  0.00           C
ATOM   5121  P   POPEI 270      77.308 101.655  30.900  1.00  0.00           P
ATOM   5122  O13 POPEI 270      76.978 103.085  30.690  1.00  0.00           O
ATOM   5123  O14 POPEI 270      77.768 100.865  29.731  1.00  0.00           O
ATOM   5124  O11 POPEI 270      78.418 101.575  32.042  1.00  0.00           O
ATOM   5125  O12 POPEI 270      76.028 100.955  31.521  1.00  0.00           O
ATOM   5126  C1  POPEI 270      78.828 102.665  32.870  1.00  0.00           C
ATOM   5129  C2  POPEI 270      78.328 102.455  34.330  1.00  0.00           C
ATOM   5131  O21 POPEI 270      78.518 103.645  35.120  1.00  0.00           O
ATOM   5132  C21 POPEI 270      77.648 104.595  34.840  1.00  0.00           C
ATOM   5133  O22 POPEI 270      76.758 104.515  34.000  1.00  0.00           O
ATOM   5134  C22 POPEI 270      77.698 105.725  35.881  1.00  0.00           C
ATOM   5137  C3  POPEI 270      79.028 101.235  35.012  1.00  0.00           C
ATOM   5140  O31 POPEI 270      79.218 101.365  36.431  1.00  0.00           O
ATOM   5141  C31 POPEI 270      78.278 101.215  37.361  1.00  0.00           C
ATOM   5142  O32 POPEI 270      78.488 101.325  38.551  1.00  0.00           O
ATOM   5143  C32 POPEI 270      76.868 100.925  36.851  1.00  0.00           C
ATOM   5146  C23 POPEI 270      76.428 105.755  36.771  1.00  0.00           C
ATOM   5149  C24 POPEI 270      76.388 104.635  37.820  1.00  0.00           C
ATOM   5152  C25 POPEI 270      77.168 104.985  39.091  1.00  0.00           C
ATOM   5155  C26 POPEI 270      76.308 105.585  40.220  1.00  0.00           C
ATOM   5158  C27 POPEI 270      77.148 105.805  41.490  1.00  0.00           C
ATOM   5161  C28 POPEI 270      76.368 105.745  42.810  1.00  0.00           C
ATOM   5164  C29 POPEI 270      77.358 105.815  43.951  1.00  0.00           C
ATOM   5166 0C21 POPEI 270      77.258 106.525  45.080  1.00  0.00           C
ATOM   5168 1C21 POPEI 270      76.078 107.345  45.541  1.00  0.00           C
ATOM   5171 2C21 POPEI 270      76.098 107.435  47.080  1.00  0.00           C
ATOM   5174 3C21 POPEI 270      74.918 108.215  47.670  1.00  0.00           C
ATOM   5177 4C21 POPEI 270      75.168 108.635  49.121  1.00  0.00           C
ATOM   5180 5C21 POPEI 270      74.008 109.445  49.711  1.00  0.00           C
ATOM   5183 6C21 POPEI 270      74.298 109.935  51.131  1.00  0.00           C
ATOM   5186 7C21 POPEI 270      73.198 110.835  51.691  1.00  0.00           C
ATOM   5189 8C21 POPEI 270      73.468 111.325  53.121  1.00  0.00           C
ATOM   5193  C33 POPEI 270      75.908 100.815  38.061  1.00  0.00           C
ATOM   5196  C34 POPEI 270      74.428 100.665  37.681  1.00  0.00           C
ATOM   5199  C35 POPEI 270      73.468 100.675  38.882  1.00  0.00           C
ATOM   5202  C36 POPEI 270      73.768  99.585  39.920  1.00  0.00           C
ATOM   5205  C37 POPEI 270      72.678  99.485  41.002  1.00  0.00           C
ATOM   5208  C38 POPEI 270      72.948  98.325  41.972  1.00  0.00           C
ATOM   5211  C39 POPEI 270      71.828  98.085  42.990  1.00  0.00           C
ATOM   5214 0C31 POPEI 270      71.768  99.145  44.102  1.00  0.00           C
ATOM   5217 1C31 POPEI 270      70.698  98.795  45.150  1.00  0.00           C
ATOM   5220 2C31 POPEI 270      70.498  99.915  46.192  1.00  0.00           C
ATOM   5223 3C31 POPEI 270      71.188  99.645  47.541  1.00  0.00           C
ATOM   5226 4C31 POPEI 270      72.698  99.425  47.491  1.00  0.00           C
ATOM   5229 5C31 POPEI 270      73.278  99.225  48.891  1.00  0.00           C
ATOM   5232 6C31 POPEI 270      74.748  98.795  48.920  1.00  0.00           C
ATOM   5236  NH3 POPEJ 271      51.898 113.045  74.032  1.00  0.00           N
ATOM   5240  C12 POPEJ 271      51.278 112.715  72.712  1.00  0.00           C
ATOM   5243  C11 POPEJ 271      51.558 111.255  72.320  1.00  0.00           C
ATOM   5246  P   POPEJ 271      49.938 109.855  73.881  1.00  0.00           P
ATOM   5247  O13 POPEJ 271      50.078 109.515  75.312  1.00  0.00           O
ATOM   5248  O14 POPEJ 271      48.968 110.915  73.561  1.00  0.00           O
ATOM   5249  O11 POPEJ 271      49.548 108.525  73.081  1.00  0.00           O
ATOM   5250  O12 POPEJ 271      51.378 110.325  73.392  1.00  0.00           O
ATOM   5251  C1  POPEJ 271      49.648 108.605  71.660  1.00  0.00           C
ATOM   5254  C2  POPEJ 271      49.128 107.315  70.971  1.00  0.00           C
ATOM   5256  O21 POPEJ 271      49.708 107.195  69.660  1.00  0.00           O
ATOM   5257  C21 POPEJ 271      49.458 108.125  68.771  1.00  0.00           C
ATOM   5258  O22 POPEJ 271      48.688 109.065  68.870  1.00  0.00           O
ATOM   5259  C22 POPEJ 271      50.268 107.765  67.532  1.00  0.00           C
ATOM   5262  C3  POPEJ 271      47.578 107.195  70.941  1.00  0.00           C
ATOM   5265  O31 POPEJ 271      47.178 106.155  70.010  1.00  0.00           O
ATOM   5266  C31 POPEJ 271      46.358 106.515  69.050  1.00  0.00           C
ATOM   5267  O32 POPEJ 271      45.718 107.545  68.970  1.00  0.00           O
ATOM   5268  C32 POPEJ 271      46.388 105.445  67.961  1.00  0.00           C
ATOM   5271  C23 POPEJ 271      49.918 108.545  66.241  1.00  0.00           C
ATOM   5274  C24 POPEJ 271      50.778 108.055  65.072  1.00  0.00           C
ATOM   5277  C25 POPEJ 271      50.378 108.665  63.712  1.00  0.00           C
ATOM   5280  C26 POPEJ 271      49.368 107.815  62.930  1.00  0.00           C
ATOM   5283  C27 POPEJ 271      49.468 108.055  61.420  1.00  0.00           C
ATOM   5286  C28 POPEJ 271      48.508 107.155  60.630  1.00  0.00           C
ATOM   5289  C29 POPEJ 271      48.758 107.175  59.141  1.00  0.00           C
ATOM   5291 0C21 POPEJ 271      48.518 106.155  58.302  1.00  0.00           C
ATOM   5293 1C21 POPEJ 271      47.958 104.815  58.712  1.00  0.00           C
ATOM   5296 2C21 POPEJ 271      48.318 103.645  57.782  1.00  0.00           C
ATOM   5299 3C21 POPEJ 271      47.998 102.305  58.451  1.00  0.00           C
ATOM   5302 4C21 POPEJ 271      47.938 101.115  57.491  1.00  0.00           C
ATOM   5305 5C21 POPEJ 271      46.498 100.635  57.271  1.00  0.00           C
ATOM   5308 6C21 POPEJ 271      46.398  99.395  56.360  1.00  0.00           C
ATOM   5311 7C21 POPEJ 271      44.968  98.845  56.282  1.00  0.00           C
ATOM   5314 8C21 POPEJ 271      44.848  97.625  55.380  1.00  0.00           C
ATOM   5318  C33 POPEJ 271      46.778 106.015  66.582  1.00  0.00           C
ATOM   5321  C34 POPEJ 271      47.488 104.985  65.701  1.00  0.00           C
ATOM   5324  C35 POPEJ 271      46.568 103.845  65.240  1.00  0.00           C
ATOM   5327  C36 POPEJ 271      47.298 102.855  64.331  1.00  0.00           C
ATOM   5330  C37 POPEJ 271      46.338 102.055  63.442  1.00  0.00           C
ATOM   5333  C38 POPEJ 271      47.058 101.255  62.351  1.00  0.00           C
ATOM   5336  C39 POPEJ 271      46.128 100.825  61.220  1.00  0.00           C
ATOM   5339 0C31 POPEJ 271      44.968  99.925  61.661  1.00  0.00           C
ATOM   5342 1C31 POPEJ 271      44.108  99.455  60.481  1.00  0.00           C
ATOM   5345 2C31 POPEJ 271      42.758  98.875  60.921  1.00  0.00           C
ATOM   5348 3C31 POPEJ 271      41.918  98.305  59.771  1.00  0.00           C
ATOM   5351 4C31 POPEJ 271      41.448  99.365  58.762  1.00  0.00           C
ATOM   5354 5C31 POPEJ 271      40.518  98.775  57.691  1.00  0.00           C
ATOM   5357 6C31 POPEJ 271      40.078  99.795  56.652  1.00  0.00           C
ATOM   5361  NH3 POPEK 272      40.348  48.865  36.661  1.00  0.00           N
ATOM   5365  C12 POPEK 272      39.778  48.365  35.352  1.00  0.00           C
ATOM   5368  C11 POPEK 272      38.568  47.405  35.531  1.00  0.00           C
ATOM   5371  P   POPEK 272      36.438  48.915  35.500  1.00  0.00           P
ATOM   5372  O13 POPEK 272      37.078  49.335  34.231  1.00  0.00           O
ATOM   5373  O14 POPEK 272      35.088  48.305  35.461  1.00  0.00           O
ATOM   5374  O11 POPEK 272      36.368  50.135  36.500  1.00  0.00           O
ATOM   5375  O12 POPEK 272      37.488  47.985  36.291  1.00  0.00           O
ATOM   5376  C1  POPEK 272      36.248  49.915  37.911  1.00  0.00           C
ATOM   5379  C2  POPEK 272      35.258  50.915  38.572  1.00  0.00           C
ATOM   5381  O21 POPEK 272      35.918  51.605  39.660  1.00  0.00           O
ATOM   5382  C21 POPEK 272      35.978  51.075  40.871  1.00  0.00           C
ATOM   5383  O22 POPEK 272      35.798  49.895  41.151  1.00  0.00           O
ATOM   5384  C22 POPEK 272      36.318  52.165  41.911  1.00  0.00           C
ATOM   5387  C3  POPEK 272      33.898  50.205  38.900  1.00  0.00           C
ATOM   5390  O31 POPEK 272      32.708  51.015  38.861  1.00  0.00           O
ATOM   5391  C31 POPEK 272      32.588  51.975  39.780  1.00  0.00           C
ATOM   5392  O32 POPEK 272      33.458  52.765  40.102  1.00  0.00           O
ATOM   5393  C32 POPEK 272      31.248  51.835  40.481  1.00  0.00           C
ATOM   5396  C23 POPEK 272      35.168  52.335  42.930  1.00  0.00           C
ATOM   5399  C24 POPEK 272      35.378  53.285  44.121  1.00  0.00           C
ATOM   5402  C25 POPEK 272      36.108  52.625  45.290  1.00  0.00           C
ATOM   5405  C26 POPEK 272      35.538  53.055  46.651  1.00  0.00           C
ATOM   5408  C27 POPEK 272      36.378  52.535  47.821  1.00  0.00           C
ATOM   5411  C28 POPEK 272      35.788  52.885  49.191  1.00  0.00           C
ATOM   5414  C29 POPEK 272      36.758  52.525  50.282  1.00  0.00           C
ATOM   5416 0C21 POPEK 272      37.018  53.235  51.391  1.00  0.00           C
ATOM   5418 1C21 POPEK 272      36.338  54.515  51.841  1.00  0.00           C
ATOM   5421 2C21 POPEK 272      35.818  54.395  53.292  1.00  0.00           C
ATOM   5424 3C21 POPEK 272      36.938  54.295  54.352  1.00  0.00           C
ATOM   5427 4C21 POPEK 272      36.528  53.515  55.621  1.00  0.00           C
ATOM   5430 5C21 POPEK 272      36.268  52.025  55.352  1.00  0.00           C
ATOM   5433 6C21 POPEK 272      36.238  51.185  56.631  1.00  0.00           C
ATOM   5436 7C21 POPEK 272      36.338  49.675  56.340  1.00  0.00           C
ATOM   5439 8C21 POPEK 272      36.438  48.825  57.610  1.00  0.00           C
ATOM   5443  C33 POPEK 272      31.258  52.395  41.921  1.00  0.00           C
ATOM   5446  C34 POPEK 272      30.228  51.665  42.790  1.00  0.00           C
ATOM   5449  C35 POPEK 272      29.848  52.385  44.081  1.00  0.00           C
ATOM   5452  C36 POPEK 272      30.998  52.605  45.071  1.00  0.00           C
ATOM   5455  C37 POPEK 272      30.428  52.955  46.451  1.00  0.00           C
ATOM   5458  C38 POPEK 272      31.418  53.655  47.392  1.00  0.00           C
ATOM   5461  C39 POPEK 272      30.778  54.015  48.741  1.00  0.00           C
ATOM   5464 0C31 POPEK 272      30.508  52.795  49.631  1.00  0.00           C
ATOM   5467 1C31 POPEK 272      29.898  53.175  50.980  1.00  0.00           C
ATOM   5470 2C31 POPEK 272      29.708  51.945  51.890  1.00  0.00           C
ATOM   5473 3C31 POPEK 272      29.398  52.305  53.350  1.00  0.00           C
ATOM   5476 4C31 POPEK 272      30.618  52.875  54.091  1.00  0.00           C
ATOM   5479 5C31 POPEK 272      30.348  53.225  55.561  1.00  0.00           C
ATOM   5482 6C31 POPEK 272      31.608  53.705  56.282  1.00  0.00           C
ATOM   5486  NH3 POPEL 273      96.918  66.035  30.750  1.00  0.00           N
ATOM   5490  C12 POPEL 273      98.288  65.405  30.830  1.00  0.00           C
ATOM   5493  C11 POPEL 273      99.138  66.115  31.901  1.00  0.00           C
ATOM   5496  P   POPEL 273      98.078  68.285  32.852  1.00  0.00           P
ATOM   5497  O13 POPEL 273      97.798  69.635  32.330  1.00  0.00           O
ATOM   5498  O14 POPEL 273      96.888  67.435  33.091  1.00  0.00           O
ATOM   5499  O11 POPEL 273      98.998  68.355  34.110  1.00  0.00           O
ATOM   5500  O12 POPEL 273      98.968  67.525  31.802  1.00  0.00           O
ATOM   5501  C1  POPEL 273      98.828  67.555  35.271  1.00  0.00           C
ATOM   5504  C2  POPEL 273      98.338  68.495  36.391  1.00  0.00           C
ATOM   5506  O21 POPEL 273      98.738  68.085  37.711  1.00  0.00           O
ATOM   5507  C21 POPEL 273      98.548  66.835  38.061  1.00  0.00           C
ATOM   5508  O22 POPEL 273      97.918  65.985  37.441  1.00  0.00           O
ATOM   5509  C22 POPEL 273      99.168  66.625  39.441  1.00  0.00           C
ATOM   5512  C3  POPEL 273      96.808  68.795  36.271  1.00  0.00           C
ATOM   5515  O31 POPEL 273      96.368  69.765  37.242  1.00  0.00           O
ATOM   5516  C31 POPEL 273      96.658  71.025  36.941  1.00  0.00           C
ATOM   5517  O32 POPEL 273      97.258  71.395  35.942  1.00  0.00           O
ATOM   5518  C32 POPEL 273      96.238  71.935  38.070  1.00  0.00           C
ATOM   5521  C23 POPEL 273      98.248  67.075  40.602  1.00  0.00           C
ATOM   5524  C24 POPEL 273      98.878  66.735  41.951  1.00  0.00           C
ATOM   5527  C25 POPEL 273      97.898  66.725  43.121  1.00  0.00           C
ATOM   5530  C26 POPEL 273      97.548  68.095  43.721  1.00  0.00           C
ATOM   5533  C27 POPEL 273      96.688  67.905  44.980  1.00  0.00           C
ATOM   5536  C28 POPEL 273      96.138  69.205  45.591  1.00  0.00           C
ATOM   5539  C29 POPEL 273      97.188  69.955  46.370  1.00  0.00           C
ATOM   5541 0C21 POPEL 273      97.068  70.435  47.620  1.00  0.00           C
ATOM   5543 1C21 POPEL 273      95.838  70.405  48.502  1.00  0.00           C
ATOM   5546 2C21 POPEL 273      95.998  69.415  49.671  1.00  0.00           C
ATOM   5549 3C21 POPEL 273      97.168  69.785  50.602  1.00  0.00           C
ATOM   5552 4C21 POPEL 273      97.148  69.065  51.951  1.00  0.00           C
ATOM   5555 5C21 POPEL 273      97.828  67.695  51.991  1.00  0.00           C
ATOM   5558 6C21 POPEL 273      98.168  67.315  53.442  1.00  0.00           C
ATOM   5561 7C21 POPEL 273      98.438  65.835  53.681  1.00  0.00           C
ATOM   5564 8C21 POPEL 273      98.678  65.535  55.170  1.00  0.00           C
ATOM   5568  C33 POPEL 273      96.938  71.625  39.411  1.00  0.00           C
ATOM   5571  C34 POPEL 273      96.708  72.755  40.411  1.00  0.00           C
ATOM   5574  C35 POPEL 273      97.178  72.435  41.831  1.00  0.00           C
ATOM   5577  C36 POPEL 273      96.528  73.385  42.841  1.00  0.00           C
ATOM   5580  C37 POPEL 273      97.088  73.265  44.270  1.00  0.00           C
ATOM   5583  C38 POPEL 273      96.088  73.815  45.290  1.00  0.00           C
ATOM   5586  C39 POPEL 273      96.668  74.005  46.691  1.00  0.00           C
ATOM   5589 0C31 POPEL 273      95.568  74.325  47.701  1.00  0.00           C
ATOM   5592 1C31 POPEL 273      96.088  74.535  49.121  1.00  0.00           C
ATOM   5595 2C31 POPEL 273      94.998  75.085  50.050  1.00  0.00           C
ATOM   5598 3C31 POPEL 273      95.208  74.695  51.521  1.00  0.00           C
ATOM   5601 4C31 POPEL 273      94.948  73.205  51.791  1.00  0.00           C
ATOM   5604 5C31 POPEL 273      94.648  72.915  53.261  1.00  0.00           C
ATOM   5607 6C31 POPEL 273      94.328  71.455  53.540  1.00  0.00           C
ATOM   5611  NH3 POPEM 274      87.958  35.105  30.271  1.00  0.00           N
ATOM   5615  C12 POPEM 274      88.678  34.145  31.181  1.00  0.00           C
ATOM   5618  C11 POPEM 274      87.698  33.165  31.841  1.00  0.00           C
ATOM   5621  P   POPEM 274      88.188  30.865  30.591  1.00  0.00           P
ATOM   5622  O13 POPEM 274      87.278  29.845  30.030  1.00  0.00           O
ATOM   5623  O14 POPEM 274      89.278  31.375  29.741  1.00  0.00           O
ATOM   5624  O11 POPEM 274      88.738  30.435  32.031  1.00  0.00           O
ATOM   5625  O12 POPEM 274      87.268  32.115  30.970  1.00  0.00           O
ATOM   5626  C1  POPEM 274      87.788  29.995  33.021  1.00  0.00           C
ATOM   5629  C2  POPEM 274      88.438  29.285  34.250  1.00  0.00           C
ATOM   5631  O21 POPEM 274      88.898  30.225  35.250  1.00  0.00           O
ATOM   5632  C21 POPEM 274      90.208  30.325  35.490  1.00  0.00           C
ATOM   5633  O22 POPEM 274      91.098  30.075  34.710  1.00  0.00           O
ATOM   5634  C22 POPEM 274      90.498  30.895  36.861  1.00  0.00           C
ATOM   5637  C3  POPEM 274      89.388  28.135  33.811  1.00  0.00           C
ATOM   5640  O31 POPEM 274      89.968  27.475  34.962  1.00  0.00           O
ATOM   5641  C31 POPEM 274      89.958  26.165  34.931  1.00  0.00           C
ATOM   5642  O32 POPEM 274      89.428  25.465  34.082  1.00  0.00           O
ATOM   5643  C32 POPEM 274      90.618  25.595  36.170  1.00  0.00           C
ATOM   5646  C23 POPEM 274      91.678  30.155  37.550  1.00  0.00           C
ATOM   5649  C24 POPEM 274      91.208  28.855  38.201  1.00  0.00           C
ATOM   5652  C25 POPEM 274      92.188  28.245  39.222  1.00  0.00           C
ATOM   5655  C26 POPEM 274      91.898  28.625  40.691  1.00  0.00           C
ATOM   5658  C27 POPEM 274      92.858  27.985  41.721  1.00  0.00           C
ATOM   5661  C28 POPEM 274      92.568  28.395  43.181  1.00  0.00           C
ATOM   5664  C29 POPEM 274      91.168  28.095  43.671  1.00  0.00           C
ATOM   5666 0C21 POPEM 274      90.758  27.065  44.441  1.00  0.00           C
ATOM   5668 1C21 POPEM 274      91.598  25.925  44.971  1.00  0.00           C
ATOM   5671 2C21 POPEM 274      91.678  25.835  46.501  1.00  0.00           C
ATOM   5674 3C21 POPEM 274      90.328  25.635  47.211  1.00  0.00           C
ATOM   5677 4C21 POPEM 274      90.488  25.155  48.660  1.00  0.00           C
ATOM   5680 5C21 POPEM 274      89.308  25.555  49.551  1.00  0.00           C
ATOM   5683 6C21 POPEM 274      89.368  24.945  50.951  1.00  0.00           C
ATOM   5686 7C21 POPEM 274      88.348  25.575  51.901  1.00  0.00           C
ATOM   5689 8C21 POPEM 274      88.278  24.865  53.251  1.00  0.00           C
ATOM   5693  C33 POPEM 274      89.938  24.265  36.550  1.00  0.00           C
ATOM   5696  C34 POPEM 274      89.088  24.355  37.811  1.00  0.00           C
ATOM   5699  C35 POPEM 274      89.878  24.695  39.082  1.00  0.00           C
ATOM   5702  C36 POPEM 274      89.318  23.955  40.290  1.00  0.00           C
ATOM   5705  C37 POPEM 274      87.898  24.405  40.661  1.00  0.00           C
ATOM   5708  C38 POPEM 274      87.228  23.485  41.680  1.00  0.00           C
ATOM   5711  C39 POPEM 274      88.088  23.245  42.920  1.00  0.00           C
ATOM   5714 0C31 POPEM 274      87.268  22.675  44.091  1.00  0.00           C
ATOM   5717 1C31 POPEM 274      88.138  22.295  45.290  1.00  0.00           C
ATOM   5720 2C31 POPEM 274      87.308  21.915  46.532  1.00  0.00           C
ATOM   5723 3C31 POPEM 274      88.158  21.435  47.711  1.00  0.00           C
ATOM   5726 4C31 POPEM 274      88.818  20.075  47.442  1.00  0.00           C
ATOM   5729 5C31 POPEM 274      89.738  19.625  48.572  1.00  0.00           C
ATOM   5732 6C31 POPEM 274      90.508  18.335  48.251  1.00  0.00           C
ATOM   5736  NH3 POPEN 275      25.928  65.915  75.382  1.00  0.00           N
ATOM   5740  C12 POPEN 275      26.858  64.745  75.661  1.00  0.00           C
ATOM   5743  C11 POPEN 275      27.298  64.005  74.381  1.00  0.00           C
ATOM   5746  P   POPEN 275      28.808  61.935  75.080  1.00  0.00           P
ATOM   5747  O13 POPEN 275      29.288  62.635  76.271  1.00  0.00           O
ATOM   5748  O14 POPEN 275      28.648  60.475  75.172  1.00  0.00           O
ATOM   5749  O11 POPEN 275      29.838  62.265  73.980  1.00  0.00           O
ATOM   5750  O12 POPEN 275      27.458  62.595  74.561  1.00  0.00           O
ATOM   5751  C1  POPEN 275      29.808  61.695  72.681  1.00  0.00           C
ATOM   5754  C2  POPEN 275      29.958  62.825  71.652  1.00  0.00           C
ATOM   5756  O21 POPEN 275      30.648  62.355  70.491  1.00  0.00           O
ATOM   5757  C21 POPEN 275      30.018  61.465  69.771  1.00  0.00           C
ATOM   5758  O22 POPEN 275      28.888  61.025  69.951  1.00  0.00           O
ATOM   5759  C22 POPEN 275      30.938  61.095  68.622  1.00  0.00           C
ATOM   5762  C3  POPEN 275      30.778  63.995  72.282  1.00  0.00           C
ATOM   5765  O31 POPEN 275      31.378  64.875  71.322  1.00  0.00           O
ATOM   5766  C31 POPEN 275      32.688  64.685  71.120  1.00  0.00           C
ATOM   5767  O32 POPEN 275      33.418  64.005  71.800  1.00  0.00           O
ATOM   5768  C32 POPEN 275      33.098  65.325  69.820  1.00  0.00           C
ATOM   5771  C23 POPEN 275      30.158  60.565  67.410  1.00  0.00           C
ATOM   5774  C24 POPEN 275      31.118  60.215  66.271  1.00  0.00           C
ATOM   5777  C25 POPEN 275      30.378  59.655  65.050  1.00  0.00           C
ATOM   5780  C26 POPEN 275      29.658  60.735  64.231  1.00  0.00           C
ATOM   5783  C27 POPEN 275      28.938  60.145  63.011  1.00  0.00           C
ATOM   5786  C28 POPEN 275      28.178  61.205  62.192  1.00  0.00           C
ATOM   5789  C29 POPEN 275      26.978  61.735  62.920  1.00  0.00           C
ATOM   5791 0C21 POPEN 275      25.688  61.435  62.691  1.00  0.00           C
ATOM   5793 1C21 POPEN 275      25.148  60.495  61.641  1.00  0.00           C
ATOM   5796 2C21 POPEN 275      24.268  61.245  60.621  1.00  0.00           C
ATOM   5799 3C21 POPEN 275      23.478  60.275  59.730  1.00  0.00           C
ATOM   5802 4C21 POPEN 275      22.148  60.815  59.180  1.00  0.00           C
ATOM   5805 5C21 POPEN 275      20.938  60.645  60.121  1.00  0.00           C
ATOM   5808 6C21 POPEN 275      20.948  61.575  61.340  1.00  0.00           C
ATOM   5811 7C21 POPEN 275      19.618  61.575  62.112  1.00  0.00           C
ATOM   5814 8C21 POPEN 275      19.588  62.575  63.270  1.00  0.00           C
ATOM   5818  C33 POPEN 275      33.868  64.305  68.962  1.00  0.00           C
ATOM   5821  C34 POPEN 275      33.748  64.645  67.480  1.00  0.00           C
ATOM   5824  C35 POPEN 275      34.508  63.655  66.610  1.00  0.00           C
ATOM   5827  C36 POPEN 275      34.048  63.715  65.160  1.00  0.00           C
ATOM   5830  C37 POPEN 275      34.958  62.935  64.231  1.00  0.00           C
ATOM   5833  C38 POPEN 275      34.398  62.865  62.810  1.00  0.00           C
ATOM   5836  C39 POPEN 275      35.488  62.575  61.782  1.00  0.00           C
ATOM   5839 0C31 POPEN 275      34.908  62.395  60.381  1.00  0.00           C
ATOM   5842 1C31 POPEN 275      35.998  62.395  59.301  1.00  0.00           C
ATOM   5845 2C31 POPEN 275      35.438  62.025  57.920  1.00  0.00           C
ATOM   5848 3C31 POPEN 275      35.638  60.545  57.532  1.00  0.00           C
ATOM   5851 4C31 POPEN 275      35.108  59.505  58.521  1.00  0.00           C
ATOM   5854 5C31 POPEN 275      35.408  58.075  58.042  1.00  0.00           C
ATOM   5857 6C31 POPEN 275      34.728  56.985  58.871  1.00  0.00           C
ATOM   5861  NH3 POPEO 276      64.118 119.461  72.980  1.00  0.00           N
ATOM   5865  C12 POPEO 276      64.728 118.455  72.040  1.00  0.00           C
ATOM   5868  C11 POPEO 276      65.778 117.605  72.771  1.00  0.00           C
ATOM   5871  P   POPEO 276      66.268 115.325  71.611  1.00  0.00           P
ATOM   5872  O13 POPEO 276      66.658 114.575  72.821  1.00  0.00           O
ATOM   5873  O14 POPEO 276      64.878 115.175  71.150  1.00  0.00           O
ATOM   5874  O11 POPEO 276      67.348 115.015  70.480  1.00  0.00           O
ATOM   5875  O12 POPEO 276      66.568 116.855  71.862  1.00  0.00           O
ATOM   5876  C1  POPEO 276      67.008 114.475  69.201  1.00  0.00           C
ATOM   5879  C2  POPEO 276      67.818 115.095  68.000  1.00  0.00           C
ATOM   5881  O21 POPEO 276      67.778 114.225  66.852  1.00  0.00           O
ATOM   5882  C21 POPEO 276      68.438 113.075  66.932  1.00  0.00           C
ATOM   5883  O22 POPEO 276      69.008 112.635  67.921  1.00  0.00           O
ATOM   5884  C22 POPEO 276      68.398 112.455  65.510  1.00  0.00           C
ATOM   5887  C3  POPEO 276      69.288 115.505  68.330  1.00  0.00           C
ATOM   5890  O31 POPEO 276      70.068 115.715  67.121  1.00  0.00           O
ATOM   5891  C31 POPEO 276      69.958 116.945  66.610  1.00  0.00           C
ATOM   5892  O32 POPEO 276      69.288 117.835  67.080  1.00  0.00           O
ATOM   5893  C32 POPEO 276      70.788 117.065  65.332  1.00  0.00           C
ATOM   5896  C23 POPEO 276      69.028 111.055  65.311  1.00  0.00           C
ATOM   5899  C24 POPEO 276      68.878 110.505  63.871  1.00  0.00           C
ATOM   5902  C25 POPEO 276      69.478 111.365  62.740  1.00  0.00           C
ATOM   5905  C26 POPEO 276      68.458 112.285  62.052  1.00  0.00           C
ATOM   5908  C27 POPEO 276      69.078 113.125  60.910  1.00  0.00           C
ATOM   5911  C28 POPEO 276      68.148 114.225  60.341  1.00  0.00           C
ATOM   5914  C29 POPEO 276      66.988 113.665  59.561  1.00  0.00           C
ATOM   5916 0C21 POPEO 276      66.508 114.135  58.391  1.00  0.00           C
ATOM   5918 1C21 POPEO 276      66.978 115.345  57.621  1.00  0.00           C
ATOM   5921 2C21 POPEO 276      67.668 114.995  56.282  1.00  0.00           C
ATOM   5924 3C21 POPEO 276      69.028 114.295  56.462  1.00  0.00           C
ATOM   5927 4C21 POPEO 276      69.968 114.475  55.261  1.00  0.00           C
ATOM   5930 5C21 POPEO 276      69.448 113.855  53.951  1.00  0.00           C
ATOM   5933 6C21 POPEO 276      70.358 114.165  52.751  1.00  0.00           C
ATOM   5936 7C21 POPEO 276      69.858 113.535  51.440  1.00  0.00           C
ATOM   5939 8C21 POPEO 276      70.708 113.875  50.220  1.00  0.00           C
ATOM   5943  C33 POPEO 276      70.238 116.215  64.161  1.00  0.00           C
ATOM   5946  C34 POPEO 276      71.258 116.025  63.032  1.00  0.00           C
ATOM   5949  C35 POPEO 276      71.578 117.295  62.230  1.00  0.00           C
ATOM   5952  C36 POPEO 276      70.468 117.745  61.282  1.00  0.00           C
ATOM   5955  C37 POPEO 276      70.908 118.905  60.370  1.00  0.00           C
ATOM   5958  C38 POPEO 276      71.698 118.455  59.141  1.00  0.00           C
ATOM   5961  C39 POPEO 276      70.798 118.015  57.972  1.00  0.00           C
ATOM   5964 0C31 POPEO 276      70.198 119.215  57.221  1.00  0.00           C
ATOM   5967 1C31 POPEO 276      69.288 118.805  56.061  1.00  0.00           C
ATOM   5970 2C31 POPEO 276      68.838 120.011  55.231  1.00  0.00           C
ATOM   5973 3C31 POPEO 276      67.948 119.651  54.032  1.00  0.00           C
ATOM   5976 4C31 POPEO 276      66.698 118.845  54.390  1.00  0.00           C
ATOM   5979 5C31 POPEO 276      65.758 118.645  53.201  1.00  0.00           C
ATOM   5982 6C31 POPEO 276      64.658 117.625  53.491  1.00  0.00           C
ATOM   5986  NH3 POPEP 277      25.608  87.135  31.851  1.00  0.00           N
ATOM   5990  C12 POPEP 277      24.328  86.325  31.911  1.00  0.00           C
ATOM   5993  C11 POPEP 277      23.078  87.185  31.651  1.00  0.00           C
ATOM   5996  P   POPEP 277      20.648  86.175  31.712  1.00  0.00           P
ATOM   5997  O13 POPEP 277      19.838  87.395  31.511  1.00  0.00           O
ATOM   5998  O14 POPEP 277      20.018  84.965  31.150  1.00  0.00           O
ATOM   5999  O11 POPEP 277      21.028  85.955  33.231  1.00  0.00           O
ATOM   6000  O12 POPEP 277      22.058  86.395  31.031  1.00  0.00           O
ATOM   6001  C1  POPEP 277      20.388  86.645  34.301  1.00  0.00           C
ATOM   6004  C2  POPEP 277      19.298  85.785  35.001  1.00  0.00           C
ATOM   6006  O21 POPEP 277      18.588  86.595  35.960  1.00  0.00           O
ATOM   6007  C21 POPEP 277      19.158  86.875  37.121  1.00  0.00           C
ATOM   6008  O22 POPEP 277      20.338  86.755  37.401  1.00  0.00           O
ATOM   6009  C22 POPEP 277      18.108  87.365  38.121  1.00  0.00           C
ATOM   6012  C3  POPEP 277      19.858  84.445  35.580  1.00  0.00           C
ATOM   6015  O31 POPEP 277      18.928  83.365  35.771  1.00  0.00           O
ATOM   6016  C31 POPEP 277      17.918  83.465  36.620  1.00  0.00           C
ATOM   6017  O32 POPEP 277      17.378  84.475  37.011  1.00  0.00           O
ATOM   6018  C32 POPEP 277      17.658  82.095  37.221  1.00  0.00           C
ATOM   6021  C23 POPEP 277      18.278  86.665  39.500  1.00  0.00           C
ATOM   6024  C24 POPEP 277      17.278  87.185  40.541  1.00  0.00           C
ATOM   6027  C25 POPEP 277      17.348  86.425  41.881  1.00  0.00           C
ATOM   6030  C26 POPEP 277      16.108  86.695  42.740  1.00  0.00           C
ATOM   6033  C27 POPEP 277      16.388  86.715  44.240  1.00  0.00           C
ATOM   6036  C28 POPEP 277      15.118  87.075  45.032  1.00  0.00           C
ATOM   6039  C29 POPEP 277      15.398  87.245  46.501  1.00  0.00           C
ATOM   6041 0C21 POPEP 277      14.718  86.675  47.501  1.00  0.00           C
ATOM   6043 1C21 POPEP 277      13.538  85.755  47.351  1.00  0.00           C
ATOM   6046 2C21 POPEP 277      13.938  84.275  47.230  1.00  0.00           C
ATOM   6049 3C21 POPEP 277      12.708  83.365  47.112  1.00  0.00           C
ATOM   6052 4C21 POPEP 277      13.058  81.895  47.311  1.00  0.00           C
ATOM   6055 5C21 POPEP 277      11.818  81.005  47.431  1.00  0.00           C
ATOM   6058 6C21 POPEP 277      12.158  79.635  48.032  1.00  0.00           C
ATOM   6061 7C21 POPEP 277      10.938  78.735  48.201  1.00  0.00           C
ATOM   6064 8C21 POPEP 277      11.208  77.555  49.130  1.00  0.00           C
ATOM   6068  C33 POPEP 277      17.838  82.175  38.761  1.00  0.00           C
ATOM   6071  C34 POPEP 277      18.678  81.045  39.351  1.00  0.00           C
ATOM   6074  C35 POPEP 277      18.718  81.105  40.881  1.00  0.00           C
ATOM   6077  C36 POPEP 277      19.448  82.325  41.470  1.00  0.00           C
ATOM   6080  C37 POPEP 277      19.228  82.445  42.990  1.00  0.00           C
ATOM   6083  C38 POPEP 277      20.048  83.575  43.631  1.00  0.00           C
ATOM   6086  C39 POPEP 277      21.528  83.215  43.882  1.00  0.00           C
ATOM   6089 0C31 POPEP 277      21.858  82.995  45.360  1.00  0.00           C
ATOM   6092 1C31 POPEP 277      23.328  82.595  45.570  1.00  0.00           C
ATOM   6095 2C31 POPEP 277      23.698  82.305  47.042  1.00  0.00           C
ATOM   6098 3C31 POPEP 277      24.118  83.555  47.831  1.00  0.00           C
ATOM   6101 4C31 POPEP 277      24.548  83.215  49.270  1.00  0.00           C
ATOM   6104 5C31 POPEP 277      25.128  84.425  50.021  1.00  0.00           C
ATOM   6107 6C31 POPEP 277      25.378  84.145  51.511  1.00  0.00           C
ATOM   6111  NH3 POPEQ 278      53.578  49.245  79.730  1.00  0.00           N
ATOM   6115  C12 POPEQ 278      55.088  49.285  79.660  1.00  0.00           C
ATOM   6118  C11 POPEQ 278      55.778  48.785  80.951  1.00  0.00           C
ATOM   6121  P   POPEQ 278      54.308  46.825  81.912  1.00  0.00           P
ATOM   6122  O13 POPEQ 278      54.688  45.655  82.720  1.00  0.00           O
ATOM   6123  O14 POPEQ 278      53.668  47.965  82.602  1.00  0.00           O
ATOM   6124  O11 POPEQ 278      53.428  46.415  80.671  1.00  0.00           O
ATOM   6125  O12 POPEQ 278      55.588  47.395  81.201  1.00  0.00           O
ATOM   6126  C1  POPEQ 278      53.948  45.445  79.751  1.00  0.00           C
ATOM   6129  C2  POPEQ 278      53.398  45.675  78.331  1.00  0.00           C
ATOM   6131  O21 POPEQ 278      54.018  46.875  77.812  1.00  0.00           O
ATOM   6132  C21 POPEQ 278      54.658  46.925  76.632  1.00  0.00           C
ATOM   6133  O22 POPEQ 278      55.398  47.855  76.322  1.00  0.00           O
ATOM   6134  C22 POPEQ 278      54.288  45.855  75.601  1.00  0.00           C
ATOM   6137  C3  POPEQ 278      51.848  45.835  78.392  1.00  0.00           C
ATOM   6140  O31 POPEQ 278      51.258  45.905  77.081  1.00  0.00           O
ATOM   6141  C31 POPEQ 278      50.998  47.115  76.602  1.00  0.00           C
ATOM   6142  O32 POPEQ 278      51.138  48.165  77.212  1.00  0.00           O
ATOM   6143  C32 POPEQ 278      50.578  46.975  75.142  1.00  0.00           C
ATOM   6146  C23 POPEQ 278      55.378  44.785  75.421  1.00  0.00           C
ATOM   6149  C24 POPEQ 278      55.018  43.725  74.370  1.00  0.00           C
ATOM   6152  C25 POPEQ 278      56.228  42.875  73.951  1.00  0.00           C
ATOM   6155  C26 POPEQ 278      55.908  41.995  72.742  1.00  0.00           C
ATOM   6158  C27 POPEQ 278      57.168  41.525  71.991  1.00  0.00           C
ATOM   6161  C28 POPEQ 278      56.888  40.545  70.822  1.00  0.00           C
ATOM   6164  C29 POPEQ 278      55.988  41.075  69.730  1.00  0.00           C
ATOM   6166 0C21 POPEQ 278      56.098  40.785  68.421  1.00  0.00           C
ATOM   6168 1C21 POPEQ 278      57.148  39.895  67.811  1.00  0.00           C
ATOM   6171 2C21 POPEQ 278      57.088  39.845  66.271  1.00  0.00           C
ATOM   6174 3C21 POPEQ 278      57.228  41.225  65.612  1.00  0.00           C
ATOM   6177 4C21 POPEQ 278      57.808  41.195  64.180  1.00  0.00           C
ATOM   6180 5C21 POPEQ 278      57.018  40.275  63.241  1.00  0.00           C
ATOM   6183 6C21 POPEQ 278      57.428  40.425  61.771  1.00  0.00           C
ATOM   6186 7C21 POPEQ 278      56.398  39.775  60.840  1.00  0.00           C
ATOM   6189 8C21 POPEQ 278      56.828  39.675  59.380  1.00  0.00           C
ATOM   6193  C33 POPEQ 278      50.568  48.335  74.400  1.00  0.00           C
ATOM   6196  C34 POPEQ 278      51.968  48.875  74.102  1.00  0.00           C
ATOM   6199  C35 POPEQ 278      52.648  48.215  72.891  1.00  0.00           C
ATOM   6202  C36 POPEQ 278      52.078  48.725  71.562  1.00  0.00           C
ATOM   6205  C37 POPEQ 278      52.798  48.125  70.352  1.00  0.00           C
ATOM   6208  C38 POPEQ 278      52.398  48.785  69.040  1.00  0.00           C
ATOM   6211  C39 POPEQ 278      53.028  48.145  67.800  1.00  0.00           C
ATOM   6214 0C31 POPEQ 278      54.538  47.905  67.891  1.00  0.00           C
ATOM   6217 1C31 POPEQ 278      54.998  46.585  68.502  1.00  0.00           C
ATOM   6220 2C31 POPEQ 278      56.208  46.055  67.730  1.00  0.00           C
ATOM   6223 3C31 POPEQ 278      56.868  44.855  68.400  1.00  0.00           C
ATOM   6226 4C31 POPEQ 278      58.148  44.465  67.660  1.00  0.00           C
ATOM   6229 5C31 POPEQ 278      58.948  43.435  68.462  1.00  0.00           C
ATOM   6232 6C31 POPEQ 278      60.008  42.735  67.642  1.00  0.00           C
ATOM   6236  NH3 POPER 279     126.988 128.981  73.931  1.00  0.00           N
ATOM   6240  C12 POPER 279     125.588 128.431  73.710  1.00  0.00           C
ATOM   6243  C11 POPER 279     124.648 128.721  74.900  1.00  0.00           C
ATOM   6246  P   POPER 279     122.148 129.481  75.201  1.00  0.00           P
ATOM   6247  O13 POPER 279     121.478 128.591  76.181  1.00  0.00           O
ATOM   6248  O14 POPER 279     122.778 130.721  75.731  1.00  0.00           O
ATOM   6249  O11 POPER 279     121.148 129.831  74.011  1.00  0.00           O
ATOM   6250  O12 POPER 279     123.298 128.661  74.441  1.00  0.00           O
ATOM   6251  C1  POPER 279     120.918 128.841  73.001  1.00  0.00           C
ATOM   6254  C2  POPER 279     119.548 129.031  72.291  1.00  0.00           C
ATOM   6256  O21 POPER 279     119.578 128.151  71.161  1.00  0.00           O
ATOM   6257  C21 POPER 279     118.438 127.591  70.761  1.00  0.00           C
ATOM   6258  O22 POPER 279     117.328 127.811  71.241  1.00  0.00           O
ATOM   6259  C22 POPER 279     118.748 126.681  69.581  1.00  0.00           C
ATOM   6262  C3  POPER 279     119.338 130.521  71.851  1.00  0.00           C
ATOM   6265  O31 POPER 279     118.188 130.721  70.991  1.00  0.00           O
ATOM   6266  C31 POPER 279     118.438 130.621  69.691  1.00  0.00           C
ATOM   6267  O32 POPER 279     119.528 130.401  69.190  1.00  0.00           O
ATOM   6268  C32 POPER 279     117.128 130.861  68.922  1.00  0.00           C
ATOM   6271  C23 POPER 279     117.628 125.691  69.152  1.00  0.00           C
ATOM   6274  C24 POPER 279     118.038 124.911  67.891  1.00  0.00           C
ATOM   6277  C25 POPER 279     117.858 123.381  67.981  1.00  0.00           C
ATOM   6280  C26 POPER 279     116.398 122.921  67.841  1.00  0.00           C
ATOM   6283  C27 POPER 279     116.288 121.391  67.690  1.00  0.00           C
ATOM   6286  C28 POPER 279     114.838 120.871  67.660  1.00  0.00           C
ATOM   6289  C29 POPER 279     113.958 121.531  66.620  1.00  0.00           C
ATOM   6291 0C21 POPER 279     113.728 121.121  65.360  1.00  0.00           C
ATOM   6293 1C21 POPER 279     114.318 119.921  64.660  1.00  0.00           C
ATOM   6296 2C21 POPER 279     115.158 120.381  63.461  1.00  0.00           C
ATOM   6299 3C21 POPER 279     115.578 119.245  62.521  1.00  0.00           C
ATOM   6302 4C21 POPER 279     116.288 119.801  61.282  1.00  0.00           C
ATOM   6305 5C21 POPER 279     116.918 118.715  60.411  1.00  0.00           C
ATOM   6308 6C21 POPER 279     117.788 119.305  59.282  1.00  0.00           C
ATOM   6311 7C21 POPER 279     118.498 118.225  58.461  1.00  0.00           C
ATOM   6314 8C21 POPER 279     119.498 118.795  57.451  1.00  0.00           C
ATOM   6318  C33 POPER 279     117.218 130.521  67.410  1.00  0.00           C
ATOM   6321  C34 POPER 279     116.868 129.061  67.121  1.00  0.00           C
ATOM   6324  C35 POPER 279     117.748 128.401  66.051  1.00  0.00           C
ATOM   6327  C36 POPER 279     117.738 129.081  64.682  1.00  0.00           C
ATOM   6330  C37 POPER 279     116.328 129.301  64.102  1.00  0.00           C
ATOM   6333  C38 POPER 279     116.358 129.601  62.590  1.00  0.00           C
ATOM   6336  C39 POPER 279     116.408 128.331  61.731  1.00  0.00           C
ATOM   6339 0C31 POPER 279     116.568 128.651  60.240  1.00  0.00           C
ATOM   6342 1C31 POPER 279     116.748 127.371  59.412  1.00  0.00           C
ATOM   6345 2C31 POPER 279     116.668 127.601  57.891  1.00  0.00           C
ATOM   6348 3C31 POPER 279     117.688 128.601  57.322  1.00  0.00           C
ATOM   6351 4C31 POPER 279     119.168 128.251  57.572  1.00  0.00           C
ATOM   6354 5C31 POPER 279     120.068 128.961  56.550  1.00  0.00           C
ATOM   6357 6C31 POPER 279     121.558 128.691  56.750  1.00  0.00           C
ATOM   6361  NH3 POPES 280      41.298  38.345  35.840  1.00  0.00           N
ATOM   6365  C12 POPES 280      40.208  37.845  34.931  1.00  0.00           C
ATOM   6368  C11 POPES 280      39.808  36.385  35.250  1.00  0.00           C
ATOM   6371  P   POPES 280      41.908  35.005  36.142  1.00  0.00           P
ATOM   6372  O13 POPES 280      42.428  33.655  35.840  1.00  0.00           O
ATOM   6373  O14 POPES 280      42.898  36.095  36.321  1.00  0.00           O
ATOM   6374  O11 POPES 280      41.048  34.935  37.462  1.00  0.00           O
ATOM   6375  O12 POPES 280      40.878  35.485  35.050  1.00  0.00           O
ATOM   6376  C1  POPES 280      40.998  35.995  38.422  1.00  0.00           C
ATOM   6379  C2  POPES 280      40.848  35.415  39.850  1.00  0.00           C
ATOM   6381  O21 POPES 280      40.278  36.455  40.651  1.00  0.00           O
ATOM   6382  C21 POPES 280      39.358  36.085  41.521  1.00  0.00           C
ATOM   6383  O22 POPES 280      38.998  34.945  41.761  1.00  0.00           O
ATOM   6384  C22 POPES 280      38.708  37.335  42.100  1.00  0.00           C
ATOM   6387  C3  POPES 280      42.248  34.985  40.371  1.00  0.00           C
ATOM   6390  O31 POPES 280      42.218  34.195  41.571  1.00  0.00           O
ATOM   6391  C31 POPES 280      42.438  34.855  42.711  1.00  0.00           C
ATOM   6392  O32 POPES 280      42.458  36.055  42.852  1.00  0.00           O
ATOM   6393  C32 POPES 280      42.778  33.815  43.791  1.00  0.00           C
ATOM   6396  C23 POPES 280      38.358  37.205  43.601  1.00  0.00           C
ATOM   6399  C24 POPES 280      37.718  38.495  44.130  1.00  0.00           C
ATOM   6402  C25 POPES 280      37.428  38.445  45.640  1.00  0.00           C
ATOM   6405  C26 POPES 280      38.688  38.545  46.511  1.00  0.00           C
ATOM   6408  C27 POPES 280      38.548  37.755  47.821  1.00  0.00           C
ATOM   6411  C28 POPES 280      39.708  37.985  48.811  1.00  0.00           C
ATOM   6414  C29 POPES 280      39.698  39.375  49.390  1.00  0.00           C
ATOM   6416 0C21 POPES 280      39.438  39.715  50.661  1.00  0.00           C
ATOM   6418 1C21 POPES 280      39.068  38.795  51.791  1.00  0.00           C
ATOM   6421 2C21 POPES 280      40.288  38.195  52.512  1.00  0.00           C
ATOM   6424 3C21 POPES 280      39.908  37.565  53.870  1.00  0.00           C
ATOM   6427 4C21 POPES 280      40.988  36.635  54.460  1.00  0.00           C
ATOM   6430 5C21 POPES 280      42.308  37.355  54.802  1.00  0.00           C
ATOM   6433 6C21 POPES 280      43.418  36.375  55.190  1.00  0.00           C
ATOM   6436 7C21 POPES 280      44.808  36.995  55.061  1.00  0.00           C
ATOM   6439 8C21 POPES 280      45.928  35.995  55.371  1.00  0.00           C
ATOM   6443  C33 POPES 280      43.118  34.415  45.181  1.00  0.00           C
ATOM   6446  C34 POPES 280      41.878  34.565  46.072  1.00  0.00           C
ATOM   6449  C35 POPES 280      42.168  35.225  47.431  1.00  0.00           C
ATOM   6452  C36 POPES 280      42.568  34.245  48.540  1.00  0.00           C
ATOM   6455  C37 POPES 280      42.748  34.945  49.901  1.00  0.00           C
ATOM   6458  C38 POPES 280      42.448  34.045  51.122  1.00  0.00           C
ATOM   6461  C39 POPES 280      40.948  33.875  51.370  1.00  0.00           C
ATOM   6464 0C31 POPES 280      40.628  32.985  52.580  1.00  0.00           C
ATOM   6467 1C31 POPES 280      39.128  32.895  52.880  1.00  0.00           C
ATOM   6470 2C31 POPES 280      38.798  31.915  54.021  1.00  0.00           C
ATOM   6473 3C31 POPES 280      37.338  31.955  54.491  1.00  0.00           C
ATOM   6476 4C31 POPES 280      36.288  31.865  53.381  1.00  0.00           C
ATOM   6479 5C31 POPES 280      34.908  31.475  53.920  1.00  0.00           C
ATOM   6482 6C31 POPES 280      33.778  31.595  52.901  1.00  0.00           C
ATOM   6486  NH3 POPET 281     110.728  94.615  73.760  1.00  0.00           N
ATOM   6490  C12 POPET 281     111.408  95.925  74.011  1.00  0.00           C
ATOM   6493  C11 POPET 281     110.398  97.075  74.062  1.00  0.00           C
ATOM   6496  P   POPET 281     110.388  99.665  74.141  1.00  0.00           P
ATOM   6497  O13 POPET 281     108.968  99.595  74.581  1.00  0.00           O
ATOM   6498  O14 POPET 281     111.238 100.745  74.691  1.00  0.00           O
ATOM   6499  O11 POPET 281     110.388  99.835  72.580  1.00  0.00           O
ATOM   6500  O12 POPET 281     111.128  98.275  74.251  1.00  0.00           O
ATOM   6501  C1  POPET 281     111.578  99.935  71.800  1.00  0.00           C
ATOM   6504  C2  POPET 281     111.328 101.035  70.761  1.00  0.00           C
ATOM   6506  O21 POPET 281     112.398 101.125  69.782  1.00  0.00           O
ATOM   6507  C21 POPET 281     112.258 100.235  68.782  1.00  0.00           C
ATOM   6508  O22 POPET 281     111.438  99.335  68.771  1.00  0.00           O
ATOM   6509  C22 POPET 281     113.268 100.515  67.671  1.00  0.00           C
ATOM   6512  C3  POPET 281     111.078 102.385  71.501  1.00  0.00           C
ATOM   6515  O31 POPET 281     110.908 103.465  70.561  1.00  0.00           O
ATOM   6516  C31 POPET 281     111.828 104.425  70.601  1.00  0.00           C
ATOM   6517  O32 POPET 281     112.718 104.545  71.441  1.00  0.00           O
ATOM   6518  C32 POPET 281     111.698 105.255  69.341  1.00  0.00           C
ATOM   6521  C23 POPET 281     113.078  99.655  66.392  1.00  0.00           C
ATOM   6524  C24 POPET 281     112.228 100.295  65.282  1.00  0.00           C
ATOM   6527  C25 POPET 281     112.058  99.385  64.050  1.00  0.00           C
ATOM   6530  C26 POPET 281     111.378 100.055  62.841  1.00  0.00           C
ATOM   6533  C27 POPET 281     112.348 100.365  61.701  1.00  0.00           C
ATOM   6536  C28 POPET 281     111.768 101.265  60.591  1.00  0.00           C
ATOM   6539  C29 POPET 281     110.598 100.675  59.840  1.00  0.00           C
ATOM   6541 0C21 POPET 281     110.578 100.295  58.551  1.00  0.00           C
ATOM   6543 1C21 POPET 281     111.728 100.305  57.572  1.00  0.00           C
ATOM   6546 2C21 POPET 281     111.838  98.965  56.831  1.00  0.00           C
ATOM   6549 3C21 POPET 281     112.988  98.935  55.811  1.00  0.00           C
ATOM   6552 4C21 POPET 281     113.048  97.645  54.991  1.00  0.00           C
ATOM   6555 5C21 POPET 281     113.638  96.435  55.741  1.00  0.00           C
ATOM   6558 6C21 POPET 281     113.688  95.185  54.860  1.00  0.00           C
ATOM   6561 7C21 POPET 281     114.558  94.065  55.462  1.00  0.00           C
ATOM   6564 8C21 POPET 281     114.378  92.725  54.752  1.00  0.00           C
ATOM   6568  C33 POPET 281     112.268 104.505  68.112  1.00  0.00           C
ATOM   6571  C34 POPET 281     111.758 105.065  66.771  1.00  0.00           C
ATOM   6574  C35 POPET 281     112.428 104.435  65.551  1.00  0.00           C
ATOM   6577  C36 POPET 281     111.828 104.955  64.241  1.00  0.00           C
ATOM   6580  C37 POPET 281     112.368 104.235  63.000  1.00  0.00           C
ATOM   6583  C38 POPET 281     111.998 104.935  61.680  1.00  0.00           C
ATOM   6586  C39 POPET 281     110.478 105.065  61.431  1.00  0.00           C
ATOM   6589 0C31 POPET 281     110.158 106.095  60.332  1.00  0.00           C
ATOM   6592 1C31 POPET 281     110.558 105.645  58.920  1.00  0.00           C
ATOM   6595 2C31 POPET 281     110.218 106.685  57.832  1.00  0.00           C
ATOM   6598 3C31 POPET 281     110.948 108.025  58.000  1.00  0.00           C
ATOM   6601 4C31 POPET 281     110.638 109.025  56.880  1.00  0.00           C
ATOM   6604 5C31 POPET 281     111.288 110.395  57.150  1.00  0.00           C
ATOM   6607 6C31 POPET 281     110.928 111.455  56.101  1.00  0.00           C
ATOM   6611  NH3 POPEU 282      20.898 114.275  31.700  1.00  0.00           N
ATOM   6615  C12 POPEU 282      20.768 115.765  31.500  1.00  0.00           C
ATOM   6618  C11 POPEU 282      22.128 116.445  31.241  1.00  0.00           C
ATOM   6621  P   POPEU 282      23.668 115.245  33.000  1.00  0.00           P
ATOM   6622  O13 POPEU 282      23.868 114.275  31.890  1.00  0.00           O
ATOM   6623  O14 POPEU 282      24.818 115.635  33.852  1.00  0.00           O
ATOM   6624  O11 POPEU 282      22.458 114.705  33.861  1.00  0.00           O
ATOM   6625  O12 POPEU 282      22.968 116.525  32.410  1.00  0.00           O
ATOM   6626  C1  POPEU 282      22.648 114.075  35.132  1.00  0.00           C
ATOM   6629  C2  POPEU 282      22.828 115.115  36.282  1.00  0.00           C
ATOM   6631  O21 POPEU 282      22.768 114.485  37.571  1.00  0.00           O
ATOM   6632  C21 POPEU 282      21.618 114.075  38.051  1.00  0.00           C
ATOM   6633  O22 POPEU 282      20.558 113.995  37.462  1.00  0.00           O
ATOM   6634  C22 POPEU 282      21.868 113.785  39.530  1.00  0.00           C
ATOM   6637  C3  POPEU 282      21.858 116.335  36.132  1.00  0.00           C
ATOM   6640  O31 POPEU 282      21.568 117.025  37.361  1.00  0.00           O
ATOM   6641  C31 POPEU 282      22.578 117.565  38.010  1.00  0.00           C
ATOM   6642  O32 POPEU 282      23.768 117.415  37.782  1.00  0.00           O
ATOM   6643  C32 POPEU 282      22.018 118.515  39.082  1.00  0.00           C
ATOM   6646  C23 POPEU 282      20.588 113.515  40.352  1.00  0.00           C
ATOM   6649  C24 POPEU 282      20.968 113.285  41.820  1.00  0.00           C
ATOM   6652  C25 POPEU 282      19.968 112.405  42.571  1.00  0.00           C
ATOM   6655  C26 POPEU 282      20.568 111.785  43.840  1.00  0.00           C
ATOM   6658  C27 POPEU 282      19.578 110.875  44.561  1.00  0.00           C
ATOM   6661  C28 POPEU 282      20.258 109.975  45.611  1.00  0.00           C
ATOM   6664  C29 POPEU 282      19.218 109.165  46.340  1.00  0.00           C
ATOM   6666 0C21 POPEU 282      19.318 108.725  47.611  1.00  0.00           C
ATOM   6668 1C21 POPEU 282      20.498 108.935  48.521  1.00  0.00           C
ATOM   6671 2C21 POPEU 282      20.258 108.535  49.991  1.00  0.00           C
ATOM   6674 3C21 POPEU 282      20.218 107.025  50.261  1.00  0.00           C
ATOM   6677 4C21 POPEU 282      18.818 106.395  50.271  1.00  0.00           C
ATOM   6680 5C21 POPEU 282      18.808 104.865  50.201  1.00  0.00           C
ATOM   6683 6C21 POPEU 282      19.458 104.165  51.410  1.00  0.00           C
ATOM   6686 7C21 POPEU 282      19.468 102.635  51.241  1.00  0.00           C
ATOM   6689 8C21 POPEU 282      20.338 101.895  52.252  1.00  0.00           C
ATOM   6693  C33 POPEU 282      22.068 117.985  40.532  1.00  0.00           C
ATOM   6696  C34 POPEU 282      21.098 118.805  41.410  1.00  0.00           C
ATOM   6699  C35 POPEU 282      21.058 118.415  42.891  1.00  0.00           C
ATOM   6702  C36 POPEU 282      20.738 116.935  43.161  1.00  0.00           C
ATOM   6705  C37 POPEU 282      20.198 116.755  44.580  1.00  0.00           C
ATOM   6708  C38 POPEU 282      20.088 115.295  45.050  1.00  0.00           C
ATOM   6711  C39 POPEU 282      19.648 115.225  46.521  1.00  0.00           C
ATOM   6714 0C31 POPEU 282      19.248 113.815  46.991  1.00  0.00           C
ATOM   6717 1C31 POPEU 282      18.528 113.845  48.350  1.00  0.00           C
ATOM   6720 2C31 POPEU 282      18.308 112.455  48.951  1.00  0.00           C
ATOM   6723 3C31 POPEU 282      17.358 112.445  50.160  1.00  0.00           C
ATOM   6726 4C31 POPEU 282      17.688 113.515  51.221  1.00  0.00           C
ATOM   6729 5C31 POPEU 282      16.928 113.305  52.532  1.00  0.00           C
ATOM   6732 6C31 POPEU 282      17.218 114.405  53.561  1.00  0.00           C
ATOM   6736  NH3 POPEV 283      75.008  44.505  78.401  1.00  0.00           N
ATOM   6740  C12 POPEV 283      75.648  44.835  77.090  1.00  0.00           C
ATOM   6743  C11 POPEV 283      75.918  46.335  76.911  1.00  0.00           C
ATOM   6746  P   POPEV 283      74.158  48.315  77.102  1.00  0.00           P
ATOM   6747  O13 POPEV 283      72.718  48.285  76.822  1.00  0.00           O
ATOM   6748  O14 POPEV 283      74.558  48.445  78.511  1.00  0.00           O
ATOM   6749  O11 POPEV 283      74.848  49.455  76.220  1.00  0.00           O
ATOM   6750  O12 POPEV 283      74.728  46.975  76.501  1.00  0.00           O
ATOM   6751  C1  POPEV 283      76.248  49.705  76.322  1.00  0.00           C
ATOM   6754  C2  POPEV 283      76.748  50.475  75.080  1.00  0.00           C
ATOM   6756  O21 POPEV 283      78.188  50.465  75.090  1.00  0.00           O
ATOM   6757  C21 POPEV 283      78.738  50.295  73.881  1.00  0.00           C
ATOM   6758  O22 POPEV 283      78.128  50.055  72.861  1.00  0.00           O
ATOM   6759  C22 POPEV 283      80.258  50.305  73.980  1.00  0.00           C
ATOM   6762  C3  POPEV 283      76.228  51.935  75.061  1.00  0.00           C
ATOM   6765  O31 POPEV 283      77.008  52.805  74.211  1.00  0.00           O
ATOM   6766  C31 POPEV 283      76.698  52.775  72.910  1.00  0.00           C
ATOM   6767  O32 POPEV 283      75.668  52.325  72.440  1.00  0.00           O
ATOM   6768  C32 POPEV 283      77.858  53.365  72.121  1.00  0.00           C
ATOM   6771  C23 POPEV 283      80.958  50.705  72.650  1.00  0.00           C
ATOM   6774  C24 POPEV 283      82.378  50.125  72.610  1.00  0.00           C
ATOM   6777  C25 POPEV 283      83.178  50.395  71.330  1.00  0.00           C
ATOM   6780  C26 POPEV 283      84.498  49.615  71.400  1.00  0.00           C
ATOM   6783  C27 POPEV 283      85.558  50.035  70.382  1.00  0.00           C
ATOM   6786  C28 POPEV 283      86.858  49.225  70.581  1.00  0.00           C
ATOM   6789  C29 POPEV 283      88.098  50.015  70.271  1.00  0.00           C
ATOM   6791 0C21 POPEV 283      88.648  50.185  69.062  1.00  0.00           C
ATOM   6793 1C21 POPEV 283      88.078  49.635  67.782  1.00  0.00           C
ATOM   6796 2C21 POPEV 283      88.968  50.065  66.602  1.00  0.00           C
ATOM   6799 3C21 POPEV 283      88.348  49.675  65.261  1.00  0.00           C
ATOM   6802 4C21 POPEV 283      89.268  49.925  64.050  1.00  0.00           C
ATOM   6805 5C21 POPEV 283      90.568  49.105  64.110  1.00  0.00           C
ATOM   6808 6C21 POPEV 283      91.458  49.275  62.881  1.00  0.00           C
ATOM   6811 7C21 POPEV 283      92.828  48.605  63.070  1.00  0.00           C
ATOM   6814 8C21 POPEV 283      93.798  48.825  61.921  1.00  0.00           C
ATOM   6818  C33 POPEV 283      78.098  52.745  70.721  1.00  0.00           C
ATOM   6821  C34 POPEV 283      79.408  53.265  70.090  1.00  0.00           C
ATOM   6824  C35 POPEV 283      80.038  52.285  69.090  1.00  0.00           C
ATOM   6827  C36 POPEV 283      81.478  52.695  68.720  1.00  0.00           C
ATOM   6830  C37 POPEV 283      82.158  51.695  67.771  1.00  0.00           C
ATOM   6833  C38 POPEV 283      83.648  52.005  67.561  1.00  0.00           C
ATOM   6836  C39 POPEV 283      84.278  51.155  66.451  1.00  0.00           C
ATOM   6839 0C31 POPEV 283      83.988  51.715  65.050  1.00  0.00           C
ATOM   6842 1C31 POPEV 283      84.438  50.775  63.920  1.00  0.00           C
ATOM   6845 2C31 POPEV 283      84.258  51.415  62.532  1.00  0.00           C
ATOM   6848 3C31 POPEV 283      84.718  50.495  61.400  1.00  0.00           C
ATOM   6851 4C31 POPEV 283      84.698  51.205  60.032  1.00  0.00           C
ATOM   6854 5C31 POPEV 283      85.218  50.325  58.892  1.00  0.00           C
ATOM   6857 6C31 POPEV 283      85.378  51.065  57.561  1.00  0.00           C
ATOM   6861  NH3 POPEW 284      95.328  15.565  78.681  1.00  0.00           N
ATOM   6865  C12 POPEW 284      94.658  15.525  77.330  1.00  0.00           C
ATOM   6868  C11 POPEW 284      94.088  16.905  76.932  1.00  0.00           C
ATOM   6871  P   POPEW 284      92.638  18.235  78.710  1.00  0.00           P
ATOM   6872  O13 POPEW 284      91.428  17.985  79.531  1.00  0.00           O
ATOM   6873  O14 POPEW 284      93.908  18.325  79.441  1.00  0.00           O
ATOM   6874  O11 POPEW 284      92.408  19.605  77.951  1.00  0.00           O
ATOM   6875  O12 POPEW 284      92.818  17.165  77.561  1.00  0.00           O
ATOM   6876  C1  POPEW 284      91.258  19.755  77.102  1.00  0.00           C
ATOM   6879  C2  POPEW 284      91.548  19.475  75.601  1.00  0.00           C
ATOM   6881  O21 POPEW 284      91.908  20.685  74.931  1.00  0.00           O
ATOM   6882  C21 POPEW 284      93.048  21.275  75.230  1.00  0.00           C
ATOM   6883  O22 POPEW 284      93.928  20.835  75.971  1.00  0.00           O
ATOM   6884  C22 POPEW 284      93.098  22.605  74.471  1.00  0.00           C
ATOM   6887  C3  POPEW 284      90.288  18.915  74.861  1.00  0.00           C
ATOM   6890  O31 POPEW 284      90.638  18.405  73.541  1.00  0.00           O
ATOM   6891  C31 POPEW 284      89.608  18.285  72.681  1.00  0.00           C
ATOM   6892  O32 POPEW 284      88.448  18.565  72.921  1.00  0.00           O
ATOM   6893  C32 POPEW 284      90.148  17.635  71.392  1.00  0.00           C
ATOM   6896  C23 POPEW 284      94.188  22.645  73.381  1.00  0.00           C
ATOM   6899  C24 POPEW 284      95.528  23.105  73.951  1.00  0.00           C
ATOM   6902  C25 POPEW 284      96.568  23.365  72.861  1.00  0.00           C
ATOM   6905  C26 POPEW 284      97.028  22.095  72.160  1.00  0.00           C
ATOM   6908  C27 POPEW 284      98.248  22.365  71.271  1.00  0.00           C
ATOM   6911  C28 POPEW 284      97.988  22.185  69.771  1.00  0.00           C
ATOM   6914  C29 POPEW 284      97.178  23.325  69.211  1.00  0.00           C
ATOM   6916 0C21 POPEW 284      97.038  23.585  67.902  1.00  0.00           C
ATOM   6918 1C21 POPEW 284      97.598  22.725  66.792  1.00  0.00           C
ATOM   6921 2C21 POPEW 284      96.738  22.765  65.510  1.00  0.00           C
ATOM   6924 3C21 POPEW 284      95.268  22.345  65.711  1.00  0.00           C
ATOM   6927 4C21 POPEW 284      94.538  22.255  64.362  1.00  0.00           C
ATOM   6930 5C21 POPEW 284      93.008  22.235  64.471  1.00  0.00           C
ATOM   6933 6C21 POPEW 284      92.408  20.915  64.991  1.00  0.00           C
ATOM   6936 7C21 POPEW 284      90.878  20.915  64.900  1.00  0.00           C
ATOM   6939 8C21 POPEW 284      90.208  19.625  65.391  1.00  0.00           C
ATOM   6943  C33 POPEW 284      89.098  17.115  70.361  1.00  0.00           C
ATOM   6946  C34 POPEW 284      89.028  17.955  69.082  1.00  0.00           C
ATOM   6949  C35 POPEW 284      88.388  17.215  67.891  1.00  0.00           C
ATOM   6952  C36 POPEW 284      89.378  16.345  67.101  1.00  0.00           C
ATOM   6955  C37 POPEW 284      88.828  15.855  65.741  1.00  0.00           C
ATOM   6958  C38 POPEW 284      89.928  15.205  64.881  1.00  0.00           C
ATOM   6961  C39 POPEW 284      89.658  15.235  63.362  1.00  0.00           C
ATOM   6964 0C31 POPEW 284      88.518  14.325  62.881  1.00  0.00           C
ATOM   6967 1C31 POPEW 284      88.678  13.985  61.392  1.00  0.00           C
ATOM   6970 2C31 POPEW 284      87.628  12.995  60.840  1.00  0.00           C
ATOM   6973 3C31 POPEW 284      86.188  13.515  60.792  1.00  0.00           C
ATOM   6976 4C31 POPEW 284      86.028  14.845  60.032  1.00  0.00           C
ATOM   6979 5C31 POPEW 284      84.618  15.015  59.450  1.00  0.00           C
ATOM   6982 6C31 POPEW 284      84.388  16.375  58.782  1.00  0.00           C
ATOM   6986  NH3 POPEX 285      69.148  43.045  78.072  1.00  0.00           N
ATOM   6990  C12 POPEX 285      67.768  42.445  78.021  1.00  0.00           C
ATOM   6993  C11 POPEX 285      67.608  41.135  77.191  1.00  0.00           C
ATOM   6996  P   POPEX 285      65.038  40.905  77.540  1.00  0.00           P
ATOM   6997  O13 POPEX 285      65.148  39.645  78.301  1.00  0.00           O
ATOM   6998  O14 POPEX 285      64.988  42.185  78.290  1.00  0.00           O
ATOM   6999  O11 POPEX 285      63.778  40.875  76.602  1.00  0.00           O
ATOM   7000  O12 POPEX 285      66.308  40.995  76.590  1.00  0.00           O
ATOM   7001  C1  POPEX 285      63.658  40.115  75.402  1.00  0.00           C
ATOM   7004  C2  POPEX 285      63.268  41.025  74.201  1.00  0.00           C
ATOM   7006  O21 POPEX 285      64.468  41.395  73.480  1.00  0.00           O
ATOM   7007  C21 POPEX 285      64.338  41.345  72.160  1.00  0.00           C
ATOM   7008  O22 POPEX 285      63.448  40.755  71.571  1.00  0.00           O
ATOM   7009  C22 POPEX 285      65.428  42.185  71.492  1.00  0.00           C
ATOM   7012  C3  POPEX 285      62.488  42.295  74.642  1.00  0.00           C
ATOM   7015  O31 POPEX 285      62.238  43.195  73.532  1.00  0.00           O
ATOM   7016  C31 POPEX 285      61.008  43.125  73.001  1.00  0.00           C
ATOM   7017  O32 POPEX 285      60.078  42.505  73.491  1.00  0.00           O
ATOM   7018  C32 POPEX 285      60.908  43.955  71.711  1.00  0.00           C
ATOM   7021  C23 POPEX 285      65.348  42.145  69.940  1.00  0.00           C
ATOM   7024  C24 POPEX 285      66.078  43.325  69.271  1.00  0.00           C
ATOM   7027  C25 POPEX 285      66.128  43.245  67.730  1.00  0.00           C
ATOM   7030  C26 POPEX 285      64.778  43.395  67.002  1.00  0.00           C
ATOM   7033  C27 POPEX 285      64.998  43.665  65.500  1.00  0.00           C
ATOM   7036  C28 POPEX 285      63.808  43.325  64.590  1.00  0.00           C
ATOM   7039  C29 POPEX 285      62.568  44.145  64.822  1.00  0.00           C
ATOM   7041 0C21 POPEX 285      62.358  45.405  64.391  1.00  0.00           C
ATOM   7043 1C21 POPEX 285      63.328  46.245  63.611  1.00  0.00           C
ATOM   7046 2C21 POPEX 285      62.648  47.175  62.580  1.00  0.00           C
ATOM   7049 3C21 POPEX 285      63.498  48.415  62.301  1.00  0.00           C
ATOM   7052 4C21 POPEX 285      62.758  49.485  61.490  1.00  0.00           C
ATOM   7055 5C21 POPEX 285      63.508  50.815  61.470  1.00  0.00           C
ATOM   7058 6C21 POPEX 285      62.648  51.975  60.942  1.00  0.00           C
ATOM   7061 7C21 POPEX 285      63.468  53.245  60.711  1.00  0.00           C
ATOM   7064 8C21 POPEX 285      62.618  54.445  60.300  1.00  0.00           C
ATOM   7068  C33 POPEX 285      61.938  43.615  70.612  1.00  0.00           C
ATOM   7071  C34 POPEX 285      62.628  44.825  69.940  1.00  0.00           C
ATOM   7074  C35 POPEX 285      61.818  45.755  69.021  1.00  0.00           C
ATOM   7077  C36 POPEX 285      62.618  47.055  68.751  1.00  0.00           C
ATOM   7080  C37 POPEX 285      62.198  47.915  67.540  1.00  0.00           C
ATOM   7083  C38 POPEX 285      62.398  49.415  67.811  1.00  0.00           C
ATOM   7086  C39 POPEX 285      62.718  50.325  66.610  1.00  0.00           C
ATOM   7089 0C31 POPEX 285      62.758  51.805  67.021  1.00  0.00           C
ATOM   7092 1C31 POPEX 285      63.398  52.785  66.021  1.00  0.00           C
ATOM   7095 2C31 POPEX 285      62.948  54.235  66.300  1.00  0.00           C
ATOM   7098 3C31 POPEX 285      63.858  55.355  65.781  1.00  0.00           C
ATOM   7101 4C31 POPEX 285      64.338  55.215  64.331  1.00  0.00           C
ATOM   7104 5C31 POPEX 285      65.248  56.385  63.931  1.00  0.00           C
ATOM   7107 6C31 POPEX 285      65.988  56.175  62.602  1.00  0.00           C
ATOM   7111  NH3 POPEY 286      84.368 120.501  33.340  1.00  0.00           N
ATOM   7115  C12 POPEY 286      84.958 119.115  33.480  1.00  0.00           C
ATOM   7118  C11 POPEY 286      85.048 118.435  32.101  1.00  0.00           C
ATOM   7121  P   POPEY 286      87.158 116.955  31.511  1.00  0.00           P
ATOM   7122  O13 POPEY 286      87.158 115.885  30.482  1.00  0.00           O
ATOM   7123  O14 POPEY 286      87.808 118.225  31.142  1.00  0.00           O
ATOM   7124  O11 POPEY 286      87.978 116.415  32.750  1.00  0.00           O
ATOM   7125  O12 POPEY 286      85.738 117.195  32.160  1.00  0.00           O
ATOM   7126  C1  POPEY 286      87.368 115.395  33.580  1.00  0.00           C
ATOM   7129  C2  POPEY 286      86.698 116.005  34.840  1.00  0.00           C
ATOM   7131  O21 POPEY 286      87.678 116.065  35.901  1.00  0.00           O
ATOM   7132  C21 POPEY 286      88.318 117.195  36.001  1.00  0.00           C
ATOM   7133  O22 POPEY 286      88.138 118.175  35.300  1.00  0.00           O
ATOM   7134  C22 POPEY 286      89.278 117.155  37.181  1.00  0.00           C
ATOM   7137  C3  POPEY 286      85.468 115.215  35.370  1.00  0.00           C
ATOM   7140  O31 POPEY 286      84.368 116.095  35.701  1.00  0.00           O
ATOM   7141  C31 POPEY 286      84.468 116.755  36.830  1.00  0.00           C
ATOM   7142  O32 POPEY 286      85.448 116.785  37.560  1.00  0.00           O
ATOM   7143  C32 POPEY 286      83.148 117.475  37.121  1.00  0.00           C
ATOM   7146  C23 POPEY 286      88.568 117.715  38.422  1.00  0.00           C
ATOM   7149  C24 POPEY 286      89.448 117.645  39.672  1.00  0.00           C
ATOM   7152  C25 POPEY 286      88.708 118.135  40.921  1.00  0.00           C
ATOM   7155  C26 POPEY 286      88.668 119.661  41.031  1.00  0.00           C
ATOM   7158  C27 POPEY 286      87.768 120.151  42.182  1.00  0.00           C
ATOM   7161  C28 POPEY 286      87.938 121.641  42.512  1.00  0.00           C
ATOM   7164  C29 POPEY 286      89.248 121.891  43.231  1.00  0.00           C
ATOM   7166 0C21 POPEY 286      89.398 121.981  44.570  1.00  0.00           C
ATOM   7168 1C21 POPEY 286      88.298 121.881  45.602  1.00  0.00           C
ATOM   7171 2C21 POPEY 286      88.708 122.391  46.991  1.00  0.00           C
ATOM   7174 3C21 POPEY 286      88.798 123.921  47.121  1.00  0.00           C
ATOM   7177 4C21 POPEY 286      88.638 124.371  48.580  1.00  0.00           C
ATOM   7180 5C21 POPEY 286      88.658 125.891  48.782  1.00  0.00           C
ATOM   7183 6C21 POPEY 286      87.308 126.531  48.432  1.00  0.00           C
ATOM   7186 7C21 POPEY 286      87.178 127.961  48.970  1.00  0.00           C
ATOM   7189 8C21 POPEY 286      85.748 128.481  48.840  1.00  0.00           C
ATOM   7193  C33 POPEY 286      82.778 117.385  38.611  1.00  0.00           C
ATOM   7196  C34 POPEY 286      82.298 115.975  39.012  1.00  0.00           C
ATOM   7199  C35 POPEY 286      82.478 115.715  40.511  1.00  0.00           C
ATOM   7202  C36 POPEY 286      81.908 114.385  41.002  1.00  0.00           C
ATOM   7205  C37 POPEY 286      80.378 114.325  40.891  1.00  0.00           C
ATOM   7208  C38 POPEY 286      79.738 113.265  41.801  1.00  0.00           C
ATOM   7211  C39 POPEY 286      78.208 113.325  41.740  1.00  0.00           C
ATOM   7214 0C31 POPEY 286      77.518 112.225  42.561  1.00  0.00           C
ATOM   7217 1C31 POPEY 286      77.678 112.365  44.071  1.00  0.00           C
ATOM   7220 2C31 POPEY 286      77.028 111.195  44.822  1.00  0.00           C
ATOM   7223 3C31 POPEY 286      77.088 111.325  46.340  1.00  0.00           C
ATOM   7226 4C31 POPEY 286      76.148 112.405  46.890  1.00  0.00           C
ATOM   7229 5C31 POPEY 286      76.168 112.465  48.421  1.00  0.00           C
ATOM   7232 6C31 POPEY 286      75.358 113.635  49.001  1.00  0.00           C
ATOM   7236  NH3 POPEZ 287      97.728   9.555  35.241  1.00  0.00           N
ATOM   7240  C12 POPEZ 287      98.518  10.585  34.460  1.00  0.00           C
ATOM   7243  C11 POPEZ 287      97.808  11.945  34.401  1.00  0.00           C
ATOM   7246  P   POPEZ 287      98.088  14.415  33.621  1.00  0.00           P
ATOM   7247  O13 POPEZ 287      97.948  14.845  32.210  1.00  0.00           O
ATOM   7248  O14 POPEZ 287      96.898  14.545  34.472  1.00  0.00           O
ATOM   7249  O11 POPEZ 287      99.248  15.225  34.341  1.00  0.00           O
ATOM   7250  O12 POPEZ 287      98.598  12.905  33.670  1.00  0.00           O
ATOM   7251  C1  POPEZ 287     100.008  14.695  35.440  1.00  0.00           C
ATOM   7254  C2  POPEZ 287      99.858  15.555  36.731  1.00  0.00           C
ATOM   7256  O21 POPEZ 287     100.118  14.715  37.890  1.00  0.00           O
ATOM   7257  C21 POPEZ 287     100.438  15.435  38.961  1.00  0.00           C
ATOM   7258  O22 POPEZ 287     100.778  16.595  38.961  1.00  0.00           O
ATOM   7259  C22 POPEZ 287     100.278  14.615  40.240  1.00  0.00           C
ATOM   7262  C3  POPEZ 287      98.418  16.165  36.830  1.00  0.00           C
ATOM   7265  O31 POPEZ 287      98.058  16.635  38.150  1.00  0.00           O
ATOM   7266  C31 POPEZ 287      98.028  17.935  38.390  1.00  0.00           C
ATOM   7267  O32 POPEZ 287      98.328  18.825  37.611  1.00  0.00           O
ATOM   7268  C32 POPEZ 287      97.338  18.125  39.742  1.00  0.00           C
ATOM   7271  C23 POPEZ 287     100.208  15.465  41.540  1.00  0.00           C
ATOM   7274  C24 POPEZ 287     100.378  14.605  42.810  1.00  0.00           C
ATOM   7277  C25 POPEZ 287     100.198  15.375  44.130  1.00  0.00           C
ATOM   7280  C26 POPEZ 287     100.748  14.615  45.341  1.00  0.00           C
ATOM   7283  C27 POPEZ 287     100.568  15.375  46.670  1.00  0.00           C
ATOM   7286  C28 POPEZ 287     101.338  14.775  47.871  1.00  0.00           C
ATOM   7289  C29 POPEZ 287     100.858  13.415  48.301  1.00  0.00           C
ATOM   7291 0C21 POPEZ 287     100.118  13.115  49.390  1.00  0.00           C
ATOM   7293 1C21 POPEZ 287      99.568  14.065  50.420  1.00  0.00           C
ATOM   7296 2C21 POPEZ 287      99.528  13.425  51.831  1.00  0.00           C
ATOM   7299 3C21 POPEZ 287      98.548  14.125  52.782  1.00  0.00           C
ATOM   7302 4C21 POPEZ 287      98.558  13.495  54.180  1.00  0.00           C
ATOM   7305 5C21 POPEZ 287      97.408  13.975  55.090  1.00  0.00           C
ATOM   7308 6C21 POPEZ 287      96.038  13.455  54.641  1.00  0.00           C
ATOM   7311 7C21 POPEZ 287      94.928  13.675  55.681  1.00  0.00           C
ATOM   7314 8C21 POPEZ 287      93.618  12.995  55.301  1.00  0.00           C
ATOM   7318  C33 POPEZ 287      98.138  18.805  40.881  1.00  0.00           C
ATOM   7321  C34 POPEZ 287      97.308  18.725  42.182  1.00  0.00           C
ATOM   7324  C35 POPEZ 287      97.588  19.795  43.250  1.00  0.00           C
ATOM   7327  C36 POPEZ 287      98.668  19.435  44.282  1.00  0.00           C
ATOM   7330  C37 POPEZ 287      98.598  20.395  45.490  1.00  0.00           C
ATOM   7333  C38 POPEZ 287      99.778  20.285  46.470  1.00  0.00           C
ATOM   7336  C39 POPEZ 287      99.568  21.165  47.720  1.00  0.00           C
ATOM   7339 0C31 POPEZ 287      98.598  20.555  48.751  1.00  0.00           C
ATOM   7342 1C31 POPEZ 287      97.578  21.555  49.320  1.00  0.00           C
ATOM   7345 2C31 POPEZ 287      98.188  22.795  50.021  1.00  0.00           C
ATOM   7348 3C31 POPEZ 287      98.808  22.475  51.391  1.00  0.00           C
ATOM   7351 4C31 POPEZ 287      99.258  23.735  52.150  1.00  0.00           C
ATOM   7354 5C31 POPEZ 287      99.798  23.415  53.552  1.00  0.00           C
ATOM   7357 6C31 POPEZ 287     100.168  24.665  54.352  1.00  0.00           C
ATOM   7361  NH3 POPEa 288     119.678  24.925  75.150  1.00  0.00           N
ATOM   7365  C12 POPEa 288     120.738  25.595  76.021  1.00  0.00           C
ATOM   7368  C11 POPEa 288     121.948  26.175  75.261  1.00  0.00           C
ATOM   7371  P   POPEa 288     123.968  27.735  75.930  1.00  0.00           P
ATOM   7372  O13 POPEa 288     123.798  28.185  74.540  1.00  0.00           O
ATOM   7373  O14 POPEa 288     123.648  28.745  76.981  1.00  0.00           O
ATOM   7374  O11 POPEa 288     125.458  27.235  76.091  1.00  0.00           O
ATOM   7375  O12 POPEa 288     123.048  26.455  76.150  1.00  0.00           O
ATOM   7376  C1  POPEa 288     126.528  27.755  75.282  1.00  0.00           C
ATOM   7379  C2  POPEa 288     126.948  26.785  74.132  1.00  0.00           C
ATOM   7381  O21 POPEa 288     126.508  27.295  72.861  1.00  0.00           O
ATOM   7382  C21 POPEa 288     127.418  27.365  71.911  1.00  0.00           C
ATOM   7383  O22 POPEa 288     128.628  27.405  72.072  1.00  0.00           O
ATOM   7384  C22 POPEa 288     126.678  27.285  70.550  1.00  0.00           C
ATOM   7387  C3  POPEa 288     126.298  25.395  74.300  1.00  0.00           C
ATOM   7390  O31 POPEa 288     126.798  24.505  73.281  1.00  0.00           O
ATOM   7391  C31 POPEa 288     127.168  23.315  73.671  1.00  0.00           C
ATOM   7392  O32 POPEa 288     127.168  22.855  74.811  1.00  0.00           O
ATOM   7393  C32 POPEa 288     127.598  22.545  72.421  1.00  0.00           C
ATOM   7396  C23 POPEa 288     127.548  27.245  69.251  1.00  0.00           C
ATOM   7399  C24 POPEa 288     126.958  26.295  68.191  1.00  0.00           C
ATOM   7402  C25 POPEa 288     127.358  26.575  66.731  1.00  0.00           C
ATOM   7405  C26 POPEa 288     128.088  25.415  66.032  1.00  0.00           C
ATOM   7408  C27 POPEa 288     128.058  25.535  64.491  1.00  0.00           C
ATOM   7411  C28 POPEa 288     128.958  24.505  63.782  1.00  0.00           C
ATOM   7414  C29 POPEa 288     128.908  24.655  62.281  1.00  0.00           C
ATOM   7416 0C21 POPEa 288     128.588  23.695  61.381  1.00  0.00           C
ATOM   7418 1C21 POPEa 288     128.208  22.275  61.701  1.00  0.00           C
ATOM   7421 2C21 POPEa 288     126.688  22.125  61.912  1.00  0.00           C
ATOM   7424 3C21 POPEa 288     126.308  20.845  62.670  1.00  0.00           C
ATOM   7427 4C21 POPEa 288     126.678  19.535  61.971  1.00  0.00           C
ATOM   7430 5C21 POPEa 288     125.988  19.285  60.621  1.00  0.00           C
ATOM   7433 6C21 POPEa 288     126.108  17.815  60.191  1.00  0.00           C
ATOM   7436 7C21 POPEa 288     125.268  17.465  58.962  1.00  0.00           C
ATOM   7439 8C21 POPEa 288     125.288  15.965  58.631  1.00  0.00           C
ATOM   7443  C33 POPEa 288     126.498  21.595  71.900  1.00  0.00           C
ATOM   7446  C34 POPEa 288     125.288  22.325  71.271  1.00  0.00           C
ATOM   7449  C35 POPEa 288     124.078  21.375  71.150  1.00  0.00           C
ATOM   7452  C36 POPEa 288     122.858  21.975  70.451  1.00  0.00           C
ATOM   7455  C37 POPEa 288     121.618  21.075  70.581  1.00  0.00           C
ATOM   7458  C38 POPEa 288     120.398  21.575  69.791  1.00  0.00           C
ATOM   7461  C39 POPEa 288     120.418  21.195  68.292  1.00  0.00           C
ATOM   7464 0C31 POPEa 288     120.108  19.715  68.021  1.00  0.00           C
ATOM   7467 1C31 POPEa 288     119.188  19.505  66.811  1.00  0.00           C
ATOM   7470 2C31 POPEa 288     119.098  18.035  66.360  1.00  0.00           C
ATOM   7473 3C31 POPEa 288     118.198  17.825  65.132  1.00  0.00           C
ATOM   7476 4C31 POPEa 288     118.358  16.425  64.502  1.00  0.00           C
ATOM   7479 5C31 POPEa 288     117.528  16.235  63.221  1.00  0.00           C
ATOM   7482 6C31 POPEa 288     116.168  15.565  63.432  1.00  0.00           C
ATOM   7486  NH3 POPEb 289      56.358  40.075  78.331  1.00  0.00           N
ATOM   7490  C12 POPEb 289      54.908  40.205  77.910  1.00  0.00           C
ATOM   7493  C11 POPEb 289      54.478  41.685  77.771  1.00  0.00           C
ATOM   7496  P   POPEb 289      51.878  41.335  77.400  1.00  0.00           P
ATOM   7497  O13 POPEb 289      51.738  41.405  78.871  1.00  0.00           O
ATOM   7498  O14 POPEb 289      51.668  40.005  76.781  1.00  0.00           O
ATOM   7499  O11 POPEb 289      50.888  42.385  76.741  1.00  0.00           O
ATOM   7500  O12 POPEb 289      53.308  41.845  76.971  1.00  0.00           O
ATOM   7501  C1  POPEb 289      51.278  43.165  75.601  1.00  0.00           C
ATOM   7504  C2  POPEb 289      51.308  42.375  74.260  1.00  0.00           C
ATOM   7506  O21 POPEb 289      51.548  43.345  73.221  1.00  0.00           O
ATOM   7507  C21 POPEb 289      52.108  42.895  72.102  1.00  0.00           C
ATOM   7508  O22 POPEb 289      52.578  41.795  71.921  1.00  0.00           O
ATOM   7509  C22 POPEb 289      51.978  43.965  71.021  1.00  0.00           C
ATOM   7512  C3  POPEb 289      49.958  41.625  74.011  1.00  0.00           C
ATOM   7515  O31 POPEb 289      50.078  40.625  72.972  1.00  0.00           O
ATOM   7516  C31 POPEb 289      49.578  40.955  71.792  1.00  0.00           C
ATOM   7517  O32 POPEb 289      48.918  41.955  71.550  1.00  0.00           O
ATOM   7518  C32 POPEb 289      49.968  39.905  70.741  1.00  0.00           C
ATOM   7521  C23 POPEb 289      52.548  43.645  69.602  1.00  0.00           C
ATOM   7524  C24 POPEb 289      51.758  44.395  68.521  1.00  0.00           C
ATOM   7527  C25 POPEb 289      51.918  43.905  67.072  1.00  0.00           C
ATOM   7530  C26 POPEb 289      53.288  44.155  66.410  1.00  0.00           C
ATOM   7533  C27 POPEb 289      53.358  43.585  64.980  1.00  0.00           C
ATOM   7536  C28 POPEb 289      54.518  44.175  64.161  1.00  0.00           C
ATOM   7539  C29 POPEb 289      54.678  43.515  62.810  1.00  0.00           C
ATOM   7541 0C21 POPEb 289      54.038  43.835  61.680  1.00  0.00           C
ATOM   7543 1C21 POPEb 289      53.008  44.925  61.480  1.00  0.00           C
ATOM   7546 2C21 POPEb 289      53.528  46.055  60.591  1.00  0.00           C
ATOM   7549 3C21 POPEb 289      52.458  47.115  60.290  1.00  0.00           C
ATOM   7552 4C21 POPEb 289      53.078  48.445  59.830  1.00  0.00           C
ATOM   7555 5C21 POPEb 289      52.048  49.585  59.781  1.00  0.00           C
ATOM   7558 6C21 POPEb 289      52.578  50.825  59.040  1.00  0.00           C
ATOM   7561 7C21 POPEb 289      51.498  51.895  58.860  1.00  0.00           C
ATOM   7564 8C21 POPEb 289      51.928  53.055  57.961  1.00  0.00           C
ATOM   7568  C33 POPEb 289      50.098  40.525  69.331  1.00  0.00           C
ATOM   7571  C34 POPEb 289      50.558  39.525  68.261  1.00  0.00           C
ATOM   7574  C35 POPEb 289      51.068  40.225  66.991  1.00  0.00           C
ATOM   7577  C36 POPEb 289      51.178  39.285  65.792  1.00  0.00           C
ATOM   7580  C37 POPEb 289      51.738  39.975  64.542  1.00  0.00           C
ATOM   7583  C38 POPEb 289      51.798  39.025  63.340  1.00  0.00           C
ATOM   7586  C39 POPEb 289      52.348  39.685  62.061  1.00  0.00           C
ATOM   7589 0C31 POPEb 289      51.338  40.635  61.420  1.00  0.00           C
ATOM   7592 1C31 POPEb 289      51.758  41.145  60.040  1.00  0.00           C
ATOM   7595 2C31 POPEb 289      50.638  41.975  59.380  1.00  0.00           C
ATOM   7598 3C31 POPEb 289      51.008  42.555  58.000  1.00  0.00           C
ATOM   7601 4C31 POPEb 289      51.918  43.785  58.091  1.00  0.00           C
ATOM   7604 5C31 POPEb 289      52.288  44.355  56.722  1.00  0.00           C
ATOM   7607 6C31 POPEb 289      53.148  45.625  56.792  1.00  0.00           C
ATOM   7611  NH3 POPEc 290       4.818  52.755  38.191  1.00  0.00           N
ATOM   7615  C12 POPEc 290       5.588  52.285  36.981  1.00  0.00           C
ATOM   7618  C11 POPEc 290       6.608  53.365  36.561  1.00  0.00           C
ATOM   7621  P   POPEc 290       8.108  53.445  38.730  1.00  0.00           P
ATOM   7622  O13 POPEc 290       8.188  51.985  38.530  1.00  0.00           O
ATOM   7623  O14 POPEc 290       9.348  54.235  38.861  1.00  0.00           O
ATOM   7624  O11 POPEc 290       7.178  53.595  40.012  1.00  0.00           O
ATOM   7625  O12 POPEc 290       7.128  54.085  37.681  1.00  0.00           O
ATOM   7626  C1  POPEc 290       7.678  53.125  41.271  1.00  0.00           C
ATOM   7629  C2  POPEc 290       6.738  52.035  41.871  1.00  0.00           C
ATOM   7631  O21 POPEc 290       7.128  51.675  43.210  1.00  0.00           O
ATOM   7632  C21 POPEc 290       6.758  52.565  44.121  1.00  0.00           C
ATOM   7633  O22 POPEc 290       6.228  53.635  43.900  1.00  0.00           O
ATOM   7634  C22 POPEc 290       7.028  52.005  45.511  1.00  0.00           C
ATOM   7637  C3  POPEc 290       6.688  50.735  41.002  1.00  0.00           C
ATOM   7640  O31 POPEc 290       6.098  49.595  41.641  1.00  0.00           O
ATOM   7641  C31 POPEc 290       4.938  49.725  42.271  1.00  0.00           C
ATOM   7642  O32 POPEc 290       4.178  50.675  42.211  1.00  0.00           O
ATOM   7643  C32 POPEc 290       4.718  48.475  43.121  1.00  0.00           C
ATOM   7646  C23 POPEc 290       6.428  52.935  46.591  1.00  0.00           C
ATOM   7649  C24 POPEc 290       6.478  52.295  47.981  1.00  0.00           C
ATOM   7652  C25 POPEc 290       5.868  53.175  49.071  1.00  0.00           C
ATOM   7655  C26 POPEc 290       6.798  54.325  49.481  1.00  0.00           C
ATOM   7658  C27 POPEc 290       6.188  55.205  50.581  1.00  0.00           C
ATOM   7661  C28 POPEc 290       7.218  56.115  51.251  1.00  0.00           C
ATOM   7664  C29 POPEc 290       8.178  55.315  52.112  1.00  0.00           C
ATOM   7666 0C21 POPEc 290       7.978  54.985  53.400  1.00  0.00           C
ATOM   7668 1C21 POPEc 290       6.758  55.335  54.212  1.00  0.00           C
ATOM   7671 2C21 POPEc 290       6.148  54.115  54.931  1.00  0.00           C
ATOM   7674 3C21 POPEc 290       6.938  53.665  56.171  1.00  0.00           C
ATOM   7677 4C21 POPEc 290       6.048  53.185  57.322  1.00  0.00           C
ATOM   7680 5C21 POPEc 290       5.248  54.325  57.981  1.00  0.00           C
ATOM   7683 6C21 POPEc 290       4.358  53.855  59.141  1.00  0.00           C
ATOM   7686 7C21 POPEc 290       3.558  55.005  59.752  1.00  0.00           C
ATOM   7689 8C21 POPEc 290       2.722  54.595  60.971  1.00  0.00           C
ATOM   7693  C33 POPEc 290       4.358  48.815  44.580  1.00  0.00           C
ATOM   7696  C34 POPEc 290       4.368  47.555  45.450  1.00  0.00           C
ATOM   7699  C35 POPEc 290       4.028  47.785  46.931  1.00  0.00           C
ATOM   7702  C36 POPEc 290       5.068  48.655  47.660  1.00  0.00           C
ATOM   7705  C37 POPEc 290       4.618  49.025  49.081  1.00  0.00           C
ATOM   7708  C38 POPEc 290       4.858  47.915  50.120  1.00  0.00           C
ATOM   7711  C39 POPEc 290       3.868  48.015  51.291  1.00  0.00           C
ATOM   7714 0C31 POPEc 290       2.492  47.435  50.932  1.00  0.00           C
ATOM   7717 1C31 POPEc 290       1.452  47.675  52.030  1.00  0.00           C
ATOM   7720 2C31 POPEc 290       0.252  46.725  51.911  1.00  0.00           C
ATOM   7723 3C31 POPEc 290      -0.838  46.955  52.962  1.00  0.00           C
ATOM   7726 4C31 POPEc 290      -0.318  46.895  54.411  1.00  0.00           C
ATOM   7729 5C31 POPEc 290      -1.468  46.755  55.420  1.00  0.00           C
ATOM   7732 6C31 POPEc 290      -1.008  46.885  56.871  1.00  0.00           C
ATOM   7736  NH3 POPEd 291      45.078 127.311  35.032  1.00  0.00           N
ATOM   7740  C12 POPEd 291      44.958 128.051  36.330  1.00  0.00           C
ATOM   7743  C11 POPEd 291      43.578 127.801  36.941  1.00  0.00           C
ATOM   7746  P   POPEd 291      41.818 128.921  38.480  1.00  0.00           P
ATOM   7747  O13 POPEd 291      41.838 129.601  39.780  1.00  0.00           O
ATOM   7748  O14 POPEd 291      40.968 129.481  37.410  1.00  0.00           O
ATOM   7749  O11 POPEd 291      41.368 127.401  38.632  1.00  0.00           O
ATOM   7750  O12 POPEd 291      43.288 128.801  37.911  1.00  0.00           O
ATOM   7751  C1  POPEd 291      41.388 126.781  39.920  1.00  0.00           C
ATOM   7754  C2  POPEd 291      40.028 126.961  40.640  1.00  0.00           C
ATOM   7756  O21 POPEd 291      40.278 127.091  42.051  1.00  0.00           O
ATOM   7757  C21 POPEd 291      39.498 127.971  42.650  1.00  0.00           C
ATOM   7758  O22 POPEd 291      38.748 128.751  42.100  1.00  0.00           O
ATOM   7759  C22 POPEd 291      39.588 127.811  44.170  1.00  0.00           C
ATOM   7762  C3  POPEd 291      39.058 125.791  40.331  1.00  0.00           C
ATOM   7765  O31 POPEd 291      37.898 125.831  41.181  1.00  0.00           O
ATOM   7766  C31 POPEd 291      37.038 124.821  40.991  1.00  0.00           C
ATOM   7767  O32 POPEd 291      37.038 124.081  40.021  1.00  0.00           O
ATOM   7768  C32 POPEd 291      36.158 124.731  42.230  1.00  0.00           C
ATOM   7771  C23 POPEd 291      38.168 128.031  44.762  1.00  0.00           C
ATOM   7774  C24 POPEd 291      37.908 127.481  46.171  1.00  0.00           C
ATOM   7777  C25 POPEd 291      38.598 128.261  47.302  1.00  0.00           C
ATOM   7780  C26 POPEd 291      37.818 128.081  48.622  1.00  0.00           C
ATOM   7783  C27 POPEd 291      38.518 128.711  49.830  1.00  0.00           C
ATOM   7786  C28 POPEd 291      37.788 128.391  51.151  1.00  0.00           C
ATOM   7789  C29 POPEd 291      38.548 128.911  52.340  1.00  0.00           C
ATOM   7791 0C21 POPEd 291      38.108 129.761  53.292  1.00  0.00           C
ATOM   7793 1C21 POPEd 291      36.738 130.391  53.391  1.00  0.00           C
ATOM   7796 2C21 POPEd 291      36.098 130.251  54.781  1.00  0.00           C
ATOM   7799 3C21 POPEd 291      34.698 130.891  54.811  1.00  0.00           C
ATOM   7802 4C21 POPEd 291      34.068 130.931  56.212  1.00  0.00           C
ATOM   7805 5C21 POPEd 291      32.628 131.461  56.192  1.00  0.00           C
ATOM   7808 6C21 POPEd 291      32.538 132.981  56.051  1.00  0.00           C
ATOM   7811 7C21 POPEd 291      31.098 133.451  55.761  1.00  0.00           C
ATOM   7814 8C21 POPEd 291      30.928 134.971  55.821  1.00  0.00           C
ATOM   7818  C33 POPEd 291      35.388 123.391  42.401  1.00  0.00           C
ATOM   7821  C34 POPEd 291      34.358 123.451  43.540  1.00  0.00           C
ATOM   7824  C35 POPEd 291      34.918 123.451  44.971  1.00  0.00           C
ATOM   7827  C36 POPEd 291      33.768 123.571  45.970  1.00  0.00           C
ATOM   7830  C37 POPEd 291      34.178 123.511  47.442  1.00  0.00           C
ATOM   7833  C38 POPEd 291      32.948 123.251  48.330  1.00  0.00           C
ATOM   7836  C39 POPEd 291      33.268 123.121  49.830  1.00  0.00           C
ATOM   7839 0C31 POPEd 291      33.338 124.461  50.570  1.00  0.00           C
ATOM   7842 1C31 POPEd 291      33.158 124.251  52.080  1.00  0.00           C
ATOM   7845 2C31 POPEd 291      33.118 125.551  52.901  1.00  0.00           C
ATOM   7848 3C31 POPEd 291      32.338 125.351  54.212  1.00  0.00           C
ATOM   7851 4C31 POPEd 291      32.468 126.521  55.190  1.00  0.00           C
ATOM   7854 5C31 POPEd 291      31.508 126.371  56.381  1.00  0.00           C
ATOM   7857 6C31 POPEd 291      31.728 127.411  57.480  1.00  0.00           C
ATOM   7861  NH3 POPEe 292      90.728  13.025  33.530  1.00  0.00           N
ATOM   7865  C12 POPEe 292      91.918  12.235  34.012  1.00  0.00           C
ATOM   7868  C11 POPEe 292      92.688  11.525  32.891  1.00  0.00           C
ATOM   7871  P   POPEe 292      93.948   9.535  34.071  1.00  0.00           P
ATOM   7872  O13 POPEe 292      92.868   8.645  33.572  1.00  0.00           O
ATOM   7873  O14 POPEe 292      95.328   9.015  34.152  1.00  0.00           O
ATOM   7874  O11 POPEe 292      93.538   9.965  35.531  1.00  0.00           O
ATOM   7875  O12 POPEe 292      93.918  10.935  33.351  1.00  0.00           O
ATOM   7876  C1  POPEe 292      94.278  10.985  36.201  1.00  0.00           C
ATOM   7879  C2  POPEe 292      94.448  10.615  37.671  1.00  0.00           C
ATOM   7881  O21 POPEe 292      95.288  11.625  38.261  1.00  0.00           O
ATOM   7882  C21 POPEe 292      94.678  12.405  39.140  1.00  0.00           C
ATOM   7883  O22 POPEe 292      93.498  12.335  39.451  1.00  0.00           O
ATOM   7884  C22 POPEe 292      95.718  13.285  39.822  1.00  0.00           C
ATOM   7887  C3  POPEe 292      95.058   9.175  37.852  1.00  0.00           C
ATOM   7890  O31 POPEe 292      96.388   9.095  38.422  1.00  0.00           O
ATOM   7891  C31 POPEe 292      96.458   9.385  39.721  1.00  0.00           C
ATOM   7892  O32 POPEe 292      95.528   9.745  40.411  1.00  0.00           O
ATOM   7893  C32 POPEe 292      97.858   9.125  40.271  1.00  0.00           C
ATOM   7896  C23 POPEe 292      95.488  13.305  41.352  1.00  0.00           C
ATOM   7899  C24 POPEe 292      96.268  14.425  42.021  1.00  0.00           C
ATOM   7902  C25 POPEe 292      96.038  14.485  43.540  1.00  0.00           C
ATOM   7905  C26 POPEe 292      96.608  13.285  44.311  1.00  0.00           C
ATOM   7908  C27 POPEe 292      96.948  13.645  45.761  1.00  0.00           C
ATOM   7911  C28 POPEe 292      97.558  12.485  46.571  1.00  0.00           C
ATOM   7914  C29 POPEe 292      96.518  11.505  47.042  1.00  0.00           C
ATOM   7916 0C21 POPEe 292      95.878  11.535  48.231  1.00  0.00           C
ATOM   7918 1C21 POPEe 292      96.078  12.545  49.341  1.00  0.00           C
ATOM   7921 2C21 POPEe 292      94.788  13.305  49.701  1.00  0.00           C
ATOM   7924 3C21 POPEe 292      93.688  12.405  50.290  1.00  0.00           C
ATOM   7927 4C21 POPEe 292      92.548  13.195  50.951  1.00  0.00           C
ATOM   7930 5C21 POPEe 292      91.478  12.255  51.532  1.00  0.00           C
ATOM   7933 6C21 POPEe 292      90.468  12.965  52.442  1.00  0.00           C
ATOM   7936 7C21 POPEe 292      89.428  12.005  53.020  1.00  0.00           C
ATOM   7939 8C21 POPEe 292      88.518  12.645  54.071  1.00  0.00           C
ATOM   7943  C33 POPEe 292      97.878   9.175  41.820  1.00  0.00           C
ATOM   7946  C34 POPEe 292      99.258   8.825  42.372  1.00  0.00           C
ATOM   7949  C35 POPEe 292      99.318   8.865  43.900  1.00  0.00           C
ATOM   7952  C36 POPEe 292     100.758   8.845  44.401  1.00  0.00           C
ATOM   7955  C37 POPEe 292     100.868   8.385  45.862  1.00  0.00           C
ATOM   7958  C38 POPEe 292     102.308   8.425  46.382  1.00  0.00           C
ATOM   7961  C39 POPEe 292     102.518   7.555  47.632  1.00  0.00           C
ATOM   7964 0C31 POPEe 292     101.768   8.045  48.882  1.00  0.00           C
ATOM   7967 1C31 POPEe 292     102.408   9.285  49.511  1.00  0.00           C
ATOM   7970 2C31 POPEe 292     101.848   9.595  50.910  1.00  0.00           C
ATOM   7973 3C31 POPEe 292     102.598  10.745  51.591  1.00  0.00           C
ATOM   7976 4C31 POPEe 292     103.208  10.355  52.950  1.00  0.00           C
ATOM   7979 5C31 POPEe 292     104.068  11.495  53.521  1.00  0.00           C
ATOM   7982 6C31 POPEe 292     104.668  11.195  54.892  1.00  0.00           C
ATOM   7986  NH3 POPEf 293      41.328  29.015  32.160  1.00  0.00           N
ATOM   7990  C12 POPEf 293      41.248  30.365  31.500  1.00  0.00           C
ATOM   7993  C11 POPEf 293      41.248  31.525  32.532  1.00  0.00           C
ATOM   7996  P   POPEf 293      39.108  30.965  33.900  1.00  0.00           P
ATOM   7997  O13 POPEf 293      38.428  32.035  33.151  1.00  0.00           O
ATOM   7998  O14 POPEf 293      38.898  29.555  33.502  1.00  0.00           O
ATOM   7999  O11 POPEf 293      38.848  31.135  35.451  1.00  0.00           O
ATOM   8000  O12 POPEf 293      40.678  31.175  33.800  1.00  0.00           O
ATOM   8001  C1  POPEf 293      38.918  29.965  36.261  1.00  0.00           C
ATOM   8004  C2  POPEf 293      39.618  30.235  37.611  1.00  0.00           C
ATOM   8006  O21 POPEf 293      39.688  29.095  38.480  1.00  0.00           O
ATOM   8007  C21 POPEf 293      39.478  27.835  38.150  1.00  0.00           C
ATOM   8008  O22 POPEf 293      39.078  27.375  37.100  1.00  0.00           O
ATOM   8009  C22 POPEf 293      39.928  27.005  39.351  1.00  0.00           C
ATOM   8012  C3  POPEf 293      39.048  31.465  38.381  1.00  0.00           C
ATOM   8015  O31 POPEf 293      39.378  31.485  39.791  1.00  0.00           O
ATOM   8016  C31 POPEf 293      40.648  31.655  40.132  1.00  0.00           C
ATOM   8017  O32 POPEf 293      41.588  31.845  39.371  1.00  0.00           O
ATOM   8018  C32 POPEf 293      40.798  31.465  41.630  1.00  0.00           C
ATOM   8021  C23 POPEf 293      38.948  27.155  40.532  1.00  0.00           C
ATOM   8024  C24 POPEf 293      39.588  26.835  41.881  1.00  0.00           C
ATOM   8027  C25 POPEf 293      38.578  27.095  43.011  1.00  0.00           C
ATOM   8030  C26 POPEf 293      38.968  26.535  44.390  1.00  0.00           C
ATOM   8033  C27 POPEf 293      37.968  26.915  45.490  1.00  0.00           C
ATOM   8036  C28 POPEf 293      37.808  25.775  46.501  1.00  0.00           C
ATOM   8039  C29 POPEf 293      37.318  26.225  47.852  1.00  0.00           C
ATOM   8041 0C21 POPEf 293      36.048  26.495  48.191  1.00  0.00           C
ATOM   8043 1C21 POPEf 293      34.848  26.465  47.281  1.00  0.00           C
ATOM   8046 2C21 POPEf 293      34.018  27.755  47.401  1.00  0.00           C
ATOM   8049 3C21 POPEf 293      34.788  29.015  47.011  1.00  0.00           C
ATOM   8052 4C21 POPEf 293      33.918  30.285  46.960  1.00  0.00           C
ATOM   8055 5C21 POPEf 293      33.388  30.705  48.330  1.00  0.00           C
ATOM   8058 6C21 POPEf 293      32.608  32.015  48.271  1.00  0.00           C
ATOM   8061 7C21 POPEf 293      32.078  32.425  49.641  1.00  0.00           C
ATOM   8064 8C21 POPEf 293      31.328  33.765  49.631  1.00  0.00           C
ATOM   8068  C33 POPEf 293      40.968  29.985  41.991  1.00  0.00           C
ATOM   8071  C34 POPEf 293      41.478  29.755  43.421  1.00  0.00           C
ATOM   8074  C35 POPEf 293      40.388  29.815  44.491  1.00  0.00           C
ATOM   8077  C36 POPEf 293      40.708  30.725  45.681  1.00  0.00           C
ATOM   8080  C37 POPEf 293      40.008  30.245  46.960  1.00  0.00           C
ATOM   8083  C38 POPEf 293      40.438  31.035  48.201  1.00  0.00           C
ATOM   8086  C39 POPEf 293      40.468  30.215  49.501  1.00  0.00           C
ATOM   8089 0C31 POPEf 293      39.148  29.515  49.872  1.00  0.00           C
ATOM   8092 1C31 POPEf 293      39.268  28.795  51.221  1.00  0.00           C
ATOM   8095 2C31 POPEf 293      38.188  27.735  51.470  1.00  0.00           C
ATOM   8098 3C31 POPEf 293      36.818  28.295  51.901  1.00  0.00           C
ATOM   8101 4C31 POPEf 293      35.828  27.165  52.220  1.00  0.00           C
ATOM   8104 5C31 POPEf 293      34.538  27.655  52.891  1.00  0.00           C
ATOM   8107 6C31 POPEf 293      33.538  26.525  53.151  1.00  0.00           C
ATOM   8111  NH3 POPEg 294      18.658  84.735  72.370  1.00  0.00           N
ATOM   8115  C12 POPEg 294      18.338  83.305  72.040  1.00  0.00           C
ATOM   8118  C11 POPEg 294      17.598  83.235  70.701  1.00  0.00           C
ATOM   8121  P   POPEg 294      15.198  82.265  71.091  1.00  0.00           P
ATOM   8122  O13 POPEg 294      15.828  81.265  71.971  1.00  0.00           O
ATOM   8123  O14 POPEg 294      13.888  82.775  71.540  1.00  0.00           O
ATOM   8124  O11 POPEg 294      15.058  81.605  69.651  1.00  0.00           O
ATOM   8125  O12 POPEg 294      16.208  83.475  70.892  1.00  0.00           O
ATOM   8126  C1  POPEg 294      14.528  80.265  69.581  1.00  0.00           C
ATOM   8129  C2  POPEg 294      14.378  79.805  68.112  1.00  0.00           C
ATOM   8131  O21 POPEg 294      14.198  78.375  68.000  1.00  0.00           O
ATOM   8132  C21 POPEg 294      12.938  77.985  68.091  1.00  0.00           C
ATOM   8133  O22 POPEg 294      11.998  78.705  68.421  1.00  0.00           O
ATOM   8134  C22 POPEg 294      12.808  76.515  67.650  1.00  0.00           C
ATOM   8137  C3  POPEg 294      15.648  80.175  67.301  1.00  0.00           C
ATOM   8140  O31 POPEg 294      15.508  79.685  65.951  1.00  0.00           O
ATOM   8141  C31 POPEg 294      16.618  79.155  65.451  1.00  0.00           C
ATOM   8142  O32 POPEg 294      17.728  79.255  65.941  1.00  0.00           O
ATOM   8143  C32 POPEg 294      16.268  78.325  64.231  1.00  0.00           C
ATOM   8146  C23 POPEg 294      11.898  76.245  66.400  1.00  0.00           C
ATOM   8149  C24 POPEg 294      12.268  74.915  65.721  1.00  0.00           C
ATOM   8152  C25 POPEg 294      11.188  74.225  64.861  1.00  0.00           C
ATOM   8155  C26 POPEg 294      10.848  74.855  63.491  1.00  0.00           C
ATOM   8158  C27 POPEg 294      10.328  73.775  62.512  1.00  0.00           C
ATOM   8161  C28 POPEg 294       9.348  74.245  61.420  1.00  0.00           C
ATOM   8164  C29 POPEg 294       9.908  75.235  60.430  1.00  0.00           C
ATOM   8166 0C21 POPEg 294      10.458  74.965  59.222  1.00  0.00           C
ATOM   8168 1C21 POPEg 294      10.728  73.615  58.590  1.00  0.00           C
ATOM   8171 2C21 POPEg 294      12.158  73.585  58.011  1.00  0.00           C
ATOM   8174 3C21 POPEg 294      12.448  72.385  57.090  1.00  0.00           C
ATOM   8177 4C21 POPEg 294      13.748  72.595  56.301  1.00  0.00           C
ATOM   8180 5C21 POPEg 294      13.948  71.635  55.102  1.00  0.00           C
ATOM   8183 6C21 POPEg 294      14.498  70.245  55.450  1.00  0.00           C
ATOM   8186 7C21 POPEg 294      15.868  70.265  56.122  1.00  0.00           C
ATOM   8189 8C21 POPEg 294      16.608  68.925  56.072  1.00  0.00           C
ATOM   8193  C33 POPEg 294      17.288  77.195  63.990  1.00  0.00           C
ATOM   8196  C34 POPEg 294      16.858  76.275  62.841  1.00  0.00           C
ATOM   8199  C35 POPEg 294      17.748  75.045  62.712  1.00  0.00           C
ATOM   8202  C36 POPEg 294      17.398  74.195  61.480  1.00  0.00           C
ATOM   8205  C37 POPEg 294      18.328  72.995  61.340  1.00  0.00           C
ATOM   8208  C38 POPEg 294      18.138  72.205  60.040  1.00  0.00           C
ATOM   8211  C39 POPEg 294      18.368  73.065  58.782  1.00  0.00           C
ATOM   8214 0C31 POPEg 294      18.728  72.205  57.572  1.00  0.00           C
ATOM   8217 1C31 POPEg 294      18.978  73.025  56.301  1.00  0.00           C
ATOM   8220 2C31 POPEg 294      19.258  72.155  55.061  1.00  0.00           C
ATOM   8223 3C31 POPEg 294      20.238  71.015  55.341  1.00  0.00           C
ATOM   8226 4C31 POPEg 294      20.628  70.205  54.102  1.00  0.00           C
ATOM   8229 5C31 POPEg 294      21.668  69.135  54.441  1.00  0.00           C
ATOM   8232 6C31 POPEg 294      22.238  68.435  53.210  1.00  0.00           C
ATOM   8236  NH3 POPEh 295      15.308  39.945  77.590  1.00  0.00           N
ATOM   8240  C12 POPEh 295      13.978  39.335  77.230  1.00  0.00           C
ATOM   8243  C11 POPEh 295      14.088  38.095  76.330  1.00  0.00           C
ATOM   8246  P   POPEh 295      11.798  37.815  75.121  1.00  0.00           P
ATOM   8247  O13 POPEh 295      11.778  39.275  74.981  1.00  0.00           O
ATOM   8248  O14 POPEh 295      12.208  37.005  73.962  1.00  0.00           O
ATOM   8249  O11 POPEh 295      10.438  37.255  75.731  1.00  0.00           O
ATOM   8250  O12 POPEh 295      12.818  37.425  76.282  1.00  0.00           O
ATOM   8251  C1  POPEh 295      10.028  35.875  75.712  1.00  0.00           C
ATOM   8254  C2  POPEh 295       8.588  35.695  75.121  1.00  0.00           C
ATOM   8256  O21 POPEh 295       8.328  34.285  74.861  1.00  0.00           O
ATOM   8257  C21 POPEh 295       7.278  33.865  74.152  1.00  0.00           C
ATOM   8258  O22 POPEh 295       6.448  34.545  73.602  1.00  0.00           O
ATOM   8259  C22 POPEh 295       7.238  32.325  74.082  1.00  0.00           C
ATOM   8262  C3  POPEh 295       8.328  36.645  73.900  1.00  0.00           C
ATOM   8265  O31 POPEh 295       6.988  37.155  73.951  1.00  0.00           O
ATOM   8266  C31 POPEh 295       6.218  37.305  72.861  1.00  0.00           C
ATOM   8267  O32 POPEh 295       5.048  37.665  72.921  1.00  0.00           O
ATOM   8268  C32 POPEh 295       6.888  37.015  71.521  1.00  0.00           C
ATOM   8271  C23 POPEh 295       7.168  31.775  72.621  1.00  0.00           C
ATOM   8274  C24 POPEh 295       6.628  30.335  72.540  1.00  0.00           C
ATOM   8277  C25 POPEh 295       6.848  29.615  71.190  1.00  0.00           C
ATOM   8280  C26 POPEh 295       5.788  29.815  70.090  1.00  0.00           C
ATOM   8283  C27 POPEh 295       6.138  30.865  69.021  1.00  0.00           C
ATOM   8286  C28 POPEh 295       5.458  30.585  67.650  1.00  0.00           C
ATOM   8289  C29 POPEh 295       5.318  31.755  66.701  1.00  0.00           C
ATOM   8291 0C21 POPEh 295       5.878  31.925  65.491  1.00  0.00           C
ATOM   8293 1C21 POPEh 295       6.798  30.975  64.771  1.00  0.00           C
ATOM   8296 2C21 POPEh 295       6.978  31.355  63.292  1.00  0.00           C
ATOM   8299 3C21 POPEh 295       5.768  31.055  62.400  1.00  0.00           C
ATOM   8302 4C21 POPEh 295       5.978  29.845  61.470  1.00  0.00           C
ATOM   8305 5C21 POPEh 295       7.008  30.105  60.352  1.00  0.00           C
ATOM   8308 6C21 POPEh 295       7.268  28.865  59.482  1.00  0.00           C
ATOM   8311 7C21 POPEh 295       8.448  29.075  58.541  1.00  0.00           C
ATOM   8314 8C21 POPEh 295       8.868  27.825  57.761  1.00  0.00           C
ATOM   8318  C33 POPEh 295       5.868  37.145  70.370  1.00  0.00           C
ATOM   8321  C34 POPEh 295       6.368  36.545  69.062  1.00  0.00           C
ATOM   8324  C35 POPEh 295       6.868  37.555  68.021  1.00  0.00           C
ATOM   8327  C36 POPEh 295       7.128  36.855  66.680  1.00  0.00           C
ATOM   8330  C37 POPEh 295       7.598  37.795  65.561  1.00  0.00           C
ATOM   8333  C38 POPEh 295       7.698  37.065  64.222  1.00  0.00           C
ATOM   8336  C39 POPEh 295       6.528  37.405  63.281  1.00  0.00           C
ATOM   8339 0C31 POPEh 295       6.568  36.565  61.991  1.00  0.00           C
ATOM   8342 1C31 POPEh 295       5.478  36.915  60.961  1.00  0.00           C
ATOM   8345 2C31 POPEh 295       5.458  38.375  60.472  1.00  0.00           C
ATOM   8348 3C31 POPEh 295       6.378  38.715  59.282  1.00  0.00           C
ATOM   8351 4C31 POPEh 295       7.828  38.215  59.391  1.00  0.00           C
ATOM   8354 5C31 POPEh 295       8.718  38.645  58.221  1.00  0.00           C
ATOM   8357 6C31 POPEh 295      10.068  37.935  58.211  1.00  0.00           C
ATOM   8361  NH3 POPEi 296      79.478  38.835  31.841  1.00  0.00           N
ATOM   8365  C12 POPEi 296      79.998  38.195  30.591  1.00  0.00           C
ATOM   8368  C11 POPEi 296      80.388  36.755  30.932  1.00  0.00           C
ATOM   8371  P   POPEi 296      82.528  35.655  31.981  1.00  0.00           P
ATOM   8372  O13 POPEi 296      83.828  36.325  32.172  1.00  0.00           O
ATOM   8373  O14 POPEi 296      82.418  34.745  30.812  1.00  0.00           O
ATOM   8374  O11 POPEi 296      82.148  34.845  33.302  1.00  0.00           O
ATOM   8375  O12 POPEi 296      81.398  36.765  31.941  1.00  0.00           O
ATOM   8376  C1  POPEi 296      82.128  35.535  34.552  1.00  0.00           C
ATOM   8379  C2  POPEi 296      81.318  34.735  35.611  1.00  0.00           C
ATOM   8381  O21 POPEi 296      81.218  35.455  36.861  1.00  0.00           O
ATOM   8382  C21 POPEi 296      82.328  35.705  37.541  1.00  0.00           C
ATOM   8383  O22 POPEi 296      83.448  35.315  37.271  1.00  0.00           O
ATOM   8384  C22 POPEi 296      81.978  36.665  38.681  1.00  0.00           C
ATOM   8387  C3  POPEi 296      81.808  33.255  35.780  1.00  0.00           C
ATOM   8390  O31 POPEi 296      81.328  32.675  37.011  1.00  0.00           O
ATOM   8391  C31 POPEi 296      80.138  32.085  37.000  1.00  0.00           C
ATOM   8392  O32 POPEi 296      79.498  31.765  36.012  1.00  0.00           O
ATOM   8393  C32 POPEi 296      79.648  31.985  38.451  1.00  0.00           C
ATOM   8396  C23 POPEi 296      82.458  36.205  40.071  1.00  0.00           C
ATOM   8399  C24 POPEi 296      81.548  35.125  40.681  1.00  0.00           C
ATOM   8402  C25 POPEi 296      81.878  34.835  42.150  1.00  0.00           C
ATOM   8405  C26 POPEi 296      83.268  34.235  42.330  1.00  0.00           C
ATOM   8408  C27 POPEi 296      83.528  33.725  43.762  1.00  0.00           C
ATOM   8411  C28 POPEi 296      84.918  33.085  43.840  1.00  0.00           C
ATOM   8414  C29 POPEi 296      85.148  32.085  44.942  1.00  0.00           C
ATOM   8416 0C21 POPEi 296      85.888  32.295  46.040  1.00  0.00           C
ATOM   8418 1C21 POPEi 296      86.568  33.595  46.400  1.00  0.00           C
ATOM   8421 2C21 POPEi 296      86.958  33.615  47.891  1.00  0.00           C
ATOM   8424 3C21 POPEi 296      85.748  33.755  48.821  1.00  0.00           C
ATOM   8427 4C21 POPEi 296      86.128  33.495  50.282  1.00  0.00           C
ATOM   8430 5C21 POPEi 296      84.958  33.775  51.230  1.00  0.00           C
ATOM   8433 6C21 POPEi 296      85.118  33.025  52.561  1.00  0.00           C
ATOM   8436 7C21 POPEi 296      84.028  33.375  53.572  1.00  0.00           C
ATOM   8439 8C21 POPEi 296      83.928  32.355  54.701  1.00  0.00           C
ATOM   8443  C33 POPEi 296      78.658  30.845  38.761  1.00  0.00           C
ATOM   8446  C34 POPEi 296      78.718  30.365  40.231  1.00  0.00           C
ATOM   8449  C35 POPEi 296      78.588  31.475  41.291  1.00  0.00           C
ATOM   8452  C36 POPEi 296      78.718  30.945  42.731  1.00  0.00           C
ATOM   8455  C37 POPEi 296      80.158  30.585  43.121  1.00  0.00           C
ATOM   8458  C38 POPEi 296      80.278  30.135  44.590  1.00  0.00           C
ATOM   8461  C39 POPEi 296      81.738  30.085  45.071  1.00  0.00           C
ATOM   8464 0C31 POPEi 296      81.838  29.875  46.581  1.00  0.00           C
ATOM   8467 1C31 POPEi 296      83.118  30.485  47.171  1.00  0.00           C
ATOM   8470 2C31 POPEi 296      83.228  30.335  48.692  1.00  0.00           C
ATOM   8473 3C31 POPEi 296      82.198  31.175  49.451  1.00  0.00           C
ATOM   8476 4C31 POPEi 296      81.938  30.645  50.862  1.00  0.00           C
ATOM   8479 5C31 POPEi 296      80.758  31.355  51.532  1.00  0.00           C
ATOM   8482 6C31 POPEi 296      80.268  30.595  52.740  1.00  0.00           C
ATOM   8486  NH3 POPEj 297      99.388  96.035  32.512  1.00  0.00           N
ATOM   8490  C12 POPEj 297     100.558  96.755  31.890  1.00  0.00           C
ATOM   8493  C11 POPEj 297     100.048  97.765  30.851  1.00  0.00           C
ATOM   8496  P   POPEj 297     101.038  99.725  29.472  1.00  0.00           P
ATOM   8497  O13 POPEj 297     102.248 100.005  28.650  1.00  0.00           O
ATOM   8498  O14 POPEj 297      99.708  99.905  28.850  1.00  0.00           O
ATOM   8499  O11 POPEj 297     101.128 100.535  30.830  1.00  0.00           O
ATOM   8500  O12 POPEj 297     101.138  98.255  30.050  1.00  0.00           O
ATOM   8501  C1  POPEj 297     102.438 100.825  31.332  1.00  0.00           C
ATOM   8504  C2  POPEj 297     102.468 101.605  32.681  1.00  0.00           C
ATOM   8506  O21 POPEj 297     102.948 100.735  33.730  1.00  0.00           O
ATOM   8507  C21 POPEj 297     103.618 101.395  34.701  1.00  0.00           C
ATOM   8508  O22 POPEj 297     103.808 102.595  34.721  1.00  0.00           O
ATOM   8509  C22 POPEj 297     104.158 100.405  35.722  1.00  0.00           C
ATOM   8512  C3  POPEj 297     101.088 102.245  33.010  1.00  0.00           C
ATOM   8515  O31 POPEj 297     101.248 103.345  33.931  1.00  0.00           O
ATOM   8516  C31 POPEj 297     100.958 103.125  35.220  1.00  0.00           C
ATOM   8517  O32 POPEj 297     100.418 102.125  35.651  1.00  0.00           O
ATOM   8518  C32 POPEj 297     101.448 104.335  36.030  1.00  0.00           C
ATOM   8521  C23 POPEj 297     104.218 100.965  37.160  1.00  0.00           C
ATOM   8524  C24 POPEj 297     102.878 100.825  37.902  1.00  0.00           C
ATOM   8527  C25 POPEj 297     102.958 101.085  39.411  1.00  0.00           C
ATOM   8530  C26 POPEj 297     103.638 102.405  39.812  1.00  0.00           C
ATOM   8533  C27 POPEj 297     102.978 103.065  41.040  1.00  0.00           C
ATOM   8536  C28 POPEj 297     103.968 103.605  42.090  1.00  0.00           C
ATOM   8539  C29 POPEj 297     104.548 102.535  42.971  1.00  0.00           C
ATOM   8541 0C21 POPEj 297     104.818 102.605  44.282  1.00  0.00           C
ATOM   8543 1C21 POPEj 297     104.608 103.805  45.181  1.00  0.00           C
ATOM   8546 2C21 POPEj 297     104.068 103.445  46.571  1.00  0.00           C
ATOM   8549 3C21 POPEj 297     105.038 102.655  47.451  1.00  0.00           C
ATOM   8552 4C21 POPEj 297     104.578 102.695  48.920  1.00  0.00           C
ATOM   8555 5C21 POPEj 297     105.328 101.725  49.830  1.00  0.00           C
ATOM   8558 6C21 POPEj 297     106.848 101.895  49.811  1.00  0.00           C
ATOM   8561 7C21 POPEj 297     107.548 100.995  50.830  1.00  0.00           C
ATOM   8564 8C21 POPEj 297     109.068 101.065  50.741  1.00  0.00           C
ATOM   8568  C33 POPEj 297     101.058 104.345  37.532  1.00  0.00           C
ATOM   8571  C34 POPEj 297      99.558 104.425  37.841  1.00  0.00           C
ATOM   8574  C35 POPEj 297      99.248 104.215  39.341  1.00  0.00           C
ATOM   8577  C36 POPEj 297      99.788 105.315  40.261  1.00  0.00           C
ATOM   8580  C37 POPEj 297      99.588 105.015  41.761  1.00  0.00           C
ATOM   8583  C38 POPEj 297     100.498 105.915  42.611  1.00  0.00           C
ATOM   8586  C39 POPEj 297     100.268 105.875  44.130  1.00  0.00           C
ATOM   8589 0C31 POPEj 297     100.538 104.525  44.802  1.00  0.00           C
ATOM   8592 1C31 POPEj 297     100.918 104.655  46.282  1.00  0.00           C
ATOM   8595 2C31 POPEj 297     100.058 105.625  47.121  1.00  0.00           C
ATOM   8598 3C31 POPEj 297     100.378 105.515  48.622  1.00  0.00           C
ATOM   8601 4C31 POPEj 297     100.278 106.845  49.371  1.00  0.00           C
ATOM   8604 5C31 POPEj 297     100.688 106.735  50.850  1.00  0.00           C
ATOM   8607 6C31 POPEj 297      99.528 106.465  51.811  1.00  0.00           C
ATOM   8611  NH3 POPEk 298      79.508  -1.475  75.472  1.00  0.00           N
ATOM   8615  C12 POPEk 298      80.328  -1.475  76.730  1.00  0.00           C
ATOM   8618  C11 POPEk 298      81.838  -1.455  76.410  1.00  0.00           C
ATOM   8621  P   POPEk 298      82.318   1.065  75.691  1.00  0.00           P
ATOM   8622  O13 POPEk 298      81.458   1.465  76.831  1.00  0.00           O
ATOM   8623  O14 POPEk 298      83.718   1.485  75.752  1.00  0.00           O
ATOM   8624  O11 POPEk 298      81.618   1.525  74.341  1.00  0.00           O
ATOM   8625  O12 POPEk 298      82.178  -0.485  75.440  1.00  0.00           O
ATOM   8626  C1  POPEk 298      82.238   1.105  73.112  1.00  0.00           C
ATOM   8629  C2  POPEk 298      81.898   2.085  71.951  1.00  0.00           C
ATOM   8631  O21 POPEk 298      80.898   1.495  71.102  1.00  0.00           O
ATOM   8632  C21 POPEk 298      79.978   2.305  70.620  1.00  0.00           C
ATOM   8633  O22 POPEk 298      79.728   3.435  71.011  1.00  0.00           O
ATOM   8634  C22 POPEk 298      79.188   1.585  69.531  1.00  0.00           C
ATOM   8637  C3  POPEk 298      83.158   2.445  71.131  1.00  0.00           C
ATOM   8640  O31 POPEk 298      82.798   3.025  69.870  1.00  0.00           O
ATOM   8641  C31 POPEk 298      83.848   3.185  69.090  1.00  0.00           C
ATOM   8642  O32 POPEk 298      84.798   3.915  69.311  1.00  0.00           O
ATOM   8643  C32 POPEk 298      83.608   2.325  67.852  1.00  0.00           C
ATOM   8646  C23 POPEk 298      78.748   2.535  68.400  1.00  0.00           C
ATOM   8649  C24 POPEk 298      79.918   3.045  67.550  1.00  0.00           C
ATOM   8652  C25 POPEk 298      79.448   3.915  66.370  1.00  0.00           C
ATOM   8655  C26 POPEk 298      78.918   3.065  65.212  1.00  0.00           C
ATOM   8658  C27 POPEk 298      78.218   3.885  64.120  1.00  0.00           C
ATOM   8661  C28 POPEk 298      77.858   2.985  62.930  1.00  0.00           C
ATOM   8664  C29 POPEk 298      76.978   3.665  61.912  1.00  0.00           C
ATOM   8666 0C21 POPEk 298      75.648   3.505  61.782  1.00  0.00           C
ATOM   8668 1C21 POPEk 298      74.768   2.605  62.631  1.00  0.00           C
ATOM   8671 2C21 POPEk 298      73.498   2.115  61.921  1.00  0.00           C
ATOM   8674 3C21 POPEk 298      73.738   1.305  60.641  1.00  0.00           C
ATOM   8677 4C21 POPEk 298      72.438   0.635  60.150  1.00  0.00           C
ATOM   8680 5C21 POPEk 298      72.528   0.055  58.730  1.00  0.00           C
ATOM   8683 6C21 POPEk 298      73.718  -0.885  58.521  1.00  0.00           C
ATOM   8686 7C21 POPEk 298      73.648  -1.655  57.201  1.00  0.00           C
ATOM   8689 8C21 POPEk 298      74.828  -2.615  57.042  1.00  0.00           C
ATOM   8693  C33 POPEk 298      84.878   2.005  67.021  1.00  0.00           C
ATOM   8696  C34 POPEk 298      84.558   0.875  66.032  1.00  0.00           C
ATOM   8699  C35 POPEk 298      85.708   0.495  65.090  1.00  0.00           C
ATOM   8702  C36 POPEk 298      86.048   1.605  64.102  1.00  0.00           C
ATOM   8705  C37 POPEk 298      86.558   1.145  62.730  1.00  0.00           C
ATOM   8708  C38 POPEk 298      86.698   2.345  61.782  1.00  0.00           C
ATOM   8711  C39 POPEk 298      86.898   2.025  60.300  1.00  0.00           C
ATOM   8714 0C31 POPEk 298      86.918   3.305  59.450  1.00  0.00           C
ATOM   8717 1C31 POPEk 298      86.958   3.035  57.940  1.00  0.00           C
ATOM   8720 2C31 POPEk 298      87.248   4.285  57.090  1.00  0.00           C
ATOM   8723 3C31 POPEk 298      86.318   5.485  57.361  1.00  0.00           C
ATOM   8726 4C31 POPEk 298      84.828   5.215  57.141  1.00  0.00           C
ATOM   8729 5C31 POPEk 298      83.988   6.495  57.322  1.00  0.00           C
ATOM   8732 6C31 POPEk 298      82.478   6.255  57.340  1.00  0.00           C
ATOM   8736  NH3 POPEl 299     106.048  -1.025  36.931  1.00  0.00           N
ATOM   8740  C12 POPEl 299     106.098   0.385  36.391  1.00  0.00           C
ATOM   8743  C11 POPEl 299     106.178   1.405  37.521  1.00  0.00           C
ATOM   8746  P   POPEl 299     107.138   3.635  36.521  1.00  0.00           P
ATOM   8747  O13 POPEl 299     107.908   2.915  35.490  1.00  0.00           O
ATOM   8748  O14 POPEl 299     106.498   4.925  36.212  1.00  0.00           O
ATOM   8749  O11 POPEl 299     108.088   3.775  37.782  1.00  0.00           O
ATOM   8750  O12 POPEl 299     105.948   2.715  37.000  1.00  0.00           O
ATOM   8751  C1  POPEl 299     108.218   5.065  38.390  1.00  0.00           C
ATOM   8754  C2  POPEl 299     108.998   4.945  39.721  1.00  0.00           C
ATOM   8756  O21 POPEl 299     109.128   6.275  40.261  1.00  0.00           O
ATOM   8757  C21 POPEl 299     109.078   6.335  41.581  1.00  0.00           C
ATOM   8758  O22 POPEl 299     108.558   5.505  42.322  1.00  0.00           O
ATOM   8759  C22 POPEl 299     109.888   7.545  42.051  1.00  0.00           C
ATOM   8762  C3  POPEl 299     110.408   4.315  39.500  1.00  0.00           C
ATOM   8765  O31 POPEl 299     111.128   4.095  40.731  1.00  0.00           O
ATOM   8766  C31 POPEl 299     111.528   2.845  40.970  1.00  0.00           C
ATOM   8767  O32 POPEl 299     111.188   1.865  40.352  1.00  0.00           O
ATOM   8768  C32 POPEl 299     112.508   2.835  42.150  1.00  0.00           C
ATOM   8771  C23 POPEl 299     110.718   7.225  43.320  1.00  0.00           C
ATOM   8774  C24 POPEl 299     110.178   7.915  44.580  1.00  0.00           C
ATOM   8777  C25 POPEl 299     110.908   7.495  45.871  1.00  0.00           C
ATOM   8780  C26 POPEl 299     110.198   6.315  46.551  1.00  0.00           C
ATOM   8783  C27 POPEl 299     110.688   5.935  47.962  1.00  0.00           C
ATOM   8786  C28 POPEl 299     109.848   4.745  48.491  1.00  0.00           C
ATOM   8789  C29 POPEl 299     109.958   4.225  49.901  1.00  0.00           C
ATOM   8791 0C21 POPEl 299     110.538   4.755  50.991  1.00  0.00           C
ATOM   8793 1C21 POPEl 299     111.278   6.065  51.122  1.00  0.00           C
ATOM   8796 2C21 POPEl 299     112.038   6.175  52.462  1.00  0.00           C
ATOM   8799 3C21 POPEl 299     113.128   5.105  52.620  1.00  0.00           C
ATOM   8802 4C21 POPEl 299     114.428   5.595  53.292  1.00  0.00           C
ATOM   8805 5C21 POPEl 299     114.338   5.865  54.802  1.00  0.00           C
ATOM   8808 6C21 POPEl 299     113.898   7.285  55.170  1.00  0.00           C
ATOM   8811 7C21 POPEl 299     113.938   7.545  56.680  1.00  0.00           C
ATOM   8814 8C21 POPEl 299     113.418   8.935  57.071  1.00  0.00           C
ATOM   8818  C33 POPEl 299     112.388   1.565  43.020  1.00  0.00           C
ATOM   8821  C34 POPEl 299     111.458   1.735  44.231  1.00  0.00           C
ATOM   8824  C35 POPEl 299     109.988   1.965  43.861  1.00  0.00           C
ATOM   8827  C36 POPEl 299     109.118   2.265  45.090  1.00  0.00           C
ATOM   8830  C37 POPEl 299     108.628   1.015  45.840  1.00  0.00           C
ATOM   8833  C38 POPEl 299     107.808   1.405  47.070  1.00  0.00           C
ATOM   8836  C39 POPEl 299     107.008   0.255  47.711  1.00  0.00           C
ATOM   8839 0C31 POPEl 299     105.828  -0.215  46.841  1.00  0.00           C
ATOM   8842 1C31 POPEl 299     104.628  -0.675  47.681  1.00  0.00           C
ATOM   8845 2C31 POPEl 299     103.408  -1.035  46.811  1.00  0.00           C
ATOM   8848 3C31 POPEl 299     102.118  -1.285  47.611  1.00  0.00           C
ATOM   8851 4C31 POPEl 299     101.558  -0.035  48.292  1.00  0.00           C
ATOM   8854 5C31 POPEl 299     100.108  -0.215  48.771  1.00  0.00           C
ATOM   8857 6C31 POPEl 299      99.618   0.905  49.701  1.00  0.00           C
ATOM   8861  NH3 POPEm 300      33.418 105.415  76.301  1.00  0.00           N
ATOM   8865  C12 POPEm 300      34.548 105.855  75.410  1.00  0.00           C
ATOM   8868  C11 POPEm 300      35.688 104.825  75.421  1.00  0.00           C
ATOM   8871  P   POPEm 300      37.888 106.225  75.840  1.00  0.00           P
ATOM   8872  O13 POPEm 300      37.448 107.635  75.752  1.00  0.00           O
ATOM   8873  O14 POPEm 300      37.948 105.555  77.171  1.00  0.00           O
ATOM   8874  O11 POPEm 300      39.248 106.065  75.040  1.00  0.00           O
ATOM   8875  O12 POPEm 300      36.908 105.375  74.911  1.00  0.00           O
ATOM   8876  C1  POPEm 300      39.428 106.745  73.782  1.00  0.00           C
ATOM   8879  C2  POPEm 300      40.288 105.915  72.782  1.00  0.00           C
ATOM   8881  O21 POPEm 300      40.068 106.405  71.431  1.00  0.00           O
ATOM   8882  C21 POPEm 300      41.148 106.375  70.641  1.00  0.00           C
ATOM   8883  O22 POPEm 300      42.298 106.215  71.032  1.00  0.00           O
ATOM   8884  C22 POPEm 300      40.758 106.545  69.171  1.00  0.00           C
ATOM   8887  C3  POPEm 300      39.908 104.405  72.902  1.00  0.00           C
ATOM   8890  O31 POPEm 300      39.898 103.715  71.620  1.00  0.00           O
ATOM   8891  C31 POPEm 300      38.788 103.065  71.330  1.00  0.00           C
ATOM   8892  O32 POPEm 300      37.818 102.915  72.061  1.00  0.00           O
ATOM   8893  C32 POPEm 300      38.878 102.535  69.900  1.00  0.00           C
ATOM   8896  C23 POPEm 300      41.828 106.035  68.161  1.00  0.00           C
ATOM   8899  C24 POPEm 300      41.298 105.895  66.722  1.00  0.00           C
ATOM   8902  C25 POPEm 300      42.398 105.735  65.661  1.00  0.00           C
ATOM   8905  C26 POPEm 300      41.878 105.265  64.282  1.00  0.00           C
ATOM   8908  C27 POPEm 300      42.948 105.395  63.181  1.00  0.00           C
ATOM   8911  C28 POPEm 300      42.468 105.005  61.771  1.00  0.00           C
ATOM   8914  C29 POPEm 300      42.348 103.525  61.540  1.00  0.00           C
ATOM   8916 0C21 POPEm 300      42.358 102.915  60.341  1.00  0.00           C
ATOM   8918 1C21 POPEm 300      42.468 103.575  58.980  1.00  0.00           C
ATOM   8921 2C21 POPEm 300      41.188 103.345  58.151  1.00  0.00           C
ATOM   8924 3C21 POPEm 300      41.268 103.925  56.722  1.00  0.00           C
ATOM   8927 4C21 POPEm 300      39.968 103.705  55.942  1.00  0.00           C
ATOM   8930 5C21 POPEm 300      40.088 103.955  54.431  1.00  0.00           C
ATOM   8933 6C21 POPEm 300      40.278 105.425  54.040  1.00  0.00           C
ATOM   8936 7C21 POPEm 300      40.348 105.615  52.512  1.00  0.00           C
ATOM   8939 8C21 POPEm 300      40.208 107.075  52.071  1.00  0.00           C
ATOM   8943  C33 POPEm 300      37.748 101.545  69.561  1.00  0.00           C
ATOM   8946  C34 POPEm 300      38.058 100.095  69.951  1.00  0.00           C
ATOM   8949  C35 POPEm 300      36.788  99.255  70.021  1.00  0.00           C
ATOM   8952  C36 POPEm 300      37.018  97.735  70.032  1.00  0.00           C
ATOM   8955  C37 POPEm 300      35.698  96.965  70.172  1.00  0.00           C
ATOM   8958  C38 POPEm 300      35.878  95.455  70.261  1.00  0.00           C
ATOM   8961  C39 POPEm 300      36.258  94.795  68.931  1.00  0.00           C
ATOM   8964 0C31 POPEm 300      35.188  94.935  67.852  1.00  0.00           C
ATOM   8967 1C31 POPEm 300      35.468  94.035  66.631  1.00  0.00           C
ATOM   8970 2C31 POPEm 300      34.388  94.125  65.532  1.00  0.00           C
ATOM   8973 3C31 POPEm 300      32.958  93.835  66.002  1.00  0.00           C
ATOM   8976 4C31 POPEm 300      32.818  92.505  66.760  1.00  0.00           C
ATOM   8979 5C31 POPEm 300      31.388  92.245  67.241  1.00  0.00           C
ATOM   8982 6C31 POPEm 300      31.318  91.075  68.231  1.00  0.00           C
ATOM   8986  NH3 POPEn 301      27.078 117.225  33.840  1.00  0.00           N
ATOM   8990  C12 POPEn 301      26.428 118.545  33.541  1.00  0.00           C
ATOM   8993  C11 POPEn 301      25.118 118.795  34.292  1.00  0.00           C
ATOM   8996  P   POPEn 301      24.808 121.341  34.771  1.00  0.00           P
ATOM   8997  O13 POPEn 301      26.228 121.741  34.692  1.00  0.00           O
ATOM   8998  O14 POPEn 301      23.808 122.351  34.390  1.00  0.00           O
ATOM   8999  O11 POPEn 301      24.468 120.831  36.230  1.00  0.00           O
ATOM   9000  O12 POPEn 301      24.608 120.071  33.882  1.00  0.00           O
ATOM   9001  C1  POPEn 301      25.068 121.391  37.401  1.00  0.00           C
ATOM   9004  C2  POPEn 301      25.918 120.331  38.150  1.00  0.00           C
ATOM   9006  O21 POPEn 301      25.688 120.491  39.570  1.00  0.00           O
ATOM   9007  C21 POPEn 301      26.228 119.561  40.341  1.00  0.00           C
ATOM   9008  O22 POPEn 301      26.918 118.625  39.962  1.00  0.00           O
ATOM   9009  C22 POPEn 301      25.828 119.781  41.811  1.00  0.00           C
ATOM   9012  C3  POPEn 301      27.428 120.361  37.711  1.00  0.00           C
ATOM   9015  O31 POPEn 301      28.168 121.451  38.301  1.00  0.00           O
ATOM   9016  C31 POPEn 301      28.828 121.161  39.431  1.00  0.00           C
ATOM   9017  O32 POPEn 301      28.508 121.571  40.532  1.00  0.00           O
ATOM   9018  C32 POPEn 301      30.008 120.211  39.161  1.00  0.00           C
ATOM   9021  C23 POPEn 301      26.988 119.461  42.782  1.00  0.00           C
ATOM   9024  C24 POPEn 301      26.828 120.171  44.141  1.00  0.00           C
ATOM   9027  C25 POPEn 301      27.918 119.741  45.132  1.00  0.00           C
ATOM   9030  C26 POPEn 301      27.998 120.621  46.382  1.00  0.00           C
ATOM   9033  C27 POPEn 301      29.068 120.111  47.360  1.00  0.00           C
ATOM   9036  C28 POPEn 301      29.728 121.231  48.191  1.00  0.00           C
ATOM   9039  C29 POPEn 301      28.798 121.881  49.170  1.00  0.00           C
ATOM   9041 0C21 POPEn 301      28.948 121.961  50.511  1.00  0.00           C
ATOM   9043 1C21 POPEn 301      30.098 121.421  51.321  1.00  0.00           C
ATOM   9046 2C21 POPEn 301      29.698 120.231  52.220  1.00  0.00           C
ATOM   9049 3C21 POPEn 301      28.838 120.641  53.421  1.00  0.00           C
ATOM   9052 4C21 POPEn 301      28.538 119.451  54.341  1.00  0.00           C
ATOM   9055 5C21 POPEn 301      27.808 119.861  55.631  1.00  0.00           C
ATOM   9058 6C21 POPEn 301      27.788 118.715  56.652  1.00  0.00           C
ATOM   9061 7C21 POPEn 301      27.098 119.125  57.961  1.00  0.00           C
ATOM   9064 8C21 POPEn 301      27.228 118.085  59.071  1.00  0.00           C
ATOM   9068  C33 POPEn 301      31.068 120.251  40.290  1.00  0.00           C
ATOM   9071  C34 POPEn 301      32.188 119.215  40.090  1.00  0.00           C
ATOM   9074  C35 POPEn 301      33.348 119.321  41.101  1.00  0.00           C
ATOM   9077  C36 POPEn 301      32.918 119.361  42.571  1.00  0.00           C
ATOM   9080  C37 POPEn 301      34.108 119.501  43.531  1.00  0.00           C
ATOM   9083  C38 POPEn 301      33.688 119.861  44.971  1.00  0.00           C
ATOM   9086  C39 POPEn 301      33.238 118.665  45.811  1.00  0.00           C
ATOM   9089 0C31 POPEn 301      32.958 119.085  47.262  1.00  0.00           C
ATOM   9092 1C31 POPEn 301      33.058 117.945  48.280  1.00  0.00           C
ATOM   9095 2C31 POPEn 301      32.288 118.255  49.571  1.00  0.00           C
ATOM   9098 3C31 POPEn 301      32.708 117.385  50.761  1.00  0.00           C
ATOM   9101 4C31 POPEn 301      32.658 115.885  50.481  1.00  0.00           C
ATOM   9104 5C31 POPEn 301      32.828 115.045  51.750  1.00  0.00           C
ATOM   9107 6C31 POPEn 301      32.908 113.555  51.461  1.00  0.00           C
ATOM   9111  NH3 POPEo 302      31.058  42.035  38.061  1.00  0.00           N
ATOM   9115  C12 POPEo 302      30.738  43.415  37.580  1.00  0.00           C
ATOM   9118  C11 POPEo 302      30.078  44.255  38.691  1.00  0.00           C
ATOM   9121  P   POPEo 302      28.578  46.025  37.451  1.00  0.00           P
ATOM   9122  O13 POPEo 302      28.708  47.405  36.941  1.00  0.00           O
ATOM   9123  O14 POPEo 302      28.268  44.975  36.470  1.00  0.00           O
ATOM   9124  O11 POPEo 302      27.478  46.015  38.580  1.00  0.00           O
ATOM   9125  O12 POPEo 302      29.888  45.605  38.241  1.00  0.00           O
ATOM   9126  C1  POPEo 302      26.498  44.975  38.530  1.00  0.00           C
ATOM   9129  C2  POPEo 302      25.348  45.285  39.511  1.00  0.00           C
ATOM   9131  O21 POPEo 302      25.078  44.065  40.190  1.00  0.00           O
ATOM   9132  C21 POPEo 302      24.588  43.915  41.431  1.00  0.00           C
ATOM   9133  O22 POPEo 302      24.378  42.815  41.921  1.00  0.00           O
ATOM   9134  C22 POPEo 302      24.198  45.185  42.220  1.00  0.00           C
ATOM   9137  C3  POPEo 302      24.128  45.855  38.740  1.00  0.00           C
ATOM   9140  O31 POPEo 302      23.168  46.435  39.651  1.00  0.00           O
ATOM   9141  C31 POPEo 302      23.108  47.765  39.692  1.00  0.00           C
ATOM   9142  O32 POPEo 302      23.728  48.525  38.970  1.00  0.00           O
ATOM   9143  C32 POPEo 302      22.098  48.155  40.771  1.00  0.00           C
ATOM   9146  C23 POPEo 302      24.608  45.115  43.712  1.00  0.00           C
ATOM   9149  C24 POPEo 302      23.448  45.415  44.671  1.00  0.00           C
ATOM   9152  C25 POPEo 302      23.878  45.345  46.142  1.00  0.00           C
ATOM   9155  C26 POPEo 302      22.688  45.285  47.121  1.00  0.00           C
ATOM   9158  C27 POPEo 302      23.128  45.425  48.580  1.00  0.00           C
ATOM   9161  C28 POPEo 302      21.978  45.255  49.600  1.00  0.00           C
ATOM   9164  C29 POPEo 302      21.608  43.805  49.802  1.00  0.00           C
ATOM   9166 0C21 POPEo 302      20.588  43.315  50.520  1.00  0.00           C
ATOM   9168 1C21 POPEo 302      19.548  44.085  51.311  1.00  0.00           C
ATOM   9171 2C21 POPEo 302      18.148  43.905  50.691  1.00  0.00           C
ATOM   9174 3C21 POPEo 302      16.998  44.485  51.532  1.00  0.00           C
ATOM   9177 4C21 POPEo 302      15.668  44.415  50.761  1.00  0.00           C
ATOM   9180 5C21 POPEo 302      14.508  45.135  51.461  1.00  0.00           C
ATOM   9183 6C21 POPEo 302      13.938  44.365  52.660  1.00  0.00           C
ATOM   9186 7C21 POPEo 302      12.788  45.115  53.350  1.00  0.00           C
ATOM   9189 8C21 POPEo 302      12.238  44.405  54.590  1.00  0.00           C
ATOM   9193  C33 POPEo 302      22.678  48.855  42.030  1.00  0.00           C
ATOM   9196  C34 POPEo 302      21.648  49.145  43.131  1.00  0.00           C
ATOM   9199  C35 POPEo 302      20.488  50.075  42.720  1.00  0.00           C
ATOM   9202  C36 POPEo 302      20.888  51.555  42.751  1.00  0.00           C
ATOM   9205  C37 POPEo 302      19.718  52.465  42.410  1.00  0.00           C
ATOM   9208  C38 POPEo 302      20.018  53.955  42.602  1.00  0.00           C
ATOM   9211  C39 POPEo 302      20.488  54.325  44.011  1.00  0.00           C
ATOM   9214 0C31 POPEo 302      20.388  55.835  44.282  1.00  0.00           C
ATOM   9217 1C31 POPEo 302      20.748  56.165  45.741  1.00  0.00           C
ATOM   9220 2C31 POPEo 302      20.628  57.665  46.061  1.00  0.00           C
ATOM   9223 3C31 POPEo 302      21.078  58.005  47.480  1.00  0.00           C
ATOM   9226 4C31 POPEo 302      20.148  57.475  48.580  1.00  0.00           C
ATOM   9229 5C31 POPEo 302      20.608  57.845  49.991  1.00  0.00           C
ATOM   9232 6C31 POPEo 302      19.668  57.335  51.090  1.00  0.00           C
ATOM   9236  NH3 POPEp 303     129.958 111.285  31.571  1.00  0.00           N
ATOM   9240  C12 POPEp 303     128.848 112.315  31.500  1.00  0.00           C
ATOM   9243  C11 POPEp 303     127.838 112.075  32.650  1.00  0.00           C
ATOM   9246  P   POPEp 303     126.138 110.245  33.512  1.00  0.00           P
ATOM   9247  O13 POPEp 303     124.768 110.725  33.241  1.00  0.00           O
ATOM   9248  O14 POPEp 303     126.318 108.775  33.530  1.00  0.00           O
ATOM   9249  O11 POPEp 303     126.618 110.805  34.931  1.00  0.00           O
ATOM   9250  O12 POPEp 303     127.148 110.845  32.451  1.00  0.00           O
ATOM   9251  C1  POPEp 303     127.668 110.125  35.640  1.00  0.00           C
ATOM   9254  C2  POPEp 303     127.798 110.625  37.111  1.00  0.00           C
ATOM   9256  O21 POPEp 303     129.068 110.235  37.671  1.00  0.00           O
ATOM   9257  C21 POPEp 303     129.178 108.985  38.091  1.00  0.00           C
ATOM   9258  O22 POPEp 303     128.478 108.045  37.771  1.00  0.00           O
ATOM   9259  C22 POPEp 303     130.308 108.965  39.131  1.00  0.00           C
ATOM   9262  C3  POPEp 303     126.608 110.225  38.031  1.00  0.00           C
ATOM   9265  O31 POPEp 303     126.918 110.265  39.451  1.00  0.00           O
ATOM   9266  C31 POPEp 303     127.008 111.475  39.971  1.00  0.00           C
ATOM   9267  O32 POPEp 303     126.938 112.525  39.371  1.00  0.00           O
ATOM   9268  C32 POPEp 303     127.208 111.405  41.490  1.00  0.00           C
ATOM   9271  C23 POPEp 303     130.228 107.755  40.080  1.00  0.00           C
ATOM   9274  C24 POPEp 303     130.778 108.055  41.490  1.00  0.00           C
ATOM   9277  C25 POPEp 303     129.878 109.005  42.290  1.00  0.00           C
ATOM   9280  C26 POPEp 303     130.198 109.075  43.800  1.00  0.00           C
ATOM   9283  C27 POPEp 303     129.208 109.995  44.521  1.00  0.00           C
ATOM   9286  C28 POPEp 303     129.498 110.175  46.021  1.00  0.00           C
ATOM   9289  C29 POPEp 303     128.838 109.125  46.881  1.00  0.00           C
ATOM   9291 0C21 POPEp 303     127.838 109.325  47.771  1.00  0.00           C
ATOM   9293 1C21 POPEp 303     127.168 110.635  48.091  1.00  0.00           C
ATOM   9296 2C21 POPEp 303     127.698 111.275  49.390  1.00  0.00           C
ATOM   9299 3C21 POPEp 303     127.268 110.525  50.661  1.00  0.00           C
ATOM   9302 4C21 POPEp 303     127.718 111.305  51.911  1.00  0.00           C
ATOM   9305 5C21 POPEp 303     127.198 110.735  53.241  1.00  0.00           C
ATOM   9308 6C21 POPEp 303     125.808 111.255  53.622  1.00  0.00           C
ATOM   9311 7C21 POPEp 303     125.238 110.585  54.872  1.00  0.00           C
ATOM   9314 8C21 POPEp 303     124.008 111.295  55.430  1.00  0.00           C
ATOM   9318  C33 POPEp 303     126.098 112.155  42.281  1.00  0.00           C
ATOM   9321  C34 POPEp 303     126.208 111.915  43.800  1.00  0.00           C
ATOM   9324  C35 POPEp 303     124.978 112.355  44.621  1.00  0.00           C
ATOM   9327  C36 POPEp 303     125.158 113.665  45.401  1.00  0.00           C
ATOM   9330  C37 POPEp 303     123.948 113.965  46.311  1.00  0.00           C
ATOM   9333  C38 POPEp 303     124.098 115.255  47.141  1.00  0.00           C
ATOM   9336  C39 POPEp 303     122.938 115.525  48.111  1.00  0.00           C
ATOM   9339 0C31 POPEp 303     122.828 114.515  49.261  1.00  0.00           C
ATOM   9342 1C31 POPEp 303     121.758 114.905  50.301  1.00  0.00           C
ATOM   9345 2C31 POPEp 303     121.638 113.905  51.451  1.00  0.00           C
ATOM   9348 3C31 POPEp 303     120.768 114.425  52.602  1.00  0.00           C
ATOM   9351 4C31 POPEp 303     120.818 113.505  53.830  1.00  0.00           C
ATOM   9354 5C31 POPEp 303     120.058 114.085  55.032  1.00  0.00           C
ATOM   9357 6C31 POPEp 303     120.128 113.225  56.301  1.00  0.00           C
ATOM   9361  NH3 POPEq 304      -1.568 130.101  35.661  1.00  0.00           N
ATOM   9365  C12 POPEq 304      -0.358 130.221  34.780  1.00  0.00           C
ATOM   9368  C11 POPEq 304      -0.228 128.981  33.892  1.00  0.00           C
ATOM   9371  P   POPEq 304       1.822 128.011  32.632  1.00  0.00           P
ATOM   9372  O13 POPEq 304       1.112 126.761  32.252  1.00  0.00           O
ATOM   9373  O14 POPEq 304       2.932 128.401  31.732  1.00  0.00           O
ATOM   9374  O11 POPEq 304       2.432 127.721  34.050  1.00  0.00           O
ATOM   9375  O12 POPEq 304       0.822 129.181  32.940  1.00  0.00           O
ATOM   9376  C1  POPEq 304       3.218 128.721  34.682  1.00  0.00           C
ATOM   9379  C2  POPEq 304       3.568 128.291  36.121  1.00  0.00           C
ATOM   9381  O21 POPEq 304       4.838 128.891  36.421  1.00  0.00           O
ATOM   9382  C21 POPEq 304       4.948 129.881  37.312  1.00  0.00           C
ATOM   9383  O22 POPEq 304       5.738 130.801  37.201  1.00  0.00           O
ATOM   9384  C22 POPEq 304       4.018 129.731  38.530  1.00  0.00           C
ATOM   9387  C3  POPEq 304       3.698 126.751  36.221  1.00  0.00           C
ATOM   9390  O31 POPEq 304       4.398 126.381  37.420  1.00  0.00           O
ATOM   9391  C31 POPEq 304       5.548 125.741  37.262  1.00  0.00           C
ATOM   9392  O32 POPEq 304       5.998 125.291  36.212  1.00  0.00           O
ATOM   9393  C32 POPEq 304       6.248 125.661  38.632  1.00  0.00           C
ATOM   9396  C23 POPEq 304       4.598 130.501  39.742  1.00  0.00           C
ATOM   9399  C24 POPEq 304       3.588 130.861  40.850  1.00  0.00           C
ATOM   9402  C25 POPEq 304       2.922 129.671  41.540  1.00  0.00           C
ATOM   9405  C26 POPEq 304       2.062 130.141  42.720  1.00  0.00           C
ATOM   9408  C27 POPEq 304       1.162 129.031  43.250  1.00  0.00           C
ATOM   9411  C28 POPEq 304       0.352 129.471  44.472  1.00  0.00           C
ATOM   9414  C29 POPEq 304      -0.688 128.411  44.741  1.00  0.00           C
ATOM   9416 0C21 POPEq 304      -0.628 127.471  45.701  1.00  0.00           C
ATOM   9418 1C21 POPEq 304       0.462 127.311  46.731  1.00  0.00           C
ATOM   9421 2C21 POPEq 304       0.162 128.141  47.990  1.00  0.00           C
ATOM   9424 3C21 POPEq 304      -1.128 127.731  48.721  1.00  0.00           C
ATOM   9427 4C21 POPEq 304      -1.438 128.631  49.931  1.00  0.00           C
ATOM   9430 5C21 POPEq 304      -2.858 128.411  50.471  1.00  0.00           C
ATOM   9433 6C21 POPEq 304      -3.198 129.311  51.661  1.00  0.00           C
ATOM   9436 7C21 POPEq 304      -4.708 129.351  51.941  1.00  0.00           C
ATOM   9439 8C21 POPEq 304      -5.088 130.191  53.161  1.00  0.00           C
ATOM   9443  C33 POPEq 304       6.598 127.031  39.250  1.00  0.00           C
ATOM   9446  C34 POPEq 304       7.128 126.931  40.691  1.00  0.00           C
ATOM   9449  C35 POPEq 304       6.028 126.821  41.770  1.00  0.00           C
ATOM   9452  C36 POPEq 304       6.608 126.781  43.201  1.00  0.00           C
ATOM   9455  C37 POPEq 304       5.558 126.741  44.331  1.00  0.00           C
ATOM   9458  C38 POPEq 304       6.208 127.001  45.701  1.00  0.00           C
ATOM   9461  C39 POPEq 304       5.428 126.411  46.890  1.00  0.00           C
ATOM   9464 0C31 POPEq 304       6.038 126.851  48.241  1.00  0.00           C
ATOM   9467 1C31 POPEq 304       5.778 125.851  49.371  1.00  0.00           C
ATOM   9470 2C31 POPEq 304       6.498 126.201  50.691  1.00  0.00           C
ATOM   9473 3C31 POPEq 304       6.058 127.521  51.330  1.00  0.00           C
ATOM   9476 4C31 POPEq 304       4.558 127.581  51.651  1.00  0.00           C
ATOM   9479 5C31 POPEq 304       4.188 128.851  52.421  1.00  0.00           C
ATOM   9482 6C31 POPEq 304       2.682 129.041  52.541  1.00  0.00           C
ATOM   9486  NH3 POPEr 305      98.478  50.195  37.111  1.00  0.00           N
ATOM   9490  C12 POPEr 305      99.668  51.115  37.242  1.00  0.00           C
ATOM   9493  C11 POPEr 305      99.338  52.235  38.231  1.00  0.00           C
ATOM   9496  P   POPEr 305     101.388  53.145  39.570  1.00  0.00           P
ATOM   9497  O13 POPEr 305     101.868  51.785  39.892  1.00  0.00           O
ATOM   9498  O14 POPEr 305     102.388  54.235  39.390  1.00  0.00           O
ATOM   9499  O11 POPEr 305     100.328  53.555  40.651  1.00  0.00           O
ATOM   9500  O12 POPEr 305     100.448  53.145  38.311  1.00  0.00           O
ATOM   9501  C1  POPEr 305     100.498  54.705  41.470  1.00  0.00           C
ATOM   9504  C2  POPEr 305     101.188  54.325  42.810  1.00  0.00           C
ATOM   9506  O21 POPEr 305     100.648  55.125  43.882  1.00  0.00           O
ATOM   9507  C21 POPEr 305     100.888  56.425  43.840  1.00  0.00           C
ATOM   9508  O22 POPEr 305     101.488  57.015  42.950  1.00  0.00           O
ATOM   9509  C22 POPEr 305     100.288  57.055  45.102  1.00  0.00           C
ATOM   9512  C3  POPEr 305     102.748  54.345  42.751  1.00  0.00           C
ATOM   9515  O31 POPEr 305     103.398  54.345  44.051  1.00  0.00           O
ATOM   9516  C31 POPEr 305     103.378  53.165  44.671  1.00  0.00           C
ATOM   9517  O32 POPEr 305     102.768  52.185  44.291  1.00  0.00           O
ATOM   9518  C32 POPEr 305     104.348  53.215  45.840  1.00  0.00           C
ATOM   9521  C23 POPEr 305     101.268  57.955  45.881  1.00  0.00           C
ATOM   9524  C24 POPEr 305     100.918  58.045  47.372  1.00  0.00           C
ATOM   9527  C25 POPEr 305      99.498  58.585  47.650  1.00  0.00           C
ATOM   9530  C26 POPEr 305      99.058  58.325  49.091  1.00  0.00           C
ATOM   9533  C27 POPEr 305      97.578  58.665  49.320  1.00  0.00           C
ATOM   9536  C28 POPEr 305      97.068  58.235  50.701  1.00  0.00           C
ATOM   9539  C29 POPEr 305      95.628  58.635  50.891  1.00  0.00           C
ATOM   9541 0C21 POPEr 305      94.538  57.865  50.710  1.00  0.00           C
ATOM   9543 1C21 POPEr 305      94.488  56.435  50.240  1.00  0.00           C
ATOM   9546 2C21 POPEr 305      94.238  55.435  51.391  1.00  0.00           C
ATOM   9549 3C21 POPEr 305      95.478  55.265  52.290  1.00  0.00           C
ATOM   9552 4C21 POPEr 305      95.278  54.265  53.432  1.00  0.00           C
ATOM   9555 5C21 POPEr 305      96.538  54.145  54.291  1.00  0.00           C
ATOM   9558 6C21 POPEr 305      96.428  53.075  55.391  1.00  0.00           C
ATOM   9561 7C21 POPEr 305      97.488  53.225  56.480  1.00  0.00           C
ATOM   9564 8C21 POPEr 305      97.178  52.375  57.720  1.00  0.00           C
ATOM   9568  C33 POPEr 305     104.128  52.075  46.861  1.00  0.00           C
ATOM   9571  C34 POPEr 305     103.048  52.345  47.920  1.00  0.00           C
ATOM   9574  C35 POPEr 305     103.108  53.745  48.580  1.00  0.00           C
ATOM   9577  C36 POPEr 305     102.148  53.865  49.781  1.00  0.00           C
ATOM   9580  C37 POPEr 305     102.008  55.305  50.301  1.00  0.00           C
ATOM   9583  C38 POPEr 305     100.778  55.515  51.212  1.00  0.00           C
ATOM   9586  C39 POPEr 305     100.908  54.865  52.590  1.00  0.00           C
ATOM   9589 0C31 POPEr 305     101.638  55.765  53.610  1.00  0.00           C
ATOM   9592 1C31 POPEr 305     100.668  56.635  54.411  1.00  0.00           C
ATOM   9595 2C31 POPEr 305     101.388  57.655  55.321  1.00  0.00           C
ATOM   9598 3C31 POPEr 305     100.488  58.225  56.431  1.00  0.00           C
ATOM   9601 4C31 POPEr 305     100.258  57.215  57.561  1.00  0.00           C
ATOM   9604 5C31 POPEr 305      99.288  57.675  58.660  1.00  0.00           C
ATOM   9607 6C31 POPEr 305      99.008  56.575  59.701  1.00  0.00           C
ATOM   9611  NH3 POPEs 306     110.388  72.725  74.540  1.00  0.00           N
ATOM   9615  C12 POPEs 306     109.968  71.275  74.561  1.00  0.00           C
ATOM   9618  C11 POPEs 306     110.068  70.625  75.962  1.00  0.00           C
ATOM   9621  P   POPEs 306     112.438  70.955  77.061  1.00  0.00           P
ATOM   9622  O13 POPEs 306     112.648  70.325  78.392  1.00  0.00           O
ATOM   9623  O14 POPEs 306     112.018  72.375  77.051  1.00  0.00           O
ATOM   9624  O11 POPEs 306     113.788  70.825  76.231  1.00  0.00           O
ATOM   9625  O12 POPEs 306     111.388  70.135  76.220  1.00  0.00           O
ATOM   9626  C1  POPEs 306     114.008  69.685  75.402  1.00  0.00           C
ATOM   9629  C2  POPEs 306     113.448  69.905  73.970  1.00  0.00           C
ATOM   9631  O21 POPEs 306     113.788  68.805  73.112  1.00  0.00           O
ATOM   9632  C21 POPEs 306     115.048  68.745  72.681  1.00  0.00           C
ATOM   9633  O22 POPEs 306     115.988  69.365  73.131  1.00  0.00           O
ATOM   9634  C22 POPEs 306     115.078  67.835  71.451  1.00  0.00           C
ATOM   9637  C3  POPEs 306     113.818  71.305  73.381  1.00  0.00           C
ATOM   9640  O31 POPEs 306     113.728  71.355  71.941  1.00  0.00           O
ATOM   9641  C31 POPEs 306     112.658  71.985  71.431  1.00  0.00           C
ATOM   9642  O32 POPEs 306     111.708  72.385  72.081  1.00  0.00           O
ATOM   9643  C32 POPEs 306     112.768  71.965  69.911  1.00  0.00           C
ATOM   9646  C23 POPEs 306     115.408  68.665  70.201  1.00  0.00           C
ATOM   9649  C24 POPEs 306     114.768  68.165  68.892  1.00  0.00           C
ATOM   9652  C25 POPEs 306     115.248  66.785  68.432  1.00  0.00           C
ATOM   9655  C26 POPEs 306     116.748  66.695  68.150  1.00  0.00           C
ATOM   9658  C27 POPEs 306     117.188  65.255  67.870  1.00  0.00           C
ATOM   9661  C28 POPEs 306     118.698  65.135  67.610  1.00  0.00           C
ATOM   9664  C29 POPEs 306     119.118  63.695  67.572  1.00  0.00           C
ATOM   9666 0C21 POPEs 306     119.838  63.085  66.620  1.00  0.00           C
ATOM   9668 1C21 POPEs 306     120.428  63.745  65.402  1.00  0.00           C
ATOM   9671 2C21 POPEs 306     121.038  62.705  64.432  1.00  0.00           C
ATOM   9674 3C21 POPEs 306     120.008  61.715  63.860  1.00  0.00           C
ATOM   9677 4C21 POPEs 306     120.608  60.785  62.800  1.00  0.00           C
ATOM   9680 5C21 POPEs 306     119.638  59.685  62.340  1.00  0.00           C
ATOM   9683 6C21 POPEs 306     118.318  60.185  61.761  1.00  0.00           C
ATOM   9686 7C21 POPEs 306     117.488  59.035  61.160  1.00  0.00           C
ATOM   9689 8C21 POPEs 306     116.048  59.415  60.830  1.00  0.00           C
ATOM   9693  C33 POPEs 306     112.438  73.295  69.222  1.00  0.00           C
ATOM   9696  C34 POPEs 306     112.698  73.195  67.720  1.00  0.00           C
ATOM   9699  C35 POPEs 306     112.178  74.415  66.971  1.00  0.00           C
ATOM   9702  C36 POPEs 306     112.608  74.455  65.510  1.00  0.00           C
ATOM   9705  C37 POPEs 306     111.778  75.475  64.730  1.00  0.00           C
ATOM   9708  C38 POPEs 306     112.488  75.995  63.471  1.00  0.00           C
ATOM   9711  C39 POPEs 306     111.598  76.885  62.602  1.00  0.00           C
ATOM   9714 0C31 POPEs 306     110.338  76.145  62.131  1.00  0.00           C
ATOM   9717 1C31 POPEs 306     109.648  76.805  60.932  1.00  0.00           C
ATOM   9720 2C31 POPEs 306     108.448  75.975  60.472  1.00  0.00           C
ATOM   9723 3C31 POPEs 306     107.678  76.625  59.320  1.00  0.00           C
ATOM   9726 4C31 POPEs 306     106.498  75.755  58.871  1.00  0.00           C
ATOM   9729 5C31 POPEs 306     105.648  76.445  57.810  1.00  0.00           C
ATOM   9732 6C31 POPEs 306     104.538  75.535  57.262  1.00  0.00           C
ATOM   9736  NH3 POPEt 307      76.048 105.415  31.462  1.00  0.00           N
ATOM   9740  C12 POPEt 307      74.688 105.575  30.830  1.00  0.00           C
ATOM   9743  C11 POPEt 307      73.918 104.245  30.750  1.00  0.00           C
ATOM   9746  P   POPEt 307      71.758 103.285  29.692  1.00  0.00           P
ATOM   9747  O13 POPEt 307      70.538 103.865  29.092  1.00  0.00           O
ATOM   9748  O14 POPEt 307      72.598 102.385  28.871  1.00  0.00           O
ATOM   9749  O11 POPEt 307      71.448 102.625  31.101  1.00  0.00           O
ATOM   9750  O12 POPEt 307      72.658 104.495  30.142  1.00  0.00           O
ATOM   9751  C1  POPEt 307      70.218 103.045  31.700  1.00  0.00           C
ATOM   9754  C2  POPEt 307      70.138 102.655  33.201  1.00  0.00           C
ATOM   9756  O21 POPEt 307      68.788 102.945  33.600  1.00  0.00           O
ATOM   9757  C21 POPEt 307      68.348 102.965  34.850  1.00  0.00           C
ATOM   9758  O22 POPEt 307      67.498 103.735  35.262  1.00  0.00           O
ATOM   9759  C22 POPEt 307      68.918 101.865  35.771  1.00  0.00           C
ATOM   9762  C3  POPEt 307      71.228 103.405  34.040  1.00  0.00           C
ATOM   9765  O31 POPEt 307      70.878 104.785  34.250  1.00  0.00           O
ATOM   9766  C31 POPEt 307      70.778 105.355  35.461  1.00  0.00           C
ATOM   9767  O32 POPEt 307      70.028 106.285  35.710  1.00  0.00           O
ATOM   9768  C32 POPEt 307      71.808 104.845  36.470  1.00  0.00           C
ATOM   9771  C23 POPEt 307      68.948 102.365  37.242  1.00  0.00           C
ATOM   9774  C24 POPEt 307      69.778 101.485  38.171  1.00  0.00           C
ATOM   9777  C25 POPEt 307      70.018 102.095  39.561  1.00  0.00           C
ATOM   9780  C26 POPEt 307      68.808 101.975  40.500  1.00  0.00           C
ATOM   9783  C27 POPEt 307      68.828 100.695  41.361  1.00  0.00           C
ATOM   9786  C28 POPEt 307      67.478 100.395  42.061  1.00  0.00           C
ATOM   9789  C29 POPEt 307      66.378 100.125  41.061  1.00  0.00           C
ATOM   9791 0C21 POPEt 307      65.088 100.525  41.131  1.00  0.00           C
ATOM   9793 1C21 POPEt 307      64.428 101.325  42.230  1.00  0.00           C
ATOM   9796 2C21 POPEt 307      63.328 102.295  41.731  1.00  0.00           C
ATOM   9799 3C21 POPEt 307      62.118 101.565  41.131  1.00  0.00           C
ATOM   9802 4C21 POPEt 307      60.978 102.495  40.691  1.00  0.00           C
ATOM   9805 5C21 POPEt 307      61.088 102.975  39.231  1.00  0.00           C
ATOM   9808 6C21 POPEt 307      59.738 103.465  38.681  1.00  0.00           C
ATOM   9811 7C21 POPEt 307      59.798 103.865  37.201  1.00  0.00           C
ATOM   9814 8C21 POPEt 307      58.448 104.305  36.640  1.00  0.00           C
ATOM   9818  C33 POPEt 307      71.668 105.595  37.811  1.00  0.00           C
ATOM   9821  C34 POPEt 307      72.518 104.995  38.931  1.00  0.00           C
ATOM   9824  C35 POPEt 307      71.978 105.365  40.321  1.00  0.00           C
ATOM   9827  C36 POPEt 307      72.568 104.525  41.451  1.00  0.00           C
ATOM   9830  C37 POPEt 307      71.538 104.205  42.541  1.00  0.00           C
ATOM   9833  C38 POPEt 307      72.068 103.275  43.631  1.00  0.00           C
ATOM   9836  C39 POPEt 307      73.058 103.975  44.570  1.00  0.00           C
ATOM   9839 0C31 POPEt 307      73.358 103.155  45.830  1.00  0.00           C
ATOM   9842 1C31 POPEt 307      74.378 103.855  46.740  1.00  0.00           C
ATOM   9845 2C31 POPEt 307      74.408 103.275  48.161  1.00  0.00           C
ATOM   9848 3C31 POPEt 307      75.558 102.295  48.410  1.00  0.00           C
ATOM   9851 4C31 POPEt 307      76.888 103.005  48.712  1.00  0.00           C
ATOM   9854 5C31 POPEt 307      77.978 102.075  49.240  1.00  0.00           C
ATOM   9857 6C31 POPEt 307      79.228 102.825  49.711  1.00  0.00           C
ATOM   9861  NH3 POPEu 308      13.028  -2.705  35.430  1.00  0.00           N
ATOM   9865  C12 POPEu 308      12.338  -1.535  34.780  1.00  0.00           C
ATOM   9868  C11 POPEu 308      10.858  -1.505  35.150  1.00  0.00           C
ATOM   9871  P   POPEu 308       8.638  -0.315  34.542  1.00  0.00           P
ATOM   9872  O13 POPEu 308       8.178   0.605  33.480  1.00  0.00           O
ATOM   9873  O14 POPEu 308       7.878  -1.575  34.721  1.00  0.00           O
ATOM   9874  O11 POPEu 308       8.768   0.435  35.922  1.00  0.00           O
ATOM   9875  O12 POPEu 308      10.148  -0.665  34.240  1.00  0.00           O
ATOM   9876  C1  POPEu 308       9.738   1.455  36.142  1.00  0.00           C
ATOM   9879  C2  POPEu 308      10.098   1.575  37.641  1.00  0.00           C
ATOM   9881  O21 POPEu 308      10.728   0.355  38.061  1.00  0.00           O
ATOM   9882  C21 POPEu 308      11.548   0.445  39.091  1.00  0.00           C
ATOM   9883  O22 POPEu 308      11.988   1.475  39.570  1.00  0.00           O
ATOM   9884  C22 POPEu 308      11.868  -0.955  39.600  1.00  0.00           C
ATOM   9887  C3  POPEu 308       8.818   1.835  38.480  1.00  0.00           C
ATOM   9890  O31 POPEu 308       9.028   2.815  39.511  1.00  0.00           O
ATOM   9891  C31 POPEu 308       9.018   2.385  40.771  1.00  0.00           C
ATOM   9892  O32 POPEu 308       8.948   1.215  41.122  1.00  0.00           O
ATOM   9893  C32 POPEu 308       9.048   3.595  41.700  1.00  0.00           C
ATOM   9896  C23 POPEu 308      11.628  -1.055  41.131  1.00  0.00           C
ATOM   9899  C24 POPEu 308      10.998  -2.375  41.602  1.00  0.00           C
ATOM   9902  C25 POPEu 308      10.108  -2.185  42.841  1.00  0.00           C
ATOM   9905  C26 POPEu 308      10.818  -1.435  43.981  1.00  0.00           C
ATOM   9908  C27 POPEu 308       9.998  -1.265  45.271  1.00  0.00           C
ATOM   9911  C28 POPEu 308      10.788  -0.505  46.361  1.00  0.00           C
ATOM   9914  C29 POPEu 308      11.968  -1.315  46.831  1.00  0.00           C
ATOM   9916 0C21 POPEu 308      12.888  -0.965  47.751  1.00  0.00           C
ATOM   9918 1C21 POPEu 308      12.968   0.325  48.521  1.00  0.00           C
ATOM   9921 2C21 POPEu 308      14.418   0.625  48.970  1.00  0.00           C
ATOM   9924 3C21 POPEu 308      14.958  -0.375  50.021  1.00  0.00           C
ATOM   9927 4C21 POPEu 308      16.468  -0.245  50.240  1.00  0.00           C
ATOM   9930 5C21 POPEu 308      17.078  -1.345  51.122  1.00  0.00           C
ATOM   9933 6C21 POPEu 308      16.928  -2.765  50.541  1.00  0.00           C
ATOM   9936 7C21 POPEu 308      17.808  -3.805  51.241  1.00  0.00           C
ATOM   9939 8C21 POPEu 308      17.538  -5.235  50.761  1.00  0.00           C
ATOM   9943  C33 POPEu 308       8.478   3.255  43.091  1.00  0.00           C
ATOM   9946  C34 POPEu 308       8.188   4.505  43.920  1.00  0.00           C
ATOM   9949  C35 POPEu 308       7.248   4.225  45.090  1.00  0.00           C
ATOM   9952  C36 POPEu 308       7.648   2.975  45.862  1.00  0.00           C
ATOM   9955  C37 POPEu 308       7.228   3.015  47.330  1.00  0.00           C
ATOM   9958  C38 POPEu 308       7.788   1.825  48.111  1.00  0.00           C
ATOM   9961  C39 POPEu 308       7.688   2.015  49.621  1.00  0.00           C
ATOM   9964 0C31 POPEu 308       8.428   0.925  50.401  1.00  0.00           C
ATOM   9967 1C31 POPEu 308       8.178   1.005  51.921  1.00  0.00           C
ATOM   9970 2C31 POPEu 308       8.628   2.335  52.561  1.00  0.00           C
ATOM   9973 3C31 POPEu 308      10.098   2.675  52.302  1.00  0.00           C
ATOM   9976 4C31 POPEu 308      10.568   3.885  53.121  1.00  0.00           C
ATOM   9979 5C31 POPEu 308      11.528   3.505  54.261  1.00  0.00           C
ATOM   9982 6C31 POPEu 308      12.008   4.705  55.080  1.00  0.00           C
ATOM   9986  NH3 POPEv 309     110.458 125.891  75.402  1.00  0.00           N
ATOM   9990  C12 POPEv 309     110.578 124.601  76.141  1.00  0.00           C
ATOM   9993  C11 POPEv 309     110.358 123.411  75.212  1.00  0.00           C
ATOM   9996  P   POPEv 309     109.868 121.111  76.422  1.00  0.00           P
ATOM   9997  O13 POPEv 309     110.528 120.381  77.521  1.00  0.00           O
ATOM   9998  O14 POPEv 309     108.488 121.591  76.611  1.00  0.00           O
ATOM   9999  O11 POPEv 309     109.828 120.081  75.212  1.00  0.00           O
ATOM  10000  O12 POPEv 309     110.828 122.241  75.861  1.00  0.00           O
ATOM  10001  C1  POPEv 309     109.818 120.461  73.830  1.00  0.00           C
ATOM  10004  C2  POPEv 309     111.228 120.391  73.201  1.00  0.00           C
ATOM  10006  O21 POPEv 309     111.078 120.131  71.792  1.00  0.00           O
ATOM  10007  C21 POPEv 309     110.838 121.211  71.070  1.00  0.00           C
ATOM  10008  O22 POPEv 309     110.978 122.361  71.451  1.00  0.00           O
ATOM  10009  C22 POPEv 309     110.318 120.811  69.680  1.00  0.00           C
ATOM  10012  C3  POPEv 309     112.058 119.255  73.881  1.00  0.00           C
ATOM  10015  O31 POPEv 309     113.278 118.885  73.182  1.00  0.00           O
ATOM  10016  C31 POPEv 309     113.058 117.955  72.241  1.00  0.00           C
ATOM  10017  O32 POPEv 309     111.958 117.555  71.891  1.00  0.00           O
ATOM  10018  C32 POPEv 309     114.388 117.495  71.671  1.00  0.00           C
ATOM  10021  C23 POPEv 309     110.568 121.931  68.631  1.00  0.00           C
ATOM  10024  C24 POPEv 309     109.818 121.701  67.311  1.00  0.00           C
ATOM  10027  C25 POPEv 309     110.048 122.831  66.300  1.00  0.00           C
ATOM  10030  C26 POPEv 309     109.378 122.561  64.941  1.00  0.00           C
ATOM  10033  C27 POPEv 309     109.878 123.501  63.822  1.00  0.00           C
ATOM  10036  C28 POPEv 309     109.308 123.091  62.451  1.00  0.00           C
ATOM  10039  C29 POPEv 309     109.998 123.771  61.282  1.00  0.00           C
ATOM  10041 0C21 POPEv 309     109.428 124.591  60.381  1.00  0.00           C
ATOM  10043 1C21 POPEv 309     108.008 125.091  60.391  1.00  0.00           C
ATOM  10046 2C21 POPEv 309     107.848 126.441  59.650  1.00  0.00           C
ATOM  10049 3C21 POPEv 309     106.618 127.231  60.121  1.00  0.00           C
ATOM  10052 4C21 POPEv 309     106.628 128.701  59.701  1.00  0.00           C
ATOM  10055 5C21 POPEv 309     106.138 128.991  58.270  1.00  0.00           C
ATOM  10058 6C21 POPEv 309     104.618 128.881  58.141  1.00  0.00           C
ATOM  10061 7C21 POPEv 309     104.078 129.561  56.871  1.00  0.00           C
ATOM  10064 8C21 POPEv 309     102.558 129.751  56.891  1.00  0.00           C
ATOM  10068  C33 POPEv 309     114.188 116.705  70.361  1.00  0.00           C
ATOM  10071  C34 POPEv 309     114.148 117.625  69.141  1.00  0.00           C
ATOM  10074  C35 POPEv 309     113.768 116.925  67.821  1.00  0.00           C
ATOM  10077  C36 POPEv 309     114.748 115.825  67.392  1.00  0.00           C
ATOM  10080  C37 POPEv 309     114.488 115.325  65.962  1.00  0.00           C
ATOM  10083  C38 POPEv 309     115.558 114.305  65.521  1.00  0.00           C
ATOM  10086  C39 POPEv 309     115.338 113.775  64.102  1.00  0.00           C
ATOM  10089 0C31 POPEv 309     115.298 114.875  63.032  1.00  0.00           C
ATOM  10092 1C31 POPEv 309     115.158 114.315  61.610  1.00  0.00           C
ATOM  10095 2C31 POPEv 309     115.188 115.445  60.581  1.00  0.00           C
ATOM  10098 3C31 POPEv 309     114.838 114.975  59.161  1.00  0.00           C
ATOM  10101 4C31 POPEv 309     114.718 116.165  58.200  1.00  0.00           C
ATOM  10104 5C31 POPEv 309     114.198 115.745  56.831  1.00  0.00           C
ATOM  10107 6C31 POPEv 309     113.698 116.935  56.021  1.00  0.00           C
ATOM  10111  NH3 POPEw 310     132.914  19.295  75.480  1.00  0.00           N
ATOM  10115  C12 POPEw 310     132.464  17.865  75.631  1.00  0.00           C
ATOM  10118  C11 POPEw 310     133.154  17.255  76.870  1.00  0.00           C
ATOM  10121  P   POPEw 310     133.334  14.685  76.330  1.00  0.00           P
ATOM  10122  O13 POPEw 310     134.764  14.895  76.041  1.00  0.00           O
ATOM  10123  O14 POPEw 310     132.934  13.425  76.991  1.00  0.00           O
ATOM  10124  O11 POPEw 310     132.484  14.835  74.991  1.00  0.00           O
ATOM  10125  O12 POPEw 310     132.754  15.915  77.151  1.00  0.00           O
ATOM  10126  C1  POPEw 310     132.524  13.855  73.962  1.00  0.00           C
ATOM  10129  C2  POPEw 310     131.628  14.235  72.730  1.00  0.00           C
ATOM  10131  O21 POPEw 310     132.238  15.325  72.011  1.00  0.00           O
ATOM  10132  C21 POPEw 310     131.718  15.725  70.852  1.00  0.00           C
ATOM  10133  O22 POPEw 310     131.448  16.885  70.581  1.00  0.00           O
ATOM  10134  C22 POPEw 310     131.608  14.605  69.800  1.00  0.00           C
ATOM  10137  C3  POPEw 310     130.168  14.565  73.161  1.00  0.00           C
ATOM  10140  O31 POPEw 310     129.248  14.655  72.040  1.00  0.00           O
ATOM  10141  C31 POPEw 310     128.408  15.695  72.040  1.00  0.00           C
ATOM  10142  O32 POPEw 310     128.378  16.585  72.882  1.00  0.00           O
ATOM  10143  C32 POPEw 310     127.448  15.585  70.861  1.00  0.00           C
ATOM  10146  C23 POPEw 310     132.474  14.905  68.551  1.00  0.00           C
ATOM  10149  C24 POPEw 310     131.718  14.735  67.221  1.00  0.00           C
ATOM  10152  C25 POPEw 310     130.718  15.865  66.961  1.00  0.00           C
ATOM  10155  C26 POPEw 310     130.118  15.805  65.551  1.00  0.00           C
ATOM  10158  C27 POPEw 310     129.298  17.055  65.220  1.00  0.00           C
ATOM  10161  C28 POPEw 310     128.808  17.115  63.762  1.00  0.00           C
ATOM  10164  C29 POPEw 310     129.938  17.315  62.771  1.00  0.00           C
ATOM  10166 0C21 POPEw 310     130.188  16.605  61.652  1.00  0.00           C
ATOM  10168 1C21 POPEw 310     129.418  15.425  61.101  1.00  0.00           C
ATOM  10171 2C21 POPEw 310     130.368  14.295  60.691  1.00  0.00           C
ATOM  10174 3C21 POPEw 310     129.668  13.165  59.921  1.00  0.00           C
ATOM  10177 4C21 POPEw 310     130.608  12.355  59.011  1.00  0.00           C
ATOM  10180 5C21 POPEw 310     131.718  11.595  59.762  1.00  0.00           C
ATOM  10183 6C21 POPEw 310     132.594  10.775  58.811  1.00  0.00           C
ATOM  10186 7C21 POPEw 310     133.744  10.055  59.520  1.00  0.00           C
ATOM  10189 8C21 POPEw 310     134.804   9.525  58.551  1.00  0.00           C
ATOM  10193  C33 POPEw 310     126.408  16.735  70.852  1.00  0.00           C
ATOM  10196  C34 POPEw 310     126.848  17.995  70.102  1.00  0.00           C
ATOM  10199  C35 POPEw 310     126.638  17.955  68.580  1.00  0.00           C
ATOM  10202  C36 POPEw 310     125.178  18.175  68.141  1.00  0.00           C
ATOM  10205  C37 POPEw 310     125.008  17.965  66.620  1.00  0.00           C
ATOM  10208  C38 POPEw 310     123.628  18.385  66.080  1.00  0.00           C
ATOM  10211  C39 POPEw 310     123.578  18.345  64.551  1.00  0.00           C
ATOM  10214 0C31 POPEw 310     122.278  18.905  63.962  1.00  0.00           C
ATOM  10217 1C31 POPEw 310     122.448  19.275  62.480  1.00  0.00           C
ATOM  10220 2C31 POPEw 310     121.318  20.155  61.912  1.00  0.00           C
ATOM  10223 3C31 POPEw 310     121.718  20.755  60.551  1.00  0.00           C
ATOM  10226 4C31 POPEw 310     120.638  21.645  59.931  1.00  0.00           C
ATOM  10229 5C31 POPEw 310     121.058  22.185  58.561  1.00  0.00           C
ATOM  10232 6C31 POPEw 310     119.938  22.915  57.800  1.00  0.00           C
ATOM  10236  NH3 POPEx 311      85.678  43.215  76.562  1.00  0.00           N
ATOM  10240  C12 POPEx 311      85.428  41.945  77.311  1.00  0.00           C
ATOM  10243  C11 POPEx 311      86.018  40.755  76.550  1.00  0.00           C
ATOM  10246  P   POPEx 311      86.438  38.235  77.021  1.00  0.00           P
ATOM  10247  O13 POPEx 311      87.258  37.545  78.031  1.00  0.00           O
ATOM  10248  O14 POPEx 311      85.088  37.695  76.760  1.00  0.00           O
ATOM  10249  O11 POPEx 311      87.218  38.405  75.661  1.00  0.00           O
ATOM  10250  O12 POPEx 311      86.268  39.725  77.491  1.00  0.00           O
ATOM  10251  C1  POPEx 311      86.498  38.145  74.441  1.00  0.00           C
ATOM  10254  C2  POPEx 311      87.278  38.745  73.261  1.00  0.00           C
ATOM  10256  O21 POPEx 311      86.378  39.335  72.300  1.00  0.00           O
ATOM  10257  C21 POPEx 311      85.948  38.635  71.271  1.00  0.00           C
ATOM  10258  O22 POPEx 311      86.118  37.445  71.070  1.00  0.00           O
ATOM  10259  C22 POPEx 311      85.128  39.575  70.382  1.00  0.00           C
ATOM  10262  C3  POPEx 311      88.338  37.745  72.712  1.00  0.00           C
ATOM  10265  O31 POPEx 311      88.848  38.225  71.451  1.00  0.00           O
ATOM  10266  C31 POPEx 311      89.368  37.265  70.712  1.00  0.00           C
ATOM  10267  O32 POPEx 311      89.808  36.205  71.131  1.00  0.00           O
ATOM  10268  C32 POPEx 311      89.338  37.715  69.251  1.00  0.00           C
ATOM  10271  C23 POPEx 311      84.638  38.945  69.062  1.00  0.00           C
ATOM  10274  C24 POPEx 311      83.488  39.775  68.471  1.00  0.00           C
ATOM  10277  C25 POPEx 311      82.958  39.345  67.101  1.00  0.00           C
ATOM  10280  C26 POPEx 311      82.148  38.035  67.112  1.00  0.00           C
ATOM  10283  C27 POPEx 311      81.388  37.825  65.781  1.00  0.00           C
ATOM  10286  C28 POPEx 311      80.858  36.395  65.551  1.00  0.00           C
ATOM  10289  C29 POPEx 311      81.898  35.445  65.021  1.00  0.00           C
ATOM  10291 0C21 POPEx 311      81.858  34.735  63.871  1.00  0.00           C
ATOM  10293 1C21 POPEx 311      80.708  34.675  62.902  1.00  0.00           C
ATOM  10296 2C21 POPEx 311      80.398  33.265  62.361  1.00  0.00           C
ATOM  10299 3C21 POPEx 311      81.478  32.705  61.420  1.00  0.00           C
ATOM  10302 4C21 POPEx 311      80.938  31.645  60.451  1.00  0.00           C
ATOM  10305 5C21 POPEx 311      81.908  31.335  59.310  1.00  0.00           C
ATOM  10308 6C21 POPEx 311      81.388  30.255  58.351  1.00  0.00           C
ATOM  10311 7C21 POPEx 311      82.378  29.985  57.211  1.00  0.00           C
ATOM  10314 8C21 POPEx 311      82.208  28.625  56.532  1.00  0.00           C
ATOM  10318  C33 POPEx 311      89.988  36.695  68.301  1.00  0.00           C
ATOM  10321  C34 POPEx 311      89.088  35.495  67.951  1.00  0.00           C
ATOM  10324  C35 POPEx 311      89.768  34.515  66.981  1.00  0.00           C
ATOM  10327  C36 POPEx 311      90.408  35.195  65.761  1.00  0.00           C
ATOM  10330  C37 POPEx 311      90.578  34.275  64.551  1.00  0.00           C
ATOM  10333  C38 POPEx 311      90.828  35.075  63.261  1.00  0.00           C
ATOM  10336  C39 POPEx 311      90.698  34.225  61.991  1.00  0.00           C
ATOM  10339 0C31 POPEx 311      90.618  35.075  60.711  1.00  0.00           C
ATOM  10342 1C31 POPEx 311      89.478  36.105  60.761  1.00  0.00           C
ATOM  10345 2C31 POPEx 311      88.928  36.515  59.401  1.00  0.00           C
ATOM  10348 3C31 POPEx 311      89.938  37.235  58.502  1.00  0.00           C
ATOM  10351 4C31 POPEx 311      89.248  37.635  57.201  1.00  0.00           C
ATOM  10354 5C31 POPEx 311      90.128  38.385  56.212  1.00  0.00           C
ATOM  10357 6C31 POPEx 311      89.338  38.695  54.951  1.00  0.00           C
ATOM  10361  NH3 POPEy 312      53.838  33.635  79.182  1.00  0.00           N
ATOM  10365  C12 POPEy 312      54.748  33.505  80.361  1.00  0.00           C
ATOM  10368  C11 POPEy 312      54.838  34.845  81.131  1.00  0.00           C
ATOM  10371  P   POPEy 312      56.368  36.115  79.362  1.00  0.00           P
ATOM  10372  O13 POPEy 312      56.628  37.545  79.082  1.00  0.00           O
ATOM  10373  O14 POPEy 312      57.488  35.345  79.960  1.00  0.00           O
ATOM  10374  O11 POPEy 312      55.808  35.395  78.072  1.00  0.00           O
ATOM  10375  O12 POPEy 312      55.118  35.985  80.311  1.00  0.00           O
ATOM  10376  C1  POPEy 312      55.918  36.035  76.792  1.00  0.00           C
ATOM  10379  C2  POPEy 312      54.908  35.425  75.781  1.00  0.00           C
ATOM  10381  O21 POPEy 312      55.528  34.365  75.051  1.00  0.00           O
ATOM  10382  C21 POPEy 312      55.628  33.195  75.661  1.00  0.00           C
ATOM  10383  O22 POPEy 312      55.308  32.955  76.822  1.00  0.00           O
ATOM  10384  C22 POPEy 312      56.098  32.165  74.621  1.00  0.00           C
ATOM  10387  C3  POPEy 312      54.348  36.435  74.741  1.00  0.00           C
ATOM  10390  O31 POPEy 312      53.248  35.845  74.021  1.00  0.00           O
ATOM  10391  C31 POPEy 312      53.228  35.495  72.730  1.00  0.00           C
ATOM  10392  O32 POPEy 312      52.248  35.005  72.191  1.00  0.00           O
ATOM  10393  C32 POPEy 312      54.488  35.775  71.911  1.00  0.00           C
ATOM  10396  C23 POPEy 312      55.588  32.555  73.212  1.00  0.00           C
ATOM  10399  C24 POPEy 312      55.588  31.475  72.121  1.00  0.00           C
ATOM  10402  C25 POPEy 312      54.948  32.105  70.871  1.00  0.00           C
ATOM  10405  C26 POPEy 312      54.718  31.195  69.651  1.00  0.00           C
ATOM  10408  C27 POPEy 312      54.188  32.065  68.502  1.00  0.00           C
ATOM  10411  C28 POPEy 312      53.978  31.355  67.150  1.00  0.00           C
ATOM  10414  C29 POPEy 312      53.528  32.395  66.150  1.00  0.00           C
ATOM  10416 0C21 POPEy 312      53.588  32.355  64.811  1.00  0.00           C
ATOM  10418 1C21 POPEy 312      54.068  31.235  63.931  1.00  0.00           C
ATOM  10421 2C21 POPEy 312      54.648  31.725  62.580  1.00  0.00           C
ATOM  10424 3C21 POPEy 312      56.138  32.085  62.650  1.00  0.00           C
ATOM  10427 4C21 POPEy 312      56.658  32.875  61.441  1.00  0.00           C
ATOM  10430 5C21 POPEy 312      56.568  32.145  60.102  1.00  0.00           C
ATOM  10433 6C21 POPEy 312      57.368  32.875  59.011  1.00  0.00           C
ATOM  10436 7C21 POPEy 312      57.378  32.105  57.691  1.00  0.00           C
ATOM  10439 8C21 POPEy 312      58.228  32.755  56.582  1.00  0.00           C
ATOM  10443  C33 POPEy 312      54.378  37.105  71.111  1.00  0.00           C
ATOM  10446  C34 POPEy 312      54.238  36.885  69.590  1.00  0.00           C
ATOM  10449  C35 POPEy 312      52.898  36.265  69.182  1.00  0.00           C
ATOM  10452  C36 POPEy 312      52.778  36.065  67.660  1.00  0.00           C
ATOM  10455  C37 POPEy 312      51.348  35.695  67.261  1.00  0.00           C
ATOM  10458  C38 POPEy 312      51.128  35.565  65.741  1.00  0.00           C
ATOM  10461  C39 POPEy 312      49.648  35.715  65.402  1.00  0.00           C
ATOM  10464 0C31 POPEy 312      49.348  35.865  63.900  1.00  0.00           C
ATOM  10467 1C31 POPEy 312      47.968  36.495  63.671  1.00  0.00           C
ATOM  10470 2C31 POPEy 312      47.678  36.745  62.192  1.00  0.00           C
ATOM  10473 3C31 POPEy 312      46.738  37.935  61.971  1.00  0.00           C
ATOM  10476 4C31 POPEy 312      47.468  39.285  61.971  1.00  0.00           C
ATOM  10479 5C31 POPEy 312      46.548  40.475  61.680  1.00  0.00           C
ATOM  10482 6C31 POPEy 312      47.298  41.715  61.212  1.00  0.00           C
ATOM  10486  NH3 POPEz 313     123.588 110.145  76.340  1.00  0.00           N
ATOM  10490  C12 POPEz 313     122.188 109.655  76.102  1.00  0.00           C
ATOM  10493  C11 POPEz 313     121.428 109.425  77.421  1.00  0.00           C
ATOM  10496  P   POPEz 313     118.808 109.045  77.051  1.00  0.00           P
ATOM  10497  O13 POPEz 313     117.958 107.865  76.811  1.00  0.00           O
ATOM  10498  O14 POPEz 313     118.378 109.915  78.171  1.00  0.00           O
ATOM  10499  O11 POPEz 313     118.908 109.925  75.741  1.00  0.00           O
ATOM  10500  O12 POPEz 313     120.298 108.585  77.212  1.00  0.00           O
ATOM  10501  C1  POPEz 313     118.178 109.565  74.561  1.00  0.00           C
ATOM  10504  C2  POPEz 313     116.698 109.995  74.660  1.00  0.00           C
ATOM  10506  O21 POPEz 313     115.978 109.535  73.511  1.00  0.00           O
ATOM  10507  C21 POPEz 313     115.388 108.365  73.561  1.00  0.00           C
ATOM  10508  O22 POPEz 313     115.288 107.625  74.540  1.00  0.00           O
ATOM  10509  C22 POPEz 313     114.848 108.025  72.171  1.00  0.00           C
ATOM  10512  C3  POPEz 313     116.618 111.545  74.741  1.00  0.00           C
ATOM  10515  O31 POPEz 313     117.208 112.165  73.580  1.00  0.00           O
ATOM  10516  C31 POPEz 313     117.888 113.285  73.790  1.00  0.00           C
ATOM  10517  O32 POPEz 313     118.158 113.775  74.870  1.00  0.00           O
ATOM  10518  C32 POPEz 313     118.218 113.945  72.440  1.00  0.00           C
ATOM  10521  C23 POPEz 313     115.918 108.225  71.080  1.00  0.00           C
ATOM  10524  C24 POPEz 313     115.398 107.985  69.660  1.00  0.00           C
ATOM  10527  C25 POPEz 313     116.328 108.605  68.622  1.00  0.00           C
ATOM  10530  C26 POPEz 313     115.808 108.475  67.182  1.00  0.00           C
ATOM  10533  C27 POPEz 313     116.818 109.015  66.142  1.00  0.00           C
ATOM  10536  C28 POPEz 313     116.488 108.675  64.671  1.00  0.00           C
ATOM  10539  C29 POPEz 313     116.458 107.185  64.432  1.00  0.00           C
ATOM  10541 0C21 POPEz 313     117.318 106.445  63.701  1.00  0.00           C
ATOM  10543 1C21 POPEz 313     118.468 106.945  62.870  1.00  0.00           C
ATOM  10546 2C21 POPEz 313     118.628 106.095  61.591  1.00  0.00           C
ATOM  10549 3C21 POPEz 313     119.708 106.595  60.630  1.00  0.00           C
ATOM  10552 4C21 POPEz 313     119.628 105.875  59.271  1.00  0.00           C
ATOM  10555 5C21 POPEz 313     120.518 106.485  58.181  1.00  0.00           C
ATOM  10558 6C21 POPEz 313     120.398 105.695  56.861  1.00  0.00           C
ATOM  10561 7C21 POPEz 313     121.108 106.345  55.671  1.00  0.00           C
ATOM  10564 8C21 POPEz 313     121.038 105.475  54.411  1.00  0.00           C
ATOM  10568  C33 POPEz 313     119.718 113.965  72.081  1.00  0.00           C
ATOM  10571  C34 POPEz 313     119.998 114.725  70.771  1.00  0.00           C
ATOM  10574  C35 POPEz 313     119.558 113.965  69.511  1.00  0.00           C
ATOM  10577  C36 POPEz 313     120.608 112.975  68.992  1.00  0.00           C
ATOM  10580  C37 POPEz 313     119.958 111.825  68.211  1.00  0.00           C
ATOM  10583  C38 POPEz 313     120.988 110.775  67.761  1.00  0.00           C
ATOM  10586  C39 POPEz 313     121.458 110.975  66.322  1.00  0.00           C
ATOM  10589 0C31 POPEz 313     122.678 110.095  66.032  1.00  0.00           C
ATOM  10592 1C31 POPEz 313     123.428 110.455  64.741  1.00  0.00           C
ATOM  10595 2C31 POPEz 313     124.888 110.005  64.852  1.00  0.00           C
ATOM  10598 3C31 POPEz 313     125.788 110.445  63.692  1.00  0.00           C
ATOM  10601 4C31 POPEz 313     127.238 110.035  63.951  1.00  0.00           C
ATOM  10604 5C31 POPEz 313     128.188 110.365  62.790  1.00  0.00           C
ATOM  10607 6C31 POPEz 313     129.648 110.135  63.171  1.00  0.00           C
ATOM  10611  NH3 POPE0 314      77.268  46.975  35.500  1.00  0.00           N
ATOM  10615  C12 POPE0 314      78.138  48.115  35.992  1.00  0.00           C
ATOM  10618  C11 POPE0 314      77.318  49.405  36.201  1.00  0.00           C
ATOM  10621  P   POPE0 314      77.498  51.795  37.262  1.00  0.00           P
ATOM  10622  O13 POPE0 314      77.158  52.635  36.100  1.00  0.00           O
ATOM  10623  O14 POPE0 314      76.378  51.535  38.191  1.00  0.00           O
ATOM  10624  O11 POPE0 314      78.688  52.415  38.091  1.00  0.00           O
ATOM  10625  O12 POPE0 314      78.148  50.415  36.781  1.00  0.00           O
ATOM  10626  C1  POPE0 314      79.528  51.655  38.970  1.00  0.00           C
ATOM  10629  C2  POPE0 314      79.358  52.015  40.481  1.00  0.00           C
ATOM  10631  O21 POPE0 314      78.688  50.965  41.181  1.00  0.00           O
ATOM  10632  C21 POPE0 314      79.438  50.135  41.881  1.00  0.00           C
ATOM  10633  O22 POPE0 314      80.648  50.025  41.801  1.00  0.00           O
ATOM  10634  C22 POPE0 314      78.508  49.325  42.821  1.00  0.00           C
ATOM  10637  C3  POPE0 314      78.538  53.305  40.710  1.00  0.00           C
ATOM  10640  O31 POPE0 314      78.878  53.955  41.951  1.00  0.00           O
ATOM  10641  C31 POPE0 314      78.258  53.555  43.070  1.00  0.00           C
ATOM  10642  O32 POPE0 314      77.488  52.625  43.191  1.00  0.00           O
ATOM  10643  C32 POPE0 314      78.718  54.485  44.200  1.00  0.00           C
ATOM  10646  C23 POPE0 314      78.988  49.245  44.291  1.00  0.00           C
ATOM  10649  C24 POPE0 314      77.798  49.385  45.271  1.00  0.00           C
ATOM  10652  C25 POPE0 314      78.148  49.225  46.750  1.00  0.00           C
ATOM  10655  C26 POPE0 314      79.178  50.245  47.271  1.00  0.00           C
ATOM  10658  C27 POPE0 314      79.278  50.245  48.800  1.00  0.00           C
ATOM  10661  C28 POPE0 314      80.518  50.975  49.341  1.00  0.00           C
ATOM  10664  C29 POPE0 314      81.788  50.235  49.021  1.00  0.00           C
ATOM  10666 0C21 POPE0 314      82.338  49.275  49.781  1.00  0.00           C
ATOM  10668 1C21 POPE0 314      81.788  48.745  51.080  1.00  0.00           C
ATOM  10671 2C21 POPE0 314      82.308  47.335  51.420  1.00  0.00           C
ATOM  10674 3C21 POPE0 314      81.858  46.885  52.810  1.00  0.00           C
ATOM  10677 4C21 POPE0 314      82.478  45.555  53.261  1.00  0.00           C
ATOM  10680 5C21 POPE0 314      82.008  45.165  54.671  1.00  0.00           C
ATOM  10683 6C21 POPE0 314      82.798  43.995  55.271  1.00  0.00           C
ATOM  10686 7C21 POPE0 314      82.298  43.635  56.680  1.00  0.00           C
ATOM  10689 8C21 POPE0 314      83.158  42.585  57.392  1.00  0.00           C
ATOM  10693  C33 POPE0 314      80.038  54.015  44.860  1.00  0.00           C
ATOM  10696  C34 POPE0 314      80.918  55.185  45.310  1.00  0.00           C
ATOM  10699  C35 POPE0 314      80.368  55.955  46.521  1.00  0.00           C
ATOM  10702  C36 POPE0 314      80.478  55.195  47.841  1.00  0.00           C
ATOM  10705  C37 POPE0 314      79.898  56.005  49.011  1.00  0.00           C
ATOM  10708  C38 POPE0 314      79.798  55.205  50.310  1.00  0.00           C
ATOM  10711  C39 POPE0 314      79.038  55.975  51.400  1.00  0.00           C
ATOM  10714 0C31 POPE0 314      79.078  55.255  52.751  1.00  0.00           C
ATOM  10717 1C31 POPE0 314      78.338  56.015  53.861  1.00  0.00           C
ATOM  10720 2C31 POPE0 314      78.768  55.525  55.261  1.00  0.00           C
ATOM  10723 3C31 POPE0 314      78.148  56.315  56.420  1.00  0.00           C
ATOM  10726 4C31 POPE0 314      76.668  55.995  56.641  1.00  0.00           C
ATOM  10729 5C31 POPE0 314      76.068  56.695  57.860  1.00  0.00           C
ATOM  10732 6C31 POPE0 314      74.548  56.525  57.961  1.00  0.00           C
ATOM  10736  NH3 POPE1 315     125.968  63.135  34.861  1.00  0.00           N
ATOM  10740  C12 POPE1 315     126.038  61.735  34.320  1.00  0.00           C
ATOM  10743  C11 POPE1 315     125.138  60.735  35.050  1.00  0.00           C
ATOM  10746  P   POPE1 315     124.718  58.125  34.421  1.00  0.00           P
ATOM  10747  O13 POPE1 315     123.898  58.125  33.191  1.00  0.00           O
ATOM  10748  O14 POPE1 315     125.628  56.985  34.590  1.00  0.00           O
ATOM  10749  O11 POPE1 315     123.648  58.025  35.580  1.00  0.00           O
ATOM  10750  O12 POPE1 315     125.518  59.455  34.581  1.00  0.00           O
ATOM  10751  C1  POPE1 315     124.008  58.105  36.960  1.00  0.00           C
ATOM  10754  C2  POPE1 315     122.758  58.465  37.820  1.00  0.00           C
ATOM  10756  O21 POPE1 315     123.058  58.445  39.231  1.00  0.00           O
ATOM  10757  C21 POPE1 315     123.478  59.585  39.710  1.00  0.00           C
ATOM  10758  O22 POPE1 315     123.728  60.585  39.070  1.00  0.00           O
ATOM  10759  C22 POPE1 315     123.488  59.455  41.221  1.00  0.00           C
ATOM  10762  C3  POPE1 315     121.628  57.425  37.632  1.00  0.00           C
ATOM  10765  O31 POPE1 315     122.018  56.185  38.292  1.00  0.00           O
ATOM  10766  C31 POPE1 315     121.498  56.075  39.530  1.00  0.00           C
ATOM  10767  O32 POPE1 315     120.358  56.385  39.822  1.00  0.00           O
ATOM  10768  C32 POPE1 315     122.548  55.615  40.551  1.00  0.00           C
ATOM  10771  C23 POPE1 315     123.788  60.835  41.820  1.00  0.00           C
ATOM  10774  C24 POPE1 315     123.378  60.985  43.280  1.00  0.00           C
ATOM  10777  C25 POPE1 315     124.338  60.345  44.282  1.00  0.00           C
ATOM  10780  C26 POPE1 315     123.888  60.755  45.681  1.00  0.00           C
ATOM  10783  C27 POPE1 315     124.888  60.525  46.820  1.00  0.00           C
ATOM  10786  C28 POPE1 315     124.208  60.955  48.131  1.00  0.00           C
ATOM  10789  C29 POPE1 315     125.138  61.175  49.291  1.00  0.00           C
ATOM  10791 0C21 POPE1 315     125.068  62.195  50.160  1.00  0.00           C
ATOM  10793 1C21 POPE1 315     124.008  63.285  50.170  1.00  0.00           C
ATOM  10796 2C21 POPE1 315     123.588  63.665  51.602  1.00  0.00           C
ATOM  10799 3C21 POPE1 315     122.678  64.895  51.651  1.00  0.00           C
ATOM  10802 4C21 POPE1 315     122.248  65.265  53.070  1.00  0.00           C
ATOM  10805 5C21 POPE1 315     123.398  65.845  53.910  1.00  0.00           C
ATOM  10808 6C21 POPE1 315     122.918  66.285  55.290  1.00  0.00           C
ATOM  10811 7C21 POPE1 315     124.048  66.745  56.220  1.00  0.00           C
ATOM  10814 8C21 POPE1 315     123.558  67.015  57.642  1.00  0.00           C
ATOM  10818  C33 POPE1 315     121.968  55.555  41.991  1.00  0.00           C
ATOM  10821  C34 POPE1 315     123.028  55.715  43.091  1.00  0.00           C
ATOM  10824  C35 POPE1 315     122.408  55.765  44.500  1.00  0.00           C
ATOM  10827  C36 POPE1 315     123.438  56.065  45.602  1.00  0.00           C
ATOM  10830  C37 POPE1 315     122.808  56.295  46.981  1.00  0.00           C
ATOM  10833  C38 POPE1 315     123.858  56.605  48.061  1.00  0.00           C
ATOM  10836  C39 POPE1 315     123.238  56.805  49.451  1.00  0.00           C
ATOM  10839 0C31 POPE1 315     124.268  56.955  50.581  1.00  0.00           C
ATOM  10842 1C31 POPE1 315     123.618  56.895  51.960  1.00  0.00           C
ATOM  10845 2C31 POPE1 315     124.608  56.785  53.131  1.00  0.00           C
ATOM  10848 3C31 POPE1 315     123.878  56.475  54.451  1.00  0.00           C
ATOM  10851 4C31 POPE1 315     124.808  55.915  55.532  1.00  0.00           C
ATOM  10854 5C31 POPE1 315     124.028  55.425  56.761  1.00  0.00           C
ATOM  10857 6C31 POPE1 315     124.928  54.805  57.832  1.00  0.00           C
ATOM  10861  NH3 POPE2 316      91.228  52.585  80.521  1.00  0.00           N
ATOM  10865  C12 POPE2 316      89.758  52.825  80.741  1.00  0.00           C
ATOM  10868  C11 POPE2 316      89.348  54.315  80.671  1.00  0.00           C
ATOM  10871  P   POPE2 316      87.248  55.535  79.631  1.00  0.00           P
ATOM  10872  O13 POPE2 316      85.768  55.435  79.602  1.00  0.00           O
ATOM  10873  O14 POPE2 316      87.828  56.865  79.971  1.00  0.00           O
ATOM  10874  O11 POPE2 316      87.798  55.085  78.221  1.00  0.00           O
ATOM  10875  O12 POPE2 316      87.918  54.415  80.550  1.00  0.00           O
ATOM  10876  C1  POPE2 316      87.508  53.765  77.761  1.00  0.00           C
ATOM  10879  C2  POPE2 316      87.818  53.655  76.251  1.00  0.00           C
ATOM  10881  O21 POPE2 316      87.488  52.355  75.771  1.00  0.00           O
ATOM  10882  C21 POPE2 316      86.408  52.105  75.021  1.00  0.00           C
ATOM  10883  O22 POPE2 316      86.358  51.155  74.251  1.00  0.00           O
ATOM  10884  C22 POPE2 316      85.228  53.065  75.212  1.00  0.00           C
ATOM  10887  C3  POPE2 316      89.328  53.855  75.980  1.00  0.00           C
ATOM  10890  O31 POPE2 316      89.588  53.825  74.551  1.00  0.00           O
ATOM  10891  C31 POPE2 316      90.888  53.845  74.260  1.00  0.00           C
ATOM  10892  O32 POPE2 316      91.788  53.875  75.080  1.00  0.00           O
ATOM  10893  C32 POPE2 316      91.058  53.875  72.742  1.00  0.00           C
ATOM  10896  C23 POPE2 316      85.138  54.145  74.111  1.00  0.00           C
ATOM  10899  C24 POPE2 316      84.458  55.425  74.611  1.00  0.00           C
ATOM  10902  C25 POPE2 316      84.508  56.565  73.591  1.00  0.00           C
ATOM  10905  C26 POPE2 316      83.488  56.385  72.460  1.00  0.00           C
ATOM  10908  C27 POPE2 316      83.428  57.605  71.532  1.00  0.00           C
ATOM  10911  C28 POPE2 316      82.348  57.495  70.440  1.00  0.00           C
ATOM  10914  C29 POPE2 316      80.958  57.495  71.021  1.00  0.00           C
ATOM  10916 0C21 POPE2 316      79.818  57.515  70.312  1.00  0.00           C
ATOM  10918 1C21 POPE2 316      79.768  57.525  68.800  1.00  0.00           C
ATOM  10921 2C21 POPE2 316      78.328  57.435  68.261  1.00  0.00           C
ATOM  10924 3C21 POPE2 316      78.278  57.365  66.731  1.00  0.00           C
ATOM  10927 4C21 POPE2 316      76.838  57.355  66.201  1.00  0.00           C
ATOM  10930 5C21 POPE2 316      76.798  57.025  64.712  1.00  0.00           C
ATOM  10933 6C21 POPE2 316      75.388  56.735  64.190  1.00  0.00           C
ATOM  10936 7C21 POPE2 316      75.428  56.135  62.782  1.00  0.00           C
ATOM  10939 8C21 POPE2 316      74.048  55.725  62.252  1.00  0.00           C
ATOM  10943  C33 POPE2 316      91.878  52.705  72.171  1.00  0.00           C
ATOM  10946  C34 POPE2 316      91.728  52.575  70.650  1.00  0.00           C
ATOM  10949  C35 POPE2 316      92.798  51.655  70.051  1.00  0.00           C
ATOM  10952  C36 POPE2 316      92.718  51.445  68.532  1.00  0.00           C
ATOM  10955  C37 POPE2 316      93.878  50.535  68.091  1.00  0.00           C
ATOM  10958  C38 POPE2 316      93.998  50.235  66.602  1.00  0.00           C
ATOM  10961  C39 POPE2 316      95.148  49.245  66.311  1.00  0.00           C
ATOM  10964 0C31 POPE2 316      94.798  47.785  66.652  1.00  0.00           C
ATOM  10967 1C31 POPE2 316      95.988  46.825  66.521  1.00  0.00           C
ATOM  10970 2C31 POPE2 316      95.568  45.345  66.462  1.00  0.00           C
ATOM  10973 3C31 POPE2 316      94.778  44.865  67.690  1.00  0.00           C
ATOM  10976 4C31 POPE2 316      94.298  43.405  67.540  1.00  0.00           C
ATOM  10979 5C31 POPE2 316      93.368  42.955  68.671  1.00  0.00           C
ATOM  10982 6C31 POPE2 316      92.708  41.605  68.410  1.00  0.00           C
ATOM  10986  NH3 POPE3 317     102.148  15.385  77.311  1.00  0.00           N
ATOM  10990  C12 POPE3 317     101.908  13.995  77.861  1.00  0.00           C
ATOM  10993  C11 POPE3 317     103.178  13.135  78.021  1.00  0.00           C
ATOM  10996  P   POPE3 317     102.088  10.755  78.042  1.00  0.00           P
ATOM  10997  O13 POPE3 317     102.928   9.545  77.980  1.00  0.00           O
ATOM  10998  O14 POPE3 317     100.798  10.585  78.720  1.00  0.00           O
ATOM  10999  O11 POPE3 317     101.828  11.295  76.602  1.00  0.00           O
ATOM  11000  O12 POPE3 317     102.878  11.925  78.741  1.00  0.00           O
ATOM  11001  C1  POPE3 317     101.748  10.425  75.472  1.00  0.00           C
ATOM  11004  C2  POPE3 317     101.698  11.295  74.211  1.00  0.00           C
ATOM  11006  O21 POPE3 317     101.408  10.505  73.050  1.00  0.00           O
ATOM  11007  C21 POPE3 317     102.358   9.745  72.551  1.00  0.00           C
ATOM  11008  O22 POPE3 317     103.428   9.475  73.061  1.00  0.00           O
ATOM  11009  C22 POPE3 317     101.918   9.325  71.150  1.00  0.00           C
ATOM  11012  C3  POPE3 317     102.958  12.195  74.011  1.00  0.00           C
ATOM  11015  O31 POPE3 317     102.808  13.475  74.642  1.00  0.00           O
ATOM  11016  C31 POPE3 317     102.348  14.565  74.001  1.00  0.00           C
ATOM  11017  O32 POPE3 317     102.328  15.665  74.540  1.00  0.00           O
ATOM  11018  C32 POPE3 317     101.648  14.325  72.650  1.00  0.00           C
ATOM  11021  C23 POPE3 317     103.038   8.705  70.300  1.00  0.00           C
ATOM  11024  C24 POPE3 317     102.728   8.755  68.800  1.00  0.00           C
ATOM  11027  C25 POPE3 317     101.488   7.955  68.362  1.00  0.00           C
ATOM  11030  C26 POPE3 317     101.028   8.445  66.991  1.00  0.00           C
ATOM  11033  C27 POPE3 317      99.738   7.825  66.462  1.00  0.00           C
ATOM  11036  C28 POPE3 317      99.208   8.565  65.212  1.00  0.00           C
ATOM  11039  C29 POPE3 317     100.178   8.485  64.061  1.00  0.00           C
ATOM  11041 0C21 POPE3 317     100.538   9.455  63.200  1.00  0.00           C
ATOM  11043 1C21 POPE3 317     100.038  10.885  63.200  1.00  0.00           C
ATOM  11046 2C21 POPE3 317     100.908  11.825  62.340  1.00  0.00           C
ATOM  11049 3C21 POPE3 317     102.398  11.875  62.701  1.00  0.00           C
ATOM  11052 4C21 POPE3 317     103.208  12.785  61.750  1.00  0.00           C
ATOM  11055 5C21 POPE3 317     104.708  12.505  61.831  1.00  0.00           C
ATOM  11058 6C21 POPE3 317     105.538  13.415  60.921  1.00  0.00           C
ATOM  11061 7C21 POPE3 317     107.048  13.155  61.051  1.00  0.00           C
ATOM  11064 8C21 POPE3 317     107.878  13.925  60.032  1.00  0.00           C
ATOM  11068  C33 POPE3 317     102.438  14.805  71.410  1.00  0.00           C
ATOM  11071  C34 POPE3 317     102.548  13.725  70.312  1.00  0.00           C
ATOM  11074  C35 POPE3 317     103.268  14.255  69.062  1.00  0.00           C
ATOM  11077  C36 POPE3 317     103.838  13.145  68.161  1.00  0.00           C
ATOM  11080  C37 POPE3 317     104.418  13.735  66.862  1.00  0.00           C
ATOM  11083  C38 POPE3 317     104.938  12.705  65.830  1.00  0.00           C
ATOM  11086  C39 POPE3 317     106.158  11.895  66.282  1.00  0.00           C
ATOM  11089 0C31 POPE3 317     105.808  10.575  67.002  1.00  0.00           C
ATOM  11092 1C31 POPE3 317     105.888   9.325  66.111  1.00  0.00           C
ATOM  11095 2C31 POPE3 317     104.938   9.385  64.910  1.00  0.00           C
ATOM  11098 3C31 POPE3 317     104.948   8.105  64.071  1.00  0.00           C
ATOM  11101 4C31 POPE3 317     104.378   8.355  62.670  1.00  0.00           C
ATOM  11104 5C31 POPE3 317     104.338   7.115  61.782  1.00  0.00           C
ATOM  11107 6C31 POPE3 317     103.858   7.445  60.360  1.00  0.00           C
ATOM  11111  NH3 POPE4 318      44.558  17.445  75.572  1.00  0.00           N
ATOM  11115  C12 POPE4 318      44.028  18.675  74.911  1.00  0.00           C
ATOM  11118  C11 POPE4 318      44.028  19.815  75.921  1.00  0.00           C
ATOM  11121  P   POPE4 318      41.708  19.425  76.911  1.00  0.00           P
ATOM  11122  O13 POPE4 318      40.978  19.965  78.081  1.00  0.00           O
ATOM  11123  O14 POPE4 318      41.518  18.005  76.562  1.00  0.00           O
ATOM  11124  O11 POPE4 318      41.438  20.335  75.650  1.00  0.00           O
ATOM  11125  O12 POPE4 318      43.268  19.565  77.111  1.00  0.00           O
ATOM  11126  C1  POPE4 318      40.128  20.445  75.102  1.00  0.00           C
ATOM  11129  C2  POPE4 318      40.178  20.605  73.550  1.00  0.00           C
ATOM  11131  O21 POPE4 318      39.758  19.365  72.932  1.00  0.00           O
ATOM  11132  C21 POPE4 318      39.008  19.545  71.851  1.00  0.00           C
ATOM  11133  O22 POPE4 318      38.548  20.605  71.470  1.00  0.00           O
ATOM  11134  C22 POPE4 318      38.788  18.215  71.120  1.00  0.00           C
ATOM  11137  C3  POPE4 318      41.608  20.965  73.061  1.00  0.00           C
ATOM  11140  O31 POPE4 318      41.658  21.145  71.632  1.00  0.00           O
ATOM  11141  C31 POPE4 318      42.848  20.935  71.091  1.00  0.00           C
ATOM  11142  O32 POPE4 318      43.868  20.645  71.711  1.00  0.00           O
ATOM  11143  C32 POPE4 318      42.758  21.105  69.581  1.00  0.00           C
ATOM  11146  C23 POPE4 318      38.198  18.445  69.712  1.00  0.00           C
ATOM  11149  C24 POPE4 318      38.818  17.595  68.590  1.00  0.00           C
ATOM  11152  C25 POPE4 318      38.548  18.245  67.230  1.00  0.00           C
ATOM  11155  C26 POPE4 318      39.078  17.485  66.011  1.00  0.00           C
ATOM  11158  C27 POPE4 318      38.488  18.065  64.712  1.00  0.00           C
ATOM  11161  C28 POPE4 318      39.248  17.645  63.442  1.00  0.00           C
ATOM  11164  C29 POPE4 318      38.458  17.915  62.192  1.00  0.00           C
ATOM  11166 0C21 POPE4 318      38.788  18.725  61.171  1.00  0.00           C
ATOM  11168 1C21 POPE4 318      40.018  19.575  61.051  1.00  0.00           C
ATOM  11171 2C21 POPE4 318      40.818  19.315  59.752  1.00  0.00           C
ATOM  11174 3C21 POPE4 318      41.478  17.935  59.671  1.00  0.00           C
ATOM  11177 4C21 POPE4 318      42.658  17.935  58.692  1.00  0.00           C
ATOM  11180 5C21 POPE4 318      43.508  16.655  58.692  1.00  0.00           C
ATOM  11183 6C21 POPE4 318      43.038  15.605  57.681  1.00  0.00           C
ATOM  11186 7C21 POPE4 318      44.148  14.625  57.291  1.00  0.00           C
ATOM  11189 8C21 POPE4 318      43.718  13.615  56.230  1.00  0.00           C
ATOM  11193  C33 POPE4 318      43.108  19.835  68.751  1.00  0.00           C
ATOM  11196  C34 POPE4 318      43.498  20.225  67.322  1.00  0.00           C
ATOM  11199  C35 POPE4 318      43.748  19.035  66.382  1.00  0.00           C
ATOM  11202  C36 POPE4 318      42.998  19.165  65.050  1.00  0.00           C
ATOM  11205  C37 POPE4 318      43.338  18.045  64.050  1.00  0.00           C
ATOM  11208  C38 POPE4 318      44.658  18.295  63.302  1.00  0.00           C
ATOM  11211  C39 POPE4 318      44.418  18.885  61.901  1.00  0.00           C
ATOM  11214 0C31 POPE4 318      45.438  19.975  61.532  1.00  0.00           C
ATOM  11217 1C31 POPE4 318      45.308  20.445  60.080  1.00  0.00           C
ATOM  11220 2C31 POPE4 318      46.228  21.635  59.791  1.00  0.00           C
ATOM  11223 3C31 POPE4 318      46.358  21.975  58.302  1.00  0.00           C
ATOM  11226 4C31 POPE4 318      45.438  23.115  57.832  1.00  0.00           C
ATOM  11229 5C31 POPE4 318      45.828  23.595  56.431  1.00  0.00           C
ATOM  11232 6C31 POPE4 318      45.418  25.025  56.072  1.00  0.00           C
ATOM  11236  NH3 POPE5 319     116.658  72.145  75.790  1.00  0.00           N
ATOM  11240  C12 POPE5 319     117.228  72.635  77.090  1.00  0.00           C
ATOM  11243  C11 POPE5 319     118.198  73.815  76.881  1.00  0.00           C
ATOM  11246  P   POPE5 319     120.578  73.255  77.882  1.00  0.00           P
ATOM  11247  O13 POPE5 319     121.428  73.855  78.922  1.00  0.00           O
ATOM  11248  O14 POPE5 319     120.428  71.785  77.902  1.00  0.00           O
ATOM  11249  O11 POPE5 319     121.078  73.685  76.422  1.00  0.00           O
ATOM  11250  O12 POPE5 319     119.128  73.885  77.951  1.00  0.00           O
ATOM  11251  C1  POPE5 319     121.048  72.705  75.361  1.00  0.00           C
ATOM  11254  C2  POPE5 319     120.668  73.335  74.001  1.00  0.00           C
ATOM  11256  O21 POPE5 319     120.578  72.305  73.001  1.00  0.00           O
ATOM  11257  C21 POPE5 319     119.338  71.895  72.712  1.00  0.00           C
ATOM  11258  O22 POPE5 319     118.398  71.895  73.501  1.00  0.00           O
ATOM  11259  C22 POPE5 319     119.308  71.625  71.201  1.00  0.00           C
ATOM  11262  C3  POPE5 319     121.718  74.395  73.561  1.00  0.00           C
ATOM  11265  O31 POPE5 319     121.548  74.745  72.151  1.00  0.00           O
ATOM  11266  C31 POPE5 319     122.698  75.075  71.582  1.00  0.00           C
ATOM  11267  O32 POPE5 319     123.728  75.345  72.180  1.00  0.00           O
ATOM  11268  C32 POPE5 319     122.638  74.975  70.051  1.00  0.00           C
ATOM  11271  C23 POPE5 319     118.318  70.545  70.721  1.00  0.00           C
ATOM  11274  C24 POPE5 319     118.348  70.395  69.182  1.00  0.00           C
ATOM  11277  C25 POPE5 319     117.588  71.515  68.462  1.00  0.00           C
ATOM  11280  C26 POPE5 319     117.608  71.405  66.932  1.00  0.00           C
ATOM  11283  C27 POPE5 319     116.408  70.645  66.360  1.00  0.00           C
ATOM  11286  C28 POPE5 319     116.238  70.795  64.840  1.00  0.00           C
ATOM  11289  C29 POPE5 319     117.228  70.005  64.021  1.00  0.00           C
ATOM  11291 0C21 POPE5 319     117.068  68.735  63.611  1.00  0.00           C
ATOM  11293 1C21 POPE5 319     115.888  67.845  63.941  1.00  0.00           C
ATOM  11296 2C21 POPE5 319     116.288  66.375  64.201  1.00  0.00           C
ATOM  11299 3C21 POPE5 319     116.548  65.565  62.920  1.00  0.00           C
ATOM  11302 4C21 POPE5 319     116.868  64.085  63.200  1.00  0.00           C
ATOM  11305 5C21 POPE5 319     115.648  63.245  63.611  1.00  0.00           C
ATOM  11308 6C21 POPE5 319     114.748  62.835  62.442  1.00  0.00           C
ATOM  11311 7C21 POPE5 319     113.458  62.145  62.911  1.00  0.00           C
ATOM  11314 8C21 POPE5 319     112.558  61.665  61.771  1.00  0.00           C
ATOM  11318  C33 POPE5 319     121.218  74.875  69.441  1.00  0.00           C
ATOM  11321  C34 POPE5 319     121.238  74.475  67.951  1.00  0.00           C
ATOM  11324  C35 POPE5 319     121.918  73.125  67.671  1.00  0.00           C
ATOM  11327  C36 POPE5 319     121.258  72.395  66.501  1.00  0.00           C
ATOM  11330  C37 POPE5 319     121.918  71.055  66.142  1.00  0.00           C
ATOM  11333  C38 POPE5 319     120.968  70.165  65.321  1.00  0.00           C
ATOM  11336  C39 POPE5 319     121.658  68.985  64.631  1.00  0.00           C
ATOM  11339 0C31 POPE5 319     120.668  68.115  63.830  1.00  0.00           C
ATOM  11342 1C31 POPE5 319     121.368  67.055  62.972  1.00  0.00           C
ATOM  11345 2C31 POPE5 319     120.368  66.185  62.201  1.00  0.00           C
ATOM  11348 3C31 POPE5 319     121.058  65.255  61.192  1.00  0.00           C
ATOM  11351 4C31 POPE5 319     120.068  64.315  60.481  1.00  0.00           C
ATOM  11354 5C31 POPE5 319     120.738  63.475  59.380  1.00  0.00           C
ATOM  11357 6C31 POPE5 319     119.728  62.755  58.480  1.00  0.00           C
ATOM  11361  NH3 POPE6 320      10.368  66.065  32.650  1.00  0.00           N
ATOM  11365  C12 POPE6 320      10.798  65.345  31.410  1.00  0.00           C
ATOM  11368  C11 POPE6 320       9.928  65.705  30.191  1.00  0.00           C
ATOM  11371  P   POPE6 320       7.628  66.985  30.352  1.00  0.00           P
ATOM  11372  O13 POPE6 320       6.538  66.985  31.350  1.00  0.00           O
ATOM  11373  O14 POPE6 320       7.218  67.015  28.931  1.00  0.00           O
ATOM  11374  O11 POPE6 320       8.708  68.125  30.681  1.00  0.00           O
ATOM  11375  O12 POPE6 320       8.528  65.685  30.521  1.00  0.00           O
ATOM  11376  C1  POPE6 320       8.458  69.435  31.201  1.00  0.00           C
ATOM  11379  C2  POPE6 320       8.988  69.675  32.660  1.00  0.00           C
ATOM  11381  O21 POPE6 320      10.428  69.895  32.762  1.00  0.00           O
ATOM  11382  C21 POPE6 320      10.798  71.185  32.860  1.00  0.00           C
ATOM  11383  O22 POPE6 320      10.198  72.125  32.371  1.00  0.00           O
ATOM  11384  C22 POPE6 320      12.028  71.315  33.800  1.00  0.00           C
ATOM  11387  C3  POPE6 320       8.568  68.475  33.562  1.00  0.00           C
ATOM  11390  O31 POPE6 320       9.588  68.065  34.511  1.00  0.00           O
ATOM  11391  C31 POPE6 320       9.408  68.575  35.701  1.00  0.00           C
ATOM  11392  O32 POPE6 320       8.528  69.385  35.971  1.00  0.00           O
ATOM  11393  C32 POPE6 320      10.518  68.165  36.652  1.00  0.00           C
ATOM  11396  C23 POPE6 320      11.888  72.485  34.812  1.00  0.00           C
ATOM  11399  C24 POPE6 320      12.818  72.375  36.051  1.00  0.00           C
ATOM  11402  C25 POPE6 320      12.708  73.475  37.151  1.00  0.00           C
ATOM  11405  C26 POPE6 320      11.768  73.165  38.340  1.00  0.00           C
ATOM  11408  C27 POPE6 320      11.868  74.045  39.611  1.00  0.00           C
ATOM  11411  C28 POPE6 320      10.818  73.645  40.681  1.00  0.00           C
ATOM  11414  C29 POPE6 320      10.848  74.555  41.881  1.00  0.00           C
ATOM  11416 0C21 POPE6 320      10.048  74.505  42.971  1.00  0.00           C
ATOM  11418 1C21 POPE6 320       8.938  73.525  43.241  1.00  0.00           C
ATOM  11421 2C21 POPE6 320       9.278  72.565  44.411  1.00  0.00           C
ATOM  11424 3C21 POPE6 320       8.138  71.565  44.692  1.00  0.00           C
ATOM  11427 4C21 POPE6 320       8.468  70.555  45.792  1.00  0.00           C
ATOM  11430 5C21 POPE6 320       7.368  69.495  45.942  1.00  0.00           C
ATOM  11433 6C21 POPE6 320       7.698  68.405  46.972  1.00  0.00           C
ATOM  11436 7C21 POPE6 320       6.608  67.325  47.042  1.00  0.00           C
ATOM  11439 8C21 POPE6 320       6.848  66.285  48.140  1.00  0.00           C
ATOM  11443  C33 POPE6 320      10.128  68.395  38.131  1.00  0.00           C
ATOM  11446  C34 POPE6 320      11.308  68.675  39.061  1.00  0.00           C
ATOM  11449  C35 POPE6 320      11.288  67.765  40.290  1.00  0.00           C
ATOM  11452  C36 POPE6 320      10.028  67.915  41.160  1.00  0.00           C
ATOM  11455  C37 POPE6 320      10.068  66.975  42.381  1.00  0.00           C
ATOM  11458  C38 POPE6 320       8.718  66.855  43.111  1.00  0.00           C
ATOM  11461  C39 POPE6 320       7.758  65.895  42.401  1.00  0.00           C
ATOM  11464 0C31 POPE6 320       6.438  65.665  43.131  1.00  0.00           C
ATOM  11467 1C31 POPE6 320       5.518  64.715  42.351  1.00  0.00           C
ATOM  11470 2C31 POPE6 320       4.328  64.245  43.201  1.00  0.00           C
ATOM  11473 3C31 POPE6 320       3.418  63.255  42.451  1.00  0.00           C
ATOM  11476 4C31 POPE6 320       2.462  62.535  43.410  1.00  0.00           C
ATOM  11479 5C31 POPE6 320       1.562  61.525  42.690  1.00  0.00           C
ATOM  11482 6C31 POPE6 320       0.732  60.675  43.651  1.00  0.00           C
ATOM  11486  NH3 POPE7 321      71.228 119.681  74.881  1.00  0.00           N
ATOM  11490  C12 POPE7 321      72.238 119.371  73.811  1.00  0.00           C
ATOM  11493  C11 POPE7 321      73.678 119.255  74.362  1.00  0.00           C
ATOM  11496  P   POPE7 321      73.138 116.965  75.671  1.00  0.00           P
ATOM  11497  O13 POPE7 321      73.828 116.185  76.722  1.00  0.00           O
ATOM  11498  O14 POPE7 321      71.678 117.255  75.852  1.00  0.00           O
ATOM  11499  O11 POPE7 321      73.418 116.305  74.260  1.00  0.00           O
ATOM  11500  O12 POPE7 321      73.868 118.365  75.461  1.00  0.00           O
ATOM  11501  C1  POPE7 321      74.758 115.865  73.951  1.00  0.00           C
ATOM  11504  C2  POPE7 321      75.128 116.185  72.460  1.00  0.00           C
ATOM  11506  O21 POPE7 321      75.248 114.935  71.751  1.00  0.00           O
ATOM  11507  C21 POPE7 321      75.818 114.895  70.572  1.00  0.00           C
ATOM  11508  O22 POPE7 321      76.388 115.805  69.991  1.00  0.00           O
ATOM  11509  C22 POPE7 321      75.488 113.565  69.891  1.00  0.00           C
ATOM  11512  C3  POPE7 321      76.328 117.225  72.421  1.00  0.00           C
ATOM  11515  O31 POPE7 321      76.548 118.055  71.260  1.00  0.00           O
ATOM  11516  C31 POPE7 321      75.558 118.595  70.601  1.00  0.00           C
ATOM  11517  O32 POPE7 321      74.368 118.575  70.910  1.00  0.00           O
ATOM  11518  C32 POPE7 321      76.098 119.195  69.300  1.00  0.00           C
ATOM  11521  C23 POPE7 321      76.148 113.385  68.491  1.00  0.00           C
ATOM  11524  C24 POPE7 321      75.718 114.385  67.400  1.00  0.00           C
ATOM  11527  C25 POPE7 321      76.168 113.975  65.980  1.00  0.00           C
ATOM  11530  C26 POPE7 321      77.688 114.005  65.741  1.00  0.00           C
ATOM  11533  C27 POPE7 321      78.108 113.185  64.511  1.00  0.00           C
ATOM  11536  C28 POPE7 321      79.628 113.165  64.301  1.00  0.00           C
ATOM  11539  C29 POPE7 321      80.128 112.045  63.432  1.00  0.00           C
ATOM  11541 0C21 POPE7 321      81.398 111.905  63.000  1.00  0.00           C
ATOM  11543 1C21 POPE7 321      82.528 112.875  63.292  1.00  0.00           C
ATOM  11546 2C21 POPE7 321      83.418 112.415  64.461  1.00  0.00           C
ATOM  11549 3C21 POPE7 321      84.318 113.535  64.980  1.00  0.00           C
ATOM  11552 4C21 POPE7 321      85.398 113.055  65.962  1.00  0.00           C
ATOM  11555 5C21 POPE7 321      86.418 112.125  65.290  1.00  0.00           C
ATOM  11558 6C21 POPE7 321      87.808 112.165  65.921  1.00  0.00           C
ATOM  11561 7C21 POPE7 321      88.868 111.505  65.021  1.00  0.00           C
ATOM  11564 8C21 POPE7 321      90.278 111.505  65.612  1.00  0.00           C
ATOM  11568  C33 POPE7 321      74.958 119.761  68.432  1.00  0.00           C
ATOM  11571  C34 POPE7 321      75.288 119.911  66.941  1.00  0.00           C
ATOM  11574  C35 POPE7 321      73.978 120.021  66.142  1.00  0.00           C
ATOM  11577  C36 POPE7 321      74.118 120.731  64.791  1.00  0.00           C
ATOM  11580  C37 POPE7 321      72.758 120.871  64.110  1.00  0.00           C
ATOM  11583  C38 POPE7 321      72.678 122.081  63.171  1.00  0.00           C
ATOM  11586  C39 POPE7 321      73.538 121.961  61.912  1.00  0.00           C
ATOM  11589 0C31 POPE7 321      74.758 122.901  61.921  1.00  0.00           C
ATOM  11592 1C31 POPE7 321      75.598 122.721  60.662  1.00  0.00           C
ATOM  11595 2C31 POPE7 321      76.388 123.981  60.271  1.00  0.00           C
ATOM  11598 3C31 POPE7 321      77.148 123.811  58.941  1.00  0.00           C
ATOM  11601 4C31 POPE7 321      76.228 123.381  57.790  1.00  0.00           C
ATOM  11604 5C31 POPE7 321      76.848 123.581  56.410  1.00  0.00           C
ATOM  11607 6C31 POPE7 321      75.868 123.271  55.271  1.00  0.00           C
ATOM  11611  NH3 POPE8 322     125.638  26.245  33.670  1.00  0.00           N
ATOM  11615  C12 POPE8 322     126.838  26.715  32.911  1.00  0.00           C
ATOM  11618  C11 POPE8 322     128.148  26.465  33.701  1.00  0.00           C
ATOM  11621  P   POPE8 322     128.388  23.825  33.642  1.00  0.00           P
ATOM  11622  O13 POPE8 322     129.788  23.735  33.191  1.00  0.00           O
ATOM  11623  O14 POPE8 322     127.288  23.655  32.681  1.00  0.00           O
ATOM  11624  O11 POPE8 322     128.108  22.755  34.771  1.00  0.00           O
ATOM  11625  O12 POPE8 322     128.198  25.205  34.380  1.00  0.00           O
ATOM  11626  C1  POPE8 322     128.868  22.615  35.960  1.00  0.00           C
ATOM  11629  C2  POPE8 322     128.458  23.615  37.081  1.00  0.00           C
ATOM  11631  O21 POPE8 322     128.808  23.105  38.390  1.00  0.00           O
ATOM  11632  C21 POPE8 322     127.928  22.215  38.870  1.00  0.00           C
ATOM  11633  O22 POPE8 322     127.148  21.575  38.191  1.00  0.00           O
ATOM  11634  C22 POPE8 322     127.948  22.205  40.391  1.00  0.00           C
ATOM  11637  C3  POPE8 322     126.978  24.145  37.030  1.00  0.00           C
ATOM  11640  O31 POPE8 322     126.728  24.905  38.222  1.00  0.00           O
ATOM  11641  C31 POPE8 322     126.948  26.205  38.080  1.00  0.00           C
ATOM  11642  O32 POPE8 322     126.848  26.845  37.051  1.00  0.00           O
ATOM  11643  C32 POPE8 322     127.468  26.755  39.411  1.00  0.00           C
ATOM  11646  C23 POPE8 322     126.588  21.835  41.012  1.00  0.00           C
ATOM  11649  C24 POPE8 322     126.658  21.815  42.550  1.00  0.00           C
ATOM  11652  C25 POPE8 322     125.328  21.485  43.222  1.00  0.00           C
ATOM  11655  C26 POPE8 322     125.488  21.175  44.720  1.00  0.00           C
ATOM  11658  C27 POPE8 322     124.578  22.005  45.640  1.00  0.00           C
ATOM  11661  C28 POPE8 322     124.548  21.495  47.100  1.00  0.00           C
ATOM  11664  C29 POPE8 322     125.848  21.645  47.860  1.00  0.00           C
ATOM  11666 0C21 POPE8 322     125.948  21.805  49.200  1.00  0.00           C
ATOM  11668 1C21 POPE8 322     124.788  21.855  50.160  1.00  0.00           C
ATOM  11671 2C21 POPE8 322     124.448  23.305  50.561  1.00  0.00           C
ATOM  11674 3C21 POPE8 322     125.428  23.915  51.571  1.00  0.00           C
ATOM  11677 4C21 POPE8 322     125.228  25.425  51.750  1.00  0.00           C
ATOM  11680 5C21 POPE8 322     125.838  26.205  50.570  1.00  0.00           C
ATOM  11683 6C21 POPE8 322     125.588  27.715  50.611  1.00  0.00           C
ATOM  11686 7C21 POPE8 322     126.048  28.365  49.301  1.00  0.00           C
ATOM  11689 8C21 POPE8 322     125.888  29.875  49.291  1.00  0.00           C
ATOM  11693  C33 POPE8 322     128.468  27.925  39.222  1.00  0.00           C
ATOM  11696  C34 POPE8 322     129.378  28.155  40.450  1.00  0.00           C
ATOM  11699  C35 POPE8 322     128.628  28.515  41.740  1.00  0.00           C
ATOM  11702  C36 POPE8 322     128.498  27.335  42.711  1.00  0.00           C
ATOM  11705  C37 POPE8 322     127.558  27.625  43.891  1.00  0.00           C
ATOM  11708  C38 POPE8 322     127.498  26.475  44.910  1.00  0.00           C
ATOM  11711  C39 POPE8 322     128.758  26.375  45.771  1.00  0.00           C
ATOM  11714 0C31 POPE8 322     128.628  25.325  46.871  1.00  0.00           C
ATOM  11717 1C31 POPE8 322     129.818  25.345  47.831  1.00  0.00           C
ATOM  11720 2C31 POPE8 322     129.488  24.675  49.170  1.00  0.00           C
ATOM  11723 3C31 POPE8 322     130.658  24.705  50.160  1.00  0.00           C
ATOM  11726 4C31 POPE8 322     130.248  24.215  51.551  1.00  0.00           C
ATOM  11729 5C31 POPE8 322     131.458  24.035  52.480  1.00  0.00           C
ATOM  11732 6C31 POPE8 322     131.088  23.755  53.931  1.00  0.00           C
ATOM  11736  NH3 POPE9 323       8.668  15.035  76.001  1.00  0.00           N
ATOM  11740  C12 POPE9 323       8.888  16.395  76.620  1.00  0.00           C
ATOM  11743  C11 POPE9 323       7.598  17.235  76.652  1.00  0.00           C
ATOM  11746  P   POPE9 323       7.078  19.795  77.241  1.00  0.00           P
ATOM  11747  O13 POPE9 323       5.608  19.655  77.212  1.00  0.00           O
ATOM  11748  O14 POPE9 323       7.688  20.725  78.212  1.00  0.00           O
ATOM  11749  O11 POPE9 323       7.518  20.245  75.801  1.00  0.00           O
ATOM  11750  O12 POPE9 323       7.808  18.395  77.431  1.00  0.00           O
ATOM  11751  C1  POPE9 323       6.628  20.085  74.691  1.00  0.00           C
ATOM  11754  C2  POPE9 323       7.378  20.265  73.340  1.00  0.00           C
ATOM  11756  O21 POPE9 323       6.878  19.475  72.241  1.00  0.00           O
ATOM  11757  C21 POPE9 323       5.588  19.225  72.072  1.00  0.00           C
ATOM  11758  O22 POPE9 323       4.678  19.615  72.800  1.00  0.00           O
ATOM  11759  C22 POPE9 323       5.428  18.245  70.892  1.00  0.00           C
ATOM  11762  C3  POPE9 323       8.898  19.965  73.550  1.00  0.00           C
ATOM  11765  O31 POPE9 323       9.548  19.355  72.421  1.00  0.00           O
ATOM  11766  C31 POPE9 323       9.578  18.025  72.470  1.00  0.00           C
ATOM  11767  O32 POPE9 323       9.008  17.325  73.290  1.00  0.00           O
ATOM  11768  C32 POPE9 323      10.498  17.475  71.410  1.00  0.00           C
ATOM  11771  C23 POPE9 323       4.868  18.845  69.572  1.00  0.00           C
ATOM  11774  C24 POPE9 323       5.918  19.425  68.611  1.00  0.00           C
ATOM  11777  C25 POPE9 323       6.778  18.405  67.852  1.00  0.00           C
ATOM  11780  C26 POPE9 323       6.118  17.775  66.602  1.00  0.00           C
ATOM  11783  C27 POPE9 323       7.048  16.815  65.851  1.00  0.00           C
ATOM  11786  C28 POPE9 323       6.428  16.205  64.572  1.00  0.00           C
ATOM  11789  C29 POPE9 323       7.358  15.215  63.920  1.00  0.00           C
ATOM  11791 0C21 POPE9 323       7.008  14.085  63.270  1.00  0.00           C
ATOM  11793 1C21 POPE9 323       5.598  13.605  63.011  1.00  0.00           C
ATOM  11796 2C21 POPE9 323       4.878  14.465  61.941  1.00  0.00           C
ATOM  11799 3C21 POPE9 323       5.568  14.455  60.560  1.00  0.00           C
ATOM  11802 4C21 POPE9 323       4.828  15.305  59.520  1.00  0.00           C
[truncated: 1,806,900 more chars]
