# Supplementary material for: Characterizing Membrane Association and Periplasmic Transfer of Bacterial Lipoproteins through Molecular Dynamics Simulations
Source: Structure. 2020 Apr 7;28(4):475–487.e3. doi: 10.1016/j.str.2020.01.012 (PMC7139219; doi:10.1016/j.str.2020.01.012)
Supplement: Data S2. Final Coordinates from Simulations (A–L), Related to Figure 3 [file mmc4.zip › A-L/CSGG-3-atomistic.pdb]

TITLE     Protein
REMARK    THIS IS A SIMULATION BOX
CRYST1  129.292  129.292  137.340  90.00  90.00  90.00 P 1           1
MODEL        1
ATOM      1  N   CYSTA   1      56.860  70.231  72.310  1.00  0.00           N
ATOM      3  CA  CYSTA   1      56.900  69.011  73.140  1.00  0.00           C
ATOM      5  C   CYSTA   1      58.540  68.731  73.960  1.00  0.00           C
ATOM      6  O   CYSTA   1      58.530  69.261  75.060  1.00  0.00           O
ATOM      7  CB  CYSTA   1      55.310  68.191  72.860  1.00  0.00           C
ATOM     10  SG  CYSTA   1      53.220  68.691  72.950  1.00  0.00           S
ATOM     11  C1  CYSTA   1      51.610  69.091  71.650  1.00  0.00           C
ATOM     14  CA1 CYSTA   1      55.820  70.581  71.500  1.00  0.00           C
ATOM     15  OA1 CYSTA   1      55.100  71.481  71.920  1.00  0.00           O
ATOM     16  CA2 CYSTA   1      55.550  70.031  70.090  1.00  0.00           C
ATOM     19  C11 CYSTA   1      49.840  69.031  71.340  1.00  0.00           C
ATOM     21  O11 CYSTA   1      48.810  70.071  71.700  1.00  0.00           O
ATOM     22  CX1 CYSTA   1      47.850  70.361  70.650  1.00  0.00           C
ATOM     23  OX1 CYSTA   1      48.220  70.361  69.500  1.00  0.00           O
ATOM     24  CX2 CYSTA   1      46.300  70.661  71.010  1.00  0.00           C
ATOM     27  C12 CYSTA   1      49.030  67.661  71.080  1.00  0.00           C
ATOM     30  O12 CYSTA   1      47.700  67.621  71.680  1.00  0.00           O
ATOM     31  CD1 CYSTA   1      46.560  67.041  71.180  1.00  0.00           C
ATOM     32  OD1 CYSTA   1      45.800  66.391  71.880  1.00  0.00           O
ATOM     33  CD2 CYSTA   1      46.090  67.481  69.760  1.00  0.00           C
ATOM     36  CA3 CYSTA   1      54.070  69.611  69.800  1.00  0.00           C
ATOM     39  CA4 CYSTA   1      53.650  69.451  68.320  1.00  0.00           C
ATOM     42  CA5 CYSTA   1      52.270  68.781  68.090  1.00  0.00           C
ATOM     45  CA6 CYSTA   1      51.670  68.901  66.670  1.00  0.00           C
ATOM     48  CA7 CYSTA   1      50.170  69.231  66.650  1.00  0.00           C
ATOM     51  CA8 CYSTA   1      49.610  69.581  65.260  1.00  0.00           C
ATOM     54  CA9 CYSTA   1      48.090  69.761  65.260  1.00  0.00           C
ATOM     57 0CA1 CYSTA   1      47.450  70.021  63.880  1.00  0.00           C
ATOM     60 1CA1 CYSTA   1      47.650  71.451  63.330  1.00  0.00           C
ATOM     63 2CA1 CYSTA   1      48.850  71.601  62.380  1.00  0.00           C
ATOM     66 3CA1 CYSTA   1      48.980  73.021  61.830  1.00  0.00           C
ATOM     69 4CA1 CYSTA   1      50.240  73.231  60.970  1.00  0.00           C
ATOM     72 5CA1 CYSTA   1      50.210  72.481  59.640  1.00  0.00           C
ATOM     75 6CA1 CYSTA   1      51.510  72.621  58.840  1.00  0.00           C
ATOM     79  CD3 CYSTA   1      45.310  66.381  68.960  1.00  0.00           C
ATOM     82  CD4 CYSTA   1      44.020  66.761  68.190  1.00  0.00           C
ATOM     85  CD5 CYSTA   1      44.150  67.731  67.010  1.00  0.00           C
ATOM     88  CD6 CYSTA   1      45.000  67.241  65.820  1.00  0.00           C
ATOM     91  CD7 CYSTA   1      44.240  66.491  64.710  1.00  0.00           C
ATOM     94  CD8 CYSTA   1      45.140  66.261  63.480  1.00  0.00           C
ATOM     97  CD9 CYSTA   1      44.410  65.761  62.210  1.00  0.00           C
ATOM    100 0CD1 CYSTA   1      44.010  64.281  62.240  1.00  0.00           C
ATOM    103 1CD1 CYSTA   1      45.200  63.311  62.090  1.00  0.00           C
ATOM    106 2CD1 CYSTA   1      44.740  61.841  61.960  1.00  0.00           C
ATOM    109 3CD1 CYSTA   1      45.860  60.871  61.550  1.00  0.00           C
ATOM    112 4CD1 CYSTA   1      46.400  61.151  60.140  1.00  0.00           C
ATOM    115 5CD1 CYSTA   1      47.240  60.011  59.550  1.00  0.00           C
ATOM    118 6CD1 CYSTA   1      47.660  60.301  58.100  1.00  0.00           C
ATOM    122  CX3 CYSTA   1      45.230  71.191  69.880  1.00  0.00           C
ATOM    125  CX4 CYSTA   1      43.690  70.741  69.820  1.00  0.00           C
ATOM    128  CX5 CYSTA   1      42.420  71.681  69.500  1.00  0.00           C
ATOM    131  CX6 CYSTA   1      42.170  72.511  68.190  1.00  0.00           C
ATOM    134  CX7 CYSTA   1      40.890  73.441  68.190  1.00  0.00           C
ATOM    137  CX8 CYSTA   1      40.510  74.191  66.850  1.00  0.00           C
ATOM    140  CX9 CYSTA   1      39.340  75.151  66.950  1.00  0.00           C
ATOM    142 0CX1 CYSTA   1      38.810  76.021  66.030  1.00  0.00           C
ATOM    144 1CX1 CYSTA   1      39.210  76.331  64.600  1.00  0.00           C
ATOM    147 2CX1 CYSTA   1      38.100  76.031  63.560  1.00  0.00           C
ATOM    150 3CX1 CYSTA   1      38.400  76.481  62.110  1.00  0.00           C
ATOM    153 4CX1 CYSTA   1      37.410  75.891  61.080  1.00  0.00           C
ATOM    156 5CX1 CYSTA   1      37.300  76.701  59.780  1.00  0.00           C
ATOM    159 6CX1 CYSTA   1      36.400  76.051  58.710  1.00  0.00           C
ATOM    162 7CX1 CYSTA   1      36.220  76.931  57.460  1.00  0.00           C
ATOM    165 8CX1 CYSTA   1      35.440  76.261  56.320  1.00  0.00           C
ATOM    169  N   LEU A   2      59.940  68.131  73.630  1.00  0.00           N
ATOM    171  CA  LEU A   2      61.580  68.531  73.910  1.00  0.00           C
ATOM    173  CB  LEU A   2      61.410  70.061  74.280  1.00  0.00           C
ATOM    176  CG  LEU A   2      60.860  71.131  73.260  1.00  0.00           C
ATOM    178  CD1 LEU A   2      59.740  71.991  73.870  1.00  0.00           C
ATOM    182  CD2 LEU A   2      60.450  70.681  71.850  1.00  0.00           C
ATOM    186  C   LEU A   2      63.150  67.991  74.840  1.00  0.00           C
ATOM    187  O   LEU A   2      63.000  68.071  76.050  1.00  0.00           O
ATOM    188  N   THR A   3      64.650  67.561  74.530  1.00  0.00           N
ATOM    190  CA  THR A   3      66.210  67.471  75.350  1.00  0.00           C
ATOM    192  CB  THR A   3      66.890  68.851  75.170  1.00  0.00           C
ATOM    194  OG1 THR A   3      66.720  69.351  73.850  1.00  0.00           O
ATOM    196  CG2 THR A   3      66.200  69.851  76.100  1.00  0.00           C
ATOM    200  C   THR A   3      67.790  66.461  75.380  1.00  0.00           C
ATOM    201  O   THR A   3      67.810  65.521  74.590  1.00  0.00           O
ATOM    202  N   ALA A   4      69.170  66.561  76.160  1.00  0.00           N
ATOM    204  CA  ALA A   4      70.720  65.841  76.090  1.00  0.00           C
ATOM    206  CB  ALA A   4      71.260  66.421  74.760  1.00  0.00           C
ATOM    210  C   ALA A   4      72.280  65.621  77.120  1.00  0.00           C
ATOM    211  O   ALA A   4      72.220  66.301  78.140  1.00  0.00           O
ATOM    212  N   PRO A   5      73.710  64.811  77.050  1.00  0.00           N
ATOM    213  CD  PRO A   5      73.900  64.321  75.680  1.00  0.00           C
ATOM    216  CA  PRO A   5      75.300  64.791  77.740  1.00  0.00           C
ATOM    218  CB  PRO A   5      76.060  64.191  76.520  1.00  0.00           C
ATOM    221  CG  PRO A   5      75.320  64.701  75.330  1.00  0.00           C
ATOM    224  C   PRO A   5      76.430  63.911  78.830  1.00  0.00           C
ATOM    225  O   PRO A   5      75.900  63.031  79.490  1.00  0.00           O
ATOM    226  N   PRO A   6      77.960  63.991  79.070  1.00  0.00           N
ATOM    227  CD  PRO A   6      78.610  65.221  78.530  1.00  0.00           C
ATOM    230  CA  PRO A   6      79.200  63.181  79.750  1.00  0.00           C
ATOM    232  CB  PRO A   6      80.220  64.291  80.050  1.00  0.00           C
ATOM    235  CG  PRO A   6      80.110  65.221  78.870  1.00  0.00           C
ATOM    238  C   PRO A   6      79.640  62.011  80.870  1.00  0.00           C
ATOM    239  O   PRO A   6      78.780  61.411  81.510  1.00  0.00           O
ATOM    240  N   LYS A   7      81.030  61.691  81.100  1.00  0.00           N
ATOM    242  CA  LYS A   7      81.830  60.731  82.030  1.00  0.00           C
ATOM    244  CB  LYS A   7      83.450  60.711  81.900  1.00  0.00           C
ATOM    247  CG  LYS A   7      84.290  59.411  82.240  1.00  0.00           C
ATOM    250  CD  LYS A   7      85.860  59.541  82.430  1.00  0.00           C
ATOM    253  CE  LYS A   7      86.690  58.201  82.450  1.00  0.00           C
ATOM    256  NZ  LYS A   7      88.190  58.331  82.480  1.00  0.00           N
ATOM    260  C   LYS A   7      81.650  60.891  83.560  1.00  0.00           C
ATOM    261  O   LYS A   7      81.620  62.001  84.090  1.00  0.00           O
ATOM    262  N   GLU A   8      81.610  59.761  84.320  1.00  0.00           N
ATOM    264  CA  GLU A   8      80.860  59.671  85.570  1.00  0.00           C
ATOM    266  CB  GLU A   8      80.280  58.231  85.710  1.00  0.00           C
ATOM    269  CG  GLU A   8      79.330  57.981  86.910  1.00  0.00           C
ATOM    272  CD  GLU A   8      78.760  56.551  86.920  1.00  0.00           C
ATOM    273  OE1 GLU A   8      78.620  55.931  88.010  1.00  0.00           O
ATOM    274  OE2 GLU A   8      78.440  56.061  85.810  1.00  0.00           O
ATOM    275  C   GLU A   8      81.640  59.971  86.850  1.00  0.00           C
ATOM    276  O   GLU A   8      82.450  59.171  87.320  1.00  0.00           O
ATOM    277  N   ALA A   9      81.360  61.101  87.510  1.00  0.00           N
ATOM    279  CA  ALA A   9      81.640  61.281  88.910  1.00  0.00           C
ATOM    281  CB  ALA A   9      82.450  62.571  89.150  1.00  0.00           C
ATOM    285  C   ALA A   9      80.290  61.341  89.590  1.00  0.00           C
ATOM    286  O   ALA A   9      79.360  61.941  89.040  1.00  0.00           O
ATOM    287  N   ALA A  10      80.120  60.691  90.760  1.00  0.00           N
ATOM    289  CA  ALA A  10      78.840  60.521  91.440  1.00  0.00           C
ATOM    291  CB  ALA A  10      78.130  61.831  91.820  1.00  0.00           C
ATOM    295  C   ALA A  10      77.880  59.571  90.730  1.00  0.00           C
ATOM    296  O   ALA A  10      77.570  59.691  89.550  1.00  0.00           O
ATOM    297  N   ARG A  11      77.410  58.531  91.440  1.00  0.00           N
ATOM    299  CA  ARG A  11      76.530  57.521  90.850  1.00  0.00           C
ATOM    301  CB  ARG A  11      76.240  56.341  91.840  1.00  0.00           C
ATOM    304  CG  ARG A  11      77.490  55.541  92.290  1.00  0.00           C
ATOM    307  CD  ARG A  11      78.290  54.871  91.160  1.00  0.00           C
ATOM    310  NE  ARG A  11      77.530  53.681  90.630  1.00  0.00           N
ATOM    312  CZ  ARG A  11      77.890  52.421  90.780  1.00  0.00           C
ATOM    313  NH1 ARG A  11      79.020  52.061  91.370  1.00  0.00           N
ATOM    316  NH2 ARG A  11      77.080  51.461  90.390  1.00  0.00           N
ATOM    319  C   ARG A  11      75.190  58.071  90.350  1.00  0.00           C
ATOM    320  O   ARG A  11      74.590  58.891  91.050  1.00  0.00           O
ATOM    321  N   PRO A  12      74.650  57.641  89.200  1.00  0.00           N
ATOM    322  CD  PRO A  12      75.390  56.931  88.140  1.00  0.00           C
ATOM    325  CA  PRO A  12      73.220  57.701  88.890  1.00  0.00           C
ATOM    327  CB  PRO A  12      73.050  56.771  87.670  1.00  0.00           C
ATOM    330  CG  PRO A  12      74.410  56.831  86.980  1.00  0.00           C
ATOM    333  C   PRO A  12      72.340  57.281  90.050  1.00  0.00           C
ATOM    334  O   PRO A  12      72.520  56.181  90.570  1.00  0.00           O
ATOM    335  N   THR A  13      71.350  58.091  90.430  1.00  0.00           N
ATOM    337  CA  THR A  13      70.390  57.731  91.460  1.00  0.00           C
ATOM    339  CB  THR A  13      70.380  58.631  92.700  1.00  0.00           C
ATOM    341  OG1 THR A  13      70.210  60.021  92.410  1.00  0.00           O
ATOM    343  CG2 THR A  13      71.740  58.471  93.410  1.00  0.00           C
ATOM    347  C   THR A  13      69.040  57.631  90.780  1.00  0.00           C
ATOM    348  O   THR A  13      68.820  58.131  89.680  1.00  0.00           O
ATOM    349  N   LEU A  14      68.070  56.941  91.400  1.00  0.00           N
ATOM    351  CA  LEU A  14      66.670  57.271  91.180  1.00  0.00           C
ATOM    353  CB  LEU A  14      65.680  56.281  91.850  1.00  0.00           C
ATOM    356  CG  LEU A  14      65.900  55.961  93.340  1.00  0.00           C
ATOM    358  CD1 LEU A  14      65.400  57.031  94.330  1.00  0.00           C
ATOM    362  CD2 LEU A  14      65.160  54.661  93.650  1.00  0.00           C
ATOM    366  C   LEU A  14      66.380  58.701  91.600  1.00  0.00           C
ATOM    367  O   LEU A  14      67.040  59.201  92.510  1.00  0.00           O
ATOM    368  N   MET A  15      65.460  59.411  90.900  1.00  0.00           N
ATOM    370  CA  MET A  15      65.320  60.861  91.070  1.00  0.00           C
ATOM    372  CB  MET A  15      64.180  61.491  90.220  1.00  0.00           C
ATOM    375  CG  MET A  15      64.170  63.041  90.290  1.00  0.00           C
ATOM    378  SD  MET A  15      62.990  63.921  89.220  1.00  0.00           S
ATOM    379  CE  MET A  15      61.490  63.491  90.130  1.00  0.00           C
ATOM    383  C   MET A  15      65.090  61.211  92.540  1.00  0.00           C
ATOM    384  O   MET A  15      64.200  60.601  93.150  1.00  0.00           O
ATOM    385  N   PRO A  16      65.820  62.091  93.210  1.00  0.00           N
ATOM    386  CD  PRO A  16      67.050  62.721  92.740  1.00  0.00           C
ATOM    389  CA  PRO A  16      65.510  62.471  94.570  1.00  0.00           C
ATOM    391  CB  PRO A  16      66.710  63.331  95.010  1.00  0.00           C
ATOM    394  CG  PRO A  16      67.290  63.861  93.710  1.00  0.00           C
ATOM    397  C   PRO A  16      64.150  63.131  94.670  1.00  0.00           C
ATOM    398  O   PRO A  16      63.800  63.941  93.810  1.00  0.00           O
ATOM    399  N   ARG A  17      63.380  62.751  95.690  1.00  0.00           N
ATOM    401  CA  ARG A  17      62.050  63.241  95.900  1.00  0.00           C
ATOM    403  CB  ARG A  17      60.980  62.261  95.370  1.00  0.00           C
ATOM    406  CG  ARG A  17      60.960  61.971  93.860  1.00  0.00           C
ATOM    409  CD  ARG A  17      59.870  60.951  93.530  1.00  0.00           C
ATOM    412  NE  ARG A  17      59.600  60.971  92.060  1.00  0.00           N
ATOM    414  CZ  ARG A  17      59.540  59.881  91.310  1.00  0.00           C
ATOM    415  NH1 ARG A  17      60.340  58.841  91.390  1.00  0.00           N
ATOM    418  NH2 ARG A  17      58.630  59.831  90.360  1.00  0.00           N
ATOM    421  C   ARG A  17      61.950  63.331  97.410  1.00  0.00           C
ATOM    422  O   ARG A  17      62.450  62.431  98.100  1.00  0.00           O
ATOM    423  N   ALA A  18      61.360  64.401  97.960  1.00  0.00           N
ATOM    425  CA  ALA A  18      61.510  64.711  99.370  1.00  0.00           C
ATOM    427  CB  ALA A  18      62.700  65.651  99.640  1.00  0.00           C
ATOM    431  C   ALA A  18      60.300  65.351 100.010  1.00  0.00           C
ATOM    432  O   ALA A  18      59.660  66.261  99.480  1.00  0.00           O
ATOM    433  N   GLN A  19      60.010  64.901 101.250  1.00  0.00           N
ATOM    435  CA  GLN A  19      58.780  65.081 102.010  1.00  0.00           C
ATOM    437  CB  GLN A  19      58.740  66.461 102.710  1.00  0.00           C
ATOM    440  CG  GLN A  19      57.530  66.681 103.640  1.00  0.00           C
ATOM    443  CD  GLN A  19      57.560  65.731 104.830  1.00  0.00           C
ATOM    444  OE1 GLN A  19      58.310  65.941 105.790  1.00  0.00           O
ATOM    445  NE2 GLN A  19      56.750  64.651 104.830  1.00  0.00           N
ATOM    448  C   GLN A  19      57.460  64.781 101.290  1.00  0.00           C
ATOM    449  O   GLN A  19      56.770  63.851 101.690  1.00  0.00           O
ATOM    450  N   SER A  20      57.130  65.531 100.210  1.00  0.00           N
ATOM    452  CA  SER A  20      55.920  65.401  99.400  1.00  0.00           C
ATOM    454  CB  SER A  20      55.990  66.281  98.110  1.00  0.00           C
ATOM    457  OG  SER A  20      56.020  67.691  98.380  1.00  0.00           O
ATOM    459  C   SER A  20      55.730  63.981  98.900  1.00  0.00           C
ATOM    460  O   SER A  20      54.690  63.351  99.090  1.00  0.00           O
ATOM    461  N   TYR A  21      56.790  63.381  98.350  1.00  0.00           N
ATOM    463  CA  TYR A  21      56.780  62.001  97.930  1.00  0.00           C
ATOM    465  CB  TYR A  21      58.160  61.731  97.280  1.00  0.00           C
ATOM    468  CG  TYR A  21      58.360  60.301  96.870  1.00  0.00           C
ATOM    469  CD1 TYR A  21      57.570  59.751  95.860  1.00  0.00           C
ATOM    471  CE1 TYR A  21      57.700  58.401  95.530  1.00  0.00           C
ATOM    473  CZ  TYR A  21      58.620  57.591  96.210  1.00  0.00           C
ATOM    474  OH  TYR A  21      58.710  56.231  95.860  1.00  0.00           O
ATOM    476  CD2 TYR A  21      59.290  59.501  97.540  1.00  0.00           C
ATOM    478  CE2 TYR A  21      59.410  58.131  97.220  1.00  0.00           C
ATOM    480  C   TYR A  21      56.470  60.961  99.000  1.00  0.00           C
ATOM    481  O   TYR A  21      55.710  60.021  98.780  1.00  0.00           O
ATOM    482  N   LYS A  22      57.020  61.111 100.220  1.00  0.00           N
ATOM    484  CA  LYS A  22      56.730  60.231 101.340  1.00  0.00           C
ATOM    486  CB  LYS A  22      57.630  60.571 102.570  1.00  0.00           C
ATOM    489  CG  LYS A  22      57.570  59.491 103.660  1.00  0.00           C
ATOM    492  CD  LYS A  22      58.390  59.771 104.930  1.00  0.00           C
ATOM    495  CE  LYS A  22      57.880  60.971 105.750  1.00  0.00           C
ATOM    498  NZ  LYS A  22      58.570  61.001 107.050  1.00  0.00           N
ATOM    502  C   LYS A  22      55.260  60.281 101.750  1.00  0.00           C
ATOM    503  O   LYS A  22      54.610  59.261 101.920  1.00  0.00           O
ATOM    504  N   ASP A  23      54.690  61.501 101.830  1.00  0.00           N
ATOM    506  CA  ASP A  23      53.290  61.721 102.120  1.00  0.00           C
ATOM    508  CB  ASP A  23      53.000  63.251 102.160  1.00  0.00           C
ATOM    511  CG  ASP A  23      53.690  63.971 103.290  1.00  0.00           C
ATOM    512  OD1 ASP A  23      54.400  63.351 104.120  1.00  0.00           O
ATOM    513  OD2 ASP A  23      53.460  65.201 103.430  1.00  0.00           O
ATOM    514  C   ASP A  23      52.390  61.071 101.080  1.00  0.00           C
ATOM    515  O   ASP A  23      51.430  60.371 101.390  1.00  0.00           O
ATOM    516  N   LEU A  24      52.760  61.221  99.800  1.00  0.00           N
ATOM    518  CA  LEU A  24      52.130  60.661  98.620  1.00  0.00           C
ATOM    520  CB  LEU A  24      52.920  61.291  97.440  1.00  0.00           C
ATOM    523  CG  LEU A  24      52.400  61.211  95.990  1.00  0.00           C
ATOM    525  CD1 LEU A  24      52.500  59.791  95.450  1.00  0.00           C
ATOM    529  CD2 LEU A  24      51.000  61.811  95.810  1.00  0.00           C
ATOM    533  C   LEU A  24      52.130  59.121  98.630  1.00  0.00           C
ATOM    534  O   LEU A  24      51.090  58.491  98.400  1.00  0.00           O
ATOM    535  N   THR A  25      53.280  58.481  98.950  1.00  0.00           N
ATOM    537  CA  THR A  25      53.410  57.021  98.940  1.00  0.00           C
ATOM    539  CB  THR A  25      54.840  56.521  98.750  1.00  0.00           C
ATOM    541  OG1 THR A  25      55.790  57.071  99.670  1.00  0.00           O
ATOM    543  CG2 THR A  25      55.290  56.901  97.330  1.00  0.00           C
ATOM    547  C   THR A  25      52.880  56.351 100.180  1.00  0.00           C
ATOM    548  O   THR A  25      52.550  55.161 100.190  1.00  0.00           O
ATOM    549  N   HIS A  26      52.770  57.101 101.280  1.00  0.00           N
ATOM    551  CA  HIS A  26      52.310  56.511 102.530  1.00  0.00           C
ATOM    553  CB  HIS A  26      52.990  57.191 103.740  1.00  0.00           C
ATOM    556  ND1 HIS A  26      55.280  56.311 103.100  1.00  0.00           N
ATOM    557  CG  HIS A  26      54.360  56.691 104.070  1.00  0.00           C
ATOM    558  CE1 HIS A  26      56.350  55.961 103.760  1.00  0.00           C
ATOM    560  NE2 HIS A  26      56.170  56.071 105.100  1.00  0.00           N
ATOM    562  CD2 HIS A  26      54.890  56.531 105.300  1.00  0.00           C
ATOM    564  C   HIS A  26      50.810  56.631 102.700  1.00  0.00           C
ATOM    565  O   HIS A  26      50.290  56.151 103.700  1.00  0.00           O
ATOM    566  N   LEU A  27      50.090  57.251 101.740  1.00  0.00           N
ATOM    568  CA  LEU A  27      48.640  57.421 101.810  1.00  0.00           C
ATOM    570  CB  LEU A  27      48.020  58.091 100.550  1.00  0.00           C
ATOM    573  CG  LEU A  27      48.380  59.561 100.300  1.00  0.00           C
ATOM    575  CD1 LEU A  27      47.720  60.041  98.990  1.00  0.00           C
ATOM    579  CD2 LEU A  27      47.960  60.461 101.470  1.00  0.00           C
ATOM    583  C   LEU A  27      47.910  56.091 101.960  1.00  0.00           C
ATOM    584  O   LEU A  27      48.270  55.131 101.260  1.00  0.00           O
ATOM    585  N   PRO A  28      46.880  55.971 102.810  1.00  0.00           N
ATOM    586  CD  PRO A  28      46.280  57.101 103.530  1.00  0.00           C
ATOM    589  CA  PRO A  28      45.980  54.831 102.760  1.00  0.00           C
ATOM    591  CB  PRO A  28      44.940  55.141 103.840  1.00  0.00           C
ATOM    594  CG  PRO A  28      44.840  56.671 103.830  1.00  0.00           C
ATOM    597  C   PRO A  28      45.390  54.661 101.380  1.00  0.00           C
ATOM    598  O   PRO A  28      45.040  55.651 100.720  1.00  0.00           O
ATOM    599  N   ALA A  29      45.330  53.431 100.890  1.00  0.00           N
ATOM    601  CA  ALA A  29      44.900  53.101  99.560  1.00  0.00           C
ATOM    603  CB  ALA A  29      45.600  51.781  99.170  1.00  0.00           C
ATOM    607  C   ALA A  29      43.360  53.041  99.440  1.00  0.00           C
ATOM    608  O   ALA A  29      42.650  52.771 100.410  1.00  0.00           O
ATOM    609  N   PRO A  30      42.790  53.241  98.260  1.00  0.00           N
ATOM    610  CD  PRO A  30      43.500  53.671  97.050  1.00  0.00           C
ATOM    613  CA  PRO A  30      41.350  53.221  98.070  1.00  0.00           C
ATOM    615  CB  PRO A  30      41.170  54.001  96.770  1.00  0.00           C
ATOM    618  CG  PRO A  30      42.430  53.711  95.970  1.00  0.00           C
ATOM    621  C   PRO A  30      40.850  51.821  97.850  1.00  0.00           C
ATOM    622  O   PRO A  30      41.640  50.891  97.750  1.00  0.00           O
ATOM    623  N   THR A  31      39.520  51.671  97.710  1.00  0.00           N
ATOM    625  CA  THR A  31      38.860  50.401  97.490  1.00  0.00           C
ATOM    627  CB  THR A  31      37.360  50.561  97.320  1.00  0.00           C
ATOM    629  OG1 THR A  31      37.060  51.651  96.450  1.00  0.00           O
ATOM    631  CG2 THR A  31      36.780  50.851  98.720  1.00  0.00           C
ATOM    635  C   THR A  31      39.370  49.661  96.290  1.00  0.00           C
ATOM    636  O   THR A  31      39.630  48.461  96.360  1.00  0.00           O
ATOM    637  N   GLY A  32      39.570  50.391  95.180  1.00  0.00           N
ATOM    639  CA  GLY A  32      40.250  49.931  94.000  1.00  0.00           C
ATOM    642  C   GLY A  32      40.850  51.111  93.310  1.00  0.00           C
ATOM    643  O   GLY A  32      40.380  52.241  93.470  1.00  0.00           O
ATOM    644  N   LYS A  33      41.910  50.871  92.520  1.00  0.00           N
ATOM    646  CA  LYS A  33      42.540  51.891  91.700  1.00  0.00           C
ATOM    648  CB  LYS A  33      43.800  51.371  90.970  1.00  0.00           C
ATOM    651  CG  LYS A  33      44.900  51.001  91.960  1.00  0.00           C
ATOM    654  CD  LYS A  33      46.170  50.491  91.280  1.00  0.00           C
ATOM    657  CE  LYS A  33      47.300  50.281  92.280  1.00  0.00           C
ATOM    660  NZ  LYS A  33      46.970  49.241  93.290  1.00  0.00           N
ATOM    664  C   LYS A  33      41.630  52.521  90.680  1.00  0.00           C
ATOM    665  O   LYS A  33      40.690  51.891  90.180  1.00  0.00           O
ATOM    666  N   ILE A  34      41.890  53.791  90.370  1.00  0.00           N
ATOM    668  CA  ILE A  34      41.030  54.601  89.560  1.00  0.00           C
ATOM    670  CB  ILE A  34      40.650  55.851  90.330  1.00  0.00           C
ATOM    672  CG2 ILE A  34      39.810  56.801  89.460  1.00  0.00           C
ATOM    676  CG1 ILE A  34      39.900  55.461  91.630  1.00  0.00           C
ATOM    679  CD  ILE A  34      39.950  56.561  92.690  1.00  0.00           C
ATOM    683  C   ILE A  34      41.750  54.911  88.270  1.00  0.00           C
ATOM    684  O   ILE A  34      42.900  55.351  88.230  1.00  0.00           O
ATOM    685  N   PHE A  35      41.080  54.641  87.130  1.00  0.00           N
ATOM    687  CA  PHE A  35      41.630  54.891  85.820  1.00  0.00           C
ATOM    689  CB  PHE A  35      40.890  54.111  84.710  1.00  0.00           C
ATOM    692  CG  PHE A  35      41.170  52.641  84.890  1.00  0.00           C
ATOM    693  CD1 PHE A  35      42.360  52.101  84.380  1.00  0.00           C
ATOM    695  CE1 PHE A  35      42.640  50.731  84.510  1.00  0.00           C
ATOM    697  CZ  PHE A  35      41.690  49.881  85.080  1.00  0.00           C
ATOM    699  CD2 PHE A  35      40.240  51.781  85.510  1.00  0.00           C
ATOM    701  CE2 PHE A  35      40.490  50.401  85.560  1.00  0.00           C
ATOM    703  C   PHE A  35      41.650  56.361  85.490  1.00  0.00           C
ATOM    704  O   PHE A  35      40.630  57.051  85.530  1.00  0.00           O
ATOM    705  N   VAL A  36      42.860  56.881  85.180  1.00  0.00           N
ATOM    707  CA  VAL A  36      43.070  58.291  84.970  1.00  0.00           C
ATOM    709  CB  VAL A  36      43.810  58.951  86.140  1.00  0.00           C
ATOM    711  CG1 VAL A  36      45.250  58.431  86.300  1.00  0.00           C
ATOM    715  CG2 VAL A  36      43.800  60.481  85.980  1.00  0.00           C
ATOM    719  C   VAL A  36      43.800  58.451  83.660  1.00  0.00           C
ATOM    720  O   VAL A  36      44.750  57.731  83.350  1.00  0.00           O
ATOM    721  N   SER A  37      43.370  59.401  82.830  1.00  0.00           N
ATOM    723  CA  SER A  37      44.180  59.861  81.720  1.00  0.00           C
ATOM    725  CB  SER A  37      43.520  59.821  80.320  1.00  0.00           C
ATOM    728  OG  SER A  37      42.120  60.101  80.370  1.00  0.00           O
ATOM    730  C   SER A  37      44.710  61.221  81.990  1.00  0.00           C
ATOM    731  O   SER A  37      44.050  62.071  82.590  1.00  0.00           O
ATOM    732  N   VAL A  38      45.950  61.441  81.550  1.00  0.00           N
ATOM    734  CA  VAL A  38      46.560  62.741  81.540  1.00  0.00           C
ATOM    736  CB  VAL A  38      47.790  62.821  82.420  1.00  0.00           C
ATOM    738  CG1 VAL A  38      48.420  64.221  82.320  1.00  0.00           C
ATOM    742  CG2 VAL A  38      47.380  62.551  83.870  1.00  0.00           C
ATOM    746  C   VAL A  38      46.930  62.941  80.100  1.00  0.00           C
ATOM    747  O   VAL A  38      47.540  62.081  79.480  1.00  0.00           O
ATOM    748  N   TYR A  39      46.500  64.071  79.520  1.00  0.00           N
ATOM    750  CA  TYR A  39      46.800  64.401  78.140  1.00  0.00           C
ATOM    752  CB  TYR A  39      45.520  64.931  77.450  1.00  0.00           C
ATOM    755  CG  TYR A  39      44.620  63.771  77.050  1.00  0.00           C
ATOM    756  CD1 TYR A  39      43.670  63.241  77.940  1.00  0.00           C
ATOM    758  CE1 TYR A  39      42.770  62.241  77.510  1.00  0.00           C
ATOM    760  CZ  TYR A  39      42.820  61.761  76.190  1.00  0.00           C
ATOM    761  OH  TYR A  39      41.900  60.771  75.750  1.00  0.00           O
ATOM    763  CD2 TYR A  39      44.670  63.271  75.740  1.00  0.00           C
ATOM    765  CE2 TYR A  39      43.780  62.281  75.310  1.00  0.00           C
ATOM    767  C   TYR A  39      47.960  65.381  78.060  1.00  0.00           C
ATOM    768  O   TYR A  39      49.040  65.051  77.580  1.00  0.00           O
ATOM    769  N   ASN A  40      47.810  66.611  78.590  1.00  0.00           N
ATOM    771  CA  ASN A  40      48.940  67.521  78.660  1.00  0.00           C
ATOM    773  CB  ASN A  40      48.950  68.471  77.410  1.00  0.00           C
ATOM    776  CG  ASN A  40      50.320  69.061  77.060  1.00  0.00           C
ATOM    777  OD1 ASN A  40      50.460  70.151  76.510  1.00  0.00           O
ATOM    778  ND2 ASN A  40      51.380  68.301  77.400  1.00  0.00           N
ATOM    781  C   ASN A  40      48.880  68.291  79.970  1.00  0.00           C
ATOM    782  O   ASN A  40      47.830  68.411  80.600  1.00  0.00           O
ATOM    783  N   ILE A  41      50.030  68.801  80.430  1.00  0.00           N
ATOM    785  CA  ILE A  41      50.130  69.921  81.340  1.00  0.00           C
ATOM    787  CB  ILE A  41      50.650  69.551  82.730  1.00  0.00           C
ATOM    789  CG2 ILE A  41      51.090  70.821  83.500  1.00  0.00           C
ATOM    793  CG1 ILE A  41      49.590  68.771  83.560  1.00  0.00           C
ATOM    796  CD  ILE A  41      49.450  67.281  83.260  1.00  0.00           C
ATOM    800  C   ILE A  41      51.080  70.891  80.670  1.00  0.00           C
ATOM    801  O   ILE A  41      52.260  70.601  80.510  1.00  0.00           O
ATOM    802  N   GLN A  42      50.590  72.061  80.250  1.00  0.00           N
ATOM    804  CA  GLN A  42      51.410  73.021  79.540  1.00  0.00           C
ATOM    806  CB  GLN A  42      50.720  73.761  78.350  1.00  0.00           C
ATOM    809  CG  GLN A  42      49.430  74.551  78.670  1.00  0.00           C
ATOM    812  CD  GLN A  42      48.300  73.631  79.120  1.00  0.00           C
ATOM    813  OE1 GLN A  42      48.080  73.451  80.320  1.00  0.00           O
ATOM    814  NE2 GLN A  42      47.640  72.961  78.150  1.00  0.00           N
ATOM    817  C   GLN A  42      52.020  74.011  80.490  1.00  0.00           C
ATOM    818  O   GLN A  42      51.530  74.281  81.590  1.00  0.00           O
ATOM    819  N   ASP A  43      53.150  74.601  80.070  1.00  0.00           N
ATOM    821  CA  ASP A  43      53.820  75.621  80.830  1.00  0.00           C
ATOM    823  CB  ASP A  43      55.310  75.541  80.430  1.00  0.00           C
ATOM    826  CG  ASP A  43      56.120  76.631  81.090  1.00  0.00           C
ATOM    827  OD1 ASP A  43      55.830  76.961  82.250  1.00  0.00           O
ATOM    828  OD2 ASP A  43      57.100  77.101  80.450  1.00  0.00           O
ATOM    829  C   ASP A  43      53.200  77.001  80.550  1.00  0.00           C
ATOM    830  O   ASP A  43      53.450  77.591  79.520  1.00  0.00           O
ATOM    831  N   GLU A  44      52.370  77.571  81.460  1.00  0.00           N
ATOM    833  CA  GLU A  44      51.670  78.811  81.140  1.00  0.00           C
ATOM    835  CB  GLU A  44      50.230  78.841  81.670  1.00  0.00           C
ATOM    838  CG  GLU A  44      49.230  77.871  81.030  1.00  0.00           C
ATOM    841  CD  GLU A  44      47.880  78.021  81.720  1.00  0.00           C
ATOM    842  OE1 GLU A  44      47.760  78.861  82.660  1.00  0.00           O
ATOM    843  OE2 GLU A  44      46.950  77.261  81.350  1.00  0.00           O
ATOM    844  C   GLU A  44      52.360  80.031  81.740  1.00  0.00           C
ATOM    845  O   GLU A  44      51.790  81.111  81.860  1.00  0.00           O
ATOM    846  N   THR A  45      53.610  79.841  82.180  1.00  0.00           N
ATOM    848  CA  THR A  45      54.380  80.851  82.880  1.00  0.00           C
ATOM    850  CB  THR A  45      55.680  80.301  83.450  1.00  0.00           C
ATOM    852  OG1 THR A  45      56.560  79.781  82.450  1.00  0.00           O
ATOM    854  CG2 THR A  45      55.340  79.141  84.390  1.00  0.00           C
ATOM    858  C   THR A  45      54.700  82.091  82.060  1.00  0.00           C
ATOM    859  O   THR A  45      54.730  83.201  82.580  1.00  0.00           O
ATOM    860  N   GLY A  46      55.040  81.871  80.770  1.00  0.00           N
ATOM    862  CA  GLY A  46      55.570  82.911  79.880  1.00  0.00           C
ATOM    865  C   GLY A  46      56.990  83.341  80.210  1.00  0.00           C
ATOM    866  O   GLY A  46      57.460  84.391  79.790  1.00  0.00           O
ATOM    867  N   GLN A  47      57.740  82.531  80.990  1.00  0.00           N
ATOM    869  CA  GLN A  47      58.990  82.981  81.560  1.00  0.00           C
ATOM    871  CB  GLN A  47      58.990  82.911  83.110  1.00  0.00           C
ATOM    874  CG  GLN A  47      58.000  83.881  83.810  1.00  0.00           C
ATOM    877  CD  GLN A  47      57.950  85.261  83.150  1.00  0.00           C
ATOM    878  OE1 GLN A  47      58.960  85.861  82.770  1.00  0.00           O
ATOM    879  NE2 GLN A  47      56.720  85.781  82.960  1.00  0.00           N
ATOM    882  C   GLN A  47      60.210  82.251  81.070  1.00  0.00           C
ATOM    883  O   GLN A  47      60.240  81.031  80.900  1.00  0.00           O
ATOM    884  N   PHE A  48      61.290  83.001  80.840  1.00  0.00           N
ATOM    886  CA  PHE A  48      62.530  82.501  80.320  1.00  0.00           C
ATOM    888  CB  PHE A  48      62.830  82.971  78.880  1.00  0.00           C
ATOM    891  CG  PHE A  48      61.840  82.311  77.950  1.00  0.00           C
ATOM    892  CD1 PHE A  48      60.560  82.841  77.750  1.00  0.00           C
ATOM    894  CE1 PHE A  48      59.660  82.211  76.890  1.00  0.00           C
ATOM    896  CZ  PHE A  48      60.040  81.061  76.190  1.00  0.00           C
ATOM    898  CD2 PHE A  48      62.200  81.151  77.250  1.00  0.00           C
ATOM    900  CE2 PHE A  48      61.320  80.541  76.360  1.00  0.00           C
ATOM    902  C   PHE A  48      63.610  82.901  81.290  1.00  0.00           C
ATOM    903  O   PHE A  48      63.410  83.711  82.200  1.00  0.00           O
ATOM    904  N   LYS A  49      64.770  82.261  81.200  1.00  0.00           N
ATOM    906  CA  LYS A  49      65.890  82.641  82.020  1.00  0.00           C
ATOM    908  CB  LYS A  49      66.910  81.501  82.030  1.00  0.00           C
ATOM    911  CG  LYS A  49      66.330  80.261  82.720  1.00  0.00           C
ATOM    914  CD  LYS A  49      67.380  79.151  82.820  1.00  0.00           C
ATOM    917  CE  LYS A  49      66.860  77.921  83.550  1.00  0.00           C
ATOM    920  NZ  LYS A  49      67.990  77.001  83.790  1.00  0.00           N
ATOM    924  C   LYS A  49      66.550  83.961  81.590  1.00  0.00           C
ATOM    925  O   LYS A  49      66.720  84.171  80.390  1.00  0.00           O
ATOM    926  N   PRO A  50      66.930  84.861  82.480  1.00  0.00           N
ATOM    927  CD  PRO A  50      66.550  84.841  83.890  1.00  0.00           C
ATOM    930  CA  PRO A  50      67.570  86.121  82.090  1.00  0.00           C
ATOM    932  CB  PRO A  50      67.130  87.021  83.230  1.00  0.00           C
ATOM    935  CG  PRO A  50      67.180  86.101  84.450  1.00  0.00           C
ATOM    938  C   PRO A  50      69.080  85.961  82.070  1.00  0.00           C
ATOM    939  O   PRO A  50      69.620  85.081  82.750  1.00  0.00           O
ATOM    940  N   TYR A  51      69.770  86.761  81.210  1.00  0.00           N
ATOM    942  CA  TYR A  51      71.180  86.681  80.850  1.00  0.00           C
ATOM    944  CB  TYR A  51      71.550  88.051  80.200  1.00  0.00           C
ATOM    947  CG  TYR A  51      72.900  88.071  79.540  1.00  0.00           C
ATOM    948  CD1 TYR A  51      72.990  87.741  78.180  1.00  0.00           C
ATOM    950  CE1 TYR A  51      74.220  87.741  77.520  1.00  0.00           C
ATOM    952  CZ  TYR A  51      75.390  88.071  78.220  1.00  0.00           C
ATOM    953  OH  TYR A  51      76.600  88.051  77.510  1.00  0.00           O
ATOM    955  CD2 TYR A  51      74.060  88.461  80.220  1.00  0.00           C
ATOM    957  CE2 TYR A  51      75.310  88.431  79.580  1.00  0.00           C
ATOM    959  C   TYR A  51      72.150  86.241  81.970  1.00  0.00           C
ATOM    960  O   TYR A  51      72.020  86.771  83.080  1.00  0.00           O
ATOM    961  N   PRO A  52      73.110  85.311  81.790  1.00  0.00           N
ATOM    962  CD  PRO A  52      74.100  85.061  82.840  1.00  0.00           C
ATOM    965  CA  PRO A  52      73.650  84.881  80.510  1.00  0.00           C
ATOM    967  CB  PRO A  52      75.190  84.911  80.720  1.00  0.00           C
ATOM    970  CG  PRO A  52      75.400  85.451  82.140  1.00  0.00           C
ATOM    973  C   PRO A  52      73.160  83.501  80.120  1.00  0.00           C
ATOM    974  O   PRO A  52      73.940  82.721  79.580  1.00  0.00           O
ATOM    975  N   ALA A  53      71.870  83.181  80.330  1.00  0.00           N
ATOM    977  CA  ALA A  53      71.290  82.011  79.690  1.00  0.00           C
ATOM    979  CB  ALA A  53      70.080  81.511  80.510  1.00  0.00           C
ATOM    983  C   ALA A  53      70.920  82.281  78.220  1.00  0.00           C
ATOM    984  O   ALA A  53      71.090  83.361  77.660  1.00  0.00           O
ATOM    985  N   SER A  54      70.400  81.261  77.530  1.00  0.00           N
ATOM    987  CA  SER A  54      69.590  81.451  76.340  1.00  0.00           C
ATOM    989  CB  SER A  54      69.170  80.101  75.750  1.00  0.00           C
ATOM    992  OG  SER A  54      68.490  80.171  74.500  1.00  0.00           O
ATOM    994  C   SER A  54      68.290  82.201  76.540  1.00  0.00           C
ATOM    995  O   SER A  54      67.580  82.051  77.530  1.00  0.00           O
ATOM    996  N   ASN A  55      67.870  82.971  75.500  1.00  0.00           N
ATOM    998  CA  ASN A  55      66.510  83.451  75.330  1.00  0.00           C
ATOM   1000  CB  ASN A  55      66.410  84.371  74.080  1.00  0.00           C
ATOM   1003  CG  ASN A  55      65.380  85.481  74.280  1.00  0.00           C
ATOM   1004  OD1 ASN A  55      64.660  85.531  75.280  1.00  0.00           O
ATOM   1005  ND2 ASN A  55      65.370  86.471  73.360  1.00  0.00           N
ATOM   1008  C   ASN A  55      65.500  82.311  75.240  1.00  0.00           C
ATOM   1009  O   ASN A  55      64.450  82.341  75.870  1.00  0.00           O
ATOM   1010  N   PHE A  56      65.850  81.221  74.550  1.00  0.00           N
ATOM   1012  CA  PHE A  56      65.030  80.021  74.450  1.00  0.00           C
ATOM   1014  CB  PHE A  56      65.530  79.021  73.360  1.00  0.00           C
ATOM   1017  CG  PHE A  56      65.520  79.581  71.960  1.00  0.00           C
ATOM   1018  CD1 PHE A  56      64.340  79.601  71.210  1.00  0.00           C
ATOM   1020  CE1 PHE A  56      64.360  79.961  69.850  1.00  0.00           C
ATOM   1022  CZ  PHE A  56      65.570  80.321  69.250  1.00  0.00           C
ATOM   1024  CD2 PHE A  56      66.730  79.921  71.340  1.00  0.00           C
ATOM   1026  CE2 PHE A  56      66.750  80.311  69.990  1.00  0.00           C
ATOM   1028  C   PHE A  56      64.990  79.191  75.740  1.00  0.00           C
ATOM   1029  O   PHE A  56      64.210  78.241  75.850  1.00  0.00           O
ATOM   1030  N   SER A  57      65.850  79.451  76.760  1.00  0.00           N
ATOM   1032  CA  SER A  57      65.830  78.681  78.000  1.00  0.00           C
ATOM   1034  CB  SER A  57      67.110  78.791  78.880  1.00  0.00           C
ATOM   1037  OG  SER A  57      68.180  78.011  78.350  1.00  0.00           O
ATOM   1039  C   SER A  57      64.640  79.041  78.850  1.00  0.00           C
ATOM   1040  O   SER A  57      64.640  80.071  79.530  1.00  0.00           O
ATOM   1041  N   THR A  58      63.600  78.201  78.840  1.00  0.00           N
ATOM   1043  CA  THR A  58      62.390  78.311  79.650  1.00  0.00           C
ATOM   1045  CB  THR A  58      61.340  77.211  79.400  1.00  0.00           C
ATOM   1047  OG1 THR A  58      61.870  75.891  79.570  1.00  0.00           O
ATOM   1049  CG2 THR A  58      60.820  77.291  77.960  1.00  0.00           C
ATOM   1053  C   THR A  58      62.730  78.311  81.120  1.00  0.00           C
ATOM   1054  O   THR A  58      63.570  77.531  81.570  1.00  0.00           O
ATOM   1055  N   ALA A  59      62.080  79.171  81.930  1.00  0.00           N
ATOM   1057  CA  ALA A  59      62.260  79.231  83.370  1.00  0.00           C
ATOM   1059  CB  ALA A  59      61.430  80.401  83.920  1.00  0.00           C
ATOM   1063  C   ALA A  59      61.840  77.951  84.070  1.00  0.00           C
ATOM   1064  O   ALA A  59      62.370  77.581  85.110  1.00  0.00           O
ATOM   1065  N   VAL A  60      60.860  77.231  83.480  1.00  0.00           N
ATOM   1067  CA  VAL A  60      60.330  76.001  84.010  1.00  0.00           C
ATOM   1069  CB  VAL A  60      58.830  76.111  84.270  1.00  0.00           C
ATOM   1071  CG1 VAL A  60      58.350  74.841  85.000  1.00  0.00           C
ATOM   1075  CG2 VAL A  60      58.580  77.391  85.110  1.00  0.00           C
ATOM   1079  C   VAL A  60      60.630  74.881  83.020  1.00  0.00           C
ATOM   1080  O   VAL A  60      60.520  75.091  81.810  1.00  0.00           O
ATOM   1081  N   PRO A  61      61.050  73.681  83.450  1.00  0.00           N
ATOM   1082  CD  PRO A  61      61.650  73.441  84.770  1.00  0.00           C
ATOM   1085  CA  PRO A  61      61.030  72.461  82.650  1.00  0.00           C
ATOM   1087  CB  PRO A  61      61.330  71.361  83.670  1.00  0.00           C
ATOM   1090  CG  PRO A  61      62.250  72.051  84.660  1.00  0.00           C
ATOM   1093  C   PRO A  61      59.770  72.151  81.850  1.00  0.00           C
ATOM   1094  O   PRO A  61      58.660  72.311  82.350  1.00  0.00           O
ATOM   1095  N   GLN A  62      59.910  71.611  80.630  1.00  0.00           N
ATOM   1097  CA  GLN A  62      58.770  71.141  79.860  1.00  0.00           C
ATOM   1099  CB  GLN A  62      58.960  71.451  78.360  1.00  0.00           C
ATOM   1102  CG  GLN A  62      59.300  72.931  78.030  1.00  0.00           C
ATOM   1105  CD  GLN A  62      58.260  73.991  78.400  1.00  0.00           C
ATOM   1106  OE1 GLN A  62      57.380  74.301  77.600  1.00  0.00           O
ATOM   1107  NE2 GLN A  62      58.390  74.631  79.590  1.00  0.00           N
ATOM   1110  C   GLN A  62      58.610  69.641  80.110  1.00  0.00           C
ATOM   1111  O   GLN A  62      58.860  68.801  79.250  1.00  0.00           O
ATOM   1112  N   SER A  63      58.220  69.241  81.340  1.00  0.00           N
ATOM   1114  CA  SER A  63      58.060  67.831  81.670  1.00  0.00           C
ATOM   1116  CB  SER A  63      59.380  67.161  82.120  1.00  0.00           C
ATOM   1119  OG  SER A  63      60.000  67.861  83.200  1.00  0.00           O
ATOM   1121  C   SER A  63      57.030  67.621  82.740  1.00  0.00           C
ATOM   1122  O   SER A  63      56.980  66.581  83.390  1.00  0.00           O
ATOM   1123  N   ALA A  64      56.150  68.621  82.910  1.00  0.00           N
ATOM   1125  CA  ALA A  64      55.100  68.641  83.890  1.00  0.00           C
ATOM   1127  CB  ALA A  64      54.350  69.981  83.760  1.00  0.00           C
ATOM   1131  C   ALA A  64      54.110  67.501  83.740  1.00  0.00           C
ATOM   1132  O   ALA A  64      53.710  66.861  84.710  1.00  0.00           O
ATOM   1133  N   THR A  65      53.760  67.181  82.480  1.00  0.00           N
ATOM   1135  CA  THR A  65      52.920  66.051  82.110  1.00  0.00           C
ATOM   1137  CB  THR A  65      52.750  65.981  80.590  1.00  0.00           C
ATOM   1139  OG1 THR A  65      52.510  67.271  80.040  1.00  0.00           O
ATOM   1141  CG2 THR A  65      51.550  65.111  80.230  1.00  0.00           C
ATOM   1145  C   THR A  65      53.470  64.721  82.600  1.00  0.00           C
ATOM   1146  O   THR A  65      52.770  63.961  83.270  1.00  0.00           O
ATOM   1147  N   ALA A  66      54.770  64.431  82.350  1.00  0.00           N
ATOM   1149  CA  ALA A  66      55.460  63.271  82.890  1.00  0.00           C
ATOM   1151  CB  ALA A  66      56.890  63.161  82.320  1.00  0.00           C
ATOM   1155  C   ALA A  66      55.550  63.221  84.410  1.00  0.00           C
ATOM   1156  O   ALA A  66      55.350  62.181  85.030  1.00  0.00           O
ATOM   1157  N   MET A  67      55.830  64.371  85.050  1.00  0.00           N
ATOM   1159  CA  MET A  67      55.810  64.471  86.500  1.00  0.00           C
ATOM   1161  CB  MET A  67      56.280  65.871  86.930  1.00  0.00           C
ATOM   1164  CG  MET A  67      57.790  66.111  86.740  1.00  0.00           C
ATOM   1167  SD  MET A  67      58.270  67.751  87.350  1.00  0.00           S
ATOM   1168  CE  MET A  67      60.010  67.651  86.870  1.00  0.00           C
ATOM   1172  C   MET A  67      54.470  64.171  87.170  1.00  0.00           C
ATOM   1173  O   MET A  67      54.390  63.491  88.190  1.00  0.00           O
ATOM   1174  N   LEU A  68      53.370  64.661  86.580  1.00  0.00           N
ATOM   1176  CA  LEU A  68      52.050  64.321  87.080  1.00  0.00           C
ATOM   1178  CB  LEU A  68      50.940  65.161  86.400  1.00  0.00           C
ATOM   1181  CG  LEU A  68      49.520  64.951  86.970  1.00  0.00           C
ATOM   1183  CD1 LEU A  68      49.420  65.301  88.460  1.00  0.00           C
ATOM   1187  CD2 LEU A  68      48.510  65.791  86.190  1.00  0.00           C
ATOM   1191  C   LEU A  68      51.710  62.851  87.010  1.00  0.00           C
ATOM   1192  O   LEU A  68      51.230  62.271  87.990  1.00  0.00           O
ATOM   1193  N   VAL A  69      51.970  62.161  85.880  1.00  0.00           N
ATOM   1195  CA  VAL A  69      51.670  60.741  85.760  1.00  0.00           C
ATOM   1197  CB  VAL A  69      51.740  60.211  84.340  1.00  0.00           C
ATOM   1199  CG1 VAL A  69      50.670  60.951  83.520  1.00  0.00           C
ATOM   1203  CG2 VAL A  69      53.110  60.391  83.680  1.00  0.00           C
ATOM   1207  C   VAL A  69      52.430  59.871  86.740  1.00  0.00           C
ATOM   1208  O   VAL A  69      51.870  58.971  87.380  1.00  0.00           O
ATOM   1209  N   THR A  70      53.740  60.171  86.950  1.00  0.00           N
ATOM   1211  CA  THR A  70      54.560  59.501  87.940  1.00  0.00           C
ATOM   1213  CB  THR A  70      56.040  59.851  87.890  1.00  0.00           C
ATOM   1215  OG1 THR A  70      56.270  61.251  87.950  1.00  0.00           O
ATOM   1217  CG2 THR A  70      56.610  59.341  86.560  1.00  0.00           C
ATOM   1221  C   THR A  70      54.040  59.661  89.350  1.00  0.00           C
ATOM   1222  O   THR A  70      53.920  58.671  90.060  1.00  0.00           O
ATOM   1223  N   ALA A  71      53.630  60.881  89.740  1.00  0.00           N
ATOM   1225  CA  ALA A  71      52.930  61.151  90.980  1.00  0.00           C
ATOM   1227  CB  ALA A  71      52.720  62.671  91.130  1.00  0.00           C
ATOM   1231  C   ALA A  71      51.590  60.421  91.140  1.00  0.00           C
ATOM   1232  O   ALA A  71      51.260  59.891  92.200  1.00  0.00           O
ATOM   1233  N   LEU A  72      50.760  60.361  90.080  1.00  0.00           N
ATOM   1235  CA  LEU A  72      49.520  59.591  90.100  1.00  0.00           C
ATOM   1237  CB  LEU A  72      48.670  59.851  88.830  1.00  0.00           C
ATOM   1240  CG  LEU A  72      48.140  61.291  88.700  1.00  0.00           C
ATOM   1242  CD1 LEU A  72      47.590  61.521  87.280  1.00  0.00           C
ATOM   1246  CD2 LEU A  72      47.070  61.651  89.740  1.00  0.00           C
ATOM   1250  C   LEU A  72      49.720  58.091  90.310  1.00  0.00           C
ATOM   1251  O   LEU A  72      49.010  57.461  91.100  1.00  0.00           O
ATOM   1252  N   LYS A  73      50.730  57.481  89.640  1.00  0.00           N
ATOM   1254  CA  LYS A  73      51.140  56.101  89.880  1.00  0.00           C
ATOM   1256  CB  LYS A  73      52.260  55.701  88.880  1.00  0.00           C
ATOM   1259  CG  LYS A  73      52.430  54.191  88.620  1.00  0.00           C
ATOM   1262  CD  LYS A  73      53.190  53.381  89.690  1.00  0.00           C
ATOM   1265  CE  LYS A  73      53.340  51.881  89.350  1.00  0.00           C
ATOM   1268  NZ  LYS A  73      54.130  51.641  88.130  1.00  0.00           N
ATOM   1272  C   LYS A  73      51.640  55.871  91.310  1.00  0.00           C
ATOM   1273  O   LYS A  73      51.180  54.961  92.000  1.00  0.00           O
ATOM   1274  N   ASP A  74      52.570  56.731  91.780  1.00  0.00           N
ATOM   1276  CA  ASP A  74      53.260  56.611  93.060  1.00  0.00           C
ATOM   1278  CB  ASP A  74      54.320  57.751  93.240  1.00  0.00           C
ATOM   1281  CG  ASP A  74      55.570  57.561  92.400  1.00  0.00           C
ATOM   1282  OD1 ASP A  74      55.690  56.501  91.740  1.00  0.00           O
ATOM   1283  OD2 ASP A  74      56.500  58.411  92.470  1.00  0.00           O
ATOM   1284  C   ASP A  74      52.320  56.531  94.260  1.00  0.00           C
ATOM   1285  O   ASP A  74      52.620  55.881  95.260  1.00  0.00           O
ATOM   1286  N   SER A  75      51.140  57.181  94.200  1.00  0.00           N
ATOM   1288  CA  SER A  75      50.200  57.211  95.310  1.00  0.00           C
ATOM   1290  CB  SER A  75      49.160  58.361  95.190  1.00  0.00           C
ATOM   1293  OG  SER A  75      48.260  58.171  94.090  1.00  0.00           O
ATOM   1295  C   SER A  75      49.430  55.931  95.470  1.00  0.00           C
ATOM   1296  O   SER A  75      48.810  55.701  96.500  1.00  0.00           O
ATOM   1297  N   ARG A  76      49.430  55.081  94.420  1.00  0.00           N
ATOM   1299  CA  ARG A  76      48.720  53.821  94.360  1.00  0.00           C
ATOM   1301  CB  ARG A  76      49.100  52.841  95.500  1.00  0.00           C
ATOM   1304  CG  ARG A  76      50.620  52.541  95.560  1.00  0.00           C
ATOM   1307  CD  ARG A  76      51.050  51.671  96.750  1.00  0.00           C
ATOM   1310  NE  ARG A  76      50.870  52.491  97.990  1.00  0.00           N
ATOM   1312  CZ  ARG A  76      50.320  52.071  99.120  1.00  0.00           C
ATOM   1313  NH1 ARG A  76      49.960  50.821  99.350  1.00  0.00           N
ATOM   1316  NH2 ARG A  76      50.140  52.931 100.090  1.00  0.00           N
ATOM   1319  C   ARG A  76      47.210  53.991  94.240  1.00  0.00           C
ATOM   1320  O   ARG A  76      46.470  53.021  94.230  1.00  0.00           O
ATOM   1321  N   TRP A  77      46.700  55.231  94.120  1.00  0.00           N
ATOM   1323  CA  TRP A  77      45.290  55.541  94.020  1.00  0.00           C
ATOM   1325  CB  TRP A  77      45.030  56.991  94.500  1.00  0.00           C
ATOM   1328  CG  TRP A  77      44.880  57.121  95.990  1.00  0.00           C
ATOM   1329  CD1 TRP A  77      45.830  57.061  96.970  1.00  0.00           C
ATOM   1331  NE1 TRP A  77      45.230  57.141  98.200  1.00  0.00           N
ATOM   1333  CE2 TRP A  77      43.890  57.301  98.030  1.00  0.00           C
ATOM   1334  CD2 TRP A  77      43.620  57.291  96.650  1.00  0.00           C
ATOM   1335  CE3 TRP A  77      42.310  57.401  96.200  1.00  0.00           C
ATOM   1337  CZ3 TRP A  77      41.300  57.521  97.150  1.00  0.00           C
ATOM   1339  CZ2 TRP A  77      42.890  57.411  98.970  1.00  0.00           C
ATOM   1341  CH2 TRP A  77      41.570  57.521  98.510  1.00  0.00           C
ATOM   1343  C   TRP A  77      44.770  55.381  92.610  1.00  0.00           C
ATOM   1344  O   TRP A  77      43.610  55.081  92.360  1.00  0.00           O
ATOM   1345  N   PHE A  78      45.680  55.541  91.640  1.00  0.00           N
ATOM   1347  CA  PHE A  78      45.320  55.661  90.260  1.00  0.00           C
ATOM   1349  CB  PHE A  78      45.580  57.081  89.700  1.00  0.00           C
ATOM   1352  CG  PHE A  78      44.810  58.111  90.480  1.00  0.00           C
ATOM   1353  CD1 PHE A  78      43.450  58.331  90.220  1.00  0.00           C
ATOM   1355  CE1 PHE A  78      42.720  59.261  90.970  1.00  0.00           C
ATOM   1357  CZ  PHE A  78      43.360  60.021  91.960  1.00  0.00           C
ATOM   1359  CD2 PHE A  78      45.450  58.891  91.460  1.00  0.00           C
ATOM   1361  CE2 PHE A  78      44.730  59.841  92.190  1.00  0.00           C
ATOM   1363  C   PHE A  78      46.160  54.681  89.490  1.00  0.00           C
ATOM   1364  O   PHE A  78      47.190  54.191  89.950  1.00  0.00           O
ATOM   1365  N   ILE A  79      45.700  54.361  88.270  1.00  0.00           N
ATOM   1367  CA  ILE A  79      46.510  53.681  87.300  1.00  0.00           C
ATOM   1369  CB  ILE A  79      45.990  52.271  87.030  1.00  0.00           C
ATOM   1371  CG2 ILE A  79      44.460  52.291  86.870  1.00  0.00           C
ATOM   1375  CG1 ILE A  79      46.720  51.591  85.840  1.00  0.00           C
ATOM   1378  CD  ILE A  79      46.360  50.111  85.700  1.00  0.00           C
ATOM   1382  C   ILE A  79      46.550  54.571  86.060  1.00  0.00           C
ATOM   1383  O   ILE A  79      45.570  54.651  85.320  1.00  0.00           O
ATOM   1384  N   PRO A  80      47.630  55.291  85.800  1.00  0.00           N
ATOM   1385  CD  PRO A  80      48.690  55.611  86.770  1.00  0.00           C
ATOM   1388  CA  PRO A  80      47.710  56.131  84.610  1.00  0.00           C
ATOM   1390  CB  PRO A  80      49.060  56.841  84.750  1.00  0.00           C
ATOM   1393  CG  PRO A  80      49.310  56.911  86.260  1.00  0.00           C
ATOM   1396  C   PRO A  80      47.580  55.421  83.280  1.00  0.00           C
ATOM   1397  O   PRO A  80      48.210  54.391  83.030  1.00  0.00           O
ATOM   1398  N   LEU A  81      46.770  56.011  82.390  1.00  0.00           N
ATOM   1400  CA  LEU A  81      46.670  55.631  81.010  1.00  0.00           C
ATOM   1402  CB  LEU A  81      45.200  55.641  80.580  1.00  0.00           C
ATOM   1405  CG  LEU A  81      44.290  54.741  81.450  1.00  0.00           C
ATOM   1407  CD1 LEU A  81      42.860  54.901  80.960  1.00  0.00           C
ATOM   1411  CD2 LEU A  81      44.730  53.271  81.370  1.00  0.00           C
ATOM   1415  C   LEU A  81      47.470  56.581  80.140  1.00  0.00           C
ATOM   1416  O   LEU A  81      47.350  57.801  80.230  1.00  0.00           O
ATOM   1417  N   GLU A  82      48.330  56.001  79.270  1.00  0.00           N
ATOM   1419  CA  GLU A  82      49.200  56.721  78.370  1.00  0.00           C
ATOM   1421  CB  GLU A  82      50.190  55.781  77.650  1.00  0.00           C
ATOM   1424  CG  GLU A  82      51.180  56.471  76.680  1.00  0.00           C
ATOM   1427  CD  GLU A  82      51.890  57.621  77.360  1.00  0.00           C
ATOM   1428  OE1 GLU A  82      51.380  58.771  77.310  1.00  0.00           O
ATOM   1429  OE2 GLU A  82      52.950  57.391  77.990  1.00  0.00           O
ATOM   1430  C   GLU A  82      48.400  57.471  77.330  1.00  0.00           C
ATOM   1431  O   GLU A  82      47.780  56.851  76.460  1.00  0.00           O
ATOM   1432  N   ARG A  83      48.350  58.811  77.430  1.00  0.00           N
ATOM   1434  CA  ARG A  83      47.720  59.641  76.430  1.00  0.00           C
ATOM   1436  CB  ARG A  83      46.340  60.191  76.910  1.00  0.00           C
ATOM   1439  CG  ARG A  83      45.230  59.151  77.160  1.00  0.00           C
ATOM   1442  CD  ARG A  83      44.790  58.401  75.900  1.00  0.00           C
ATOM   1445  NE  ARG A  83      43.540  57.611  76.170  1.00  0.00           N
ATOM   1447  CZ  ARG A  83      43.500  56.411  76.750  1.00  0.00           C
ATOM   1448  NH1 ARG A  83      44.590  55.761  77.090  1.00  0.00           N
ATOM   1451  NH2 ARG A  83      42.330  55.851  76.970  1.00  0.00           N
ATOM   1454  C   ARG A  83      48.600  60.811  76.010  1.00  0.00           C
ATOM   1455  O   ARG A  83      48.250  61.511  75.070  1.00  0.00           O
ATOM   1456  N   GLN A  84      49.780  61.041  76.640  1.00  0.00           N
ATOM   1458  CA  GLN A  84      50.750  61.981  76.100  1.00  0.00           C
ATOM   1460  CB  GLN A  84      51.840  62.361  77.130  1.00  0.00           C
ATOM   1463  CG  GLN A  84      52.930  63.261  76.500  1.00  0.00           C
ATOM   1466  CD  GLN A  84      53.960  63.801  77.480  1.00  0.00           C
ATOM   1467  OE1 GLN A  84      54.030  63.511  78.680  1.00  0.00           O
ATOM   1468  NE2 GLN A  84      54.850  64.661  76.930  1.00  0.00           N
ATOM   1471  C   GLN A  84      51.410  61.441  74.850  1.00  0.00           C
ATOM   1472  O   GLN A  84      51.590  62.131  73.850  1.00  0.00           O
ATOM   1473  N   GLY A  85      51.730  60.141  74.900  1.00  0.00           N
ATOM   1475  CA  GLY A  85      52.010  59.341  73.730  1.00  0.00           C
ATOM   1478  C   GLY A  85      50.780  58.601  73.320  1.00  0.00           C
ATOM   1479  O   GLY A  85      50.850  57.401  73.040  1.00  0.00           O
ATOM   1480  N   LEU A  86      49.580  59.261  73.270  1.00  0.00           N
ATOM   1482  CA  LEU A  86      48.360  58.611  72.820  1.00  0.00           C
ATOM   1484  CB  LEU A  86      47.060  59.491  72.810  1.00  0.00           C
ATOM   1487  CG  LEU A  86      45.860  58.901  72.010  1.00  0.00           C
ATOM   1489  CD1 LEU A  86      45.490  57.501  72.500  1.00  0.00           C
ATOM   1493  CD2 LEU A  86      44.630  59.801  72.030  1.00  0.00           C
ATOM   1497  C   LEU A  86      48.530  58.171  71.400  1.00  0.00           C
ATOM   1498  O   LEU A  86      48.310  57.011  71.080  1.00  0.00           O
ATOM   1499  N   GLN A  87      49.020  59.101  70.570  1.00  0.00           N
ATOM   1501  CA  GLN A  87      49.340  58.861  69.180  1.00  0.00           C
ATOM   1503  CB  GLN A  87      50.020  60.141  68.650  1.00  0.00           C
ATOM   1506  CG  GLN A  87      50.320  60.161  67.140  1.00  0.00           C
ATOM   1509  CD  GLN A  87      49.070  60.381  66.310  1.00  0.00           C
ATOM   1510  OE1 GLN A  87      47.940  60.381  66.780  1.00  0.00           O
ATOM   1511  NE2 GLN A  87      49.260  60.571  64.980  1.00  0.00           N
ATOM   1514  C   GLN A  87      50.290  57.691  69.080  1.00  0.00           C
ATOM   1515  O   GLN A  87      50.040  56.711  68.390  1.00  0.00           O
ATOM   1516  N   ASN A  88      51.330  57.681  69.910  1.00  0.00           N
ATOM   1518  CA  ASN A  88      52.340  56.641  69.940  1.00  0.00           C
ATOM   1520  CB  ASN A  88      53.500  57.121  70.790  1.00  0.00           C
ATOM   1523  CG  ASN A  88      54.270  58.141  69.970  1.00  0.00           C
ATOM   1524  OD1 ASN A  88      53.970  58.561  68.850  1.00  0.00           O
ATOM   1525  ND2 ASN A  88      55.390  58.551  70.570  1.00  0.00           N
ATOM   1528  C   ASN A  88      51.860  55.251  70.350  1.00  0.00           C
ATOM   1529  O   ASN A  88      52.440  54.221  70.030  1.00  0.00           O
ATOM   1530  N   LEU A  89      50.710  55.111  70.990  1.00  0.00           N
ATOM   1532  CA  LEU A  89      50.120  53.801  71.160  1.00  0.00           C
ATOM   1534  CB  LEU A  89      48.980  53.981  72.180  1.00  0.00           C
ATOM   1537  CG  LEU A  89      48.890  52.821  73.180  1.00  0.00           C
ATOM   1539  CD1 LEU A  89      47.990  53.211  74.350  1.00  0.00           C
ATOM   1543  CD2 LEU A  89      48.370  51.551  72.510  1.00  0.00           C
ATOM   1547  C   LEU A  89      49.640  53.211  69.820  1.00  0.00           C
ATOM   1548  O   LEU A  89      49.480  52.001  69.600  1.00  0.00           O
ATOM   1549  N   LEU A  90      49.380  54.081  68.830  1.00  0.00           N
ATOM   1551  CA  LEU A  90      48.510  53.751  67.730  1.00  0.00           C
ATOM   1553  CB  LEU A  90      47.650  54.961  67.340  1.00  0.00           C
ATOM   1556  CG  LEU A  90      46.810  55.491  68.490  1.00  0.00           C
ATOM   1558  CD1 LEU A  90      46.080  56.751  68.040  1.00  0.00           C
ATOM   1562  CD2 LEU A  90      45.790  54.461  68.960  1.00  0.00           C
ATOM   1566  C   LEU A  90      49.160  53.221  66.480  1.00  0.00           C
ATOM   1567  O   LEU A  90      48.430  52.651  65.680  1.00  0.00           O
ATOM   1568  N   ASN A  91      50.500  53.311  66.290  1.00  0.00           N
ATOM   1570  CA  ASN A  91      51.150  52.541  65.230  1.00  0.00           C
ATOM   1572  CB  ASN A  91      52.230  53.161  64.290  1.00  0.00           C
ATOM   1575  CG  ASN A  91      51.670  54.261  63.410  1.00  0.00           C
ATOM   1576  OD1 ASN A  91      50.470  54.361  63.120  1.00  0.00           O
ATOM   1577  ND2 ASN A  91      52.600  55.101  62.920  1.00  0.00           N
ATOM   1580  C   ASN A  91      51.820  51.331  65.770  1.00  0.00           C
ATOM   1581  O   ASN A  91      51.930  50.411  64.980  1.00  0.00           O
ATOM   1582  N   GLU A  92      52.200  51.231  67.060  1.00  0.00           N
ATOM   1584  CA  GLU A  92      52.680  49.951  67.560  1.00  0.00           C
ATOM   1586  CB  GLU A  92      53.160  50.081  69.020  1.00  0.00           C
ATOM   1589  CG  GLU A  92      54.540  50.751  69.110  1.00  0.00           C
ATOM   1592  CD  GLU A  92      55.600  49.981  68.330  1.00  0.00           C
ATOM   1593  OE1 GLU A  92      56.060  48.921  68.830  1.00  0.00           O
ATOM   1594  OE2 GLU A  92      55.930  50.441  67.200  1.00  0.00           O
ATOM   1595  C   GLU A  92      51.640  48.871  67.430  1.00  0.00           C
ATOM   1596  O   GLU A  92      51.840  47.831  66.820  1.00  0.00           O
ATOM   1597  N   ARG A  93      50.410  49.191  67.810  1.00  0.00           N
ATOM   1599  CA  ARG A  93      49.290  48.421  67.350  1.00  0.00           C
ATOM   1601  CB  ARG A  93      48.030  48.921  68.060  1.00  0.00           C
ATOM   1604  CG  ARG A  93      47.520  50.281  67.550  1.00  0.00           C
ATOM   1607  CD  ARG A  93      46.370  50.861  68.340  1.00  0.00           C
ATOM   1610  NE  ARG A  93      45.430  49.731  68.530  1.00  0.00           N
ATOM   1612  CZ  ARG A  93      44.290  49.521  67.900  1.00  0.00           C
ATOM   1613  NH1 ARG A  93      43.830  50.261  66.920  1.00  0.00           N
ATOM   1616  NH2 ARG A  93      43.550  48.531  68.320  1.00  0.00           N
ATOM   1619  C   ARG A  93      49.050  48.391  65.830  1.00  0.00           C
ATOM   1620  O   ARG A  93      48.660  47.351  65.300  1.00  0.00           O
ATOM   1621  N   LYS A  94      49.220  49.491  65.050  1.00  0.00           N
ATOM   1623  CA  LYS A  94      48.930  49.491  63.620  1.00  0.00           C
ATOM   1625  CB  LYS A  94      49.060  50.881  62.960  1.00  0.00           C
ATOM   1628  CG  LYS A  94      48.340  51.011  61.610  1.00  0.00           C
ATOM   1631  CD  LYS A  94      47.890  52.451  61.330  1.00  0.00           C
ATOM   1634  CE  LYS A  94      47.180  52.611  59.980  1.00  0.00           C
ATOM   1637  NZ  LYS A  94      46.970  54.041  59.660  1.00  0.00           N
ATOM   1641  C   LYS A  94      49.770  48.491  62.860  1.00  0.00           C
ATOM   1642  O   LYS A  94      49.260  47.771  62.010  1.00  0.00           O
ATOM   1643  N   ILE A  95      51.060  48.411  63.220  1.00  0.00           N
ATOM   1645  CA  ILE A  95      51.950  47.371  62.760  1.00  0.00           C
ATOM   1647  CB  ILE A  95      53.420  47.681  63.030  1.00  0.00           C
ATOM   1649  CG2 ILE A  95      53.680  49.031  62.360  1.00  0.00           C
ATOM   1653  CG1 ILE A  95      53.820  47.741  64.520  1.00  0.00           C
ATOM   1656  CD  ILE A  95      55.330  47.881  64.780  1.00  0.00           C
ATOM   1660  C   ILE A  95      51.510  45.991  63.210  1.00  0.00           C
ATOM   1661  O   ILE A  95      51.450  45.091  62.370  1.00  0.00           O
ATOM   1662  N   ILE A  96      51.110  45.801  64.510  1.00  0.00           N
ATOM   1664  CA  ILE A  96      50.500  44.561  65.010  1.00  0.00           C
ATOM   1666  CB  ILE A  96      50.030  44.581  66.500  1.00  0.00           C
ATOM   1668  CG2 ILE A  96      49.250  43.291  66.870  1.00  0.00           C
ATOM   1672  CG1 ILE A  96      51.220  44.731  67.470  1.00  0.00           C
ATOM   1675  CD  ILE A  96      50.840  45.111  68.920  1.00  0.00           C
ATOM   1679  C   ILE A  96      49.400  44.061  64.080  1.00  0.00           C
ATOM   1680  O   ILE A  96      49.550  43.001  63.490  1.00  0.00           O
ATOM   1681  N   ARG A  97      48.310  44.841  63.850  1.00  0.00           N
ATOM   1683  CA  ARG A  97      47.200  44.421  62.970  1.00  0.00           C
ATOM   1685  CB  ARG A  97      46.040  45.441  62.900  1.00  0.00           C
ATOM   1688  CG  ARG A  97      44.820  45.061  62.020  1.00  0.00           C
ATOM   1691  CD  ARG A  97      43.370  45.241  62.540  1.00  0.00           C
ATOM   1694  NE  ARG A  97      43.110  46.631  63.050  1.00  0.00           N
ATOM   1696  CZ  ARG A  97      42.040  46.981  63.750  1.00  0.00           C
ATOM   1697  NH1 ARG A  97      41.240  46.101  64.310  1.00  0.00           N
ATOM   1700  NH2 ARG A  97      41.790  48.271  63.950  1.00  0.00           N
ATOM   1703  C   ARG A  97      47.600  44.111  61.550  1.00  0.00           C
ATOM   1704  O   ARG A  97      47.160  43.101  61.010  1.00  0.00           O
ATOM   1705  N   ALA A  98      48.460  44.971  60.960  1.00  0.00           N
ATOM   1707  CA  ALA A  98      48.960  44.901  59.600  1.00  0.00           C
ATOM   1709  CB  ALA A  98      49.800  46.151  59.300  1.00  0.00           C
ATOM   1713  C   ALA A  98      49.810  43.671  59.320  1.00  0.00           C
ATOM   1714  O   ALA A  98      49.850  43.131  58.220  1.00  0.00           O
ATOM   1715  N   ALA A  99      50.540  43.181  60.340  1.00  0.00           N
ATOM   1717  CA  ALA A  99      50.990  41.811  60.320  1.00  0.00           C
ATOM   1719  CB  ALA A  99      51.910  41.591  61.530  1.00  0.00           C
ATOM   1723  C   ALA A  99      49.870  40.791  60.380  1.00  0.00           C
ATOM   1724  O   ALA A  99      49.830  39.841  59.620  1.00  0.00           O
ATOM   1725  N   GLN A 100      48.930  40.931  61.330  1.00  0.00           N
ATOM   1727  CA  GLN A 100      48.340  39.781  61.990  1.00  0.00           C
ATOM   1729  CB  GLN A 100      48.330  40.031  63.510  1.00  0.00           C
ATOM   1732  CG  GLN A 100      47.260  41.041  63.980  1.00  0.00           C
ATOM   1735  CD  GLN A 100      46.660  40.501  65.240  1.00  0.00           C
ATOM   1736  OE1 GLN A 100      47.410  40.331  66.210  1.00  0.00           O
ATOM   1737  NE2 GLN A 100      45.350  40.191  65.230  1.00  0.00           N
ATOM   1740  C   GLN A 100      46.940  39.391  61.510  1.00  0.00           C
ATOM   1741  O   GLN A 100      46.120  38.861  62.270  1.00  0.00           O
ATOM   1742  N   GLU A 101      46.620  39.681  60.250  1.00  0.00           N
ATOM   1744  CA  GLU A 101      45.400  39.311  59.560  1.00  0.00           C
ATOM   1746  CB  GLU A 101      45.460  40.121  58.240  1.00  0.00           C
ATOM   1749  CG  GLU A 101      45.330  41.631  58.480  1.00  0.00           C
ATOM   1752  CD  GLU A 101      46.140  42.561  57.570  1.00  0.00           C
ATOM   1753  OE1 GLU A 101      46.500  42.161  56.440  1.00  0.00           O
ATOM   1754  OE2 GLU A 101      46.350  43.731  58.000  1.00  0.00           O
ATOM   1755  C   GLU A 101      45.190  37.831  59.210  1.00  0.00           C
ATOM   1756  O   GLU A 101      44.150  37.231  59.440  1.00  0.00           O
ATOM   1757  N   ASN A 102      46.230  37.221  58.620  1.00  0.00           N
ATOM   1759  CA  ASN A 102      46.130  36.281  57.510  1.00  0.00           C
ATOM   1761  CB  ASN A 102      47.290  36.651  56.540  1.00  0.00           C
ATOM   1764  CG  ASN A 102      47.130  38.101  56.090  1.00  0.00           C
ATOM   1765  OD1 ASN A 102      46.020  38.461  55.710  1.00  0.00           O
ATOM   1766  ND2 ASN A 102      48.170  38.951  56.220  1.00  0.00           N
ATOM   1769  C   ASN A 102      46.300  34.801  57.870  1.00  0.00           C
ATOM   1770  O   ASN A 102      46.230  33.911  57.020  1.00  0.00           O
ATOM   1771  N   GLY A 103      46.570  34.481  59.150  1.00  0.00           N
ATOM   1773  CA  GLY A 103      46.660  33.121  59.700  1.00  0.00           C
ATOM   1776  C   GLY A 103      48.000  32.661  60.250  1.00  0.00           C
ATOM   1777  O   GLY A 103      48.030  31.851  61.180  1.00  0.00           O
ATOM   1778  N   THR A 104      49.140  33.161  59.740  1.00  0.00           N
ATOM   1780  CA  THR A 104      50.430  32.461  59.880  1.00  0.00           C
ATOM   1782  CB  THR A 104      51.270  32.591  58.580  1.00  0.00           C
ATOM   1784  OG1 THR A 104      51.390  31.331  57.950  1.00  0.00           O
ATOM   1786  CG2 THR A 104      52.720  33.111  58.740  1.00  0.00           C
ATOM   1790  C   THR A 104      51.320  32.741  61.090  1.00  0.00           C
ATOM   1791  O   THR A 104      52.190  31.931  61.400  1.00  0.00           O
ATOM   1792  N   VAL A 105      51.190  33.851  61.850  1.00  0.00           N
ATOM   1794  CA  VAL A 105      52.140  34.191  62.910  1.00  0.00           C
ATOM   1796  CB  VAL A 105      51.960  35.571  63.560  1.00  0.00           C
ATOM   1798  CG1 VAL A 105      52.150  36.691  62.520  1.00  0.00           C
ATOM   1802  CG2 VAL A 105      50.600  35.661  64.270  1.00  0.00           C
ATOM   1806  C   VAL A 105      52.200  33.151  64.020  1.00  0.00           C
ATOM   1807  O   VAL A 105      51.200  32.561  64.420  1.00  0.00           O
ATOM   1808  N   ALA A 106      53.420  32.911  64.550  1.00  0.00           N
ATOM   1810  CA  ALA A 106      53.600  31.981  65.640  1.00  0.00           C
ATOM   1812  CB  ALA A 106      55.080  31.801  65.960  1.00  0.00           C
ATOM   1816  C   ALA A 106      52.840  32.341  66.900  1.00  0.00           C
ATOM   1817  O   ALA A 106      52.830  33.481  67.350  1.00  0.00           O
ATOM   1818  N   ILE A 107      52.150  31.351  67.500  1.00  0.00           N
ATOM   1820  CA  ILE A 107      51.200  31.541  68.580  1.00  0.00           C
ATOM   1822  CB  ILE A 107      50.490  30.221  68.870  1.00  0.00           C
ATOM   1824  CG2 ILE A 107      51.490  29.161  69.340  1.00  0.00           C
ATOM   1828  CG1 ILE A 107      49.380  30.351  69.920  1.00  0.00           C
ATOM   1831  CD  ILE A 107      48.180  31.161  69.440  1.00  0.00           C
ATOM   1835  C   ILE A 107      51.820  32.161  69.830  1.00  0.00           C
ATOM   1836  O   ILE A 107      51.280  33.081  70.440  1.00  0.00           O
ATOM   1837  N   ASN A 108      53.050  31.711  70.150  1.00  0.00           N
ATOM   1839  CA  ASN A 108      53.910  32.221  71.200  1.00  0.00           C
ATOM   1841  CB  ASN A 108      55.260  31.441  71.180  1.00  0.00           C
ATOM   1844  CG  ASN A 108      55.830  31.301  69.770  1.00  0.00           C
ATOM   1845  OD1 ASN A 108      55.530  30.331  69.070  1.00  0.00           O
ATOM   1846  ND2 ASN A 108      56.680  32.261  69.340  1.00  0.00           N
ATOM   1849  C   ASN A 108      54.210  33.701  71.070  1.00  0.00           C
ATOM   1850  O   ASN A 108      54.460  34.411  72.040  1.00  0.00           O
ATOM   1851  N   ASN A 109      54.280  34.171  69.810  1.00  0.00           N
ATOM   1853  CA  ASN A 109      54.750  35.481  69.470  1.00  0.00           C
ATOM   1855  CB  ASN A 109      55.490  35.411  68.120  1.00  0.00           C
ATOM   1858  CG  ASN A 109      56.350  36.651  68.030  1.00  0.00           C
ATOM   1859  OD1 ASN A 109      55.850  37.711  67.660  1.00  0.00           O
ATOM   1860  ND2 ASN A 109      57.650  36.561  68.390  1.00  0.00           N
ATOM   1863  C   ASN A 109      53.600  36.491  69.430  1.00  0.00           C
ATOM   1864  O   ASN A 109      53.770  37.671  69.700  1.00  0.00           O
ATOM   1865  N   ARG A 110      52.410  36.001  69.090  1.00  0.00           N
ATOM   1867  CA  ARG A 110      51.210  36.741  68.810  1.00  0.00           C
ATOM   1869  CB  ARG A 110      50.200  35.691  68.320  1.00  0.00           C
ATOM   1872  CG  ARG A 110      48.900  36.241  67.750  1.00  0.00           C
ATOM   1875  CD  ARG A 110      48.150  35.141  67.000  1.00  0.00           C
ATOM   1878  NE  ARG A 110      47.510  34.261  68.020  1.00  0.00           N
ATOM   1880  CZ  ARG A 110      46.490  33.491  67.690  1.00  0.00           C
ATOM   1881  NH1 ARG A 110      46.240  33.131  66.450  1.00  0.00           N
ATOM   1884  NH2 ARG A 110      45.690  33.071  68.640  1.00  0.00           N
ATOM   1887  C   ARG A 110      50.630  37.581  69.950  1.00  0.00           C
ATOM   1888  O   ARG A 110      50.660  37.191  71.120  1.00  0.00           O
ATOM   1889  N   ILE A 111      50.090  38.791  69.630  1.00  0.00           N
ATOM   1891  CA  ILE A 111      49.810  39.821  70.610  1.00  0.00           C
ATOM   1893  CB  ILE A 111      50.640  41.081  70.360  1.00  0.00           C
ATOM   1895  CG2 ILE A 111      50.280  42.191  71.380  1.00  0.00           C
ATOM   1899  CG1 ILE A 111      52.130  40.681  70.440  1.00  0.00           C
ATOM   1902  CD  ILE A 111      53.070  41.851  70.240  1.00  0.00           C
ATOM   1906  C   ILE A 111      48.320  40.191  70.660  1.00  0.00           C
ATOM   1907  O   ILE A 111      47.810  40.811  69.730  1.00  0.00           O
ATOM   1908  N   PRO A 112      47.580  39.841  71.700  1.00  0.00           N
ATOM   1909  CD  PRO A 112      48.070  39.081  72.830  1.00  0.00           C
ATOM   1912  CA  PRO A 112      46.270  40.401  71.990  1.00  0.00           C
ATOM   1914  CB  PRO A 112      45.810  39.771  73.310  1.00  0.00           C
ATOM   1917  CG  PRO A 112      46.790  38.631  73.520  1.00  0.00           C
ATOM   1920  C   PRO A 112      46.230  41.891  72.110  1.00  0.00           C
ATOM   1921  O   PRO A 112      47.140  42.521  72.650  1.00  0.00           O
ATOM   1922  N   LEU A 113      45.100  42.451  71.690  1.00  0.00           N
ATOM   1924  CA  LEU A 113      44.720  43.791  71.970  1.00  0.00           C
ATOM   1926  CB  LEU A 113      45.010  44.821  70.850  1.00  0.00           C
ATOM   1929  CG  LEU A 113      46.500  45.031  70.510  1.00  0.00           C
ATOM   1931  CD1 LEU A 113      46.630  46.041  69.380  1.00  0.00           C
ATOM   1935  CD2 LEU A 113      47.330  45.561  71.690  1.00  0.00           C
ATOM   1939  C   LEU A 113      43.250  43.651  72.230  1.00  0.00           C
ATOM   1940  O   LEU A 113      42.650  42.601  72.050  1.00  0.00           O
ATOM   1941  N   GLN A 114      42.640  44.691  72.760  1.00  0.00           N
ATOM   1943  CA  GLN A 114      41.490  44.541  73.620  1.00  0.00           C
ATOM   1945  CB  GLN A 114      41.880  43.801  74.950  1.00  0.00           C
ATOM   1948  CG  GLN A 114      43.370  44.001  75.370  1.00  0.00           C
ATOM   1951  CD  GLN A 114      43.730  43.631  76.810  1.00  0.00           C
ATOM   1952  OE1 GLN A 114      43.100  42.821  77.490  1.00  0.00           O
ATOM   1953  NE2 GLN A 114      44.800  44.281  77.330  1.00  0.00           N
ATOM   1956  C   GLN A 114      41.120  45.971  73.890  1.00  0.00           C
ATOM   1957  O   GLN A 114      41.970  46.651  74.440  1.00  0.00           O
ATOM   1958  N   SER A 115      39.940  46.481  73.460  1.00  0.00           N
ATOM   1960  CA  SER A 115      39.490  47.901  73.520  1.00  0.00           C
ATOM   1962  CB  SER A 115      37.960  47.991  73.540  1.00  0.00           C
ATOM   1965  OG  SER A 115      37.480  47.111  74.540  1.00  0.00           O
ATOM   1967  C   SER A 115      40.040  48.801  74.630  1.00  0.00           C
ATOM   1968  O   SER A 115      40.180  48.321  75.750  1.00  0.00           O
ATOM   1969  N   LEU A 116      40.390  50.101  74.370  1.00  0.00           N
ATOM   1971  CA  LEU A 116      41.190  50.891  75.320  1.00  0.00           C
ATOM   1973  CB  LEU A 116      41.420  52.431  75.080  1.00  0.00           C
ATOM   1976  CG  LEU A 116      42.470  52.911  74.080  1.00  0.00           C
ATOM   1978  CD1 LEU A 116      43.820  52.171  74.190  1.00  0.00           C
ATOM   1982  CD2 LEU A 116      41.870  52.951  72.680  1.00  0.00           C
ATOM   1986  C   LEU A 116      40.550  50.921  76.670  1.00  0.00           C
ATOM   1987  O   LEU A 116      39.350  51.111  76.810  1.00  0.00           O
ATOM   1988  N   THR A 117      41.380  50.871  77.720  1.00  0.00           N
ATOM   1990  CA  THR A 117      40.890  51.241  79.030  1.00  0.00           C
ATOM   1992  CB  THR A 117      41.840  50.951  80.150  1.00  0.00           C
ATOM   1994  OG1 THR A 117      42.280  49.611  80.070  1.00  0.00           O
ATOM   1996  CG2 THR A 117      41.080  51.051  81.460  1.00  0.00           C
ATOM   2000  C   THR A 117      40.600  52.711  78.980  1.00  0.00           C
ATOM   2001  O   THR A 117      41.430  53.501  78.530  1.00  0.00           O
ATOM   2002  N   ALA A 118      39.370  53.091  79.310  1.00  0.00           N
ATOM   2004  CA  ALA A 118      38.950  54.441  79.070  1.00  0.00           C
ATOM   2006  CB  ALA A 118      37.620  54.421  78.310  1.00  0.00           C
ATOM   2010  C   ALA A 118      38.800  55.041  80.430  1.00  0.00           C
ATOM   2011  O   ALA A 118      37.970  54.571  81.220  1.00  0.00           O
ATOM   2012  N   ALA A 119      39.590  56.081  80.780  1.00  0.00           N
ATOM   2014  CA  ALA A 119      39.450  56.731  82.060  1.00  0.00           C
ATOM   2016  CB  ALA A 119      40.530  57.781  82.320  1.00  0.00           C
ATOM   2020  C   ALA A 119      38.090  57.371  82.240  1.00  0.00           C
ATOM   2021  O   ALA A 119      37.440  57.821  81.300  1.00  0.00           O
ATOM   2022  N   ASN A 120      37.620  57.381  83.500  1.00  0.00           N
ATOM   2024  CA  ASN A 120      36.330  57.951  83.800  1.00  0.00           C
ATOM   2026  CB  ASN A 120      35.670  57.031  84.840  1.00  0.00           C
ATOM   2029  CG  ASN A 120      34.270  57.491  85.180  1.00  0.00           C
ATOM   2030  OD1 ASN A 120      33.940  57.531  86.370  1.00  0.00           O
ATOM   2031  ND2 ASN A 120      33.450  57.851  84.170  1.00  0.00           N
ATOM   2034  C   ASN A 120      36.490  59.381  84.300  1.00  0.00           C
ATOM   2035  O   ASN A 120      35.610  60.231  84.130  1.00  0.00           O
ATOM   2036  N   ILE A 121      37.680  59.691  84.840  1.00  0.00           N
ATOM   2038  CA  ILE A 121      38.100  61.031  85.150  1.00  0.00           C
ATOM   2040  CB  ILE A 121      38.150  61.321  86.640  1.00  0.00           C
ATOM   2042  CG2 ILE A 121      36.710  61.201  87.190  1.00  0.00           C
ATOM   2046  CG1 ILE A 121      39.140  60.421  87.430  1.00  0.00           C
ATOM   2049  CD  ILE A 121      40.470  61.121  87.750  1.00  0.00           C
ATOM   2053  C   ILE A 121      39.440  61.271  84.490  1.00  0.00           C
ATOM   2054  O   ILE A 121      40.300  60.381  84.430  1.00  0.00           O
ATOM   2055  N   MET A 122      39.660  62.481  83.970  1.00  0.00           N
ATOM   2057  CA  MET A 122      40.930  62.821  83.380  1.00  0.00           C
ATOM   2059  CB  MET A 122      40.780  63.151  81.880  1.00  0.00           C
ATOM   2062  CG  MET A 122      39.960  64.411  81.570  1.00  0.00           C
ATOM   2065  SD  MET A 122      39.540  64.531  79.820  1.00  0.00           S
ATOM   2066  CE  MET A 122      39.220  66.301  79.940  1.00  0.00           C
ATOM   2070  C   MET A 122      41.440  64.001  84.150  1.00  0.00           C
ATOM   2071  O   MET A 122      40.660  64.801  84.660  1.00  0.00           O
ATOM   2072  N   VAL A 123      42.770  64.111  84.320  1.00  0.00           N
ATOM   2074  CA  VAL A 123      43.310  65.231  85.050  1.00  0.00           C
ATOM   2076  CB  VAL A 123      43.940  64.891  86.400  1.00  0.00           C
ATOM   2078  CG1 VAL A 123      42.940  64.041  87.210  1.00  0.00           C
ATOM   2082  CG2 VAL A 123      45.260  64.121  86.280  1.00  0.00           C
ATOM   2086  C   VAL A 123      44.240  66.001  84.150  1.00  0.00           C
ATOM   2087  O   VAL A 123      45.060  65.461  83.420  1.00  0.00           O
ATOM   2088  N   GLU A 124      44.070  67.331  84.170  1.00  0.00           N
ATOM   2090  CA  GLU A 124      44.820  68.221  83.340  1.00  0.00           C
ATOM   2092  CB  GLU A 124      44.100  68.501  82.000  1.00  0.00           C
ATOM   2095  CG  GLU A 124      42.780  69.281  82.150  1.00  0.00           C
ATOM   2098  CD  GLU A 124      41.920  69.281  80.890  1.00  0.00           C
ATOM   2099  OE1 GLU A 124      42.240  68.561  79.910  1.00  0.00           O
ATOM   2100  OE2 GLU A 124      40.900  70.021  80.920  1.00  0.00           O
ATOM   2101  C   GLU A 124      44.970  69.461  84.150  1.00  0.00           C
ATOM   2102  O   GLU A 124      44.230  69.741  85.100  1.00  0.00           O
ATOM   2103  N   GLY A 125      46.000  70.241  83.850  1.00  0.00           N
ATOM   2105  CA  GLY A 125      46.270  71.431  84.610  1.00  0.00           C
ATOM   2108  C   GLY A 125      47.430  72.091  83.980  1.00  0.00           C
ATOM   2109  O   GLY A 125      47.860  71.701  82.890  1.00  0.00           O
ATOM   2110  N   SER A 126      47.980  73.091  84.650  1.00  0.00           N
ATOM   2112  CA  SER A 126      48.880  74.041  84.020  1.00  0.00           C
ATOM   2114  CB  SER A 126      48.170  75.361  83.620  1.00  0.00           C
ATOM   2117  OG  SER A 126      46.840  75.161  83.170  1.00  0.00           O
ATOM   2119  C   SER A 126      49.920  74.441  85.020  1.00  0.00           C
ATOM   2120  O   SER A 126      49.690  74.401  86.230  1.00  0.00           O
ATOM   2121  N   ILE A 127      51.080  74.941  84.540  1.00  0.00           N
ATOM   2123  CA  ILE A 127      52.100  75.491  85.420  1.00  0.00           C
ATOM   2125  CB  ILE A 127      53.470  75.431  84.740  1.00  0.00           C
ATOM   2127  CG2 ILE A 127      54.590  75.971  85.660  1.00  0.00           C
ATOM   2131  CG1 ILE A 127      53.800  73.971  84.340  1.00  0.00           C
ATOM   2134  CD  ILE A 127      53.620  72.981  85.500  1.00  0.00           C
ATOM   2138  C   ILE A 127      51.780  76.891  85.910  1.00  0.00           C
ATOM   2139  O   ILE A 127      52.320  77.361  86.900  1.00  0.00           O
ATOM   2140  N   ILE A 128      50.810  77.581  85.270  1.00  0.00           N
ATOM   2142  CA  ILE A 128      50.280  78.871  85.710  1.00  0.00           C
ATOM   2144  CB  ILE A 128      49.240  78.821  86.840  1.00  0.00           C
ATOM   2146  CG2 ILE A 128      49.720  78.091  88.110  1.00  0.00           C
ATOM   2150  CG1 ILE A 128      48.700  80.221  87.190  1.00  0.00           C
ATOM   2153  CD  ILE A 128      47.410  80.161  88.010  1.00  0.00           C
ATOM   2157  C   ILE A 128      51.290  80.011  85.780  1.00  0.00           C
ATOM   2158  O   ILE A 128      51.360  80.821  84.860  1.00  0.00           O
ATOM   2159  N   GLY A 129      52.120  80.131  86.830  1.00  0.00           N
ATOM   2161  CA  GLY A 129      53.080  81.221  86.970  1.00  0.00           C
ATOM   2164  C   GLY A 129      54.430  80.741  87.380  1.00  0.00           C
ATOM   2165  O   GLY A 129      54.600  79.721  88.050  1.00  0.00           O
ATOM   2166  N   TYR A 130      55.440  81.531  87.000  1.00  0.00           N
ATOM   2168  CA  TYR A 130      56.760  81.471  87.580  1.00  0.00           C
ATOM   2170  CB  TYR A 130      57.820  80.841  86.640  1.00  0.00           C
ATOM   2173  CG  TYR A 130      59.180  80.741  87.300  1.00  0.00           C
ATOM   2174  CD1 TYR A 130      60.090  81.801  87.280  1.00  0.00           C
ATOM   2176  CE1 TYR A 130      61.370  81.651  87.850  1.00  0.00           C
ATOM   2178  CZ  TYR A 130      61.750  80.431  88.410  1.00  0.00           C
ATOM   2179  OH  TYR A 130      63.070  80.281  88.890  1.00  0.00           O
ATOM   2181  CD2 TYR A 130      59.570  79.531  87.900  1.00  0.00           C
ATOM   2183  CE2 TYR A 130      60.850  79.371  88.430  1.00  0.00           C
ATOM   2185  C   TYR A 130      57.070  82.931  87.810  1.00  0.00           C
ATOM   2186  O   TYR A 130      56.850  83.741  86.920  1.00  0.00           O
ATOM   2187  N   GLU A 131      57.560  83.291  89.000  1.00  0.00           N
ATOM   2189  CA  GLU A 131      57.980  84.651  89.270  1.00  0.00           C
ATOM   2191  CB  GLU A 131      57.040  85.401  90.240  1.00  0.00           C
ATOM   2194  CG  GLU A 131      57.500  86.841  90.560  1.00  0.00           C
ATOM   2197  CD  GLU A 131      57.170  87.861  89.490  1.00  0.00           C
ATOM   2198  OE1 GLU A 131      56.710  87.501  88.380  1.00  0.00           O
ATOM   2199  OE2 GLU A 131      57.340  89.071  89.810  1.00  0.00           O
ATOM   2200  C   GLU A 131      59.360  84.561  89.860  1.00  0.00           C
ATOM   2201  O   GLU A 131      59.570  83.831  90.840  1.00  0.00           O
ATOM   2202  N   SER A 132      60.340  85.271  89.280  1.00  0.00           N
ATOM   2204  CA  SER A 132      61.710  85.271  89.780  1.00  0.00           C
ATOM   2206  CB  SER A 132      62.820  85.301  88.680  1.00  0.00           C
ATOM   2209  OG  SER A 132      62.810  86.491  87.880  1.00  0.00           O
ATOM   2211  C   SER A 132      61.960  86.381  90.780  1.00  0.00           C
ATOM   2212  O   SER A 132      61.270  87.401  90.810  1.00  0.00           O
ATOM   2213  N   ASN A 133      62.970  86.181  91.640  1.00  0.00           N
ATOM   2215  CA  ASN A 133      63.450  87.131  92.650  1.00  0.00           C
ATOM   2217  CB  ASN A 133      64.410  88.171  92.000  1.00  0.00           C
ATOM   2220  CG  ASN A 133      65.620  87.441  91.430  1.00  0.00           C
ATOM   2221  OD1 ASN A 133      65.980  86.381  91.940  1.00  0.00           O
ATOM   2222  ND2 ASN A 133      66.240  87.951  90.350  1.00  0.00           N
ATOM   2225  C   ASN A 133      62.370  87.811  93.490  1.00  0.00           C
ATOM   2226  O   ASN A 133      62.360  89.031  93.680  1.00  0.00           O
ATOM   2227  N   VAL A 134      61.400  87.021  93.990  1.00  0.00           N
ATOM   2229  CA  VAL A 134      60.260  87.501  94.740  1.00  0.00           C
ATOM   2231  CB  VAL A 134      59.240  86.381  94.970  1.00  0.00           C
ATOM   2233  CG1 VAL A 134      57.930  86.981  95.520  1.00  0.00           C
ATOM   2237  CG2 VAL A 134      58.960  85.681  93.640  1.00  0.00           C
ATOM   2241  C   VAL A 134      60.660  88.101  96.060  1.00  0.00           C
ATOM   2242  O   VAL A 134      60.210  89.171  96.480  1.00  0.00           O
ATOM   2243  N   LYS A 135      61.600  87.431  96.750  1.00  0.00           N
ATOM   2245  CA  LYS A 135      62.280  88.041  97.860  1.00  0.00           C
ATOM   2247  CB  LYS A 135      61.810  87.481  99.230  1.00  0.00           C
ATOM   2250  CG  LYS A 135      60.320  87.761  99.520  1.00  0.00           C
ATOM   2253  CD  LYS A 135      59.820  87.031 100.780  1.00  0.00           C
ATOM   2256  CE  LYS A 135      58.400  87.431 101.230  1.00  0.00           C
ATOM   2259  NZ  LYS A 135      58.080  86.751 102.500  1.00  0.00           N
ATOM   2263  C   LYS A 135      63.760  87.841  97.670  1.00  0.00           C
ATOM   2264  O   LYS A 135      64.210  86.881  97.050  1.00  0.00           O
ATOM   2265  N   SER A 136      64.540  88.781  98.210  1.00  0.00           N
ATOM   2267  CA  SER A 136      65.970  88.781  98.180  1.00  0.00           C
ATOM   2269  CB  SER A 136      66.540  89.431  96.880  1.00  0.00           C
ATOM   2272  OG  SER A 136      67.970  89.541  96.890  1.00  0.00           O
ATOM   2274  C   SER A 136      66.390  89.531  99.420  1.00  0.00           C
ATOM   2275  O   SER A 136      65.640  90.291 100.040  1.00  0.00           O
ATOM   2276  N   GLY A 137      67.630  89.271  99.860  1.00  0.00           N
ATOM   2278  CA  GLY A 137      68.250  89.981 100.950  1.00  0.00           C
ATOM   2281  C   GLY A 137      69.630  89.461 101.150  1.00  0.00           C
ATOM   2282  O   GLY A 137      69.920  88.311 100.850  1.00  0.00           O
ATOM   2283  N   GLY A 138      70.530  90.291 101.700  1.00  0.00           N
ATOM   2285  CA  GLY A 138      71.910  89.891 101.970  1.00  0.00           C
ATOM   2288  C   GLY A 138      72.540  90.731 103.040  1.00  0.00           C
ATOM   2289  O   GLY A 138      72.150  91.881 103.260  1.00  0.00           O
ATOM   2290  N   VAL A 139      73.510  90.181 103.790  1.00  0.00           N
ATOM   2292  CA  VAL A 139      74.180  90.881 104.870  1.00  0.00           C
ATOM   2294  CB  VAL A 139      73.640  90.561 106.260  1.00  0.00           C
ATOM   2296  CG1 VAL A 139      74.300  91.431 107.350  1.00  0.00           C
ATOM   2300  CG2 VAL A 139      72.110  90.741 106.310  1.00  0.00           C
ATOM   2304  C   VAL A 139      75.640  90.481 104.880  1.00  0.00           C
ATOM   2305  O   VAL A 139      75.980  89.291 104.930  1.00  0.00           O
ATOM   2306  N   GLY A 140      76.540  91.471 104.900  1.00  0.00           N
ATOM   2308  CA  GLY A 140      77.950  91.181 104.860  1.00  0.00           C
ATOM   2311  C   GLY A 140      78.700  92.351 105.370  1.00  0.00           C
ATOM   2312  O   GLY A 140      78.320  93.501 105.140  1.00  0.00           O
ATOM   2313  N   ALA A 141      79.810  92.071 106.060  1.00  0.00           N
ATOM   2315  CA  ALA A 141      80.690  93.091 106.540  1.00  0.00           C
ATOM   2317  CB  ALA A 141      80.220  93.641 107.890  1.00  0.00           C
ATOM   2321  C   ALA A 141      82.110  92.591 106.700  1.00  0.00           C
ATOM   2322  O   ALA A 141      82.380  91.401 106.830  1.00  0.00           O
ATOM   2323  N   ARG A 142      83.060  93.541 106.670  1.00  0.00           N
ATOM   2325  CA  ARG A 142      84.440  93.311 106.980  1.00  0.00           C
ATOM   2327  CB  ARG A 142      85.340  94.051 105.960  1.00  0.00           C
ATOM   2330  CG  ARG A 142      85.190  93.511 104.530  1.00  0.00           C
ATOM   2333  CD  ARG A 142      85.990  92.231 104.270  1.00  0.00           C
ATOM   2336  NE  ARG A 142      87.440  92.601 104.190  1.00  0.00           N
ATOM   2338  CZ  ARG A 142      87.980  93.171 103.130  1.00  0.00           C
ATOM   2339  NH1 ARG A 142      87.310  93.311 102.010  1.00  0.00           N
ATOM   2342  NH2 ARG A 142      89.210  93.621 103.150  1.00  0.00           N
ATOM   2345  C   ARG A 142      84.650  93.861 108.370  1.00  0.00           C
ATOM   2346  O   ARG A 142      84.630  95.081 108.590  1.00  0.00           O
ATOM   2347  N   TYR A 143      84.830  92.981 109.360  1.00  0.00           N
ATOM   2349  CA  TYR A 143      85.200  93.391 110.690  1.00  0.00           C
ATOM   2351  CB  TYR A 143      84.560  92.551 111.830  1.00  0.00           C
ATOM   2354  CG  TYR A 143      83.190  92.001 111.550  1.00  0.00           C
ATOM   2355  CD1 TYR A 143      83.040  90.831 110.770  1.00  0.00           C
ATOM   2357  CE1 TYR A 143      81.790  90.201 110.650  1.00  0.00           C
ATOM   2359  CZ  TYR A 143      80.690  90.711 111.340  1.00  0.00           C
ATOM   2360  OH  TYR A 143      79.490  89.971 111.350  1.00  0.00           O
ATOM   2362  CD2 TYR A 143      82.060  92.511 112.210  1.00  0.00           C
ATOM   2364  CE2 TYR A 143      80.810  91.871 112.110  1.00  0.00           C
ATOM   2366  C   TYR A 143      86.700  93.231 110.710  1.00  0.00           C
ATOM   2367  O   TYR A 143      87.210  92.121 110.780  1.00  0.00           O
ATOM   2368  N   PHE A 144      87.430  94.361 110.590  1.00  0.00           N
ATOM   2370  CA  PHE A 144      88.840  94.411 110.270  1.00  0.00           C
ATOM   2372  CB  PHE A 144      89.670  93.911 111.500  1.00  0.00           C
ATOM   2375  CG  PHE A 144      91.120  94.331 111.520  1.00  0.00           C
ATOM   2376  CD1 PHE A 144      92.140  93.391 111.730  1.00  0.00           C
ATOM   2378  CE1 PHE A 144      93.470  93.801 111.900  1.00  0.00           C
ATOM   2380  CZ  PHE A 144      93.800  95.161 111.850  1.00  0.00           C
ATOM   2382  CD2 PHE A 144      91.460  95.691 111.480  1.00  0.00           C
ATOM   2384  CE2 PHE A 144      92.790  96.101 111.670  1.00  0.00           C
ATOM   2386  C   PHE A 144      89.180  93.681 108.950  1.00  0.00           C
ATOM   2387  O   PHE A 144      88.470  93.751 107.940  1.00  0.00           O
ATOM   2388  N   GLY A 145      90.300  92.941 108.970  1.00  0.00           N
ATOM   2390  CA  GLY A 145      90.780  92.171 107.830  1.00  0.00           C
ATOM   2393  C   GLY A 145      90.050  90.891 107.580  1.00  0.00           C
ATOM   2394  O   GLY A 145      90.450  90.141 106.710  1.00  0.00           O
ATOM   2395  N   ILE A 146      88.990  90.551 108.320  1.00  0.00           N
ATOM   2397  CA  ILE A 146      88.230  89.351 108.020  1.00  0.00           C
ATOM   2399  CB  ILE A 146      88.400  88.261 109.090  1.00  0.00           C
ATOM   2401  CG2 ILE A 146      87.560  87.001 108.750  1.00  0.00           C
ATOM   2405  CG1 ILE A 146      89.910  87.941 109.210  1.00  0.00           C
ATOM   2408  CD  ILE A 146      90.240  86.821 110.190  1.00  0.00           C
ATOM   2412  C   ILE A 146      86.810  89.781 107.750  1.00  0.00           C
ATOM   2413  O   ILE A 146      86.310  90.771 108.280  1.00  0.00           O
ATOM   2414  N   GLY A 147      86.120  89.081 106.830  1.00  0.00           N
ATOM   2416  CA  GLY A 147      84.730  89.381 106.610  1.00  0.00           C
ATOM   2419  C   GLY A 147      84.060  88.231 105.970  1.00  0.00           C
ATOM   2420  O   GLY A 147      84.690  87.261 105.560  1.00  0.00           O
ATOM   2421  N   ALA A 148      82.750  88.381 105.820  1.00  0.00           N
ATOM   2423  CA  ALA A 148      81.910  87.411 105.190  1.00  0.00           C
ATOM   2425  CB  ALA A 148      81.550  86.271 106.150  1.00  0.00           C
ATOM   2429  C   ALA A 148      80.680  88.161 104.730  1.00  0.00           C
ATOM   2430  O   ALA A 148      80.380  89.261 105.190  1.00  0.00           O
ATOM   2431  N   ASP A 149      79.980  87.551 103.770  1.00  0.00           N
ATOM   2433  CA  ASP A 149      78.720  88.001 103.250  1.00  0.00           C
ATOM   2435  CB  ASP A 149      78.900  88.781 101.910  1.00  0.00           C
ATOM   2438  CG  ASP A 149      77.590  89.281 101.310  1.00  0.00           C
ATOM   2439  OD1 ASP A 149      77.320  88.991 100.130  1.00  0.00           O
ATOM   2440  OD2 ASP A 149      76.860  89.981 102.050  1.00  0.00           O
ATOM   2441  C   ASP A 149      77.860  86.741 103.120  1.00  0.00           C
ATOM   2442  O   ASP A 149      78.380  85.621 103.040  1.00  0.00           O
ATOM   2443  N   THR A 150      76.540  86.921 103.110  1.00  0.00           N
ATOM   2445  CA  THR A 150      75.590  85.941 102.650  1.00  0.00           C
ATOM   2447  CB  THR A 150      74.950  85.011 103.710  1.00  0.00           C
ATOM   2449  OG1 THR A 150      74.110  85.661 104.670  1.00  0.00           O
ATOM   2451  CG2 THR A 150      76.020  84.291 104.530  1.00  0.00           C
ATOM   2455  C   THR A 150      74.490  86.701 101.970  1.00  0.00           C
ATOM   2456  O   THR A 150      73.960  87.681 102.510  1.00  0.00           O
ATOM   2457  N   GLN A 151      74.060  86.251 100.770  1.00  0.00           N
ATOM   2459  CA  GLN A 151      72.870  86.761 100.130  1.00  0.00           C
ATOM   2461  CB  GLN A 151      73.150  87.501  98.790  1.00  0.00           C
ATOM   2464  CG  GLN A 151      74.240  88.611  98.840  1.00  0.00           C
ATOM   2467  CD  GLN A 151      74.230  89.521  97.600  1.00  0.00           C
ATOM   2468  OE1 GLN A 151      74.070  90.741  97.690  1.00  0.00           O
ATOM   2469  NE2 GLN A 151      74.370  88.921  96.400  1.00  0.00           N
ATOM   2472  C   GLN A 151      71.960  85.571  99.870  1.00  0.00           C
ATOM   2473  O   GLN A 151      72.400  84.431  99.780  1.00  0.00           O
ATOM   2474  N   TYR A 152      70.650  85.811  99.710  1.00  0.00           N
ATOM   2476  CA  TYR A 152      69.760  84.771  99.250  1.00  0.00           C
ATOM   2478  CB  TYR A 152      69.100  84.031 100.470  1.00  0.00           C
ATOM   2481  CG  TYR A 152      67.840  84.701 100.940  1.00  0.00           C
ATOM   2482  CD1 TYR A 152      67.900  85.911 101.660  1.00  0.00           C
ATOM   2484  CE1 TYR A 152      66.730  86.621 101.940  1.00  0.00           C
ATOM   2486  CZ  TYR A 152      65.490  86.111 101.540  1.00  0.00           C
ATOM   2487  OH  TYR A 152      64.300  86.801 101.840  1.00  0.00           O
ATOM   2489  CD2 TYR A 152      66.590  84.201 100.550  1.00  0.00           C
ATOM   2491  CE2 TYR A 152      65.420  84.901 100.860  1.00  0.00           C
ATOM   2493  C   TYR A 152      68.770  85.431  98.290  1.00  0.00           C
ATOM   2494  O   TYR A 152      68.500  86.631  98.360  1.00  0.00           O
ATOM   2495  N   GLN A 153      68.180  84.621  97.390  1.00  0.00           N
ATOM   2497  CA  GLN A 153      67.090  85.041  96.530  1.00  0.00           C
ATOM   2499  CB  GLN A 153      67.540  85.311  95.070  1.00  0.00           C
ATOM   2502  CG  GLN A 153      68.580  86.451  94.910  1.00  0.00           C
ATOM   2505  CD  GLN A 153      69.020  86.581  93.460  1.00  0.00           C
ATOM   2506  OE1 GLN A 153      68.720  87.561  92.780  1.00  0.00           O
ATOM   2507  NE2 GLN A 153      69.700  85.531  92.930  1.00  0.00           N
ATOM   2510  C   GLN A 153      66.130  83.881  96.500  1.00  0.00           C
ATOM   2511  O   GLN A 153      66.540  82.731  96.710  1.00  0.00           O
ATOM   2512  N   LEU A 154      64.840  84.131  96.230  1.00  0.00           N
ATOM   2514  CA  LEU A 154      63.910  83.041  96.070  1.00  0.00           C
ATOM   2516  CB  LEU A 154      63.220  82.671  97.420  1.00  0.00           C
ATOM   2519  CG  LEU A 154      62.520  83.801  98.220  1.00  0.00           C
ATOM   2521  CD1 LEU A 154      61.170  84.171  97.640  1.00  0.00           C
ATOM   2525  CD2 LEU A 154      62.220  83.351  99.660  1.00  0.00           C
ATOM   2529  C   LEU A 154      62.910  83.321  94.970  1.00  0.00           C
ATOM   2530  O   LEU A 154      62.570  84.471  94.680  1.00  0.00           O
ATOM   2531  N   ASP A 155      62.410  82.251  94.350  1.00  0.00           N
ATOM   2533  CA  ASP A 155      61.560  82.291  93.190  1.00  0.00           C
ATOM   2535  CB  ASP A 155      62.220  81.691  91.910  1.00  0.00           C
ATOM   2538  CG  ASP A 155      63.580  82.301  91.640  1.00  0.00           C
ATOM   2539  OD1 ASP A 155      64.520  82.021  92.420  1.00  0.00           O
ATOM   2540  OD2 ASP A 155      63.750  83.041  90.640  1.00  0.00           O
ATOM   2541  C   ASP A 155      60.290  81.551  93.540  1.00  0.00           C
ATOM   2542  O   ASP A 155      60.240  80.741  94.480  1.00  0.00           O
ATOM   2543  N   GLN A 156      59.190  81.861  92.850  1.00  0.00           N
ATOM   2545  CA  GLN A 156      57.890  81.291  93.150  1.00  0.00           C
ATOM   2547  CB  GLN A 156      56.830  82.381  93.410  1.00  0.00           C
ATOM   2550  CG  GLN A 156      55.470  81.851  93.930  1.00  0.00           C
ATOM   2553  CD  GLN A 156      54.600  83.011  94.440  1.00  0.00           C
ATOM   2554  OE1 GLN A 156      54.960  84.191  94.390  1.00  0.00           O
ATOM   2555  NE2 GLN A 156      53.410  82.681  94.980  1.00  0.00           N
ATOM   2558  C   GLN A 156      57.460  80.451  91.970  1.00  0.00           C
ATOM   2559  O   GLN A 156      57.690  80.791  90.810  1.00  0.00           O
ATOM   2560  N   ILE A 157      56.800  79.331  92.260  1.00  0.00           N
ATOM   2562  CA  ILE A 157      56.280  78.461  91.240  1.00  0.00           C
ATOM   2564  CB  ILE A 157      57.240  77.311  90.960  1.00  0.00           C
ATOM   2566  CG2 ILE A 157      57.220  76.231  92.060  1.00  0.00           C
ATOM   2570  CG1 ILE A 157      57.100  76.741  89.530  1.00  0.00           C
ATOM   2573  CD  ILE A 157      55.850  75.991  89.120  1.00  0.00           C
ATOM   2577  C   ILE A 157      54.960  77.971  91.760  1.00  0.00           C
ATOM   2578  O   ILE A 157      54.790  77.721  92.950  1.00  0.00           O
ATOM   2579  N   ALA A 158      53.980  77.841  90.870  1.00  0.00           N
ATOM   2581  CA  ALA A 158      52.720  77.281  91.260  1.00  0.00           C
ATOM   2583  CB  ALA A 158      51.710  78.421  91.360  1.00  0.00           C
ATOM   2587  C   ALA A 158      52.250  76.241  90.280  1.00  0.00           C
ATOM   2588  O   ALA A 158      52.900  75.901  89.300  1.00  0.00           O
ATOM   2589  N   VAL A 159      51.090  75.661  90.550  1.00  0.00           N
ATOM   2591  CA  VAL A 159      50.530  74.741  89.600  1.00  0.00           C
ATOM   2593  CB  VAL A 159      51.130  73.331  89.730  1.00  0.00           C
ATOM   2595  CG1 VAL A 159      50.450  72.491  90.810  1.00  0.00           C
ATOM   2599  CG2 VAL A 159      51.110  72.581  88.390  1.00  0.00           C
ATOM   2603  C   VAL A 159      49.050  74.811  89.840  1.00  0.00           C
ATOM   2604  O   VAL A 159      48.600  75.141  90.940  1.00  0.00           O
ATOM   2605  N   ASN A 160      48.280  74.501  88.790  1.00  0.00           N
ATOM   2607  CA  ASN A 160      46.870  74.231  88.890  1.00  0.00           C
ATOM   2609  CB  ASN A 160      46.110  75.251  87.990  1.00  0.00           C
ATOM   2612  CG  ASN A 160      44.590  75.101  88.070  1.00  0.00           C
ATOM   2613  OD1 ASN A 160      44.070  74.031  88.360  1.00  0.00           O
ATOM   2614  ND2 ASN A 160      43.830  76.191  87.840  1.00  0.00           N
ATOM   2617  C   ASN A 160      46.740  72.781  88.470  1.00  0.00           C
ATOM   2618  O   ASN A 160      47.300  72.381  87.450  1.00  0.00           O
ATOM   2619  N   LEU A 161      46.050  71.951  89.280  1.00  0.00           N
ATOM   2621  CA  LEU A 161      45.620  70.631  88.850  1.00  0.00           C
ATOM   2623  CB  LEU A 161      46.260  69.481  89.660  1.00  0.00           C
ATOM   2626  CG  LEU A 161      47.790  69.361  89.560  1.00  0.00           C
ATOM   2628  CD1 LEU A 161      48.310  68.321  90.570  1.00  0.00           C
ATOM   2632  CD2 LEU A 161      48.200  68.951  88.150  1.00  0.00           C
ATOM   2636  C   LEU A 161      44.120  70.551  88.990  1.00  0.00           C
ATOM   2637  O   LEU A 161      43.560  70.961  90.000  1.00  0.00           O
ATOM   2638  N   ARG A 162      43.430  70.001  87.980  1.00  0.00           N
ATOM   2640  CA  ARG A 162      41.990  69.841  88.040  1.00  0.00           C
ATOM   2642  CB  ARG A 162      41.220  70.791  87.080  1.00  0.00           C
ATOM   2645  CG  ARG A 162      41.510  72.291  87.300  1.00  0.00           C
ATOM   2648  CD  ARG A 162      40.400  73.191  86.740  1.00  0.00           C
ATOM   2651  NE  ARG A 162      40.310  72.991  85.250  1.00  0.00           N
ATOM   2653  CZ  ARG A 162      40.980  73.711  84.360  1.00  0.00           C
ATOM   2654  NH1 ARG A 162      41.650  74.771  84.740  1.00  0.00           N
ATOM   2657  NH2 ARG A 162      40.990  73.381  83.080  1.00  0.00           N
ATOM   2660  C   ARG A 162      41.590  68.431  87.640  1.00  0.00           C
ATOM   2661  O   ARG A 162      42.150  67.851  86.710  1.00  0.00           O
ATOM   2662  N   VAL A 163      40.560  67.891  88.310  1.00  0.00           N
ATOM   2664  CA  VAL A 163      39.870  66.711  87.840  1.00  0.00           C
ATOM   2666  CB  VAL A 163      39.390  65.821  88.970  1.00  0.00           C
ATOM   2668  CG1 VAL A 163      38.650  64.581  88.450  1.00  0.00           C
ATOM   2672  CG2 VAL A 163      40.610  65.351  89.770  1.00  0.00           C
ATOM   2676  C   VAL A 163      38.680  67.131  87.010  1.00  0.00           C
ATOM   2677  O   VAL A 163      37.880  67.981  87.400  1.00  0.00           O
ATOM   2678  N   VAL A 164      38.530  66.501  85.840  1.00  0.00           N
ATOM   2680  CA  VAL A 164      37.400  66.741  84.960  1.00  0.00           C
ATOM   2682  CB  VAL A 164      37.860  67.311  83.610  1.00  0.00           C
ATOM   2684  CG1 VAL A 164      36.640  67.711  82.750  1.00  0.00           C
ATOM   2688  CG2 VAL A 164      38.770  68.531  83.840  1.00  0.00           C
ATOM   2692  C   VAL A 164      36.670  65.411  84.830  1.00  0.00           C
ATOM   2693  O   VAL A 164      37.290  64.361  84.590  1.00  0.00           O
ATOM   2694  N   ASN A 165      35.330  65.391  85.010  1.00  0.00           N
ATOM   2696  CA  ASN A 165      34.510  64.231  84.780  1.00  0.00           C
ATOM   2698  CB  ASN A 165      33.110  64.361  85.460  1.00  0.00           C
ATOM   2701  CG  ASN A 165      32.360  63.031  85.390  1.00  0.00           C
ATOM   2702  OD1 ASN A 165      32.990  62.031  85.040  1.00  0.00           O
ATOM   2703  ND2 ASN A 165      31.050  62.961  85.690  1.00  0.00           N
ATOM   2706  C   ASN A 165      34.370  64.031  83.290  1.00  0.00           C
ATOM   2707  O   ASN A 165      33.910  64.921  82.580  1.00  0.00           O
ATOM   2708  N   VAL A 166      34.770  62.851  82.760  1.00  0.00           N
ATOM   2710  CA  VAL A 166      34.690  62.551  81.340  1.00  0.00           C
ATOM   2712  CB  VAL A 166      35.460  61.281  80.990  1.00  0.00           C
ATOM   2714  CG1 VAL A 166      35.230  60.841  79.530  1.00  0.00           C
ATOM   2718  CG2 VAL A 166      36.970  61.531  81.240  1.00  0.00           C
ATOM   2722  C   VAL A 166      33.260  62.501  80.830  1.00  0.00           C
ATOM   2723  O   VAL A 166      32.950  62.941  79.730  1.00  0.00           O
ATOM   2724  N   SER A 167      32.330  61.981  81.650  1.00  0.00           N
ATOM   2726  CA  SER A 167      30.920  61.921  81.270  1.00  0.00           C
ATOM   2728  CB  SER A 167      30.110  61.171  82.350  1.00  0.00           C
ATOM   2731  OG  SER A 167      30.700  59.901  82.570  1.00  0.00           O
ATOM   2733  C   SER A 167      30.270  63.281  81.050  1.00  0.00           C
ATOM   2734  O   SER A 167      29.710  63.541  79.990  1.00  0.00           O
ATOM   2735  N   THR A 168      30.390  64.221  82.020  1.00  0.00           N
ATOM   2737  CA  THR A 168      29.580  65.451  82.030  1.00  0.00           C
ATOM   2739  CB  THR A 168      28.990  65.791  83.410  1.00  0.00           C
ATOM   2741  OG1 THR A 168      29.950  65.841  84.460  1.00  0.00           O
ATOM   2743  CG2 THR A 168      27.980  64.721  83.810  1.00  0.00           C
ATOM   2747  C   THR A 168      30.360  66.661  81.590  1.00  0.00           C
ATOM   2748  O   THR A 168      29.810  67.641  81.100  1.00  0.00           O
ATOM   2749  N   GLY A 169      31.700  66.661  81.720  1.00  0.00           N
ATOM   2751  CA  GLY A 169      32.520  67.851  81.420  1.00  0.00           C
ATOM   2754  C   GLY A 169      32.540  68.811  82.570  1.00  0.00           C
ATOM   2755  O   GLY A 169      32.920  69.981  82.460  1.00  0.00           O
ATOM   2756  N   GLU A 170      32.110  68.311  83.730  1.00  0.00           N
ATOM   2758  CA  GLU A 170      32.160  69.001  84.990  1.00  0.00           C
ATOM   2760  CB  GLU A 170      31.090  68.501  85.980  1.00  0.00           C
ATOM   2763  CG  GLU A 170      29.670  68.811  85.480  1.00  0.00           C
ATOM   2766  CD  GLU A 170      28.570  68.201  86.340  1.00  0.00           C
ATOM   2767  OE1 GLU A 170      28.540  66.951  86.540  1.00  0.00           O
ATOM   2768  OE2 GLU A 170      27.740  69.011  86.820  1.00  0.00           O
ATOM   2769  C   GLU A 170      33.500  68.831  85.630  1.00  0.00           C
ATOM   2770  O   GLU A 170      34.060  67.741  85.760  1.00  0.00           O
ATOM   2771  N   ILE A 171      34.060  69.951  86.100  1.00  0.00           N
ATOM   2773  CA  ILE A 171      35.210  69.961  86.960  1.00  0.00           C
ATOM   2775  CB  ILE A 171      35.860  71.341  86.960  1.00  0.00           C
ATOM   2777  CG2 ILE A 171      36.990  71.421  88.000  1.00  0.00           C
ATOM   2781  CG1 ILE A 171      36.420  71.651  85.560  1.00  0.00           C
ATOM   2784  CD  ILE A 171      35.460  72.441  84.680  1.00  0.00           C
ATOM   2788  C   ILE A 171      34.790  69.471  88.330  1.00  0.00           C
ATOM   2789  O   ILE A 171      33.940  70.051  89.010  1.00  0.00           O
ATOM   2790  N   LEU A 172      35.360  68.341  88.780  1.00  0.00           N
ATOM   2792  CA  LEU A 172      35.040  67.721  90.050  1.00  0.00           C
ATOM   2794  CB  LEU A 172      35.280  66.191  89.980  1.00  0.00           C
ATOM   2797  CG  LEU A 172      34.460  65.461  88.900  1.00  0.00           C
ATOM   2799  CD1 LEU A 172      34.740  63.951  88.960  1.00  0.00           C
ATOM   2803  CD2 LEU A 172      32.950  65.711  89.060  1.00  0.00           C
ATOM   2807  C   LEU A 172      35.890  68.311  91.160  1.00  0.00           C
ATOM   2808  O   LEU A 172      35.550  68.211  92.340  1.00  0.00           O
ATOM   2809  N   SER A 173      37.000  68.961  90.800  1.00  0.00           N
ATOM   2811  CA  SER A 173      37.840  69.661  91.750  1.00  0.00           C
ATOM   2813  CB  SER A 173      38.700  68.721  92.620  1.00  0.00           C
ATOM   2816  OG  SER A 173      39.430  67.781  91.820  1.00  0.00           O
ATOM   2818  C   SER A 173      38.770  70.591  91.040  1.00  0.00           C
ATOM   2819  O   SER A 173      39.090  70.411  89.860  1.00  0.00           O
ATOM   2820  N   SER A 174      39.280  71.601  91.740  1.00  0.00           N
ATOM   2822  CA  SER A 174      40.340  72.421  91.210  1.00  0.00           C
ATOM   2824  CB  SER A 174      39.780  73.711  90.550  1.00  0.00           C
ATOM   2827  OG  SER A 174      40.780  74.531  89.950  1.00  0.00           O
ATOM   2829  C   SER A 174      41.200  72.711  92.410  1.00  0.00           C
ATOM   2830  O   SER A 174      40.680  73.071  93.470  1.00  0.00           O
ATOM   2831  N   VAL A 175      42.530  72.491  92.320  1.00  0.00           N
ATOM   2833  CA  VAL A 175      43.430  72.821  93.410  1.00  0.00           C
ATOM   2835  CB  VAL A 175      43.980  71.641  94.220  1.00  0.00           C
ATOM   2837  CG1 VAL A 175      42.800  70.891  94.860  1.00  0.00           C
ATOM   2841  CG2 VAL A 175      44.860  70.711  93.360  1.00  0.00           C
ATOM   2845  C   VAL A 175      44.570  73.621  92.840  1.00  0.00           C
ATOM   2846  O   VAL A 175      45.100  73.341  91.770  1.00  0.00           O
ATOM   2847  N   ASN A 176      44.980  74.671  93.570  1.00  0.00           N
ATOM   2849  CA  ASN A 176      46.160  75.431  93.240  1.00  0.00           C
ATOM   2851  CB  ASN A 176      45.880  76.941  93.070  1.00  0.00           C
ATOM   2854  CG  ASN A 176      45.010  77.171  91.840  1.00  0.00           C
ATOM   2855  OD1 ASN A 176      45.310  76.681  90.750  1.00  0.00           O
ATOM   2856  ND2 ASN A 176      43.940  77.991  91.980  1.00  0.00           N
ATOM   2859  C   ASN A 176      47.090  75.261  94.410  1.00  0.00           C
ATOM   2860  O   ASN A 176      46.680  75.381  95.560  1.00  0.00           O
ATOM   2861  N   THR A 177      48.380  75.001  94.140  1.00  0.00           N
ATOM   2863  CA  THR A 177      49.400  74.871  95.170  1.00  0.00           C
ATOM   2865  CB  THR A 177      49.940  73.451  95.360  1.00  0.00           C
ATOM   2867  OG1 THR A 177      50.600  72.941  94.210  1.00  0.00           O
ATOM   2869  CG2 THR A 177      48.760  72.511  95.620  1.00  0.00           C
ATOM   2873  C   THR A 177      50.520  75.851  94.880  1.00  0.00           C
ATOM   2874  O   THR A 177      50.510  76.551  93.860  1.00  0.00           O
ATOM   2875  N   SER A 178      51.510  75.971  95.790  1.00  0.00           N
ATOM   2877  CA  SER A 178      52.700  76.751  95.490  1.00  0.00           C
ATOM   2879  CB  SER A 178      52.550  78.241  95.890  1.00  0.00           C
ATOM   2882  OG  SER A 178      53.580  79.081  95.380  1.00  0.00           O
ATOM   2884  C   SER A 178      53.890  76.191  96.230  1.00  0.00           C
ATOM   2885  O   SER A 178      53.770  75.521  97.250  1.00  0.00           O
ATOM   2886  N   LYS A 179      55.080  76.411  95.680  1.00  0.00           N
ATOM   2888  CA  LYS A 179      56.350  76.041  96.250  1.00  0.00           C
ATOM   2890  CB  LYS A 179      56.900  74.711  95.620  1.00  0.00           C
ATOM   2893  CG  LYS A 179      58.320  74.241  96.010  1.00  0.00           C
ATOM   2896  CD  LYS A 179      58.460  73.771  97.470  1.00  0.00           C
ATOM   2899  CE  LYS A 179      59.890  73.671  98.060  1.00  0.00           C
ATOM   2902  NZ  LYS A 179      60.840  72.971  97.180  1.00  0.00           N
ATOM   2906  C   LYS A 179      57.280  77.221  96.030  1.00  0.00           C
ATOM   2907  O   LYS A 179      57.100  78.041  95.140  1.00  0.00           O
ATOM   2908  N   THR A 180      58.300  77.331  96.900  1.00  0.00           N
ATOM   2910  CA  THR A 180      59.320  78.361  96.840  1.00  0.00           C
ATOM   2912  CB  THR A 180      59.440  79.101  98.180  1.00  0.00           C
ATOM   2914  OG1 THR A 180      60.230  80.281  98.110  1.00  0.00           O
ATOM   2916  CG2 THR A 180      60.020  78.251  99.310  1.00  0.00           C
ATOM   2920  C   THR A 180      60.590  77.651  96.450  1.00  0.00           C
ATOM   2921  O   THR A 180      60.820  76.511  96.850  1.00  0.00           O
ATOM   2922  N   ILE A 181      61.420  78.281  95.620  1.00  0.00           N
ATOM   2924  CA  ILE A 181      62.700  77.741  95.200  1.00  0.00           C
ATOM   2926  CB  ILE A 181      62.920  77.901  93.690  1.00  0.00           C
ATOM   2928  CG2 ILE A 181      64.320  77.401  93.280  1.00  0.00           C
ATOM   2932  CG1 ILE A 181      61.830  77.181  92.860  1.00  0.00           C
ATOM   2935  CD  ILE A 181      61.550  77.851  91.520  1.00  0.00           C
ATOM   2939  C   ILE A 181      63.720  78.541  95.970  1.00  0.00           C
ATOM   2940  O   ILE A 181      63.620  79.771  96.010  1.00  0.00           O
ATOM   2941  N   LEU A 182      64.700  77.911  96.630  1.00  0.00           N
ATOM   2943  CA  LEU A 182      65.680  78.661  97.400  1.00  0.00           C
ATOM   2945  CB  LEU A 182      65.820  78.091  98.840  1.00  0.00           C
ATOM   2948  CG  LEU A 182      66.850  78.811  99.750  1.00  0.00           C
ATOM   2950  CD1 LEU A 182      66.440  80.261 100.050  1.00  0.00           C
ATOM   2954  CD2 LEU A 182      67.090  78.041 101.050  1.00  0.00           C
ATOM   2958  C   LEU A 182      67.030  78.711  96.710  1.00  0.00           C
ATOM   2959  O   LEU A 182      67.620  77.701  96.350  1.00  0.00           O
ATOM   2960  N   SER A 183      67.570  79.941  96.590  1.00  0.00           N
ATOM   2962  CA  SER A 183      68.940  80.161  96.180  1.00  0.00           C
ATOM   2964  CB  SER A 183      69.080  81.071  94.920  1.00  0.00           C
ATOM   2967  OG  SER A 183      68.340  80.531  93.820  1.00  0.00           O
ATOM   2969  C   SER A 183      69.660  80.841  97.320  1.00  0.00           C
ATOM   2970  O   SER A 183      69.120  81.711  98.010  1.00  0.00           O
ATOM   2971  N   TYR A 184      70.930  80.451  97.560  1.00  0.00           N
ATOM   2973  CA  TYR A 184      71.790  81.191  98.460  1.00  0.00           C
ATOM   2975  CB  TYR A 184      71.620  80.791  99.960  1.00  0.00           C
ATOM   2978  CG  TYR A 184      71.970  79.351 100.250  1.00  0.00           C
ATOM   2979  CD1 TYR A 184      73.270  78.981 100.630  1.00  0.00           C
ATOM   2981  CE1 TYR A 184      73.580  77.641 100.950  1.00  0.00           C
ATOM   2983  CZ  TYR A 184      72.570  76.671 100.900  1.00  0.00           C
ATOM   2984  OH  TYR A 184      72.880  75.301 101.100  1.00  0.00           O
ATOM   2986  CD2 TYR A 184      70.970  78.361 100.220  1.00  0.00           C
ATOM   2988  CE2 TYR A 184      71.270  77.031 100.540  1.00  0.00           C
ATOM   2990  C   TYR A 184      73.240  81.101  98.010  1.00  0.00           C
ATOM   2991  O   TYR A 184      73.670  80.101  97.450  1.00  0.00           O
ATOM   2992  N   GLU A 185      73.990  82.181  98.300  1.00  0.00           N
ATOM   2994  CA  GLU A 185      75.430  82.241  98.200  1.00  0.00           C
ATOM   2996  CB  GLU A 185      75.890  83.331  97.190  1.00  0.00           C
ATOM   2999  CG  GLU A 185      75.560  84.801  97.550  1.00  0.00           C
ATOM   3002  CD  GLU A 185      75.700  85.781  96.380  1.00  0.00           C
ATOM   3003  OE1 GLU A 185      74.680  86.011  95.670  1.00  0.00           O
ATOM   3004  OE2 GLU A 185      76.800  86.361  96.190  1.00  0.00           O
ATOM   3005  C   GLU A 185      75.960  82.541  99.580  1.00  0.00           C
ATOM   3006  O   GLU A 185      75.430  83.391 100.310  1.00  0.00           O
ATOM   3007  N   VAL A 186      77.020  81.831 100.000  1.00  0.00           N
ATOM   3009  CA  VAL A 186      77.800  82.201 101.150  1.00  0.00           C
ATOM   3011  CB  VAL A 186      77.730  81.241 102.340  1.00  0.00           C
ATOM   3013  CG1 VAL A 186      76.260  81.071 102.770  1.00  0.00           C
ATOM   3017  CG2 VAL A 186      78.360  79.871 102.010  1.00  0.00           C
ATOM   3021  C   VAL A 186      79.230  82.361 100.700  1.00  0.00           C
ATOM   3022  O   VAL A 186      79.730  81.671  99.810  1.00  0.00           O
ATOM   3023  N   GLN A 187      79.930  83.311 101.320  1.00  0.00           N
ATOM   3025  CA  GLN A 187      81.340  83.441 101.110  1.00  0.00           C
ATOM   3027  CB  GLN A 187      81.640  84.501 100.030  1.00  0.00           C
ATOM   3030  CG  GLN A 187      80.930  85.851 100.280  1.00  0.00           C
ATOM   3033  CD  GLN A 187      81.430  86.881  99.270  1.00  0.00           C
ATOM   3034  OE1 GLN A 187      80.850  87.131  98.220  1.00  0.00           O
ATOM   3035  NE2 GLN A 187      82.590  87.481  99.620  1.00  0.00           N
ATOM   3038  C   GLN A 187      81.980  83.791 102.420  1.00  0.00           C
ATOM   3039  O   GLN A 187      81.330  84.291 103.340  1.00  0.00           O
ATOM   3040  N   ALA A 188      83.290  83.521 102.550  1.00  0.00           N
ATOM   3042  CA  ALA A 188      84.080  84.031 103.620  1.00  0.00           C
ATOM   3044  CB  ALA A 188      84.020  83.131 104.870  1.00  0.00           C
ATOM   3048  C   ALA A 188      85.480  84.091 103.090  1.00  0.00           C
ATOM   3049  O   ALA A 188      85.860  83.411 102.140  1.00  0.00           O
ATOM   3050  N   GLY A 189      86.310  84.961 103.680  1.00  0.00           N
ATOM   3052  CA  GLY A 189      87.690  85.041 103.270  1.00  0.00           C
ATOM   3055  C   GLY A 189      88.470  85.651 104.380  1.00  0.00           C
ATOM   3056  O   GLY A 189      87.990  86.511 105.110  1.00  0.00           O
ATOM   3057  N   VAL A 190      89.710  85.191 104.530  1.00  0.00           N
ATOM   3059  CA  VAL A 190      90.560  85.621 105.620  1.00  0.00           C
ATOM   3061  CB  VAL A 190      91.090  84.461 106.460  1.00  0.00           C
ATOM   3063  CG1 VAL A 190      92.050  84.991 107.540  1.00  0.00           C
ATOM   3067  CG2 VAL A 190      89.900  83.711 107.090  1.00  0.00           C
ATOM   3071  C   VAL A 190      91.700  86.421 105.060  1.00  0.00           C
ATOM   3072  O   VAL A 190      92.450  85.961 104.200  1.00  0.00           O
ATOM   3073  N   PHE A 191      91.870  87.661 105.550  1.00  0.00           N
ATOM   3075  CA  PHE A 191      92.800  88.591 104.960  1.00  0.00           C
ATOM   3077  CB  PHE A 191      92.100  89.711 104.120  1.00  0.00           C
ATOM   3080  CG  PHE A 191      90.890  89.251 103.360  1.00  0.00           C
ATOM   3081  CD1 PHE A 191      90.880  88.141 102.490  1.00  0.00           C
ATOM   3083  CE1 PHE A 191      89.730  87.801 101.770  1.00  0.00           C
ATOM   3085  CZ  PHE A 191      88.570  88.561 101.920  1.00  0.00           C
ATOM   3087  CD2 PHE A 191      89.720  90.001 103.490  1.00  0.00           C
ATOM   3089  CE2 PHE A 191      88.570  89.671 102.770  1.00  0.00           C
ATOM   3091  C   PHE A 191      93.620  89.251 106.060  1.00  0.00           C
ATOM   3092  O   PHE A 191      93.320  89.221 107.260  1.00  0.00           O
ATOM   3093  N   ARG A 192      94.750  89.841 105.670  1.00  0.00           N
ATOM   3095  CA  ARG A 192      95.700  90.461 106.570  1.00  0.00           C
ATOM   3097  CB  ARG A 192      97.110  89.961 106.200  1.00  0.00           C
ATOM   3100  CG  ARG A 192      97.250  88.431 106.360  1.00  0.00           C
ATOM   3103  CD  ARG A 192      97.070  87.941 107.800  1.00  0.00           C
ATOM   3106  NE  ARG A 192      98.230  88.511 108.570  1.00  0.00           N
ATOM   3108  CZ  ARG A 192      99.400  87.911 108.690  1.00  0.00           C
ATOM   3109  NH1 ARG A 192      99.610  86.681 108.270  1.00  0.00           N
ATOM   3112  NH2 ARG A 192     100.360  88.561 109.310  1.00  0.00           N
ATOM   3115  C   ARG A 192      95.590  91.971 106.520  1.00  0.00           C
ATOM   3116  O   ARG A 192      94.870  92.521 105.710  1.00  0.00           O
ATOM   3117  N   PHE A 193      96.290  92.701 107.410  1.00  0.00           N
ATOM   3119  CA  PHE A 193      96.460  94.141 107.250  1.00  0.00           C
ATOM   3121  CB  PHE A 193      97.040  94.781 108.550  1.00  0.00           C
ATOM   3124  CG  PHE A 193      97.240  96.281 108.470  1.00  0.00           C
ATOM   3125  CD1 PHE A 193      96.200  97.141 108.840  1.00  0.00           C
ATOM   3127  CE1 PHE A 193      96.360  98.531 108.740  1.00  0.00           C
ATOM   3129  CZ  PHE A 193      97.570  99.071 108.310  1.00  0.00           C
ATOM   3131  CD2 PHE A 193      98.470  96.831 108.060  1.00  0.00           C
ATOM   3133  CE2 PHE A 193      98.630  98.221 107.970  1.00  0.00           C
ATOM   3135  C   PHE A 193      97.330  94.421 106.030  1.00  0.00           C
ATOM   3136  O   PHE A 193      98.540  94.191 106.090  1.00  0.00           O
ATOM   3137  N   ILE A 194      96.720  94.901 104.930  1.00  0.00           N
ATOM   3139  CA  ILE A 194      97.350  95.141 103.650  1.00  0.00           C
ATOM   3141  CB  ILE A 194      97.110  94.081 102.560  1.00  0.00           C
ATOM   3143  CG2 ILE A 194      98.170  94.291 101.440  1.00  0.00           C
ATOM   3147  CG1 ILE A 194      97.150  92.621 103.050  1.00  0.00           C
ATOM   3150  CD  ILE A 194      96.590  91.641 102.000  1.00  0.00           C
ATOM   3154  C   ILE A 194      96.740  96.431 103.160  1.00  0.00           C
ATOM   3155  O   ILE A 194      95.530  96.601 103.170  1.00  0.00           O
ATOM   3156  N   ASP A 195      97.570  97.391 102.710  1.00  0.00           N
ATOM   3158  CA  ASP A 195      97.090  98.701 102.310  1.00  0.00           C
ATOM   3160  CB  ASP A 195      98.310  99.611 102.000  1.00  0.00           C
ATOM   3163  CG  ASP A 195      99.160  99.881 103.220  1.00  0.00           C
ATOM   3164  OD1 ASP A 195      98.720  99.671 104.380  1.00  0.00           O
ATOM   3165  OD2 ASP A 195     100.290 100.381 103.000  1.00  0.00           O
ATOM   3166  C   ASP A 195      96.210  98.661 101.070  1.00  0.00           C
ATOM   3167  O   ASP A 195      95.320  99.491 100.870  1.00  0.00           O
ATOM   3168  N   TYR A 196      96.430  97.631 100.250  1.00  0.00           N
ATOM   3170  CA  TYR A 196      95.720  97.401  99.010  1.00  0.00           C
ATOM   3172  CB  TYR A 196      96.710  97.471  97.820  1.00  0.00           C
ATOM   3175  CG  TYR A 196      97.380  98.811  97.710  1.00  0.00           C
ATOM   3176  CD1 TYR A 196      96.720  99.891  97.100  1.00  0.00           C
ATOM   3178  CE1 TYR A 196      97.400 101.091  96.830  1.00  0.00           C
ATOM   3180  CZ  TYR A 196      98.740 101.231  97.210  1.00  0.00           C
ATOM   3181  OH  TYR A 196      99.430 102.441  96.960  1.00  0.00           O
ATOM   3183  CD2 TYR A 196      98.720  98.971  98.090  1.00  0.00           C
ATOM   3185  CE2 TYR A 196      99.380 100.191  97.870  1.00  0.00           C
ATOM   3187  C   TYR A 196      95.110  96.011  99.030  1.00  0.00           C
ATOM   3188  O   TYR A 196      95.710  95.061  99.520  1.00  0.00           O
ATOM   3189  N   GLN A 197      93.930  95.831  98.440  1.00  0.00           N
ATOM   3191  CA  GLN A 197      93.430  94.531  98.020  1.00  0.00           C
ATOM   3193  CB  GLN A 197      92.030  94.741  97.380  1.00  0.00           C
ATOM   3196  CG  GLN A 197      91.350  93.471  96.840  1.00  0.00           C
ATOM   3199  CD  GLN A 197      91.770  93.071  95.430  1.00  0.00           C
ATOM   3200  OE1 GLN A 197      92.260  93.861  94.620  1.00  0.00           O
ATOM   3201  NE2 GLN A 197      91.560  91.771  95.150  1.00  0.00           N
ATOM   3204  C   GLN A 197      94.410  93.731  97.130  1.00  0.00           C
ATOM   3205  O   GLN A 197      95.100  94.301  96.280  1.00  0.00           O
ATOM   3206  N   ARG A 198      94.590  92.421  97.380  1.00  0.00           N
ATOM   3208  CA  ARG A 198      95.780  91.751  96.890  1.00  0.00           C
ATOM   3210  CB  ARG A 198      97.050  92.211  97.690  1.00  0.00           C
ATOM   3213  CG  ARG A 198      98.380  92.121  96.910  1.00  0.00           C
ATOM   3216  CD  ARG A 198      98.260  92.751  95.510  1.00  0.00           C
ATOM   3219  NE  ARG A 198      99.590  93.321  95.140  1.00  0.00           N
ATOM   3221  CZ  ARG A 198     100.040  93.511  93.920  1.00  0.00           C
ATOM   3222  NH1 ARG A 198      99.440  93.071  92.830  1.00  0.00           N
ATOM   3225  NH2 ARG A 198     101.160  94.191  93.800  1.00  0.00           N
ATOM   3228  C   ARG A 198      95.650  90.241  97.010  1.00  0.00           C
ATOM   3229  O   ARG A 198      94.780  89.731  97.710  1.00  0.00           O
ATOM   3230  N   LEU A 199      96.550  89.481  96.360  1.00  0.00           N
ATOM   3232  CA  LEU A 199      96.460  88.031  96.180  1.00  0.00           C
ATOM   3234  CB  LEU A 199      97.380  87.601  95.020  1.00  0.00           C
ATOM   3237  CG  LEU A 199      97.220  88.331  93.670  1.00  0.00           C
ATOM   3239  CD1 LEU A 199      98.420  87.971  92.810  1.00  0.00           C
ATOM   3243  CD2 LEU A 199      95.940  87.931  92.940  1.00  0.00           C
ATOM   3247  C   LEU A 199      96.920  87.241  97.400  1.00  0.00           C
ATOM   3248  O   LEU A 199      96.910  86.011  97.430  1.00  0.00           O
ATOM   3249  N   LEU A 200      97.300  87.921  98.500  1.00  0.00           N
ATOM   3251  CA  LEU A 200      97.380  87.331  99.810  1.00  0.00           C
ATOM   3253  CB  LEU A 200      98.100  88.311 100.790  1.00  0.00           C
ATOM   3256  CG  LEU A 200      98.310  87.831 102.250  1.00  0.00           C
ATOM   3258  CD1 LEU A 200      99.110  86.531 102.330  1.00  0.00           C
ATOM   3262  CD2 LEU A 200      99.040  88.911 103.070  1.00  0.00           C
ATOM   3266  C   LEU A 200      95.990  86.991 100.320  1.00  0.00           C
ATOM   3267  O   LEU A 200      95.830  86.141 101.200  1.00  0.00           O
ATOM   3268  N   GLU A 201      94.930  87.621  99.760  1.00  0.00           N
ATOM   3270  CA  GLU A 201      93.560  87.261 100.070  1.00  0.00           C
ATOM   3272  CB  GLU A 201      92.570  88.241  99.410  1.00  0.00           C
ATOM   3275  CG  GLU A 201      92.660  89.681 100.000  1.00  0.00           C
ATOM   3278  CD  GLU A 201      91.770  90.681  99.290  1.00  0.00           C
ATOM   3279  OE1 GLU A 201      91.310  90.411  98.150  1.00  0.00           O
ATOM   3280  OE2 GLU A 201      91.620  91.801  99.870  1.00  0.00           O
ATOM   3281  C   GLU A 201      93.140  85.811  99.780  1.00  0.00           C
ATOM   3282  O   GLU A 201      93.060  85.351  98.640  1.00  0.00           O
ATOM   3283  N   GLY A 202      92.830  85.071 100.870  1.00  0.00           N
ATOM   3285  CA  GLY A 202      92.250  83.751 100.810  1.00  0.00           C
ATOM   3288  C   GLY A 202      90.760  83.811 100.870  1.00  0.00           C
ATOM   3289  O   GLY A 202      90.200  84.571 101.640  1.00  0.00           O
ATOM   3290  N   GLU A 203      90.090  82.961 100.070  1.00  0.00           N
ATOM   3292  CA  GLU A 203      88.660  83.001  99.910  1.00  0.00           C
ATOM   3294  CB  GLU A 203      88.250  83.821  98.660  1.00  0.00           C
ATOM   3297  CG  GLU A 203      88.570  85.331  98.770  1.00  0.00           C
ATOM   3300  CD  GLU A 203      87.870  86.161  97.700  1.00  0.00           C
ATOM   3301  OE1 GLU A 203      86.850  85.681  97.130  1.00  0.00           O
ATOM   3302  OE2 GLU A 203      88.260  87.341  97.540  1.00  0.00           O
ATOM   3303  C   GLU A 203      88.090  81.611  99.780  1.00  0.00           C
ATOM   3304  O   GLU A 203      88.650  80.741  99.100  1.00  0.00           O
ATOM   3305  N   VAL A 204      86.950  81.391 100.450  1.00  0.00           N
ATOM   3307  CA  VAL A 204      86.150  80.181 100.380  1.00  0.00           C
ATOM   3309  CB  VAL A 204      86.090  79.511 101.750  1.00  0.00           C
ATOM   3311  CG1 VAL A 204      85.310  78.181 101.640  1.00  0.00           C
ATOM   3315  CG2 VAL A 204      87.510  79.301 102.300  1.00  0.00           C
ATOM   3319  C   VAL A 204      84.730  80.591 100.010  1.00  0.00           C
ATOM   3320  O   VAL A 204      84.150  81.441 100.680  1.00  0.00           O
ATOM   3321  N   GLY A 205      84.110  80.021  98.960  1.00  0.00           N
ATOM   3323  CA  GLY A 205      82.750  80.371  98.570  1.00  0.00           C
ATOM   3326  C   GLY A 205      81.950  79.131  98.340  1.00  0.00           C
ATOM   3327  O   GLY A 205      82.480  78.061  98.010  1.00  0.00           O
ATOM   3328  N   TYR A 206      80.630  79.251  98.490  1.00  0.00           N
ATOM   3330  CA  TYR A 206      79.720  78.191  98.180  1.00  0.00           C
ATOM   3332  CB  TYR A 206      79.590  77.201  99.370  1.00  0.00           C
ATOM   3335  CG  TYR A 206      78.580  76.111  99.130  1.00  0.00           C
ATOM   3336  CD1 TYR A 206      78.950  74.921  98.480  1.00  0.00           C
ATOM   3338  CE1 TYR A 206      78.060  73.851  98.420  1.00  0.00           C
ATOM   3340  CZ  TYR A 206      76.770  73.991  98.940  1.00  0.00           C
ATOM   3341  OH  TYR A 206      75.880  72.911  98.870  1.00  0.00           O
ATOM   3343  CD2 TYR A 206      77.280  76.241  99.630  1.00  0.00           C
ATOM   3345  CE2 TYR A 206      76.380  75.181  99.550  1.00  0.00           C
ATOM   3347  C   TYR A 206      78.400  78.781  97.740  1.00  0.00           C
ATOM   3348  O   TYR A 206      77.950  79.821  98.220  1.00  0.00           O
ATOM   3349  N   THR A 207      77.760  78.121  96.760  1.00  0.00           N
ATOM   3351  CA  THR A 207      76.520  78.571  96.160  1.00  0.00           C
ATOM   3353  CB  THR A 207      76.670  79.221  94.790  1.00  0.00           C
ATOM   3355  OG1 THR A 207      77.400  78.401  93.880  1.00  0.00           O
ATOM   3357  CG2 THR A 207      77.470  80.511  94.970  1.00  0.00           C
ATOM   3361  C   THR A 207      75.650  77.361  96.030  1.00  0.00           C
ATOM   3362  O   THR A 207      76.100  76.281  95.650  1.00  0.00           O
ATOM   3363  N   SER A 208      74.370  77.501  96.370  1.00  0.00           N
ATOM   3365  CA  SER A 208      73.440  76.391  96.300  1.00  0.00           C
ATOM   3367  CB  SER A 208      73.170  75.731  97.670  1.00  0.00           C
ATOM   3370  OG  SER A 208      72.260  74.621  97.630  1.00  0.00           O
ATOM   3372  C   SER A 208      72.160  76.901  95.710  1.00  0.00           C
ATOM   3373  O   SER A 208      71.590  77.891  96.180  1.00  0.00           O
ATOM   3374  N   ASN A 209      71.690  76.271  94.630  1.00  0.00           N
ATOM   3376  CA  ASN A 209      70.430  76.641  94.030  1.00  0.00           C
ATOM   3378  CB  ASN A 209      70.500  77.101  92.550  1.00  0.00           C
ATOM   3381  CG  ASN A 209      71.280  78.391  92.280  1.00  0.00           C
ATOM   3382  OD1 ASN A 209      70.710  79.421  91.950  1.00  0.00           O
ATOM   3383  ND2 ASN A 209      72.630  78.301  92.270  1.00  0.00           N
ATOM   3386  C   ASN A 209      69.570  75.411  94.050  1.00  0.00           C
ATOM   3387  O   ASN A 209      69.900  74.391  93.430  1.00  0.00           O
ATOM   3388  N   GLU A 210      68.420  75.471  94.730  1.00  0.00           N
ATOM   3390  CA  GLU A 210      67.460  74.391  94.700  1.00  0.00           C
ATOM   3392  CB  GLU A 210      66.280  74.661  95.670  1.00  0.00           C
ATOM   3395  CG  GLU A 210      65.400  73.421  95.970  1.00  0.00           C
ATOM   3398  CD  GLU A 210      64.270  73.721  96.940  1.00  0.00           C
ATOM   3399  OE1 GLU A 210      64.140  74.891  97.390  1.00  0.00           O
ATOM   3400  OE2 GLU A 210      63.470  72.781  97.220  1.00  0.00           O
ATOM   3401  C   GLU A 210      66.990  74.151  93.260  1.00  0.00           C
ATOM   3402  O   GLU A 210      66.700  75.101  92.530  1.00  0.00           O
ATOM   3403  N   PRO A 211      66.970  72.911  92.760  1.00  0.00           N
ATOM   3404  CD  PRO A 211      67.650  71.761  93.370  1.00  0.00           C
ATOM   3407  CA  PRO A 211      66.540  72.611  91.410  1.00  0.00           C
ATOM   3409  CB  PRO A 211      66.690  71.091  91.280  1.00  0.00           C
ATOM   3412  CG  PRO A 211      67.860  70.781  92.210  1.00  0.00           C
ATOM   3415  C   PRO A 211      65.120  73.031  91.120  1.00  0.00           C
ATOM   3416  O   PRO A 211      64.200  72.611  91.820  1.00  0.00           O
ATOM   3417  N   VAL A 212      64.920  73.811  90.040  1.00  0.00           N
ATOM   3419  CA  VAL A 212      63.590  74.201  89.610  1.00  0.00           C
ATOM   3421  CB  VAL A 212      63.650  75.251  88.520  1.00  0.00           C
ATOM   3423  CG1 VAL A 212      62.240  75.641  88.100  1.00  0.00           C
ATOM   3427  CG2 VAL A 212      64.350  76.511  89.050  1.00  0.00           C
ATOM   3431  C   VAL A 212      62.740  72.981  89.250  1.00  0.00           C
ATOM   3432  O   VAL A 212      61.580  72.871  89.660  1.00  0.00           O
ATOM   3433  N   MET A 213      63.330  71.981  88.580  1.00  0.00           N
ATOM   3435  CA  MET A 213      62.750  70.661  88.380  1.00  0.00           C
ATOM   3437  CB  MET A 213      63.810  69.761  87.690  1.00  0.00           C
ATOM   3440  CG  MET A 213      63.340  68.331  87.320  1.00  0.00           C
ATOM   3443  SD  MET A 213      64.640  67.201  86.750  1.00  0.00           S
ATOM   3444  CE  MET A 213      65.430  66.981  88.360  1.00  0.00           C
ATOM   3448  C   MET A 213      62.270  69.931  89.630  1.00  0.00           C
ATOM   3449  O   MET A 213      61.170  69.381  89.660  1.00  0.00           O
ATOM   3450  N   LEU A 214      63.060  69.891  90.720  1.00  0.00           N
ATOM   3452  CA  LEU A 214      62.670  69.221  91.950  1.00  0.00           C
ATOM   3454  CB  LEU A 214      63.870  69.111  92.910  1.00  0.00           C
ATOM   3457  CG  LEU A 214      63.630  68.351  94.230  1.00  0.00           C
ATOM   3459  CD1 LEU A 214      63.180  66.911  93.970  1.00  0.00           C
ATOM   3463  CD2 LEU A 214      64.920  68.381  95.060  1.00  0.00           C
ATOM   3467  C   LEU A 214      61.500  69.891  92.650  1.00  0.00           C
ATOM   3468  O   LEU A 214      60.530  69.261  93.070  1.00  0.00           O
ATOM   3469  N   CYS A 215      61.560  71.241  92.710  1.00  0.00           N
ATOM   3471  CA  CYS A 215      60.480  72.101  93.180  1.00  0.00           C
ATOM   3473  CB  CYS A 215      60.890  73.601  93.150  1.00  0.00           C
ATOM   3476  SG  CYS A 215      62.120  73.971  94.420  1.00  0.00           S
ATOM   3478  C   CYS A 215      59.190  71.951  92.420  1.00  0.00           C
ATOM   3479  O   CYS A 215      58.130  71.921  93.030  1.00  0.00           O
ATOM   3480  N   LEU A 216      59.240  71.841  91.070  1.00  0.00           N
ATOM   3482  CA  LEU A 216      58.070  71.491  90.280  1.00  0.00           C
ATOM   3484  CB  LEU A 216      58.380  71.571  88.760  1.00  0.00           C
ATOM   3487  CG  LEU A 216      57.210  71.221  87.820  1.00  0.00           C
ATOM   3489  CD1 LEU A 216      56.000  72.151  88.030  1.00  0.00           C
ATOM   3493  CD2 LEU A 216      57.650  71.261  86.360  1.00  0.00           C
ATOM   3497  C   LEU A 216      57.490  70.131  90.630  1.00  0.00           C
ATOM   3498  O   LEU A 216      56.290  70.001  90.840  1.00  0.00           O
ATOM   3499  N   MET A 217      58.320  69.071  90.760  1.00  0.00           N
ATOM   3501  CA  MET A 217      57.830  67.761  91.140  1.00  0.00           C
ATOM   3503  CB  MET A 217      58.970  66.701  91.090  1.00  0.00           C
ATOM   3506  CG  MET A 217      58.490  65.271  91.400  1.00  0.00           C
ATOM   3509  SD  MET A 217      57.260  64.681  90.200  1.00  0.00           S
ATOM   3510  CE  MET A 217      57.250  62.951  90.710  1.00  0.00           C
ATOM   3514  C   MET A 217      57.160  67.701  92.510  1.00  0.00           C
ATOM   3515  O   MET A 217      56.030  67.241  92.640  1.00  0.00           O
ATOM   3516  N   SER A 218      57.800  68.271  93.560  1.00  0.00           N
ATOM   3518  CA  SER A 218      57.280  68.291  94.920  1.00  0.00           C
ATOM   3520  CB  SER A 218      58.270  68.991  95.900  1.00  0.00           C
ATOM   3523  OG  SER A 218      59.410  68.161  96.140  1.00  0.00           O
ATOM   3525  C   SER A 218      55.940  68.991  95.050  1.00  0.00           C
ATOM   3526  O   SER A 218      55.060  68.581  95.810  1.00  0.00           O
ATOM   3527  N   ALA A 219      55.790  70.091  94.300  1.00  0.00           N
ATOM   3529  CA  ALA A 219      54.550  70.791  94.080  1.00  0.00           C
ATOM   3531  CB  ALA A 219      54.940  72.101  93.380  1.00  0.00           C
ATOM   3535  C   ALA A 219      53.440  70.051  93.330  1.00  0.00           C
ATOM   3536  O   ALA A 219      52.260  70.151  93.680  1.00  0.00           O
ATOM   3537  N   ILE A 220      53.770  69.261  92.270  1.00  0.00           N
ATOM   3539  CA  ILE A 220      52.840  68.351  91.610  1.00  0.00           C
ATOM   3541  CB  ILE A 220      53.420  67.761  90.310  1.00  0.00           C
ATOM   3543  CG2 ILE A 220      52.530  66.621  89.780  1.00  0.00           C
ATOM   3547  CG1 ILE A 220      53.580  68.861  89.240  1.00  0.00           C
ATOM   3550  CD  ILE A 220      54.310  68.451  87.960  1.00  0.00           C
ATOM   3554  C   ILE A 220      52.370  67.251  92.550  1.00  0.00           C
ATOM   3555  O   ILE A 220      51.180  66.971  92.680  1.00  0.00           O
ATOM   3556  N   GLU A 221      53.310  66.641  93.300  1.00  0.00           N
ATOM   3558  CA  GLU A 221      53.040  65.631  94.310  1.00  0.00           C
ATOM   3560  CB  GLU A 221      54.370  65.101  94.890  1.00  0.00           C
ATOM   3563  CG  GLU A 221      55.220  64.281  93.890  1.00  0.00           C
ATOM   3566  CD  GLU A 221      56.600  63.971  94.470  1.00  0.00           C
ATOM   3567  OE1 GLU A 221      57.270  64.901  94.970  1.00  0.00           O
ATOM   3568  OE2 GLU A 221      57.010  62.781  94.390  1.00  0.00           O
ATOM   3569  C   GLU A 221      52.140  66.091  95.450  1.00  0.00           C
ATOM   3570  O   GLU A 221      51.200  65.401  95.830  1.00  0.00           O
ATOM   3571  N   THR A 222      52.370  67.311  96.010  1.00  0.00           N
ATOM   3573  CA  THR A 222      51.450  67.921  97.000  1.00  0.00           C
ATOM   3575  CB  THR A 222      52.050  69.121  97.730  1.00  0.00           C
ATOM   3577  OG1 THR A 222      51.510  69.251  99.030  1.00  0.00           O
ATOM   3579  CG2 THR A 222      51.820  70.471  97.040  1.00  0.00           C
ATOM   3583  C   THR A 222      50.080  68.191  96.420  1.00  0.00           C
ATOM   3584  O   THR A 222      49.050  67.961  97.060  1.00  0.00           O
ATOM   3585  N   GLY A 223      50.020  68.601  95.140  1.00  0.00           N
ATOM   3587  CA  GLY A 223      48.790  68.721  94.370  1.00  0.00           C
ATOM   3590  C   GLY A 223      47.930  67.491  94.260  1.00  0.00           C
ATOM   3591  O   GLY A 223      46.730  67.531  94.530  1.00  0.00           O
ATOM   3592  N   VAL A 224      48.530  66.341  93.910  1.00  0.00           N
ATOM   3594  CA  VAL A 224      47.840  65.061  93.830  1.00  0.00           C
ATOM   3596  CB  VAL A 224      48.770  63.951  93.330  1.00  0.00           C
ATOM   3598  CG1 VAL A 224      48.130  62.551  93.430  1.00  0.00           C
ATOM   3602  CG2 VAL A 224      49.160  64.241  91.880  1.00  0.00           C
ATOM   3606  C   VAL A 224      47.170  64.661  95.140  1.00  0.00           C
ATOM   3607  O   VAL A 224      46.040  64.181  95.170  1.00  0.00           O
ATOM   3608  N   ILE A 225      47.860  64.891  96.280  1.00  0.00           N
ATOM   3610  CA  ILE A 225      47.300  64.661  97.600  1.00  0.00           C
ATOM   3612  CB  ILE A 225      48.340  64.821  98.690  1.00  0.00           C
ATOM   3614  CG2 ILE A 225      47.680  64.491 100.040  1.00  0.00           C
ATOM   3618  CG1 ILE A 225      49.560  63.901  98.450  1.00  0.00           C
ATOM   3621  CD  ILE A 225      50.600  63.971  99.570  1.00  0.00           C
ATOM   3625  C   ILE A 225      46.060  65.511  97.910  1.00  0.00           C
ATOM   3626  O   ILE A 225      45.070  65.001  98.430  1.00  0.00           O
ATOM   3627  N   PHE A 226      46.090  66.811  97.570  1.00  0.00           N
ATOM   3629  CA  PHE A 226      44.930  67.681  97.690  1.00  0.00           C
ATOM   3631  CB  PHE A 226      45.250  69.141  97.280  1.00  0.00           C
ATOM   3634  CG  PHE A 226      46.110  69.831  98.290  1.00  0.00           C
ATOM   3635  CD1 PHE A 226      45.620  70.061  99.590  1.00  0.00           C
ATOM   3637  CE1 PHE A 226      46.320  70.871 100.480  1.00  0.00           C
ATOM   3639  CZ  PHE A 226      47.540  71.441 100.100  1.00  0.00           C
ATOM   3641  CD2 PHE A 226      47.340  70.391  97.930  1.00  0.00           C
ATOM   3643  CE2 PHE A 226      48.060  71.191  98.830  1.00  0.00           C
ATOM   3645  C   PHE A 226      43.750  67.231  96.860  1.00  0.00           C
ATOM   3646  O   PHE A 226      42.630  67.171  97.360  1.00  0.00           O
ATOM   3647  N   LEU A 227      43.990  66.821  95.590  1.00  0.00           N
ATOM   3649  CA  LEU A 227      42.970  66.211  94.760  1.00  0.00           C
ATOM   3651  CB  LEU A 227      43.560  65.891  93.350  1.00  0.00           C
ATOM   3654  CG  LEU A 227      43.930  67.101  92.460  1.00  0.00           C
ATOM   3656  CD1 LEU A 227      44.390  66.601  91.090  1.00  0.00           C
ATOM   3660  CD2 LEU A 227      42.760  68.071  92.270  1.00  0.00           C
ATOM   3664  C   LEU A 227      42.390  64.931  95.370  1.00  0.00           C
ATOM   3665  O   LEU A 227      41.170  64.781  95.510  1.00  0.00           O
ATOM   3666  N   ILE A 228      43.240  63.991  95.850  1.00  0.00           N
ATOM   3668  CA  ILE A 228      42.780  62.781  96.540  1.00  0.00           C
ATOM   3670  CB  ILE A 228      43.950  61.861  96.880  1.00  0.00           C
ATOM   3672  CG2 ILE A 228      43.520  60.711  97.820  1.00  0.00           C
ATOM   3676  CG1 ILE A 228      44.600  61.281  95.590  1.00  0.00           C
ATOM   3679  CD  ILE A 228      46.010  60.731  95.850  1.00  0.00           C
ATOM   3683  C   ILE A 228      41.970  63.051  97.800  1.00  0.00           C
ATOM   3684  O   ILE A 228      40.890  62.481  97.970  1.00  0.00           O
ATOM   3685  N   ASN A 229      42.460  63.941  98.680  1.00  0.00           N
ATOM   3687  CA  ASN A 229      41.820  64.301  99.940  1.00  0.00           C
ATOM   3689  CB  ASN A 229      42.760  65.251 100.740  1.00  0.00           C
ATOM   3692  CG  ASN A 229      42.270  65.431 102.170  1.00  0.00           C
ATOM   3693  OD1 ASN A 229      41.790  64.501 102.830  1.00  0.00           O
ATOM   3694  ND2 ASN A 229      42.400  66.661 102.700  1.00  0.00           N
ATOM   3697  C   ASN A 229      40.450  64.921  99.760  1.00  0.00           C
ATOM   3698  O   ASN A 229      39.490  64.531 100.420  1.00  0.00           O
ATOM   3699  N   ASP A 230      40.340  65.841  98.780  1.00  0.00           N
ATOM   3701  CA  ASP A 230      39.100  66.441  98.330  1.00  0.00           C
ATOM   3703  CB  ASP A 230      39.510  67.501  97.260  1.00  0.00           C
ATOM   3706  CG  ASP A 230      38.370  68.341  96.730  1.00  0.00           C
ATOM   3707  OD1 ASP A 230      37.340  68.461  97.430  1.00  0.00           O
ATOM   3708  OD2 ASP A 230      38.580  68.971  95.660  1.00  0.00           O
ATOM   3709  C   ASP A 230      38.130  65.401  97.790  1.00  0.00           C
ATOM   3710  O   ASP A 230      36.970  65.311  98.180  1.00  0.00           O
ATOM   3711  N   GLY A 231      38.620  64.481  96.930  1.00  0.00           N
ATOM   3713  CA  GLY A 231      37.780  63.461  96.290  1.00  0.00           C
ATOM   3716  C   GLY A 231      37.180  62.481  97.260  1.00  0.00           C
ATOM   3717  O   GLY A 231      36.070  61.971  97.060  1.00  0.00           O
ATOM   3718  N   ILE A 232      37.880  62.181  98.360  1.00  0.00           N
ATOM   3720  CA  ILE A 232      37.360  61.411  99.470  1.00  0.00           C
ATOM   3722  CB  ILE A 232      38.450  61.121 100.500  1.00  0.00           C
ATOM   3724  CG2 ILE A 232      37.860  60.451 101.760  1.00  0.00           C
ATOM   3728  CG1 ILE A 232      39.580  60.221  99.950  1.00  0.00           C
ATOM   3731  CD  ILE A 232      40.840  60.221 100.830  1.00  0.00           C
ATOM   3735  C   ILE A 232      36.140  62.061 100.130  1.00  0.00           C
ATOM   3736  O   ILE A 232      35.150  61.391 100.440  1.00  0.00           O
ATOM   3737  N   ASP A 233      36.170  63.401 100.360  1.00  0.00           N
ATOM   3739  CA  ASP A 233      35.120  64.091 101.090  1.00  0.00           C
ATOM   3741  CB  ASP A 233      35.730  65.221 101.970  1.00  0.00           C
ATOM   3744  CG  ASP A 233      36.210  66.501 101.270  1.00  0.00           C
ATOM   3745  OD1 ASP A 233      37.290  66.981 101.680  1.00  0.00           O
ATOM   3746  OD2 ASP A 233      35.430  67.101 100.490  1.00  0.00           O
ATOM   3747  C   ASP A 233      33.960  64.501 100.180  1.00  0.00           C
ATOM   3748  O   ASP A 233      32.800  64.451 100.580  1.00  0.00           O
ATOM   3749  N   ARG A 234      34.260  64.801  98.900  1.00  0.00           N
ATOM   3751  CA  ARG A 234      33.330  64.941  97.800  1.00  0.00           C
ATOM   3753  CB  ARG A 234      34.120  65.481  96.580  1.00  0.00           C
ATOM   3756  CG  ARG A 234      34.680  66.921  96.790  1.00  0.00           C
ATOM   3759  CD  ARG A 234      33.690  68.081  96.590  1.00  0.00           C
ATOM   3762  NE  ARG A 234      33.530  68.271  95.120  1.00  0.00           N
ATOM   3764  CZ  ARG A 234      32.920  69.291  94.530  1.00  0.00           C
ATOM   3765  NH1 ARG A 234      32.310  70.241  95.190  1.00  0.00           N
ATOM   3768  NH2 ARG A 234      32.920  69.281  93.220  1.00  0.00           N
ATOM   3771  C   ARG A 234      32.560  63.661  97.480  1.00  0.00           C
ATOM   3772  O   ARG A 234      31.420  63.681  97.020  1.00  0.00           O
ATOM   3773  N   GLY A 235      33.180  62.481  97.720  1.00  0.00           N
ATOM   3775  CA  GLY A 235      32.540  61.191  97.570  1.00  0.00           C
ATOM   3778  C   GLY A 235      32.600  60.701  96.160  1.00  0.00           C
ATOM   3779  O   GLY A 235      31.690  60.041  95.670  1.00  0.00           O
ATOM   3780  N   LEU A 236      33.690  61.051  95.470  1.00  0.00           N
ATOM   3782  CA  LEU A 236      34.170  60.401  94.260  1.00  0.00           C
ATOM   3784  CB  LEU A 236      35.380  61.181  93.690  1.00  0.00           C
ATOM   3787  CG  LEU A 236      35.060  62.441  92.860  1.00  0.00           C
ATOM   3789  CD1 LEU A 236      34.550  63.591  93.720  1.00  0.00           C
ATOM   3793  CD2 LEU A 236      36.320  62.891  92.120  1.00  0.00           C
ATOM   3797  C   LEU A 236      34.630  58.981  94.550  1.00  0.00           C
ATOM   3798  O   LEU A 236      34.390  58.051  93.790  1.00  0.00           O
ATOM   3799  N   TRP A 237      35.340  58.821  95.680  1.00  0.00           N
ATOM   3801  CA  TRP A 237      36.060  57.621  95.980  1.00  0.00           C
ATOM   3803  CB  TRP A 237      37.470  57.601  95.330  1.00  0.00           C
ATOM   3806  CG  TRP A 237      38.210  58.891  95.310  1.00  0.00           C
ATOM   3807  CD1 TRP A 237      38.810  59.511  96.380  1.00  0.00           C
ATOM   3809  NE1 TRP A 237      39.610  60.531  95.930  1.00  0.00           N
ATOM   3811  CE2 TRP A 237      39.500  60.631  94.580  1.00  0.00           C
ATOM   3812  CD2 TRP A 237      38.600  59.641  94.150  1.00  0.00           C
ATOM   3813  CE3 TRP A 237      38.280  59.551  92.790  1.00  0.00           C
ATOM   3815  CZ3 TRP A 237      38.910  60.411  91.890  1.00  0.00           C
ATOM   3817  CZ2 TRP A 237      40.130  61.491  93.700  1.00  0.00           C
ATOM   3819  CH2 TRP A 237      39.830  61.361  92.340  1.00  0.00           C
ATOM   3821  C   TRP A 237      36.110  57.361  97.480  1.00  0.00           C
ATOM   3822  O   TRP A 237      36.100  58.271  98.300  1.00  0.00           O
ATOM   3823  N   ASP A 238      36.170  56.071  97.870  1.00  0.00           N
ATOM   3825  CA  ASP A 238      36.220  55.651  99.260  1.00  0.00           C
ATOM   3827  CB  ASP A 238      35.090  54.641  99.670  1.00  0.00           C
ATOM   3830  CG  ASP A 238      33.720  55.251  99.950  1.00  0.00           C
ATOM   3831  OD1 ASP A 238      33.100  55.841  99.020  1.00  0.00           O
ATOM   3832  OD2 ASP A 238      33.240  55.091 101.120  1.00  0.00           O
ATOM   3833  C   ASP A 238      37.580  55.001  99.530  1.00  0.00           C
ATOM   3834  O   ASP A 238      38.120  54.241  98.720  1.00  0.00           O
ATOM   3835  N   LEU A 239      38.160  55.281 100.720  1.00  0.00           N
ATOM   3837  CA  LEU A 239      39.150  54.441 101.390  1.00  0.00           C
ATOM   3839  CB  LEU A 239      39.520  55.031 102.780  1.00  0.00           C
ATOM   3842  CG  LEU A 239      40.110  56.461 102.750  1.00  0.00           C
ATOM   3844  CD1 LEU A 239      40.300  57.001 104.170  1.00  0.00           C
ATOM   3848  CD2 LEU A 239      41.450  56.491 102.010  1.00  0.00           C
ATOM   3852  C   LEU A 239      38.680  53.001 101.580  1.00  0.00           C
ATOM   3853  O   LEU A 239      37.480  52.711 101.610  1.00  0.00           O
ATOM   3854  N   GLN A 240      39.600  52.021 101.720  1.00  0.00           N
ATOM   3856  CA  GLN A 240      39.170  50.651 102.000  1.00  0.00           C
ATOM   3858  CB  GLN A 240      40.210  49.611 101.520  1.00  0.00           C
ATOM   3861  CG  GLN A 240      41.440  49.401 102.440  1.00  0.00           C
ATOM   3864  CD  GLN A 240      42.440  48.341 101.960  1.00  0.00           C
ATOM   3865  OE1 GLN A 240      43.480  48.111 102.590  1.00  0.00           O
ATOM   3866  NE2 GLN A 240      42.170  47.711 100.790  1.00  0.00           N
ATOM   3869  C   GLN A 240      38.870  50.441 103.480  1.00  0.00           C
ATOM   3870  O   GLN A 240      38.020  49.621 103.820  1.00  0.00           O
ATOM   3871  N   ASN A 241      39.500  51.221 104.390  1.00  0.00           N
ATOM   3873  CA  ASN A 241      39.180  51.201 105.810  1.00  0.00           C
ATOM   3875  CB  ASN A 241      40.400  50.841 106.700  1.00  0.00           C
ATOM   3878  CG  ASN A 241      41.000  49.481 106.350  1.00  0.00           C
ATOM   3879  OD1 ASN A 241      40.410  48.451 106.660  1.00  0.00           O
ATOM   3880  ND2 ASN A 241      42.190  49.471 105.710  1.00  0.00           N
ATOM   3883  C   ASN A 241      38.710  52.591 106.220  1.00  0.00           C
ATOM   3884  O   ASN A 241      39.370  53.591 105.990  1.00  0.00           O
ATOM   3885  N   LYS A 242      37.510  52.721 106.830  1.00  0.00           N
ATOM   3887  CA  LYS A 242      36.940  54.041 107.140  1.00  0.00           C
ATOM   3889  CB  LYS A 242      35.410  53.941 107.390  1.00  0.00           C
ATOM   3892  CG  LYS A 242      34.680  55.291 107.470  1.00  0.00           C
ATOM   3895  CD  LYS A 242      34.710  56.131 106.170  1.00  0.00           C
ATOM   3898  CE  LYS A 242      33.910  55.501 105.010  1.00  0.00           C
ATOM   3901  NZ  LYS A 242      33.880  56.331 103.780  1.00  0.00           N
ATOM   3905  C   LYS A 242      37.650  54.691 108.320  1.00  0.00           C
ATOM   3906  O   LYS A 242      37.660  55.911 108.470  1.00  0.00           O
ATOM   3907  N   ALA A 243      38.350  53.871 109.110  1.00  0.00           N
ATOM   3909  CA  ALA A 243      39.210  54.251 110.200  1.00  0.00           C
ATOM   3911  CB  ALA A 243      39.510  52.981 111.030  1.00  0.00           C
ATOM   3915  C   ALA A 243      40.510  54.911 109.730  1.00  0.00           C
ATOM   3916  O   ALA A 243      41.210  55.571 110.490  1.00  0.00           O
ATOM   3917  N   GLU A 244      40.830  54.841 108.420  1.00  0.00           N
ATOM   3919  CA  GLU A 244      41.970  55.521 107.850  1.00  0.00           C
ATOM   3921  CB  GLU A 244      42.540  54.731 106.640  1.00  0.00           C
ATOM   3924  CG  GLU A 244      43.210  53.391 107.050  1.00  0.00           C
ATOM   3927  CD  GLU A 244      43.640  52.501 105.880  1.00  0.00           C
ATOM   3928  OE1 GLU A 244      42.910  52.401 104.860  1.00  0.00           O
ATOM   3929  OE2 GLU A 244      44.700  51.841 106.030  1.00  0.00           O
ATOM   3930  C   GLU A 244      41.650  56.961 107.450  1.00  0.00           C
ATOM   3931  O   GLU A 244      42.510  57.701 106.980  1.00  0.00           O
ATOM   3932  N   ARG A 245      40.420  57.461 107.760  1.00  0.00           N
ATOM   3934  CA  ARG A 245      40.100  58.881 107.730  1.00  0.00           C
ATOM   3936  CB  ARG A 245      38.570  59.131 107.930  1.00  0.00           C
ATOM   3939  CG  ARG A 245      37.720  58.851 106.680  1.00  0.00           C
ATOM   3942  CD  ARG A 245      37.970  59.811 105.510  1.00  0.00           C
ATOM   3945  NE  ARG A 245      37.430  61.171 105.890  1.00  0.00           N
ATOM   3947  CZ  ARG A 245      36.410  61.771 105.290  1.00  0.00           C
ATOM   3948  NH1 ARG A 245      35.770  61.201 104.310  1.00  0.00           N
ATOM   3951  NH2 ARG A 245      36.000  62.961 105.670  1.00  0.00           N
ATOM   3954  C   ARG A 245      40.870  59.721 108.750  1.00  0.00           C
ATOM   3955  O   ARG A 245      40.990  60.941 108.600  1.00  0.00           O
ATOM   3956  N   GLN A 246      41.430  59.081 109.790  1.00  0.00           N
ATOM   3958  CA  GLN A 246      42.160  59.751 110.840  1.00  0.00           C
ATOM   3960  CB  GLN A 246      41.810  59.141 112.220  1.00  0.00           C
ATOM   3963  CG  GLN A 246      40.390  59.481 112.750  1.00  0.00           C
ATOM   3966  CD  GLN A 246      39.240  59.041 111.820  1.00  0.00           C
ATOM   3967  OE1 GLN A 246      39.080  57.881 111.450  1.00  0.00           O
ATOM   3968  NE2 GLN A 246      38.390  60.011 111.420  1.00  0.00           N
ATOM   3971  C   GLN A 246      43.660  59.731 110.600  1.00  0.00           C
ATOM   3972  O   GLN A 246      44.440  60.161 111.450  1.00  0.00           O
ATOM   3973  N   ASN A 247      44.090  59.231 109.420  1.00  0.00           N
ATOM   3975  CA  ASN A 247      45.480  59.151 109.010  1.00  0.00           C
ATOM   3977  CB  ASN A 247      45.540  58.491 107.600  1.00  0.00           C
ATOM   3980  CG  ASN A 247      46.970  58.191 107.140  1.00  0.00           C
ATOM   3981  OD1 ASN A 247      47.650  59.071 106.610  1.00  0.00           O
ATOM   3982  ND2 ASN A 247      47.420  56.941 107.340  1.00  0.00           N
ATOM   3985  C   ASN A 247      46.170  60.521 109.020  1.00  0.00           C
ATOM   3986  O   ASN A 247      45.620  61.491 108.500  1.00  0.00           O
ATOM   3987  N   ASP A 248      47.400  60.591 109.600  1.00  0.00           N
ATOM   3989  CA  ASP A 248      48.120  61.821 109.910  1.00  0.00           C
ATOM   3991  CB  ASP A 248      49.460  61.521 110.660  1.00  0.00           C
ATOM   3994  CG  ASP A 248      50.500  60.721 109.870  1.00  0.00           C
ATOM   3995  OD1 ASP A 248      50.090  59.801 109.120  1.00  0.00           O
ATOM   3996  OD2 ASP A 248      51.720  60.941 110.060  1.00  0.00           O
ATOM   3997  C   ASP A 248      48.350  62.701 108.680  1.00  0.00           C
ATOM   3998  O   ASP A 248      48.180  63.921 108.690  1.00  0.00           O
ATOM   3999  N   ILE A 249      48.720  62.041 107.560  1.00  0.00           N
ATOM   4001  CA  ILE A 249      48.880  62.651 106.260  1.00  0.00           C
ATOM   4003  CB  ILE A 249      49.440  61.651 105.240  1.00  0.00           C
ATOM   4005  CG2 ILE A 249      49.700  62.371 103.900  1.00  0.00           C
ATOM   4009  CG1 ILE A 249      50.730  60.981 105.740  1.00  0.00           C
ATOM   4012  CD  ILE A 249      51.060  59.701 104.960  1.00  0.00           C
ATOM   4016  C   ILE A 249      47.590  63.251 105.740  1.00  0.00           C
ATOM   4017  O   ILE A 249      47.550  64.431 105.390  1.00  0.00           O
ATOM   4018  N   LEU A 250      46.470  62.491 105.760  1.00  0.00           N
ATOM   4020  CA  LEU A 250      45.170  63.011 105.310  1.00  0.00           C
ATOM   4022  CB  LEU A 250      44.070  61.911 105.300  1.00  0.00           C
ATOM   4025  CG  LEU A 250      44.240  60.771 104.270  1.00  0.00           C
ATOM   4027  CD1 LEU A 250      43.070  59.801 104.400  1.00  0.00           C
ATOM   4031  CD2 LEU A 250      44.250  61.261 102.810  1.00  0.00           C
ATOM   4035  C   LEU A 250      44.700  64.231 106.090  1.00  0.00           C
ATOM   4036  O   LEU A 250      44.290  65.241 105.520  1.00  0.00           O
ATOM   4037  N   VAL A 251      44.790  64.181 107.420  1.00  0.00           N
ATOM   4039  CA  VAL A 251      44.420  65.291 108.280  1.00  0.00           C
ATOM   4041  CB  VAL A 251      44.250  64.901 109.740  1.00  0.00           C
ATOM   4043  CG1 VAL A 251      43.150  63.831 109.870  1.00  0.00           C
ATOM   4047  CG2 VAL A 251      45.550  64.381 110.350  1.00  0.00           C
ATOM   4051  C   VAL A 251      45.350  66.481 108.150  1.00  0.00           C
ATOM   4052  O   VAL A 251      44.920  67.631 108.220  1.00  0.00           O
ATOM   4053  N   LYS A 252      46.670  66.261 107.900  1.00  0.00           N
ATOM   4055  CA  LYS A 252      47.590  67.341 107.640  1.00  0.00           C
ATOM   4057  CB  LYS A 252      49.030  66.791 107.410  1.00  0.00           C
ATOM   4060  CG  LYS A 252      50.100  67.891 107.260  1.00  0.00           C
ATOM   4063  CD  LYS A 252      51.540  67.351 107.210  1.00  0.00           C
ATOM   4066  CE  LYS A 252      51.830  66.501 105.960  1.00  0.00           C
ATOM   4069  NZ  LYS A 252      53.210  65.991 105.930  1.00  0.00           N
ATOM   4073  C   LYS A 252      47.200  68.161 106.430  1.00  0.00           C
ATOM   4074  O   LYS A 252      47.100  69.391 106.510  1.00  0.00           O
ATOM   4075  N   TYR A 253      46.860  67.511 105.300  1.00  0.00           N
ATOM   4077  CA  TYR A 253      46.440  68.181 104.080  1.00  0.00           C
ATOM   4079  CB  TYR A 253      46.690  67.291 102.840  1.00  0.00           C
ATOM   4082  CG  TYR A 253      48.180  67.211 102.590  1.00  0.00           C
ATOM   4083  CD1 TYR A 253      48.840  68.291 102.000  1.00  0.00           C
ATOM   4085  CE1 TYR A 253      50.230  68.261 101.810  1.00  0.00           C
ATOM   4087  CZ  TYR A 253      50.970  67.131 102.170  1.00  0.00           C
ATOM   4088  OH  TYR A 253      52.380  67.111 101.990  1.00  0.00           O
ATOM   4090  CD2 TYR A 253      48.930  66.081 102.950  1.00  0.00           C
ATOM   4092  CE2 TYR A 253      50.320  66.041 102.740  1.00  0.00           C
ATOM   4094  C   TYR A 253      45.020  68.741 104.130  1.00  0.00           C
ATOM   4095  O   TYR A 253      44.660  69.651 103.380  1.00  0.00           O
ATOM   4096  N   ARG A 254      44.190  68.231 105.050  1.00  0.00           N
ATOM   4098  CA  ARG A 254      42.890  68.821 105.340  1.00  0.00           C
ATOM   4100  CB  ARG A 254      41.990  67.741 105.980  1.00  0.00           C
ATOM   4103  CG  ARG A 254      40.570  68.191 106.370  1.00  0.00           C
ATOM   4106  CD  ARG A 254      39.650  67.031 106.820  1.00  0.00           C
ATOM   4109  NE  ARG A 254      39.240  66.311 105.580  1.00  0.00           N
ATOM   4111  CZ  ARG A 254      38.970  65.031 105.450  1.00  0.00           C
ATOM   4112  NH1 ARG A 254      39.080  64.171 106.440  1.00  0.00           N
ATOM   4115  NH2 ARG A 254      38.670  64.571 104.240  1.00  0.00           N
ATOM   4118  C   ARG A 254      42.970  70.071 106.210  1.00  0.00           C
ATOM   4119  O   ARG A 254      42.160  70.981 106.080  1.00  0.00           O
ATOM   4120  N   HIS A 255      43.980  70.181 107.110  1.00  0.00           N
ATOM   4122  CA  HIS A 255      44.280  71.411 107.830  1.00  0.00           C
ATOM   4124  CB  HIS A 255      45.290  71.201 108.980  1.00  0.00           C
ATOM   4127  ND1 HIS A 255      44.740  69.301 110.550  1.00  0.00           N
ATOM   4129  CG  HIS A 255      44.630  70.621 110.200  1.00  0.00           C
ATOM   4130  CE1 HIS A 255      44.160  69.171 111.770  1.00  0.00           C
ATOM   4132  NE2 HIS A 255      43.680  70.321 112.230  1.00  0.00           N
ATOM   4133  CD2 HIS A 255      44.000  71.241 111.240  1.00  0.00           C
ATOM   4135  C   HIS A 255      44.750  72.601 107.010  1.00  0.00           C
ATOM   4136  O   HIS A 255      44.430  73.741 107.320  1.00  0.00           O
ATOM   4137  N   MET A 256      45.570  72.361 105.970  1.00  0.00           N
ATOM   4139  CA  MET A 256      45.970  73.351 104.980  1.00  0.00           C
ATOM   4141  CB  MET A 256      47.400  73.071 104.420  1.00  0.00           C
ATOM   4144  CG  MET A 256      47.710  71.611 104.020  1.00  0.00           C
ATOM   4147  SD  MET A 256      49.430  71.071 104.270  1.00  0.00           S
ATOM   4148  CE  MET A 256      50.130  71.871 102.810  1.00  0.00           C
ATOM   4152  C   MET A 256      44.900  73.531 103.920  1.00  0.00           C
ATOM   4153  O   MET A 256      45.090  73.221 102.740  1.00  0.00           O
ATOM   4154  N   SER A 257      43.720  74.011 104.360  1.00  0.00           N
ATOM   4156  CA  SER A 257      42.430  73.781 103.720  1.00  0.00           C
ATOM   4158  CB  SER A 257      41.230  74.361 104.530  1.00  0.00           C
ATOM   4161  OG  SER A 257      41.230  73.961 105.900  1.00  0.00           O
ATOM   4163  C   SER A 257      42.290  74.401 102.340  1.00  0.00           C
ATOM   4164  O   SER A 257      42.390  75.621 102.190  1.00  0.00           O
ATOM   4165  N   VAL A 258      41.930  73.601 101.320  1.00  0.00           N
ATOM   4167  CA  VAL A 258      41.480  74.191 100.050  1.00  0.00           C
ATOM   4169  CB  VAL A 258      42.590  74.221  98.990  1.00  0.00           C
ATOM   4171  CG1 VAL A 258      43.630  75.301  99.370  1.00  0.00           C
ATOM   4175  CG2 VAL A 258      43.300  72.861  98.870  1.00  0.00           C
ATOM   4179  C   VAL A 258      40.200  73.541  99.490  1.00  0.00           C
ATOM   4180  O   VAL A 258      40.200  73.131  98.330  1.00  0.00           O
ATOM   4181  N   PRO A 259      39.070  73.451 100.180  1.00  0.00           N
ATOM   4182  CD  PRO A 259      38.790  74.031 101.480  1.00  0.00           C
ATOM   4185  CA  PRO A 259      37.960  72.641  99.730  1.00  0.00           C
ATOM   4187  CB  PRO A 259      37.150  72.341 101.020  1.00  0.00           C
ATOM   4190  CG  PRO A 259      37.970  72.961 102.170  1.00  0.00           C
ATOM   4193  C   PRO A 259      37.100  73.411  98.710  1.00  0.00           C
ATOM   4194  O   PRO A 259      37.060  74.641  98.840  1.00  0.00           O
ATOM   4195  N   PRO A 260      36.390  72.781  97.760  1.00  0.00           N
ATOM   4196  CD  PRO A 260      36.510  71.341  97.520  1.00  0.00           C
ATOM   4199  CA  PRO A 260      35.730  73.441  96.610  1.00  0.00           C
ATOM   4201  CB  PRO A 260      35.240  72.251  95.760  1.00  0.00           C
ATOM   4204  CG  PRO A 260      36.260  71.161  96.030  1.00  0.00           C
ATOM   4207  C   PRO A 260      34.490  74.251  96.910  1.00  0.00           C
ATOM   4208  O   PRO A 260      33.660  74.421  96.010  1.00  0.00           O
ATOM   4209  N   GLU A 261      34.290  74.731  98.130  1.00  0.00           N
ATOM   4211  CA  GLU A 261      33.030  75.251  98.560  1.00  0.00           C
ATOM   4213  CB  GLU A 261      32.440  74.351  99.670  1.00  0.00           C
ATOM   4216  CG  GLU A 261      31.350  75.021 100.530  1.00  0.00           C
ATOM   4219  CD  GLU A 261      30.700  74.001 101.430  1.00  0.00           C
ATOM   4220  OE1 GLU A 261      29.940  73.151 100.910  1.00  0.00           O
ATOM   4221  OE2 GLU A 261      30.940  74.051 102.670  1.00  0.00           O
ATOM   4222  C   GLU A 261      33.130  76.691  98.970  1.00  0.00           C
ATOM   4223  O   GLU A 261      32.540  77.561  98.330  1.00  0.00           O
ATOM   4224  N   SER A 262      33.860  76.971 100.060  1.00  0.00           N
ATOM   4226  CA  SER A 262      34.080  78.311 100.550  1.00  0.00           C
ATOM   4228  CB  SER A 262      34.090  78.321 102.110  1.00  0.00           C
ATOM   4231  OG  SER A 262      32.930  77.651 102.630  1.00  0.00           O
ATOM   4233  C   SER A 262      35.430  78.801  99.990  1.00  0.00           C
ATOM   4234  OT1 SER A 262      35.700  78.671  98.760  1.00  0.00           O
ATOM   4235  OT2 SER A 262      36.270  79.281 100.810  1.00  0.00           O
ATOM   4236  NH3 POPEB 263       4.030 100.041  76.150  1.00  0.00           N
ATOM   4240  C12 POPEB 263       4.120 100.951  77.340  1.00  0.00           C
ATOM   4243  C11 POPEB 263       3.400 102.251  76.990  1.00  0.00           C
ATOM   4246  P   POPEB 263       4.810 104.281  77.900  1.00  0.00           P
ATOM   4247  O13 POPEB 263       4.620 105.201  79.030  1.00  0.00           O
ATOM   4248  O14 POPEB 263       6.100 103.581  77.740  1.00  0.00           O
ATOM   4249  O11 POPEB 263       4.470 104.981  76.540  1.00  0.00           O
ATOM   4250  O12 POPEB 263       3.640 103.221  78.000  1.00  0.00           O
ATOM   4251  C1  POPEB 263       3.190 105.541  76.250  1.00  0.00           C
ATOM   4254  C2  POPEB 263       3.260 107.051  75.890  1.00  0.00           C
ATOM   4256  O21 POPEB 263       2.720 107.351  74.590  1.00  0.00           O
ATOM   4257  C21 POPEB 263       3.250 106.791  73.510  1.00  0.00           C
ATOM   4258  O22 POPEB 263       4.190 106.031  73.490  1.00  0.00           O
ATOM   4259  C22 POPEB 263       2.450 107.221  72.280  1.00  0.00           C
ATOM   4262  C3  POPEB 263       4.670 107.661  76.100  1.00  0.00           C
ATOM   4265  O31 POPEB 263       4.730 109.031  75.660  1.00  0.00           O
ATOM   4266  C31 POPEB 263       4.110 109.911  76.460  1.00  0.00           C
ATOM   4267  O32 POPEB 263       3.630 109.651  77.550  1.00  0.00           O
ATOM   4268  C32 POPEB 263       3.990 111.241  75.720  1.00  0.00           C
ATOM   4271  C23 POPEB 263       2.590 106.351  71.000  1.00  0.00           C
ATOM   4274  C24 POPEB 263       3.700 106.801  70.040  1.00  0.00           C
ATOM   4277  C25 POPEB 263       3.400 106.361  68.590  1.00  0.00           C
ATOM   4280  C26 POPEB 263       4.400 106.931  67.570  1.00  0.00           C
ATOM   4283  C27 POPEB 263       3.930 106.741  66.120  1.00  0.00           C
ATOM   4286  C28 POPEB 263       4.960 107.291  65.110  1.00  0.00           C
ATOM   4289  C29 POPEB 263       4.480 107.301  63.680  1.00  0.00           C
ATOM   4291 0C21 POPEB 263       4.310 106.231  62.880  1.00  0.00           C
ATOM   4293 1C21 POPEB 263       4.580 104.791  63.240  1.00  0.00           C
ATOM   4296 2C21 POPEB 263       5.280 104.001  62.110  1.00  0.00           C
ATOM   4299 3C21 POPEB 263       4.410 103.781  60.860  1.00  0.00           C
ATOM   4302 4C21 POPEB 263       5.160 103.061  59.730  1.00  0.00           C
ATOM   4305 5C21 POPEB 263       4.320 102.921  58.450  1.00  0.00           C
ATOM   4308 6C21 POPEB 263       4.240 104.211  57.630  1.00  0.00           C
ATOM   4311 7C21 POPEB 263       3.370 104.071  56.370  1.00  0.00           C
ATOM   4314 8C21 POPEB 263       3.350 105.321  55.490  1.00  0.00           C
ATOM   4318  C33 POPEB 263       3.090 111.031  74.480  1.00  0.00           C
ATOM   4321  C34 POPEB 263       2.630 112.281  73.730  1.00  0.00           C
ATOM   4324  C35 POPEB 263       1.180 112.061  73.270  1.00  0.00           C
ATOM   4327  C36 POPEB 263       0.590 113.131  72.330  1.00  0.00           C
ATOM   4330  C37 POPEB 263      -0.910 112.881  72.150  1.00  0.00           C
ATOM   4333  C38 POPEB 263      -1.580 113.771  71.090  1.00  0.00           C
ATOM   4336  C39 POPEB 263      -1.340 113.231  69.680  1.00  0.00           C
ATOM   4339 0C31 POPEB 263      -1.870 114.121  68.550  1.00  0.00           C
ATOM   4342 1C31 POPEB 263      -1.630 113.441  67.200  1.00  0.00           C
ATOM   4345 2C31 POPEB 263      -1.580 114.391  65.990  1.00  0.00           C
ATOM   4348 3C31 POPEB 263      -2.930 114.671  65.330  1.00  0.00           C
ATOM   4351 4C31 POPEB 263      -2.720 115.361  63.970  1.00  0.00           C
ATOM   4354 5C31 POPEB 263      -4.010 115.751  63.250  1.00  0.00           C
ATOM   4357 6C31 POPEB 263      -3.720 116.501  61.950  1.00  0.00           C
ATOM   4361  NH3 POPEC 264      68.290 104.371  35.800  1.00  0.00           N
ATOM   4365  C12 POPEC 264      67.570 103.041  35.840  1.00  0.00           C
ATOM   4368  C11 POPEC 264      67.710 102.341  37.220  1.00  0.00           C
ATOM   4371  P   POPEC 264      67.360  99.731  36.820  1.00  0.00           P
ATOM   4372  O13 POPEC 264      66.330  98.711  37.070  1.00  0.00           O
ATOM   4373  O14 POPEC 264      67.700  99.841  35.390  1.00  0.00           O
ATOM   4374  O11 POPEC 264      68.640  99.391  37.660  1.00  0.00           O
ATOM   4375  O12 POPEC 264      66.910 101.161  37.350  1.00  0.00           O
ATOM   4376  C1  POPEC 264      68.480  98.651  38.880  1.00  0.00           C
ATOM   4379  C2  POPEC 264      69.830  98.641  39.630  1.00  0.00           C
ATOM   4381  O21 POPEC 264      69.820  97.721  40.740  1.00  0.00           O
ATOM   4382  C21 POPEC 264      69.260  98.091  41.870  1.00  0.00           C
ATOM   4383  O22 POPEC 264      68.590  99.081  42.060  1.00  0.00           O
ATOM   4384  C22 POPEC 264      69.590  97.031  42.930  1.00  0.00           C
ATOM   4387  C3  POPEC 264      70.280 100.091  39.980  1.00  0.00           C
ATOM   4390  O31 POPEC 264      71.360 100.111  40.930  1.00  0.00           O
ATOM   4391  C31 POPEC 264      72.540  99.721  40.460  1.00  0.00           C
ATOM   4392  O32 POPEC 264      72.800  99.461  39.300  1.00  0.00           O
ATOM   4393  C32 POPEC 264      73.530  99.621  41.610  1.00  0.00           C
ATOM   4396  C23 POPEC 264      69.270  97.491  44.380  1.00  0.00           C
ATOM   4399  C24 POPEC 264      69.450  96.351  45.380  1.00  0.00           C
ATOM   4402  C25 POPEC 264      69.200  96.781  46.840  1.00  0.00           C
ATOM   4405  C26 POPEC 264      70.490  96.961  47.660  1.00  0.00           C
ATOM   4408  C27 POPEC 264      71.060  95.641  48.200  1.00  0.00           C
ATOM   4411  C28 POPEC 264      72.230  95.851  49.190  1.00  0.00           C
ATOM   4414  C29 POPEC 264      72.430  94.681  50.130  1.00  0.00           C
ATOM   4416 0C21 POPEC 264      72.510  94.761  51.470  1.00  0.00           C
ATOM   4418 1C21 POPEC 264      72.430  96.031  52.280  1.00  0.00           C
ATOM   4421 2C21 POPEC 264      72.480  95.821  53.810  1.00  0.00           C
ATOM   4424 3C21 POPEC 264      71.310  95.001  54.380  1.00  0.00           C
ATOM   4427 4C21 POPEC 264      71.360  94.931  55.920  1.00  0.00           C
ATOM   4430 5C21 POPEC 264      70.330  93.981  56.550  1.00  0.00           C
ATOM   4433 6C21 POPEC 264      70.610  92.491  56.260  1.00  0.00           C
ATOM   4436 7C21 POPEC 264      69.600  91.551  56.930  1.00  0.00           C
ATOM   4439 8C21 POPEC 264      69.790  90.081  56.540  1.00  0.00           C
ATOM   4443  C33 POPEC 264      72.880  99.201  42.950  1.00  0.00           C
ATOM   4446  C34 POPEC 264      73.870  99.271  44.110  1.00  0.00           C
ATOM   4449  C35 POPEC 264      73.210  99.091  45.480  1.00  0.00           C
ATOM   4452  C36 POPEC 264      74.140  99.511  46.620  1.00  0.00           C
ATOM   4455  C37 POPEC 264      73.500  99.361  48.000  1.00  0.00           C
ATOM   4458  C38 POPEC 264      74.380  99.991  49.100  1.00  0.00           C
ATOM   4461  C39 POPEC 264      73.750  99.891  50.490  1.00  0.00           C
ATOM   4464 0C31 POPEC 264      74.550 100.671  51.530  1.00  0.00           C
ATOM   4467 1C31 POPEC 264      73.880 100.671  52.910  1.00  0.00           C
ATOM   4470 2C31 POPEC 264      74.690 101.471  53.930  1.00  0.00           C
ATOM   4473 3C31 POPEC 264      73.950 101.641  55.270  1.00  0.00           C
ATOM   4476 4C31 POPEC 264      72.820 102.681  55.190  1.00  0.00           C
ATOM   4479 5C31 POPEC 264      72.250 103.071  56.560  1.00  0.00           C
ATOM   4482 6C31 POPEC 264      71.230 104.211  56.450  1.00  0.00           C
ATOM   4486  NH3 POPED 265       8.780 112.501  34.780  1.00  0.00           N
ATOM   4490  C12 POPED 265       7.350 112.091  34.970  1.00  0.00           C
ATOM   4493  C11 POPED 265       6.510 112.621  33.800  1.00  0.00           C
ATOM   4496  P   POPED 265       4.080 113.521  34.230  1.00  0.00           P
ATOM   4497  O13 POPED 265       4.260 114.561  33.190  1.00  0.00           O
ATOM   4498  O14 POPED 265       2.710 112.991  34.450  1.00  0.00           O
ATOM   4499  O11 POPED 265       4.630 114.211  35.560  1.00  0.00           O
ATOM   4500  O12 POPED 265       5.130 112.341  34.020  1.00  0.00           O
ATOM   4501  C1  POPED 265       4.380 113.591  36.820  1.00  0.00           C
ATOM   4504  C2  POPED 265       5.250 114.301  37.880  1.00  0.00           C
ATOM   4506  O21 POPED 265       5.260 113.531  39.090  1.00  0.00           O
ATOM   4507  C21 POPED 265       4.300 113.721  39.960  1.00  0.00           C
ATOM   4508  O22 POPED 265       3.210 114.231  39.740  1.00  0.00           O
ATOM   4509  C22 POPED 265       4.810 113.301  41.350  1.00  0.00           C
ATOM   4512  C3  POPED 265       4.890 115.811  38.030  1.00  0.00           C
ATOM   4515  O31 POPED 265       5.320 116.351  39.300  1.00  0.00           O
ATOM   4516  C31 POPED 265       5.340 117.691  39.310  1.00  0.00           C
ATOM   4517  O32 POPED 265       5.630 118.381  38.350  1.00  0.00           O
ATOM   4518  C32 POPED 265       4.760 118.201  40.640  1.00  0.00           C
ATOM   4521  C23 POPED 265       3.740 113.071  42.450  1.00  0.00           C
ATOM   4524  C24 POPED 265       4.330 113.271  43.860  1.00  0.00           C
ATOM   4527  C25 POPED 265       3.480 112.691  45.010  1.00  0.00           C
ATOM   4530  C26 POPED 265       4.030 113.071  46.400  1.00  0.00           C
ATOM   4533  C27 POPED 265       3.370 112.291  47.560  1.00  0.00           C
ATOM   4536  C28 POPED 265       3.920 112.671  48.960  1.00  0.00           C
ATOM   4539  C29 POPED 265       3.450 114.021  49.440  1.00  0.00           C
ATOM   4541 0C21 POPED 265       3.140 114.371  50.700  1.00  0.00           C
ATOM   4543 1C21 POPED 265       3.190 113.461  51.910  1.00  0.00           C
ATOM   4546 2C21 POPED 265       2.250 113.911  53.060  1.00  0.00           C
ATOM   4549 3C21 POPED 265       2.680 115.231  53.720  1.00  0.00           C
ATOM   4552 4C21 POPED 265       2.110 115.431  55.140  1.00  0.00           C
ATOM   4555 5C21 POPED 265       0.640 115.851  55.210  1.00  0.00           C
ATOM   4558 6C21 POPED 265       0.220 116.161  56.660  1.00  0.00           C
ATOM   4561 7C21 POPED 265      -1.250 116.581  56.810  1.00  0.00           C
ATOM   4564 8C21 POPED 265      -1.590 117.051  58.230  1.00  0.00           C
ATOM   4568  C33 POPED 265       3.940 117.121  41.390  1.00  0.00           C
ATOM   4571  C34 POPED 265       2.900 117.651  42.380  1.00  0.00           C
ATOM   4574  C35 POPED 265       3.450 118.191  43.700  1.00  0.00           C
ATOM   4577  C36 POPED 265       2.340 118.321  44.750  1.00  0.00           C
ATOM   4580  C37 POPED 265       2.830 118.891  46.090  1.00  0.00           C
ATOM   4583  C38 POPED 265       1.720 119.111  47.120  1.00  0.00           C
ATOM   4586  C39 POPED 265       2.230 119.821  48.380  1.00  0.00           C
ATOM   4589 0C31 POPED 265       2.720 118.871  49.490  1.00  0.00           C
ATOM   4592 1C31 POPED 265       3.530 119.601  50.570  1.00  0.00           C
ATOM   4595 2C31 POPED 265       3.830 118.741  51.810  1.00  0.00           C
ATOM   4598 3C31 POPED 265       5.020 119.281  52.630  1.00  0.00           C
ATOM   4601 4C31 POPED 265       5.260 118.491  53.930  1.00  0.00           C
ATOM   4604 5C31 POPED 265       6.630 118.741  54.600  1.00  0.00           C
ATOM   4607 6C31 POPED 265       7.250 120.121  54.360  1.00  0.00           C
ATOM   4611  NH3 POPEE 266      81.750  75.681  36.230  1.00  0.00           N
ATOM   4615  C12 POPEE 266      82.940  75.931  35.340  1.00  0.00           C
ATOM   4618  C11 POPEE 266      84.070  76.621  36.110  1.00  0.00           C
ATOM   4621  P   POPEE 266      84.220  79.091  36.930  1.00  0.00           P
ATOM   4622  O13 POPEE 266      85.660  78.951  36.590  1.00  0.00           O
ATOM   4623  O14 POPEE 266      83.400  80.041  36.150  1.00  0.00           O
ATOM   4624  O11 POPEE 266      84.120  79.401  38.470  1.00  0.00           O
ATOM   4625  O12 POPEE 266      83.530  77.681  36.890  1.00  0.00           O
ATOM   4626  C1  POPEE 266      85.070  78.831  39.400  1.00  0.00           C
ATOM   4629  C2  POPEE 266      84.810  77.331  39.740  1.00  0.00           C
ATOM   4631  O21 POPEE 266      83.820  77.091  40.770  1.00  0.00           O
ATOM   4632  C21 POPEE 266      84.160  77.521  42.000  1.00  0.00           C
ATOM   4633  O22 POPEE 266      85.200  78.061  42.310  1.00  0.00           O
ATOM   4634  C22 POPEE 266      83.190  76.981  43.030  1.00  0.00           C
ATOM   4637  C3  POPEE 266      86.120  76.521  40.000  1.00  0.00           C
ATOM   4640  O31 POPEE 266      85.780  75.151  40.310  1.00  0.00           O
ATOM   4641  C31 POPEE 266      86.660  74.341  40.980  1.00  0.00           C
ATOM   4642  O32 POPEE 266      86.420  73.161  41.170  1.00  0.00           O
ATOM   4643  C32 POPEE 266      87.920  75.041  41.470  1.00  0.00           C
ATOM   4646  C23 POPEE 266      83.730  75.641  43.590  1.00  0.00           C
ATOM   4649  C24 POPEE 266      83.340  75.381  45.050  1.00  0.00           C
ATOM   4652  C25 POPEE 266      84.150  74.251  45.680  1.00  0.00           C
ATOM   4655  C26 POPEE 266      83.710  73.931  47.110  1.00  0.00           C
ATOM   4658  C27 POPEE 266      84.510  72.771  47.730  1.00  0.00           C
ATOM   4661  C28 POPEE 266      83.860  72.181  48.990  1.00  0.00           C
ATOM   4664  C29 POPEE 266      83.870  73.081  50.200  1.00  0.00           C
ATOM   4666 0C21 POPEE 266      84.430  72.831  51.400  1.00  0.00           C
ATOM   4668 1C21 POPEE 266      85.220  71.611  51.810  1.00  0.00           C
ATOM   4671 2C21 POPEE 266      86.590  71.951  52.430  1.00  0.00           C
ATOM   4674 3C21 POPEE 266      87.480  72.781  51.490  1.00  0.00           C
ATOM   4677 4C21 POPEE 266      88.960  72.821  51.900  1.00  0.00           C
ATOM   4680 5C21 POPEE 266      89.230  73.411  53.290  1.00  0.00           C
ATOM   4683 6C21 POPEE 266      90.740  73.601  53.540  1.00  0.00           C
ATOM   4686 7C21 POPEE 266      91.080  73.981  54.980  1.00  0.00           C
ATOM   4689 8C21 POPEE 266      92.580  74.151  55.220  1.00  0.00           C
ATOM   4693  C33 POPEE 266      88.950  74.111  42.170  1.00  0.00           C
ATOM   4696  C34 POPEE 266      89.380  74.681  43.530  1.00  0.00           C
ATOM   4699  C35 POPEE 266      89.980  76.091  43.480  1.00  0.00           C
ATOM   4702  C36 POPEE 266      89.970  76.741  44.860  1.00  0.00           C
ATOM   4705  C37 POPEE 266      90.470  78.181  44.820  1.00  0.00           C
ATOM   4708  C38 POPEE 266      90.030  79.021  46.020  1.00  0.00           C
ATOM   4711  C39 POPEE 266      90.480  80.481  45.900  1.00  0.00           C
ATOM   4714 0C31 POPEE 266      89.880  81.381  46.980  1.00  0.00           C
ATOM   4717 1C31 POPEE 266      90.430  81.061  48.380  1.00  0.00           C
ATOM   4720 2C31 POPEE 266      89.810  81.941  49.470  1.00  0.00           C
ATOM   4723 3C31 POPEE 266      90.380  81.661  50.870  1.00  0.00           C
ATOM   4726 4C31 POPEE 266      91.870  82.001  50.980  1.00  0.00           C
ATOM   4729 5C31 POPEE 266      92.390  82.001  52.430  1.00  0.00           C
ATOM   4732 6C31 POPEE 266      93.880  82.341  52.530  1.00  0.00           C
ATOM   4736  NH3 POPEF 267      72.600  14.721  32.480  1.00  0.00           N
ATOM   4740  C12 POPEF 267      73.950  14.061  32.560  1.00  0.00           C
ATOM   4743  C11 POPEF 267      75.100  15.081  32.430  1.00  0.00           C
ATOM   4746  P   POPEF 267      77.670  15.261  32.500  1.00  0.00           P
ATOM   4747  O13 POPEF 267      78.880  14.471  32.140  1.00  0.00           O
ATOM   4748  O14 POPEF 267      77.480  16.521  31.750  1.00  0.00           O
ATOM   4749  O11 POPEF 267      77.800  15.661  34.030  1.00  0.00           O
ATOM   4750  O12 POPEF 267      76.360  14.381  32.380  1.00  0.00           O
ATOM   4751  C1  POPEF 267      77.080  15.001  35.090  1.00  0.00           C
ATOM   4754  C2  POPEF 267      76.410  16.011  36.080  1.00  0.00           C
ATOM   4756  O21 POPEF 267      77.190  16.261  37.260  1.00  0.00           O
ATOM   4757  C21 POPEF 267      77.340  15.281  38.140  1.00  0.00           C
ATOM   4758  O22 POPEF 267      77.130  14.101  37.940  1.00  0.00           O
ATOM   4759  C22 POPEF 267      77.660  15.891  39.530  1.00  0.00           C
ATOM   4762  C3  POPEF 267      74.950  15.581  36.420  1.00  0.00           C
ATOM   4765  O31 POPEF 267      74.440  16.301  37.570  1.00  0.00           O
ATOM   4766  C31 POPEF 267      74.180  15.571  38.640  1.00  0.00           C
ATOM   4767  O32 POPEF 267      74.260  14.361  38.720  1.00  0.00           O
ATOM   4768  C32 POPEF 267      73.850  16.491  39.810  1.00  0.00           C
ATOM   4771  C23 POPEF 267      78.810  15.211  40.300  1.00  0.00           C
ATOM   4774  C24 POPEF 267      78.380  14.061  41.240  1.00  0.00           C
ATOM   4777  C25 POPEF 267      77.810  14.511  42.600  1.00  0.00           C
ATOM   4780  C26 POPEF 267      77.720  13.361  43.620  1.00  0.00           C
ATOM   4783  C27 POPEF 267      77.420  13.851  45.050  1.00  0.00           C
ATOM   4786  C28 POPEF 267      77.540  12.741  46.120  1.00  0.00           C
ATOM   4789  C29 POPEF 267      76.350  11.811  46.210  1.00  0.00           C
ATOM   4791 0C21 POPEF 267      76.120  10.971  47.240  1.00  0.00           C
ATOM   4793 1C21 POPEF 267      77.030  10.781  48.430  1.00  0.00           C
ATOM   4796 2C21 POPEF 267      76.570  11.561  49.680  1.00  0.00           C
ATOM   4799 3C21 POPEF 267      77.660  11.591  50.770  1.00  0.00           C
ATOM   4802 4C21 POPEF 267      77.220  12.311  52.050  1.00  0.00           C
ATOM   4805 5C21 POPEF 267      76.250  11.501  52.930  1.00  0.00           C
ATOM   4808 6C21 POPEF 267      76.900  10.301  53.630  1.00  0.00           C
ATOM   4811 7C21 POPEF 267      75.900   9.541  54.510  1.00  0.00           C
ATOM   4814 8C21 POPEF 267      76.520   8.331  55.210  1.00  0.00           C
ATOM   4818  C33 POPEF 267      73.700  15.661  41.090  1.00  0.00           C
ATOM   4821  C34 POPEF 267      73.540  16.541  42.330  1.00  0.00           C
ATOM   4824  C35 POPEF 267      73.080  15.691  43.530  1.00  0.00           C
ATOM   4827  C36 POPEF 267      72.960  16.531  44.790  1.00  0.00           C
ATOM   4830  C37 POPEF 267      71.990  15.961  45.830  1.00  0.00           C
ATOM   4833  C38 POPEF 267      71.880  16.871  47.050  1.00  0.00           C
ATOM   4836  C39 POPEF 267      72.990  16.671  48.090  1.00  0.00           C
ATOM   4839 0C31 POPEF 267      72.910  15.301  48.770  1.00  0.00           C
ATOM   4842 1C31 POPEF 267      73.600  15.251  50.140  1.00  0.00           C
ATOM   4845 2C31 POPEF 267      73.280  13.931  50.870  1.00  0.00           C
ATOM   4848 3C31 POPEF 267      73.450  14.031  52.390  1.00  0.00           C
ATOM   4851 4C31 POPEF 267      72.830  12.821  53.110  1.00  0.00           C
ATOM   4854 5C31 POPEF 267      72.840  12.971  54.640  1.00  0.00           C
ATOM   4857 6C31 POPEF 267      72.270  11.741  55.350  1.00  0.00           C
ATOM   4861  NH3 POPEG 268      34.730   2.791  30.520  1.00  0.00           N
ATOM   4865  C12 POPEG 268      35.000   4.261  30.730  1.00  0.00           C
ATOM   4868  C11 POPEG 268      33.680   5.081  30.780  1.00  0.00           C
ATOM   4871  P   POPEG 268      34.940   7.361  30.660  1.00  0.00           P
ATOM   4872  O13 POPEG 268      34.660   8.781  30.970  1.00  0.00           O
ATOM   4873  O14 POPEG 268      35.120   7.001  29.230  1.00  0.00           O
ATOM   4874  O11 POPEG 268      36.130   6.831  31.560  1.00  0.00           O
ATOM   4875  O12 POPEG 268      33.820   6.431  31.250  1.00  0.00           O
ATOM   4876  C1  POPEG 268      36.580   7.631  32.670  1.00  0.00           C
ATOM   4879  C2  POPEG 268      35.580   7.791  33.860  1.00  0.00           C
ATOM   4881  O21 POPEG 268      36.340   8.311  34.980  1.00  0.00           O
ATOM   4882  C21 POPEG 268      35.710   9.131  35.790  1.00  0.00           C
ATOM   4883  O22 POPEG 268      34.580   9.581  35.630  1.00  0.00           O
ATOM   4884  C22 POPEG 268      36.580   9.381  37.020  1.00  0.00           C
ATOM   4887  C3  POPEG 268      34.920   6.451  34.300  1.00  0.00           C
ATOM   4890  O31 POPEG 268      33.620   6.671  34.890  1.00  0.00           O
ATOM   4891  C31 POPEG 268      33.540   6.671  36.210  1.00  0.00           C
ATOM   4892  O32 POPEG 268      34.420   6.311  36.980  1.00  0.00           O
ATOM   4893  C32 POPEG 268      32.130   7.131  36.610  1.00  0.00           C
ATOM   4896  C23 POPEG 268      35.980  10.461  37.940  1.00  0.00           C
ATOM   4899  C24 POPEG 268      36.500  10.381  39.390  1.00  0.00           C
ATOM   4902  C25 POPEG 268      38.020  10.541  39.530  1.00  0.00           C
ATOM   4905  C26 POPEG 268      38.440  10.621  41.000  1.00  0.00           C
ATOM   4908  C27 POPEG 268      39.890  11.091  41.170  1.00  0.00           C
ATOM   4911  C28 POPEG 268      40.310  11.261  42.650  1.00  0.00           C
ATOM   4914  C29 POPEG 268      39.540  12.381  43.300  1.00  0.00           C
ATOM   4916 0C21 POPEG 268      39.680  12.781  44.580  1.00  0.00           C
ATOM   4918 1C21 POPEG 268      40.600  12.181  45.610  1.00  0.00           C
ATOM   4921 2C21 POPEG 268      41.650  13.191  46.130  1.00  0.00           C
ATOM   4924 3C21 POPEG 268      42.790  13.481  45.140  1.00  0.00           C
ATOM   4927 4C21 POPEG 268      43.710  14.641  45.580  1.00  0.00           C
ATOM   4930 5C21 POPEG 268      44.200  14.571  47.040  1.00  0.00           C
ATOM   4933 6C21 POPEG 268      44.900  15.861  47.490  1.00  0.00           C
ATOM   4936 7C21 POPEG 268      45.130  15.901  49.000  1.00  0.00           C
ATOM   4939 8C21 POPEG 268      45.550  17.291  49.490  1.00  0.00           C
ATOM   4943  C33 POPEG 268      31.700   6.781  38.050  1.00  0.00           C
ATOM   4946  C34 POPEG 268      32.400   7.621  39.120  1.00  0.00           C
ATOM   4949  C35 POPEG 268      31.790   7.441  40.520  1.00  0.00           C
ATOM   4952  C36 POPEG 268      32.650   8.151  41.580  1.00  0.00           C
ATOM   4955  C37 POPEG 268      31.860   8.631  42.800  1.00  0.00           C
ATOM   4958  C38 POPEG 268      32.710   9.551  43.690  1.00  0.00           C
ATOM   4961  C39 POPEG 268      31.920  10.201  44.830  1.00  0.00           C
ATOM   4964 0C31 POPEG 268      31.880   9.361  46.120  1.00  0.00           C
ATOM   4967 1C31 POPEG 268      33.020   9.701  47.100  1.00  0.00           C
ATOM   4970 2C31 POPEG 268      32.880   8.961  48.440  1.00  0.00           C
ATOM   4973 3C31 POPEG 268      33.820   9.491  49.530  1.00  0.00           C
ATOM   4976 4C31 POPEG 268      34.910   8.471  49.930  1.00  0.00           C
ATOM   4979 5C31 POPEG 268      35.900   9.021  50.960  1.00  0.00           C
ATOM   4982 6C31 POPEG 268      37.010   8.051  51.350  1.00  0.00           C
ATOM   4986  NH3 POPEH 269     111.060  84.421  33.550  1.00  0.00           N
ATOM   4990  C12 POPEH 269     111.850  83.131  33.350  1.00  0.00           C
ATOM   4993  C11 POPEH 269     112.720  82.741  34.580  1.00  0.00           C
ATOM   4996  P   POPEH 269     113.820  80.271  34.340  1.00  0.00           P
ATOM   4997  O13 POPEH 269     113.190  79.291  33.400  1.00  0.00           O
ATOM   4998  O14 POPEH 269     115.030  80.991  33.860  1.00  0.00           O
ATOM   4999  O11 POPEH 269     114.080  79.561  35.710  1.00  0.00           O
ATOM   5000  O12 POPEH 269     112.740  81.331  34.760  1.00  0.00           O
ATOM   5001  C1  POPEH 269     114.500  80.211  36.900  1.00  0.00           C
ATOM   5004  C2  POPEH 269     115.660  79.381  37.520  1.00  0.00           C
ATOM   5006  O21 POPEH 269     115.240  78.241  38.280  1.00  0.00           O
ATOM   5007  C21 POPEH 269     114.610  78.431  39.420  1.00  0.00           C
ATOM   5008  O22 POPEH 269     114.220  79.491  39.860  1.00  0.00           O
ATOM   5009  C22 POPEH 269     114.630  77.111  40.200  1.00  0.00           C
ATOM   5012  C3  POPEH 269     116.750  80.231  38.250  1.00  0.00           C
ATOM   5015  O31 POPEH 269     117.840  79.421  38.740  1.00  0.00           O
ATOM   5016  C31 POPEH 269     118.740  79.001  37.840  1.00  0.00           C
ATOM   5017  O32 POPEH 269     118.700  79.251  36.640  1.00  0.00           O
ATOM   5018  C32 POPEH 269     119.830  78.161  38.530  1.00  0.00           C
ATOM   5021  C23 POPEH 269     113.410  76.911  41.120  1.00  0.00           C
ATOM   5024  C24 POPEH 269     113.680  75.871  42.220  1.00  0.00           C
ATOM   5027  C25 POPEH 269     114.470  76.461  43.400  1.00  0.00           C
ATOM   5030  C26 POPEH 269     114.760  75.431  44.500  1.00  0.00           C
ATOM   5033  C27 POPEH 269     115.160  76.101  45.830  1.00  0.00           C
ATOM   5036  C28 POPEH 269     115.540  75.111  46.940  1.00  0.00           C
ATOM   5039  C29 POPEH 269     116.960  74.641  46.770  1.00  0.00           C
ATOM   5041 0C21 POPEH 269     118.070  74.831  47.510  1.00  0.00           C
ATOM   5043 1C21 POPEH 269     118.310  75.561  48.810  1.00  0.00           C
ATOM   5046 2C21 POPEH 269     117.130  76.131  49.620  1.00  0.00           C
ATOM   5049 3C21 POPEH 269     117.610  76.791  50.910  1.00  0.00           C
ATOM   5052 4C21 POPEH 269     116.480  77.311  51.800  1.00  0.00           C
ATOM   5055 5C21 POPEH 269     117.020  78.081  53.010  1.00  0.00           C
ATOM   5058 6C21 POPEH 269     117.470  79.501  52.650  1.00  0.00           C
ATOM   5061 7C21 POPEH 269     118.390  80.121  53.710  1.00  0.00           C
ATOM   5064 8C21 POPEH 269     118.650  81.611  53.480  1.00  0.00           C
ATOM   5068  C33 POPEH 269     121.212  78.281  37.850  1.00  0.00           C
ATOM   5071  C34 POPEH 269     122.382  78.291  38.860  1.00  0.00           C
ATOM   5074  C35 POPEH 269     123.752  78.281  38.180  1.00  0.00           C
ATOM   5077  C36 POPEH 269     124.872  78.921  39.020  1.00  0.00           C
ATOM   5080  C37 POPEH 269     126.232  78.871  38.310  1.00  0.00           C
ATOM   5083  C38 POPEH 269     127.382  79.561  39.060  1.00  0.00           C
ATOM   5086  C39 POPEH 269     127.112  81.021  39.440  1.00  0.00           C
ATOM   5089 0C31 POPEH 269     128.412  81.791  39.710  1.00  0.00           C
ATOM   5092 1C31 POPEH 269     128.182  83.241  40.160  1.00  0.00           C
ATOM   5095 2C31 POPEH 269     127.722  83.351  41.620  1.00  0.00           C
ATOM   5098 3C31 POPEH 269     127.252  84.761  42.020  1.00  0.00           C
ATOM   5101 4C31 POPEH 269     128.382  85.781  42.150  1.00  0.00           C
ATOM   5104 5C31 POPEH 269     127.932  87.201  42.510  1.00  0.00           C
ATOM   5107 6C31 POPEH 269     129.112  88.141  42.770  1.00  0.00           C
ATOM   5111  NH3 POPEI 270      96.780  27.661  28.660  1.00  0.00           N
ATOM   5115  C12 POPEI 270      95.800  27.061  29.630  1.00  0.00           C
ATOM   5118  C11 POPEI 270      95.130  25.831  29.020  1.00  0.00           C
ATOM   5121  P   POPEI 270      96.400  23.661  29.610  1.00  0.00           P
ATOM   5122  O13 POPEI 270      95.250  22.741  29.560  1.00  0.00           O
ATOM   5123  O14 POPEI 270      97.690  23.051  29.240  1.00  0.00           O
ATOM   5124  O11 POPEI 270      96.480  24.401  31.000  1.00  0.00           O
ATOM   5125  O12 POPEI 270      96.110  24.861  28.640  1.00  0.00           O
ATOM   5126  C1  POPEI 270      96.830  23.811  32.250  1.00  0.00           C
ATOM   5129  C2  POPEI 270      95.770  22.811  32.780  1.00  0.00           C
ATOM   5131  O21 POPEI 270      95.650  22.991  34.210  1.00  0.00           O
ATOM   5132  C21 POPEI 270      94.430  23.011  34.740  1.00  0.00           C
ATOM   5133  O22 POPEI 270      93.380  22.851  34.150  1.00  0.00           O
ATOM   5134  C22 POPEI 270      94.540  23.171  36.260  1.00  0.00           C
ATOM   5137  C3  POPEI 270      96.220  21.351  32.450  1.00  0.00           C
ATOM   5140  O31 POPEI 270      95.160  20.411  32.640  1.00  0.00           O
ATOM   5141  C31 POPEI 270      95.000  19.691  33.770  1.00  0.00           C
ATOM   5142  O32 POPEI 270      93.950  19.161  34.070  1.00  0.00           O
ATOM   5143  C32 POPEI 270      96.250  19.631  34.670  1.00  0.00           C
ATOM   5146  C23 POPEI 270      94.110  21.881  36.990  1.00  0.00           C
ATOM   5149  C24 POPEI 270      94.340  21.851  38.500  1.00  0.00           C
ATOM   5152  C25 POPEI 270      93.750  20.571  39.110  1.00  0.00           C
ATOM   5155  C26 POPEI 270      93.710  20.561  40.650  1.00  0.00           C
ATOM   5158  C27 POPEI 270      93.070  19.291  41.240  1.00  0.00           C
ATOM   5161  C28 POPEI 270      92.320  19.531  42.560  1.00  0.00           C
ATOM   5164  C29 POPEI 270      92.150  18.251  43.350  1.00  0.00           C
ATOM   5166 0C21 POPEI 270      92.390  18.081  44.660  1.00  0.00           C
ATOM   5168 1C21 POPEI 270      92.830  19.131  45.650  1.00  0.00           C
ATOM   5171 2C21 POPEI 270      91.820  19.351  46.780  1.00  0.00           C
ATOM   5174 3C21 POPEI 270      91.820  18.251  47.860  1.00  0.00           C
ATOM   5177 4C21 POPEI 270      90.980  18.671  49.080  1.00  0.00           C
ATOM   5180 5C21 POPEI 270      91.050  17.671  50.240  1.00  0.00           C
ATOM   5183 6C21 POPEI 270      90.360  18.201  51.510  1.00  0.00           C
ATOM   5186 7C21 POPEI 270      90.390  17.191  52.660  1.00  0.00           C
ATOM   5189 8C21 POPEI 270      89.730  17.711  53.940  1.00  0.00           C
ATOM   5193  C33 POPEI 270      96.040  18.691  35.880  1.00  0.00           C
ATOM   5196  C34 POPEI 270      97.220  18.631  36.860  1.00  0.00           C
ATOM   5199  C35 POPEI 270      98.610  18.501  36.220  1.00  0.00           C
ATOM   5202  C36 POPEI 270      99.650  17.901  37.190  1.00  0.00           C
ATOM   5205  C37 POPEI 270      99.920  18.751  38.450  1.00  0.00           C
ATOM   5208  C38 POPEI 270     100.690  17.991  39.530  1.00  0.00           C
ATOM   5211  C39 POPEI 270      99.860  16.901  40.230  1.00  0.00           C
ATOM   5214 0C31 POPEI 270      98.920  17.441  41.310  1.00  0.00           C
ATOM   5217 1C31 POPEI 270      97.980  16.341  41.830  1.00  0.00           C
ATOM   5220 2C31 POPEI 270      97.540  16.571  43.280  1.00  0.00           C
ATOM   5223 3C31 POPEI 270      96.650  15.441  43.800  1.00  0.00           C
ATOM   5226 4C31 POPEI 270      96.490  15.471  45.330  1.00  0.00           C
ATOM   5229 5C31 POPEI 270      95.890  14.171  45.880  1.00  0.00           C
ATOM   5232 6C31 POPEI 270      95.590  14.231  47.380  1.00  0.00           C
ATOM   5236  NH3 POPEJ 271     110.830  26.101  76.990  1.00  0.00           N
ATOM   5240  C12 POPEJ 271     110.630  26.921  75.740  1.00  0.00           C
ATOM   5243  C11 POPEJ 271     110.070  28.301  76.070  1.00  0.00           C
ATOM   5246  P   POPEJ 271     111.430  30.171  74.800  1.00  0.00           P
ATOM   5247  O13 POPEJ 271     111.830  30.761  76.090  1.00  0.00           O
ATOM   5248  O14 POPEJ 271     112.500  29.491  74.040  1.00  0.00           O
ATOM   5249  O11 POPEJ 271     110.730  31.271  73.920  1.00  0.00           O
ATOM   5250  O12 POPEJ 271     110.210  29.161  74.950  1.00  0.00           O
ATOM   5251  C1  POPEJ 271     110.470  30.961  72.550  1.00  0.00           C
ATOM   5254  C2  POPEJ 271     110.160  32.241  71.730  1.00  0.00           C
ATOM   5256  O21 POPEJ 271     110.820  32.041  70.460  1.00  0.00           O
ATOM   5257  C21 POPEJ 271     110.110  32.271  69.380  1.00  0.00           C
ATOM   5258  O22 POPEJ 271     109.020  32.821  69.350  1.00  0.00           O
ATOM   5259  C22 POPEJ 271     110.880  31.761  68.160  1.00  0.00           C
ATOM   5262  C3  POPEJ 271     110.740  33.491  72.450  1.00  0.00           C
ATOM   5265  O31 POPEJ 271     110.760  34.681  71.620  1.00  0.00           O
ATOM   5266  C31 POPEJ 271     109.670  35.431  71.640  1.00  0.00           C
ATOM   5267  O32 POPEJ 271     108.640  35.191  72.250  1.00  0.00           O
ATOM   5268  C32 POPEJ 271     110.000  36.721  70.860  1.00  0.00           C
ATOM   5271  C23 POPEJ 271     110.090  31.871  66.840  1.00  0.00           C
ATOM   5274  C24 POPEJ 271     110.980  31.621  65.610  1.00  0.00           C
ATOM   5277  C25 POPEJ 271     110.350  32.111  64.300  1.00  0.00           C
ATOM   5280  C26 POPEJ 271     109.320  31.161  63.690  1.00  0.00           C
ATOM   5283  C27 POPEJ 271     108.550  31.831  62.550  1.00  0.00           C
ATOM   5286  C28 POPEJ 271     107.740  30.861  61.660  1.00  0.00           C
ATOM   5289  C29 POPEJ 271     108.620  30.071  60.720  1.00  0.00           C
ATOM   5291 0C21 POPEJ 271     109.050  30.471  59.510  1.00  0.00           C
ATOM   5293 1C21 POPEJ 271     108.760  31.811  58.870  1.00  0.00           C
ATOM   5296 2C21 POPEJ 271     110.040  32.631  58.600  1.00  0.00           C
ATOM   5299 3C21 POPEJ 271     110.810  32.221  57.330  1.00  0.00           C
ATOM   5302 4C21 POPEJ 271     110.120  32.651  56.020  1.00  0.00           C
ATOM   5305 5C21 POPEJ 271     110.220  34.161  55.750  1.00  0.00           C
ATOM   5308 6C21 POPEJ 271     109.280  34.651  54.650  1.00  0.00           C
ATOM   5311 7C21 POPEJ 271     109.350  36.171  54.470  1.00  0.00           C
ATOM   5314 8C21 POPEJ 271     108.250  36.721  53.560  1.00  0.00           C
ATOM   5318  C33 POPEJ 271     108.940  37.841  71.000  1.00  0.00           C
ATOM   5321  C34 POPEJ 271     109.410  39.201  70.450  1.00  0.00           C
ATOM   5324  C35 POPEJ 271     109.770  39.211  68.970  1.00  0.00           C
ATOM   5327  C36 POPEJ 271     109.530  40.591  68.340  1.00  0.00           C
ATOM   5330  C37 POPEJ 271     110.180  40.781  66.970  1.00  0.00           C
ATOM   5333  C38 POPEJ 271     109.700  42.071  66.300  1.00  0.00           C
ATOM   5336  C39 POPEJ 271     110.480  42.451  65.030  1.00  0.00           C
ATOM   5339 0C31 POPEJ 271     110.340  41.441  63.890  1.00  0.00           C
ATOM   5342 1C31 POPEJ 271     110.960  41.961  62.580  1.00  0.00           C
ATOM   5345 2C31 POPEJ 271     110.710  41.021  61.390  1.00  0.00           C
ATOM   5348 3C31 POPEJ 271     111.030  41.671  60.040  1.00  0.00           C
ATOM   5351 4C31 POPEJ 271     112.530  41.881  59.780  1.00  0.00           C
ATOM   5354 5C31 POPEJ 271     112.790  42.521  58.410  1.00  0.00           C
ATOM   5357 6C31 POPEJ 271     114.270  42.611  58.040  1.00  0.00           C
ATOM   5361  NH3 POPEK 272     113.720  23.561  36.020  1.00  0.00           N
ATOM   5365  C12 POPEK 272     113.310  24.881  35.390  1.00  0.00           C
ATOM   5368  C11 POPEK 272     111.800  25.131  35.570  1.00  0.00           C
ATOM   5371  P   POPEK 272     109.990  26.711  34.620  1.00  0.00           P
ATOM   5372  O13 POPEK 272     109.680  28.151  34.510  1.00  0.00           O
ATOM   5373  O14 POPEK 272     109.870  25.861  33.410  1.00  0.00           O
ATOM   5374  O11 POPEK 272     109.130  26.081  35.790  1.00  0.00           O
ATOM   5375  O12 POPEK 272     111.460  26.491  35.220  1.00  0.00           O
ATOM   5376  C1  POPEK 272     108.080  26.791  36.440  1.00  0.00           C
ATOM   5379  C2  POPEK 272     108.410  27.061  37.930  1.00  0.00           C
ATOM   5381  O21 POPEK 272     107.540  28.121  38.370  1.00  0.00           O
ATOM   5382  C21 POPEK 272     107.320  28.131  39.680  1.00  0.00           C
ATOM   5383  O22 POPEK 272     107.620  27.221  40.450  1.00  0.00           O
ATOM   5384  C22 POPEK 272     106.690  29.461  40.100  1.00  0.00           C
ATOM   5387  C3  POPEK 272     109.920  27.431  38.140  1.00  0.00           C
ATOM   5390  O31 POPEK 272     110.210  28.021  39.420  1.00  0.00           O
ATOM   5391  C31 POPEK 272     110.810  27.271  40.350  1.00  0.00           C
ATOM   5392  O32 POPEK 272     111.110  26.101  40.270  1.00  0.00           O
ATOM   5393  C32 POPEK 272     111.040  28.111  41.600  1.00  0.00           C
ATOM   5396  C23 POPEK 272     105.290  29.311  40.730  1.00  0.00           C
ATOM   5399  C24 POPEK 272     105.270  28.811  42.190  1.00  0.00           C
ATOM   5402  C25 POPEK 272     103.840  28.791  42.760  1.00  0.00           C
ATOM   5405  C26 POPEK 272     103.760  28.311  44.220  1.00  0.00           C
ATOM   5408  C27 POPEK 272     102.310  28.101  44.720  1.00  0.00           C
ATOM   5411  C28 POPEK 272     101.800  29.201  45.670  1.00  0.00           C
ATOM   5414  C29 POPEK 272     102.370  29.081  47.070  1.00  0.00           C
ATOM   5416 0C21 POPEK 272     101.690  29.101  48.230  1.00  0.00           C
ATOM   5418 1C21 POPEK 272     100.190  29.231  48.400  1.00  0.00           C
ATOM   5421 2C21 POPEK 272      99.690  30.691  48.500  1.00  0.00           C
ATOM   5424 3C21 POPEK 272      99.700  31.311  49.910  1.00  0.00           C
ATOM   5427 4C21 POPEK 272     101.100  31.701  50.420  1.00  0.00           C
ATOM   5430 5C21 POPEK 272     101.050  32.401  51.790  1.00  0.00           C
ATOM   5433 6C21 POPEK 272     102.450  32.631  52.360  1.00  0.00           C
ATOM   5436 7C21 POPEK 272     102.440  33.261  53.760  1.00  0.00           C
ATOM   5439 8C21 POPEK 272     103.840  33.411  54.360  1.00  0.00           C
ATOM   5443  C33 POPEK 272     109.980  27.781  42.670  1.00  0.00           C
ATOM   5446  C34 POPEK 272     110.090  28.661  43.910  1.00  0.00           C
ATOM   5449  C35 POPEK 272     111.230  28.281  44.850  1.00  0.00           C
ATOM   5452  C36 POPEK 272     111.190  29.121  46.130  1.00  0.00           C
ATOM   5455  C37 POPEK 272     112.230  28.691  47.180  1.00  0.00           C
ATOM   5458  C38 POPEK 272     111.630  28.741  48.600  1.00  0.00           C
ATOM   5461  C39 POPEK 272     112.660  28.961  49.710  1.00  0.00           C
ATOM   5464 0C31 POPEK 272     113.800  27.931  49.760  1.00  0.00           C
ATOM   5467 1C31 POPEK 272     114.660  28.131  51.010  1.00  0.00           C
ATOM   5470 2C31 POPEK 272     115.860  27.181  51.140  1.00  0.00           C
ATOM   5473 3C31 POPEK 272     115.500  25.711  51.420  1.00  0.00           C
ATOM   5476 4C31 POPEK 272     114.810  25.491  52.780  1.00  0.00           C
ATOM   5479 5C31 POPEK 272     114.810  24.021  53.210  1.00  0.00           C
ATOM   5482 6C31 POPEK 272     114.130  23.751  54.560  1.00  0.00           C
ATOM   5486  NH3 POPEL 273      67.510  56.211  26.780  1.00  0.00           N
ATOM   5490  C12 POPEL 273      68.030  57.521  27.320  1.00  0.00           C
ATOM   5493  C11 POPEL 273      68.050  57.611  28.870  1.00  0.00           C
ATOM   5496  P   POPEL 273      68.370  59.411  30.770  1.00  0.00           P
ATOM   5497  O13 POPEL 273      69.000  60.751  30.850  1.00  0.00           O
ATOM   5498  O14 POPEL 273      67.050  59.231  31.420  1.00  0.00           O
ATOM   5499  O11 POPEL 273      69.340  58.271  31.310  1.00  0.00           O
ATOM   5500  O12 POPEL 273      68.220  58.971  29.260  1.00  0.00           O
ATOM   5501  C1  POPEL 273      69.640  58.081  32.690  1.00  0.00           C
ATOM   5504  C2  POPEL 273      70.430  56.731  32.870  1.00  0.00           C
ATOM   5506  O21 POPEL 273      70.560  56.191  34.200  1.00  0.00           O
ATOM   5507  C21 POPEL 273      70.180  56.771  35.300  1.00  0.00           C
ATOM   5508  O22 POPEL 273      69.370  57.671  35.450  1.00  0.00           O
ATOM   5509  C22 POPEL 273      70.970  56.141  36.440  1.00  0.00           C
ATOM   5512  C3  POPEL 273      71.870  56.781  32.280  1.00  0.00           C
ATOM   5515  O31 POPEL 273      72.420  55.461  32.070  1.00  0.00           O
ATOM   5516  C31 POPEL 273      73.010  54.881  33.130  1.00  0.00           C
ATOM   5517  O32 POPEL 273      73.270  55.411  34.190  1.00  0.00           O
ATOM   5518  C32 POPEL 273      73.360  53.451  32.720  1.00  0.00           C
ATOM   5521  C23 POPEL 273      70.410  56.521  37.820  1.00  0.00           C
ATOM   5524  C24 POPEL 273      70.990  55.641  38.930  1.00  0.00           C
ATOM   5527  C25 POPEL 273      70.510  56.071  40.310  1.00  0.00           C
ATOM   5530  C26 POPEL 273      71.200  55.301  41.440  1.00  0.00           C
ATOM   5533  C27 POPEL 273      70.960  55.961  42.800  1.00  0.00           C
ATOM   5536  C28 POPEL 273      71.840  55.391  43.910  1.00  0.00           C
ATOM   5539  C29 POPEL 273      71.350  54.071  44.430  1.00  0.00           C
ATOM   5541 0C21 POPEL 273      71.170  53.761  45.730  1.00  0.00           C
ATOM   5543 1C21 POPEL 273      71.440  54.691  46.880  1.00  0.00           C
ATOM   5546 2C21 POPEL 273      70.860  54.181  48.210  1.00  0.00           C
ATOM   5549 3C21 POPEL 273      69.320  54.261  48.280  1.00  0.00           C
ATOM   5552 4C21 POPEL 273      68.760  53.521  49.500  1.00  0.00           C
ATOM   5555 5C21 POPEL 273      68.730  52.001  49.310  1.00  0.00           C
ATOM   5558 6C21 POPEL 273      68.480  51.241  50.610  1.00  0.00           C
ATOM   5561 7C21 POPEL 273      68.870  49.771  50.480  1.00  0.00           C
ATOM   5564 8C21 POPEL 273      68.730  49.001  51.790  1.00  0.00           C
ATOM   5568  C33 POPEL 273      73.830  52.551  33.890  1.00  0.00           C
ATOM   5571  C34 POPEL 273      74.320  51.191  33.380  1.00  0.00           C
ATOM   5574  C35 POPEL 273      74.590  50.171  34.490  1.00  0.00           C
ATOM   5577  C36 POPEL 273      75.780  50.521  35.390  1.00  0.00           C
ATOM   5580  C37 POPEL 273      76.100  49.341  36.310  1.00  0.00           C
ATOM   5583  C38 POPEL 273      77.430  49.441  37.070  1.00  0.00           C
ATOM   5586  C39 POPEL 273      77.380  50.291  38.350  1.00  0.00           C
ATOM   5589 0C31 POPEL 273      78.480  49.871  39.330  1.00  0.00           C
ATOM   5592 1C31 POPEL 273      78.320  50.471  40.740  1.00  0.00           C
ATOM   5595 2C31 POPEL 273      79.390  49.921  41.700  1.00  0.00           C
ATOM   5598 3C31 POPEL 273      79.210  50.341  43.160  1.00  0.00           C
ATOM   5601 4C31 POPEL 273      79.320  51.861  43.370  1.00  0.00           C
ATOM   5604 5C31 POPEL 273      79.170  52.271  44.840  1.00  0.00           C
ATOM   5607 6C31 POPEL 273      79.280  53.781  45.060  1.00  0.00           C
ATOM   5611  NH3 POPEM 274      91.730 119.651  32.050  1.00  0.00           N
ATOM   5615  C12 POPEM 274      91.170 121.051  32.000  1.00  0.00           C
ATOM   5618  C11 POPEM 274      90.000 121.151  31.010  1.00  0.00           C
ATOM   5621  P   POPEM 274      87.920 122.711  30.710  1.00  0.00           P
ATOM   5622  O13 POPEM 274      88.260 122.791  29.270  1.00  0.00           O
ATOM   5623  O14 POPEM 274      86.700 121.911  31.020  1.00  0.00           O
ATOM   5624  O11 POPEM 274      87.780 124.121  31.370  1.00  0.00           O
ATOM   5625  O12 POPEM 274      89.040 122.021  31.570  1.00  0.00           O
ATOM   5626  C1  POPEM 274      88.920 124.931  31.690  1.00  0.00           C
ATOM   5629  C2  POPEM 274      89.420 124.761  33.150  1.00  0.00           C
ATOM   5631  O21 POPEM 274      88.420 125.291  34.040  1.00  0.00           O
ATOM   5632  C21 POPEM 274      88.280 124.691  35.190  1.00  0.00           C
ATOM   5633  O22 POPEM 274      88.670 123.571  35.480  1.00  0.00           O
ATOM   5634  C22 POPEM 274      87.510 125.621  36.120  1.00  0.00           C
ATOM   5637  C3  POPEM 274      90.770 125.501  33.410  1.00  0.00           C
ATOM   5640  O31 POPEM 274      91.370 125.131  34.680  1.00  0.00           O
ATOM   5641  C31 POPEM 274      92.110 124.041  34.660  1.00  0.00           C
ATOM   5642  O32 POPEM 274      92.320 123.341  33.670  1.00  0.00           O
ATOM   5643  C32 POPEM 274      92.580 123.641  36.060  1.00  0.00           C
ATOM   5646  C23 POPEM 274      87.810 125.281  37.590  1.00  0.00           C
ATOM   5649  C24 POPEM 274      87.270 126.341  38.560  1.00  0.00           C
ATOM   5652  C25 POPEM 274      88.020 126.301  39.890  1.00  0.00           C
ATOM   5655  C26 POPEM 274      87.590 127.413  40.850  1.00  0.00           C
ATOM   5658  C27 POPEM 274      88.480 127.443  42.100  1.00  0.00           C
ATOM   5661  C28 POPEM 274      87.690 127.573  43.400  1.00  0.00           C
ATOM   5664  C29 POPEM 274      87.020 128.913  43.540  1.00  0.00           C
ATOM   5666 0C21 POPEM 274      86.490 129.333  44.700  1.00  0.00           C
ATOM   5668 1C21 POPEM 274      86.480 128.483  45.940  1.00  0.00           C
ATOM   5671 2C21 POPEM 274      85.900 129.203  47.160  1.00  0.00           C
ATOM   5674 3C21 POPEM 274      85.700 128.223  48.320  1.00  0.00           C
ATOM   5677 4C21 POPEM 274      85.070 128.873  49.550  1.00  0.00           C
ATOM   5680 5C21 POPEM 274      85.170 127.983  50.800  1.00  0.00           C
ATOM   5683 6C21 POPEM 274      84.390 126.663  50.690  1.00  0.00           C
ATOM   5686 7C21 POPEM 274      84.490 125.811  51.960  1.00  0.00           C
ATOM   5689 8C21 POPEM 274      84.190 124.331  51.710  1.00  0.00           C
ATOM   5693  C33 POPEM 274      91.660 124.091  37.220  1.00  0.00           C
ATOM   5696  C34 POPEM 274      91.850 123.241  38.480  1.00  0.00           C
ATOM   5699  C35 POPEM 274      91.280 123.951  39.710  1.00  0.00           C
ATOM   5702  C36 POPEM 274      91.010 123.051  40.930  1.00  0.00           C
ATOM   5705  C37 POPEM 274      90.880 123.911  42.190  1.00  0.00           C
ATOM   5708  C38 POPEM 274      90.160 123.261  43.370  1.00  0.00           C
ATOM   5711  C39 POPEM 274      89.930 124.281  44.510  1.00  0.00           C
ATOM   5714 0C31 POPEM 274      89.240 123.681  45.740  1.00  0.00           C
ATOM   5717 1C31 POPEM 274      89.160 124.691  46.900  1.00  0.00           C
ATOM   5720 2C31 POPEM 274      88.540 124.101  48.180  1.00  0.00           C
ATOM   5723 3C31 POPEM 274      87.050 124.421  48.390  1.00  0.00           C
ATOM   5726 4C31 POPEM 274      86.150 124.111  47.190  1.00  0.00           C
ATOM   5729 5C31 POPEM 274      84.650 124.231  47.510  1.00  0.00           C
ATOM   5732 6C31 POPEM 274      83.750 124.081  46.280  1.00  0.00           C
ATOM   5736  NH3 POPEN 275      80.840  68.731  77.660  1.00  0.00           N
ATOM   5740  C12 POPEN 275      79.970  69.951  77.840  1.00  0.00           C
ATOM   5743  C11 POPEN 275      79.350  70.351  76.500  1.00  0.00           C
ATOM   5746  P   POPEN 275      77.780  68.251  75.960  1.00  0.00           P
ATOM   5747  O13 POPEN 275      79.040  67.621  75.490  1.00  0.00           O
ATOM   5748  O14 POPEN 275      77.140  67.631  77.140  1.00  0.00           O
ATOM   5749  O11 POPEN 275      76.710  68.321  74.800  1.00  0.00           O
ATOM   5750  O12 POPEN 275      78.070  69.771  76.260  1.00  0.00           O
ATOM   5751  C1  POPEN 275      76.800  67.561  73.600  1.00  0.00           C
ATOM   5754  C2  POPEN 275      75.400  67.221  73.010  1.00  0.00           C
ATOM   5756  O21 POPEN 275      75.580  66.331  71.890  1.00  0.00           O
ATOM   5757  C21 POPEN 275      74.540  65.541  71.660  1.00  0.00           C
ATOM   5758  O22 POPEN 275      73.580  65.391  72.390  1.00  0.00           O
ATOM   5759  C22 POPEN 275      74.670  64.991  70.250  1.00  0.00           C
ATOM   5762  C3  POPEN 275      74.570  68.481  72.630  1.00  0.00           C
ATOM   5765  O31 POPEN 275      73.790  68.291  71.420  1.00  0.00           O
ATOM   5766  C31 POPEN 275      72.530  68.661  71.440  1.00  0.00           C
ATOM   5767  O32 POPEN 275      71.920  69.091  72.410  1.00  0.00           O
ATOM   5768  C32 POPEN 275      71.980  68.501  70.010  1.00  0.00           C
ATOM   5771  C23 POPEN 275      73.360  64.351  69.750  1.00  0.00           C
ATOM   5774  C24 POPEN 275      73.430  63.891  68.280  1.00  0.00           C
ATOM   5777  C25 POPEN 275      73.460  65.041  67.260  1.00  0.00           C
ATOM   5780  C26 POPEN 275      73.910  64.541  65.880  1.00  0.00           C
ATOM   5783  C27 POPEN 275      73.710  65.511  64.710  1.00  0.00           C
ATOM   5786  C28 POPEN 275      74.370  64.941  63.440  1.00  0.00           C
ATOM   5789  C29 POPEN 275      73.800  65.441  62.140  1.00  0.00           C
ATOM   5791 0C21 POPEN 275      73.720  64.691  61.020  1.00  0.00           C
ATOM   5793 1C21 POPEN 275      74.250  63.281  60.880  1.00  0.00           C
ATOM   5796 2C21 POPEN 275      73.260  62.191  61.340  1.00  0.00           C
ATOM   5799 3C21 POPEN 275      72.070  62.021  60.390  1.00  0.00           C
ATOM   5802 4C21 POPEN 275      71.060  60.981  60.900  1.00  0.00           C
ATOM   5805 5C21 POPEN 275      69.820  60.911  60.010  1.00  0.00           C
ATOM   5808 6C21 POPEN 275      69.030  59.611  60.180  1.00  0.00           C
ATOM   5811 7C21 POPEN 275      67.750  59.611  59.340  1.00  0.00           C
ATOM   5814 8C21 POPEN 275      67.020  58.271  59.380  1.00  0.00           C
ATOM   5818  C33 POPEN 275      71.570  69.831  69.350  1.00  0.00           C
ATOM   5821  C34 POPEN 275      71.160  69.661  67.880  1.00  0.00           C
ATOM   5824  C35 POPEN 275      70.490  70.921  67.280  1.00  0.00           C
ATOM   5827  C36 POPEN 275      69.790  70.571  65.950  1.00  0.00           C
ATOM   5830  C37 POPEN 275      69.270  71.751  65.110  1.00  0.00           C
ATOM   5833  C38 POPEN 275      68.090  72.531  65.710  1.00  0.00           C
ATOM   5836  C39 POPEN 275      67.350  73.371  64.660  1.00  0.00           C
ATOM   5839 0C31 POPEN 275      66.150  74.151  65.210  1.00  0.00           C
ATOM   5842 1C31 POPEN 275      65.020  74.301  64.170  1.00  0.00           C
ATOM   5845 2C31 POPEN 275      63.860  75.221  64.580  1.00  0.00           C
ATOM   5848 3C31 POPEN 275      63.170  74.861  65.910  1.00  0.00           C
ATOM   5851 4C31 POPEN 275      63.730  75.641  67.100  1.00  0.00           C
ATOM   5854 5C31 POPEN 275      63.090  75.271  68.430  1.00  0.00           C
ATOM   5857 6C31 POPEN 275      63.700  76.041  69.610  1.00  0.00           C
ATOM   5861  NH3 POPEO 276     128.722  40.161  76.940  1.00  0.00           N
ATOM   5865  C12 POPEO 276     129.462  38.911  77.330  1.00  0.00           C
ATOM   5868  C11 POPEO 276     128.712  37.621  76.930  1.00  0.00           C
ATOM   5871  P   POPEO 276     126.182  38.041  76.260  1.00  0.00           P
ATOM   5872  O13 POPEO 276     125.112  37.001  76.370  1.00  0.00           O
ATOM   5873  O14 POPEO 276     125.822  39.461  76.450  1.00  0.00           O
ATOM   5874  O11 POPEO 276     126.892  37.851  74.870  1.00  0.00           O
ATOM   5875  O12 POPEO 276     127.322  37.681  77.280  1.00  0.00           O
ATOM   5876  C1  POPEO 276     127.322  38.921  74.030  1.00  0.00           C
ATOM   5879  C2  POPEO 276     127.462  38.311  72.610  1.00  0.00           C
ATOM   5881  O21 POPEO 276     128.422  38.991  71.770  1.00  0.00           O
ATOM   5882  C21 POPEO 276     128.072  40.151  71.260  1.00  0.00           C
ATOM   5883  O22 POPEO 276     127.162  40.861  71.620  1.00  0.00           O
ATOM   5884  C22 POPEO 276     128.982  40.421  70.060  1.00  0.00           C
ATOM   5887  C3  POPEO 276     126.082  38.071  71.960  1.00  0.00           C
ATOM   5890  O31 POPEO 276     126.202  37.061  70.940  1.00  0.00           O
ATOM   5891  C31 POPEO 276     125.862  35.841  71.280  1.00  0.00           C
ATOM   5892  O32 POPEO 276     125.222  35.511  72.260  1.00  0.00           O
ATOM   5893  C32 POPEO 276     126.442  34.881  70.260  1.00  0.00           C
ATOM   5896  C23 POPEO 276     128.662  41.761  69.370  1.00  0.00           C
ATOM   5899  C24 POPEO 276     129.662  42.111  68.260  1.00  0.00           C
ATOM   5902  C25 POPEO 276     129.582  41.211  67.020  1.00  0.00           C
ATOM   5905  C26 POPEO 276     128.322  41.441  66.180  1.00  0.00           C
ATOM   5908  C27 POPEO 276     128.292  40.591  64.900  1.00  0.00           C
ATOM   5911  C28 POPEO 276     127.262  41.081  63.850  1.00  0.00           C
ATOM   5914  C29 POPEO 276     125.832  41.091  64.340  1.00  0.00           C
ATOM   5916 0C21 POPEO 276     124.822  40.341  63.860  1.00  0.00           C
ATOM   5918 1C21 POPEO 276     124.942  39.321  62.770  1.00  0.00           C
ATOM   5921 2C21 POPEO 276     123.712  38.391  62.690  1.00  0.00           C
ATOM   5924 3C21 POPEO 276     123.912  37.291  61.630  1.00  0.00           C
ATOM   5927 4C21 POPEO 276     122.692  36.401  61.370  1.00  0.00           C
ATOM   5930 5C21 POPEO 276     121.392  37.161  61.040  1.00  0.00           C
ATOM   5933 6C21 POPEO 276     120.322  36.251  60.420  1.00  0.00           C
ATOM   5936 7C21 POPEO 276     119.060  37.031  60.030  1.00  0.00           C
ATOM   5939 8C21 POPEO 276     118.000  36.171  59.310  1.00  0.00           C
ATOM   5943  C33 POPEO 276     125.432  33.811  69.840  1.00  0.00           C
ATOM   5946  C34 POPEO 276     125.982  33.001  68.660  1.00  0.00           C
ATOM   5949  C35 POPEO 276     125.122  31.771  68.360  1.00  0.00           C
ATOM   5952  C36 POPEO 276     125.642  30.991  67.150  1.00  0.00           C
ATOM   5955  C37 POPEO 276     125.112  31.521  65.810  1.00  0.00           C
ATOM   5958  C38 POPEO 276     125.682  30.741  64.620  1.00  0.00           C
ATOM   5961  C39 POPEO 276     125.192  31.271  63.260  1.00  0.00           C
ATOM   5964 0C31 POPEO 276     123.782  30.781  62.890  1.00  0.00           C
ATOM   5967 1C31 POPEO 276     123.292  31.421  61.580  1.00  0.00           C
ATOM   5970 2C31 POPEO 276     122.012  30.781  61.040  1.00  0.00           C
ATOM   5973 3C31 POPEO 276     121.462  31.511  59.800  1.00  0.00           C
ATOM   5976 4C31 POPEO 276     122.332  31.321  58.540  1.00  0.00           C
ATOM   5979 5C31 POPEO 276     121.922  32.261  57.400  1.00  0.00           C
ATOM   5982 6C31 POPEO 276     122.762  32.081  56.130  1.00  0.00           C
ATOM   5986  NH3 POPEP 277     122.972 125.971  36.480  1.00  0.00           N
ATOM   5990  C12 POPEP 277     121.662 126.703  36.240  1.00  0.00           C
ATOM   5993  C11 POPEP 277     121.822 127.873  35.230  1.00  0.00           C
ATOM   5996  P   POPEP 277     119.270 128.763  35.340  1.00  0.00           P
ATOM   5997  O13 POPEP 277     118.180 128.823  34.340  1.00  0.00           O
ATOM   5998  O14 POPEP 277     119.480 130.013  36.100  1.00  0.00           O
ATOM   5999  O11 POPEP 277     118.960 127.593  36.370  1.00  0.00           O
ATOM   6000  O12 POPEP 277     120.612 128.323  34.630  1.00  0.00           O
ATOM   6001  C1  POPEP 277     118.180 127.863  37.540  1.00  0.00           C
ATOM   6004  C2  POPEP 277     117.690 126.561  38.280  1.00  0.00           C
ATOM   6006  O21 POPEP 277     116.860 126.783  39.450  1.00  0.00           O
ATOM   6007  C21 POPEP 277     116.230 127.923  39.500  1.00  0.00           C
ATOM   6008  O22 POPEP 277     115.420 128.323  38.680  1.00  0.00           O
ATOM   6009  C22 POPEP 277     116.960 128.793  40.540  1.00  0.00           C
ATOM   6012  C3  POPEP 277     118.850 125.671  38.780  1.00  0.00           C
ATOM   6015  O31 POPEP 277     119.540 126.311  39.890  1.00  0.00           O
ATOM   6016  C31 POPEP 277     119.330 125.801  41.100  1.00  0.00           C
ATOM   6017  O32 POPEP 277     118.800 124.741  41.350  1.00  0.00           O
ATOM   6018  C32 POPEP 277     119.872 126.783  42.150  1.00  0.00           C
ATOM   6021  C23 POPEP 277     116.080 129.713  41.420  1.00  0.00           C
ATOM   6024  C24 POPEP 277     116.810 129.943  42.750  1.00  0.00           C
ATOM   6027  C25 POPEP 277     116.130 130.903  43.720  1.00  0.00           C
ATOM   6030  C26 POPEP 277     116.890 130.883  45.050  1.00  0.00           C
ATOM   6033  C27 POPEP 277     116.260 131.793  46.110  1.00  0.00           C
ATOM   6036  C28 POPEP 277     117.140 131.953  47.360  1.00  0.00           C
ATOM   6039  C29 POPEP 277     117.300 130.673  48.150  1.00  0.00           C
ATOM   6041 0C21 POPEP 277     117.030 130.493  49.450  1.00  0.00           C
ATOM   6043 1C21 POPEP 277     116.540 131.543  50.420  1.00  0.00           C
ATOM   6046 2C21 POPEP 277     117.310 131.603  51.760  1.00  0.00           C
ATOM   6049 3C21 POPEP 277     118.820 131.803  51.590  1.00  0.00           C
ATOM   6052 4C21 POPEP 277     119.530 132.103  52.920  1.00  0.00           C
ATOM   6055 5C21 POPEP 277     121.032 132.293  52.740  1.00  0.00           C
ATOM   6058 6C21 POPEP 277     121.762 132.713  54.020  1.00  0.00           C
ATOM   6061 7C21 POPEP 277     123.242 133.023  53.770  1.00  0.00           C
ATOM   6064 8C21 POPEP 277     124.002 133.463  55.020  1.00  0.00           C
ATOM   6068  C33 POPEP 277     118.960 126.973  43.380  1.00  0.00           C
ATOM   6071  C34 POPEP 277     119.060 125.891  44.470  1.00  0.00           C
ATOM   6074  C35 POPEP 277     119.220 126.531  45.860  1.00  0.00           C
ATOM   6077  C36 POPEP 277     118.910 125.601  47.040  1.00  0.00           C
ATOM   6080  C37 POPEP 277     119.260 126.261  48.380  1.00  0.00           C
ATOM   6083  C38 POPEP 277     118.970 125.371  49.600  1.00  0.00           C
ATOM   6086  C39 POPEP 277     120.102 125.411  50.630  1.00  0.00           C
ATOM   6089 0C31 POPEP 277     120.412 126.813  51.190  1.00  0.00           C
ATOM   6092 1C31 POPEP 277     121.812 126.883  51.810  1.00  0.00           C
ATOM   6095 2C31 POPEP 277     122.142 128.253  52.420  1.00  0.00           C
ATOM   6098 3C31 POPEP 277     121.222 128.683  53.570  1.00  0.00           C
ATOM   6101 4C31 POPEP 277     121.232 127.733  54.770  1.00  0.00           C
ATOM   6104 5C31 POPEP 277     120.172 128.113  55.810  1.00  0.00           C
ATOM   6107 6C31 POPEP 277     120.262 127.323  57.120  1.00  0.00           C
ATOM   6111  NH3 POPEQ 278      65.850  91.291  76.630  1.00  0.00           N
ATOM   6115  C12 POPEQ 278      65.910  90.231  77.700  1.00  0.00           C
ATOM   6118  C11 POPEQ 278      67.180  89.361  77.570  1.00  0.00           C
ATOM   6121  P   POPEQ 278      68.440  89.601  75.280  1.00  0.00           P
ATOM   6122  O13 POPEQ 278      67.990  90.961  74.920  1.00  0.00           O
ATOM   6123  O14 POPEQ 278      69.790  89.541  75.840  1.00  0.00           O
ATOM   6124  O11 POPEQ 278      68.370  88.631  74.040  1.00  0.00           O
ATOM   6125  O12 POPEQ 278      67.400  88.921  76.240  1.00  0.00           O
ATOM   6126  C1  POPEQ 278      69.240  88.671  72.910  1.00  0.00           C
ATOM   6129  C2  POPEQ 278      68.430  88.241  71.660  1.00  0.00           C
ATOM   6131  O21 POPEQ 278      69.200  87.961  70.470  1.00  0.00           O
ATOM   6132  C21 POPEQ 278      69.990  86.901  70.500  1.00  0.00           C
ATOM   6133  O22 POPEQ 278      70.260  86.231  71.480  1.00  0.00           O
ATOM   6134  C22 POPEQ 278      70.310  86.531  69.030  1.00  0.00           C
ATOM   6137  C3  POPEQ 278      67.360  89.311  71.310  1.00  0.00           C
ATOM   6140  O31 POPEQ 278      66.190  88.701  70.750  1.00  0.00           O
ATOM   6141  C31 POPEQ 278      65.860  88.671  69.460  1.00  0.00           C
ATOM   6142  O32 POPEQ 278      64.840  88.131  69.060  1.00  0.00           O
ATOM   6143  C32 POPEQ 278      66.870  89.301  68.490  1.00  0.00           C
ATOM   6146  C23 POPEQ 278      71.330  85.371  68.810  1.00  0.00           C
ATOM   6149  C24 POPEQ 278      71.200  84.661  67.440  1.00  0.00           C
ATOM   6152  C25 POPEQ 278      69.760  84.241  67.070  1.00  0.00           C
ATOM   6155  C26 POPEQ 278      69.640  83.271  65.870  1.00  0.00           C
ATOM   6158  C27 POPEQ 278      68.270  83.391  65.180  1.00  0.00           C
ATOM   6161  C28 POPEQ 278      68.130  82.501  63.920  1.00  0.00           C
ATOM   6164  C29 POPEQ 278      67.030  82.961  63.000  1.00  0.00           C
ATOM   6166 0C21 POPEQ 278      66.410  82.261  62.020  1.00  0.00           C
ATOM   6168 1C21 POPEQ 278      66.690  80.851  61.570  1.00  0.00           C
ATOM   6171 2C21 POPEQ 278      66.570  80.671  60.040  1.00  0.00           C
ATOM   6174 3C21 POPEQ 278      67.810  81.171  59.260  1.00  0.00           C
ATOM   6177 4C21 POPEQ 278      68.600  80.041  58.590  1.00  0.00           C
ATOM   6180 5C21 POPEQ 278      68.040  79.641  57.210  1.00  0.00           C
ATOM   6183 6C21 POPEQ 278      68.990  78.701  56.440  1.00  0.00           C
ATOM   6186 7C21 POPEQ 278      68.670  78.621  54.950  1.00  0.00           C
ATOM   6189 8C21 POPEQ 278      69.650  77.741  54.170  1.00  0.00           C
ATOM   6193  C33 POPEQ 278      66.470  89.071  67.000  1.00  0.00           C
ATOM   6196  C34 POPEQ 278      67.650  88.641  66.120  1.00  0.00           C
ATOM   6199  C35 POPEQ 278      68.220  89.781  65.260  1.00  0.00           C
ATOM   6202  C36 POPEQ 278      68.730  90.991  66.050  1.00  0.00           C
ATOM   6205  C37 POPEQ 278      69.450  91.981  65.110  1.00  0.00           C
ATOM   6208  C38 POPEQ 278      70.990  91.951  65.230  1.00  0.00           C
ATOM   6211  C39 POPEQ 278      71.720  92.701  64.100  1.00  0.00           C
ATOM   6214 0C31 POPEQ 278      71.280  92.321  62.680  1.00  0.00           C
ATOM   6217 1C31 POPEQ 278      71.410  90.821  62.360  1.00  0.00           C
ATOM   6220 2C31 POPEQ 278      70.550  90.371  61.170  1.00  0.00           C
ATOM   6223 3C31 POPEQ 278      69.060  90.281  61.500  1.00  0.00           C
ATOM   6226 4C31 POPEQ 278      68.230  89.621  60.400  1.00  0.00           C
ATOM   6229 5C31 POPEQ 278      66.750  89.481  60.780  1.00  0.00           C
ATOM   6232 6C31 POPEQ 278      65.980  88.481  59.910  1.00  0.00           C
ATOM   6236  NH3 POPER 279      84.070  46.981  74.500  1.00  0.00           N
ATOM   6240  C12 POPER 279      85.090  45.961  74.950  1.00  0.00           C
ATOM   6243  C11 POPER 279      84.750  44.531  74.460  1.00  0.00           C
ATOM   6246  P   POPER 279      83.790  43.371  72.300  1.00  0.00           P
ATOM   6247  O13 POPER 279      83.900  42.091  73.030  1.00  0.00           O
ATOM   6248  O14 POPER 279      82.410  43.881  72.120  1.00  0.00           O
ATOM   6249  O11 POPER 279      84.490  43.241  70.890  1.00  0.00           O
ATOM   6250  O12 POPER 279      84.630  44.491  73.040  1.00  0.00           O
ATOM   6251  C1  POPER 279      85.440  44.171  70.370  1.00  0.00           C
ATOM   6254  C2  POPER 279      86.910  43.671  70.480  1.00  0.00           C
ATOM   6256  O21 POPER 279      87.550  43.671  69.190  1.00  0.00           O
ATOM   6257  C21 POPER 279      87.940  44.861  68.760  1.00  0.00           C
ATOM   6258  O22 POPER 279      87.680  45.931  69.280  1.00  0.00           O
ATOM   6259  C22 POPER 279      88.840  44.671  67.550  1.00  0.00           C
ATOM   6262  C3  POPER 279      87.000  42.231  71.050  1.00  0.00           C
ATOM   6265  O31 POPER 279      88.350  41.751  70.890  1.00  0.00           O
ATOM   6266  C31 POPER 279      88.490  40.621  70.240  1.00  0.00           C
ATOM   6267  O32 POPER 279      87.590  39.821  70.010  1.00  0.00           O
ATOM   6268  C32 POPER 279      89.960  40.411  69.870  1.00  0.00           C
ATOM   6271  C23 POPER 279      89.300  46.011  66.950  1.00  0.00           C
ATOM   6274  C24 POPER 279      90.040  45.831  65.630  1.00  0.00           C
ATOM   6277  C25 POPER 279      90.440  47.171  65.010  1.00  0.00           C
ATOM   6280  C26 POPER 279      91.030  47.061  63.610  1.00  0.00           C
ATOM   6283  C27 POPER 279      91.630  48.391  63.130  1.00  0.00           C
ATOM   6286  C28 POPER 279      92.580  48.251  61.920  1.00  0.00           C
ATOM   6289  C29 POPER 279      91.850  47.811  60.670  1.00  0.00           C
ATOM   6291 0C21 POPER 279      92.000  48.321  59.440  1.00  0.00           C
ATOM   6293 1C21 POPER 279      92.930  49.431  59.050  1.00  0.00           C
ATOM   6296 2C21 POPER 279      94.370  48.951  58.810  1.00  0.00           C
ATOM   6299 3C21 POPER 279      95.260  50.111  58.330  1.00  0.00           C
ATOM   6302 4C21 POPER 279      96.690  49.711  57.970  1.00  0.00           C
ATOM   6305 5C21 POPER 279      97.410  50.881  57.290  1.00  0.00           C
ATOM   6308 6C21 POPER 279      98.880  50.611  56.940  1.00  0.00           C
ATOM   6311 7C21 POPER 279      99.510  51.821  56.240  1.00  0.00           C
ATOM   6314 8C21 POPER 279     100.980  51.621  55.850  1.00  0.00           C
ATOM   6318  C33 POPER 279      90.150  40.011  68.390  1.00  0.00           C
ATOM   6321  C34 POPER 279      91.630  39.771  68.050  1.00  0.00           C
ATOM   6324  C35 POPER 279      91.880  39.421  66.580  1.00  0.00           C
ATOM   6327  C36 POPER 279      91.140  38.151  66.130  1.00  0.00           C
ATOM   6330  C37 POPER 279      91.820  37.481  64.930  1.00  0.00           C
ATOM   6333  C38 POPER 279      91.250  36.091  64.600  1.00  0.00           C
ATOM   6336  C39 POPER 279      89.970  36.101  63.750  1.00  0.00           C
ATOM   6339 0C31 POPER 279      90.230  36.351  62.260  1.00  0.00           C
ATOM   6342 1C31 POPER 279      88.960  36.131  61.420  1.00  0.00           C
ATOM   6345 2C31 POPER 279      89.240  36.071  59.910  1.00  0.00           C
ATOM   6348 3C31 POPER 279      88.140  35.311  59.140  1.00  0.00           C
ATOM   6351 4C31 POPER 279      88.450  35.161  57.640  1.00  0.00           C
ATOM   6354 5C31 POPER 279      87.250  34.591  56.860  1.00  0.00           C
ATOM   6357 6C31 POPER 279      87.490  34.491  55.350  1.00  0.00           C
ATOM   6361  NH3 POPES 280      68.200 130.113  30.930  1.00  0.00           N
ATOM   6365  C12 POPES 280      67.920 128.653  31.160  1.00  0.00           C
ATOM   6368  C11 POPES 280      67.380 127.983  29.880  1.00  0.00           C
ATOM   6371  P   POPES 280      68.360 125.581  30.260  1.00  0.00           P
ATOM   6372  O13 POPES 280      68.100 124.231  29.700  1.00  0.00           O
ATOM   6373  O14 POPES 280      69.630 126.211  29.850  1.00  0.00           O
ATOM   6374  O11 POPES 280      68.390 125.471  31.840  1.00  0.00           O
ATOM   6375  O12 POPES 280      67.160 126.571  30.010  1.00  0.00           O
ATOM   6376  C1  POPES 280      67.400 124.671  32.490  1.00  0.00           C
ATOM   6379  C2  POPES 280      68.080 123.501  33.250  1.00  0.00           C
ATOM   6381  O21 POPES 280      67.130 122.701  33.980  1.00  0.00           O
ATOM   6382  C21 POPES 280      66.630 123.261  35.070  1.00  0.00           C
ATOM   6383  O22 POPES 280      66.570 124.451  35.290  1.00  0.00           O
ATOM   6384  C22 POPES 280      66.170 122.251  36.090  1.00  0.00           C
ATOM   6387  C3  POPES 280      69.320 123.901  34.120  1.00  0.00           C
ATOM   6390  O31 POPES 280      70.030 122.701  34.550  1.00  0.00           O
ATOM   6391  C31 POPES 280      71.160 122.411  33.890  1.00  0.00           C
ATOM   6392  O32 POPES 280      71.800 123.221  33.240  1.00  0.00           O
ATOM   6393  C32 POPES 280      71.490 120.921  34.070  1.00  0.00           C
ATOM   6396  C23 POPES 280      67.110 122.411  37.300  1.00  0.00           C
ATOM   6399  C24 POPES 280      66.670 121.641  38.550  1.00  0.00           C
ATOM   6402  C25 POPES 280      67.590 121.971  39.730  1.00  0.00           C
ATOM   6405  C26 POPES 280      69.020 121.431  39.620  1.00  0.00           C
ATOM   6408  C27 POPES 280      69.980 122.261  40.490  1.00  0.00           C
ATOM   6411  C28 POPES 280      71.410 121.691  40.540  1.00  0.00           C
ATOM   6414  C29 POPES 280      72.340 122.581  41.330  1.00  0.00           C
ATOM   6416 0C21 POPES 280      72.420 122.631  42.670  1.00  0.00           C
ATOM   6418 1C21 POPES 280      71.580 121.821  43.630  1.00  0.00           C
ATOM   6421 2C21 POPES 280      71.310 122.531  44.980  1.00  0.00           C
ATOM   6424 3C21 POPES 280      72.560 122.681  45.860  1.00  0.00           C
ATOM   6427 4C21 POPES 280      72.230 122.851  47.350  1.00  0.00           C
ATOM   6430 5C21 POPES 280      73.470 122.761  48.240  1.00  0.00           C
ATOM   6433 6C21 POPES 280      73.140 122.861  49.730  1.00  0.00           C
ATOM   6436 7C21 POPES 280      74.350 122.581  50.630  1.00  0.00           C
ATOM   6439 8C21 POPES 280      74.040 122.711  52.120  1.00  0.00           C
ATOM   6443  C33 POPES 280      72.730 120.591  34.940  1.00  0.00           C
ATOM   6446  C34 POPES 280      72.490 120.771  36.450  1.00  0.00           C
ATOM   6449  C35 POPES 280      72.990 119.601  37.310  1.00  0.00           C
ATOM   6452  C36 POPES 280      74.510 119.321  37.280  1.00  0.00           C
ATOM   6455  C37 POPES 280      74.780 117.821  37.410  1.00  0.00           C
ATOM   6458  C38 POPES 280      76.170 117.441  37.930  1.00  0.00           C
ATOM   6461  C39 POPES 280      76.320 117.641  39.440  1.00  0.00           C
ATOM   6464 0C31 POPES 280      77.140 116.541  40.120  1.00  0.00           C
ATOM   6467 1C31 POPES 280      76.850 116.411  41.630  1.00  0.00           C
ATOM   6470 2C31 POPES 280      78.000 115.731  42.380  1.00  0.00           C
ATOM   6473 3C31 POPES 280      77.810 115.631  43.900  1.00  0.00           C
ATOM   6476 4C31 POPES 280      76.620 114.801  44.410  1.00  0.00           C
ATOM   6479 5C31 POPES 280      76.750 114.511  45.910  1.00  0.00           C
ATOM   6482 6C31 POPES 280      75.600 113.681  46.500  1.00  0.00           C
ATOM   6486  NH3 POPET 281     102.240 115.551  77.070  1.00  0.00           N
ATOM   6490  C12 POPET 281     100.990 116.381  77.190  1.00  0.00           C
ATOM   6493  C11 POPET 281     101.100 117.561  76.220  1.00  0.00           C
ATOM   6496  P   POPET 281     100.390 119.661  77.580  1.00  0.00           P
ATOM   6497  O13 POPET 281      99.110 120.371  77.810  1.00  0.00           O
ATOM   6498  O14 POPET 281     101.000 118.971  78.720  1.00  0.00           O
ATOM   6499  O11 POPET 281     101.470 120.621  76.980  1.00  0.00           O
ATOM   6500  O12 POPET 281     100.110 118.571  76.460  1.00  0.00           O
ATOM   6501  C1  POPET 281     101.450 121.231  75.690  1.00  0.00           C
ATOM   6504  C2  POPET 281     102.920 121.291  75.190  1.00  0.00           C
ATOM   6506  O21 POPET 281     103.070 121.981  73.930  1.00  0.00           O
ATOM   6507  C21 POPET 281     102.460 121.491  72.880  1.00  0.00           C
ATOM   6508  O22 POPET 281     101.880 120.421  72.790  1.00  0.00           O
ATOM   6509  C22 POPET 281     102.650 122.471  71.710  1.00  0.00           C
ATOM   6512  C3  POPET 281     103.520 119.861  75.230  1.00  0.00           C
ATOM   6515  O31 POPET 281     104.870 119.731  74.710  1.00  0.00           O
ATOM   6516  C31 POPET 281     105.240 118.441  74.800  1.00  0.00           C
ATOM   6517  O32 POPET 281     104.560 117.571  75.320  1.00  0.00           O
ATOM   6518  C32 POPET 281     106.590 118.201  74.150  1.00  0.00           C
ATOM   6521  C23 POPET 281     103.680 121.941  70.690  1.00  0.00           C
ATOM   6524  C24 POPET 281     103.900 122.891  69.500  1.00  0.00           C
ATOM   6527  C25 POPET 281     104.820 122.281  68.440  1.00  0.00           C
ATOM   6530  C26 POPET 281     104.970 123.141  67.180  1.00  0.00           C
ATOM   6533  C27 POPET 281     105.560 122.331  66.010  1.00  0.00           C
ATOM   6536  C28 POPET 281     105.610 123.131  64.700  1.00  0.00           C
ATOM   6539  C29 POPET 281     105.950 122.251  63.520  1.00  0.00           C
ATOM   6541 0C21 POPET 281     106.940 122.431  62.620  1.00  0.00           C
ATOM   6543 1C21 POPET 281     107.930 123.571  62.590  1.00  0.00           C
ATOM   6546 2C21 POPET 281     108.310 123.991  61.160  1.00  0.00           C
ATOM   6549 3C21 POPET 281     109.420 125.061  61.140  1.00  0.00           C
ATOM   6552 4C21 POPET 281     109.830 125.431  59.710  1.00  0.00           C
ATOM   6555 5C21 POPET 281     110.840 126.591  59.610  1.00  0.00           C
ATOM   6558 6C21 POPET 281     112.220 126.291  60.220  1.00  0.00           C
ATOM   6561 7C21 POPET 281     113.250 127.373  59.860  1.00  0.00           C
ATOM   6564 8C21 POPET 281     114.630 127.163  60.490  1.00  0.00           C
ATOM   6568  C33 POPET 281     106.990 116.731  74.360  1.00  0.00           C
ATOM   6571  C34 POPET 281     108.190 116.281  73.530  1.00  0.00           C
ATOM   6574  C35 POPET 281     107.790 115.981  72.080  1.00  0.00           C
ATOM   6577  C36 POPET 281     108.990 115.741  71.170  1.00  0.00           C
ATOM   6580  C37 POPET 281     108.800 116.361  69.790  1.00  0.00           C
ATOM   6583  C38 POPET 281     110.020 116.171  68.900  1.00  0.00           C
ATOM   6586  C39 POPET 281     110.150 114.751  68.340  1.00  0.00           C
ATOM   6589 0C31 POPET 281     110.400 114.771  66.830  1.00  0.00           C
ATOM   6592 1C31 POPET 281     110.630 113.381  66.230  1.00  0.00           C
ATOM   6595 2C31 POPET 281     110.870 113.421  64.710  1.00  0.00           C
ATOM   6598 3C31 POPET 281     112.000 114.381  64.310  1.00  0.00           C
ATOM   6601 4C31 POPET 281     112.340 114.321  62.820  1.00  0.00           C
ATOM   6604 5C31 POPET 281     113.380 115.371  62.430  1.00  0.00           C
ATOM   6607 6C31 POPET 281     113.640 115.381  60.930  1.00  0.00           C
ATOM   6611  NH3 POPEU 282      57.380  49.621  29.990  1.00  0.00           N
ATOM   6615  C12 POPEU 282      56.650  49.181  28.740  1.00  0.00           C
ATOM   6618  C11 POPEU 282      57.000  50.121  27.570  1.00  0.00           C
ATOM   6621  P   POPEU 282      59.580  50.591  27.300  1.00  0.00           P
ATOM   6622  O13 POPEU 282      60.760  49.951  26.660  1.00  0.00           O
ATOM   6623  O14 POPEU 282      59.390  52.041  27.140  1.00  0.00           O
ATOM   6624  O11 POPEU 282      59.670  50.311  28.870  1.00  0.00           O
ATOM   6625  O12 POPEU 282      58.260  49.781  27.000  1.00  0.00           O
ATOM   6626  C1  POPEU 282      60.230  51.311  29.720  1.00  0.00           C
ATOM   6629  C2  POPEU 282      61.360  50.711  30.570  1.00  0.00           C
ATOM   6631  O21 POPEU 282      60.820  50.011  31.710  1.00  0.00           O
ATOM   6632  C21 POPEU 282      60.390  50.731  32.740  1.00  0.00           C
ATOM   6633  O22 POPEU 282      60.330  51.941  32.780  1.00  0.00           O
ATOM   6634  C22 POPEU 282      60.150  49.761  33.890  1.00  0.00           C
ATOM   6637  C3  POPEU 282      62.460  51.791  30.900  1.00  0.00           C
ATOM   6640  O31 POPEU 282      63.320  51.481  32.000  1.00  0.00           O
ATOM   6641  C31 POPEU 282      64.050  50.381  31.880  1.00  0.00           C
ATOM   6642  O32 POPEU 282      64.040  49.631  30.920  1.00  0.00           O
ATOM   6643  C32 POPEU 282      64.760  50.171  33.220  1.00  0.00           C
ATOM   6646  C23 POPEU 282      60.720  50.311  35.210  1.00  0.00           C
ATOM   6649  C24 POPEU 282      60.490  49.331  36.370  1.00  0.00           C
ATOM   6652  C25 POPEU 282      59.150  49.561  37.080  1.00  0.00           C
ATOM   6655  C26 POPEU 282      59.310  50.331  38.400  1.00  0.00           C
ATOM   6658  C27 POPEU 282      59.830  49.441  39.540  1.00  0.00           C
ATOM   6661  C28 POPEU 282      60.500  50.231  40.680  1.00  0.00           C
ATOM   6664  C29 POPEU 282      59.570  51.211  41.350  1.00  0.00           C
ATOM   6666 0C21 POPEU 282      59.320  51.311  42.660  1.00  0.00           C
ATOM   6668 1C21 POPEU 282      59.900  50.451  43.760  1.00  0.00           C
ATOM   6671 2C21 POPEU 282      58.840  50.081  44.810  1.00  0.00           C
ATOM   6674 3C21 POPEU 282      59.460  49.181  45.890  1.00  0.00           C
ATOM   6677 4C21 POPEU 282      58.540  48.961  47.090  1.00  0.00           C
ATOM   6680 5C21 POPEU 282      59.350  48.671  48.360  1.00  0.00           C
ATOM   6683 6C21 POPEU 282      60.030  49.931  48.890  1.00  0.00           C
ATOM   6686 7C21 POPEU 282      61.320  49.621  49.670  1.00  0.00           C
ATOM   6689 8C21 POPEU 282      61.940  50.861  50.310  1.00  0.00           C
ATOM   6693  C33 POPEU 282      64.680  48.721  33.730  1.00  0.00           C
ATOM   6696  C34 POPEU 282      65.310  48.601  35.130  1.00  0.00           C
ATOM   6699  C35 POPEU 282      64.290  48.901  36.240  1.00  0.00           C
ATOM   6702  C36 POPEU 282      64.920  49.231  37.590  1.00  0.00           C
ATOM   6705  C37 POPEU 282      63.860  49.711  38.580  1.00  0.00           C
ATOM   6708  C38 POPEU 282      64.430  50.161  39.930  1.00  0.00           C
ATOM   6711  C39 POPEU 282      65.030  49.001  40.740  1.00  0.00           C
ATOM   6714 0C31 POPEU 282      64.760  49.171  42.240  1.00  0.00           C
ATOM   6717 1C31 POPEU 282      65.270  47.991  43.070  1.00  0.00           C
ATOM   6720 2C31 POPEU 282      64.750  48.001  44.510  1.00  0.00           C
ATOM   6723 3C31 POPEU 282      65.170  49.251  45.290  1.00  0.00           C
ATOM   6726 4C31 POPEU 282      64.970  49.091  46.800  1.00  0.00           C
ATOM   6729 5C31 POPEU 282      65.090  50.411  47.560  1.00  0.00           C
ATOM   6732 6C31 POPEU 282      65.120  50.221  49.080  1.00  0.00           C
ATOM   6736  NH3 POPEV 283      14.880 110.751  75.350  1.00  0.00           N
ATOM   6740  C12 POPEV 283      16.190 111.371  75.790  1.00  0.00           C
ATOM   6743  C11 POPEV 283      17.390 110.501  75.360  1.00  0.00           C
ATOM   6746  P   POPEV 283      19.770 111.311  76.310  1.00  0.00           P
ATOM   6747  O13 POPEV 283      20.730 112.331  75.850  1.00  0.00           O
ATOM   6748  O14 POPEV 283      19.210 111.471  77.680  1.00  0.00           O
ATOM   6749  O11 POPEV 283      20.410 109.851  76.210  1.00  0.00           O
ATOM   6750  O12 POPEV 283      18.580 111.271  75.280  1.00  0.00           O
ATOM   6751  C1  POPEV 283      21.500 109.661  75.290  1.00  0.00           C
ATOM   6754  C2  POPEV 283      21.290 108.431  74.370  1.00  0.00           C
ATOM   6756  O21 POPEV 283      21.960 108.561  73.110  1.00  0.00           O
ATOM   6757  C21 POPEV 283      23.260 108.731  73.070  1.00  0.00           C
ATOM   6758  O22 POPEV 283      24.010 108.901  74.010  1.00  0.00           O
ATOM   6759  C22 POPEV 283      23.650 108.791  71.590  1.00  0.00           C
ATOM   6762  C3  POPEV 283      19.790 108.241  74.050  1.00  0.00           C
ATOM   6765  O31 POPEV 283      19.540 107.131  73.150  1.00  0.00           O
ATOM   6766  C31 POPEV 283      18.470 106.411  73.460  1.00  0.00           C
ATOM   6767  O32 POPEV 283      17.680 106.711  74.340  1.00  0.00           O
ATOM   6768  C32 POPEV 283      18.370 105.171  72.580  1.00  0.00           C
ATOM   6771  C23 POPEV 283      23.200 107.581  70.750  1.00  0.00           C
ATOM   6774  C24 POPEV 283      22.380 107.991  69.510  1.00  0.00           C
ATOM   6777  C25 POPEV 283      23.120 108.971  68.570  1.00  0.00           C
ATOM   6780  C26 POPEV 283      22.560 108.921  67.130  1.00  0.00           C
ATOM   6783  C27 POPEV 283      23.540 109.461  66.080  1.00  0.00           C
ATOM   6786  C28 POPEV 283      23.050 109.271  64.620  1.00  0.00           C
ATOM   6789  C29 POPEV 283      22.900 107.831  64.200  1.00  0.00           C
ATOM   6791 0C21 POPEV 283      23.890 107.031  63.740  1.00  0.00           C
ATOM   6793 1C21 POPEV 283      25.340 107.431  63.610  1.00  0.00           C
ATOM   6796 2C21 POPEV 283      25.770 107.721  62.160  1.00  0.00           C
ATOM   6799 3C21 POPEV 283      25.950 106.441  61.330  1.00  0.00           C
ATOM   6802 4C21 POPEV 283      26.660 106.711  60.000  1.00  0.00           C
ATOM   6805 5C21 POPEV 283      26.820 105.461  59.120  1.00  0.00           C
ATOM   6808 6C21 POPEV 283      27.580 104.341  59.850  1.00  0.00           C
ATOM   6811 7C21 POPEV 283      28.050 103.221  58.930  1.00  0.00           C
ATOM   6814 8C21 POPEV 283      28.770 102.091  59.680  1.00  0.00           C
ATOM   6818  C33 POPEV 283      17.030 105.091  71.800  1.00  0.00           C
ATOM   6821  C34 POPEV 283      17.020 105.841  70.450  1.00  0.00           C
ATOM   6824  C35 POPEV 283      17.830 105.121  69.370  1.00  0.00           C
ATOM   6827  C36 POPEV 283      17.500 105.511  67.920  1.00  0.00           C
ATOM   6830  C37 POPEV 283      18.220 104.571  66.950  1.00  0.00           C
ATOM   6833  C38 POPEV 283      17.970 104.801  65.450  1.00  0.00           C
ATOM   6836  C39 POPEV 283      18.280 106.231  64.970  1.00  0.00           C
ATOM   6839 0C31 POPEV 283      18.360 106.361  63.440  1.00  0.00           C
ATOM   6842 1C31 POPEV 283      18.510 107.821  63.000  1.00  0.00           C
ATOM   6845 2C31 POPEV 283      18.900 108.001  61.520  1.00  0.00           C
ATOM   6848 3C31 POPEV 283      17.740 107.901  60.530  1.00  0.00           C
ATOM   6851 4C31 POPEV 283      18.230 108.041  59.080  1.00  0.00           C
ATOM   6854 5C31 POPEV 283      17.110 108.111  58.030  1.00  0.00           C
ATOM   6857 6C31 POPEV 283      16.460 109.491  57.900  1.00  0.00           C
ATOM   6861  NH3 POPEW 284     105.310 106.211  75.660  1.00  0.00           N
ATOM   6865  C12 POPEW 284     105.630 106.831  76.990  1.00  0.00           C
ATOM   6868  C11 POPEW 284     104.560 106.491  78.050  1.00  0.00           C
ATOM   6871  P   POPEW 284     102.480 108.091  78.250  1.00  0.00           P
ATOM   6872  O13 POPEW 284     102.140 107.801  79.650  1.00  0.00           O
ATOM   6873  O14 POPEW 284     103.230 109.321  77.920  1.00  0.00           O
ATOM   6874  O11 POPEW 284     101.110 108.051  77.450  1.00  0.00           O
ATOM   6875  O12 POPEW 284     103.250 106.861  77.610  1.00  0.00           O
ATOM   6876  C1  POPEW 284     100.900 108.921  76.350  1.00  0.00           C
ATOM   6879  C2  POPEW 284     101.560 108.351  75.080  1.00  0.00           C
ATOM   6881  O21 POPEW 284     101.250 109.191  73.960  1.00  0.00           O
ATOM   6882  C21 POPEW 284     102.190 110.051  73.660  1.00  0.00           C
ATOM   6883  O22 POPEW 284     103.220 110.231  74.280  1.00  0.00           O
ATOM   6884  C22 POPEW 284     101.790 110.811  72.410  1.00  0.00           C
ATOM   6887  C3  POPEW 284     101.060 106.921  74.770  1.00  0.00           C
ATOM   6890  O31 POPEW 284     101.130 106.611  73.370  1.00  0.00           O
ATOM   6891  C31 POPEW 284     102.370 106.601  72.890  1.00  0.00           C
ATOM   6892  O32 POPEW 284     103.370 106.631  73.570  1.00  0.00           O
ATOM   6893  C32 POPEW 284     102.290 106.641  71.360  1.00  0.00           C
ATOM   6896  C23 POPEW 284     102.330 112.251  72.480  1.00  0.00           C
ATOM   6899  C24 POPEW 284     102.350 112.891  71.090  1.00  0.00           C
ATOM   6902  C25 POPEW 284     103.680 112.701  70.370  1.00  0.00           C
ATOM   6905  C26 POPEW 284     103.690 113.451  69.040  1.00  0.00           C
ATOM   6908  C27 POPEW 284     105.070 113.501  68.380  1.00  0.00           C
ATOM   6911  C28 POPEW 284     105.050 114.421  67.140  1.00  0.00           C
ATOM   6914  C29 POPEW 284     106.380 114.461  66.440  1.00  0.00           C
ATOM   6916 0C21 POPEW 284     106.560 114.551  65.110  1.00  0.00           C
ATOM   6918 1C21 POPEW 284     105.460 114.691  64.080  1.00  0.00           C
ATOM   6921 2C21 POPEW 284     105.750 115.791  63.040  1.00  0.00           C
ATOM   6924 3C21 POPEW 284     106.830 115.401  62.020  1.00  0.00           C
ATOM   6927 4C21 POPEW 284     107.030 116.491  60.960  1.00  0.00           C
ATOM   6930 5C21 POPEW 284     107.710 115.991  59.680  1.00  0.00           C
ATOM   6933 6C21 POPEW 284     107.800 117.091  58.620  1.00  0.00           C
ATOM   6936 7C21 POPEW 284     108.230 116.601  57.230  1.00  0.00           C
ATOM   6939 8C21 POPEW 284     108.120 117.681  56.160  1.00  0.00           C
ATOM   6943  C33 POPEW 284     103.510 107.321  70.680  1.00  0.00           C
ATOM   6946  C34 POPEW 284     103.170 108.041  69.350  1.00  0.00           C
ATOM   6949  C35 POPEW 284     103.190 107.141  68.100  1.00  0.00           C
ATOM   6952  C36 POPEW 284     102.020 106.141  68.010  1.00  0.00           C
ATOM   6955  C37 POPEW 284     101.980 105.391  66.670  1.00  0.00           C
ATOM   6958  C38 POPEW 284     100.760 104.451  66.570  1.00  0.00           C
ATOM   6961  C39 POPEW 284     101.110 102.951  66.540  1.00  0.00           C
ATOM   6964 0C31 POPEW 284      99.880 102.021  66.490  1.00  0.00           C
ATOM   6967 1C31 POPEW 284      98.820 102.441  65.460  1.00  0.00           C
ATOM   6970 2C31 POPEW 284      97.980 101.291  64.880  1.00  0.00           C
ATOM   6973 3C31 POPEW 284      96.850 101.791  63.970  1.00  0.00           C
ATOM   6976 4C31 POPEW 284      95.500 102.001  64.680  1.00  0.00           C
ATOM   6979 5C31 POPEW 284      94.440 102.601  63.750  1.00  0.00           C
ATOM   6982 6C31 POPEW 284      93.010 102.531  64.290  1.00  0.00           C
ATOM   6986  NH3 POPEX 285     110.810  91.041  74.350  1.00  0.00           N
ATOM   6990  C12 POPEX 285     112.190  91.141  74.960  1.00  0.00           C
ATOM   6993  C11 POPEX 285     112.720  89.791  75.380  1.00  0.00           C
ATOM   6996  P   POPEX 285     115.190  89.191  74.840  1.00  0.00           P
ATOM   6997  O13 POPEX 285     116.540  89.371  75.410  1.00  0.00           O
ATOM   6998  O14 POPEX 285     114.690  87.801  74.740  1.00  0.00           O
ATOM   6999  O11 POPEX 285     115.030  89.921  73.430  1.00  0.00           O
ATOM   7000  O12 POPEX 285     114.110  89.931  75.720  1.00  0.00           O
ATOM   7001  C1  POPEX 285     115.000  89.071  72.280  1.00  0.00           C
ATOM   7004  C2  POPEX 285     115.000  89.921  71.000  1.00  0.00           C
ATOM   7006  O21 POPEX 285     114.480  89.171  69.890  1.00  0.00           O
ATOM   7007  C21 POPEX 285     115.220  88.191  69.410  1.00  0.00           C
ATOM   7008  O22 POPEX 285     116.350  87.901  69.760  1.00  0.00           O
ATOM   7009  C22 POPEX 285     114.490  87.571  68.220  1.00  0.00           C
ATOM   7012  C3  POPEX 285     116.400  90.571  70.760  1.00  0.00           C
ATOM   7015  O31 POPEX 285     116.700  90.981  69.410  1.00  0.00           O
ATOM   7016  C31 POPEX 285     115.910  91.851  68.810  1.00  0.00           C
ATOM   7017  O32 POPEX 285     114.860  92.291  69.240  1.00  0.00           O
ATOM   7018  C32 POPEX 285     116.550  92.211  67.480  1.00  0.00           C
ATOM   7021  C23 POPEX 285     115.490  86.871  67.290  1.00  0.00           C
ATOM   7024  C24 POPEX 285     114.820  86.371  66.000  1.00  0.00           C
ATOM   7027  C25 POPEX 285     115.820  85.761  65.010  1.00  0.00           C
ATOM   7030  C26 POPEX 285     116.870  86.781  64.560  1.00  0.00           C
ATOM   7033  C27 POPEX 285     117.710  86.281  63.380  1.00  0.00           C
ATOM   7036  C28 POPEX 285     118.630  87.401  62.880  1.00  0.00           C
ATOM   7039  C29 POPEX 285     119.560  86.901  61.810  1.00  0.00           C
ATOM   7041 0C21 POPEX 285     119.350  86.881  60.490  1.00  0.00           C
ATOM   7043 1C21 POPEX 285     118.110  87.371  59.800  1.00  0.00           C
ATOM   7046 2C21 POPEX 285     117.750  86.601  58.520  1.00  0.00           C
ATOM   7049 3C21 POPEX 285     117.080  85.241  58.760  1.00  0.00           C
ATOM   7052 4C21 POPEX 285     116.820  84.531  57.430  1.00  0.00           C
ATOM   7055 5C21 POPEX 285     115.910  83.301  57.540  1.00  0.00           C
ATOM   7058 6C21 POPEX 285     115.810  82.571  56.190  1.00  0.00           C
ATOM   7061 7C21 POPEX 285     114.750  81.461  56.180  1.00  0.00           C
ATOM   7064 8C21 POPEX 285     114.760  80.611  54.920  1.00  0.00           C
ATOM   7068  C33 POPEX 285     115.660  93.131  66.620  1.00  0.00           C
ATOM   7071  C34 POPEX 285     116.290  93.371  65.260  1.00  0.00           C
ATOM   7074  C35 POPEX 285     115.350  94.061  64.270  1.00  0.00           C
ATOM   7077  C36 POPEX 285     115.990  94.121  62.880  1.00  0.00           C
ATOM   7080  C37 POPEX 285     115.200  94.951  61.860  1.00  0.00           C
ATOM   7083  C38 POPEX 285     116.050  95.251  60.620  1.00  0.00           C
ATOM   7086  C39 POPEX 285     115.320  94.981  59.300  1.00  0.00           C
ATOM   7089 0C31 POPEX 285     114.130  95.911  59.060  1.00  0.00           C
ATOM   7092 1C31 POPEX 285     113.560  95.741  57.650  1.00  0.00           C
ATOM   7095 2C31 POPEX 285     112.400  96.691  57.340  1.00  0.00           C
ATOM   7098 3C31 POPEX 285     111.160  96.421  58.200  1.00  0.00           C
ATOM   7101 4C31 POPEX 285     109.920  97.161  57.670  1.00  0.00           C
ATOM   7104 5C31 POPEX 285     108.620  96.681  58.320  1.00  0.00           C
ATOM   7107 6C31 POPEX 285     107.390  97.151  57.550  1.00  0.00           C
ATOM   7111  NH3 POPEY 286      42.020  89.101  32.150  1.00  0.00           N
ATOM   7115  C12 POPEY 286      43.240  89.901  32.510  1.00  0.00           C
ATOM   7118  C11 POPEY 286      42.980  91.391  32.210  1.00  0.00           C
ATOM   7121  P   POPEY 286      43.850  93.751  32.930  1.00  0.00           P
ATOM   7122  O13 POPEY 286      45.120  94.491  32.810  1.00  0.00           O
ATOM   7123  O14 POPEY 286      42.710  94.201  32.090  1.00  0.00           O
ATOM   7124  O11 POPEY 286      43.390  93.721  34.440  1.00  0.00           O
ATOM   7125  O12 POPEY 286      44.100  92.201  32.590  1.00  0.00           O
ATOM   7126  C1  POPEY 286      43.080  92.541  35.190  1.00  0.00           C
ATOM   7129  C2  POPEY 286      42.450  92.891  36.570  1.00  0.00           C
ATOM   7131  O21 POPEY 286      41.700  91.771  37.040  1.00  0.00           O
ATOM   7132  C21 POPEY 286      42.110  90.841  37.900  1.00  0.00           C
ATOM   7133  O22 POPEY 286      41.360  90.001  38.390  1.00  0.00           O
ATOM   7134  C22 POPEY 286      43.620  90.771  38.150  1.00  0.00           C
ATOM   7137  C3  POPEY 286      41.450  94.061  36.410  1.00  0.00           C
ATOM   7140  O31 POPEY 286      40.680  94.261  37.610  1.00  0.00           O
ATOM   7141  C31 POPEY 286      41.320  94.911  38.570  1.00  0.00           C
ATOM   7142  O32 POPEY 286      42.400  95.441  38.450  1.00  0.00           O
ATOM   7143  C32 POPEY 286      40.480  94.831  39.850  1.00  0.00           C
ATOM   7146  C23 POPEY 286      44.020  90.971  39.630  1.00  0.00           C
ATOM   7149  C24 POPEY 286      45.480  90.571  39.880  1.00  0.00           C
ATOM   7152  C25 POPEY 286      45.940  90.751  41.340  1.00  0.00           C
ATOM   7155  C26 POPEY 286      45.200  89.821  42.320  1.00  0.00           C
ATOM   7158  C27 POPEY 286      45.510  90.131  43.790  1.00  0.00           C
ATOM   7161  C28 POPEY 286      44.740  89.171  44.720  1.00  0.00           C
ATOM   7164  C29 POPEY 286      44.830  89.511  46.180  1.00  0.00           C
ATOM   7166 0C21 POPEY 286      45.860  89.201  46.990  1.00  0.00           C
ATOM   7168 1C21 POPEY 286      47.140  88.511  46.590  1.00  0.00           C
ATOM   7171 2C21 POPEY 286      48.360  89.441  46.720  1.00  0.00           C
ATOM   7174 3C21 POPEY 286      48.740  89.831  48.160  1.00  0.00           C
ATOM   7177 4C21 POPEY 286      49.350  88.651  48.940  1.00  0.00           C
ATOM   7180 5C21 POPEY 286      49.530  88.951  50.440  1.00  0.00           C
ATOM   7183 6C21 POPEY 286      50.080  87.721  51.190  1.00  0.00           C
ATOM   7186 7C21 POPEY 286      50.220  87.951  52.700  1.00  0.00           C
ATOM   7189 8C21 POPEY 286      50.650  86.681  53.450  1.00  0.00           C
ATOM   7193  C33 POPEY 286      41.190  95.471  41.060  1.00  0.00           C
ATOM   7196  C34 POPEY 286      40.380  95.341  42.360  1.00  0.00           C
ATOM   7199  C35 POPEY 286      41.180  95.811  43.580  1.00  0.00           C
ATOM   7202  C36 POPEY 286      40.440  95.621  44.910  1.00  0.00           C
ATOM   7205  C37 POPEY 286      41.320  95.991  46.110  1.00  0.00           C
ATOM   7208  C38 POPEY 286      40.670  95.671  47.470  1.00  0.00           C
ATOM   7211  C39 POPEY 286      41.630  95.951  48.630  1.00  0.00           C
ATOM   7214 0C31 POPEY 286      41.010  95.691  50.020  1.00  0.00           C
ATOM   7217 1C31 POPEY 286      42.080  95.771  51.120  1.00  0.00           C
ATOM   7220 2C31 POPEY 286      41.550  95.601  52.550  1.00  0.00           C
ATOM   7223 3C31 POPEY 286      40.770  96.811  53.060  1.00  0.00           C
ATOM   7226 4C31 POPEY 286      40.640  96.821  54.590  1.00  0.00           C
ATOM   7229 5C31 POPEY 286      39.830  98.011  55.110  1.00  0.00           C
ATOM   7232 6C31 POPEY 286      39.890  98.161  56.630  1.00  0.00           C
ATOM   7236  NH3 POPEZ 287      27.560 129.053  27.850  1.00  0.00           N
ATOM   7240  C12 POPEZ 287      28.620 129.193  26.800  1.00  0.00           C
ATOM   7243  C11 POPEZ 287      30.000 128.803  27.380  1.00  0.00           C
ATOM   7246  P   POPEZ 287      32.490 128.323  26.720  1.00  0.00           P
ATOM   7247  O13 POPEZ 287      32.680 126.863  26.810  1.00  0.00           O
ATOM   7248  O14 POPEZ 287      33.260 129.003  25.660  1.00  0.00           O
ATOM   7249  O11 POPEZ 287      32.660 128.963  28.160  1.00  0.00           O
ATOM   7250  O12 POPEZ 287      30.950 128.553  26.360  1.00  0.00           O
ATOM   7251  C1  POPEZ 287      33.330 128.313  29.250  1.00  0.00           C
ATOM   7254  C2  POPEZ 287      32.730 128.713  30.630  1.00  0.00           C
ATOM   7256  O21 POPEZ 287      32.960 127.643  31.580  1.00  0.00           O
ATOM   7257  C21 POPEZ 287      34.230 127.663  32.020  1.00  0.00           C
ATOM   7258  O22 POPEZ 287      34.990 128.603  31.900  1.00  0.00           O
ATOM   7259  C22 POPEZ 287      34.570 126.341  32.710  1.00  0.00           C
ATOM   7262  C3  POPEZ 287      31.200 129.033  30.540  1.00  0.00           C
ATOM   7265  O31 POPEZ 287      30.630 129.383  31.820  1.00  0.00           O
ATOM   7266  C31 POPEZ 287      29.440 129.983  31.720  1.00  0.00           C
ATOM   7267  O32 POPEZ 287      28.810 130.133  30.680  1.00  0.00           O
ATOM   7268  C32 POPEZ 287      29.040 130.523  33.100  1.00  0.00           C
ATOM   7271  C23 POPEZ 287      35.640 126.501  33.810  1.00  0.00           C
ATOM   7274  C24 POPEZ 287      35.060 126.953  35.160  1.00  0.00           C
ATOM   7277  C25 POPEZ 287      34.280 125.861  35.910  1.00  0.00           C
ATOM   7280  C26 POPEZ 287      35.160 124.661  36.290  1.00  0.00           C
ATOM   7283  C27 POPEZ 287      34.600 123.821  37.450  1.00  0.00           C
ATOM   7286  C28 POPEZ 287      34.710 124.541  38.810  1.00  0.00           C
ATOM   7289  C29 POPEZ 287      34.150 123.761  39.970  1.00  0.00           C
ATOM   7291 0C21 POPEZ 287      34.790 123.441  41.110  1.00  0.00           C
ATOM   7293 1C21 POPEZ 287      36.200 123.821  41.470  1.00  0.00           C
ATOM   7296 2C21 POPEZ 287      36.410 124.021  42.990  1.00  0.00           C
ATOM   7299 3C21 POPEZ 287      36.170 122.741  43.810  1.00  0.00           C
ATOM   7302 4C21 POPEZ 287      36.780 122.801  45.220  1.00  0.00           C
ATOM   7305 5C21 POPEZ 287      36.180 123.901  46.110  1.00  0.00           C
ATOM   7308 6C21 POPEZ 287      36.820 123.921  47.510  1.00  0.00           C
ATOM   7311 7C21 POPEZ 287      36.140 124.921  48.440  1.00  0.00           C
ATOM   7314 8C21 POPEZ 287      36.760 124.971  49.840  1.00  0.00           C
ATOM   7318  C33 POPEZ 287      29.600 131.943  33.360  1.00  0.00           C
ATOM   7321  C34 POPEZ 287      30.830 132.013  34.270  1.00  0.00           C
ATOM   7324  C35 POPEZ 287      30.550 131.853  35.770  1.00  0.00           C
ATOM   7327  C36 POPEZ 287      29.650 132.943  36.370  1.00  0.00           C
ATOM   7330  C37 POPEZ 287      29.580 132.833  37.900  1.00  0.00           C
ATOM   7333  C38 POPEZ 287      28.590 133.823  38.530  1.00  0.00           C
ATOM   7336  C39 POPEZ 287      28.750 134.043  40.050  1.00  0.00           C
ATOM   7339 0C31 POPEZ 287      28.040 133.003  40.940  1.00  0.00           C
ATOM   7342 1C31 POPEZ 287      28.790 131.673  41.040  1.00  0.00           C
ATOM   7345 2C31 POPEZ 287      28.230 130.653  42.040  1.00  0.00           C
ATOM   7348 3C31 POPEZ 287      28.620 130.943  43.500  1.00  0.00           C
ATOM   7351 4C31 POPEZ 287      28.480 129.703  44.400  1.00  0.00           C
ATOM   7354 5C31 POPEZ 287      29.100 129.873  45.790  1.00  0.00           C
ATOM   7357 6C31 POPEZ 287      29.110 128.583  46.600  1.00  0.00           C
ATOM   7361  NH3 POPEa 288      93.540  56.821  76.070  1.00  0.00           N
ATOM   7365  C12 POPEa 288      92.340  57.351  76.800  1.00  0.00           C
ATOM   7368  C11 POPEa 288      91.170  57.531  75.830  1.00  0.00           C
ATOM   7371  P   POPEa 288      89.020  58.901  75.530  1.00  0.00           P
ATOM   7372  O13 POPEa 288      87.670  58.891  76.150  1.00  0.00           O
ATOM   7373  O14 POPEa 288      89.530  60.231  75.150  1.00  0.00           O
ATOM   7374  O11 POPEa 288      89.080  58.011  74.250  1.00  0.00           O
ATOM   7375  O12 POPEa 288      90.090  58.211  76.470  1.00  0.00           O
ATOM   7376  C1  POPEa 288      88.030  57.271  73.640  1.00  0.00           C
ATOM   7379  C2  POPEa 288      87.570  57.981  72.350  1.00  0.00           C
ATOM   7381  O21 POPEa 288      86.740  57.121  71.560  1.00  0.00           O
ATOM   7382  C21 POPEa 288      87.290  56.351  70.640  1.00  0.00           C
ATOM   7383  O22 POPEa 288      88.420  55.891  70.660  1.00  0.00           O
ATOM   7384  C22 POPEa 288      86.290  56.151  69.510  1.00  0.00           C
ATOM   7387  C3  POPEa 288      88.780  58.591  71.570  1.00  0.00           C
ATOM   7390  O31 POPEa 288      88.400  58.951  70.230  1.00  0.00           O
ATOM   7391  C31 POPEa 288      89.230  59.751  69.580  1.00  0.00           C
ATOM   7392  O32 POPEa 288      90.280  60.201  70.020  1.00  0.00           O
ATOM   7393  C32 POPEa 288      88.580  60.081  68.230  1.00  0.00           C
ATOM   7396  C23 POPEa 288      86.800  55.121  68.470  1.00  0.00           C
ATOM   7399  C24 POPEa 288      86.050  55.191  67.140  1.00  0.00           C
ATOM   7402  C25 POPEa 288      86.520  56.331  66.230  1.00  0.00           C
ATOM   7405  C26 POPEa 288      85.810  56.361  64.870  1.00  0.00           C
ATOM   7408  C27 POPEa 288      86.170  55.211  63.920  1.00  0.00           C
ATOM   7411  C28 POPEa 288      85.530  55.391  62.520  1.00  0.00           C
ATOM   7414  C29 POPEa 288      85.700  54.211  61.600  1.00  0.00           C
ATOM   7416 0C21 POPEa 288      85.680  54.231  60.250  1.00  0.00           C
ATOM   7418 1C21 POPEa 288      85.480  55.441  59.380  1.00  0.00           C
ATOM   7421 2C21 POPEa 288      84.510  55.221  58.200  1.00  0.00           C
ATOM   7424 3C21 POPEa 288      83.040  55.021  58.620  1.00  0.00           C
ATOM   7427 4C21 POPEa 288      82.060  54.901  57.440  1.00  0.00           C
ATOM   7430 5C21 POPEa 288      82.040  56.131  56.510  1.00  0.00           C
ATOM   7433 6C21 POPEa 288      80.790  56.191  55.620  1.00  0.00           C
ATOM   7436 7C21 POPEa 288      80.870  57.301  54.560  1.00  0.00           C
ATOM   7439 8C21 POPEa 288      79.550  57.541  53.820  1.00  0.00           C
ATOM   7443  C33 POPEa 288      89.460  59.811  67.000  1.00  0.00           C
ATOM   7446  C34 POPEa 288      88.610  59.791  65.720  1.00  0.00           C
ATOM   7449  C35 POPEa 288      89.440  59.561  64.450  1.00  0.00           C
ATOM   7452  C36 POPEa 288      88.590  59.541  63.170  1.00  0.00           C
ATOM   7455  C37 POPEa 288      89.420  59.611  61.880  1.00  0.00           C
ATOM   7458  C38 POPEa 288      88.590  60.071  60.670  1.00  0.00           C
ATOM   7461  C39 POPEa 288      87.960  58.951  59.830  1.00  0.00           C
ATOM   7464 0C31 POPEa 288      87.190  59.531  58.640  1.00  0.00           C
ATOM   7467 1C31 POPEa 288      86.830  58.491  57.570  1.00  0.00           C
ATOM   7470 2C31 POPEa 288      86.160  59.121  56.340  1.00  0.00           C
ATOM   7473 3C31 POPEa 288      85.920  58.111  55.210  1.00  0.00           C
ATOM   7476 4C31 POPEa 288      85.280  58.761  53.970  1.00  0.00           C
ATOM   7479 5C31 POPEa 288      85.070  57.771  52.820  1.00  0.00           C
ATOM   7482 6C31 POPEa 288      84.410  58.411  51.590  1.00  0.00           C
ATOM   7486  NH3 POPEb 289     113.080 118.091  78.110  1.00  0.00           N
ATOM   7490  C12 POPEb 289     113.650 116.731  78.420  1.00  0.00           C
ATOM   7493  C11 POPEb 289     113.910 116.481  79.920  1.00  0.00           C
ATOM   7496  P   POPEb 289     114.860 114.091  79.480  1.00  0.00           P
ATOM   7497  O13 POPEb 289     113.450 113.671  79.410  1.00  0.00           O
ATOM   7498  O14 POPEb 289     115.800 113.171  80.170  1.00  0.00           O
ATOM   7499  O11 POPEb 289     115.440 114.371  78.030  1.00  0.00           O
ATOM   7500  O12 POPEb 289     114.940 115.521  80.140  1.00  0.00           O
ATOM   7501  C1  POPEb 289     116.840 114.161  77.820  1.00  0.00           C
ATOM   7504  C2  POPEb 289     117.530 115.131  76.800  1.00  0.00           C
ATOM   7506  O21 POPEb 289     116.680 116.191  76.330  1.00  0.00           O
ATOM   7507  C21 POPEb 289     115.530 116.091  75.660  1.00  0.00           C
ATOM   7508  O22 POPEb 289     114.710 117.001  75.660  1.00  0.00           O
ATOM   7509  C22 POPEb 289     115.330 114.831  74.830  1.00  0.00           C
ATOM   7512  C3  POPEb 289     118.300 114.351  75.700  1.00  0.00           C
ATOM   7515  O31 POPEb 289     118.670 115.241  74.630  1.00  0.00           O
ATOM   7516  C31 POPEb 289     119.330 114.641  73.650  1.00  0.00           C
ATOM   7517  O32 POPEb 289     119.700 113.481  73.660  1.00  0.00           O
ATOM   7518  C32 POPEb 289     119.440 115.611  72.460  1.00  0.00           C
ATOM   7521  C23 POPEb 289     113.980 114.901  74.060  1.00  0.00           C
ATOM   7524  C24 POPEb 289     113.750 113.741  73.080  1.00  0.00           C
ATOM   7527  C25 POPEb 289     114.670 113.771  71.840  1.00  0.00           C
ATOM   7530  C26 POPEb 289     113.980 114.331  70.590  1.00  0.00           C
ATOM   7533  C27 POPEb 289     114.900 114.301  69.350  1.00  0.00           C
ATOM   7536  C28 POPEb 289     114.190 114.711  68.040  1.00  0.00           C
ATOM   7539  C29 POPEb 289     113.810 116.171  68.020  1.00  0.00           C
ATOM   7541 0C21 POPEb 289     113.990 117.061  67.020  1.00  0.00           C
ATOM   7543 1C21 POPEb 289     114.610 116.821  65.670  1.00  0.00           C
ATOM   7546 2C21 POPEb 289     115.870 117.671  65.410  1.00  0.00           C
ATOM   7549 3C21 POPEb 289     115.600 119.181  65.420  1.00  0.00           C
ATOM   7552 4C21 POPEb 289     116.840 120.021  65.070  1.00  0.00           C
ATOM   7555 5C21 POPEb 289     116.620 121.531  65.300  1.00  0.00           C
ATOM   7558 6C21 POPEb 289     117.440 122.421  64.360  1.00  0.00           C
ATOM   7561 7C21 POPEb 289     117.260 123.921  64.650  1.00  0.00           C
ATOM   7564 8C21 POPEb 289     117.820 124.821  63.560  1.00  0.00           C
ATOM   7568  C33 POPEb 289     119.680 117.071  72.900  1.00  0.00           C
ATOM   7571  C34 POPEb 289     119.922 118.031  71.720  1.00  0.00           C
ATOM   7574  C35 POPEb 289     118.900 119.181  71.590  1.00  0.00           C
ATOM   7577  C36 POPEb 289     117.500 118.741  71.120  1.00  0.00           C
ATOM   7580  C37 POPEb 289     116.670 119.901  70.550  1.00  0.00           C
ATOM   7583  C38 POPEb 289     115.310 119.461  69.970  1.00  0.00           C
ATOM   7586  C39 POPEb 289     114.720 120.481  68.990  1.00  0.00           C
ATOM   7589 0C31 POPEb 289     114.320 121.831  69.610  1.00  0.00           C
ATOM   7592 1C31 POPEb 289     113.860 122.831  68.530  1.00  0.00           C
ATOM   7595 2C31 POPEb 289     113.230 124.101  69.110  1.00  0.00           C
ATOM   7598 3C31 POPEb 289     112.940 125.181  68.050  1.00  0.00           C
ATOM   7601 4C31 POPEb 289     114.080 126.201  67.910  1.00  0.00           C
ATOM   7604 5C31 POPEb 289     113.770 127.333  66.920  1.00  0.00           C
ATOM   7607 6C31 POPEb 289     114.850 128.423  66.880  1.00  0.00           C
ATOM   7611  NH3 POPEc 290     119.090 119.551  36.150  1.00  0.00           N
ATOM   7615  C12 POPEc 290     120.452 120.171  36.360  1.00  0.00           C
ATOM   7618  C11 POPEc 290     120.952 120.911  35.100  1.00  0.00           C
ATOM   7621  P   POPEc 290     122.792 122.481  36.120  1.00  0.00           P
ATOM   7622  O13 POPEc 290     124.022 123.141  35.640  1.00  0.00           O
ATOM   7623  O14 POPEc 290     121.662 123.401  36.320  1.00  0.00           O
ATOM   7624  O11 POPEc 290     123.122 121.801  37.510  1.00  0.00           O
ATOM   7625  O12 POPEc 290     122.322 121.301  35.190  1.00  0.00           O
ATOM   7626  C1  POPEc 290     122.942 122.621  38.670  1.00  0.00           C
ATOM   7629  C2  POPEc 290     123.732 122.061  39.860  1.00  0.00           C
ATOM   7631  O21 POPEc 290     122.762 121.901  40.910  1.00  0.00           O
ATOM   7632  C21 POPEc 290     123.092 121.271  42.000  1.00  0.00           C
ATOM   7633  O22 POPEc 290     124.202 121.011  42.400  1.00  0.00           O
ATOM   7634  C22 POPEc 290     121.782 120.851  42.680  1.00  0.00           C
ATOM   7637  C3  POPEc 290     124.992 122.921  40.200  1.00  0.00           C
ATOM   7640  O31 POPEc 290     124.642 124.291  40.540  1.00  0.00           O
ATOM   7641  C31 POPEc 290     125.552 124.861  41.350  1.00  0.00           C
ATOM   7642  O32 POPEc 290     126.612 124.361  41.670  1.00  0.00           O
ATOM   7643  C32 POPEc 290     125.042 126.191  41.900  1.00  0.00           C
ATOM   7646  C23 POPEc 290     121.522 121.521  44.040  1.00  0.00           C
ATOM   7649  C24 POPEc 290     120.062 121.311  44.440  1.00  0.00           C
ATOM   7652  C25 POPEc 290     119.680 121.881  45.800  1.00  0.00           C
ATOM   7655  C26 POPEc 290     120.402 121.161  46.950  1.00  0.00           C
ATOM   7658  C27 POPEc 290     119.760 121.441  48.310  1.00  0.00           C
ATOM   7661  C28 POPEc 290     120.392 120.591  49.410  1.00  0.00           C
ATOM   7664  C29 POPEc 290     119.590 120.641  50.690  1.00  0.00           C
ATOM   7666 0C21 POPEc 290     118.890 119.641  51.240  1.00  0.00           C
ATOM   7668 1C21 POPEc 290     118.720 118.231  50.710  1.00  0.00           C
ATOM   7671 2C21 POPEc 290     117.280 117.711  50.860  1.00  0.00           C
ATOM   7674 3C21 POPEc 290     116.850 117.491  52.320  1.00  0.00           C
ATOM   7677 4C21 POPEc 290     115.460 118.081  52.600  1.00  0.00           C
ATOM   7680 5C21 POPEc 290     114.990 117.911  54.050  1.00  0.00           C
ATOM   7683 6C21 POPEc 290     115.760 118.741  55.080  1.00  0.00           C
ATOM   7686 7C21 POPEc 290     115.090 118.751  56.460  1.00  0.00           C
ATOM   7689 8C21 POPEc 290     115.810 119.631  57.480  1.00  0.00           C
ATOM   7693  C33 POPEc 290     124.812 126.031  43.420  1.00  0.00           C
ATOM   7696  C34 POPEc 290     124.302 127.293  44.120  1.00  0.00           C
ATOM   7699  C35 POPEc 290     123.562 127.023  45.450  1.00  0.00           C
ATOM   7702  C36 POPEc 290     124.062 125.771  46.190  1.00  0.00           C
ATOM   7705  C37 POPEc 290     123.632 125.671  47.660  1.00  0.00           C
ATOM   7708  C38 POPEc 290     124.082 124.331  48.290  1.00  0.00           C
ATOM   7711  C39 POPEc 290     124.202 124.331  49.820  1.00  0.00           C
ATOM   7714 0C31 POPEc 290     125.302 125.281  50.320  1.00  0.00           C
ATOM   7717 1C31 POPEc 290     125.532 125.291  51.840  1.00  0.00           C
ATOM   7720 2C31 POPEc 290     126.272 126.581  52.230  1.00  0.00           C
ATOM   7723 3C31 POPEc 290     126.732 126.653  53.700  1.00  0.00           C
ATOM   7726 4C31 POPEc 290     127.922 125.751  54.010  1.00  0.00           C
ATOM   7729 5C31 POPEc 290     128.762 126.281  55.180  1.00  0.00           C
ATOM   7732 6C31 POPEc 290     129.802 125.281  55.690  1.00  0.00           C
ATOM   7736  NH3 POPEd 291      49.970  69.741  32.360  1.00  0.00           N
ATOM   7740  C12 POPEd 291      48.940  68.861  33.010  1.00  0.00           C
ATOM   7743  C11 POPEd 291      49.510  67.441  33.180  1.00  0.00           C
ATOM   7746  P   POPEd 291      47.100  66.511  33.800  1.00  0.00           P
ATOM   7747  O13 POPEd 291      46.610  65.371  34.600  1.00  0.00           O
ATOM   7748  O14 POPEd 291      46.670  66.591  32.390  1.00  0.00           O
ATOM   7749  O11 POPEd 291      46.840  67.861  34.580  1.00  0.00           O
ATOM   7750  O12 POPEd 291      48.670  66.481  33.790  1.00  0.00           O
ATOM   7751  C1  POPEd 291      46.800  67.831  36.010  1.00  0.00           C
ATOM   7754  C2  POPEd 291      48.090  67.341  36.740  1.00  0.00           C
ATOM   7756  O21 POPEd 291      47.630  66.871  38.010  1.00  0.00           O
ATOM   7757  C21 POPEd 291      48.100  65.711  38.380  1.00  0.00           C
ATOM   7758  O22 POPEd 291      48.960  65.051  37.820  1.00  0.00           O
ATOM   7759  C22 POPEd 291      47.350  65.311  39.650  1.00  0.00           C
ATOM   7762  C3  POPEd 291      49.160  68.431  36.970  1.00  0.00           C
ATOM   7765  O31 POPEd 291      50.170  67.941  37.890  1.00  0.00           O
ATOM   7766  C31 POPEd 291      50.590  68.801  38.820  1.00  0.00           C
ATOM   7767  O32 POPEd 291      50.280  69.971  38.880  1.00  0.00           O
ATOM   7768  C32 POPEd 291      51.560  68.111  39.780  1.00  0.00           C
ATOM   7771  C23 POPEd 291      47.970  64.071  40.310  1.00  0.00           C
ATOM   7774  C24 POPEd 291      49.320  64.321  40.990  1.00  0.00           C
ATOM   7777  C25 POPEd 291      49.240  65.271  42.200  1.00  0.00           C
ATOM   7780  C26 POPEd 291      50.540  65.251  43.010  1.00  0.00           C
ATOM   7783  C27 POPEd 291      50.370  65.851  44.400  1.00  0.00           C
ATOM   7786  C28 POPEd 291      51.650  65.751  45.260  1.00  0.00           C
ATOM   7789  C29 POPEd 291      51.350  66.071  46.700  1.00  0.00           C
ATOM   7791 0C21 POPEd 291      52.190  66.601  47.610  1.00  0.00           C
ATOM   7793 1C21 POPEd 291      53.630  67.001  47.430  1.00  0.00           C
ATOM   7796 2C21 POPEd 291      53.950  68.371  48.060  1.00  0.00           C
ATOM   7799 3C21 POPEd 291      55.390  68.461  48.590  1.00  0.00           C
ATOM   7802 4C21 POPEd 291      55.680  69.821  49.250  1.00  0.00           C
ATOM   7805 5C21 POPEd 291      57.070  69.921  49.900  1.00  0.00           C
ATOM   7808 6C21 POPEd 291      57.230  69.091  51.180  1.00  0.00           C
ATOM   7811 7C21 POPEd 291      57.880  69.901  52.310  1.00  0.00           C
ATOM   7814 8C21 POPEd 291      58.140  69.101  53.590  1.00  0.00           C
ATOM   7818  C33 POPEd 291      52.440  69.181  40.480  1.00  0.00           C
ATOM   7821  C34 POPEd 291      53.480  68.601  41.450  1.00  0.00           C
ATOM   7824  C35 POPEd 291      54.310  69.721  42.090  1.00  0.00           C
ATOM   7827  C36 POPEd 291      55.250  69.261  43.220  1.00  0.00           C
ATOM   7830  C37 POPEd 291      55.850  70.461  43.950  1.00  0.00           C
ATOM   7833  C38 POPEd 291      56.700  70.111  45.190  1.00  0.00           C
ATOM   7836  C39 POPEd 291      57.930  69.241  44.900  1.00  0.00           C
ATOM   7839 0C31 POPEd 291      58.900  69.231  46.090  1.00  0.00           C
ATOM   7842 1C31 POPEd 291      60.180  68.411  45.850  1.00  0.00           C
ATOM   7845 2C31 POPEd 291      61.370  68.921  46.690  1.00  0.00           C
ATOM   7848 3C31 POPEd 291      61.160  68.801  48.210  1.00  0.00           C
ATOM   7851 4C31 POPEd 291      62.040  69.771  49.000  1.00  0.00           C
ATOM   7854 5C31 POPEd 291      61.810  69.691  50.520  1.00  0.00           C
ATOM   7857 6C31 POPEd 291      62.480  70.821  51.300  1.00  0.00           C
ATOM   7861  NH3 POPEe 292      79.870 115.131  32.990  1.00  0.00           N
ATOM   7865  C12 POPEe 292      79.830 113.761  33.640  1.00  0.00           C
ATOM   7868  C11 POPEe 292      78.430 113.141  33.470  1.00  0.00           C
ATOM   7871  P   POPEe 292      76.120 114.041  34.540  1.00  0.00           P
ATOM   7872  O13 POPEe 292      75.930 115.401  35.070  1.00  0.00           O
ATOM   7873  O14 POPEe 292      75.030 113.531  33.680  1.00  0.00           O
ATOM   7874  O11 POPEe 292      76.450 113.021  35.690  1.00  0.00           O
ATOM   7875  O12 POPEe 292      77.440 114.131  33.690  1.00  0.00           O
ATOM   7876  C1  POPEe 292      75.580 112.921  36.830  1.00  0.00           C
ATOM   7879  C2  POPEe 292      76.180 111.891  37.820  1.00  0.00           C
ATOM   7881  O21 POPEe 292      75.240 111.521  38.850  1.00  0.00           O
ATOM   7882  C21 POPEe 292      74.980 112.351  39.840  1.00  0.00           C
ATOM   7883  O22 POPEe 292      75.460 113.461  40.000  1.00  0.00           O
ATOM   7884  C22 POPEe 292      73.990 111.691  40.800  1.00  0.00           C
ATOM   7887  C3  POPEe 292      77.580 112.361  38.320  1.00  0.00           C
ATOM   7890  O31 POPEe 292      78.060 111.571  39.430  1.00  0.00           O
ATOM   7891  C31 POPEe 292      78.360 110.311  39.110  1.00  0.00           C
ATOM   7892  O32 POPEe 292      78.460 109.851  38.000  1.00  0.00           O
ATOM   7893  C32 POPEe 292      78.560 109.511  40.400  1.00  0.00           C
ATOM   7896  C23 POPEe 292      73.890 112.431  42.150  1.00  0.00           C
ATOM   7899  C24 POPEe 292      72.700 111.971  43.020  1.00  0.00           C
ATOM   7902  C25 POPEe 292      72.570 112.821  44.290  1.00  0.00           C
ATOM   7905  C26 POPEe 292      71.350 112.461  45.150  1.00  0.00           C
ATOM   7908  C27 POPEe 292      71.050 113.521  46.230  1.00  0.00           C
ATOM   7911  C28 POPEe 292      69.990 113.061  47.250  1.00  0.00           C
ATOM   7914  C29 POPEe 292      69.360 114.211  47.980  1.00  0.00           C
ATOM   7916 0C21 POPEe 292      69.200 114.371  49.310  1.00  0.00           C
ATOM   7918 1C21 POPEe 292      69.650 113.421  50.400  1.00  0.00           C
ATOM   7921 2C21 POPEe 292      69.920 114.161  51.730  1.00  0.00           C
ATOM   7924 3C21 POPEe 292      71.200 115.011  51.710  1.00  0.00           C
ATOM   7927 4C21 POPEe 292      71.460 115.741  53.040  1.00  0.00           C
ATOM   7930 5C21 POPEe 292      72.850 116.381  53.140  1.00  0.00           C
ATOM   7933 6C21 POPEe 292      73.970 115.371  53.420  1.00  0.00           C
ATOM   7936 7C21 POPEe 292      75.330 116.041  53.630  1.00  0.00           C
ATOM   7939 8C21 POPEe 292      76.460 115.041  53.910  1.00  0.00           C
ATOM   7943  C33 POPEe 292      77.220 109.241  41.120  1.00  0.00           C
ATOM   7946  C34 POPEe 292      77.460 108.831  42.580  1.00  0.00           C
ATOM   7949  C35 POPEe 292      76.160 108.661  43.380  1.00  0.00           C
ATOM   7952  C36 POPEe 292      75.200 107.661  42.730  1.00  0.00           C
ATOM   7955  C37 POPEe 292      73.930 107.391  43.540  1.00  0.00           C
ATOM   7958  C38 POPEe 292      73.970 106.071  44.310  1.00  0.00           C
ATOM   7961  C39 POPEe 292      72.590 105.711  44.880  1.00  0.00           C
ATOM   7964 0C31 POPEe 292      72.590 104.511  45.840  1.00  0.00           C
ATOM   7967 1C31 POPEe 292      73.420 104.731  47.120  1.00  0.00           C
ATOM   7970 2C31 POPEe 292      73.240 103.601  48.140  1.00  0.00           C
ATOM   7973 3C31 POPEe 292      71.950 103.711  48.970  1.00  0.00           C
ATOM   7976 4C31 POPEe 292      72.120 104.531  50.260  1.00  0.00           C
ATOM   7979 5C31 POPEe 292      70.860 104.521  51.130  1.00  0.00           C
ATOM   7982 6C31 POPEe 292      71.060 105.151  52.510  1.00  0.00           C
ATOM   7986  NH3 POPEf 293      29.960  35.501  34.370  1.00  0.00           N
ATOM   7990  C12 POPEf 293      31.090  34.501  34.460  1.00  0.00           C
ATOM   7993  C11 POPEf 293      32.310  35.111  35.170  1.00  0.00           C
ATOM   7996  P   POPEf 293      32.330  37.691  34.310  1.00  0.00           P
ATOM   7997  O13 POPEf 293      31.430  37.551  33.140  1.00  0.00           O
ATOM   7998  O14 POPEf 293      33.430  38.681  34.270  1.00  0.00           O
ATOM   7999  O11 POPEf 293      31.430  37.871  35.600  1.00  0.00           O
ATOM   8000  O12 POPEf 293      32.890  36.241  34.510  1.00  0.00           O
ATOM   8001  C1  POPEf 293      31.960  37.831  36.930  1.00  0.00           C
ATOM   8004  C2  POPEf 293      32.530  39.211  37.380  1.00  0.00           C
ATOM   8006  O21 POPEf 293      33.000  39.331  38.740  1.00  0.00           O
ATOM   8007  C21 POPEf 293      32.910  38.431  39.690  1.00  0.00           C
ATOM   8008  O22 POPEf 293      32.340  37.351  39.660  1.00  0.00           O
ATOM   8009  C22 POPEf 293      33.630  38.981  40.930  1.00  0.00           C
ATOM   8012  C3  POPEf 293      31.500  40.341  37.050  1.00  0.00           C
ATOM   8015  O31 POPEf 293      32.010  41.651  37.360  1.00  0.00           O
ATOM   8016  C31 POPEf 293      31.720  42.061  38.580  1.00  0.00           C
ATOM   8017  O32 POPEf 293      31.010  41.481  39.380  1.00  0.00           O
ATOM   8018  C32 POPEf 293      32.450  43.371  38.860  1.00  0.00           C
ATOM   8021  C23 POPEf 293      34.110  37.851  41.880  1.00  0.00           C
ATOM   8024  C24 POPEf 293      35.100  38.301  42.960  1.00  0.00           C
ATOM   8027  C25 POPEf 293      35.740  37.131  43.730  1.00  0.00           C
ATOM   8030  C26 POPEf 293      34.810  36.351  44.660  1.00  0.00           C
ATOM   8033  C27 POPEf 293      34.360  37.111  45.920  1.00  0.00           C
ATOM   8036  C28 POPEf 293      33.240  36.401  46.700  1.00  0.00           C
ATOM   8039  C29 POPEf 293      33.550  34.951  46.980  1.00  0.00           C
ATOM   8041 0C21 POPEf 293      34.080  34.431  48.100  1.00  0.00           C
ATOM   8043 1C21 POPEf 293      34.590  35.201  49.290  1.00  0.00           C
ATOM   8046 2C21 POPEf 293      36.070  34.851  49.550  1.00  0.00           C
ATOM   8049 3C21 POPEf 293      37.010  35.211  48.380  1.00  0.00           C
ATOM   8052 4C21 POPEf 293      38.480  34.841  48.620  1.00  0.00           C
ATOM   8055 5C21 POPEf 293      39.340  35.981  49.190  1.00  0.00           C
ATOM   8058 6C21 POPEf 293      38.890  36.481  50.570  1.00  0.00           C
ATOM   8061 7C21 POPEf 293      39.890  37.451  51.210  1.00  0.00           C
ATOM   8064 8C21 POPEf 293      39.490  37.861  52.630  1.00  0.00           C
ATOM   8068  C33 POPEf 293      32.290  43.821  40.320  1.00  0.00           C
ATOM   8071  C34 POPEf 293      33.470  44.681  40.800  1.00  0.00           C
ATOM   8074  C35 POPEf 293      33.270  45.251  42.210  1.00  0.00           C
ATOM   8077  C36 POPEf 293      33.040  44.171  43.270  1.00  0.00           C
ATOM   8080  C37 POPEf 293      32.730  44.801  44.630  1.00  0.00           C
ATOM   8083  C38 POPEf 293      32.490  43.801  45.750  1.00  0.00           C
ATOM   8086  C39 POPEf 293      32.000  44.531  47.010  1.00  0.00           C
ATOM   8089 0C31 POPEf 293      32.190  43.751  48.320  1.00  0.00           C
ATOM   8092 1C31 POPEf 293      31.650  44.531  49.520  1.00  0.00           C
ATOM   8095 2C31 POPEf 293      32.380  44.231  50.840  1.00  0.00           C
ATOM   8098 3C31 POPEf 293      33.700  45.001  50.980  1.00  0.00           C
ATOM   8101 4C31 POPEf 293      33.520  46.521  51.220  1.00  0.00           C
ATOM   8104 5C31 POPEf 293      34.270  47.381  50.190  1.00  0.00           C
ATOM   8107 6C31 POPEf 293      34.090  48.881  50.390  1.00  0.00           C
ATOM   8111  NH3 POPEg 294      60.960  94.861  74.960  1.00  0.00           N
ATOM   8115  C12 POPEg 294      61.260  93.601  74.220  1.00  0.00           C
ATOM   8118  C11 POPEg 294      61.530  92.491  75.250  1.00  0.00           C
ATOM   8121  P   POPEg 294      62.790  90.211  75.460  1.00  0.00           P
ATOM   8122  O13 POPEg 294      64.170  90.021  74.970  1.00  0.00           O
ATOM   8123  O14 POPEg 294      62.670  90.511  76.900  1.00  0.00           O
ATOM   8124  O11 POPEg 294      61.890  88.981  75.100  1.00  0.00           O
ATOM   8125  O12 POPEg 294      62.160  91.391  74.600  1.00  0.00           O
ATOM   8126  C1  POPEg 294      61.300  88.751  73.820  1.00  0.00           C
ATOM   8129  C2  POPEg 294      59.900  88.101  74.020  1.00  0.00           C
ATOM   8131  O21 POPEg 294      59.590  87.141  73.000  1.00  0.00           O
ATOM   8132  C21 POPEg 294      59.320  87.561  71.790  1.00  0.00           C
ATOM   8133  O22 POPEg 294      58.210  87.801  71.350  1.00  0.00           O
ATOM   8134  C22 POPEg 294      60.590  87.661  70.940  1.00  0.00           C
ATOM   8137  C3  POPEg 294      58.740  89.091  74.380  1.00  0.00           C
ATOM   8140  O31 POPEg 294      58.190  89.821  73.250  1.00  0.00           O
ATOM   8141  C31 POPEg 294      56.860  89.811  73.160  1.00  0.00           C
ATOM   8142  O32 POPEg 294      56.100  89.351  73.990  1.00  0.00           O
ATOM   8143  C32 POPEg 294      56.390  90.451  71.850  1.00  0.00           C
ATOM   8146  C23 POPEg 294      60.370  87.041  69.550  1.00  0.00           C
ATOM   8149  C24 POPEg 294      61.650  87.071  68.700  1.00  0.00           C
ATOM   8152  C25 POPEg 294      61.520  86.271  67.400  1.00  0.00           C
ATOM   8155  C26 POPEg 294      62.860  85.851  66.790  1.00  0.00           C
ATOM   8158  C27 POPEg 294      62.660  84.911  65.590  1.00  0.00           C
ATOM   8161  C28 POPEg 294      63.680  83.761  65.510  1.00  0.00           C
ATOM   8164  C29 POPEg 294      63.260  82.761  64.460  1.00  0.00           C
ATOM   8166 0C21 POPEg 294      63.020  81.441  64.630  1.00  0.00           C
ATOM   8168 1C21 POPEg 294      63.190  80.621  65.890  1.00  0.00           C
ATOM   8171 2C21 POPEg 294      64.140  79.421  65.690  1.00  0.00           C
ATOM   8174 3C21 POPEg 294      65.490  79.811  65.060  1.00  0.00           C
ATOM   8177 4C21 POPEg 294      66.520  78.661  65.000  1.00  0.00           C
ATOM   8180 5C21 POPEg 294      67.360  78.491  66.280  1.00  0.00           C
ATOM   8183 6C21 POPEg 294      68.280  79.691  66.570  1.00  0.00           C
ATOM   8186 7C21 POPEg 294      69.250  79.451  67.740  1.00  0.00           C
ATOM   8189 8C21 POPEg 294      70.530  78.731  67.330  1.00  0.00           C
ATOM   8193  C33 POPEg 294      54.840  90.331  71.660  1.00  0.00           C
ATOM   8196  C34 POPEg 294      54.440  89.831  70.260  1.00  0.00           C
ATOM   8199  C35 POPEg 294      52.930  89.551  70.150  1.00  0.00           C
ATOM   8202  C36 POPEg 294      52.490  89.121  68.730  1.00  0.00           C
ATOM   8205  C37 POPEg 294      50.980  88.911  68.560  1.00  0.00           C
ATOM   8208  C38 POPEg 294      50.580  88.511  67.130  1.00  0.00           C
ATOM   8211  C39 POPEg 294      50.850  89.601  66.080  1.00  0.00           C
ATOM   8214 0C31 POPEg 294      50.560  89.191  64.630  1.00  0.00           C
ATOM   8217 1C31 POPEg 294      50.870  90.341  63.660  1.00  0.00           C
ATOM   8220 2C31 POPEg 294      50.530  90.001  62.210  1.00  0.00           C
ATOM   8223 3C31 POPEg 294      50.730  91.171  61.220  1.00  0.00           C
ATOM   8226 4C31 POPEg 294      52.200  91.551  61.000  1.00  0.00           C
ATOM   8229 5C31 POPEg 294      52.410  92.411  59.750  1.00  0.00           C
ATOM   8232 6C31 POPEg 294      53.880  92.811  59.510  1.00  0.00           C
ATOM   8236  NH3 POPEh 295     101.910 100.851  75.880  1.00  0.00           N
ATOM   8240  C12 POPEh 295     100.980 101.021  77.040  1.00  0.00           C
ATOM   8243  C11 POPEh 295     100.440  99.671  77.540  1.00  0.00           C
ATOM   8246  P   POPEh 295      98.870  99.121  75.460  1.00  0.00           P
ATOM   8247  O13 POPEh 295      97.950  97.971  75.350  1.00  0.00           O
ATOM   8248  O14 POPEh 295      98.220 100.401  75.810  1.00  0.00           O
ATOM   8249  O11 POPEh 295      99.740  99.341  74.160  1.00  0.00           O
ATOM   8250  O12 POPEh 295     100.000  98.801  76.500  1.00  0.00           O
ATOM   8251  C1  POPEh 295      99.510  98.641  72.930  1.00  0.00           C
ATOM   8254  C2  POPEh 295      98.920  99.591  71.850  1.00  0.00           C
ATOM   8256  O21 POPEh 295      99.320  99.201  70.510  1.00  0.00           O
ATOM   8257  C21 POPEh 295     100.600  99.301  70.160  1.00  0.00           C
ATOM   8258  O22 POPEh 295     101.510  99.711  70.850  1.00  0.00           O
ATOM   8259  C22 POPEh 295     100.770  98.751  68.740  1.00  0.00           C
ATOM   8262  C3  POPEh 295      99.240 101.081  72.200  1.00  0.00           C
ATOM   8265  O31 POPEh 295      98.820 102.031  71.190  1.00  0.00           O
ATOM   8266  C31 POPEh 295      98.880 103.271  71.680  1.00  0.00           C
ATOM   8267  O32 POPEh 295      99.270 103.551  72.800  1.00  0.00           O
ATOM   8268  C32 POPEh 295      98.380 104.271  70.660  1.00  0.00           C
ATOM   8271  C23 POPEh 295     101.960  97.761  68.660  1.00  0.00           C
ATOM   8274  C24 POPEh 295     101.930  96.871  67.400  1.00  0.00           C
ATOM   8277  C25 POPEh 295     102.370  97.551  66.090  1.00  0.00           C
ATOM   8280  C26 POPEh 295     103.870  97.851  66.040  1.00  0.00           C
ATOM   8283  C27 POPEh 295     104.430  98.061  64.620  1.00  0.00           C
ATOM   8286  C28 POPEh 295     103.840  99.261  63.850  1.00  0.00           C
ATOM   8289  C29 POPEh 295     102.700  98.911  62.920  1.00  0.00           C
ATOM   8291 0C21 POPEh 295     102.190  99.721  61.980  1.00  0.00           C
ATOM   8293 1C21 POPEh 295     102.610 101.141  61.700  1.00  0.00           C
ATOM   8296 2C21 POPEh 295     101.510 102.161  62.050  1.00  0.00           C
ATOM   8299 3C21 POPEh 295     100.290 102.111  61.110  1.00  0.00           C
ATOM   8302 4C21 POPEh 295      99.290 103.221  61.420  1.00  0.00           C
ATOM   8305 5C21 POPEh 295      98.040 103.211  60.530  1.00  0.00           C
ATOM   8308 6C21 POPEh 295      97.030 104.301  60.920  1.00  0.00           C
ATOM   8311 7C21 POPEh 295      95.760 104.271  60.080  1.00  0.00           C
ATOM   8314 8C21 POPEh 295      94.670 105.201  60.610  1.00  0.00           C
ATOM   8318  C33 POPEh 295      96.910 104.001  70.310  1.00  0.00           C
ATOM   8321  C34 POPEh 295      96.300 104.941  69.250  1.00  0.00           C
ATOM   8324  C35 POPEh 295      97.230 105.241  68.080  1.00  0.00           C
ATOM   8327  C36 POPEh 295      96.500 105.711  66.810  1.00  0.00           C
ATOM   8330  C37 POPEh 295      97.490 106.361  65.830  1.00  0.00           C
ATOM   8333  C38 POPEh 295      96.880 106.841  64.510  1.00  0.00           C
ATOM   8336  C39 POPEh 295      97.910 107.601  63.650  1.00  0.00           C
ATOM   8339 0C31 POPEh 295      99.120 106.761  63.220  1.00  0.00           C
ATOM   8342 1C31 POPEh 295     100.160 107.571  62.420  1.00  0.00           C
ATOM   8345 2C31 POPEh 295     101.350 106.711  61.960  1.00  0.00           C
ATOM   8348 3C31 POPEh 295     101.320 106.371  60.460  1.00  0.00           C
ATOM   8351 4C31 POPEh 295     101.720 107.551  59.570  1.00  0.00           C
ATOM   8354 5C31 POPEh 295     101.780 107.181  58.080  1.00  0.00           C
ATOM   8357 6C31 POPEh 295     102.140 108.371  57.190  1.00  0.00           C
ATOM   8361  NH3 POPEi 296      52.880 103.861  34.390  1.00  0.00           N
ATOM   8365  C12 POPEi 296      51.520 104.511  34.230  1.00  0.00           C
ATOM   8368  C11 POPEi 296      51.480 105.421  32.990  1.00  0.00           C
ATOM   8371  P   POPEi 296      50.230 107.731  32.850  1.00  0.00           P
ATOM   8372  O13 POPEi 296      50.710 108.171  31.520  1.00  0.00           O
ATOM   8373  O14 POPEi 296      48.890 108.241  33.180  1.00  0.00           O
ATOM   8374  O11 POPEi 296      51.210 108.201  33.980  1.00  0.00           O
ATOM   8375  O12 POPEi 296      50.250 106.151  32.910  1.00  0.00           O
ATOM   8376  C1  POPEi 296      50.940 107.771  35.330  1.00  0.00           C
ATOM   8379  C2  POPEi 296      50.520 108.971  36.220  1.00  0.00           C
ATOM   8381  O21 POPEi 296      51.060 108.781  37.540  1.00  0.00           O
ATOM   8382  C21 POPEi 296      52.190 109.411  37.770  1.00  0.00           C
ATOM   8383  O22 POPEi 296      52.750 110.201  37.020  1.00  0.00           O
ATOM   8384  C22 POPEi 296      52.660 109.091  39.170  1.00  0.00           C
ATOM   8387  C3  POPEi 296      48.980 109.131  36.310  1.00  0.00           C
ATOM   8390  O31 POPEi 296      48.550 110.221  37.170  1.00  0.00           O
ATOM   8391  C31 POPEi 296      48.800 111.441  36.740  1.00  0.00           C
ATOM   8392  O32 POPEi 296      49.450 111.761  35.760  1.00  0.00           O
ATOM   8393  C32 POPEi 296      48.180 112.431  37.730  1.00  0.00           C
ATOM   8396  C23 POPEi 296      52.000 110.031  40.190  1.00  0.00           C
ATOM   8399  C24 POPEi 296      52.580 109.931  41.600  1.00  0.00           C
ATOM   8402  C25 POPEi 296      52.040 111.051  42.500  1.00  0.00           C
ATOM   8405  C26 POPEi 296      52.640 111.061  43.910  1.00  0.00           C
ATOM   8408  C27 POPEi 296      52.190 112.281  44.720  1.00  0.00           C
ATOM   8411  C28 POPEi 296      52.510 112.171  46.220  1.00  0.00           C
ATOM   8414  C29 POPEi 296      53.990 112.201  46.490  1.00  0.00           C
ATOM   8416 0C21 POPEi 296      54.680 113.141  47.170  1.00  0.00           C
ATOM   8418 1C21 POPEi 296      54.120 114.401  47.790  1.00  0.00           C
ATOM   8421 2C21 POPEi 296      54.240 114.421  49.320  1.00  0.00           C
ATOM   8424 3C21 POPEi 296      53.280 113.441  50.010  1.00  0.00           C
ATOM   8427 4C21 POPEi 296      53.300 113.591  51.540  1.00  0.00           C
ATOM   8430 5C21 POPEi 296      54.570 113.051  52.210  1.00  0.00           C
ATOM   8433 6C21 POPEi 296      54.850 113.811  53.510  1.00  0.00           C
ATOM   8436 7C21 POPEi 296      55.970 113.231  54.370  1.00  0.00           C
ATOM   8439 8C21 POPEi 296      56.240 114.051  55.630  1.00  0.00           C
ATOM   8443  C33 POPEi 296      49.250 113.041  38.660  1.00  0.00           C
ATOM   8446  C34 POPEi 296      48.680 113.491  40.010  1.00  0.00           C
ATOM   8449  C35 POPEi 296      48.140 112.311  40.810  1.00  0.00           C
ATOM   8452  C36 POPEi 296      47.980 112.591  42.310  1.00  0.00           C
ATOM   8455  C37 POPEi 296      47.080 111.551  42.970  1.00  0.00           C
ATOM   8458  C38 POPEi 296      46.770 111.841  44.440  1.00  0.00           C
ATOM   8461  C39 POPEi 296      48.020 111.911  45.320  1.00  0.00           C
ATOM   8464 0C31 POPEi 296      47.760 111.351  46.720  1.00  0.00           C
ATOM   8467 1C31 POPEi 296      48.960 111.561  47.650  1.00  0.00           C
ATOM   8470 2C31 POPEi 296      48.950 110.621  48.860  1.00  0.00           C
ATOM   8473 3C31 POPEi 296      50.120 110.901  49.800  1.00  0.00           C
ATOM   8476 4C31 POPEi 296      50.300 109.811  50.860  1.00  0.00           C
ATOM   8479 5C31 POPEi 296      51.460 110.121  51.820  1.00  0.00           C
ATOM   8482 6C31 POPEi 296      51.840 108.951  52.730  1.00  0.00           C
ATOM   8486  NH3 POPEj 297      71.570  36.161  30.180  1.00  0.00           N
ATOM   8490  C12 POPEj 297      71.380  34.841  29.480  1.00  0.00           C
ATOM   8493  C11 POPEj 297      72.400  34.651  28.340  1.00  0.00           C
ATOM   8496  P   POPEj 297      74.720  35.741  28.830  1.00  0.00           P
ATOM   8497  O13 POPEj 297      74.090  36.791  29.650  1.00  0.00           O
ATOM   8498  O14 POPEj 297      75.000  36.051  27.420  1.00  0.00           O
ATOM   8499  O11 POPEj 297      76.020  35.221  29.560  1.00  0.00           O
ATOM   8500  O12 POPEj 297      73.730  34.511  28.870  1.00  0.00           O
ATOM   8501  C1  POPEj 297      76.040  34.001  30.300  1.00  0.00           C
ATOM   8504  C2  POPEj 297      75.390  34.131  31.700  1.00  0.00           C
ATOM   8506  O21 POPEj 297      76.430  33.941  32.670  1.00  0.00           O
ATOM   8507  C21 POPEj 297      76.270  34.561  33.830  1.00  0.00           C
ATOM   8508  O22 POPEj 297      75.530  35.481  34.080  1.00  0.00           O
ATOM   8509  C22 POPEj 297      77.220  33.831  34.800  1.00  0.00           C
ATOM   8512  C3  POPEj 297      74.330  33.011  31.880  1.00  0.00           C
ATOM   8515  O31 POPEj 297      73.750  32.991  33.200  1.00  0.00           O
ATOM   8516  C31 POPEj 297      72.570  33.591  33.310  1.00  0.00           C
ATOM   8517  O32 POPEj 297      72.030  34.241  32.430  1.00  0.00           O
ATOM   8518  C32 POPEj 297      71.950  33.341  34.680  1.00  0.00           C
ATOM   8521  C23 POPEj 297      77.530  34.531  36.130  1.00  0.00           C
ATOM   8524  C24 POPEj 297      78.350  33.591  37.030  1.00  0.00           C
ATOM   8527  C25 POPEj 297      78.920  34.301  38.270  1.00  0.00           C
ATOM   8530  C26 POPEj 297      79.710  33.371  39.200  1.00  0.00           C
ATOM   8533  C27 POPEj 297      79.780  33.941  40.630  1.00  0.00           C
ATOM   8536  C28 POPEj 297      80.460  32.991  41.630  1.00  0.00           C
ATOM   8539  C29 POPEj 297      79.930  33.191  43.030  1.00  0.00           C
ATOM   8541 0C21 POPEj 297      80.620  33.501  44.140  1.00  0.00           C
ATOM   8543 1C21 POPEj 297      82.110  33.681  44.270  1.00  0.00           C
ATOM   8546 2C21 POPEj 297      82.630  33.011  45.560  1.00  0.00           C
ATOM   8549 3C21 POPEj 297      84.160  33.131  45.710  1.00  0.00           C
ATOM   8552 4C21 POPEj 297      84.700  32.371  46.930  1.00  0.00           C
ATOM   8555 5C21 POPEj 297      86.210  32.121  46.840  1.00  0.00           C
ATOM   8558 6C21 POPEj 297      86.680  31.051  47.830  1.00  0.00           C
ATOM   8561 7C21 POPEj 297      88.160  30.691  47.650  1.00  0.00           C
ATOM   8564 8C21 POPEj 297      88.560  29.411  48.380  1.00  0.00           C
ATOM   8568  C33 POPEj 297      72.560  34.201  35.820  1.00  0.00           C
ATOM   8571  C34 POPEj 297      73.680  33.491  36.590  1.00  0.00           C
ATOM   8574  C35 POPEj 297      73.170  32.441  37.600  1.00  0.00           C
ATOM   8577  C36 POPEj 297      74.330  31.711  38.300  1.00  0.00           C
ATOM   8580  C37 POPEj 297      73.950  31.241  39.720  1.00  0.00           C
ATOM   8583  C38 POPEj 297      75.090  30.571  40.500  1.00  0.00           C
ATOM   8586  C39 POPEj 297      74.770  30.421  42.000  1.00  0.00           C
ATOM   8589 0C31 POPEj 297      75.020  31.701  42.810  1.00  0.00           C
ATOM   8592 1C31 POPEj 297      74.540  31.611  44.270  1.00  0.00           C
ATOM   8595 2C31 POPEj 297      74.650  32.951  45.030  1.00  0.00           C
ATOM   8598 3C31 POPEj 297      76.030  33.621  44.920  1.00  0.00           C
ATOM   8601 4C31 POPEj 297      76.250  34.721  45.960  1.00  0.00           C
ATOM   8604 5C31 POPEj 297      77.490  35.581  45.640  1.00  0.00           C
ATOM   8607 6C31 POPEj 297      77.960  36.451  46.810  1.00  0.00           C
ATOM   8611  NH3 POPEk 298      86.860 117.551  77.260  1.00  0.00           N
ATOM   8615  C12 POPEk 298      86.120 116.521  78.060  1.00  0.00           C
ATOM   8618  C11 POPEk 298      86.920 116.041  79.290  1.00  0.00           C
ATOM   8621  P   POPEk 298      84.960 115.021  80.600  1.00  0.00           P
ATOM   8622  O13 POPEk 298      84.870 114.121  81.770  1.00  0.00           O
ATOM   8623  O14 POPEk 298      84.700 116.451  80.810  1.00  0.00           O
ATOM   8624  O11 POPEk 298      84.050 114.401  79.490  1.00  0.00           O
ATOM   8625  O12 POPEk 298      86.340 114.851  79.860  1.00  0.00           O
ATOM   8626  C1  POPEk 298      82.920 115.111  79.000  1.00  0.00           C
ATOM   8629  C2  POPEk 298      82.590 114.551  77.600  1.00  0.00           C
ATOM   8631  O21 POPEk 298      81.730 115.491  76.930  1.00  0.00           O
ATOM   8632  C21 POPEk 298      82.400 116.391  76.220  1.00  0.00           C
ATOM   8633  O22 POPEk 298      83.600 116.471  76.110  1.00  0.00           O
ATOM   8634  C22 POPEk 298      81.400 117.301  75.530  1.00  0.00           C
ATOM   8637  C3  POPEk 298      81.900 113.171  77.660  1.00  0.00           C
ATOM   8640  O31 POPEk 298      81.380 112.771  76.380  1.00  0.00           O
ATOM   8641  C31 POPEk 298      82.290 112.441  75.480  1.00  0.00           C
ATOM   8642  O32 POPEk 298      83.470 112.201  75.710  1.00  0.00           O
ATOM   8643  C32 POPEk 298      81.600 112.371  74.120  1.00  0.00           C
ATOM   8646  C23 POPEk 298      82.040 118.081  74.360  1.00  0.00           C
ATOM   8649  C24 POPEk 298      82.230 117.221  73.100  1.00  0.00           C
ATOM   8652  C25 POPEk 298      82.510 118.021  71.820  1.00  0.00           C
ATOM   8655  C26 POPEk 298      81.480 119.141  71.610  1.00  0.00           C
ATOM   8658  C27 POPEk 298      81.360 119.671  70.180  1.00  0.00           C
ATOM   8661  C28 POPEk 298      80.310 120.791  70.150  1.00  0.00           C
ATOM   8664  C29 POPEk 298      79.940 121.311  68.790  1.00  0.00           C
ATOM   8666 0C21 POPEk 298      80.430 122.431  68.220  1.00  0.00           C
ATOM   8668 1C21 POPEk 298      81.510 123.311  68.770  1.00  0.00           C
ATOM   8671 2C21 POPEk 298      82.500 123.691  67.670  1.00  0.00           C
ATOM   8674 3C21 POPEk 298      83.360 122.511  67.170  1.00  0.00           C
ATOM   8677 4C21 POPEk 298      84.320 122.891  66.030  1.00  0.00           C
ATOM   8680 5C21 POPEk 298      83.640 123.231  64.700  1.00  0.00           C
ATOM   8683 6C21 POPEk 298      83.150 121.991  63.930  1.00  0.00           C
ATOM   8686 7C21 POPEk 298      82.540 122.371  62.570  1.00  0.00           C
ATOM   8689 8C21 POPEk 298      82.080 121.171  61.740  1.00  0.00           C
ATOM   8693  C33 POPEk 298      80.980 113.711  73.670  1.00  0.00           C
ATOM   8696  C34 POPEk 298      80.170 113.601  72.370  1.00  0.00           C
ATOM   8699  C35 POPEk 298      80.780 112.671  71.310  1.00  0.00           C
ATOM   8702  C36 POPEk 298      80.190 112.901  69.900  1.00  0.00           C
ATOM   8705  C37 POPEk 298      80.670 111.861  68.870  1.00  0.00           C
ATOM   8708  C38 POPEk 298      80.510 112.331  67.420  1.00  0.00           C
ATOM   8711  C39 POPEk 298      79.060 112.351  66.910  1.00  0.00           C
ATOM   8714 0C31 POPEk 298      78.920 113.041  65.540  1.00  0.00           C
ATOM   8717 1C31 POPEk 298      77.500 112.961  64.970  1.00  0.00           C
ATOM   8720 2C31 POPEk 298      77.350 113.761  63.660  1.00  0.00           C
ATOM   8723 3C31 POPEk 298      76.060 113.471  62.880  1.00  0.00           C
ATOM   8726 4C31 POPEk 298      74.760 113.711  63.670  1.00  0.00           C
ATOM   8729 5C31 POPEk 298      73.510 113.491  62.800  1.00  0.00           C
ATOM   8732 6C31 POPEk 298      72.180 113.561  63.550  1.00  0.00           C
ATOM   8736  NH3 POPEl 299     100.390 115.131  35.330  1.00  0.00           N
ATOM   8740  C12 POPEl 299      99.590 116.301  34.820  1.00  0.00           C
ATOM   8743  C11 POPEl 299      98.090 115.951  34.800  1.00  0.00           C
ATOM   8746  P   POPEl 299      96.730 118.231  34.820  1.00  0.00           P
ATOM   8747  O13 POPEl 299      97.540 119.361  34.350  1.00  0.00           O
ATOM   8748  O14 POPEl 299      95.280 118.271  34.530  1.00  0.00           O
ATOM   8749  O11 POPEl 299      96.990 118.111  36.370  1.00  0.00           O
ATOM   8750  O12 POPEl 299      97.340 116.951  34.110  1.00  0.00           O
ATOM   8751  C1  POPEl 299      96.080 117.541  37.310  1.00  0.00           C
ATOM   8754  C2  POPEl 299      95.520 118.551  38.370  1.00  0.00           C
ATOM   8756  O21 POPEl 299      94.170 118.921  38.020  1.00  0.00           O
ATOM   8757  C21 POPEl 299      93.100 118.801  38.840  1.00  0.00           C
ATOM   8758  O22 POPEl 299      92.020 119.281  38.560  1.00  0.00           O
ATOM   8759  C22 POPEl 299      93.290 117.931  40.090  1.00  0.00           C
ATOM   8762  C3  POPEl 299      96.390 119.851  38.520  1.00  0.00           C
ATOM   8765  O31 POPEl 299      95.770 120.921  39.280  1.00  0.00           O
ATOM   8766  C31 POPEl 299      95.700 120.681  40.590  1.00  0.00           C
ATOM   8767  O32 POPEl 299      95.920 119.601  41.120  1.00  0.00           O
ATOM   8768  C32 POPEl 299      95.310 121.941  41.360  1.00  0.00           C
ATOM   8771  C23 POPEl 299      91.940 117.431  40.680  1.00  0.00           C
ATOM   8774  C24 POPEl 299      91.160 118.471  41.510  1.00  0.00           C
ATOM   8777  C25 POPEl 299      91.190 118.211  43.020  1.00  0.00           C
ATOM   8780  C26 POPEl 299      92.490 118.641  43.720  1.00  0.00           C
ATOM   8783  C27 POPEl 299      92.760 117.801  44.980  1.00  0.00           C
ATOM   8786  C28 POPEl 299      93.870 118.341  45.890  1.00  0.00           C
ATOM   8789  C29 POPEl 299      95.230 118.381  45.250  1.00  0.00           C
ATOM   8791 0C21 POPEl 299      96.290 119.061  45.720  1.00  0.00           C
ATOM   8793 1C21 POPEl 299      96.320 119.881  46.990  1.00  0.00           C
ATOM   8796 2C21 POPEl 299      97.120 119.201  48.110  1.00  0.00           C
ATOM   8799 3C21 POPEl 299      98.640 119.191  47.880  1.00  0.00           C
ATOM   8802 4C21 POPEl 299      99.400 118.291  48.870  1.00  0.00           C
ATOM   8805 5C21 POPEl 299      99.150 118.621  50.340  1.00  0.00           C
ATOM   8808 6C21 POPEl 299      99.810 117.631  51.310  1.00  0.00           C
ATOM   8811 7C21 POPEl 299      99.250 117.761  52.730  1.00  0.00           C
ATOM   8814 8C21 POPEl 299      99.780 116.711  53.700  1.00  0.00           C
ATOM   8818  C33 POPEl 299      95.210 121.681  42.880  1.00  0.00           C
ATOM   8821  C34 POPEl 299      94.970 122.981  43.680  1.00  0.00           C
ATOM   8824  C35 POPEl 299      94.700 122.761  45.180  1.00  0.00           C
ATOM   8827  C36 POPEl 299      93.240 123.031  45.550  1.00  0.00           C
ATOM   8830  C37 POPEl 299      92.980 123.311  47.030  1.00  0.00           C
ATOM   8833  C38 POPEl 299      93.340 122.171  47.990  1.00  0.00           C
ATOM   8836  C39 POPEl 299      92.410 122.101  49.210  1.00  0.00           C
ATOM   8839 0C31 POPEl 299      92.290 123.411  50.000  1.00  0.00           C
ATOM   8842 1C31 POPEl 299      91.220 123.301  51.090  1.00  0.00           C
ATOM   8845 2C31 POPEl 299      90.980 124.631  51.830  1.00  0.00           C
ATOM   8848 3C31 POPEl 299      89.720 124.621  52.710  1.00  0.00           C
ATOM   8851 4C31 POPEl 299      89.690 123.541  53.800  1.00  0.00           C
ATOM   8854 5C31 POPEl 299      88.360 123.561  54.560  1.00  0.00           C
ATOM   8857 6C31 POPEl 299      88.290 122.531  55.680  1.00  0.00           C
ATOM   8861  NH3 POPEm 300      29.170 105.391  72.300  1.00  0.00           N
ATOM   8865  C12 POPEm 300      29.110 105.361  73.810  1.00  0.00           C
ATOM   8868  C11 POPEm 300      27.710 105.751  74.310  1.00  0.00           C
ATOM   8871  P   POPEm 300      27.660 108.271  73.570  1.00  0.00           P
ATOM   8872  O13 POPEm 300      26.920 107.821  72.380  1.00  0.00           O
ATOM   8873  O14 POPEm 300      27.240 109.511  74.250  1.00  0.00           O
ATOM   8874  O11 POPEm 300      29.200 108.291  73.200  1.00  0.00           O
ATOM   8875  O12 POPEm 300      27.630 107.131  74.670  1.00  0.00           O
ATOM   8876  C1  POPEm 300      29.840 109.431  72.610  1.00  0.00           C
ATOM   8879  C2  POPEm 300      29.890 109.351  71.060  1.00  0.00           C
ATOM   8881  O21 POPEm 300      30.950 108.441  70.730  1.00  0.00           O
ATOM   8882  C21 POPEm 300      31.000 108.121  69.450  1.00  0.00           C
ATOM   8883  O22 POPEm 300      30.090 108.221  68.650  1.00  0.00           O
ATOM   8884  C22 POPEm 300      32.390 107.571  69.120  1.00  0.00           C
ATOM   8887  C3  POPEm 300      30.140 110.761  70.410  1.00  0.00           C
ATOM   8890  O31 POPEm 300      29.570 110.841  69.090  1.00  0.00           O
ATOM   8891  C31 POPEm 300      29.200 112.031  68.660  1.00  0.00           C
ATOM   8892  O32 POPEm 300      29.390 113.081  69.250  1.00  0.00           O
ATOM   8893  C32 POPEm 300      28.460 111.881  67.330  1.00  0.00           C
ATOM   8896  C23 POPEm 300      32.750 107.601  67.620  1.00  0.00           C
ATOM   8899  C24 POPEm 300      33.040 109.011  67.070  1.00  0.00           C
ATOM   8902  C25 POPEm 300      33.260 109.051  65.540  1.00  0.00           C
ATOM   8905  C26 POPEm 300      34.520 108.301  65.050  1.00  0.00           C
ATOM   8908  C27 POPEm 300      34.270 106.831  64.690  1.00  0.00           C
ATOM   8911  C28 POPEm 300      35.590 106.071  64.460  1.00  0.00           C
ATOM   8914  C29 POPEm 300      35.410 104.571  64.490  1.00  0.00           C
ATOM   8916 0C21 POPEm 300      36.420 103.681  64.470  1.00  0.00           C
ATOM   8918 1C21 POPEm 300      37.890 104.011  64.350  1.00  0.00           C
ATOM   8921 2C21 POPEm 300      38.510 103.441  63.060  1.00  0.00           C
ATOM   8924 3C21 POPEm 300      37.720 103.771  61.780  1.00  0.00           C
ATOM   8927 4C21 POPEm 300      38.410 103.301  60.500  1.00  0.00           C
ATOM   8930 5C21 POPEm 300      37.470 103.411  59.280  1.00  0.00           C
ATOM   8933 6C21 POPEm 300      36.630 102.151  59.060  1.00  0.00           C
ATOM   8936 7C21 POPEm 300      35.490 102.361  58.050  1.00  0.00           C
ATOM   8939 8C21 POPEm 300      34.790 101.061  57.640  1.00  0.00           C
ATOM   8943  C33 POPEm 300      28.060 113.231  66.690  1.00  0.00           C
ATOM   8946  C34 POPEm 300      27.420 113.071  65.300  1.00  0.00           C
ATOM   8949  C35 POPEm 300      26.990 114.401  64.670  1.00  0.00           C
ATOM   8952  C36 POPEm 300      26.500 114.241  63.220  1.00  0.00           C
ATOM   8955  C37 POPEm 300      26.200 115.581  62.530  1.00  0.00           C
ATOM   8958  C38 POPEm 300      25.580 115.351  61.150  1.00  0.00           C
ATOM   8961  C39 POPEm 300      25.480 116.601  60.270  1.00  0.00           C
ATOM   8964 0C31 POPEm 300      25.120 116.221  58.820  1.00  0.00           C
ATOM   8967 1C31 POPEm 300      25.100 117.421  57.860  1.00  0.00           C
ATOM   8970 2C31 POPEm 300      24.970 117.041  56.380  1.00  0.00           C
ATOM   8973 3C31 POPEm 300      26.240 116.361  55.830  1.00  0.00           C
ATOM   8976 4C31 POPEm 300      26.170 116.001  54.350  1.00  0.00           C
ATOM   8979 5C31 POPEm 300      27.430 115.261  53.880  1.00  0.00           C
ATOM   8982 6C31 POPEm 300      27.370 114.791  52.420  1.00  0.00           C
ATOM   8986  NH3 POPEn 301      74.230   5.641  30.730  1.00  0.00           N
ATOM   8990  C12 POPEn 301      74.210   7.101  31.150  1.00  0.00           C
ATOM   8993  C11 POPEn 301      73.610   8.001  30.050  1.00  0.00           C
ATOM   8996  P   POPEn 301      72.410  10.001  31.300  1.00  0.00           P
ATOM   8997  O13 POPEn 301      72.320  11.431  30.900  1.00  0.00           O
ATOM   8998  O14 POPEn 301      71.180   9.171  31.180  1.00  0.00           O
ATOM   8999  O11 POPEn 301      72.990   9.891  32.770  1.00  0.00           O
ATOM   9000  O12 POPEn 301      73.570   9.361  30.450  1.00  0.00           O
ATOM   9001  C1  POPEn 301      72.290   9.111  33.770  1.00  0.00           C
ATOM   9004  C2  POPEn 301      71.460   9.981  34.750  1.00  0.00           C
ATOM   9006  O21 POPEn 301      70.650   9.081  35.520  1.00  0.00           O
ATOM   9007  C21 POPEn 301      71.150   8.601  36.630  1.00  0.00           C
ATOM   9008  O22 POPEn 301      72.270   8.791  37.070  1.00  0.00           O
ATOM   9009  C22 POPEn 301      70.020   7.821  37.300  1.00  0.00           C
ATOM   9012  C3  POPEn 301      70.490  10.951  34.030  1.00  0.00           C
ATOM   9015  O31 POPEn 301      69.870  11.851  34.960  1.00  0.00           O
ATOM   9016  C31 POPEn 301      68.810  11.411  35.640  1.00  0.00           C
ATOM   9017  O32 POPEn 301      68.200  10.381  35.400  1.00  0.00           O
ATOM   9018  C32 POPEn 301      68.460  12.441  36.720  1.00  0.00           C
ATOM   9021  C23 POPEn 301      70.170   7.681  38.820  1.00  0.00           C
ATOM   9024  C24 POPEn 301      68.910   7.071  39.440  1.00  0.00           C
ATOM   9027  C25 POPEn 301      69.190   6.241  40.700  1.00  0.00           C
ATOM   9030  C26 POPEn 301      69.660   7.071  41.890  1.00  0.00           C
ATOM   9033  C27 POPEn 301      69.750   6.241  43.170  1.00  0.00           C
ATOM   9036  C28 POPEn 301      70.120   7.051  44.420  1.00  0.00           C
ATOM   9039  C29 POPEn 301      69.080   8.101  44.700  1.00  0.00           C
ATOM   9041 0C21 POPEn 301      68.250   8.161  45.760  1.00  0.00           C
ATOM   9043 1C21 POPEn 301      68.240   7.221  46.940  1.00  0.00           C
ATOM   9046 2C21 POPEn 301      67.450   7.881  48.080  1.00  0.00           C
ATOM   9049 3C21 POPEn 301      67.560   7.141  49.420  1.00  0.00           C
ATOM   9052 4C21 POPEn 301      66.830   7.891  50.540  1.00  0.00           C
ATOM   9055 5C21 POPEn 301      65.430   7.361  50.910  1.00  0.00           C
ATOM   9058 6C21 POPEn 301      64.560   6.861  49.750  1.00  0.00           C
ATOM   9061 7C21 POPEn 301      63.110   6.571  50.200  1.00  0.00           C
ATOM   9064 8C21 POPEn 301      62.260   5.881  49.140  1.00  0.00           C
ATOM   9068  C33 POPEn 301      68.640  11.941  38.180  1.00  0.00           C
ATOM   9071  C34 POPEn 301      68.710  13.131  39.170  1.00  0.00           C
ATOM   9074  C35 POPEn 301      69.280  12.781  40.550  1.00  0.00           C
ATOM   9077  C36 POPEn 301      68.200  12.431  41.570  1.00  0.00           C
ATOM   9080  C37 POPEn 301      68.770  12.211  42.980  1.00  0.00           C
ATOM   9083  C38 POPEn 301      67.680  12.131  44.050  1.00  0.00           C
ATOM   9086  C39 POPEn 301      68.240  12.031  45.470  1.00  0.00           C
ATOM   9089 0C31 POPEn 301      67.140  12.141  46.530  1.00  0.00           C
ATOM   9092 1C31 POPEn 301      67.700  12.191  47.970  1.00  0.00           C
ATOM   9095 2C31 POPEn 301      66.630  12.581  49.000  1.00  0.00           C
ATOM   9098 3C31 POPEn 301      67.130  12.541  50.450  1.00  0.00           C
ATOM   9101 4C31 POPEn 301      68.200  13.601  50.760  1.00  0.00           C
ATOM   9104 5C31 POPEn 301      68.560  13.651  52.260  1.00  0.00           C
ATOM   9107 6C31 POPEn 301      69.510  14.801  52.620  1.00  0.00           C
ATOM   9111  NH3 POPEo 302      30.400  49.691  31.990  1.00  0.00           N
ATOM   9115  C12 POPEo 302      30.550  50.721  30.880  1.00  0.00           C
ATOM   9118  C11 POPEo 302      30.810  52.151  31.420  1.00  0.00           C
ATOM   9121  P   POPEo 302      32.610  54.071  31.390  1.00  0.00           P
ATOM   9122  O13 POPEo 302      34.080  54.181  31.250  1.00  0.00           O
ATOM   9123  O14 POPEo 302      31.830  54.851  30.410  1.00  0.00           O
ATOM   9124  O11 POPEo 302      32.110  54.511  32.820  1.00  0.00           O
ATOM   9125  O12 POPEo 302      32.190  52.541  31.260  1.00  0.00           O
ATOM   9126  C1  POPEo 302      32.540  53.841  34.000  1.00  0.00           C
ATOM   9129  C2  POPEo 302      31.940  54.511  35.270  1.00  0.00           C
ATOM   9131  O21 POPEo 302      32.470  53.801  36.400  1.00  0.00           O
ATOM   9132  C21 POPEo 302      32.690  54.511  37.490  1.00  0.00           C
ATOM   9133  O22 POPEo 302      32.580  55.721  37.620  1.00  0.00           O
ATOM   9134  C22 POPEo 302      33.170  53.571  38.570  1.00  0.00           C
ATOM   9137  C3  POPEo 302      30.390  54.431  35.300  1.00  0.00           C
ATOM   9140  O31 POPEo 302      29.840  54.821  36.570  1.00  0.00           O
ATOM   9141  C31 POPEo 302      29.660  56.131  36.710  1.00  0.00           C
ATOM   9142  O32 POPEo 302      30.010  56.981  35.900  1.00  0.00           O
ATOM   9143  C32 POPEo 302      28.910  56.391  38.020  1.00  0.00           C
ATOM   9146  C23 POPEo 302      34.480  52.891  38.120  1.00  0.00           C
ATOM   9149  C24 POPEo 302      35.150  52.081  39.230  1.00  0.00           C
ATOM   9152  C25 POPEo 302      35.630  52.961  40.380  1.00  0.00           C
ATOM   9155  C26 POPEo 302      36.420  52.141  41.400  1.00  0.00           C
ATOM   9158  C27 POPEo 302      37.030  53.001  42.510  1.00  0.00           C
ATOM   9161  C28 POPEo 302      37.800  52.141  43.520  1.00  0.00           C
ATOM   9164  C29 POPEo 302      38.380  52.981  44.630  1.00  0.00           C
ATOM   9166 0C21 POPEo 302      37.990  52.961  45.910  1.00  0.00           C
ATOM   9168 1C21 POPEo 302      36.860  52.121  46.470  1.00  0.00           C
ATOM   9171 2C21 POPEo 302      36.470  52.561  47.890  1.00  0.00           C
ATOM   9174 3C21 POPEo 302      37.500  52.151  48.950  1.00  0.00           C
ATOM   9177 4C21 POPEo 302      37.580  53.131  50.130  1.00  0.00           C
ATOM   9180 5C21 POPEo 302      36.230  53.401  50.820  1.00  0.00           C
ATOM   9183 6C21 POPEo 302      36.410  54.281  52.060  1.00  0.00           C
ATOM   9186 7C21 POPEo 302      35.110  54.581  52.810  1.00  0.00           C
ATOM   9189 8C21 POPEo 302      35.330  55.401  54.080  1.00  0.00           C
ATOM   9193  C33 POPEo 302      28.840  57.891  38.420  1.00  0.00           C
ATOM   9196  C34 POPEo 302      27.830  58.181  39.550  1.00  0.00           C
ATOM   9199  C35 POPEo 302      28.470  58.831  40.790  1.00  0.00           C
ATOM   9202  C36 POPEo 302      29.240  57.851  41.690  1.00  0.00           C
ATOM   9205  C37 POPEo 302      29.990  58.551  42.840  1.00  0.00           C
ATOM   9208  C38 POPEo 302      30.100  57.701  44.110  1.00  0.00           C
ATOM   9211  C39 POPEo 302      28.740  57.431  44.770  1.00  0.00           C
ATOM   9214 0C31 POPEo 302      28.860  56.891  46.210  1.00  0.00           C
ATOM   9217 1C31 POPEo 302      27.470  56.611  46.810  1.00  0.00           C
ATOM   9220 2C31 POPEo 302      27.480  56.261  48.300  1.00  0.00           C
ATOM   9223 3C31 POPEo 302      27.930  57.411  49.220  1.00  0.00           C
ATOM   9226 4C31 POPEo 302      27.760  57.051  50.700  1.00  0.00           C
ATOM   9229 5C31 POPEo 302      28.260  58.151  51.640  1.00  0.00           C
ATOM   9232 6C31 POPEo 302      28.190  57.741  53.120  1.00  0.00           C
ATOM   9236  NH3 POPEp 303      74.940  50.991  29.960  1.00  0.00           N
ATOM   9240  C12 POPEp 303      74.810  49.531  30.290  1.00  0.00           C
ATOM   9243  C11 POPEp 303      75.710  48.631  29.420  1.00  0.00           C
ATOM   9246  P   POPEp 303      74.260  46.441  29.250  1.00  0.00           P
ATOM   9247  O13 POPEp 303      72.790  46.601  29.180  1.00  0.00           O
ATOM   9248  O14 POPEp 303      74.820  45.191  28.720  1.00  0.00           O
ATOM   9249  O11 POPEp 303      74.680  46.541  30.780  1.00  0.00           O
ATOM   9250  O12 POPEp 303      74.950  47.721  28.630  1.00  0.00           O
ATOM   9251  C1  POPEp 303      75.820  45.851  31.320  1.00  0.00           C
ATOM   9254  C2  POPEp 303      75.550  45.341  32.770  1.00  0.00           C
ATOM   9256  O21 POPEp 303      76.810  45.151  33.450  1.00  0.00           O
ATOM   9257  C21 POPEp 303      76.850  44.641  34.680  1.00  0.00           C
ATOM   9258  O22 POPEp 303      77.650  43.801  35.070  1.00  0.00           O
ATOM   9259  C22 POPEp 303      75.990  45.461  35.650  1.00  0.00           C
ATOM   9262  C3  POPEp 303      74.690  44.041  32.760  1.00  0.00           C
ATOM   9265  O31 POPEp 303      73.860  43.931  33.940  1.00  0.00           O
ATOM   9266  C31 POPEp 303      72.710  44.611  33.850  1.00  0.00           C
ATOM   9267  O32 POPEp 303      72.350  45.241  32.870  1.00  0.00           O
ATOM   9268  C32 POPEp 303      71.910  44.491  35.140  1.00  0.00           C
ATOM   9271  C23 POPEp 303      75.830  44.801  37.030  1.00  0.00           C
ATOM   9274  C24 POPEp 303      75.380  45.811  38.100  1.00  0.00           C
ATOM   9277  C25 POPEp 303      76.480  46.061  39.150  1.00  0.00           C
ATOM   9280  C26 POPEp 303      76.090  47.091  40.230  1.00  0.00           C
ATOM   9283  C27 POPEp 303      74.740  46.781  40.890  1.00  0.00           C
ATOM   9286  C28 POPEp 303      74.620  47.341  42.310  1.00  0.00           C
ATOM   9289  C29 POPEp 303      73.240  47.181  42.890  1.00  0.00           C
ATOM   9291 0C21 POPEp 303      72.610  46.021  43.190  1.00  0.00           C
ATOM   9293 1C21 POPEp 303      73.150  44.621  43.050  1.00  0.00           C
ATOM   9296 2C21 POPEp 303      73.090  43.801  44.350  1.00  0.00           C
ATOM   9299 3C21 POPEp 303      73.900  44.461  45.470  1.00  0.00           C
ATOM   9302 4C21 POPEp 303      74.080  43.601  46.730  1.00  0.00           C
ATOM   9305 5C21 POPEp 303      74.710  44.451  47.840  1.00  0.00           C
ATOM   9308 6C21 POPEp 303      75.170  43.671  49.080  1.00  0.00           C
ATOM   9311 7C21 POPEp 303      74.050  42.951  49.830  1.00  0.00           C
ATOM   9314 8C21 POPEp 303      74.340  42.801  51.320  1.00  0.00           C
ATOM   9318  C33 POPEp 303      71.770  43.031  35.640  1.00  0.00           C
ATOM   9321  C34 POPEp 303      70.480  42.791  36.430  1.00  0.00           C
ATOM   9324  C35 POPEp 303      70.550  43.141  37.920  1.00  0.00           C
ATOM   9327  C36 POPEp 303      71.360  42.121  38.730  1.00  0.00           C
ATOM   9330  C37 POPEp 303      70.990  42.071  40.210  1.00  0.00           C
ATOM   9333  C38 POPEp 303      69.600  41.471  40.470  1.00  0.00           C
ATOM   9336  C39 POPEp 303      69.250  41.441  41.970  1.00  0.00           C
ATOM   9339 0C31 POPEp 303      69.940  40.311  42.730  1.00  0.00           C
ATOM   9342 1C31 POPEp 303      69.960  40.571  44.240  1.00  0.00           C
ATOM   9345 2C31 POPEp 303      71.060  39.771  44.930  1.00  0.00           C
ATOM   9348 3C31 POPEp 303      71.120  40.011  46.440  1.00  0.00           C
ATOM   9351 4C31 POPEp 303      72.330  39.341  47.070  1.00  0.00           C
ATOM   9354 5C31 POPEp 303      72.360  39.491  48.590  1.00  0.00           C
ATOM   9357 6C31 POPEp 303      73.640  38.921  49.210  1.00  0.00           C
ATOM   9361  NH3 POPEq 304     110.560  57.161  34.310  1.00  0.00           N
ATOM   9365  C12 POPEq 304     111.880  57.451  33.660  1.00  0.00           C
ATOM   9368  C11 POPEq 304     113.050  57.331  34.630  1.00  0.00           C
ATOM   9371  P   POPEq 304     115.580  57.981  34.680  1.00  0.00           P
ATOM   9372  O13 POPEq 304     116.450  57.061  33.910  1.00  0.00           O
ATOM   9373  O14 POPEq 304     115.920  59.411  34.770  1.00  0.00           O
ATOM   9374  O11 POPEq 304     115.330  57.421  36.130  1.00  0.00           O
ATOM   9375  O12 POPEq 304     114.150  57.981  34.040  1.00  0.00           O
ATOM   9376  C1  POPEq 304     116.190  57.831  37.190  1.00  0.00           C
ATOM   9379  C2  POPEq 304     116.090  56.761  38.300  1.00  0.00           C
ATOM   9381  O21 POPEq 304     116.190  57.331  39.610  1.00  0.00           O
ATOM   9382  C21 POPEq 304     117.380  57.461  40.140  1.00  0.00           C
ATOM   9383  O22 POPEq 304     118.450  57.471  39.560  1.00  0.00           O
ATOM   9384  C22 POPEq 304     117.200  57.651  41.650  1.00  0.00           C
ATOM   9387  C3  POPEq 304     116.980  55.511  38.020  1.00  0.00           C
ATOM   9390  O31 POPEq 304     116.910  54.611  39.140  1.00  0.00           O
ATOM   9391  C31 POPEq 304     116.600  53.351  38.890  1.00  0.00           C
ATOM   9392  O32 POPEq 304     116.300  52.891  37.800  1.00  0.00           O
ATOM   9393  C32 POPEq 304     116.710  52.541  40.180  1.00  0.00           C
ATOM   9396  C23 POPEq 304     118.520  58.081  42.320  1.00  0.00           C
ATOM   9399  C24 POPEq 304     118.340  58.571  43.760  1.00  0.00           C
ATOM   9402  C25 POPEq 304     118.340  57.431  44.780  1.00  0.00           C
ATOM   9405  C26 POPEq 304     118.210  57.921  46.230  1.00  0.00           C
ATOM   9408  C27 POPEq 304     119.520  58.421  46.850  1.00  0.00           C
ATOM   9411  C28 POPEq 304     119.510  58.281  48.390  1.00  0.00           C
ATOM   9414  C29 POPEq 304     120.822  58.651  49.020  1.00  0.00           C
ATOM   9416 0C21 POPEq 304     121.012  59.331  50.180  1.00  0.00           C
ATOM   9418 1C21 POPEq 304     119.972  59.861  51.130  1.00  0.00           C
ATOM   9421 2C21 POPEq 304     120.102  59.171  52.510  1.00  0.00           C
ATOM   9424 3C21 POPEq 304     119.260  59.811  53.620  1.00  0.00           C
ATOM   9427 4C21 POPEq 304     119.770  61.191  54.080  1.00  0.00           C
ATOM   9430 5C21 POPEq 304     119.010  61.741  55.290  1.00  0.00           C
ATOM   9433 6C21 POPEq 304     119.620  63.051  55.800  1.00  0.00           C
ATOM   9436 7C21 POPEq 304     118.830  63.661  56.970  1.00  0.00           C
ATOM   9439 8C21 POPEq 304     119.470  64.911  57.570  1.00  0.00           C
ATOM   9443  C33 POPEq 304     115.920  53.141  41.360  1.00  0.00           C
ATOM   9446  C34 POPEq 304     115.870  52.161  42.550  1.00  0.00           C
ATOM   9449  C35 POPEq 304     114.980  52.581  43.730  1.00  0.00           C
ATOM   9452  C36 POPEq 304     115.720  53.311  44.870  1.00  0.00           C
ATOM   9455  C37 POPEq 304     114.950  53.281  46.200  1.00  0.00           C
ATOM   9458  C38 POPEq 304     115.280  54.441  47.160  1.00  0.00           C
ATOM   9461  C39 POPEq 304     116.760  54.641  47.520  1.00  0.00           C
ATOM   9464 0C31 POPEq 304     117.310  53.711  48.610  1.00  0.00           C
ATOM   9467 1C31 POPEq 304     118.630  54.251  49.190  1.00  0.00           C
ATOM   9470 2C31 POPEq 304     119.230  53.411  50.320  1.00  0.00           C
ATOM   9473 3C31 POPEq 304     118.330  53.331  51.570  1.00  0.00           C
ATOM   9476 4C31 POPEq 304     119.050  52.641  52.740  1.00  0.00           C
ATOM   9479 5C31 POPEq 304     118.180  52.571  54.000  1.00  0.00           C
ATOM   9482 6C31 POPEq 304     118.920  51.911  55.170  1.00  0.00           C
ATOM   9486  NH3 POPEr 305      38.160  64.901  32.650  1.00  0.00           N
ATOM   9490  C12 POPEr 305      36.770  64.971  33.210  1.00  0.00           C
ATOM   9493  C11 POPEr 305      36.640  66.141  34.190  1.00  0.00           C
ATOM   9496  P   POPEr 305      35.870  68.391  32.980  1.00  0.00           P
ATOM   9497  O13 POPEr 305      36.540  69.241  31.970  1.00  0.00           O
ATOM   9498  O14 POPEr 305      34.650  67.651  32.580  1.00  0.00           O
ATOM   9499  O11 POPEr 305      35.550  69.291  34.250  1.00  0.00           O
ATOM   9500  O12 POPEr 305      36.950  67.381  33.550  1.00  0.00           O
ATOM   9501  C1  POPEr 305      35.210  68.691  35.500  1.00  0.00           C
ATOM   9504  C2  POPEr 305      34.590  69.751  36.440  1.00  0.00           C
ATOM   9506  O21 POPEr 305      34.090  69.131  37.650  1.00  0.00           O
ATOM   9507  C21 POPEr 305      35.030  68.821  38.550  1.00  0.00           C
ATOM   9508  O22 POPEr 305      36.230  68.991  38.420  1.00  0.00           O
ATOM   9509  C22 POPEr 305      34.360  68.241  39.790  1.00  0.00           C
ATOM   9512  C3  POPEr 305      33.450  70.511  35.680  1.00  0.00           C
ATOM   9515  O31 POPEr 305      32.820  71.531  36.480  1.00  0.00           O
ATOM   9516  C31 POPEr 305      31.580  71.861  36.130  1.00  0.00           C
ATOM   9517  O32 POPEr 305      30.920  71.331  35.250  1.00  0.00           O
ATOM   9518  C32 POPEr 305      31.070  72.991  37.040  1.00  0.00           C
ATOM   9521  C23 POPEr 305      35.250  68.291  41.060  1.00  0.00           C
ATOM   9524  C24 POPEr 305      34.390  68.061  42.310  1.00  0.00           C
ATOM   9527  C25 POPEr 305      35.190  67.931  43.600  1.00  0.00           C
ATOM   9530  C26 POPEr 305      34.400  67.201  44.710  1.00  0.00           C
ATOM   9533  C27 POPEr 305      35.130  67.261  46.060  1.00  0.00           C
ATOM   9536  C28 POPEr 305      34.300  66.711  47.240  1.00  0.00           C
ATOM   9539  C29 POPEr 305      34.230  65.211  47.290  1.00  0.00           C
ATOM   9541 0C21 POPEr 305      33.700  64.501  48.300  1.00  0.00           C
ATOM   9543 1C21 POPEr 305      33.040  65.081  49.530  1.00  0.00           C
ATOM   9546 2C21 POPEr 305      34.040  65.411  50.650  1.00  0.00           C
ATOM   9549 3C21 POPEr 305      33.360  65.771  51.980  1.00  0.00           C
ATOM   9552 4C21 POPEr 305      34.380  66.271  53.010  1.00  0.00           C
ATOM   9555 5C21 POPEr 305      33.820  66.511  54.420  1.00  0.00           C
ATOM   9558 6C21 POPEr 305      33.280  65.241  55.110  1.00  0.00           C
ATOM   9561 7C21 POPEr 305      32.890  65.511  56.570  1.00  0.00           C
ATOM   9564 8C21 POPEr 305      32.310  64.291  57.280  1.00  0.00           C
ATOM   9568  C33 POPEr 305      31.640  72.901  38.470  1.00  0.00           C
ATOM   9571  C34 POPEr 305      30.820  73.671  39.510  1.00  0.00           C
ATOM   9574  C35 POPEr 305      31.330  73.461  40.940  1.00  0.00           C
ATOM   9577  C36 POPEr 305      30.310  73.851  42.020  1.00  0.00           C
ATOM   9580  C37 POPEr 305      29.940  75.341  41.990  1.00  0.00           C
ATOM   9583  C38 POPEr 305      28.760  75.691  42.920  1.00  0.00           C
ATOM   9586  C39 POPEr 305      27.370  75.451  42.300  1.00  0.00           C
ATOM   9589 0C31 POPEr 305      26.710  74.131  42.720  1.00  0.00           C
ATOM   9592 1C31 POPEr 305      25.230  74.071  42.330  1.00  0.00           C
ATOM   9595 2C31 POPEr 305      24.530  72.781  42.770  1.00  0.00           C
ATOM   9598 3C31 POPEr 305      24.550  72.561  44.290  1.00  0.00           C
ATOM   9601 4C31 POPEr 305      23.770  71.311  44.730  1.00  0.00           C
ATOM   9604 5C31 POPEr 305      23.920  71.031  46.230  1.00  0.00           C
ATOM   9607 6C31 POPEr 305      23.210  69.751  46.680  1.00  0.00           C
ATOM   9611  NH3 POPEs 306      95.550 123.881  77.400  1.00  0.00           N
ATOM   9615  C12 POPEs 306      94.460 124.421  78.290  1.00  0.00           C
ATOM   9618  C11 POPEs 306      93.310 125.081  77.480  1.00  0.00           C
ATOM   9621  P   POPEs 306      94.510 127.223  76.420  1.00  0.00           P
ATOM   9622  O13 POPEs 306      93.600 128.343  76.750  1.00  0.00           O
ATOM   9623  O14 POPEs 306      95.700 127.073  77.280  1.00  0.00           O
ATOM   9624  O11 POPEs 306      95.030 127.363  74.930  1.00  0.00           O
ATOM   9625  O12 POPEs 306      93.760 125.841  76.360  1.00  0.00           O
ATOM   9626  C1  POPEs 306      95.090 126.211  74.080  1.00  0.00           C
ATOM   9629  C2  POPEs 306      96.150 126.451  72.980  1.00  0.00           C
ATOM   9631  O21 POPEs 306      96.220 125.331  72.070  1.00  0.00           O
ATOM   9632  C21 POPEs 306      95.210 125.301  71.190  1.00  0.00           C
ATOM   9633  O22 POPEs 306      94.340 126.141  71.080  1.00  0.00           O
ATOM   9634  C22 POPEs 306      95.350 124.071  70.300  1.00  0.00           C
ATOM   9637  C3  POPEs 306      97.560 126.733  73.610  1.00  0.00           C
ATOM   9640  O31 POPEs 306      98.450 125.601  73.630  1.00  0.00           O
ATOM   9641  C31 POPEs 306      99.250 125.261  72.590  1.00  0.00           C
ATOM   9642  O32 POPEs 306     100.070 124.361  72.670  1.00  0.00           O
ATOM   9643  C32 POPEs 306      99.140 126.141  71.340  1.00  0.00           C
ATOM   9646  C23 POPEs 306      94.060 123.241  70.140  1.00  0.00           C
ATOM   9649  C24 POPEs 306      94.270 122.101  69.130  1.00  0.00           C
ATOM   9652  C25 POPEs 306      93.520 120.801  69.450  1.00  0.00           C
ATOM   9655  C26 POPEs 306      94.010 119.611  68.590  1.00  0.00           C
ATOM   9658  C27 POPEs 306      93.530 119.661  67.130  1.00  0.00           C
ATOM   9661  C28 POPEs 306      94.340 118.771  66.170  1.00  0.00           C
ATOM   9664  C29 POPEs 306      94.160 117.291  66.410  1.00  0.00           C
ATOM   9666 0C21 POPEs 306      94.820 116.301  65.780  1.00  0.00           C
ATOM   9668 1C21 POPEs 306      95.890 116.471  64.720  1.00  0.00           C
ATOM   9671 2C21 POPEs 306      97.280 116.171  65.290  1.00  0.00           C
ATOM   9674 3C21 POPEs 306      98.410 116.301  64.250  1.00  0.00           C
ATOM   9677 4C21 POPEs 306      99.800 116.191  64.900  1.00  0.00           C
ATOM   9680 5C21 POPEs 306     100.990 116.161  63.930  1.00  0.00           C
ATOM   9683 6C21 POPEs 306     101.120 117.401  63.020  1.00  0.00           C
ATOM   9686 7C21 POPEs 306     101.600 118.651  63.760  1.00  0.00           C
ATOM   9689 8C21 POPEs 306     101.730 119.881  62.850  1.00  0.00           C
ATOM   9693  C33 POPEs 306      99.210 125.311  70.040  1.00  0.00           C
ATOM   9696  C34 POPEs 306      99.350 126.201  68.800  1.00  0.00           C
ATOM   9699  C35 POPEs 306     100.780 126.703  68.610  1.00  0.00           C
ATOM   9702  C36 POPEs 306     101.000 127.333  67.230  1.00  0.00           C
ATOM   9705  C37 POPEs 306     102.480 127.493  66.880  1.00  0.00           C
ATOM   9708  C38 POPEs 306     102.710 127.913  65.420  1.00  0.00           C
ATOM   9711  C39 POPEs 306     102.310 129.363  65.110  1.00  0.00           C
ATOM   9714 0C31 POPEs 306     101.890 129.513  63.640  1.00  0.00           C
ATOM   9717 1C31 POPEs 306     101.870 130.973  63.160  1.00  0.00           C
ATOM   9720 2C31 POPEs 306     100.700 131.303  62.210  1.00  0.00           C
ATOM   9723 3C31 POPEs 306      99.320 131.273  62.890  1.00  0.00           C
ATOM   9726 4C31 POPEs 306      98.340 132.293  62.300  1.00  0.00           C
ATOM   9729 5C31 POPEs 306      97.060 132.443  63.130  1.00  0.00           C
ATOM   9732 6C31 POPEs 306      96.510 133.883  63.150  1.00  0.00           C
ATOM   9736  NH3 POPEt 307      66.860  78.511  35.920  1.00  0.00           N
ATOM   9740  C12 POPEt 307      68.200  78.851  36.510  1.00  0.00           C
ATOM   9743  C11 POPEt 307      69.220  79.431  35.510  1.00  0.00           C
ATOM   9746  P   POPEt 307      71.770  80.141  35.550  1.00  0.00           P
ATOM   9747  O13 POPEt 307      72.630  79.081  34.990  1.00  0.00           O
ATOM   9748  O14 POPEt 307      71.490  81.331  34.710  1.00  0.00           O
ATOM   9749  O11 POPEt 307      72.540  80.721  36.790  1.00  0.00           O
ATOM   9750  O12 POPEt 307      70.460  79.551  36.180  1.00  0.00           O
ATOM   9751  C1  POPEt 307      72.000  80.811  38.110  1.00  0.00           C
ATOM   9754  C2  POPEt 307      72.460  79.621  38.980  1.00  0.00           C
ATOM   9756  O21 POPEt 307      72.050  79.851  40.340  1.00  0.00           O
ATOM   9757  C21 POPEt 307      71.020  79.101  40.760  1.00  0.00           C
ATOM   9758  O22 POPEt 307      70.470  78.241  40.110  1.00  0.00           O
ATOM   9759  C22 POPEt 307      70.530  79.631  42.130  1.00  0.00           C
ATOM   9762  C3  POPEt 307      74.010  79.491  38.930  1.00  0.00           C
ATOM   9765  O31 POPEt 307      74.470  78.351  39.690  1.00  0.00           O
ATOM   9766  C31 POPEt 307      74.470  77.201  39.050  1.00  0.00           C
ATOM   9767  O32 POPEt 307      74.250  77.041  37.850  1.00  0.00           O
ATOM   9768  C32 POPEt 307      74.800  76.081  40.040  1.00  0.00           C
ATOM   9771  C23 POPEt 307      70.060  78.551  43.140  1.00  0.00           C
ATOM   9774  C24 POPEt 307      70.680  78.711  44.540  1.00  0.00           C
ATOM   9777  C25 POPEt 307      69.970  79.761  45.400  1.00  0.00           C
ATOM   9780  C26 POPEt 307      70.510  79.861  46.830  1.00  0.00           C
ATOM   9783  C27 POPEt 307      69.820  80.991  47.620  1.00  0.00           C
ATOM   9786  C28 POPEt 307      70.200  81.051  49.110  1.00  0.00           C
ATOM   9789  C29 POPEt 307      69.430  80.031  49.920  1.00  0.00           C
ATOM   9791 0C21 POPEt 307      68.780  80.241  51.080  1.00  0.00           C
ATOM   9793 1C21 POPEt 307      68.710  81.541  51.850  1.00  0.00           C
ATOM   9796 2C21 POPEt 307      67.450  81.701  52.730  1.00  0.00           C
ATOM   9799 3C21 POPEt 307      66.240  82.311  52.020  1.00  0.00           C
ATOM   9802 4C21 POPEt 307      65.160  82.721  53.030  1.00  0.00           C
ATOM   9805 5C21 POPEt 307      63.920  83.391  52.420  1.00  0.00           C
ATOM   9808 6C21 POPEt 307      62.850  83.641  53.480  1.00  0.00           C
ATOM   9811 7C21 POPEt 307      61.530  84.191  52.910  1.00  0.00           C
ATOM   9814 8C21 POPEt 307      60.320  83.841  53.780  1.00  0.00           C
ATOM   9818  C33 POPEt 307      73.990  74.781  39.780  1.00  0.00           C
ATOM   9821  C34 POPEt 307      74.270  73.661  40.790  1.00  0.00           C
ATOM   9824  C35 POPEt 307      73.770  73.921  42.220  1.00  0.00           C
ATOM   9827  C36 POPEt 307      73.700  72.621  43.040  1.00  0.00           C
ATOM   9830  C37 POPEt 307      73.330  72.791  44.520  1.00  0.00           C
ATOM   9833  C38 POPEt 307      74.490  73.281  45.390  1.00  0.00           C
ATOM   9836  C39 POPEt 307      74.120  73.401  46.880  1.00  0.00           C
ATOM   9839 0C31 POPEt 307      74.340  72.121  47.700  1.00  0.00           C
ATOM   9842 1C31 POPEt 307      73.840  72.301  49.140  1.00  0.00           C
ATOM   9845 2C31 POPEt 307      74.060  71.101  50.070  1.00  0.00           C
ATOM   9848 3C31 POPEt 307      73.440  71.371  51.450  1.00  0.00           C
ATOM   9851 4C31 POPEt 307      73.610  70.231  52.470  1.00  0.00           C
ATOM   9854 5C31 POPEt 307      73.180  70.681  53.880  1.00  0.00           C
ATOM   9857 6C31 POPEt 307      73.330  69.601  54.950  1.00  0.00           C
ATOM   9861  NH3 POPEu 308      74.930  77.701  34.950  1.00  0.00           N
ATOM   9865  C12 POPEu 308      75.400  77.061  33.670  1.00  0.00           C
ATOM   9868  C11 POPEu 308      76.940  76.971  33.660  1.00  0.00           C
ATOM   9871  P   POPEu 308      77.720  74.661  32.650  1.00  0.00           P
ATOM   9872  O13 POPEu 308      76.700  73.991  31.820  1.00  0.00           O
ATOM   9873  O14 POPEu 308      79.130  74.411  32.280  1.00  0.00           O
ATOM   9874  O11 POPEu 308      77.590  74.261  34.170  1.00  0.00           O
ATOM   9875  O12 POPEu 308      77.430  76.201  32.580  1.00  0.00           O
ATOM   9876  C1  POPEu 308      76.510  73.491  34.700  1.00  0.00           C
ATOM   9879  C2  POPEu 308      76.750  73.261  36.220  1.00  0.00           C
ATOM   9881  O21 POPEu 308      75.760  72.321  36.710  1.00  0.00           O
ATOM   9882  C21 POPEu 308      76.250  71.491  37.630  1.00  0.00           C
ATOM   9883  O22 POPEu 308      77.390  71.501  38.060  1.00  0.00           O
ATOM   9884  C22 POPEu 308      75.170  70.521  38.080  1.00  0.00           C
ATOM   9887  C3  POPEu 308      76.730  74.581  37.040  1.00  0.00           C
ATOM   9890  O31 POPEu 308      76.940  74.361  38.450  1.00  0.00           O
ATOM   9891  C31 POPEu 308      78.180  74.401  38.900  1.00  0.00           C
ATOM   9892  O32 POPEu 308      79.180  74.651  38.230  1.00  0.00           O
ATOM   9893  C32 POPEu 308      78.210  74.161  40.410  1.00  0.00           C
ATOM   9896  C23 POPEu 308      75.680  69.651  39.250  1.00  0.00           C
ATOM   9899  C24 POPEu 308      75.760  70.371  40.590  1.00  0.00           C
ATOM   9902  C25 POPEu 308      76.650  69.611  41.580  1.00  0.00           C
ATOM   9905  C26 POPEu 308      76.550  70.191  42.990  1.00  0.00           C
ATOM   9908  C27 POPEu 308      77.570  69.581  43.970  1.00  0.00           C
ATOM   9911  C28 POPEu 308      77.230  69.891  45.440  1.00  0.00           C
ATOM   9914  C29 POPEu 308      76.040  69.081  45.910  1.00  0.00           C
ATOM   9916 0C21 POPEu 308      76.080  68.171  46.900  1.00  0.00           C
ATOM   9918 1C21 POPEu 308      77.310  67.841  47.700  1.00  0.00           C
ATOM   9921 2C21 POPEu 308      77.050  66.811  48.810  1.00  0.00           C
ATOM   9924 3C21 POPEu 308      76.220  67.331  49.990  1.00  0.00           C
ATOM   9927 4C21 POPEu 308      76.160  66.271  51.100  1.00  0.00           C
ATOM   9930 5C21 POPEu 308      75.670  66.801  52.450  1.00  0.00           C
ATOM   9933 6C21 POPEu 308      76.130  65.861  53.580  1.00  0.00           C
ATOM   9936 7C21 POPEu 308      75.620  66.241  54.970  1.00  0.00           C
ATOM   9939 8C21 POPEu 308      76.130  65.281  56.040  1.00  0.00           C
ATOM   9943  C33 POPEu 308      79.450  74.821  41.080  1.00  0.00           C
ATOM   9946  C34 POPEu 308      79.480  74.691  42.610  1.00  0.00           C
ATOM   9949  C35 POPEu 308      79.340  73.251  43.100  1.00  0.00           C
ATOM   9952  C36 POPEu 308      79.950  72.961  44.480  1.00  0.00           C
ATOM   9955  C37 POPEu 308      79.110  73.471  45.660  1.00  0.00           C
ATOM   9958  C38 POPEu 308      79.430  72.701  46.950  1.00  0.00           C
ATOM   9961  C39 POPEu 308      78.470  73.051  48.100  1.00  0.00           C
ATOM   9964 0C31 POPEu 308      78.450  71.981  49.200  1.00  0.00           C
ATOM   9967 1C31 POPEu 308      79.470  72.231  50.330  1.00  0.00           C
ATOM   9970 2C31 POPEu 308      80.110  70.941  50.860  1.00  0.00           C
ATOM   9973 3C31 POPEu 308      80.310  70.961  52.380  1.00  0.00           C
ATOM   9976 4C31 POPEu 308      81.400  69.991  52.840  1.00  0.00           C
ATOM   9979 5C31 POPEu 308      81.420  69.811  54.360  1.00  0.00           C
ATOM   9982 6C31 POPEu 308      82.580  68.941  54.860  1.00  0.00           C
ATOM   9986  NH3 POPEv 309     125.482  19.301  76.410  1.00  0.00           N
ATOM   9990  C12 POPEv 309     125.982  17.951  76.860  1.00  0.00           C
ATOM   9993  C11 POPEv 309     127.302  18.011  77.670  1.00  0.00           C
ATOM   9996  P   POPEv 309     128.602  15.731  77.500  1.00  0.00           P
ATOM   9997  O13 POPEv 309     129.922  16.361  77.250  1.00  0.00           O
ATOM   9998  O14 POPEv 309     128.562  14.421  78.170  1.00  0.00           O
ATOM   9999  O11 POPEv 309     127.852  15.541  76.130  1.00  0.00           O
ATOM  10000  O12 POPEv 309     127.632  16.731  78.230  1.00  0.00           O
ATOM  10001  C1  POPEv 309     128.512  15.151  74.930  1.00  0.00           C
ATOM  10004  C2  POPEv 309     128.672  16.341  73.930  1.00  0.00           C
ATOM  10006  O21 POPEv 309     127.392  16.911  73.580  1.00  0.00           O
ATOM  10007  C21 POPEv 309     126.562  16.181  72.830  1.00  0.00           C
ATOM  10008  O22 POPEv 309     126.842  15.121  72.300  1.00  0.00           O
ATOM  10009  C22 POPEv 309     125.212  16.891  72.760  1.00  0.00           C
ATOM  10012  C3  POPEv 309     129.582  15.981  72.710  1.00  0.00           C
ATOM  10015  O31 POPEv 309     129.822  17.131  71.870  1.00  0.00           O
ATOM  10016  C31 POPEv 309     129.072  17.311  70.780  1.00  0.00           C
ATOM  10017  O32 POPEv 309     128.492  18.351  70.520  1.00  0.00           O
ATOM  10018  C32 POPEv 309     129.062  16.101  69.860  1.00  0.00           C
ATOM  10021  C23 POPEv 309     124.432  16.771  71.420  1.00  0.00           C
ATOM  10024  C24 POPEv 309     125.202  17.301  70.200  1.00  0.00           C
ATOM  10027  C25 POPEv 309     124.312  17.641  68.990  1.00  0.00           C
ATOM  10030  C26 POPEv 309     125.152  18.021  67.760  1.00  0.00           C
ATOM  10033  C27 POPEv 309     124.352  18.651  66.610  1.00  0.00           C
ATOM  10036  C28 POPEv 309     125.232  19.301  65.520  1.00  0.00           C
ATOM  10039  C29 POPEv 309     126.062  18.281  64.770  1.00  0.00           C
ATOM  10041 0C21 POPEv 309     126.302  18.231  63.450  1.00  0.00           C
ATOM  10043 1C21 POPEv 309     125.862  19.181  62.370  1.00  0.00           C
ATOM  10046 2C21 POPEv 309     127.022  19.511  61.420  1.00  0.00           C
ATOM  10049 3C21 POPEv 309     126.542  19.961  60.030  1.00  0.00           C
ATOM  10052 4C21 POPEv 309     127.702  20.401  59.120  1.00  0.00           C
ATOM  10055 5C21 POPEv 309     127.272  20.581  57.660  1.00  0.00           C
ATOM  10058 6C21 POPEv 309     128.352  21.271  56.800  1.00  0.00           C
ATOM  10061 7C21 POPEv 309     128.012  21.261  55.310  1.00  0.00           C
ATOM  10064 8C21 POPEv 309     129.002  22.051  54.450  1.00  0.00           C
ATOM  10068  C33 POPEv 309     128.702  16.471  68.400  1.00  0.00           C
ATOM  10071  C34 POPEv 309     128.952  15.271  67.490  1.00  0.00           C
ATOM  10074  C35 POPEv 309     128.692  15.501  66.000  1.00  0.00           C
ATOM  10077  C36 POPEv 309     129.482  16.691  65.450  1.00  0.00           C
ATOM  10080  C37 POPEv 309     129.822  16.551  63.970  1.00  0.00           C
ATOM  10083  C38 POPEv 309     130.882  17.561  63.530  1.00  0.00           C
ATOM  10086  C39 POPEv 309     130.392  19.011  63.460  1.00  0.00           C
ATOM  10089 0C31 POPEv 309     131.062  19.731  62.280  1.00  0.00           C
ATOM  10092 1C31 POPEv 309     130.792  21.231  62.210  1.00  0.00           C
ATOM  10095 2C31 POPEv 309     131.292  21.841  60.880  1.00  0.00           C
ATOM  10098 3C31 POPEv 309     132.722  21.411  60.520  1.00  0.00           C
ATOM  10101 4C31 POPEv 309     133.262  22.061  59.240  1.00  0.00           C
ATOM  10104 5C31 POPEv 309     134.622  21.481  58.840  1.00  0.00           C
ATOM  10107 6C31 POPEv 309     135.242  22.161  57.620  1.00  0.00           C
ATOM  10111  NH3 POPEw 310     102.210  25.441  77.100  1.00  0.00           N
ATOM  10115  C12 POPEw 310     101.820  24.111  77.650  1.00  0.00           C
ATOM  10118  C11 POPEw 310     103.060  23.361  78.180  1.00  0.00           C
ATOM  10121  P   POPEw 310     102.490  20.791  77.960  1.00  0.00           P
ATOM  10122  O13 POPEw 310     103.580  19.881  78.360  1.00  0.00           O
ATOM  10123  O14 POPEw 310     101.110  20.301  78.170  1.00  0.00           O
ATOM  10124  O11 POPEw 310     102.760  21.271  76.500  1.00  0.00           O
ATOM  10125  O12 POPEw 310     102.670  22.131  78.780  1.00  0.00           O
ATOM  10126  C1  POPEw 310     101.740  21.261  75.510  1.00  0.00           C
ATOM  10129  C2  POPEw 310     101.440  19.831  75.000  1.00  0.00           C
ATOM  10131  O21 POPEw 310     102.110  19.551  73.770  1.00  0.00           O
ATOM  10132  C21 POPEw 310     103.420  19.531  73.710  1.00  0.00           C
ATOM  10133  O22 POPEw 310     104.220  19.711  74.620  1.00  0.00           O
ATOM  10134  C22 POPEw 310     103.820  19.171  72.290  1.00  0.00           C
ATOM  10137  C3  POPEw 310      99.910  19.671  74.810  1.00  0.00           C
ATOM  10140  O31 POPEw 310      99.600  18.361  74.340  1.00  0.00           O
ATOM  10141  C31 POPEw 310      99.460  18.081  73.020  1.00  0.00           C
ATOM  10142  O32 POPEw 310      99.250  16.951  72.610  1.00  0.00           O
ATOM  10143  C32 POPEw 310      99.570  19.241  72.030  1.00  0.00           C
ATOM  10146  C23 POPEw 310     104.310  17.711  72.210  1.00  0.00           C
ATOM  10149  C24 POPEw 310     104.170  17.121  70.810  1.00  0.00           C
ATOM  10152  C25 POPEw 310     104.760  18.011  69.710  1.00  0.00           C
ATOM  10155  C26 POPEw 310     104.710  17.301  68.350  1.00  0.00           C
ATOM  10158  C27 POPEw 310     105.220  18.191  67.200  1.00  0.00           C
ATOM  10161  C28 POPEw 310     105.310  17.381  65.900  1.00  0.00           C
ATOM  10164  C29 POPEw 310     105.980  18.091  64.750  1.00  0.00           C
ATOM  10166 0C21 POPEw 310     105.900  17.691  63.470  1.00  0.00           C
ATOM  10168 1C21 POPEw 310     105.160  16.471  62.990  1.00  0.00           C
ATOM  10171 2C21 POPEw 310     103.720  16.741  62.490  1.00  0.00           C
ATOM  10174 3C21 POPEw 310     103.660  17.431  61.120  1.00  0.00           C
ATOM  10177 4C21 POPEw 310     103.600  18.961  61.210  1.00  0.00           C
ATOM  10180 5C21 POPEw 310     103.730  19.651  59.840  1.00  0.00           C
ATOM  10183 6C21 POPEw 310     102.660  19.211  58.830  1.00  0.00           C
ATOM  10186 7C21 POPEw 310     102.760  19.931  57.490  1.00  0.00           C
ATOM  10189 8C21 POPEw 310     101.700  19.481  56.480  1.00  0.00           C
ATOM  10193  C33 POPEw 310      99.920  18.721  70.620  1.00  0.00           C
ATOM  10196  C34 POPEw 310     100.330  19.851  69.670  1.00  0.00           C
ATOM  10199  C35 POPEw 310     100.710  19.371  68.260  1.00  0.00           C
ATOM  10202  C36 POPEw 310     101.130  20.571  67.390  1.00  0.00           C
ATOM  10205  C37 POPEw 310     101.380  20.251  65.910  1.00  0.00           C
ATOM  10208  C38 POPEw 310     101.570  21.551  65.120  1.00  0.00           C
ATOM  10211  C39 POPEw 310     101.570  21.391  63.590  1.00  0.00           C
ATOM  10214 0C31 POPEw 310     101.500  22.771  62.910  1.00  0.00           C
ATOM  10217 1C31 POPEw 310     101.240  22.721  61.400  1.00  0.00           C
ATOM  10220 2C31 POPEw 310     101.010  24.141  60.850  1.00  0.00           C
ATOM  10223 3C31 POPEw 310     100.490  24.211  59.410  1.00  0.00           C
ATOM  10226 4C31 POPEw 310     101.540  23.841  58.360  1.00  0.00           C
ATOM  10229 5C31 POPEw 310     101.080  24.181  56.930  1.00  0.00           C
ATOM  10232 6C31 POPEw 310     102.100  23.801  55.850  1.00  0.00           C
ATOM  10236  NH3 POPEx 311      21.240 114.291  73.920  1.00  0.00           N
ATOM  10240  C12 POPEx 311      20.150 115.321  73.900  1.00  0.00           C
ATOM  10243  C11 POPEx 311      18.830 114.721  74.390  1.00  0.00           C
ATOM  10246  P   POPEx 311      16.420 115.591  74.950  1.00  0.00           P
ATOM  10247  O13 POPEx 311      16.710 115.051  76.300  1.00  0.00           O
ATOM  10248  O14 POPEx 311      15.660 116.861  74.860  1.00  0.00           O
ATOM  10249  O11 POPEx 311      15.670 114.431  74.160  1.00  0.00           O
ATOM  10250  O12 POPEx 311      17.780 115.671  74.160  1.00  0.00           O
ATOM  10251  C1  POPEx 311      15.370 114.531  72.760  1.00  0.00           C
ATOM  10254  C2  POPEx 311      16.390 113.731  71.900  1.00  0.00           C
ATOM  10256  O21 POPEx 311      15.930 113.701  70.540  1.00  0.00           O
ATOM  10257  C21 POPEx 311      16.750 113.831  69.480  1.00  0.00           C
ATOM  10258  O22 POPEx 311      16.430 113.521  68.350  1.00  0.00           O
ATOM  10259  C22 POPEx 311      18.130 114.431  69.810  1.00  0.00           C
ATOM  10262  C3  POPEx 311      16.540 112.271  72.430  1.00  0.00           C
ATOM  10265  O31 POPEx 311      17.000 111.261  71.490  1.00  0.00           O
ATOM  10266  C31 POPEx 311      18.310 111.081  71.360  1.00  0.00           C
ATOM  10267  O32 POPEx 311      19.170 111.781  71.870  1.00  0.00           O
ATOM  10268  C32 POPEx 311      18.580 109.781  70.610  1.00  0.00           C
ATOM  10271  C23 POPEx 311      19.100 114.361  68.610  1.00  0.00           C
ATOM  10274  C24 POPEx 311      20.490 114.921  68.960  1.00  0.00           C
ATOM  10277  C25 POPEx 311      21.590 114.411  68.000  1.00  0.00           C
ATOM  10280  C26 POPEx 311      21.320 114.761  66.540  1.00  0.00           C
ATOM  10283  C27 POPEx 311      22.170 113.961  65.550  1.00  0.00           C
ATOM  10286  C28 POPEx 311      21.710 114.271  64.120  1.00  0.00           C
ATOM  10289  C29 POPEx 311      22.290 113.381  63.060  1.00  0.00           C
ATOM  10291 0C21 POPEx 311      21.990 113.541  61.760  1.00  0.00           C
ATOM  10293 1C21 POPEx 311      21.120 114.671  61.240  1.00  0.00           C
ATOM  10296 2C21 POPEx 311      21.280 114.871  59.730  1.00  0.00           C
ATOM  10299 3C21 POPEx 311      20.810 116.261  59.270  1.00  0.00           C
ATOM  10302 4C21 POPEx 311      21.060 116.461  57.770  1.00  0.00           C
ATOM  10305 5C21 POPEx 311      20.790 117.891  57.300  1.00  0.00           C
ATOM  10308 6C21 POPEx 311      19.300 118.241  57.240  1.00  0.00           C
ATOM  10311 7C21 POPEx 311      19.080 119.621  56.610  1.00  0.00           C
ATOM  10314 8C21 POPEx 311      17.610 119.971  56.370  1.00  0.00           C
ATOM  10318  C33 POPEx 311      19.180 109.951  69.190  1.00  0.00           C
ATOM  10321  C34 POPEx 311      18.160 110.421  68.150  1.00  0.00           C
ATOM  10324  C35 POPEx 311      18.770 110.521  66.740  1.00  0.00           C
ATOM  10327  C36 POPEx 311      17.900 111.331  65.770  1.00  0.00           C
ATOM  10330  C37 POPEx 311      18.590 111.541  64.410  1.00  0.00           C
ATOM  10333  C38 POPEx 311      18.060 112.751  63.640  1.00  0.00           C
ATOM  10336  C39 POPEx 311      16.580 112.651  63.250  1.00  0.00           C
ATOM  10339 0C31 POPEx 311      16.150 113.771  62.290  1.00  0.00           C
ATOM  10342 1C31 POPEx 311      14.780 113.501  61.670  1.00  0.00           C
ATOM  10345 2C31 POPEx 311      14.370 114.541  60.610  1.00  0.00           C
ATOM  10348 3C31 POPEx 311      13.360 113.981  59.600  1.00  0.00           C
ATOM  10351 4C31 POPEx 311      14.040 113.311  58.390  1.00  0.00           C
ATOM  10354 5C31 POPEx 311      13.070 112.471  57.560  1.00  0.00           C
ATOM  10357 6C31 POPEx 311      13.680 111.841  56.300  1.00  0.00           C
ATOM  10361  NH3 POPEy 312      93.560 115.631  79.010  1.00  0.00           N
ATOM  10365  C12 POPEy 312      92.940 117.001  79.280  1.00  0.00           C
ATOM  10368  C11 POPEy 312      92.320 117.651  78.010  1.00  0.00           C
ATOM  10371  P   POPEy 312      91.440 120.081  78.700  1.00  0.00           P
ATOM  10372  O13 POPEy 312      90.150 120.731  79.020  1.00  0.00           O
ATOM  10373  O14 POPEy 312      92.490 120.151  79.720  1.00  0.00           O
ATOM  10374  O11 POPEy 312      92.020 120.711  77.390  1.00  0.00           O
ATOM  10375  O12 POPEy 312      91.240 118.541  78.320  1.00  0.00           O
ATOM  10376  C1  POPEy 312      91.520 120.531  76.070  1.00  0.00           C
ATOM  10379  C2  POPEy 312      92.670 120.151  75.080  1.00  0.00           C
ATOM  10381  O21 POPEy 312      92.540 118.761  74.710  1.00  0.00           O
ATOM  10382  C21 POPEy 312      92.950 118.471  73.480  1.00  0.00           C
ATOM  10383  O22 POPEy 312      93.450 119.261  72.700  1.00  0.00           O
ATOM  10384  C22 POPEy 312      92.730 116.991  73.170  1.00  0.00           C
ATOM  10387  C3  POPEy 312      94.060 120.441  75.750  1.00  0.00           C
ATOM  10390  O31 POPEy 312      95.200 120.311  74.880  1.00  0.00           O
ATOM  10391  C31 POPEy 312      95.760 121.461  74.470  1.00  0.00           C
ATOM  10392  O32 POPEy 312      95.280 122.571  74.650  1.00  0.00           O
ATOM  10393  C32 POPEy 312      97.180 121.171  73.990  1.00  0.00           C
ATOM  10396  C23 POPEy 312      91.630 116.721  72.120  1.00  0.00           C
ATOM  10399  C24 POPEy 312      91.490 115.221  71.810  1.00  0.00           C
ATOM  10402  C25 POPEy 312      90.280 114.851  70.930  1.00  0.00           C
ATOM  10405  C26 POPEy 312      90.490 115.021  69.410  1.00  0.00           C
ATOM  10408  C27 POPEy 312      89.490 114.171  68.610  1.00  0.00           C
ATOM  10411  C28 POPEy 312      89.590 114.341  67.080  1.00  0.00           C
ATOM  10414  C29 POPEy 312      88.970 115.641  66.630  1.00  0.00           C
ATOM  10416 0C21 POPEy 312      89.530 116.601  65.860  1.00  0.00           C
ATOM  10418 1C21 POPEy 312      90.900 116.591  65.240  1.00  0.00           C
ATOM  10421 2C21 POPEy 312      90.830 116.721  63.700  1.00  0.00           C
ATOM  10424 3C21 POPEy 312      92.230 116.711  63.070  1.00  0.00           C
ATOM  10427 4C21 POPEy 312      92.210 116.861  61.540  1.00  0.00           C
ATOM  10430 5C21 POPEy 312      93.580 116.641  60.890  1.00  0.00           C
ATOM  10433 6C21 POPEy 312      94.610 117.741  61.190  1.00  0.00           C
ATOM  10436 7C21 POPEy 312      95.980 117.431  60.560  1.00  0.00           C
ATOM  10439 8C21 POPEy 312      97.040 118.491  60.830  1.00  0.00           C
ATOM  10443  C33 POPEy 312      97.350 121.031  72.460  1.00  0.00           C
ATOM  10446  C34 POPEy 312      98.840 121.101  72.100  1.00  0.00           C
ATOM  10449  C35 POPEy 312      99.180 120.771  70.640  1.00  0.00           C
ATOM  10452  C36 POPEy 312      98.640 121.751  69.590  1.00  0.00           C
ATOM  10455  C37 POPEy 312      98.110 121.031  68.340  1.00  0.00           C
ATOM  10458  C38 POPEy 312      97.440 121.951  67.310  1.00  0.00           C
ATOM  10461  C39 POPEy 312      98.410 122.821  66.510  1.00  0.00           C
ATOM  10464 0C31 POPEy 312      97.680 123.591  65.390  1.00  0.00           C
ATOM  10467 1C31 POPEy 312      98.550 124.651  64.710  1.00  0.00           C
ATOM  10470 2C31 POPEy 312      98.010 125.091  63.340  1.00  0.00           C
ATOM  10473 3C31 POPEy 312      98.360 124.081  62.230  1.00  0.00           C
ATOM  10476 4C31 POPEy 312      97.870 124.511  60.840  1.00  0.00           C
ATOM  10479 5C31 POPEy 312      98.240 123.501  59.750  1.00  0.00           C
ATOM  10482 6C31 POPEy 312      97.780 123.931  58.350  1.00  0.00           C
ATOM  10486  NH3 POPEz 313      18.240 114.251  78.380  1.00  0.00           N
ATOM  10490  C12 POPEz 313      19.730 114.471  78.490  1.00  0.00           C
ATOM  10493  C11 POPEz 313      20.070 115.911  78.920  1.00  0.00           C
ATOM  10496  P   POPEz 313      20.250 117.971  77.310  1.00  0.00           P
ATOM  10497  O13 POPEz 313      20.270 119.201  78.130  1.00  0.00           O
ATOM  10498  O14 POPEz 313      21.550 117.341  76.920  1.00  0.00           O
ATOM  10499  O11 POPEz 313      19.430 118.231  75.970  1.00  0.00           O
ATOM  10500  O12 POPEz 313      19.420 116.861  78.060  1.00  0.00           O
ATOM  10501  C1  POPEz 313      20.010 119.201  75.090  1.00  0.00           C
ATOM  10504  C2  POPEz 313      19.450 119.051  73.660  1.00  0.00           C
ATOM  10506  O21 POPEz 313      20.270 119.831  72.770  1.00  0.00           O
ATOM  10507  C21 POPEz 313      21.370 119.201  72.370  1.00  0.00           C
ATOM  10508  O22 POPEz 313      21.660 118.041  72.640  1.00  0.00           O
ATOM  10509  C22 POPEz 313      22.200 120.151  71.510  1.00  0.00           C
ATOM  10512  C3  POPEz 313      17.960 119.491  73.540  1.00  0.00           C
ATOM  10515  O31 POPEz 313      17.610 119.821  72.180  1.00  0.00           O
ATOM  10516  C31 POPEz 313      17.670 118.821  71.320  1.00  0.00           C
ATOM  10517  O32 POPEz 313      17.600 117.631  71.590  1.00  0.00           O
ATOM  10518  C32 POPEz 313      17.920 119.391  69.920  1.00  0.00           C
ATOM  10521  C23 POPEz 313      22.980 119.421  70.390  1.00  0.00           C
ATOM  10524  C24 POPEz 313      22.040 118.971  69.260  1.00  0.00           C
ATOM  10527  C25 POPEz 313      22.720 118.121  68.180  1.00  0.00           C
ATOM  10530  C26 POPEz 313      23.510 118.891  67.110  1.00  0.00           C
ATOM  10533  C27 POPEz 313      22.610 119.791  66.250  1.00  0.00           C
ATOM  10536  C28 POPEz 313      23.280 120.291  64.950  1.00  0.00           C
ATOM  10539  C29 POPEz 313      23.350 119.231  63.870  1.00  0.00           C
ATOM  10541 0C21 POPEz 313      22.870 119.361  62.610  1.00  0.00           C
ATOM  10543 1C21 POPEz 313      22.210 120.591  62.040  1.00  0.00           C
ATOM  10546 2C21 POPEz 313      22.450 120.801  60.530  1.00  0.00           C
ATOM  10549 3C21 POPEz 313      21.730 122.071  60.050  1.00  0.00           C
ATOM  10552 4C21 POPEz 313      22.020 122.461  58.590  1.00  0.00           C
ATOM  10555 5C21 POPEz 313      21.310 123.781  58.230  1.00  0.00           C
ATOM  10558 6C21 POPEz 313      21.610 124.261  56.810  1.00  0.00           C
ATOM  10561 7C21 POPEz 313      20.800 125.511  56.430  1.00  0.00           C
ATOM  10564 8C21 POPEz 313      20.960 125.911  54.960  1.00  0.00           C
ATOM  10568  C33 POPEz 313      18.250 118.321  68.850  1.00  0.00           C
ATOM  10571  C34 POPEz 313      18.540 118.961  67.480  1.00  0.00           C
ATOM  10574  C35 POPEz 313      18.840 117.951  66.360  1.00  0.00           C
ATOM  10577  C36 POPEz 313      18.810 118.641  64.980  1.00  0.00           C
ATOM  10580  C37 POPEz 313      19.330 117.771  63.830  1.00  0.00           C
ATOM  10583  C38 POPEz 313      19.030 118.401  62.460  1.00  0.00           C
ATOM  10586  C39 POPEz 313      17.630 118.051  61.930  1.00  0.00           C
ATOM  10589 0C31 POPEz 313      17.090 119.041  60.880  1.00  0.00           C
ATOM  10592 1C31 POPEz 313      16.520 120.331  61.500  1.00  0.00           C
ATOM  10595 2C31 POPEz 313      15.700 121.151  60.490  1.00  0.00           C
ATOM  10598 3C31 POPEz 313      15.030 122.401  61.080  1.00  0.00           C
ATOM  10601 4C31 POPEz 313      14.060 122.101  62.230  1.00  0.00           C
ATOM  10604 5C31 POPEz 313      13.090 123.261  62.520  1.00  0.00           C
ATOM  10607 6C31 POPEz 313      12.330 123.091  63.840  1.00  0.00           C
ATOM  10611  NH3 POPE0 314     123.892  86.381  32.620  1.00  0.00           N
ATOM  10615  C12 POPE0 314     122.782  87.391  32.550  1.00  0.00           C
ATOM  10618  C11 POPE0 314     122.152  87.461  31.160  1.00  0.00           C
ATOM  10621  P   POPE0 314     119.690  86.701  31.510  1.00  0.00           P
ATOM  10622  O13 POPE0 314     119.220  86.201  30.190  1.00  0.00           O
ATOM  10623  O14 POPE0 314     120.202  85.691  32.490  1.00  0.00           O
ATOM  10624  O11 POPE0 314     118.560  87.561  32.220  1.00  0.00           O
ATOM  10625  O12 POPE0 314     120.782  87.811  31.270  1.00  0.00           O
ATOM  10626  C1  POPE0 314     118.900  88.391  33.340  1.00  0.00           C
ATOM  10629  C2  POPE0 314     118.140  87.931  34.610  1.00  0.00           C
ATOM  10631  O21 POPE0 314     118.720  88.481  35.800  1.00  0.00           O
ATOM  10632  C21 POPE0 314     119.882  88.001  36.220  1.00  0.00           C
ATOM  10633  O22 POPE0 314     120.482  87.041  35.770  1.00  0.00           O
ATOM  10634  C22 POPE0 314     120.362  88.791  37.440  1.00  0.00           C
ATOM  10637  C3  POPE0 314     117.900  86.381  34.650  1.00  0.00           C
ATOM  10640  O31 POPE0 314     117.300  85.991  35.900  1.00  0.00           O
ATOM  10641  C31 POPE0 314     117.360  84.681  36.160  1.00  0.00           C
ATOM  10642  O32 POPE0 314     117.820  83.821  35.440  1.00  0.00           O
ATOM  10643  C32 POPE0 314     116.830  84.441  37.580  1.00  0.00           C
ATOM  10646  C23 POPE0 314     121.602  88.181  38.130  1.00  0.00           C
ATOM  10649  C24 POPE0 314     121.912  88.801  39.500  1.00  0.00           C
ATOM  10652  C25 POPE0 314     123.222  88.281  40.100  1.00  0.00           C
ATOM  10655  C26 POPE0 314     123.532  88.801  41.520  1.00  0.00           C
ATOM  10658  C27 POPE0 314     122.982  87.911  42.650  1.00  0.00           C
ATOM  10661  C28 POPE0 314     123.622  88.231  44.020  1.00  0.00           C
ATOM  10664  C29 POPE0 314     123.302  87.221  45.100  1.00  0.00           C
ATOM  10666 0C21 POPE0 314     124.192  86.401  45.710  1.00  0.00           C
ATOM  10668 1C21 POPE0 314     125.662  86.341  45.410  1.00  0.00           C
ATOM  10671 2C21 POPE0 314     126.622  85.871  46.530  1.00  0.00           C
ATOM  10674 3C21 POPE0 314     128.092  86.041  46.070  1.00  0.00           C
ATOM  10677 4C21 POPE0 314     129.142  85.671  47.120  1.00  0.00           C
ATOM  10680 5C21 POPE0 314     130.552  86.221  46.790  1.00  0.00           C
ATOM  10683 6C21 POPE0 314     130.612  87.761  46.900  1.00  0.00           C
ATOM  10686 7C21 POPE0 314     131.992  88.381  46.700  1.00  0.00           C
ATOM  10689 8C21 POPE0 314     131.952  89.891  46.910  1.00  0.00           C
ATOM  10693  C33 POPE0 314     115.420  85.021  37.830  1.00  0.00           C
ATOM  10696  C34 POPE0 314     115.010  84.981  39.310  1.00  0.00           C
ATOM  10699  C35 POPE0 314     114.700  83.581  39.840  1.00  0.00           C
ATOM  10702  C36 POPE0 314     114.700  83.501  41.370  1.00  0.00           C
ATOM  10705  C37 POPE0 314     114.280  82.111  41.860  1.00  0.00           C
ATOM  10708  C38 POPE0 314     114.380  81.921  43.380  1.00  0.00           C
ATOM  10711  C39 POPE0 314     115.810  81.671  43.870  1.00  0.00           C
ATOM  10714 0C31 POPE0 314     116.380  80.311  43.430  1.00  0.00           C
ATOM  10717 1C31 POPE0 314     117.790  80.061  43.970  1.00  0.00           C
ATOM  10720 2C31 POPE0 314     118.430  78.781  43.420  1.00  0.00           C
ATOM  10723 3C31 POPE0 314     119.852  78.591  43.950  1.00  0.00           C
ATOM  10726 4C31 POPE0 314     120.572  77.401  43.330  1.00  0.00           C
ATOM  10729 5C31 POPE0 314     122.022  77.261  43.820  1.00  0.00           C
ATOM  10732 6C31 POPE0 314     122.752  76.081  43.170  1.00  0.00           C
ATOM  10736  NH3 POPE1 315      58.780  83.351  33.910  1.00  0.00           N
ATOM  10740  C12 POPE1 315      57.660  84.091  33.230  1.00  0.00           C
ATOM  10743  C11 POPE1 315      56.830  84.871  34.260  1.00  0.00           C
ATOM  10746  P   POPE1 315      55.320  84.561  36.360  1.00  0.00           P
ATOM  10747  O13 POPE1 315      55.540  86.001  36.530  1.00  0.00           O
ATOM  10748  O14 POPE1 315      53.950  84.121  35.980  1.00  0.00           O
ATOM  10749  O11 POPE1 315      55.800  83.811  37.670  1.00  0.00           O
ATOM  10750  O12 POPE1 315      56.370  83.991  35.300  1.00  0.00           O
ATOM  10751  C1  POPE1 315      54.850  83.071  38.440  1.00  0.00           C
ATOM  10754  C2  POPE1 315      55.560  81.991  39.300  1.00  0.00           C
ATOM  10756  O21 POPE1 315      56.110  82.551  40.500  1.00  0.00           O
ATOM  10757  C21 POPE1 315      55.230  82.801  41.440  1.00  0.00           C
ATOM  10758  O22 POPE1 315      54.030  82.581  41.370  1.00  0.00           O
ATOM  10759  C22 POPE1 315      55.910  83.421  42.670  1.00  0.00           C
ATOM  10762  C3  POPE1 315      56.700  81.311  38.510  1.00  0.00           C
ATOM  10765  O31 POPE1 315      57.260  80.261  39.320  1.00  0.00           O
ATOM  10766  C31 POPE1 315      58.230  80.671  40.120  1.00  0.00           C
ATOM  10767  O32 POPE1 315      58.770  81.761  40.120  1.00  0.00           O
ATOM  10768  C32 POPE1 315      58.530  79.571  41.130  1.00  0.00           C
ATOM  10771  C23 POPE1 315      55.580  82.621  43.960  1.00  0.00           C
ATOM  10774  C24 POPE1 315      55.690  83.461  45.240  1.00  0.00           C
ATOM  10777  C25 POPE1 315      55.400  82.621  46.490  1.00  0.00           C
ATOM  10780  C26 POPE1 315      55.230  83.461  47.770  1.00  0.00           C
ATOM  10783  C27 POPE1 315      55.110  82.601  49.030  1.00  0.00           C
ATOM  10786  C28 POPE1 315      56.490  82.221  49.610  1.00  0.00           C
ATOM  10789  C29 POPE1 315      56.390  81.251  50.760  1.00  0.00           C
ATOM  10791 0C21 POPE1 315      56.230  81.571  52.060  1.00  0.00           C
ATOM  10793 1C21 POPE1 315      56.080  82.961  52.620  1.00  0.00           C
ATOM  10796 2C21 POPE1 315      54.810  83.081  53.500  1.00  0.00           C
ATOM  10799 3C21 POPE1 315      54.990  82.511  54.920  1.00  0.00           C
ATOM  10802 4C21 POPE1 315      53.760  82.771  55.800  1.00  0.00           C
ATOM  10805 5C21 POPE1 315      53.900  82.141  57.190  1.00  0.00           C
ATOM  10808 6C21 POPE1 315      52.660  82.371  58.060  1.00  0.00           C
ATOM  10811 7C21 POPE1 315      52.740  81.681  59.430  1.00  0.00           C
ATOM  10814 8C21 POPE1 315      51.500  81.911  60.300  1.00  0.00           C
ATOM  10818  C33 POPE1 315      57.960  79.921  42.520  1.00  0.00           C
ATOM  10821  C34 POPE1 315      57.920  78.691  43.430  1.00  0.00           C
ATOM  10824  C35 POPE1 315      57.490  79.001  44.870  1.00  0.00           C
ATOM  10827  C36 POPE1 315      58.720  79.271  45.750  1.00  0.00           C
ATOM  10830  C37 POPE1 315      58.310  79.631  47.170  1.00  0.00           C
ATOM  10833  C38 POPE1 315      59.410  79.371  48.210  1.00  0.00           C
ATOM  10836  C39 POPE1 315      60.200  80.621  48.620  1.00  0.00           C
ATOM  10839 0C31 POPE1 315      60.870  80.481  50.010  1.00  0.00           C
ATOM  10842 1C31 POPE1 315      59.830  80.491  51.140  1.00  0.00           C
ATOM  10845 2C31 POPE1 315      60.340  80.061  52.520  1.00  0.00           C
ATOM  10848 3C31 POPE1 315      59.140  79.801  53.440  1.00  0.00           C
ATOM  10851 4C31 POPE1 315      59.470  79.631  54.930  1.00  0.00           C
ATOM  10854 5C31 POPE1 315      58.200  79.351  55.740  1.00  0.00           C
ATOM  10857 6C31 POPE1 315      58.430  79.281  57.250  1.00  0.00           C
ATOM  10861  NH3 POPE2 316      49.500  -1.369  72.280  1.00  0.00           N
ATOM  10865  C12 POPE2 316      49.250   0.031  71.790  1.00  0.00           C
ATOM  10868  C11 POPE2 316      50.330   0.961  72.330  1.00  0.00           C
ATOM  10871  P   POPE2 316      49.910   3.461  72.930  1.00  0.00           P
ATOM  10872  O13 POPE2 316      48.710   3.321  73.800  1.00  0.00           O
ATOM  10873  O14 POPE2 316      51.190   3.621  73.650  1.00  0.00           O
ATOM  10874  O11 POPE2 316      49.680   4.751  72.080  1.00  0.00           O
ATOM  10875  O12 POPE2 316      50.030   2.281  71.890  1.00  0.00           O
ATOM  10876  C1  POPE2 316      49.600   4.851  70.660  1.00  0.00           C
ATOM  10879  C2  POPE2 316      49.100   6.271  70.310  1.00  0.00           C
ATOM  10881  O21 POPE2 316      48.210   6.271  69.200  1.00  0.00           O
ATOM  10882  C21 POPE2 316      48.700   6.111  68.000  1.00  0.00           C
ATOM  10883  O22 POPE2 316      49.830   5.761  67.690  1.00  0.00           O
ATOM  10884  C22 POPE2 316      47.590   6.561  67.040  1.00  0.00           C
ATOM  10887  C3  POPE2 316      50.230   7.341  70.180  1.00  0.00           C
ATOM  10890  O31 POPE2 316      49.770   8.601  69.640  1.00  0.00           O
ATOM  10891  C31 POPE2 316      49.100   9.391  70.440  1.00  0.00           C
ATOM  10892  O32 POPE2 316      48.620   9.131  71.530  1.00  0.00           O
ATOM  10893  C32 POPE2 316      48.990  10.751  69.790  1.00  0.00           C
ATOM  10896  C23 POPE2 316      48.070   6.881  65.610  1.00  0.00           C
ATOM  10899  C24 POPE2 316      46.910   7.171  64.650  1.00  0.00           C
ATOM  10902  C25 POPE2 316      46.560   8.661  64.490  1.00  0.00           C
ATOM  10905  C26 POPE2 316      47.560   9.411  63.600  1.00  0.00           C
ATOM  10908  C27 POPE2 316      47.070  10.811  63.230  1.00  0.00           C
ATOM  10911  C28 POPE2 316      48.000  11.511  62.230  1.00  0.00           C
ATOM  10914  C29 POPE2 316      47.560  12.921  61.970  1.00  0.00           C
ATOM  10916 0C21 POPE2 316      46.960  13.381  60.860  1.00  0.00           C
ATOM  10918 1C21 POPE2 316      46.590  12.571  59.640  1.00  0.00           C
ATOM  10921 2C21 POPE2 316      45.280  13.041  58.980  1.00  0.00           C
ATOM  10924 3C21 POPE2 316      45.350  14.501  58.500  1.00  0.00           C
ATOM  10927 4C21 POPE2 316      44.520  14.801  57.240  1.00  0.00           C
ATOM  10930 5C21 POPE2 316      44.980  16.121  56.600  1.00  0.00           C
ATOM  10933 6C21 POPE2 316      44.270  16.461  55.280  1.00  0.00           C
ATOM  10936 7C21 POPE2 316      44.980  17.611  54.560  1.00  0.00           C
ATOM  10939 8C21 POPE2 316      44.280  18.071  53.280  1.00  0.00           C
ATOM  10943  C33 POPE2 316      47.890  10.791  68.720  1.00  0.00           C
ATOM  10946  C34 POPE2 316      47.920  12.111  67.950  1.00  0.00           C
ATOM  10949  C35 POPE2 316      49.050  12.151  66.920  1.00  0.00           C
ATOM  10952  C36 POPE2 316      49.160  13.531  66.280  1.00  0.00           C
ATOM  10955  C37 POPE2 316      50.190  13.581  65.160  1.00  0.00           C
ATOM  10958  C38 POPE2 316      50.290  14.981  64.540  1.00  0.00           C
ATOM  10961  C39 POPE2 316      51.300  15.031  63.380  1.00  0.00           C
ATOM  10964 0C31 POPE2 316      50.830  14.271  62.130  1.00  0.00           C
ATOM  10967 1C31 POPE2 316      51.980  13.951  61.170  1.00  0.00           C
ATOM  10970 2C31 POPE2 316      51.710  12.791  60.210  1.00  0.00           C
ATOM  10973 3C31 POPE2 316      50.840  13.171  59.000  1.00  0.00           C
ATOM  10976 4C31 POPE2 316      50.980  12.161  57.840  1.00  0.00           C
ATOM  10979 5C31 POPE2 316      50.510  12.721  56.490  1.00  0.00           C
ATOM  10982 6C31 POPE2 316      50.810  11.801  55.300  1.00  0.00           C
ATOM  10986  NH3 POPE3 317      13.880  53.911  71.680  1.00  0.00           N
ATOM  10990  C12 POPE3 317      12.400  54.131  71.920  1.00  0.00           C
ATOM  10993  C11 POPE3 317      11.580  52.861  71.710  1.00  0.00           C
ATOM  10996  P   POPE3 317       9.170  51.941  71.940  1.00  0.00           P
ATOM  10997  O13 POPE3 317       9.830  50.611  72.070  1.00  0.00           O
ATOM  10998  O14 POPE3 317       8.020  52.201  72.820  1.00  0.00           O
ATOM  10999  O11 POPE3 317       8.800  52.221  70.430  1.00  0.00           O
ATOM  11000  O12 POPE3 317      10.270  53.051  72.240  1.00  0.00           O
ATOM  11001  C1  POPE3 317       8.750  53.521  69.860  1.00  0.00           C
ATOM  11004  C2  POPE3 317       9.730  53.631  68.660  1.00  0.00           C
ATOM  11006  O21 POPE3 317       9.200  54.571  67.710  1.00  0.00           O
ATOM  11007  C21 POPE3 317       9.690  55.801  67.750  1.00  0.00           C
ATOM  11008  O22 POPE3 317      10.560  56.201  68.500  1.00  0.00           O
ATOM  11009  C22 POPE3 317       8.900  56.651  66.730  1.00  0.00           C
ATOM  11012  C3  POPE3 317       9.890  52.261  67.940  1.00  0.00           C
ATOM  11015  O31 POPE3 317      10.840  52.401  66.890  1.00  0.00           O
ATOM  11016  C31 POPE3 317      10.830  51.661  65.780  1.00  0.00           C
ATOM  11017  O32 POPE3 317      11.520  51.911  64.800  1.00  0.00           O
ATOM  11018  C32 POPE3 317       9.920  50.441  65.840  1.00  0.00           C
ATOM  11021  C23 POPE3 317       9.680  57.811  66.050  1.00  0.00           C
ATOM  11024  C24 POPE3 317      10.220  57.541  64.640  1.00  0.00           C
ATOM  11027  C25 POPE3 317      10.820  58.801  64.010  1.00  0.00           C
ATOM  11030  C26 POPE3 317       9.830  59.711  63.260  1.00  0.00           C
ATOM  11033  C27 POPE3 317      10.390  61.131  63.040  1.00  0.00           C
ATOM  11036  C28 POPE3 317       9.630  61.991  62.010  1.00  0.00           C
ATOM  11039  C29 POPE3 317       8.170  62.191  62.330  1.00  0.00           C
ATOM  11041 0C21 POPE3 317       7.240  62.631  61.470  1.00  0.00           C
ATOM  11043 1C21 POPE3 317       7.500  63.051  60.040  1.00  0.00           C
ATOM  11046 2C21 POPE3 317       6.640  62.321  58.990  1.00  0.00           C
ATOM  11049 3C21 POPE3 317       6.950  62.821  57.570  1.00  0.00           C
ATOM  11052 4C21 POPE3 317       6.070  62.161  56.490  1.00  0.00           C
ATOM  11055 5C21 POPE3 317       6.510  62.531  55.060  1.00  0.00           C
ATOM  11058 6C21 POPE3 317       5.640  61.861  53.980  1.00  0.00           C
ATOM  11061 7C21 POPE3 317       6.220  62.011  52.570  1.00  0.00           C
ATOM  11064 8C21 POPE3 317       5.370  61.331  51.490  1.00  0.00           C
ATOM  11068  C33 POPE3 317       9.940  49.591  64.540  1.00  0.00           C
ATOM  11071  C34 POPE3 317       9.510  48.141  64.810  1.00  0.00           C
ATOM  11074  C35 POPE3 317       9.030  47.331  63.590  1.00  0.00           C
ATOM  11077  C36 POPE3 317       9.900  47.361  62.320  1.00  0.00           C
ATOM  11080  C37 POPE3 317       9.530  46.191  61.380  1.00  0.00           C
ATOM  11083  C38 POPE3 317      10.290  46.141  60.040  1.00  0.00           C
ATOM  11086  C39 POPE3 317       9.930  47.301  59.120  1.00  0.00           C
ATOM  11089 0C31 POPE3 317      10.590  47.221  57.740  1.00  0.00           C
ATOM  11092 1C31 POPE3 317      10.430  48.531  56.960  1.00  0.00           C
ATOM  11095 2C31 POPE3 317      11.390  48.651  55.770  1.00  0.00           C
ATOM  11098 3C31 POPE3 317      11.570  50.111  55.330  1.00  0.00           C
ATOM  11101 4C31 POPE3 317      12.690  50.281  54.300  1.00  0.00           C
ATOM  11104 5C31 POPE3 317      13.060  51.751  54.050  1.00  0.00           C
ATOM  11107 6C31 POPE3 317      14.120  51.931  52.970  1.00  0.00           C
ATOM  11111  NH3 POPE4 318      41.750  46.601  77.110  1.00  0.00           N
ATOM  11115  C12 POPE4 318      42.590  47.611  77.810  1.00  0.00           C
ATOM  11118  C11 POPE4 318      44.100  47.481  77.560  1.00  0.00           C
ATOM  11121  P   POPE4 318      44.920  48.411  75.210  1.00  0.00           P
ATOM  11122  O13 POPE4 318      45.220  49.631  75.990  1.00  0.00           O
ATOM  11123  O14 POPE4 318      45.980  47.911  74.320  1.00  0.00           O
ATOM  11124  O11 POPE4 318      43.670  48.731  74.290  1.00  0.00           O
ATOM  11125  O12 POPE4 318      44.410  47.261  76.180  1.00  0.00           O
ATOM  11126  C1  POPE4 318      43.710  48.431  72.890  1.00  0.00           C
ATOM  11129  C2  POPE4 318      42.700  49.321  72.120  1.00  0.00           C
ATOM  11131  O21 POPE4 318      41.600  48.651  71.510  1.00  0.00           O
ATOM  11132  C21 POPE4 318      41.710  47.701  70.630  1.00  0.00           C
ATOM  11133  O22 POPE4 318      42.700  47.041  70.350  1.00  0.00           O
ATOM  11134  C22 POPE4 318      40.400  47.661  69.830  1.00  0.00           C
ATOM  11137  C3  POPE4 318      43.360  50.301  71.140  1.00  0.00           C
ATOM  11140  O31 POPE4 318      42.360  51.001  70.360  1.00  0.00           O
ATOM  11141  C31 POPE4 318      42.870  52.021  69.690  1.00  0.00           C
ATOM  11142  O32 POPE4 318      44.050  52.151  69.440  1.00  0.00           O
ATOM  11143  C32 POPE4 318      41.810  53.001  69.260  1.00  0.00           C
ATOM  11146  C23 POPE4 318      40.600  47.561  68.300  1.00  0.00           C
ATOM  11149  C24 POPE4 318      39.310  47.221  67.550  1.00  0.00           C
ATOM  11152  C25 POPE4 318      38.990  48.111  66.350  1.00  0.00           C
ATOM  11155  C26 POPE4 318      37.610  47.751  65.780  1.00  0.00           C
ATOM  11158  C27 POPE4 318      37.060  48.741  64.740  1.00  0.00           C
ATOM  11161  C28 POPE4 318      37.540  48.551  63.290  1.00  0.00           C
ATOM  11164  C29 POPE4 318      36.450  48.961  62.330  1.00  0.00           C
ATOM  11166 0C21 POPE4 318      36.500  49.701  61.210  1.00  0.00           C
ATOM  11168 1C21 POPE4 318      37.680  50.371  60.540  1.00  0.00           C
ATOM  11171 2C21 POPE4 318      37.390  51.851  60.190  1.00  0.00           C
ATOM  11174 3C21 POPE4 318      37.860  52.241  58.770  1.00  0.00           C
ATOM  11177 4C21 POPE4 318      37.680  53.741  58.490  1.00  0.00           C
ATOM  11180 5C21 POPE4 318      37.690  54.141  57.000  1.00  0.00           C
ATOM  11183 6C21 POPE4 318      39.070  54.501  56.420  1.00  0.00           C
ATOM  11186 7C21 POPE4 318      38.930  55.131  55.020  1.00  0.00           C
ATOM  11189 8C21 POPE4 318      40.240  55.541  54.350  1.00  0.00           C
ATOM  11193  C33 POPE4 318      41.250  52.671  67.870  1.00  0.00           C
ATOM  11196  C34 POPE4 318      42.090  53.181  66.700  1.00  0.00           C
ATOM  11199  C35 POPE4 318      41.360  52.841  65.400  1.00  0.00           C
ATOM  11202  C36 POPE4 318      42.100  53.221  64.120  1.00  0.00           C
ATOM  11205  C37 POPE4 318      41.220  52.921  62.900  1.00  0.00           C
ATOM  11208  C38 POPE4 318      41.920  53.261  61.580  1.00  0.00           C
ATOM  11211  C39 POPE4 318      41.050  52.941  60.360  1.00  0.00           C
ATOM  11214 0C31 POPE4 318      41.760  53.271  59.040  1.00  0.00           C
ATOM  11217 1C31 POPE4 318      41.850  52.091  58.080  1.00  0.00           C
ATOM  11220 2C31 POPE4 318      42.530  52.471  56.750  1.00  0.00           C
ATOM  11223 3C31 POPE4 318      42.540  51.321  55.740  1.00  0.00           C
ATOM  11226 4C31 POPE4 318      41.160  50.981  55.150  1.00  0.00           C
ATOM  11229 5C31 POPE4 318      41.240  49.771  54.220  1.00  0.00           C
ATOM  11232 6C31 POPE4 318      39.940  49.451  53.470  1.00  0.00           C
ATOM  11236  NH3 POPE5 319     116.330  50.391  76.610  1.00  0.00           N
ATOM  11240  C12 POPE5 319     116.410  49.571  77.870  1.00  0.00           C
ATOM  11243  C11 POPE5 319     115.460  50.111  78.940  1.00  0.00           C
ATOM  11246  P   POPE5 319     114.980  52.641  79.370  1.00  0.00           P
ATOM  11247  O13 POPE5 319     113.590  52.231  79.690  1.00  0.00           O
ATOM  11248  O14 POPE5 319     115.610  53.691  80.200  1.00  0.00           O
ATOM  11249  O11 POPE5 319     115.090  53.021  77.840  1.00  0.00           O
ATOM  11250  O12 POPE5 319     115.910  51.371  79.430  1.00  0.00           O
ATOM  11251  C1  POPE5 319     114.020  53.751  77.200  1.00  0.00           C
ATOM  11254  C2  POPE5 319     113.180  52.791  76.310  1.00  0.00           C
ATOM  11256  O21 POPE5 319     114.050  52.241  75.300  1.00  0.00           O
ATOM  11257  C21 POPE5 319     114.340  52.921  74.220  1.00  0.00           C
ATOM  11258  O22 POPE5 319     113.860  53.981  73.830  1.00  0.00           O
ATOM  11259  C22 POPE5 319     115.480  52.191  73.540  1.00  0.00           C
ATOM  11262  C3  POPE5 319     111.820  53.391  75.830  1.00  0.00           C
ATOM  11265  O31 POPE5 319     111.040  52.331  75.240  1.00  0.00           O
ATOM  11266  C31 POPE5 319     110.390  52.571  74.120  1.00  0.00           C
ATOM  11267  O32 POPE5 319     110.390  53.611  73.490  1.00  0.00           O
ATOM  11268  C32 POPE5 319     109.680  51.281  73.710  1.00  0.00           C
ATOM  11271  C23 POPE5 319     115.330  52.121  72.010  1.00  0.00           C
ATOM  11274  C24 POPE5 319     116.720  51.891  71.400  1.00  0.00           C
ATOM  11277  C25 POPE5 319     116.790  50.821  70.310  1.00  0.00           C
ATOM  11280  C26 POPE5 319     116.110  51.221  69.000  1.00  0.00           C
ATOM  11283  C27 POPE5 319     116.320  50.131  67.930  1.00  0.00           C
ATOM  11286  C28 POPE5 319     116.450  50.671  66.500  1.00  0.00           C
ATOM  11289  C29 POPE5 319     116.720  49.551  65.530  1.00  0.00           C
ATOM  11291 0C21 POPE5 319     117.130  49.681  64.250  1.00  0.00           C
ATOM  11293 1C21 POPE5 319     117.350  50.991  63.530  1.00  0.00           C
ATOM  11296 2C21 POPE5 319     116.330  51.211  62.390  1.00  0.00           C
ATOM  11299 3C21 POPE5 319     116.700  50.551  61.040  1.00  0.00           C
ATOM  11302 4C21 POPE5 319     115.630  50.881  59.990  1.00  0.00           C
ATOM  11305 5C21 POPE5 319     116.060  50.691  58.530  1.00  0.00           C
ATOM  11308 6C21 POPE5 319     114.970  51.241  57.580  1.00  0.00           C
ATOM  11311 7C21 POPE5 319     115.280  51.061  56.090  1.00  0.00           C
ATOM  11314 8C21 POPE5 319     114.170  51.571  55.160  1.00  0.00           C
ATOM  11318  C33 POPE5 319     109.430  51.211  72.190  1.00  0.00           C
ATOM  11321  C34 POPE5 319     110.730  51.211  71.370  1.00  0.00           C
ATOM  11324  C35 POPE5 319     110.450  51.031  69.880  1.00  0.00           C
ATOM  11327  C36 POPE5 319     111.690  50.931  68.990  1.00  0.00           C
ATOM  11330  C37 POPE5 319     111.300  50.921  67.510  1.00  0.00           C
ATOM  11333  C38 POPE5 319     112.420  51.301  66.550  1.00  0.00           C
ATOM  11336  C39 POPE5 319     111.890  51.331  65.110  1.00  0.00           C
ATOM  11339 0C31 POPE5 319     112.840  51.981  64.110  1.00  0.00           C
ATOM  11342 1C31 POPE5 319     112.360  51.701  62.680  1.00  0.00           C
ATOM  11345 2C31 POPE5 319     112.970  52.631  61.630  1.00  0.00           C
ATOM  11348 3C31 POPE5 319     112.150  53.901  61.410  1.00  0.00           C
ATOM  11351 4C31 POPE5 319     112.630  54.681  60.180  1.00  0.00           C
ATOM  11354 5C31 POPE5 319     111.640  55.751  59.730  1.00  0.00           C
ATOM  11357 6C31 POPE5 319     112.020  56.351  58.390  1.00  0.00           C
ATOM  11361  NH3 POPE6 320     126.482 102.211  36.320  1.00  0.00           N
ATOM  11365  C12 POPE6 320     126.092 100.921  35.640  1.00  0.00           C
ATOM  11368  C11 POPE6 320     124.592 100.661  35.810  1.00  0.00           C
ATOM  11371  P   POPE6 320     124.112  98.071  35.590  1.00  0.00           P
ATOM  11372  O13 POPE6 320     122.862  97.991  36.360  1.00  0.00           O
ATOM  11373  O14 POPE6 320     124.202  97.131  34.440  1.00  0.00           O
ATOM  11374  O11 POPE6 320     125.332  97.981  36.620  1.00  0.00           O
ATOM  11375  O12 POPE6 320     124.182  99.561  35.010  1.00  0.00           O
ATOM  11376  C1  POPE6 320     125.362  97.071  37.740  1.00  0.00           C
ATOM  11379  C2  POPE6 320     125.612  97.721  39.170  1.00  0.00           C
ATOM  11381  O21 POPE6 320     125.602  96.681  40.190  1.00  0.00           O
ATOM  11382  C21 POPE6 320     126.032  97.091  41.400  1.00  0.00           C
ATOM  11383  O22 POPE6 320     126.582  98.151  41.620  1.00  0.00           O
ATOM  11384  C22 POPE6 320     125.612  96.061  42.480  1.00  0.00           C
ATOM  11387  C3  POPE6 320     124.532  98.801  39.530  1.00  0.00           C
ATOM  11390  O31 POPE6 320     124.872 100.091  39.000  1.00  0.00           O
ATOM  11391  C31 POPE6 320     125.162 101.201  39.690  1.00  0.00           C
ATOM  11392  O32 POPE6 320     125.592 102.201  39.140  1.00  0.00           O
ATOM  11393  C32 POPE6 320     124.922 101.121  41.220  1.00  0.00           C
ATOM  11396  C23 POPE6 320     125.802  96.451  43.990  1.00  0.00           C
ATOM  11399  C24 POPE6 320     127.252  96.431  44.440  1.00  0.00           C
ATOM  11402  C25 POPE6 320     127.532  96.901  45.890  1.00  0.00           C
ATOM  11405  C26 POPE6 320     127.122  95.931  47.000  1.00  0.00           C
ATOM  11408  C27 POPE6 320     128.022  96.041  48.260  1.00  0.00           C
ATOM  11411  C28 POPE6 320     128.522  94.681  48.790  1.00  0.00           C
ATOM  11414  C29 POPE6 320     129.592  94.061  47.910  1.00  0.00           C
ATOM  11416 0C21 POPE6 320     130.682  93.401  48.320  1.00  0.00           C
ATOM  11418 1C21 POPE6 320     131.062  93.091  49.750  1.00  0.00           C
ATOM  11421 2C21 POPE6 320     132.042  94.121  50.350  1.00  0.00           C
ATOM  11424 3C21 POPE6 320     133.442  94.081  49.710  1.00  0.00           C
ATOM  11427 4C21 POPE6 320     134.322  95.301  50.030  1.00  0.00           C
ATOM  11430 5C21 POPE6 320     134.932  95.311  51.430  1.00  0.00           C
ATOM  11433 6C21 POPE6 320     135.902  96.491  51.620  1.00  0.00           C
ATOM  11436 7C21 POPE6 320     136.672  96.451  52.940  1.00  0.00           C
ATOM  11439 8C21 POPE6 320     137.702  97.571  53.060  1.00  0.00           C
ATOM  11443  C33 POPE6 320     123.442 101.081  41.670  1.00  0.00           C
ATOM  11446  C34 POPE6 320     123.232 100.731  43.150  1.00  0.00           C
ATOM  11449  C35 POPE6 320     123.282  99.221  43.390  1.00  0.00           C
ATOM  11452  C36 POPE6 320     122.752  98.801  44.760  1.00  0.00           C
ATOM  11455  C37 POPE6 320     122.252  97.341  44.750  1.00  0.00           C
ATOM  11458  C38 POPE6 320     121.762  96.831  46.110  1.00  0.00           C
ATOM  11461  C39 POPE6 320     122.882  96.651  47.140  1.00  0.00           C
ATOM  11464 0C31 POPE6 320     122.952  97.751  48.210  1.00  0.00           C
ATOM  11467 1C31 POPE6 320     123.962  97.421  49.320  1.00  0.00           C
ATOM  11470 2C31 POPE6 320     123.972  98.471  50.440  1.00  0.00           C
ATOM  11473 3C31 POPE6 320     124.782  98.071  51.690  1.00  0.00           C
ATOM  11476 4C31 POPE6 320     126.252  97.761  51.410  1.00  0.00           C
ATOM  11479 5C31 POPE6 320     127.112  97.751  52.680  1.00  0.00           C
ATOM  11482 6C31 POPE6 320     128.572  97.381  52.420  1.00  0.00           C
ATOM  11486  NH3 POPE7 321      16.380  91.111  76.030  1.00  0.00           N
ATOM  11490  C12 POPE7 321      16.470  91.491  74.580  1.00  0.00           C
ATOM  11493  C11 POPE7 321      17.890  91.951  74.210  1.00  0.00           C
ATOM  11496  P   POPE7 321      19.440  94.021  74.590  1.00  0.00           P
ATOM  11497  O13 POPE7 321      19.230  95.301  75.280  1.00  0.00           O
ATOM  11498  O14 POPE7 321      20.710  93.301  74.800  1.00  0.00           O
ATOM  11499  O11 POPE7 321      19.220  94.241  73.030  1.00  0.00           O
ATOM  11500  O12 POPE7 321      18.230  93.081  75.000  1.00  0.00           O
ATOM  11501  C1  POPE7 321      20.310  94.001  72.140  1.00  0.00           C
ATOM  11504  C2  POPE7 321      20.000  94.651  70.780  1.00  0.00           C
ATOM  11506  O21 POPE7 321      20.650  93.901  69.730  1.00  0.00           O
ATOM  11507  C21 POPE7 321      19.850  93.221  68.940  1.00  0.00           C
ATOM  11508  O22 POPE7 321      18.670  93.001  69.130  1.00  0.00           O
ATOM  11509  C22 POPE7 321      20.640  92.841  67.680  1.00  0.00           C
ATOM  11512  C3  POPE7 321      20.440  96.131  70.670  1.00  0.00           C
ATOM  11515  O31 POPE7 321      20.440  96.531  69.270  1.00  0.00           O
ATOM  11516  C31 POPE7 321      21.620  96.531  68.670  1.00  0.00           C
ATOM  11517  O32 POPE7 321      22.700  96.601  69.220  1.00  0.00           O
ATOM  11518  C32 POPE7 321      21.460  96.391  67.160  1.00  0.00           C
ATOM  11521  C23 POPE7 321      19.890  91.851  66.770  1.00  0.00           C
ATOM  11524  C24 POPE7 321      20.640  91.591  65.460  1.00  0.00           C
ATOM  11527  C25 POPE7 321      20.210  90.251  64.850  1.00  0.00           C
ATOM  11530  C26 POPE7 321      20.140  90.251  63.320  1.00  0.00           C
ATOM  11533  C27 POPE7 321      21.500  90.241  62.600  1.00  0.00           C
ATOM  11536  C28 POPE7 321      21.400  90.611  61.110  1.00  0.00           C
ATOM  11539  C29 POPE7 321      20.370  89.801  60.360  1.00  0.00           C
ATOM  11541 0C21 POPE7 321      20.530  89.201  59.170  1.00  0.00           C
ATOM  11543 1C21 POPE7 321      21.780  89.211  58.330  1.00  0.00           C
ATOM  11546 2C21 POPE7 321      21.680  88.281  57.110  1.00  0.00           C
ATOM  11549 3C21 POPE7 321      20.750  88.781  56.000  1.00  0.00           C
ATOM  11552 4C21 POPE7 321      20.550  87.751  54.870  1.00  0.00           C
ATOM  11555 5C21 POPE7 321      21.840  87.431  54.090  1.00  0.00           C
ATOM  11558 6C21 POPE7 321      21.690  86.211  53.180  1.00  0.00           C
ATOM  11561 7C21 POPE7 321      23.030  85.761  52.580  1.00  0.00           C
ATOM  11564 8C21 POPE7 321      22.950  84.451  51.810  1.00  0.00           C
ATOM  11568  C33 POPE7 321      22.680  95.651  66.570  1.00  0.00           C
ATOM  11571  C34 POPE7 321      22.570  95.411  65.060  1.00  0.00           C
ATOM  11574  C35 POPE7 321      23.780  94.661  64.490  1.00  0.00           C
ATOM  11577  C36 POPE7 321      23.880  94.781  62.970  1.00  0.00           C
ATOM  11580  C37 POPE7 321      25.260  95.241  62.480  1.00  0.00           C
ATOM  11583  C38 POPE7 321      25.230  95.881  61.080  1.00  0.00           C
ATOM  11586  C39 POPE7 321      24.610  95.001  59.980  1.00  0.00           C
ATOM  11589 0C31 POPE7 321      25.490  93.821  59.550  1.00  0.00           C
ATOM  11592 1C31 POPE7 321      24.670  92.691  58.910  1.00  0.00           C
ATOM  11595 2C31 POPE7 321      25.530  91.551  58.360  1.00  0.00           C
ATOM  11598 3C31 POPE7 321      25.660  91.561  56.830  1.00  0.00           C
ATOM  11601 4C31 POPE7 321      26.620  92.621  56.260  1.00  0.00           C
ATOM  11604 5C31 POPE7 321      26.680  92.551  54.730  1.00  0.00           C
ATOM  11607 6C31 POPE7 321      27.740  93.451  54.110  1.00  0.00           C
ATOM  11611  NH3 POPE8 322      10.710 120.031  35.890  1.00  0.00           N
ATOM  11615  C12 POPE8 322      11.270 120.871  34.760  1.00  0.00           C
ATOM  11618  C11 POPE8 322      10.510 122.201  34.580  1.00  0.00           C
ATOM  11621  P   POPE8 322       7.910 122.311  34.910  1.00  0.00           P
ATOM  11622  O13 POPE8 322       8.060 123.701  35.380  1.00  0.00           O
ATOM  11623  O14 POPE8 322       6.720 122.011  34.080  1.00  0.00           O
ATOM  11624  O11 POPE8 322       8.040 121.291  36.110  1.00  0.00           O
ATOM  11625  O12 POPE8 322       9.200 121.961  34.070  1.00  0.00           O
ATOM  11626  C1  POPE8 322       7.170 121.441  37.260  1.00  0.00           C
ATOM  11629  C2  POPE8 322       7.960 121.741  38.570  1.00  0.00           C
ATOM  11631  O21 POPE8 322       7.030 121.791  39.670  1.00  0.00           O
ATOM  11632  C21 POPE8 322       7.530 121.781  40.890  1.00  0.00           C
ATOM  11633  O22 POPE8 322       8.690 121.611  41.210  1.00  0.00           O
ATOM  11634  C22 POPE8 322       6.370 122.081  41.860  1.00  0.00           C
ATOM  11637  C3  POPE8 322       8.780 123.071  38.450  1.00  0.00           C
ATOM  11640  O31 POPE8 322       9.880 123.161  39.370  1.00  0.00           O
ATOM  11641  C31 POPE8 322      10.900 122.351  39.070  1.00  0.00           C
ATOM  11642  O32 POPE8 322      10.990 121.661  38.060  1.00  0.00           O
ATOM  11643  C32 POPE8 322      11.950 122.441  40.170  1.00  0.00           C
ATOM  11646  C23 POPE8 322       6.820 122.321  43.320  1.00  0.00           C
ATOM  11649  C24 POPE8 322       5.720 123.011  44.150  1.00  0.00           C
ATOM  11652  C25 POPE8 322       5.240 122.241  45.390  1.00  0.00           C
ATOM  11655  C26 POPE8 322       6.320 122.051  46.470  1.00  0.00           C
ATOM  11658  C27 POPE8 322       5.730 121.711  47.850  1.00  0.00           C
ATOM  11661  C28 POPE8 322       6.610 122.161  49.030  1.00  0.00           C
ATOM  11664  C29 POPE8 322       6.710 123.671  49.120  1.00  0.00           C
ATOM  11666 0C21 POPE8 322       5.920 124.501  49.820  1.00  0.00           C
ATOM  11668 1C21 POPE8 322       4.770 124.101  50.710  1.00  0.00           C
ATOM  11671 2C21 POPE8 322       5.080 124.391  52.190  1.00  0.00           C
ATOM  11674 3C21 POPE8 322       6.250 123.571  52.750  1.00  0.00           C
ATOM  11677 4C21 POPE8 322       6.690 123.991  54.160  1.00  0.00           C
ATOM  11680 5C21 POPE8 322       5.590 123.851  55.210  1.00  0.00           C
ATOM  11683 6C21 POPE8 322       6.070 124.241  56.610  1.00  0.00           C
ATOM  11686 7C21 POPE8 322       4.930 124.291  57.630  1.00  0.00           C
ATOM  11689 8C21 POPE8 322       5.360 124.771  59.020  1.00  0.00           C
ATOM  11693  C33 POPE8 322      13.230 121.631  39.880  1.00  0.00           C
ATOM  11696  C34 POPE8 322      14.280 122.331  39.000  1.00  0.00           C
ATOM  11699  C35 POPE8 322      14.990 123.561  39.620  1.00  0.00           C
ATOM  11702  C36 POPE8 322      15.560 123.311  41.030  1.00  0.00           C
ATOM  11705  C37 POPE8 322      14.690 123.971  42.110  1.00  0.00           C
ATOM  11708  C38 POPE8 322      14.910 123.531  43.550  1.00  0.00           C
ATOM  11711  C39 POPE8 322      16.300 123.871  44.090  1.00  0.00           C
ATOM  11714 0C31 POPE8 322      16.430 123.501  45.570  1.00  0.00           C
ATOM  11717 1C31 POPE8 322      17.880 123.331  46.020  1.00  0.00           C
ATOM  11720 2C31 POPE8 322      17.980 122.681  47.400  1.00  0.00           C
ATOM  11723 3C31 POPE8 322      19.370 122.101  47.690  1.00  0.00           C
ATOM  11726 4C31 POPE8 322      20.450 123.171  47.890  1.00  0.00           C
ATOM  11729 5C31 POPE8 322      21.820 122.551  48.210  1.00  0.00           C
ATOM  11732 6C31 POPE8 322      22.850 123.571  48.670  1.00  0.00           C
ATOM  11736  NH3 POPE9 323      29.060  57.861  73.360  1.00  0.00           N
ATOM  11740  C12 POPE9 323      27.730  58.561  73.500  1.00  0.00           C
ATOM  11743  C11 POPE9 323      26.750  57.821  74.420  1.00  0.00           C
ATOM  11746  P   POPE9 323      25.230  55.731  74.590  1.00  0.00           P
ATOM  11747  O13 POPE9 323      25.660  54.521  75.330  1.00  0.00           O
ATOM  11748  O14 POPE9 323      24.390  56.731  75.280  1.00  0.00           O
ATOM  11749  O11 POPE9 323      24.560  55.321  73.220  1.00  0.00           O
ATOM  11750  O12 POPE9 323      26.520  56.461  74.020  1.00  0.00           O
ATOM  11751  C1  POPE9 323      25.320  54.401  72.400  1.00  0.00           C
ATOM  11754  C2  POPE9 323      24.650  54.191  71.010  1.00  0.00           C
ATOM  11756  O21 POPE9 323      25.260  54.951  69.950  1.00  0.00           O
ATOM  11757  C21 POPE9 323      25.290  56.251  70.040  1.00  0.00           C
ATOM  11758  O22 POPE9 323      25.000  56.951  70.990  1.00  0.00           O
ATOM  11759  C22 POPE9 323      25.630  56.871  68.680  1.00  0.00           C
ATOM  11762  C3  POPE9 323      23.120  54.431  71.100  1.00  0.00           C
ATOM  11765  O31 POPE9 323      22.470  54.321  69.820  1.00  0.00           O
ATOM  11766  C31 POPE9 323      22.130  53.071  69.490  1.00  0.00           C
ATOM  11767  O32 POPE9 323      22.300  52.071  70.160  1.00  0.00           O
ATOM  11768  C32 POPE9 323      21.250  53.151  68.240  1.00  0.00           C
ATOM  11771  C23 POPE9 323      26.030  55.891  67.550  1.00  0.00           C
ATOM  11774  C24 POPE9 323      25.910  56.561  66.180  1.00  0.00           C
ATOM  11777  C25 POPE9 323      26.230  55.601  65.030  1.00  0.00           C
ATOM  11780  C26 POPE9 323      25.220  55.691  63.880  1.00  0.00           C
ATOM  11783  C27 POPE9 323      25.570  54.741  62.730  1.00  0.00           C
ATOM  11786  C28 POPE9 323      24.480  54.641  61.660  1.00  0.00           C
ATOM  11789  C29 POPE9 323      24.290  55.971  60.970  1.00  0.00           C
ATOM  11791 0C21 POPE9 323      24.440  56.231  59.660  1.00  0.00           C
ATOM  11793 1C21 POPE9 323      24.790  55.241  58.590  1.00  0.00           C
ATOM  11796 2C21 POPE9 323      24.450  55.811  57.200  1.00  0.00           C
ATOM  11799 3C21 POPE9 323      24.620  54.781  56.070  1.00  0.00           C
ATOM  11802 4C21 POPE9 323      24.510  55.391  54.660  1.00  0.00           C
[truncated: 1,806,900 more chars]
