# Supplementary material for: Characterizing Membrane Association and Periplasmic Transfer of Bacterial Lipoproteins through Molecular Dynamics Simulations
Source: Structure. 2020 Apr 7;28(4):475–487.e3. doi: 10.1016/j.str.2020.01.012 (PMC7139219; doi:10.1016/j.str.2020.01.012)
Supplement: Data S2. Final Coordinates from Simulations (A–L), Related to Figure 3 [file mmc4.zip › A-L/CSGG-4-atomistic.pdb]

TITLE     Protein
REMARK    THIS IS A SIMULATION BOX
CRYST1  129.310  129.310  137.328  90.00  90.00  90.00 P 1           1
MODEL        1
ATOM      1  N   CYSTA   1      62.530  69.550  73.364  1.00  0.00           N
ATOM      3  CA  CYSTA   1      62.550  68.080  73.434  1.00  0.00           C
ATOM      5  C   CYSTA   1      63.840  67.330  73.894  1.00  0.00           C
ATOM      6  O   CYSTA   1      64.190  67.330  75.074  1.00  0.00           O
ATOM      7  CB  CYSTA   1      62.070  67.500  72.064  1.00  0.00           C
ATOM     10  SG  CYSTA   1      62.510  68.450  70.554  1.00  0.00           S
ATOM     11  C1  CYSTA   1      64.050  67.640  70.004  1.00  0.00           C
ATOM     14  CA1 CYSTA   1      61.420  70.320  73.594  1.00  0.00           C
ATOM     15  OA1 CYSTA   1      60.680  70.060  74.544  1.00  0.00           O
ATOM     16  CA2 CYSTA   1      61.060  71.470  72.684  1.00  0.00           C
ATOM     19  C11 CYSTA   1      64.260  67.440  68.484  1.00  0.00           C
ATOM     21  O11 CYSTA   1      63.800  68.600  67.764  1.00  0.00           O
ATOM     22  CX1 CYSTA   1      64.010  68.780  66.454  1.00  0.00           C
ATOM     23  OX1 CYSTA   1      63.400  69.580  65.774  1.00  0.00           O
ATOM     24  CX2 CYSTA   1      65.120  67.870  65.894  1.00  0.00           C
ATOM     27  C12 CYSTA   1      63.520  66.140  68.104  1.00  0.00           C
ATOM     30  O12 CYSTA   1      62.140  66.440  67.924  1.00  0.00           O
ATOM     31  CD1 CYSTA   1      61.580  66.020  66.814  1.00  0.00           C
ATOM     32  OD1 CYSTA   1      62.090  65.230  66.034  1.00  0.00           O
ATOM     33  CD2 CYSTA   1      60.230  66.700  66.674  1.00  0.00           C
ATOM     36  CA3 CYSTA   1      59.550  71.850  72.694  1.00  0.00           C
ATOM     39  CA4 CYSTA   1      59.070  72.520  71.394  1.00  0.00           C
ATOM     42  CA5 CYSTA   1      57.550  72.440  71.154  1.00  0.00           C
ATOM     45  CA6 CYSTA   1      56.640  73.210  72.104  1.00  0.00           C
ATOM     48  CA7 CYSTA   1      56.070  74.460  71.444  1.00  0.00           C
ATOM     51  CA8 CYSTA   1      55.400  75.390  72.454  1.00  0.00           C
ATOM     54  CA9 CYSTA   1      55.100  76.750  71.834  1.00  0.00           C
ATOM     57 0CA1 CYSTA   1      53.900  76.770  70.884  1.00  0.00           C
ATOM     60 1CA1 CYSTA   1      53.760  78.220  70.384  1.00  0.00           C
ATOM     63 2CA1 CYSTA   1      52.350  78.760  70.144  1.00  0.00           C
ATOM     66 3CA1 CYSTA   1      51.940  80.050  70.904  1.00  0.00           C
ATOM     69 4CA1 CYSTA   1      50.620  80.570  70.324  1.00  0.00           C
ATOM     72 5CA1 CYSTA   1      50.120  81.920  70.814  1.00  0.00           C
ATOM     75 6CA1 CYSTA   1      49.180  82.550  69.784  1.00  0.00           C
ATOM     79  CD3 CYSTA   1      59.710  66.670  65.234  1.00  0.00           C
ATOM     82  CD4 CYSTA   1      60.460  67.620  64.294  1.00  0.00           C
ATOM     85  CD5 CYSTA   1      60.020  67.490  62.824  1.00  0.00           C
ATOM     88  CD6 CYSTA   1      60.100  66.060  62.274  1.00  0.00           C
ATOM     91  CD7 CYSTA   1      59.700  65.950  60.804  1.00  0.00           C
ATOM     94  CD8 CYSTA   1      59.900  64.530  60.254  1.00  0.00           C
ATOM     97  CD9 CYSTA   1      59.580  64.410  58.754  1.00  0.00           C
ATOM    100 0CD1 CYSTA   1      60.180  63.160  58.104  1.00  0.00           C
ATOM    103 1CD1 CYSTA   1      59.340  61.880  58.234  1.00  0.00           C
ATOM    106 2CD1 CYSTA   1      60.120  60.670  57.684  1.00  0.00           C
ATOM    109 3CD1 CYSTA   1      59.290  59.410  57.424  1.00  0.00           C
ATOM    112 4CD1 CYSTA   1      60.190  58.190  57.174  1.00  0.00           C
ATOM    115 5CD1 CYSTA   1      59.450  56.990  56.554  1.00  0.00           C
ATOM    118 6CD1 CYSTA   1      60.330  55.750  56.414  1.00  0.00           C
ATOM    122  CX3 CYSTA   1      65.350  68.070  64.384  1.00  0.00           C
ATOM    125  CX4 CYSTA   1      66.420  69.100  64.044  1.00  0.00           C
ATOM    128  CX5 CYSTA   1      66.430  69.380  62.534  1.00  0.00           C
ATOM    131  CX6 CYSTA   1      66.770  68.180  61.644  1.00  0.00           C
ATOM    134  CX7 CYSTA   1      66.550  68.510  60.164  1.00  0.00           C
ATOM    137  CX8 CYSTA   1      66.990  67.410  59.194  1.00  0.00           C
ATOM    140  CX9 CYSTA   1      66.220  66.130  59.334  1.00  0.00           C
ATOM    142 0CX1 CYSTA   1      65.440  65.520  58.424  1.00  0.00           C
ATOM    144 1CX1 CYSTA   1      65.170  65.960  57.014  1.00  0.00           C
ATOM    147 2CX1 CYSTA   1      65.140  64.770  56.034  1.00  0.00           C
ATOM    150 3CX1 CYSTA   1      64.820  65.220  54.604  1.00  0.00           C
ATOM    153 4CX1 CYSTA   1      64.470  64.080  53.644  1.00  0.00           C
ATOM    156 5CX1 CYSTA   1      65.670  63.230  53.194  1.00  0.00           C
ATOM    159 6CX1 CYSTA   1      66.510  63.900  52.094  1.00  0.00           C
ATOM    162 7CX1 CYSTA   1      67.610  62.960  51.564  1.00  0.00           C
ATOM    165 8CX1 CYSTA   1      68.410  63.540  50.394  1.00  0.00           C
ATOM    169  N   LEU A   2      64.570  66.630  72.964  1.00  0.00           N
ATOM    171  CA  LEU A   2      65.990  66.310  73.094  1.00  0.00           C
ATOM    173  CB  LEU A   2      66.780  67.680  72.674  1.00  0.00           C
ATOM    176  CG  LEU A   2      66.410  69.250  72.854  1.00  0.00           C
ATOM    178  CD1 LEU A   2      65.930  69.880  74.174  1.00  0.00           C
ATOM    182  CD2 LEU A   2      65.650  69.990  71.744  1.00  0.00           C
ATOM    186  C   LEU A   2      66.650  64.960  72.344  1.00  0.00           C
ATOM    187  O   LEU A   2      67.440  65.240  71.434  1.00  0.00           O
ATOM    188  N   THR A   3      66.500  63.530  72.624  1.00  0.00           N
ATOM    190  CA  THR A   3      67.480  62.330  72.184  1.00  0.00           C
ATOM    192  CB  THR A   3      68.920  62.570  72.824  1.00  0.00           C
ATOM    194  OG1 THR A   3      69.340  63.490  71.814  1.00  0.00           O
ATOM    196  CG2 THR A   3      69.480  63.620  73.884  1.00  0.00           C
ATOM    200  C   THR A   3      67.150  60.650  71.914  1.00  0.00           C
ATOM    201  O   THR A   3      66.040  60.460  71.434  1.00  0.00           O
ATOM    202  N   ALA A   4      67.970  59.430  72.084  1.00  0.00           N
ATOM    204  CA  ALA A   4      67.890  57.990  71.334  1.00  0.00           C
ATOM    206  CB  ALA A   4      68.890  58.180  70.174  1.00  0.00           C
ATOM    210  C   ALA A   4      68.130  56.340  71.864  1.00  0.00           C
ATOM    211  O   ALA A   4      68.430  56.260  73.054  1.00  0.00           O
ATOM    212  N   PRO A   5      68.090  54.970  71.184  1.00  0.00           N
ATOM    213  CD  PRO A   5      67.900  54.950  69.724  1.00  0.00           C
ATOM    216  CA  PRO A   5      67.850  53.470  71.764  1.00  0.00           C
ATOM    218  CB  PRO A   5      66.480  53.690  71.034  1.00  0.00           C
ATOM    221  CG  PRO A   5      66.840  53.900  69.554  1.00  0.00           C
ATOM    224  C   PRO A   5      67.770  51.730  71.484  1.00  0.00           C
ATOM    225  O   PRO A   5      66.840  51.290  70.804  1.00  0.00           O
ATOM    226  N   PRO A   6      68.540  50.580  71.864  1.00  0.00           N
ATOM    227  CD  PRO A   6      69.960  50.640  71.494  1.00  0.00           C
ATOM    230  CA  PRO A   6      68.170  49.070  71.804  1.00  0.00           C
ATOM    232  CB  PRO A   6      69.470  48.360  72.194  1.00  0.00           C
ATOM    235  CG  PRO A   6      70.550  49.210  71.544  1.00  0.00           C
ATOM    238  C   PRO A   6      67.020  48.230  72.504  1.00  0.00           C
ATOM    239  O   PRO A   6      65.990  48.790  72.864  1.00  0.00           O
ATOM    240  N   LYS A   7      67.170  46.850  72.664  1.00  0.00           N
ATOM    242  CA  LYS A   7      66.290  45.870  73.384  1.00  0.00           C
ATOM    244  CB  LYS A   7      66.780  44.340  73.304  1.00  0.00           C
ATOM    247  CG  LYS A   7      66.000  43.280  72.454  1.00  0.00           C
ATOM    250  CD  LYS A   7      66.750  41.920  72.244  1.00  0.00           C
ATOM    253  CE  LYS A   7      65.910  40.670  71.814  1.00  0.00           C
ATOM    256  NZ  LYS A   7      66.690  39.390  71.824  1.00  0.00           N
ATOM    260  C   LYS A   7      66.090  46.230  74.884  1.00  0.00           C
ATOM    261  O   LYS A   7      67.000  46.690  75.574  1.00  0.00           O
ATOM    262  N   GLU A   8      64.870  45.990  75.424  1.00  0.00           N
ATOM    264  CA  GLU A   8      64.470  46.440  76.754  1.00  0.00           C
ATOM    266  CB  GLU A   8      62.950  46.230  77.024  1.00  0.00           C
ATOM    269  CG  GLU A   8      62.470  46.990  78.284  1.00  0.00           C
ATOM    272  CD  GLU A   8      60.960  47.020  78.344  1.00  0.00           C
ATOM    273  OE1 GLU A   8      60.360  46.260  79.154  1.00  0.00           O
ATOM    274  OE2 GLU A   8      60.330  47.810  77.584  1.00  0.00           O
ATOM    275  C   GLU A   8      65.200  45.810  77.924  1.00  0.00           C
ATOM    276  O   GLU A   8      65.040  44.620  78.214  1.00  0.00           O
ATOM    277  N   ALA A   9      66.010  46.610  78.644  1.00  0.00           N
ATOM    279  CA  ALA A   9      66.570  46.250  79.924  1.00  0.00           C
ATOM    281  CB  ALA A   9      68.110  46.240  79.874  1.00  0.00           C
ATOM    285  C   ALA A   9      66.100  47.190  81.024  1.00  0.00           C
ATOM    286  O   ALA A   9      66.520  48.350  81.134  1.00  0.00           O
ATOM    287  N   ALA A  10      65.220  46.630  81.874  1.00  0.00           N
ATOM    289  CA  ALA A  10      64.440  47.270  82.904  1.00  0.00           C
ATOM    291  CB  ALA A  10      65.100  48.430  83.704  1.00  0.00           C
ATOM    295  C   ALA A  10      63.100  47.650  82.334  1.00  0.00           C
ATOM    296  O   ALA A  10      62.970  48.220  81.264  1.00  0.00           O
ATOM    297  N   ARG A  11      62.030  47.290  83.054  1.00  0.00           N
ATOM    299  CA  ARG A  11      60.690  47.640  82.654  1.00  0.00           C
ATOM    301  CB  ARG A  11      59.660  47.000  83.614  1.00  0.00           C
ATOM    304  CG  ARG A  11      59.700  45.470  83.694  1.00  0.00           C
ATOM    307  CD  ARG A  11      59.390  44.720  82.394  1.00  0.00           C
ATOM    310  NE  ARG A  11      57.960  45.030  82.084  1.00  0.00           N
ATOM    312  CZ  ARG A  11      57.000  44.160  81.874  1.00  0.00           C
ATOM    313  NH1 ARG A  11      57.200  42.860  81.804  1.00  0.00           N
ATOM    316  NH2 ARG A  11      55.790  44.590  81.604  1.00  0.00           N
ATOM    319  C   ARG A  11      60.440  49.150  82.664  1.00  0.00           C
ATOM    320  O   ARG A  11      60.870  49.820  83.604  1.00  0.00           O
ATOM    321  N   PRO A  12      59.710  49.730  81.734  1.00  0.00           N
ATOM    322  CD  PRO A  12      59.460  49.170  80.424  1.00  0.00           C
ATOM    325  CA  PRO A  12      59.040  51.000  81.914  1.00  0.00           C
ATOM    327  CB  PRO A  12      58.150  51.150  80.684  1.00  0.00           C
ATOM    330  CG  PRO A  12      58.830  50.300  79.614  1.00  0.00           C
ATOM    333  C   PRO A  12      58.240  51.110  83.194  1.00  0.00           C
ATOM    334  O   PRO A  12      57.420  50.230  83.484  1.00  0.00           O
ATOM    335  N   THR A  13      58.440  52.190  83.944  1.00  0.00           N
ATOM    337  CA  THR A  13      57.760  52.500  85.174  1.00  0.00           C
ATOM    339  CB  THR A  13      58.700  52.670  86.364  1.00  0.00           C
ATOM    341  OG1 THR A  13      59.780  53.560  86.084  1.00  0.00           O
ATOM    343  CG2 THR A  13      59.310  51.310  86.704  1.00  0.00           C
ATOM    347  C   THR A  13      57.040  53.800  84.944  1.00  0.00           C
ATOM    348  O   THR A  13      57.280  54.540  83.994  1.00  0.00           O
ATOM    349  N   LEU A  14      56.130  54.150  85.844  1.00  0.00           N
ATOM    351  CA  LEU A  14      55.810  55.550  86.024  1.00  0.00           C
ATOM    353  CB  LEU A  14      54.470  55.780  86.744  1.00  0.00           C
ATOM    356  CG  LEU A  14      54.270  55.080  88.094  1.00  0.00           C
ATOM    358  CD1 LEU A  14      55.000  55.740  89.264  1.00  0.00           C
ATOM    362  CD2 LEU A  14      52.760  54.970  88.334  1.00  0.00           C
ATOM    366  C   LEU A  14      56.970  56.310  86.634  1.00  0.00           C
ATOM    367  O   LEU A  14      57.770  55.700  87.334  1.00  0.00           O
ATOM    368  N   MET A  15      57.160  57.620  86.354  1.00  0.00           N
ATOM    370  CA  MET A  15      58.370  58.300  86.794  1.00  0.00           C
ATOM    372  CB  MET A  15      58.500  59.750  86.224  1.00  0.00           C
ATOM    375  CG  MET A  15      59.780  60.540  86.584  1.00  0.00           C
ATOM    378  SD  MET A  15      59.770  62.270  86.014  1.00  0.00           S
ATOM    379  CE  MET A  15      58.670  62.950  87.284  1.00  0.00           C
ATOM    383  C   MET A  15      58.520  58.290  88.324  1.00  0.00           C
ATOM    384  O   MET A  15      57.540  58.550  89.034  1.00  0.00           O
ATOM    385  N   PRO A  16      59.660  57.950  88.914  1.00  0.00           N
ATOM    386  CD  PRO A  16      60.850  57.430  88.244  1.00  0.00           C
ATOM    389  CA  PRO A  16      59.830  57.980  90.354  1.00  0.00           C
ATOM    391  CB  PRO A  16      61.220  57.360  90.594  1.00  0.00           C
ATOM    394  CG  PRO A  16      61.960  57.570  89.284  1.00  0.00           C
ATOM    397  C   PRO A  16      59.650  59.390  90.894  1.00  0.00           C
ATOM    398  O   PRO A  16      60.100  60.350  90.274  1.00  0.00           O
ATOM    399  N   ARG A  17      58.970  59.520  92.024  1.00  0.00           N
ATOM    401  CA  ARG A  17      58.780  60.790  92.674  1.00  0.00           C
ATOM    403  CB  ARG A  17      57.420  61.430  92.354  1.00  0.00           C
ATOM    406  CG  ARG A  17      57.130  61.810  90.894  1.00  0.00           C
ATOM    409  CD  ARG A  17      55.730  62.410  90.814  1.00  0.00           C
ATOM    412  NE  ARG A  17      55.470  62.940  89.444  1.00  0.00           N
ATOM    414  CZ  ARG A  17      54.330  62.660  88.824  1.00  0.00           C
ATOM    415  NH1 ARG A  17      53.730  61.510  89.024  1.00  0.00           N
ATOM    418  NH2 ARG A  17      53.800  63.540  88.004  1.00  0.00           N
ATOM    421  C   ARG A  17      58.790  60.470  94.134  1.00  0.00           C
ATOM    422  O   ARG A  17      58.130  59.530  94.554  1.00  0.00           O
ATOM    423  N   ALA A  18      59.540  61.230  94.954  1.00  0.00           N
ATOM    425  CA  ALA A  18      59.910  60.730  96.254  1.00  0.00           C
ATOM    427  CB  ALA A  18      61.290  60.050  96.194  1.00  0.00           C
ATOM    431  C   ALA A  18      59.900  61.810  97.304  1.00  0.00           C
ATOM    432  O   ALA A  18      60.330  62.940  97.114  1.00  0.00           O
ATOM    433  N   GLN A  19      59.380  61.460  98.494  1.00  0.00           N
ATOM    435  CA  GLN A  19      58.940  62.340  99.554  1.00  0.00           C
ATOM    437  CB  GLN A  19      60.140  62.800 100.424  1.00  0.00           C
ATOM    440  CG  GLN A  19      59.730  63.450 101.764  1.00  0.00           C
ATOM    443  CD  GLN A  19      58.740  62.540 102.494  1.00  0.00           C
ATOM    444  OE1 GLN A  19      59.050  61.430 102.934  1.00  0.00           O
ATOM    445  NE2 GLN A  19      57.480  62.980 102.604  1.00  0.00           N
ATOM    448  C   GLN A  19      58.030  63.520  99.204  1.00  0.00           C
ATOM    449  O   GLN A  19      56.920  63.600  99.734  1.00  0.00           O
ATOM    450  N   SER A  20      58.430  64.460  98.314  1.00  0.00           N
ATOM    452  CA  SER A  20      57.620  65.610  97.924  1.00  0.00           C
ATOM    454  CB  SER A  20      58.190  66.450  96.744  1.00  0.00           C
ATOM    457  OG  SER A  20      59.500  66.960  96.984  1.00  0.00           O
ATOM    459  C   SER A  20      56.270  65.190  97.414  1.00  0.00           C
ATOM    460  O   SER A  20      55.250  65.730  97.824  1.00  0.00           O
ATOM    461  N   TYR A  21      56.230  64.180  96.524  1.00  0.00           N
ATOM    463  CA  TYR A  21      55.010  63.670  95.954  1.00  0.00           C
ATOM    465  CB  TYR A  21      55.390  62.650  94.864  1.00  0.00           C
ATOM    468  CG  TYR A  21      54.210  62.000  94.184  1.00  0.00           C
ATOM    469  CD1 TYR A  21      53.420  62.720  93.264  1.00  0.00           C
ATOM    471  CE1 TYR A  21      52.350  62.090  92.624  1.00  0.00           C
ATOM    473  CZ  TYR A  21      52.040  60.760  92.914  1.00  0.00           C
ATOM    474  OH  TYR A  21      50.940  60.130  92.304  1.00  0.00           O
ATOM    476  CD2 TYR A  21      53.900  60.660  94.464  1.00  0.00           C
ATOM    478  CE2 TYR A  21      52.810  60.050  93.834  1.00  0.00           C
ATOM    480  C   TYR A  21      54.030  63.090  96.954  1.00  0.00           C
ATOM    481  O   TYR A  21      52.840  63.390  96.924  1.00  0.00           O
ATOM    482  N   LYS A  22      54.500  62.290  97.924  1.00  0.00           N
ATOM    484  CA  LYS A  22      53.650  61.780  98.994  1.00  0.00           C
ATOM    486  CB  LYS A  22      54.440  60.800  99.914  1.00  0.00           C
ATOM    489  CG  LYS A  22      53.470  59.940 100.734  1.00  0.00           C
ATOM    492  CD  LYS A  22      54.130  58.940 101.704  1.00  0.00           C
ATOM    495  CE  LYS A  22      54.850  59.610 102.884  1.00  0.00           C
ATOM    498  NZ  LYS A  22      55.130  58.620 103.934  1.00  0.00           N
ATOM    502  C   LYS A  22      53.050  62.880  99.864  1.00  0.00           C
ATOM    503  O   LYS A  22      51.860  62.910 100.144  1.00  0.00           O
ATOM    504  N   ASP A  23      53.850  63.900 100.254  1.00  0.00           N
ATOM    506  CA  ASP A  23      53.300  65.060 100.924  1.00  0.00           C
ATOM    508  CB  ASP A  23      54.440  66.050 101.304  1.00  0.00           C
ATOM    511  CG  ASP A  23      55.310  65.590 102.444  1.00  0.00           C
ATOM    512  OD1 ASP A  23      54.900  64.800 103.334  1.00  0.00           O
ATOM    513  OD2 ASP A  23      56.440  66.160 102.574  1.00  0.00           O
ATOM    514  C   ASP A  23      52.260  65.780 100.064  1.00  0.00           C
ATOM    515  O   ASP A  23      51.170  66.110 100.524  1.00  0.00           O
ATOM    516  N   LEU A  24      52.570  65.980  98.764  1.00  0.00           N
ATOM    518  CA  LEU A  24      51.760  66.650  97.774  1.00  0.00           C
ATOM    520  CB  LEU A  24      52.640  66.700  96.484  1.00  0.00           C
ATOM    523  CG  LEU A  24      52.280  67.610  95.284  1.00  0.00           C
ATOM    525  CD1 LEU A  24      51.000  67.170  94.594  1.00  0.00           C
ATOM    529  CD2 LEU A  24      52.250  69.100  95.654  1.00  0.00           C
ATOM    533  C   LEU A  24      50.400  65.970  97.574  1.00  0.00           C
ATOM    534  O   LEU A  24      49.360  66.630  97.544  1.00  0.00           O
ATOM    535  N   THR A  25      50.370  64.620  97.474  1.00  0.00           N
ATOM    537  CA  THR A  25      49.140  63.860  97.224  1.00  0.00           C
ATOM    539  CB  THR A  25      49.350  62.490  96.554  1.00  0.00           C
ATOM    541  OG1 THR A  25      50.130  61.590  97.334  1.00  0.00           O
ATOM    543  CG2 THR A  25      50.050  62.700  95.204  1.00  0.00           C
ATOM    547  C   THR A  25      48.290  63.640  98.454  1.00  0.00           C
ATOM    548  O   THR A  25      47.080  63.430  98.354  1.00  0.00           O
ATOM    549  N   HIS A  26      48.890  63.730  99.654  1.00  0.00           N
ATOM    551  CA  HIS A  26      48.240  63.430 100.914  1.00  0.00           C
ATOM    553  CB  HIS A  26      49.250  62.850 101.954  1.00  0.00           C
ATOM    556  ND1 HIS A  26      49.870  60.750 100.684  1.00  0.00           N
ATOM    557  CG  HIS A  26      49.570  61.380 101.874  1.00  0.00           C
ATOM    558  CE1 HIS A  26      50.040  59.480 101.004  1.00  0.00           C
ATOM    560  NE2 HIS A  26      49.860  59.260 102.324  1.00  0.00           N
ATOM    562  CD2 HIS A  26      49.560  60.480 102.894  1.00  0.00           C
ATOM    564  C   HIS A  26      47.620  64.670 101.534  1.00  0.00           C
ATOM    565  O   HIS A  26      47.020  64.620 102.614  1.00  0.00           O
ATOM    566  N   LEU A  27      47.750  65.840 100.864  1.00  0.00           N
ATOM    568  CA  LEU A  27      47.200  67.090 101.354  1.00  0.00           C
ATOM    570  CB  LEU A  27      47.470  68.270 100.384  1.00  0.00           C
ATOM    573  CG  LEU A  27      48.910  68.820 100.384  1.00  0.00           C
ATOM    575  CD1 LEU A  27      49.040  69.940  99.344  1.00  0.00           C
ATOM    579  CD2 LEU A  27      49.290  69.320 101.784  1.00  0.00           C
ATOM    583  C   LEU A  27      45.690  67.040 101.554  1.00  0.00           C
ATOM    584  O   LEU A  27      44.990  66.520 100.684  1.00  0.00           O
ATOM    585  N   PRO A  28      45.130  67.560 102.644  1.00  0.00           N
ATOM    586  CD  PRO A  28      45.860  68.350 103.644  1.00  0.00           C
ATOM    589  CA  PRO A  28      43.690  67.720 102.774  1.00  0.00           C
ATOM    591  CB  PRO A  28      43.520  68.360 104.144  1.00  0.00           C
ATOM    594  CG  PRO A  28      44.790  69.190 104.344  1.00  0.00           C
ATOM    597  C   PRO A  28      43.080  68.540 101.664  1.00  0.00           C
ATOM    598  O   PRO A  28      43.650  69.560 101.264  1.00  0.00           O
ATOM    599  N   ALA A  29      41.960  68.060 101.114  1.00  0.00           N
ATOM    601  CA  ALA A  29      41.260  68.680 100.024  1.00  0.00           C
ATOM    603  CB  ALA A  29      40.180  67.720  99.484  1.00  0.00           C
ATOM    607  C   ALA A  29      40.670  70.070 100.344  1.00  0.00           C
ATOM    608  O   ALA A  29      40.310  70.390 101.494  1.00  0.00           O
ATOM    609  N   PRO A  30      40.520  70.940  99.354  1.00  0.00           N
ATOM    610  CD  PRO A  30      41.240  70.910  98.074  1.00  0.00           C
ATOM    613  CA  PRO A  30      39.730  72.140  99.504  1.00  0.00           C
ATOM    615  CB  PRO A  30      40.280  73.070  98.414  1.00  0.00           C
ATOM    618  CG  PRO A  30      40.720  72.120  97.304  1.00  0.00           C
ATOM    621  C   PRO A  30      38.290  71.810  99.214  1.00  0.00           C
ATOM    622  O   PRO A  30      37.950  70.700  98.794  1.00  0.00           O
ATOM    623  N   THR A  31      37.400  72.780  99.464  1.00  0.00           N
ATOM    625  CA  THR A  31      35.980  72.690  99.174  1.00  0.00           C
ATOM    627  CB  THR A  31      35.260  73.920  99.674  1.00  0.00           C
ATOM    629  OG1 THR A  31      35.970  75.120  99.364  1.00  0.00           O
ATOM    631  CG2 THR A  31      35.220  73.860 101.204  1.00  0.00           C
ATOM    635  C   THR A  31      35.690  72.490  97.704  1.00  0.00           C
ATOM    636  O   THR A  31      34.930  71.610  97.324  1.00  0.00           O
ATOM    637  N   GLY A  32      36.380  73.240  96.834  1.00  0.00           N
ATOM    639  CA  GLY A  32      36.400  72.970  95.404  1.00  0.00           C
ATOM    642  C   GLY A  32      37.770  73.180  94.834  1.00  0.00           C
ATOM    643  O   GLY A  32      38.610  73.880  95.384  1.00  0.00           O
ATOM    644  N   LYS A  33      37.980  72.560  93.664  1.00  0.00           N
ATOM    646  CA  LYS A  33      39.150  72.750  92.814  1.00  0.00           C
ATOM    648  CB  LYS A  33      39.220  71.740  91.654  1.00  0.00           C
ATOM    651  CG  LYS A  33      39.450  70.330  92.164  1.00  0.00           C
ATOM    654  CD  LYS A  33      39.680  69.310  91.044  1.00  0.00           C
ATOM    657  CE  LYS A  33      39.940  67.900  91.574  1.00  0.00           C
ATOM    660  NZ  LYS A  33      38.860  67.450  92.484  1.00  0.00           N
ATOM    664  C   LYS A  33      39.280  74.120  92.214  1.00  0.00           C
ATOM    665  O   LYS A  33      38.320  74.750  91.774  1.00  0.00           O
ATOM    666  N   ILE A  34      40.520  74.610  92.124  1.00  0.00           N
ATOM    668  CA  ILE A  34      40.780  75.960  91.684  1.00  0.00           C
ATOM    670  CB  ILE A  34      41.690  76.650  92.684  1.00  0.00           C
ATOM    672  CG2 ILE A  34      41.990  78.090  92.234  1.00  0.00           C
ATOM    676  CG1 ILE A  34      41.060  76.610  94.104  1.00  0.00           C
ATOM    679  CD  ILE A  34      42.100  76.850  95.184  1.00  0.00           C
ATOM    683  C   ILE A  34      41.360  75.930  90.284  1.00  0.00           C
ATOM    684  O   ILE A  34      42.330  75.240  89.974  1.00  0.00           O
ATOM    685  N   PHE A  35      40.740  76.680  89.354  1.00  0.00           N
ATOM    687  CA  PHE A  35      41.260  76.870  88.014  1.00  0.00           C
ATOM    689  CB  PHE A  35      40.270  77.550  87.034  1.00  0.00           C
ATOM    692  CG  PHE A  35      39.120  76.650  86.764  1.00  0.00           C
ATOM    693  CD1 PHE A  35      39.300  75.520  85.954  1.00  0.00           C
ATOM    695  CE1 PHE A  35      38.260  74.620  85.714  1.00  0.00           C
ATOM    697  CZ  PHE A  35      36.990  74.880  86.244  1.00  0.00           C
ATOM    699  CD2 PHE A  35      37.840  76.920  87.264  1.00  0.00           C
ATOM    701  CE2 PHE A  35      36.780  76.020  87.034  1.00  0.00           C
ATOM    703  C   PHE A  35      42.550  77.660  87.964  1.00  0.00           C
ATOM    704  O   PHE A  35      42.640  78.780  88.474  1.00  0.00           O
ATOM    705  N   VAL A  36      43.550  77.060  87.314  1.00  0.00           N
ATOM    707  CA  VAL A  36      44.900  77.550  87.244  1.00  0.00           C
ATOM    709  CB  VAL A  36      45.840  76.820  88.214  1.00  0.00           C
ATOM    711  CG1 VAL A  36      46.080  75.350  87.834  1.00  0.00           C
ATOM    715  CG2 VAL A  36      47.180  77.580  88.294  1.00  0.00           C
ATOM    719  C   VAL A  36      45.340  77.390  85.814  1.00  0.00           C
ATOM    720  O   VAL A  36      45.020  76.420  85.134  1.00  0.00           O
ATOM    721  N   SER A  37      46.060  78.390  85.304  1.00  0.00           N
ATOM    723  CA  SER A  37      46.690  78.330  84.004  1.00  0.00           C
ATOM    725  CB  SER A  37      46.120  79.370  83.004  1.00  0.00           C
ATOM    728  OG  SER A  37      45.970  80.680  83.564  1.00  0.00           O
ATOM    730  C   SER A  37      48.180  78.500  84.154  1.00  0.00           C
ATOM    731  O   SER A  37      48.660  79.300  84.944  1.00  0.00           O
ATOM    732  N   VAL A  38      48.940  77.700  83.384  1.00  0.00           N
ATOM    734  CA  VAL A  38      50.380  77.780  83.354  1.00  0.00           C
ATOM    736  CB  VAL A  38      51.060  76.540  83.914  1.00  0.00           C
ATOM    738  CG1 VAL A  38      52.580  76.740  83.904  1.00  0.00           C
ATOM    742  CG2 VAL A  38      50.600  76.320  85.364  1.00  0.00           C
ATOM    746  C   VAL A  38      50.760  77.980  81.914  1.00  0.00           C
ATOM    747  O   VAL A  38      50.400  77.200  81.034  1.00  0.00           O
ATOM    748  N   TYR A  39      51.470  79.070  81.614  1.00  0.00           N
ATOM    750  CA  TYR A  39      51.950  79.420  80.304  1.00  0.00           C
ATOM    752  CB  TYR A  39      51.850  80.950  80.104  1.00  0.00           C
ATOM    755  CG  TYR A  39      50.430  81.330  79.874  1.00  0.00           C
ATOM    756  CD1 TYR A  39      49.570  81.590  80.954  1.00  0.00           C
ATOM    758  CE1 TYR A  39      48.230  81.940  80.734  1.00  0.00           C
ATOM    760  CZ  TYR A  39      47.760  82.060  79.424  1.00  0.00           C
ATOM    761  OH  TYR A  39      46.400  82.350  79.224  1.00  0.00           O
ATOM    763  CD2 TYR A  39      49.950  81.490  78.564  1.00  0.00           C
ATOM    765  CE2 TYR A  39      48.610  81.860  78.334  1.00  0.00           C
ATOM    767  C   TYR A  39      53.380  78.960  80.164  1.00  0.00           C
ATOM    768  O   TYR A  39      53.670  78.040  79.394  1.00  0.00           O
ATOM    769  N   ASN A  40      54.310  79.550  80.934  1.00  0.00           N
ATOM    771  CA  ASN A  40      55.680  79.110  80.854  1.00  0.00           C
ATOM    773  CB  ASN A  40      56.400  79.890  79.734  1.00  0.00           C
ATOM    776  CG  ASN A  40      57.710  79.190  79.404  1.00  0.00           C
ATOM    777  OD1 ASN A  40      58.790  79.680  79.714  1.00  0.00           O
ATOM    778  ND2 ASN A  40      57.600  78.000  78.774  1.00  0.00           N
ATOM    781  C   ASN A  40      56.430  79.220  82.174  1.00  0.00           C
ATOM    782  O   ASN A  40      56.230  80.150  82.964  1.00  0.00           O
ATOM    783  N   ILE A  41      57.310  78.230  82.414  1.00  0.00           N
ATOM    785  CA  ILE A  41      58.410  78.280  83.354  1.00  0.00           C
ATOM    787  CB  ILE A  41      58.300  77.260  84.494  1.00  0.00           C
ATOM    789  CG2 ILE A  41      59.610  77.240  85.334  1.00  0.00           C
ATOM    793  CG1 ILE A  41      57.130  77.600  85.444  1.00  0.00           C
ATOM    796  CD  ILE A  41      55.730  77.210  84.974  1.00  0.00           C
ATOM    800  C   ILE A  41      59.710  78.070  82.574  1.00  0.00           C
ATOM    801  O   ILE A  41      60.040  76.980  82.074  1.00  0.00           O
ATOM    802  N   GLN A  42      60.490  79.150  82.454  1.00  0.00           N
ATOM    804  CA  GLN A  42      61.700  79.230  81.664  1.00  0.00           C
ATOM    806  CB  GLN A  42      61.850  80.610  80.964  1.00  0.00           C
ATOM    809  CG  GLN A  42      61.550  81.830  81.854  1.00  0.00           C
ATOM    812  CD  GLN A  42      60.050  82.120  82.054  1.00  0.00           C
ATOM    813  OE1 GLN A  42      59.540  82.040  83.164  1.00  0.00           O
ATOM    814  NE2 GLN A  42      59.320  82.500  80.974  1.00  0.00           N
ATOM    817  C   GLN A  42      62.960  78.900  82.444  1.00  0.00           C
ATOM    818  O   GLN A  42      63.050  79.080  83.664  1.00  0.00           O
ATOM    819  N   ASP A  43      64.000  78.410  81.744  1.00  0.00           N
ATOM    821  CA  ASP A  43      65.290  78.100  82.324  1.00  0.00           C
ATOM    823  CB  ASP A  43      65.950  76.930  81.544  1.00  0.00           C
ATOM    826  CG  ASP A  43      67.330  76.560  82.074  1.00  0.00           C
ATOM    827  OD1 ASP A  43      67.610  76.820  83.264  1.00  0.00           O
ATOM    828  OD2 ASP A  43      68.130  75.980  81.294  1.00  0.00           O
ATOM    829  C   ASP A  43      66.170  79.360  82.404  1.00  0.00           C
ATOM    830  O   ASP A  43      66.930  79.690  81.494  1.00  0.00           O
ATOM    831  N   GLU A  44      66.110  80.060  83.564  1.00  0.00           N
ATOM    833  CA  GLU A  44      66.840  81.310  83.814  1.00  0.00           C
ATOM    835  CB  GLU A  44      66.070  82.260  84.794  1.00  0.00           C
ATOM    838  CG  GLU A  44      64.870  83.020  84.164  1.00  0.00           C
ATOM    841  CD  GLU A  44      64.160  83.970  85.144  1.00  0.00           C
ATOM    842  OE1 GLU A  44      64.570  84.090  86.324  1.00  0.00           O
ATOM    843  OE2 GLU A  44      63.110  84.530  84.764  1.00  0.00           O
ATOM    844  C   GLU A  44      68.230  81.060  84.384  1.00  0.00           C
ATOM    845  O   GLU A  44      68.950  81.990  84.744  1.00  0.00           O
ATOM    846  N   THR A  45      68.680  79.780  84.424  1.00  0.00           N
ATOM    848  CA  THR A  45      69.990  79.400  84.934  1.00  0.00           C
ATOM    850  CB  THR A  45      70.190  77.880  85.004  1.00  0.00           C
ATOM    852  OG1 THR A  45      70.180  77.230  83.744  1.00  0.00           O
ATOM    854  CG2 THR A  45      69.080  77.270  85.854  1.00  0.00           C
ATOM    858  C   THR A  45      71.150  79.990  84.154  1.00  0.00           C
ATOM    859  O   THR A  45      72.180  80.360  84.704  1.00  0.00           O
ATOM    860  N   GLY A  46      71.000  80.040  82.814  1.00  0.00           N
ATOM    862  CA  GLY A  46      72.030  80.430  81.854  1.00  0.00           C
ATOM    865  C   GLY A  46      73.180  79.470  81.844  1.00  0.00           C
ATOM    866  O   GLY A  46      74.290  79.830  81.484  1.00  0.00           O
ATOM    867  N   GLN A  47      72.910  78.220  82.264  1.00  0.00           N
ATOM    869  CA  GLN A  47      73.920  77.230  82.544  1.00  0.00           C
ATOM    871  CB  GLN A  47      73.850  76.690  83.994  1.00  0.00           C
ATOM    874  CG  GLN A  47      74.240  77.690  85.094  1.00  0.00           C
ATOM    877  CD  GLN A  47      75.430  78.550  84.684  1.00  0.00           C
ATOM    878  OE1 GLN A  47      76.510  78.040  84.364  1.00  0.00           O
ATOM    879  NE2 GLN A  47      75.260  79.890  84.664  1.00  0.00           N
ATOM    882  C   GLN A  47      73.880  76.060  81.594  1.00  0.00           C
ATOM    883  O   GLN A  47      72.840  75.530  81.214  1.00  0.00           O
ATOM    884  N   PHE A  48      75.090  75.630  81.214  1.00  0.00           N
ATOM    886  CA  PHE A  48      75.320  74.610  80.244  1.00  0.00           C
ATOM    888  CB  PHE A  48      75.790  75.220  78.894  1.00  0.00           C
ATOM    891  CG  PHE A  48      74.690  76.030  78.264  1.00  0.00           C
ATOM    892  CD1 PHE A  48      74.550  77.410  78.524  1.00  0.00           C
ATOM    894  CE1 PHE A  48      73.550  78.160  77.914  1.00  0.00           C
ATOM    896  CZ  PHE A  48      72.680  77.550  76.994  1.00  0.00           C
ATOM    898  CD2 PHE A  48      73.810  75.430  77.334  1.00  0.00           C
ATOM    900  CE2 PHE A  48      72.810  76.190  76.704  1.00  0.00           C
ATOM    902  C   PHE A  48      76.350  73.670  80.844  1.00  0.00           C
ATOM    903  O   PHE A  48      77.190  74.050  81.664  1.00  0.00           O
ATOM    904  N   LYS A  49      76.280  72.380  80.494  1.00  0.00           N
ATOM    906  CA  LYS A  49      77.240  71.410  80.914  1.00  0.00           C
ATOM    908  CB  LYS A  49      76.770  69.990  80.544  1.00  0.00           C
ATOM    911  CG  LYS A  49      75.490  69.540  81.264  1.00  0.00           C
ATOM    914  CD  LYS A  49      75.160  68.100  80.874  1.00  0.00           C
ATOM    917  CE  LYS A  49      73.920  67.530  81.564  1.00  0.00           C
ATOM    920  NZ  LYS A  49      73.680  66.190  80.994  1.00  0.00           N
ATOM    924  C   LYS A  49      78.710  71.640  80.454  1.00  0.00           C
ATOM    925  O   LYS A  49      78.980  72.110  79.354  1.00  0.00           O
ATOM    926  N   PRO A  50      79.710  71.330  81.274  1.00  0.00           N
ATOM    927  CD  PRO A  50      79.560  71.140  82.714  1.00  0.00           C
ATOM    930  CA  PRO A  50      81.100  71.440  80.854  1.00  0.00           C
ATOM    932  CB  PRO A  50      81.840  71.630  82.194  1.00  0.00           C
ATOM    935  CG  PRO A  50      80.970  70.880  83.204  1.00  0.00           C
ATOM    938  C   PRO A  50      81.560  70.170  80.154  1.00  0.00           C
ATOM    939  O   PRO A  50      80.920  69.120  80.294  1.00  0.00           O
ATOM    940  N   TYR A  51      82.630  70.260  79.344  1.00  0.00           N
ATOM    942  CA  TYR A  51      83.330  69.170  78.684  1.00  0.00           C
ATOM    944  CB  TYR A  51      84.750  69.670  78.294  1.00  0.00           C
ATOM    947  CG  TYR A  51      85.450  68.710  77.374  1.00  0.00           C
ATOM    948  CD1 TYR A  51      85.240  68.800  75.994  1.00  0.00           C
ATOM    950  CE1 TYR A  51      85.710  67.800  75.134  1.00  0.00           C
ATOM    952  CZ  TYR A  51      86.390  66.700  75.664  1.00  0.00           C
ATOM    953  OH  TYR A  51      86.780  65.620  74.854  1.00  0.00           O
ATOM    955  CD2 TYR A  51      86.230  67.660  77.884  1.00  0.00           C
ATOM    957  CE2 TYR A  51      86.690  66.650  77.034  1.00  0.00           C
ATOM    959  C   TYR A  51      83.420  67.860  79.504  1.00  0.00           C
ATOM    960  O   TYR A  51      83.880  67.930  80.654  1.00  0.00           O
ATOM    961  N   PRO A  52      83.050  66.670  78.994  1.00  0.00           N
ATOM    962  CD  PRO A  52      83.360  65.440  79.724  1.00  0.00           C
ATOM    965  CA  PRO A  52      82.870  66.390  77.574  1.00  0.00           C
ATOM    967  CB  PRO A  52      83.460  64.960  77.394  1.00  0.00           C
ATOM    970  CG  PRO A  52      84.160  64.640  78.714  1.00  0.00           C
ATOM    973  C   PRO A  52      81.400  66.420  77.194  1.00  0.00           C
ATOM    974  O   PRO A  52      80.960  65.650  76.334  1.00  0.00           O
ATOM    975  N   ALA A  53      80.580  67.290  77.804  1.00  0.00           N
ATOM    977  CA  ALA A  53      79.270  67.550  77.274  1.00  0.00           C
ATOM    979  CB  ALA A  53      78.310  68.050  78.364  1.00  0.00           C
ATOM    983  C   ALA A  53      79.260  68.480  76.084  1.00  0.00           C
ATOM    984  O   ALA A  53      80.110  69.370  75.944  1.00  0.00           O
ATOM    985  N   SER A  54      78.260  68.310  75.194  1.00  0.00           N
ATOM    987  CA  SER A  54      78.010  69.220  74.094  1.00  0.00           C
ATOM    989  CB  SER A  54      76.780  68.830  73.214  1.00  0.00           C
ATOM    992  OG  SER A  54      76.550  69.730  72.134  1.00  0.00           O
ATOM    994  C   SER A  54      77.740  70.600  74.594  1.00  0.00           C
ATOM    995  O   SER A  54      77.070  70.760  75.614  1.00  0.00           O
ATOM    996  N   ASN A  55      78.200  71.610  73.844  1.00  0.00           N
ATOM    998  CA  ASN A  55      78.050  73.020  74.134  1.00  0.00           C
ATOM   1000  CB  ASN A  55      78.700  73.780  72.934  1.00  0.00           C
ATOM   1003  CG  ASN A  55      78.990  75.230  73.264  1.00  0.00           C
ATOM   1004  OD1 ASN A  55      79.170  75.610  74.424  1.00  0.00           O
ATOM   1005  ND2 ASN A  55      79.100  76.110  72.264  1.00  0.00           N
ATOM   1008  C   ASN A  55      76.580  73.370  74.334  1.00  0.00           C
ATOM   1009  O   ASN A  55      76.190  74.100  75.234  1.00  0.00           O
ATOM   1010  N   PHE A  56      75.690  72.760  73.544  1.00  0.00           N
ATOM   1012  CA  PHE A  56      74.270  72.990  73.624  1.00  0.00           C
ATOM   1014  CB  PHE A  56      73.590  72.640  72.264  1.00  0.00           C
ATOM   1017  CG  PHE A  56      74.310  73.270  71.104  1.00  0.00           C
ATOM   1018  CD1 PHE A  56      74.070  74.620  70.794  1.00  0.00           C
ATOM   1020  CE1 PHE A  56      74.640  75.190  69.654  1.00  0.00           C
ATOM   1022  CZ  PHE A  56      75.460  74.440  68.814  1.00  0.00           C
ATOM   1024  CD2 PHE A  56      75.140  72.510  70.254  1.00  0.00           C
ATOM   1026  CE2 PHE A  56      75.730  73.100  69.124  1.00  0.00           C
ATOM   1028  C   PHE A  56      73.570  72.210  74.754  1.00  0.00           C
ATOM   1029  O   PHE A  56      72.410  72.480  75.044  1.00  0.00           O
ATOM   1030  N   SER A  57      74.200  71.220  75.434  1.00  0.00           N
ATOM   1032  CA  SER A  57      73.560  70.500  76.544  1.00  0.00           C
ATOM   1034  CB  SER A  57      74.410  69.340  77.164  1.00  0.00           C
ATOM   1037  OG  SER A  57      74.670  68.250  76.264  1.00  0.00           O
ATOM   1039  C   SER A  57      73.230  71.410  77.734  1.00  0.00           C
ATOM   1040  O   SER A  57      74.130  71.870  78.424  1.00  0.00           O
ATOM   1041  N   THR A  58      71.940  71.680  78.044  1.00  0.00           N
ATOM   1043  CA  THR A  58      71.590  72.500  79.214  1.00  0.00           C
ATOM   1045  CB  THR A  58      70.140  72.940  79.314  1.00  0.00           C
ATOM   1047  OG1 THR A  58      69.230  71.850  79.274  1.00  0.00           O
ATOM   1049  CG2 THR A  58      69.840  73.880  78.144  1.00  0.00           C
ATOM   1053  C   THR A  58      71.980  71.860  80.524  1.00  0.00           C
ATOM   1054  O   THR A  58      72.000  70.640  80.674  1.00  0.00           O
ATOM   1055  N   ALA A  59      72.290  72.680  81.554  1.00  0.00           N
ATOM   1057  CA  ALA A  59      72.410  72.190  82.914  1.00  0.00           C
ATOM   1059  CB  ALA A  59      72.790  73.360  83.844  1.00  0.00           C
ATOM   1063  C   ALA A  59      71.130  71.530  83.434  1.00  0.00           C
ATOM   1064  O   ALA A  59      71.150  70.440  84.004  1.00  0.00           O
ATOM   1065  N   VAL A  60      69.970  72.180  83.184  1.00  0.00           N
ATOM   1067  CA  VAL A  60      68.680  71.800  83.734  1.00  0.00           C
ATOM   1069  CB  VAL A  60      68.090  72.920  84.594  1.00  0.00           C
ATOM   1071  CG1 VAL A  60      66.750  72.490  85.234  1.00  0.00           C
ATOM   1075  CG2 VAL A  60      69.080  73.240  85.724  1.00  0.00           C
ATOM   1079  C   VAL A  60      67.750  71.410  82.584  1.00  0.00           C
ATOM   1080  O   VAL A  60      67.780  72.050  81.534  1.00  0.00           O
ATOM   1081  N   PRO A  61      66.940  70.350  82.654  1.00  0.00           N
ATOM   1082  CD  PRO A  61      67.010  69.320  83.694  1.00  0.00           C
ATOM   1085  CA  PRO A  61      65.850  70.090  81.714  1.00  0.00           C
ATOM   1087  CB  PRO A  61      65.060  68.960  82.374  1.00  0.00           C
ATOM   1090  CG  PRO A  61      66.120  68.200  83.174  1.00  0.00           C
ATOM   1093  C   PRO A  61      64.930  71.240  81.314  1.00  0.00           C
ATOM   1094  O   PRO A  61      64.500  72.030  82.154  1.00  0.00           O
ATOM   1095  N   GLN A  62      64.540  71.290  80.024  1.00  0.00           N
ATOM   1097  CA  GLN A  62      63.620  72.270  79.494  1.00  0.00           C
ATOM   1099  CB  GLN A  62      63.990  72.580  78.024  1.00  0.00           C
ATOM   1102  CG  GLN A  62      65.420  73.110  77.794  1.00  0.00           C
ATOM   1105  CD  GLN A  62      65.830  74.240  78.744  1.00  0.00           C
ATOM   1106  OE1 GLN A  62      65.430  75.390  78.584  1.00  0.00           O
ATOM   1107  NE2 GLN A  62      66.630  73.920  79.794  1.00  0.00           N
ATOM   1110  C   GLN A  62      62.170  71.790  79.604  1.00  0.00           C
ATOM   1111  O   GLN A  62      61.420  71.780  78.634  1.00  0.00           O
ATOM   1112  N   SER A  63      61.750  71.370  80.804  1.00  0.00           N
ATOM   1114  CA  SER A  63      60.490  70.660  80.994  1.00  0.00           C
ATOM   1116  CB  SER A  63      60.740  69.140  81.114  1.00  0.00           C
ATOM   1119  OG  SER A  63      61.740  68.840  82.084  1.00  0.00           O
ATOM   1121  C   SER A  63      59.760  71.110  82.234  1.00  0.00           C
ATOM   1122  O   SER A  63      58.770  70.520  82.674  1.00  0.00           O
ATOM   1123  N   ALA A  64      60.200  72.230  82.824  1.00  0.00           N
ATOM   1125  CA  ALA A  64      59.720  72.750  84.094  1.00  0.00           C
ATOM   1127  CB  ALA A  64      60.510  74.010  84.414  1.00  0.00           C
ATOM   1131  C   ALA A  64      58.240  73.090  84.104  1.00  0.00           C
ATOM   1132  O   ALA A  64      57.530  72.880  85.084  1.00  0.00           O
ATOM   1133  N   THR A  65      57.750  73.640  82.974  1.00  0.00           N
ATOM   1135  CA  THR A  65      56.350  73.930  82.744  1.00  0.00           C
ATOM   1137  CB  THR A  65      56.140  74.570  81.374  1.00  0.00           C
ATOM   1139  OG1 THR A  65      57.090  75.610  81.154  1.00  0.00           O
ATOM   1141  CG2 THR A  65      54.750  75.210  81.264  1.00  0.00           C
ATOM   1145  C   THR A  65      55.470  72.700  82.854  1.00  0.00           C
ATOM   1146  O   THR A  65      54.510  72.680  83.624  1.00  0.00           O
ATOM   1147  N   ALA A  66      55.850  71.600  82.164  1.00  0.00           N
ATOM   1149  CA  ALA A  66      55.210  70.290  82.184  1.00  0.00           C
ATOM   1151  CB  ALA A  66      55.900  69.350  81.164  1.00  0.00           C
ATOM   1155  C   ALA A  66      55.190  69.640  83.554  1.00  0.00           C
ATOM   1156  O   ALA A  66      54.170  69.110  83.994  1.00  0.00           O
ATOM   1157  N   MET A  67      56.320  69.740  84.294  1.00  0.00           N
ATOM   1159  CA  MET A  67      56.420  69.370  85.704  1.00  0.00           C
ATOM   1161  CB  MET A  67      57.880  69.530  86.184  1.00  0.00           C
ATOM   1164  CG  MET A  67      58.840  68.470  85.614  1.00  0.00           C
ATOM   1167  SD  MET A  67      60.530  68.670  86.244  1.00  0.00           S
ATOM   1168  CE  MET A  67      61.210  67.310  85.254  1.00  0.00           C
ATOM   1172  C   MET A  67      55.520  70.130  86.664  1.00  0.00           C
ATOM   1173  O   MET A  67      54.910  69.570  87.574  1.00  0.00           O
ATOM   1174  N   LEU A  68      55.390  71.460  86.514  1.00  0.00           N
ATOM   1176  CA  LEU A  68      54.480  72.220  87.354  1.00  0.00           C
ATOM   1178  CB  LEU A  68      54.670  73.740  87.154  1.00  0.00           C
ATOM   1181  CG  LEU A  68      53.820  74.620  88.094  1.00  0.00           C
ATOM   1183  CD1 LEU A  68      54.150  74.400  89.584  1.00  0.00           C
ATOM   1187  CD2 LEU A  68      54.010  76.090  87.754  1.00  0.00           C
ATOM   1191  C   LEU A  68      53.010  71.860  87.184  1.00  0.00           C
ATOM   1192  O   LEU A  68      52.310  71.650  88.174  1.00  0.00           O
ATOM   1193  N   VAL A  69      52.520  71.720  85.944  1.00  0.00           N
ATOM   1195  CA  VAL A  69      51.130  71.360  85.704  1.00  0.00           C
ATOM   1197  CB  VAL A  69      50.690  71.530  84.254  1.00  0.00           C
ATOM   1199  CG1 VAL A  69      50.680  73.030  83.894  1.00  0.00           C
ATOM   1203  CG2 VAL A  69      51.630  70.770  83.314  1.00  0.00           C
ATOM   1207  C   VAL A  69      50.750  69.980  86.244  1.00  0.00           C
ATOM   1208  O   VAL A  69      49.680  69.810  86.824  1.00  0.00           O
ATOM   1209  N   THR A  70      51.650  68.980  86.154  1.00  0.00           N
ATOM   1211  CA  THR A  70      51.470  67.710  86.844  1.00  0.00           C
ATOM   1213  CB  THR A  70      52.500  66.640  86.484  1.00  0.00           C
ATOM   1215  OG1 THR A  70      53.830  67.120  86.564  1.00  0.00           O
ATOM   1217  CG2 THR A  70      52.300  66.220  85.024  1.00  0.00           C
ATOM   1221  C   THR A  70      51.400  67.870  88.354  1.00  0.00           C
ATOM   1222  O   THR A  70      50.420  67.440  88.964  1.00  0.00           O
ATOM   1223  N   ALA A  71      52.350  68.600  88.984  1.00  0.00           N
ATOM   1225  CA  ALA A  71      52.330  68.880  90.414  1.00  0.00           C
ATOM   1227  CB  ALA A  71      53.600  69.660  90.814  1.00  0.00           C
ATOM   1231  C   ALA A  71      51.080  69.610  90.894  1.00  0.00           C
ATOM   1232  O   ALA A  71      50.540  69.350  91.974  1.00  0.00           O
ATOM   1233  N   LEU A  72      50.540  70.560  90.114  1.00  0.00           N
ATOM   1235  CA  LEU A  72      49.230  71.140  90.344  1.00  0.00           C
ATOM   1237  CB  LEU A  72      49.000  72.370  89.424  1.00  0.00           C
ATOM   1240  CG  LEU A  72      50.020  73.500  89.634  1.00  0.00           C
ATOM   1242  CD1 LEU A  72      49.870  74.580  88.554  1.00  0.00           C
ATOM   1246  CD2 LEU A  72      49.930  74.120  91.044  1.00  0.00           C
ATOM   1250  C   LEU A  72      48.050  70.180  90.244  1.00  0.00           C
ATOM   1251  O   LEU A  72      47.140  70.220  91.074  1.00  0.00           O
ATOM   1252  N   LYS A  73      48.020  69.280  89.234  1.00  0.00           N
ATOM   1254  CA  LYS A  73      46.980  68.260  89.144  1.00  0.00           C
ATOM   1256  CB  LYS A  73      47.180  67.440  87.834  1.00  0.00           C
ATOM   1259  CG  LYS A  73      45.950  66.660  87.324  1.00  0.00           C
ATOM   1262  CD  LYS A  73      45.660  65.330  88.044  1.00  0.00           C
ATOM   1265  CE  LYS A  73      44.390  64.590  87.554  1.00  0.00           C
ATOM   1268  NZ  LYS A  73      44.570  64.040  86.204  1.00  0.00           N
ATOM   1272  C   LYS A  73      47.010  67.310  90.344  1.00  0.00           C
ATOM   1273  O   LYS A  73      45.980  67.020  90.964  1.00  0.00           O
ATOM   1274  N   ASP A  74      48.230  66.840  90.704  1.00  0.00           N
ATOM   1276  CA  ASP A  74      48.480  65.730  91.604  1.00  0.00           C
ATOM   1278  CB  ASP A  74      49.990  65.360  91.554  1.00  0.00           C
ATOM   1281  CG  ASP A  74      50.440  64.780  90.224  1.00  0.00           C
ATOM   1282  OD1 ASP A  74      49.590  64.510  89.324  1.00  0.00           O
ATOM   1283  OD2 ASP A  74      51.650  64.450  90.104  1.00  0.00           O
ATOM   1284  C   ASP A  74      48.030  66.010  93.034  1.00  0.00           C
ATOM   1285  O   ASP A  74      47.670  65.090  93.784  1.00  0.00           O
ATOM   1286  N   SER A  75      48.020  67.300  93.414  1.00  0.00           N
ATOM   1288  CA  SER A  75      47.680  67.790  94.744  1.00  0.00           C
ATOM   1290  CB  SER A  75      48.100  69.280  94.944  1.00  0.00           C
ATOM   1293  OG  SER A  75      47.400  70.150  94.054  1.00  0.00           O
ATOM   1295  C   SER A  75      46.210  67.700  95.024  1.00  0.00           C
ATOM   1296  O   SER A  75      45.780  67.670  96.174  1.00  0.00           O
ATOM   1297  N   ARG A  76      45.400  67.680  93.954  1.00  0.00           N
ATOM   1299  CA  ARG A  76      43.970  67.630  94.044  1.00  0.00           C
ATOM   1301  CB  ARG A  76      43.430  66.430  94.874  1.00  0.00           C
ATOM   1304  CG  ARG A  76      43.900  65.050  94.354  1.00  0.00           C
ATOM   1307  CD  ARG A  76      43.410  63.850  95.184  1.00  0.00           C
ATOM   1310  NE  ARG A  76      44.160  63.800  96.494  1.00  0.00           N
ATOM   1312  CZ  ARG A  76      43.620  63.960  97.694  1.00  0.00           C
ATOM   1313  NH1 ARG A  76      42.340  64.170  97.884  1.00  0.00           N
ATOM   1316  NH2 ARG A  76      44.370  63.870  98.774  1.00  0.00           N
ATOM   1319  C   ARG A  76      43.380  68.970  94.454  1.00  0.00           C
ATOM   1320  O   ARG A  76      42.210  69.020  94.844  1.00  0.00           O
ATOM   1321  N   TRP A  77      44.160  70.070  94.374  1.00  0.00           N
ATOM   1323  CA  TRP A  77      43.740  71.410  94.744  1.00  0.00           C
ATOM   1325  CB  TRP A  77      44.910  72.120  95.474  1.00  0.00           C
ATOM   1328  CG  TRP A  77      44.970  71.830  96.934  1.00  0.00           C
ATOM   1329  CD1 TRP A  77      45.450  70.730  97.604  1.00  0.00           C
ATOM   1331  NE1 TRP A  77      45.230  70.890  98.954  1.00  0.00           N
ATOM   1333  CE2 TRP A  77      44.670  72.110  99.174  1.00  0.00           C
ATOM   1334  CD2 TRP A  77      44.480  72.730  97.924  1.00  0.00           C
ATOM   1335  CE3 TRP A  77      43.880  73.980  97.854  1.00  0.00           C
ATOM   1337  CZ3 TRP A  77      43.480  74.590  99.044  1.00  0.00           C
ATOM   1339  CZ2 TRP A  77      44.310  72.730 100.354  1.00  0.00           C
ATOM   1341  CH2 TRP A  77      43.700  73.990 100.284  1.00  0.00           C
ATOM   1343  C   TRP A  77      43.370  72.270  93.554  1.00  0.00           C
ATOM   1344  O   TRP A  77      42.640  73.260  93.644  1.00  0.00           O
ATOM   1345  N   PHE A  78      43.860  71.890  92.364  1.00  0.00           N
ATOM   1347  CA  PHE A  78      43.850  72.740  91.214  1.00  0.00           C
ATOM   1349  CB  PHE A  78      45.220  73.400  90.874  1.00  0.00           C
ATOM   1352  CG  PHE A  78      45.720  74.250  91.994  1.00  0.00           C
ATOM   1353  CD1 PHE A  78      45.220  75.550  92.174  1.00  0.00           C
ATOM   1355  CE1 PHE A  78      45.670  76.340  93.234  1.00  0.00           C
ATOM   1357  CZ  PHE A  78      46.660  75.860  94.094  1.00  0.00           C
ATOM   1359  CD2 PHE A  78      46.740  73.790  92.834  1.00  0.00           C
ATOM   1361  CE2 PHE A  78      47.220  74.590  93.884  1.00  0.00           C
ATOM   1363  C   PHE A  78      43.510  71.880  90.044  1.00  0.00           C
ATOM   1364  O   PHE A  78      43.840  70.700  90.004  1.00  0.00           O
ATOM   1365  N   ILE A  79      42.840  72.450  89.044  1.00  0.00           N
ATOM   1367  CA  ILE A  79      42.630  71.780  87.784  1.00  0.00           C
ATOM   1369  CB  ILE A  79      41.150  71.580  87.484  1.00  0.00           C
ATOM   1371  CG2 ILE A  79      40.370  72.890  87.634  1.00  0.00           C
ATOM   1375  CG1 ILE A  79      40.950  70.920  86.094  1.00  0.00           C
ATOM   1378  CD  ILE A  79      39.500  70.530  85.834  1.00  0.00           C
ATOM   1382  C   ILE A  79      43.400  72.570  86.744  1.00  0.00           C
ATOM   1383  O   ILE A  79      43.050  73.710  86.444  1.00  0.00           O
ATOM   1384  N   PRO A  80      44.520  72.060  86.224  1.00  0.00           N
ATOM   1385  CD  PRO A  80      45.320  70.960  86.794  1.00  0.00           C
ATOM   1388  CA  PRO A  80      45.260  72.730  85.174  1.00  0.00           C
ATOM   1390  CB  PRO A  80      46.500  71.860  84.934  1.00  0.00           C
ATOM   1393  CG  PRO A  80      46.740  71.240  86.304  1.00  0.00           C
ATOM   1396  C   PRO A  80      44.490  72.970  83.904  1.00  0.00           C
ATOM   1397  O   PRO A  80      43.870  72.070  83.354  1.00  0.00           O
ATOM   1398  N   LEU A  81      44.590  74.210  83.404  1.00  0.00           N
ATOM   1400  CA  LEU A  81      44.120  74.600  82.114  1.00  0.00           C
ATOM   1402  CB  LEU A  81      43.390  75.950  82.154  1.00  0.00           C
ATOM   1405  CG  LEU A  81      42.200  76.000  83.114  1.00  0.00           C
ATOM   1407  CD1 LEU A  81      41.680  77.430  83.084  1.00  0.00           C
ATOM   1411  CD2 LEU A  81      41.120  74.990  82.714  1.00  0.00           C
ATOM   1415  C   LEU A  81      45.310  74.780  81.214  1.00  0.00           C
ATOM   1416  O   LEU A  81      46.290  75.450  81.534  1.00  0.00           O
ATOM   1417  N   GLU A  82      45.210  74.160  80.034  1.00  0.00           N
ATOM   1419  CA  GLU A  82      46.340  74.040  79.154  1.00  0.00           C
ATOM   1421  CB  GLU A  82      46.140  72.860  78.194  1.00  0.00           C
ATOM   1424  CG  GLU A  82      47.440  72.460  77.474  1.00  0.00           C
ATOM   1427  CD  GLU A  82      48.540  72.110  78.464  1.00  0.00           C
ATOM   1428  OE1 GLU A  82      49.450  72.980  78.604  1.00  0.00           O
ATOM   1429  OE2 GLU A  82      48.470  71.030  79.094  1.00  0.00           O
ATOM   1430  C   GLU A  82      46.540  75.340  78.394  1.00  0.00           C
ATOM   1431  O   GLU A  82      45.610  75.900  77.794  1.00  0.00           O
ATOM   1432  N   ARG A  83      47.750  75.870  78.494  1.00  0.00           N
ATOM   1434  CA  ARG A  83      48.170  77.110  77.884  1.00  0.00           C
ATOM   1436  CB  ARG A  83      47.990  78.330  78.834  1.00  0.00           C
ATOM   1439  CG  ARG A  83      46.570  78.650  79.324  1.00  0.00           C
ATOM   1442  CD  ARG A  83      45.600  79.100  78.224  1.00  0.00           C
ATOM   1445  NE  ARG A  83      44.320  79.480  78.894  1.00  0.00           N
ATOM   1447  CZ  ARG A  83      43.300  78.680  79.164  1.00  0.00           C
ATOM   1448  NH1 ARG A  83      43.240  77.420  78.784  1.00  0.00           N
ATOM   1451  NH2 ARG A  83      42.260  79.180  79.794  1.00  0.00           N
ATOM   1454  C   ARG A  83      49.640  77.020  77.524  1.00  0.00           C
ATOM   1455  O   ARG A  83      50.130  77.830  76.734  1.00  0.00           O
ATOM   1456  N   GLN A  84      50.380  76.010  78.014  1.00  0.00           N
ATOM   1458  CA  GLN A  84      51.720  75.750  77.534  1.00  0.00           C
ATOM   1460  CB  GLN A  84      52.410  74.600  78.314  1.00  0.00           C
ATOM   1463  CG  GLN A  84      53.840  74.390  77.764  1.00  0.00           C
ATOM   1466  CD  GLN A  84      54.660  73.250  78.354  1.00  0.00           C
ATOM   1467  OE1 GLN A  84      54.310  72.540  79.294  1.00  0.00           O
ATOM   1468  NE2 GLN A  84      55.850  73.070  77.724  1.00  0.00           N
ATOM   1471  C   GLN A  84      51.700  75.330  76.084  1.00  0.00           C
ATOM   1472  O   GLN A  84      52.470  75.740  75.224  1.00  0.00           O
ATOM   1473  N   GLY A  85      50.730  74.460  75.774  1.00  0.00           N
ATOM   1475  CA  GLY A  85      50.630  73.890  74.454  1.00  0.00           C
ATOM   1478  C   GLY A  85      50.060  74.820  73.444  1.00  0.00           C
ATOM   1479  O   GLY A  85      49.940  74.360  72.304  1.00  0.00           O
ATOM   1480  N   LEU A  86      49.690  76.110  73.854  1.00  0.00           N
ATOM   1482  CA  LEU A  86      49.000  77.180  73.084  1.00  0.00           C
ATOM   1484  CB  LEU A  86      49.070  78.700  73.584  1.00  0.00           C
ATOM   1487  CG  LEU A  86      47.750  79.540  73.794  1.00  0.00           C
ATOM   1489  CD1 LEU A  86      46.790  79.080  74.914  1.00  0.00           C
ATOM   1493  CD2 LEU A  86      47.980  81.020  74.144  1.00  0.00           C
ATOM   1497  C   LEU A  86      48.760  76.700  71.644  1.00  0.00           C
ATOM   1498  O   LEU A  86      47.850  75.910  71.504  1.00  0.00           O
ATOM   1499  N   GLN A  87      49.480  76.990  70.554  1.00  0.00           N
ATOM   1501  CA  GLN A  87      49.020  76.700  69.184  1.00  0.00           C
ATOM   1503  CB  GLN A  87      50.200  76.710  68.154  1.00  0.00           C
ATOM   1506  CG  GLN A  87      50.060  77.720  66.974  1.00  0.00           C
ATOM   1509  CD  GLN A  87      49.890  79.190  67.374  1.00  0.00           C
ATOM   1510  OE1 GLN A  87      49.070  79.540  68.224  1.00  0.00           O
ATOM   1511  NE2 GLN A  87      50.580  80.130  66.704  1.00  0.00           N
ATOM   1514  C   GLN A  87      48.090  75.520  68.754  1.00  0.00           C
ATOM   1515  O   GLN A  87      47.420  75.640  67.744  1.00  0.00           O
ATOM   1516  N   ASN A  88      47.970  74.380  69.474  1.00  0.00           N
ATOM   1518  CA  ASN A  88      47.140  73.220  69.134  1.00  0.00           C
ATOM   1520  CB  ASN A  88      47.850  71.930  69.624  1.00  0.00           C
ATOM   1523  CG  ASN A  88      49.280  71.920  69.084  1.00  0.00           C
ATOM   1524  OD1 ASN A  88      49.510  72.020  67.874  1.00  0.00           O
ATOM   1525  ND2 ASN A  88      50.290  71.860  69.974  1.00  0.00           N
ATOM   1528  C   ASN A  88      45.650  73.220  69.574  1.00  0.00           C
ATOM   1529  O   ASN A  88      44.810  72.680  68.864  1.00  0.00           O
ATOM   1530  N   LEU A  89      45.220  73.880  70.674  1.00  0.00           N
ATOM   1532  CA  LEU A  89      43.810  74.010  71.134  1.00  0.00           C
ATOM   1534  CB  LEU A  89      43.620  73.900  72.694  1.00  0.00           C
ATOM   1537  CG  LEU A  89      42.390  73.490  73.584  1.00  0.00           C
ATOM   1539  CD1 LEU A  89      42.410  74.280  74.914  1.00  0.00           C
ATOM   1543  CD2 LEU A  89      40.970  73.700  73.094  1.00  0.00           C
ATOM   1547  C   LEU A  89      43.320  75.380  70.674  1.00  0.00           C
ATOM   1548  O   LEU A  89      42.220  75.800  71.004  1.00  0.00           O
ATOM   1549  N   LEU A  90      44.090  76.050  69.784  1.00  0.00           N
ATOM   1551  CA  LEU A  90      43.530  76.690  68.614  1.00  0.00           C
ATOM   1553  CB  LEU A  90      42.840  78.140  68.754  1.00  0.00           C
ATOM   1556  CG  LEU A  90      42.790  78.880  70.144  1.00  0.00           C
ATOM   1558  CD1 LEU A  90      42.890  80.390  69.994  1.00  0.00           C
ATOM   1562  CD2 LEU A  90      41.620  78.780  71.124  1.00  0.00           C
ATOM   1566  C   LEU A  90      44.280  76.270  67.244  1.00  0.00           C
ATOM   1567  O   LEU A  90      44.320  77.110  66.354  1.00  0.00           O
ATOM   1568  N   ASN A  91      44.760  74.950  67.014  1.00  0.00           N
ATOM   1570  CA  ASN A  91      45.040  74.170  65.744  1.00  0.00           C
ATOM   1572  CB  ASN A  91      46.550  74.030  65.344  1.00  0.00           C
ATOM   1575  CG  ASN A  91      47.180  75.320  64.784  1.00  0.00           C
ATOM   1576  OD1 ASN A  91      46.530  76.300  64.424  1.00  0.00           O
ATOM   1577  ND2 ASN A  91      48.520  75.290  64.624  1.00  0.00           N
ATOM   1580  C   ASN A  91      44.300  72.770  65.474  1.00  0.00           C
ATOM   1581  O   ASN A  91      44.780  71.920  64.754  1.00  0.00           O
ATOM   1582  N   GLU A  92      43.050  72.570  65.954  1.00  0.00           N
ATOM   1584  CA  GLU A  92      41.940  71.560  65.894  1.00  0.00           C
ATOM   1586  CB  GLU A  92      42.140  70.600  67.084  1.00  0.00           C
ATOM   1589  CG  GLU A  92      43.260  69.550  66.934  1.00  0.00           C
ATOM   1592  CD  GLU A  92      42.780  68.430  66.054  1.00  0.00           C
ATOM   1593  OE1 GLU A  92      41.610  68.000  66.254  1.00  0.00           O
ATOM   1594  OE2 GLU A  92      43.570  67.980  65.204  1.00  0.00           O
ATOM   1595  C   GLU A  92      40.410  72.130  65.884  1.00  0.00           C
ATOM   1596  O   GLU A  92      39.720  72.110  64.884  1.00  0.00           O
ATOM   1597  N   ARG A  93      39.770  72.770  66.934  1.00  0.00           N
ATOM   1599  CA  ARG A  93      38.650  73.790  66.924  1.00  0.00           C
ATOM   1601  CB  ARG A  93      38.580  75.060  67.974  1.00  0.00           C
ATOM   1604  CG  ARG A  93      39.430  76.390  68.064  1.00  0.00           C
ATOM   1607  CD  ARG A  93      39.340  77.540  69.154  1.00  0.00           C
ATOM   1610  NE  ARG A  93      38.110  77.720  69.974  1.00  0.00           N
ATOM   1612  CZ  ARG A  93      37.250  78.740  70.034  1.00  0.00           C
ATOM   1613  NH1 ARG A  93      37.330  79.790  69.264  1.00  0.00           N
ATOM   1616  NH2 ARG A  93      36.230  78.670  70.874  1.00  0.00           N
ATOM   1619  C   ARG A  93      38.170  74.340  65.574  1.00  0.00           C
ATOM   1620  O   ARG A  93      37.020  74.160  65.234  1.00  0.00           O
ATOM   1621  N   LYS A  94      38.970  75.060  64.774  1.00  0.00           N
ATOM   1623  CA  LYS A  94      38.560  75.680  63.534  1.00  0.00           C
ATOM   1625  CB  LYS A  94      39.610  76.760  63.144  1.00  0.00           C
ATOM   1628  CG  LYS A  94      39.380  77.700  61.944  1.00  0.00           C
ATOM   1631  CD  LYS A  94      40.690  78.470  61.644  1.00  0.00           C
ATOM   1634  CE  LYS A  94      40.620  79.430  60.444  1.00  0.00           C
ATOM   1637  NZ  LYS A  94      41.960  79.980  60.134  1.00  0.00           N
ATOM   1641  C   LYS A  94      38.410  74.650  62.424  1.00  0.00           C
ATOM   1642  O   LYS A  94      37.690  74.900  61.484  1.00  0.00           O
ATOM   1643  N   ILE A  95      39.020  73.440  62.544  1.00  0.00           N
ATOM   1645  CA  ILE A  95      38.630  72.270  61.764  1.00  0.00           C
ATOM   1647  CB  ILE A  95      39.730  71.220  61.514  1.00  0.00           C
ATOM   1649  CG2 ILE A  95      40.950  71.940  60.894  1.00  0.00           C
ATOM   1653  CG1 ILE A  95      40.190  70.400  62.744  1.00  0.00           C
ATOM   1656  CD  ILE A  95      41.070  69.180  62.494  1.00  0.00           C
ATOM   1660  C   ILE A  95      37.340  71.690  62.334  1.00  0.00           C
ATOM   1661  O   ILE A  95      36.470  71.350  61.554  1.00  0.00           O
ATOM   1662  N   ILE A  96      37.120  71.660  63.674  1.00  0.00           N
ATOM   1664  CA  ILE A  96      35.830  71.310  64.274  1.00  0.00           C
ATOM   1666  CB  ILE A  96      35.920  71.140  65.814  1.00  0.00           C
ATOM   1668  CG2 ILE A  96      34.530  70.890  66.434  1.00  0.00           C
ATOM   1672  CG1 ILE A  96      36.890  70.000  66.214  1.00  0.00           C
ATOM   1675  CD  ILE A  96      37.280  70.000  67.704  1.00  0.00           C
ATOM   1679  C   ILE A  96      34.660  72.240  63.874  1.00  0.00           C
ATOM   1680  O   ILE A  96      33.590  71.770  63.514  1.00  0.00           O
ATOM   1681  N   ARG A  97      34.830  73.590  63.904  1.00  0.00           N
ATOM   1683  CA  ARG A  97      33.840  74.550  63.394  1.00  0.00           C
ATOM   1685  CB  ARG A  97      33.940  75.970  64.014  1.00  0.00           C
ATOM   1688  CG  ARG A  97      32.910  77.060  63.634  1.00  0.00           C
ATOM   1691  CD  ARG A  97      32.220  77.870  64.764  1.00  0.00           C
ATOM   1694  NE  ARG A  97      33.160  78.880  65.384  1.00  0.00           N
ATOM   1696  CZ  ARG A  97      33.340  79.100  66.684  1.00  0.00           C
ATOM   1697  NH1 ARG A  97      32.700  78.440  67.614  1.00  0.00           N
ATOM   1700  NH2 ARG A  97      34.250  79.970  67.074  1.00  0.00           N
ATOM   1703  C   ARG A  97      33.690  74.590  61.904  1.00  0.00           C
ATOM   1704  O   ARG A  97      32.570  74.580  61.394  1.00  0.00           O
ATOM   1705  N   ALA A  98      34.800  74.500  61.144  1.00  0.00           N
ATOM   1707  CA  ALA A  98      34.740  74.300  59.704  1.00  0.00           C
ATOM   1709  CB  ALA A  98      36.130  74.300  59.054  1.00  0.00           C
ATOM   1713  C   ALA A  98      34.020  73.020  59.354  1.00  0.00           C
ATOM   1714  O   ALA A  98      33.260  72.950  58.384  1.00  0.00           O
ATOM   1715  N   ALA A  99      34.200  71.960  60.154  1.00  0.00           N
ATOM   1717  CA  ALA A  99      33.480  70.710  60.054  1.00  0.00           C
ATOM   1719  CB  ALA A  99      34.240  69.590  60.814  1.00  0.00           C
ATOM   1723  C   ALA A  99      32.090  70.740  60.664  1.00  0.00           C
ATOM   1724  O   ALA A  99      31.420  69.730  60.624  1.00  0.00           O
ATOM   1725  N   GLN A 100      31.630  71.870  61.254  1.00  0.00           N
ATOM   1727  CA  GLN A 100      30.320  71.910  61.894  1.00  0.00           C
ATOM   1729  CB  GLN A 100      30.420  71.970  63.434  1.00  0.00           C
ATOM   1732  CG  GLN A 100      30.470  73.390  64.064  1.00  0.00           C
ATOM   1735  CD  GLN A 100      31.150  73.510  65.414  1.00  0.00           C
ATOM   1736  OE1 GLN A 100      31.640  72.600  66.064  1.00  0.00           O
ATOM   1737  NE2 GLN A 100      31.150  74.770  65.924  1.00  0.00           N
ATOM   1740  C   GLN A 100      29.410  73.060  61.474  1.00  0.00           C
ATOM   1741  O   GLN A 100      28.380  73.260  62.094  1.00  0.00           O
ATOM   1742  N   GLU A 101      29.660  73.880  60.444  1.00  0.00           N
ATOM   1744  CA  GLU A 101      28.750  75.010  60.224  1.00  0.00           C
ATOM   1746  CB  GLU A 101      29.530  76.190  59.604  1.00  0.00           C
ATOM   1749  CG  GLU A 101      30.260  77.010  60.694  1.00  0.00           C
ATOM   1752  CD  GLU A 101      31.420  77.850  60.154  1.00  0.00           C
ATOM   1753  OE1 GLU A 101      31.190  78.620  59.194  1.00  0.00           O
ATOM   1754  OE2 GLU A 101      32.550  77.690  60.684  1.00  0.00           O
ATOM   1755  C   GLU A 101      27.380  74.800  59.534  1.00  0.00           C
ATOM   1756  O   GLU A 101      26.510  75.650  59.644  1.00  0.00           O
ATOM   1757  N   ASN A 102      27.140  73.680  58.814  1.00  0.00           N
ATOM   1759  CA  ASN A 102      26.170  73.650  57.704  1.00  0.00           C
ATOM   1761  CB  ASN A 102      26.910  73.380  56.354  1.00  0.00           C
ATOM   1764  CG  ASN A 102      27.970  74.430  56.044  1.00  0.00           C
ATOM   1765  OD1 ASN A 102      27.760  75.250  55.154  1.00  0.00           O
ATOM   1766  ND2 ASN A 102      29.150  74.390  56.704  1.00  0.00           N
ATOM   1769  C   ASN A 102      25.000  72.630  57.794  1.00  0.00           C
ATOM   1770  O   ASN A 102      24.310  72.370  56.814  1.00  0.00           O
ATOM   1771  N   GLY A 103      24.750  71.990  58.954  1.00  0.00           N
ATOM   1773  CA  GLY A 103      23.800  70.870  59.114  1.00  0.00           C
ATOM   1776  C   GLY A 103      24.110  69.450  58.584  1.00  0.00           C
ATOM   1777  O   GLY A 103      23.160  68.680  58.494  1.00  0.00           O
ATOM   1778  N   THR A 104      25.360  69.020  58.264  1.00  0.00           N
ATOM   1780  CA  THR A 104      25.660  67.670  57.694  1.00  0.00           C
ATOM   1782  CB  THR A 104      26.270  67.760  56.274  1.00  0.00           C
ATOM   1784  OG1 THR A 104      26.090  66.590  55.494  1.00  0.00           O
ATOM   1786  CG2 THR A 104      27.780  67.990  56.284  1.00  0.00           C
ATOM   1790  C   THR A 104      26.470  66.680  58.544  1.00  0.00           C
ATOM   1791  O   THR A 104      26.460  65.490  58.254  1.00  0.00           O
ATOM   1792  N   VAL A 105      27.210  67.060  59.614  1.00  0.00           N
ATOM   1794  CA  VAL A 105      27.880  66.040  60.424  1.00  0.00           C
ATOM   1796  CB  VAL A 105      29.020  66.510  61.334  1.00  0.00           C
ATOM   1798  CG1 VAL A 105      30.240  66.870  60.474  1.00  0.00           C
ATOM   1802  CG2 VAL A 105      28.600  67.680  62.234  1.00  0.00           C
ATOM   1806  C   VAL A 105      26.950  65.120  61.204  1.00  0.00           C
ATOM   1807  O   VAL A 105      25.960  65.550  61.794  1.00  0.00           O
ATOM   1808  N   ALA A 106      27.300  63.820  61.214  1.00  0.00           N
ATOM   1810  CA  ALA A 106      26.590  62.750  61.874  1.00  0.00           C
ATOM   1812  CB  ALA A 106      27.310  61.410  61.594  1.00  0.00           C
ATOM   1816  C   ALA A 106      26.430  62.920  63.374  1.00  0.00           C
ATOM   1817  O   ALA A 106      27.290  63.460  64.064  1.00  0.00           O
ATOM   1818  N   ILE A 107      25.300  62.450  63.924  1.00  0.00           N
ATOM   1820  CA  ILE A 107      24.920  62.650  65.314  1.00  0.00           C
ATOM   1822  CB  ILE A 107      23.500  62.100  65.564  1.00  0.00           C
ATOM   1824  CG2 ILE A 107      23.380  60.640  65.074  1.00  0.00           C
ATOM   1828  CG1 ILE A 107      22.960  62.180  67.024  1.00  0.00           C
ATOM   1831  CD  ILE A 107      21.700  63.050  67.214  1.00  0.00           C
ATOM   1835  C   ILE A 107      25.950  62.140  66.304  1.00  0.00           C
ATOM   1836  O   ILE A 107      26.410  62.860  67.174  1.00  0.00           O
ATOM   1837  N   ASN A 108      26.470  60.930  66.114  1.00  0.00           N
ATOM   1839  CA  ASN A 108      27.450  60.320  66.994  1.00  0.00           C
ATOM   1841  CB  ASN A 108      27.520  58.820  66.584  1.00  0.00           C
ATOM   1844  CG  ASN A 108      27.750  58.710  65.084  1.00  0.00           C
ATOM   1845  OD1 ASN A 108      26.810  58.660  64.294  1.00  0.00           O
ATOM   1846  ND2 ASN A 108      29.030  58.720  64.674  1.00  0.00           N
ATOM   1849  C   ASN A 108      28.830  60.940  66.904  1.00  0.00           C
ATOM   1850  O   ASN A 108      29.690  60.770  67.774  1.00  0.00           O
ATOM   1851  N   ASN A 109      29.060  61.670  65.804  1.00  0.00           N
ATOM   1853  CA  ASN A 109      30.300  62.290  65.414  1.00  0.00           C
ATOM   1855  CB  ASN A 109      30.350  62.250  63.864  1.00  0.00           C
ATOM   1858  CG  ASN A 109      31.750  62.460  63.304  1.00  0.00           C
ATOM   1859  OD1 ASN A 109      32.040  63.400  62.574  1.00  0.00           O
ATOM   1860  ND2 ASN A 109      32.640  61.490  63.614  1.00  0.00           N
ATOM   1863  C   ASN A 109      30.250  63.720  65.884  1.00  0.00           C
ATOM   1864  O   ASN A 109      31.210  64.480  65.784  1.00  0.00           O
ATOM   1865  N   ARG A 110      29.110  64.140  66.464  1.00  0.00           N
ATOM   1867  CA  ARG A 110      28.910  65.500  66.874  1.00  0.00           C
ATOM   1869  CB  ARG A 110      27.500  66.060  66.564  1.00  0.00           C
ATOM   1872  CG  ARG A 110      27.560  66.990  65.334  1.00  0.00           C
ATOM   1875  CD  ARG A 110      26.340  67.840  64.954  1.00  0.00           C
ATOM   1878  NE  ARG A 110      25.750  68.420  66.204  1.00  0.00           N
ATOM   1880  CZ  ARG A 110      24.600  69.070  66.294  1.00  0.00           C
ATOM   1881  NH1 ARG A 110      23.900  69.370  65.234  1.00  0.00           N
ATOM   1884  NH2 ARG A 110      24.140  69.440  67.474  1.00  0.00           N
ATOM   1887  C   ARG A 110      29.370  65.720  68.284  1.00  0.00           C
ATOM   1888  O   ARG A 110      28.810  65.220  69.234  1.00  0.00           O
ATOM   1889  N   ILE A 111      30.460  66.460  68.454  1.00  0.00           N
ATOM   1891  CA  ILE A 111      31.050  66.760  69.734  1.00  0.00           C
ATOM   1893  CB  ILE A 111      32.520  67.080  69.394  1.00  0.00           C
ATOM   1895  CG2 ILE A 111      33.320  67.150  70.684  1.00  0.00           C
ATOM   1899  CG1 ILE A 111      33.280  66.110  68.444  1.00  0.00           C
ATOM   1902  CD  ILE A 111      34.630  66.680  67.974  1.00  0.00           C
ATOM   1906  C   ILE A 111      30.170  67.920  70.384  1.00  0.00           C
ATOM   1907  O   ILE A 111      29.470  68.500  69.574  1.00  0.00           O
ATOM   1908  N   PRO A 112      30.110  68.420  71.674  1.00  0.00           N
ATOM   1909  CD  PRO A 112      29.650  67.500  72.694  1.00  0.00           C
ATOM   1912  CA  PRO A 112      29.550  69.800  71.954  1.00  0.00           C
ATOM   1914  CB  PRO A 112      28.390  69.490  72.924  1.00  0.00           C
ATOM   1917  CG  PRO A 112      28.220  67.970  72.854  1.00  0.00           C
ATOM   1920  C   PRO A 112      30.500  70.920  72.584  1.00  0.00           C
ATOM   1921  O   PRO A 112      30.900  70.750  73.724  1.00  0.00           O
ATOM   1922  N   LEU A 113      30.870  72.090  71.894  1.00  0.00           N
ATOM   1924  CA  LEU A 113      32.030  73.030  72.124  1.00  0.00           C
ATOM   1926  CB  LEU A 113      33.000  73.710  70.944  1.00  0.00           C
ATOM   1929  CG  LEU A 113      33.810  73.100  69.674  1.00  0.00           C
ATOM   1931  CD1 LEU A 113      33.510  73.880  68.384  1.00  0.00           C
ATOM   1935  CD2 LEU A 113      35.220  72.490  69.804  1.00  0.00           C
ATOM   1939  C   LEU A 113      31.570  74.280  72.874  1.00  0.00           C
ATOM   1940  O   LEU A 113      30.550  74.890  72.574  1.00  0.00           O
ATOM   1941  N   GLN A 114      32.420  74.720  73.794  1.00  0.00           N
ATOM   1943  CA  GLN A 114      32.210  75.840  74.684  1.00  0.00           C
ATOM   1945  CB  GLN A 114      32.080  75.290  76.134  1.00  0.00           C
ATOM   1948  CG  GLN A 114      33.240  74.350  76.564  1.00  0.00           C
ATOM   1951  CD  GLN A 114      32.930  73.460  77.784  1.00  0.00           C
ATOM   1952  OE1 GLN A 114      31.800  73.120  78.134  1.00  0.00           O
ATOM   1953  NE2 GLN A 114      34.030  72.990  78.414  1.00  0.00           N
ATOM   1956  C   GLN A 114      33.340  76.860  74.514  1.00  0.00           C
ATOM   1957  O   GLN A 114      34.310  76.650  73.774  1.00  0.00           O
ATOM   1958  N   SER A 115      33.220  78.050  75.144  1.00  0.00           N
ATOM   1960  CA  SER A 115      34.320  78.950  75.504  1.00  0.00           C
ATOM   1962  CB  SER A 115      33.800  80.230  76.244  1.00  0.00           C
ATOM   1965  OG  SER A 115      32.770  79.920  77.184  1.00  0.00           O
ATOM   1967  C   SER A 115      35.500  78.280  76.224  1.00  0.00           C
ATOM   1968  O   SER A 115      35.430  77.110  76.594  1.00  0.00           O
ATOM   1969  N   LEU A 116      36.650  78.980  76.464  1.00  0.00           N
ATOM   1971  CA  LEU A 116      37.590  78.450  77.454  1.00  0.00           C
ATOM   1973  CB  LEU A 116      39.000  79.150  77.604  1.00  0.00           C
ATOM   1976  CG  LEU A 116      40.220  78.670  76.784  1.00  0.00           C
ATOM   1978  CD1 LEU A 116      40.160  77.210  76.324  1.00  0.00           C
ATOM   1982  CD2 LEU A 116      40.520  79.630  75.634  1.00  0.00           C
ATOM   1986  C   LEU A 116      36.940  78.540  78.824  1.00  0.00           C
ATOM   1987  O   LEU A 116      36.390  79.560  79.214  1.00  0.00           O
ATOM   1988  N   THR A 117      37.140  77.480  79.614  1.00  0.00           N
ATOM   1990  CA  THR A 117      37.290  77.590  81.044  1.00  0.00           C
ATOM   1992  CB  THR A 117      37.570  76.260  81.714  1.00  0.00           C
ATOM   1994  OG1 THR A 117      36.790  75.230  81.134  1.00  0.00           O
ATOM   1996  CG2 THR A 117      37.220  76.390  83.194  1.00  0.00           C
ATOM   2000  C   THR A 117      38.450  78.510  81.344  1.00  0.00           C
ATOM   2001  O   THR A 117      39.580  78.270  80.934  1.00  0.00           O
ATOM   2002  N   ALA A 118      38.180  79.620  82.034  1.00  0.00           N
ATOM   2004  CA  ALA A 118      39.230  80.530  82.404  1.00  0.00           C
ATOM   2006  CB  ALA A 118      38.760  81.990  82.294  1.00  0.00           C
ATOM   2010  C   ALA A 118      39.750  80.180  83.794  1.00  0.00           C
ATOM   2011  O   ALA A 118      39.180  79.400  84.554  1.00  0.00           O
ATOM   2012  N   ALA A 119      40.910  80.760  84.114  1.00  0.00           N
ATOM   2014  CA  ALA A 119      41.500  80.700  85.424  1.00  0.00           C
ATOM   2016  CB  ALA A 119      42.990  80.330  85.334  1.00  0.00           C
ATOM   2020  C   ALA A 119      41.310  82.050  86.094  1.00  0.00           C
ATOM   2021  O   ALA A 119      41.310  83.100  85.444  1.00  0.00           O
ATOM   2022  N   ASN A 120      41.110  82.050  87.424  1.00  0.00           N
ATOM   2024  CA  ASN A 120      41.120  83.270  88.194  1.00  0.00           C
ATOM   2026  CB  ASN A 120      40.180  83.090  89.424  1.00  0.00           C
ATOM   2029  CG  ASN A 120      40.110  84.310  90.344  1.00  0.00           C
ATOM   2030  OD1 ASN A 120      40.310  84.210  91.554  1.00  0.00           O
ATOM   2031  ND2 ASN A 120      39.790  85.500  89.794  1.00  0.00           N
ATOM   2034  C   ASN A 120      42.550  83.640  88.594  1.00  0.00           C
ATOM   2035  O   ASN A 120      42.890  84.810  88.734  1.00  0.00           O
ATOM   2036  N   ILE A 121      43.430  82.630  88.724  1.00  0.00           N
ATOM   2038  CA  ILE A 121      44.800  82.820  89.144  1.00  0.00           C
ATOM   2040  CB  ILE A 121      45.090  82.420  90.594  1.00  0.00           C
ATOM   2042  CG2 ILE A 121      44.240  83.320  91.514  1.00  0.00           C
ATOM   2046  CG1 ILE A 121      44.850  80.920  90.914  1.00  0.00           C
ATOM   2049  CD  ILE A 121      46.130  80.070  90.924  1.00  0.00           C
ATOM   2053  C   ILE A 121      45.650  82.040  88.174  1.00  0.00           C
ATOM   2054  O   ILE A 121      45.290  80.950  87.734  1.00  0.00           O
ATOM   2055  N   MET A 122      46.810  82.600  87.794  1.00  0.00           N
ATOM   2057  CA  MET A 122      47.740  81.890  86.944  1.00  0.00           C
ATOM   2059  CB  MET A 122      47.950  82.600  85.594  1.00  0.00           C
ATOM   2062  CG  MET A 122      48.670  83.950  85.664  1.00  0.00           C
ATOM   2065  SD  MET A 122      48.810  84.760  84.054  1.00  0.00           S
ATOM   2066  CE  MET A 122      50.040  85.930  84.704  1.00  0.00           C
ATOM   2070  C   MET A 122      49.010  81.800  87.734  1.00  0.00           C
ATOM   2071  O   MET A 122      49.270  82.650  88.594  1.00  0.00           O
ATOM   2072  N   VAL A 123      49.830  80.770  87.494  1.00  0.00           N
ATOM   2074  CA  VAL A 123      51.060  80.610  88.234  1.00  0.00           C
ATOM   2076  CB  VAL A 123      51.040  79.450  89.224  1.00  0.00           C
ATOM   2078  CG1 VAL A 123      49.830  79.650  90.164  1.00  0.00           C
ATOM   2082  CG2 VAL A 123      50.940  78.100  88.514  1.00  0.00           C
ATOM   2086  C   VAL A 123      52.230  80.550  87.274  1.00  0.00           C
ATOM   2087  O   VAL A 123      52.240  79.770  86.314  1.00  0.00           O
ATOM   2088  N   GLU A 124      53.230  81.400  87.504  1.00  0.00           N
ATOM   2090  CA  GLU A 124      54.360  81.550  86.604  1.00  0.00           C
ATOM   2092  CB  GLU A 124      54.140  82.700  85.614  1.00  0.00           C
ATOM   2095  CG  GLU A 124      53.990  84.100  86.254  1.00  0.00           C
ATOM   2098  CD  GLU A 124      54.070  85.180  85.184  1.00  0.00           C
ATOM   2099  OE1 GLU A 124      54.840  85.000  84.204  1.00  0.00           O
ATOM   2100  OE2 GLU A 124      53.420  86.240  85.384  1.00  0.00           O
ATOM   2101  C   GLU A 124      55.600  81.770  87.434  1.00  0.00           C
ATOM   2102  O   GLU A 124      55.520  82.130  88.614  1.00  0.00           O
ATOM   2103  N   GLY A 125      56.780  81.470  86.874  1.00  0.00           N
ATOM   2105  CA  GLY A 125      57.960  81.290  87.694  1.00  0.00           C
ATOM   2108  C   GLY A 125      59.090  80.850  86.824  1.00  0.00           C
ATOM   2109  O   GLY A 125      58.910  80.650  85.624  1.00  0.00           O
ATOM   2110  N   SER A 126      60.270  80.680  87.424  1.00  0.00           N
ATOM   2112  CA  SER A 126      61.500  80.530  86.674  1.00  0.00           C
ATOM   2114  CB  SER A 126      62.310  81.850  86.504  1.00  0.00           C
ATOM   2117  OG  SER A 126      61.500  82.970  86.134  1.00  0.00           O
ATOM   2119  C   SER A 126      62.430  79.630  87.444  1.00  0.00           C
ATOM   2120  O   SER A 126      62.310  79.500  88.654  1.00  0.00           O
ATOM   2121  N   ILE A 127      63.420  79.020  86.764  1.00  0.00           N
ATOM   2123  CA  ILE A 127      64.390  78.100  87.354  1.00  0.00           C
ATOM   2125  CB  ILE A 127      64.940  77.160  86.264  1.00  0.00           C
ATOM   2127  CG2 ILE A 127      65.950  76.140  86.824  1.00  0.00           C
ATOM   2131  CG1 ILE A 127      63.780  76.400  85.574  1.00  0.00           C
ATOM   2134  CD  ILE A 127      63.110  75.380  86.514  1.00  0.00           C
ATOM   2138  C   ILE A 127      65.510  78.800  88.134  1.00  0.00           C
ATOM   2139  O   ILE A 127      66.250  78.220  88.914  1.00  0.00           O
ATOM   2140  N   ILE A 128      65.630  80.140  87.984  1.00  0.00           N
ATOM   2142  CA  ILE A 128      66.510  81.000  88.774  1.00  0.00           C
ATOM   2144  CB  ILE A 128      66.270  81.040  90.304  1.00  0.00           C
ATOM   2146  CG2 ILE A 128      64.770  80.900  90.644  1.00  0.00           C
ATOM   2150  CG1 ILE A 128      66.910  82.340  90.884  1.00  0.00           C
ATOM   2153  CD  ILE A 128      66.180  83.000  92.064  1.00  0.00           C
ATOM   2157  C   ILE A 128      68.010  80.820  88.494  1.00  0.00           C
ATOM   2158  O   ILE A 128      68.640  81.650  87.844  1.00  0.00           O
ATOM   2159  N   GLY A 129      68.610  79.730  89.024  1.00  0.00           N
ATOM   2161  CA  GLY A 129      70.030  79.470  88.964  1.00  0.00           C
ATOM   2164  C   GLY A 129      70.300  77.990  89.054  1.00  0.00           C
ATOM   2165  O   GLY A 129      69.500  77.220  89.564  1.00  0.00           O
ATOM   2166  N   TYR A 130      71.480  77.600  88.544  1.00  0.00           N
ATOM   2168  CA  TYR A 130      72.050  76.280  88.734  1.00  0.00           C
ATOM   2170  CB  TYR A 130      71.950  75.380  87.464  1.00  0.00           C
ATOM   2173  CG  TYR A 130      72.480  73.960  87.644  1.00  0.00           C
ATOM   2174  CD1 TYR A 130      73.830  73.650  87.424  1.00  0.00           C
ATOM   2176  CE1 TYR A 130      74.270  72.310  87.444  1.00  0.00           C
ATOM   2178  CZ  TYR A 130      73.370  71.270  87.684  1.00  0.00           C
ATOM   2179  OH  TYR A 130      73.800  69.940  87.774  1.00  0.00           O
ATOM   2181  CD2 TYR A 130      71.590  72.900  87.884  1.00  0.00           C
ATOM   2183  CE2 TYR A 130      72.020  71.570  87.894  1.00  0.00           C
ATOM   2185  C   TYR A 130      73.470  76.640  89.064  1.00  0.00           C
ATOM   2186  O   TYR A 130      74.060  77.490  88.404  1.00  0.00           O
ATOM   2187  N   GLU A 131      74.010  76.070  90.134  1.00  0.00           N
ATOM   2189  CA  GLU A 131      75.380  76.310  90.524  1.00  0.00           C
ATOM   2191  CB  GLU A 131      75.480  77.060  91.874  1.00  0.00           C
ATOM   2194  CG  GLU A 131      76.930  77.490  92.234  1.00  0.00           C
ATOM   2197  CD  GLU A 131      77.470  78.600  91.334  1.00  0.00           C
ATOM   2198  OE1 GLU A 131      76.660  79.400  90.804  1.00  0.00           O
ATOM   2199  OE2 GLU A 131      78.720  78.660  91.174  1.00  0.00           O
ATOM   2200  C   GLU A 131      75.990  74.950  90.664  1.00  0.00           C
ATOM   2201  O   GLU A 131      75.440  74.100  91.364  1.00  0.00           O
ATOM   2202  N   SER A 132      77.110  74.690  89.974  1.00  0.00           N
ATOM   2204  CA  SER A 132      77.690  73.360  89.974  1.00  0.00           C
ATOM   2206  CB  SER A 132      78.120  72.820  88.574  1.00  0.00           C
ATOM   2209  OG  SER A 132      78.960  73.730  87.874  1.00  0.00           O
ATOM   2211  C   SER A 132      78.840  73.260  90.934  1.00  0.00           C
ATOM   2212  O   SER A 132      79.610  74.210  91.124  1.00  0.00           O
ATOM   2213  N   ASN A 133      78.980  72.080  91.574  1.00  0.00           N
ATOM   2215  CA  ASN A 133      80.080  71.720  92.464  1.00  0.00           C
ATOM   2217  CB  ASN A 133      81.450  71.580  91.714  1.00  0.00           C
ATOM   2220  CG  ASN A 133      81.460  70.480  90.654  1.00  0.00           C
ATOM   2221  OD1 ASN A 133      80.830  69.430  90.754  1.00  0.00           O
ATOM   2222  ND2 ASN A 133      82.230  70.720  89.564  1.00  0.00           N
ATOM   2225  C   ASN A 133      80.230  72.610  93.704  1.00  0.00           C
ATOM   2226  O   ASN A 133      81.350  72.900  94.134  1.00  0.00           O
ATOM   2227  N   VAL A 134      79.100  73.060  94.294  1.00  0.00           N
ATOM   2229  CA  VAL A 134      78.950  74.020  95.394  1.00  0.00           C
ATOM   2231  CB  VAL A 134      77.480  74.220  95.754  1.00  0.00           C
ATOM   2233  CG1 VAL A 134      77.310  75.360  96.784  1.00  0.00           C
ATOM   2237  CG2 VAL A 134      76.670  74.540  94.484  1.00  0.00           C
ATOM   2241  C   VAL A 134      79.680  73.570  96.644  1.00  0.00           C
ATOM   2242  O   VAL A 134      80.260  74.350  97.404  1.00  0.00           O
ATOM   2243  N   LYS A 135      79.670  72.250  96.864  1.00  0.00           N
ATOM   2245  CA  LYS A 135      80.580  71.610  97.784  1.00  0.00           C
ATOM   2247  CB  LYS A 135      79.910  71.170  99.124  1.00  0.00           C
ATOM   2250  CG  LYS A 135      79.460  72.360  99.994  1.00  0.00           C
ATOM   2253  CD  LYS A 135      78.600  71.960 101.214  1.00  0.00           C
ATOM   2256  CE  LYS A 135      78.230  73.170 102.084  1.00  0.00           C
ATOM   2259  NZ  LYS A 135      77.410  72.790 103.254  1.00  0.00           N
ATOM   2263  C   LYS A 135      81.230  70.430  97.064  1.00  0.00           C
ATOM   2264  O   LYS A 135      80.770  69.960  96.024  1.00  0.00           O
ATOM   2265  N   SER A 136      82.360  69.980  97.624  1.00  0.00           N
ATOM   2267  CA  SER A 136      83.030  68.780  97.184  1.00  0.00           C
ATOM   2269  CB  SER A 136      83.710  68.910  95.774  1.00  0.00           C
ATOM   2272  OG  SER A 136      84.620  67.850  95.434  1.00  0.00           O
ATOM   2274  C   SER A 136      83.940  68.320  98.294  1.00  0.00           C
ATOM   2275  O   SER A 136      84.310  69.070  99.204  1.00  0.00           O
ATOM   2276  N   GLY A 137      84.260  67.020  98.294  1.00  0.00           N
ATOM   2278  CA  GLY A 137      85.110  66.400  99.284  1.00  0.00           C
ATOM   2281  C   GLY A 137      85.540  65.090  98.734  1.00  0.00           C
ATOM   2282  O   GLY A 137      85.060  64.640  97.694  1.00  0.00           O
ATOM   2283  N   GLY A 138      86.490  64.450  99.414  1.00  0.00           N
ATOM   2285  CA  GLY A 138      86.840  63.090  99.094  1.00  0.00           C
ATOM   2288  C   GLY A 138      87.950  62.700  99.994  1.00  0.00           C
ATOM   2289  O   GLY A 138      88.680  63.580 100.444  1.00  0.00           O
ATOM   2290  N   VAL A 139      88.090  61.400 100.254  1.00  0.00           N
ATOM   2292  CA  VAL A 139      89.040  60.840 101.174  1.00  0.00           C
ATOM   2294  CB  VAL A 139      88.470  60.570 102.564  1.00  0.00           C
ATOM   2296  CG1 VAL A 139      89.530  59.980 103.504  1.00  0.00           C
ATOM   2300  CG2 VAL A 139      87.980  61.890 103.154  1.00  0.00           C
ATOM   2304  C   VAL A 139      89.410  59.520 100.574  1.00  0.00           C
ATOM   2305  O   VAL A 139      88.540  58.760 100.164  1.00  0.00           O
ATOM   2306  N   GLY A 140      90.710  59.190 100.534  1.00  0.00           N
ATOM   2308  CA  GLY A 140      91.150  57.900 100.094  1.00  0.00           C
ATOM   2311  C   GLY A 140      92.520  57.670 100.624  1.00  0.00           C
ATOM   2312  O   GLY A 140      93.240  58.620 100.934  1.00  0.00           O
ATOM   2313  N   ALA A 141      92.900  56.400 100.784  1.00  0.00           N
ATOM   2315  CA  ALA A 141      94.210  56.040 101.264  1.00  0.00           C
ATOM   2317  CB  ALA A 141      94.300  56.190 102.784  1.00  0.00           C
ATOM   2321  C   ALA A 141      94.510  54.600 100.894  1.00  0.00           C
ATOM   2322  O   ALA A 141      93.600  53.790 100.724  1.00  0.00           O
ATOM   2323  N   ARG A 142      95.800  54.230 100.794  1.00  0.00           N
ATOM   2325  CA  ARG A 142      96.200  52.850 100.624  1.00  0.00           C
ATOM   2327  CB  ARG A 142      97.210  52.660  99.454  1.00  0.00           C
ATOM   2330  CG  ARG A 142      96.670  53.050  98.064  1.00  0.00           C
ATOM   2333  CD  ARG A 142      96.100  51.880  97.244  1.00  0.00           C
ATOM   2336  NE  ARG A 142      97.250  51.120  96.664  1.00  0.00           N
ATOM   2338  CZ  ARG A 142      97.800  51.340  95.474  1.00  0.00           C
ATOM   2339  NH1 ARG A 142      97.460  52.340  94.704  1.00  0.00           N
ATOM   2342  NH2 ARG A 142      98.720  50.500  95.044  1.00  0.00           N
ATOM   2345  C   ARG A 142      96.830  52.440 101.934  1.00  0.00           C
ATOM   2346  O   ARG A 142      97.930  52.880 102.274  1.00  0.00           O
ATOM   2347  N   TYR A 143      96.150  51.570 102.684  1.00  0.00           N
ATOM   2349  CA  TYR A 143      96.750  50.950 103.844  1.00  0.00           C
ATOM   2351  CB  TYR A 143      95.790  50.680 105.054  1.00  0.00           C
ATOM   2354  CG  TYR A 143      94.580  51.570 105.184  1.00  0.00           C
ATOM   2355  CD1 TYR A 143      93.470  51.390 104.334  1.00  0.00           C
ATOM   2357  CE1 TYR A 143      92.270  52.060 104.604  1.00  0.00           C
ATOM   2359  CZ  TYR A 143      92.170  52.950 105.674  1.00  0.00           C
ATOM   2360  OH  TYR A 143      90.950  53.630 105.854  1.00  0.00           O
ATOM   2362  CD2 TYR A 143      94.440  52.420 106.294  1.00  0.00           C
ATOM   2364  CE2 TYR A 143      93.250  53.120 106.534  1.00  0.00           C
ATOM   2366  C   TYR A 143      97.290  49.630 103.324  1.00  0.00           C
ATOM   2367  O   TYR A 143      96.540  48.720 102.964  1.00  0.00           O
ATOM   2368  N   PHE A 144      98.620  49.520 103.214  1.00  0.00           N
ATOM   2370  CA  PHE A 144      99.320  48.480 102.504  1.00  0.00           C
ATOM   2372  CB  PHE A 144      99.360  47.210 103.404  1.00  0.00           C
ATOM   2375  CG  PHE A 144     100.500  46.280 103.044  1.00  0.00           C
ATOM   2376  CD1 PHE A 144     100.270  44.930 102.764  1.00  0.00           C
ATOM   2378  CE1 PHE A 144     101.330  44.080 102.424  1.00  0.00           C
ATOM   2380  CZ  PHE A 144     102.640  44.580 102.414  1.00  0.00           C
ATOM   2382  CD2 PHE A 144     101.820  46.770 103.054  1.00  0.00           C
ATOM   2384  CE2 PHE A 144     102.890  45.920 102.734  1.00  0.00           C
ATOM   2386  C   PHE A 144      98.780  48.280 101.074  1.00  0.00           C
ATOM   2387  O   PHE A 144      98.550  49.240 100.334  1.00  0.00           O
ATOM   2388  N   GLY A 145      98.570  47.040 100.624  1.00  0.00           N
ATOM   2390  CA  GLY A 145      98.060  46.710  99.304  1.00  0.00           C
ATOM   2393  C   GLY A 145      96.600  46.830  99.114  1.00  0.00           C
ATOM   2394  O   GLY A 145      96.070  46.270  98.164  1.00  0.00           O
ATOM   2395  N   ILE A 146      95.880  47.540  99.994  1.00  0.00           N
ATOM   2397  CA  ILE A 146      94.460  47.690  99.814  1.00  0.00           C
ATOM   2399  CB  ILE A 146      93.640  46.670 100.604  1.00  0.00           C
ATOM   2401  CG2 ILE A 146      92.140  46.900 100.344  1.00  0.00           C
ATOM   2405  CG1 ILE A 146      94.070  45.240 100.204  1.00  0.00           C
ATOM   2408  CD  ILE A 146      93.310  44.160 100.944  1.00  0.00           C
ATOM   2412  C   ILE A 146      94.080  49.090 100.184  1.00  0.00           C
ATOM   2413  O   ILE A 146      94.380  49.610 101.254  1.00  0.00           O
ATOM   2414  N   GLY A 147      93.380  49.760  99.254  1.00  0.00           N
ATOM   2416  CA  GLY A 147      92.880  51.080  99.494  1.00  0.00           C
ATOM   2419  C   GLY A 147      91.570  51.200  98.814  1.00  0.00           C
ATOM   2420  O   GLY A 147      91.160  50.340  98.044  1.00  0.00           O
ATOM   2421  N   ALA A 148      90.920  52.320  99.084  1.00  0.00           N
ATOM   2423  CA  ALA A 148      89.630  52.640  98.584  1.00  0.00           C
ATOM   2425  CB  ALA A 148      88.520  51.990  99.434  1.00  0.00           C
ATOM   2429  C   ALA A 148      89.610  54.130  98.704  1.00  0.00           C
ATOM   2430  O   ALA A 148      90.410  54.720  99.454  1.00  0.00           O
ATOM   2431  N   ASP A 149      88.760  54.780  97.934  1.00  0.00           N
ATOM   2433  CA  ASP A 149      88.670  56.220  97.874  1.00  0.00           C
ATOM   2435  CB  ASP A 149      89.650  56.750  96.784  1.00  0.00           C
ATOM   2438  CG  ASP A 149      89.480  58.220  96.474  1.00  0.00           C
ATOM   2439  OD1 ASP A 149      88.630  58.550  95.614  1.00  0.00           O
ATOM   2440  OD2 ASP A 149      90.210  59.040  97.084  1.00  0.00           O
ATOM   2441  C   ASP A 149      87.210  56.550  97.674  1.00  0.00           C
ATOM   2442  O   ASP A 149      86.490  55.840  96.974  1.00  0.00           O
ATOM   2443  N   THR A 150      86.720  57.580  98.374  1.00  0.00           N
ATOM   2445  CA  THR A 150      85.360  58.070  98.194  1.00  0.00           C
ATOM   2447  CB  THR A 150      84.400  57.840  99.374  1.00  0.00           C
ATOM   2449  OG1 THR A 150      84.870  58.360 100.624  1.00  0.00           O
ATOM   2451  CG2 THR A 150      84.240  56.330  99.564  1.00  0.00           C
ATOM   2455  C   THR A 150      85.470  59.530  97.864  1.00  0.00           C
ATOM   2456  O   THR A 150      86.280  60.250  98.444  1.00  0.00           O
ATOM   2457  N   GLN A 151      84.670  60.020  96.904  1.00  0.00           N
ATOM   2459  CA  GLN A 151      84.540  61.440  96.684  1.00  0.00           C
ATOM   2461  CB  GLN A 151      85.300  61.980  95.434  1.00  0.00           C
ATOM   2464  CG  GLN A 151      86.780  61.540  95.324  1.00  0.00           C
ATOM   2467  CD  GLN A 151      87.500  62.270  94.194  1.00  0.00           C
ATOM   2468  OE1 GLN A 151      88.520  62.940  94.394  1.00  0.00           O
ATOM   2469  NE2 GLN A 151      86.960  62.190  92.954  1.00  0.00           N
ATOM   2472  C   GLN A 151      83.080  61.740  96.494  1.00  0.00           C
ATOM   2473  O   GLN A 151      82.270  60.870  96.164  1.00  0.00           O
ATOM   2474  N   TYR A 152      82.700  63.010  96.664  1.00  0.00           N
ATOM   2476  CA  TYR A 152      81.350  63.420  96.394  1.00  0.00           C
ATOM   2478  CB  TYR A 152      80.400  63.220  97.624  1.00  0.00           C
ATOM   2481  CG  TYR A 152      80.450  64.310  98.664  1.00  0.00           C
ATOM   2482  CD1 TYR A 152      81.630  64.590  99.374  1.00  0.00           C
ATOM   2484  CE1 TYR A 152      81.690  65.690 100.234  1.00  0.00           C
ATOM   2486  CZ  TYR A 152      80.570  66.510 100.414  1.00  0.00           C
ATOM   2487  OH  TYR A 152      80.710  67.760 101.064  1.00  0.00           O
ATOM   2489  CD2 TYR A 152      79.300  65.080  98.934  1.00  0.00           C
ATOM   2491  CE2 TYR A 152      79.350  66.150  99.844  1.00  0.00           C
ATOM   2493  C   TYR A 152      81.390  64.850  95.894  1.00  0.00           C
ATOM   2494  O   TYR A 152      82.260  65.640  96.274  1.00  0.00           O
ATOM   2495  N   GLN A 153      80.400  65.200  95.054  1.00  0.00           N
ATOM   2497  CA  GLN A 153      80.180  66.550  94.574  1.00  0.00           C
ATOM   2499  CB  GLN A 153      80.670  66.760  93.124  1.00  0.00           C
ATOM   2502  CG  GLN A 153      82.190  66.490  92.974  1.00  0.00           C
ATOM   2505  CD  GLN A 153      82.750  66.930  91.634  1.00  0.00           C
ATOM   2506  OE1 GLN A 153      83.710  67.700  91.524  1.00  0.00           O
ATOM   2507  NE2 GLN A 153      82.140  66.360  90.564  1.00  0.00           N
ATOM   2510  C   GLN A 153      78.700  66.790  94.654  1.00  0.00           C
ATOM   2511  O   GLN A 153      77.890  65.860  94.524  1.00  0.00           O
ATOM   2512  N   LEU A 154      78.290  68.030  94.914  1.00  0.00           N
ATOM   2514  CA  LEU A 154      76.890  68.360  94.954  1.00  0.00           C
ATOM   2516  CB  LEU A 154      76.260  68.340  96.384  1.00  0.00           C
ATOM   2519  CG  LEU A 154      76.860  69.270  97.464  1.00  0.00           C
ATOM   2521  CD1 LEU A 154      76.420  70.740  97.344  1.00  0.00           C
ATOM   2525  CD2 LEU A 154      76.490  68.790  98.874  1.00  0.00           C
ATOM   2529  C   LEU A 154      76.700  69.680  94.284  1.00  0.00           C
ATOM   2530  O   LEU A 154      77.580  70.550  94.284  1.00  0.00           O
ATOM   2531  N   ASP A 155      75.540  69.830  93.664  1.00  0.00           N
ATOM   2533  CA  ASP A 155      75.200  70.950  92.824  1.00  0.00           C
ATOM   2535  CB  ASP A 155      75.030  70.480  91.354  1.00  0.00           C
ATOM   2538  CG  ASP A 155      76.270  69.750  90.854  1.00  0.00           C
ATOM   2539  OD1 ASP A 155      76.380  68.520  91.074  1.00  0.00           O
ATOM   2540  OD2 ASP A 155      77.150  70.420  90.264  1.00  0.00           O
ATOM   2541  C   ASP A 155      73.920  71.520  93.414  1.00  0.00           C
ATOM   2542  O   ASP A 155      73.160  70.790  94.054  1.00  0.00           O
ATOM   2543  N   GLN A 156      73.630  72.830  93.254  1.00  0.00           N
ATOM   2545  CA  GLN A 156      72.440  73.450  93.844  1.00  0.00           C
ATOM   2547  CB  GLN A 156      72.830  74.630  94.754  1.00  0.00           C
ATOM   2550  CG  GLN A 156      71.650  75.370  95.424  1.00  0.00           C
ATOM   2553  CD  GLN A 156      72.200  76.430  96.374  1.00  0.00           C
ATOM   2554  OE1 GLN A 156      73.410  76.580  96.544  1.00  0.00           O
ATOM   2555  NE2 GLN A 156      71.310  77.180  97.064  1.00  0.00           N
ATOM   2558  C   GLN A 156      71.480  73.940  92.774  1.00  0.00           C
ATOM   2559  O   GLN A 156      71.910  74.450  91.744  1.00  0.00           O
ATOM   2560  N   ILE A 157      70.160  73.750  92.964  1.00  0.00           N
ATOM   2562  CA  ILE A 157      69.150  74.120  91.994  1.00  0.00           C
ATOM   2564  CB  ILE A 157      68.650  72.890  91.214  1.00  0.00           C
ATOM   2566  CG2 ILE A 157      67.650  72.030  92.014  1.00  0.00           C
ATOM   2570  CG1 ILE A 157      68.190  73.160  89.754  1.00  0.00           C
ATOM   2573  CD  ILE A 157      66.860  73.900  89.564  1.00  0.00           C
ATOM   2577  C   ILE A 157      68.080  74.810  92.824  1.00  0.00           C
ATOM   2578  O   ILE A 157      67.860  74.470  93.994  1.00  0.00           O
ATOM   2579  N   ALA A 158      67.440  75.830  92.254  1.00  0.00           N
ATOM   2581  CA  ALA A 158      66.360  76.560  92.884  1.00  0.00           C
ATOM   2583  CB  ALA A 158      66.810  77.960  93.354  1.00  0.00           C
ATOM   2587  C   ALA A 158      65.210  76.680  91.914  1.00  0.00           C
ATOM   2588  O   ALA A 158      65.270  76.280  90.754  1.00  0.00           O
ATOM   2589  N   VAL A 159      64.070  77.160  92.394  1.00  0.00           N
ATOM   2591  CA  VAL A 159      62.990  77.540  91.514  1.00  0.00           C
ATOM   2593  CB  VAL A 159      62.080  76.360  91.174  1.00  0.00           C
ATOM   2595  CG1 VAL A 159      61.330  75.890  92.434  1.00  0.00           C
ATOM   2599  CG2 VAL A 159      61.160  76.650  89.974  1.00  0.00           C
ATOM   2603  C   VAL A 159      62.260  78.640  92.244  1.00  0.00           C
ATOM   2604  O   VAL A 159      62.280  78.710  93.474  1.00  0.00           O
ATOM   2605  N   ASN A 160      61.600  79.530  91.484  1.00  0.00           N
ATOM   2607  CA  ASN A 160      60.730  80.520  92.044  1.00  0.00           C
ATOM   2609  CB  ASN A 160      61.240  81.920  91.604  1.00  0.00           C
ATOM   2612  CG  ASN A 160      60.440  83.040  92.264  1.00  0.00           C
ATOM   2613  OD1 ASN A 160      59.360  82.850  92.824  1.00  0.00           O
ATOM   2614  ND2 ASN A 160      61.020  84.250  92.244  1.00  0.00           N
ATOM   2617  C   ASN A 160      59.370  80.180  91.474  1.00  0.00           C
ATOM   2618  O   ASN A 160      59.250  80.020  90.264  1.00  0.00           O
ATOM   2619  N   LEU A 161      58.330  80.050  92.324  1.00  0.00           N
ATOM   2621  CA  LEU A 161      56.970  79.980  91.824  1.00  0.00           C
ATOM   2623  CB  LEU A 161      56.210  78.680  92.184  1.00  0.00           C
ATOM   2626  CG  LEU A 161      56.790  77.370  91.654  1.00  0.00           C
ATOM   2628  CD1 LEU A 161      55.960  76.210  92.214  1.00  0.00           C
ATOM   2632  CD2 LEU A 161      56.780  77.330  90.124  1.00  0.00           C
ATOM   2636  C   LEU A 161      56.180  81.100  92.414  1.00  0.00           C
ATOM   2637  O   LEU A 161      56.280  81.410  93.604  1.00  0.00           O
ATOM   2638  N   ARG A 162      55.330  81.750  91.604  1.00  0.00           N
ATOM   2640  CA  ARG A 162      54.440  82.780  92.084  1.00  0.00           C
ATOM   2642  CB  ARG A 162      54.810  84.140  91.484  1.00  0.00           C
ATOM   2645  CG  ARG A 162      56.270  84.530  91.784  1.00  0.00           C
ATOM   2648  CD  ARG A 162      56.520  86.020  91.614  1.00  0.00           C
ATOM   2651  NE  ARG A 162      56.290  86.320  90.164  1.00  0.00           N
ATOM   2653  CZ  ARG A 162      57.240  86.250  89.244  1.00  0.00           C
ATOM   2654  NH1 ARG A 162      58.490  86.090  89.624  1.00  0.00           N
ATOM   2657  NH2 ARG A 162      56.950  86.410  87.974  1.00  0.00           N
ATOM   2660  C   ARG A 162      53.020  82.490  91.694  1.00  0.00           C
ATOM   2661  O   ARG A 162      52.740  81.960  90.624  1.00  0.00           O
ATOM   2662  N   VAL A 163      52.070  82.900  92.564  1.00  0.00           N
ATOM   2664  CA  VAL A 163      50.680  83.040  92.164  1.00  0.00           C
ATOM   2666  CB  VAL A 163      49.690  82.640  93.264  1.00  0.00           C
ATOM   2668  CG1 VAL A 163      48.230  82.830  92.794  1.00  0.00           C
ATOM   2672  CG2 VAL A 163      49.940  81.160  93.594  1.00  0.00           C
ATOM   2676  C   VAL A 163      50.400  84.460  91.744  1.00  0.00           C
ATOM   2677  O   VAL A 163      50.630  85.420  92.474  1.00  0.00           O
ATOM   2678  N   VAL A 164      49.850  84.640  90.524  1.00  0.00           N
ATOM   2680  CA  VAL A 164      49.450  85.930  90.024  1.00  0.00           C
ATOM   2682  CB  VAL A 164      50.050  86.220  88.654  1.00  0.00           C
ATOM   2684  CG1 VAL A 164      49.460  87.540  88.094  1.00  0.00           C
ATOM   2688  CG2 VAL A 164      51.590  86.280  88.804  1.00  0.00           C
ATOM   2692  C   VAL A 164      47.940  85.970  89.934  1.00  0.00           C
ATOM   2693  O   VAL A 164      47.320  85.100  89.334  1.00  0.00           O
ATOM   2694  N   ASN A 165      47.300  87.000  90.534  1.00  0.00           N
ATOM   2696  CA  ASN A 165      45.890  87.250  90.314  1.00  0.00           C
ATOM   2698  CB  ASN A 165      45.280  88.180  91.394  1.00  0.00           C
ATOM   2701  CG  ASN A 165      43.760  88.270  91.304  1.00  0.00           C
ATOM   2702  OD1 ASN A 165      43.080  87.710  90.454  1.00  0.00           O
ATOM   2703  ND2 ASN A 165      43.170  89.040  92.234  1.00  0.00           N
ATOM   2706  C   ASN A 165      45.670  87.850  88.944  1.00  0.00           C
ATOM   2707  O   ASN A 165      46.210  88.900  88.624  1.00  0.00           O
ATOM   2708  N   VAL A 166      44.820  87.190  88.144  1.00  0.00           N
ATOM   2710  CA  VAL A 166      44.430  87.640  86.834  1.00  0.00           C
ATOM   2712  CB  VAL A 166      43.730  86.500  86.094  1.00  0.00           C
ATOM   2714  CG1 VAL A 166      43.370  86.970  84.694  1.00  0.00           C
ATOM   2718  CG2 VAL A 166      44.660  85.270  85.984  1.00  0.00           C
ATOM   2722  C   VAL A 166      43.580  88.900  86.904  1.00  0.00           C
ATOM   2723  O   VAL A 166      43.700  89.800  86.084  1.00  0.00           O
ATOM   2724  N   SER A 167      42.740  89.060  87.954  1.00  0.00           N
ATOM   2726  CA  SER A 167      41.940  90.270  88.144  1.00  0.00           C
ATOM   2728  CB  SER A 167      40.930  90.170  89.314  1.00  0.00           C
ATOM   2731  OG  SER A 167      39.870  89.260  89.004  1.00  0.00           O
ATOM   2733  C   SER A 167      42.720  91.560  88.294  1.00  0.00           C
ATOM   2734  O   SER A 167      42.260  92.590  87.814  1.00  0.00           O
ATOM   2735  N   THR A 168      43.870  91.560  88.994  1.00  0.00           N
ATOM   2737  CA  THR A 168      44.510  92.810  89.414  1.00  0.00           C
ATOM   2739  CB  THR A 168      44.510  92.980  90.934  1.00  0.00           C
ATOM   2741  OG1 THR A 168      45.120  91.910  91.624  1.00  0.00           O
ATOM   2743  CG2 THR A 168      43.060  93.000  91.444  1.00  0.00           C
ATOM   2747  C   THR A 168      45.940  92.960  88.924  1.00  0.00           C
ATOM   2748  O   THR A 168      46.450  94.070  88.834  1.00  0.00           O
ATOM   2749  N   GLY A 169      46.640  91.860  88.584  1.00  0.00           N
ATOM   2751  CA  GLY A 169      48.080  91.900  88.334  1.00  0.00           C
ATOM   2754  C   GLY A 169      48.870  92.100  89.594  1.00  0.00           C
ATOM   2755  O   GLY A 169      49.990  92.600  89.574  1.00  0.00           O
ATOM   2756  N   GLU A 170      48.310  91.710  90.744  1.00  0.00           N
ATOM   2758  CA  GLU A 170      49.010  91.690  92.004  1.00  0.00           C
ATOM   2760  CB  GLU A 170      48.090  92.080  93.194  1.00  0.00           C
ATOM   2763  CG  GLU A 170      47.570  93.550  93.114  1.00  0.00           C
ATOM   2766  CD  GLU A 170      46.340  93.800  93.974  1.00  0.00           C
ATOM   2767  OE1 GLU A 170      45.460  92.900  94.024  1.00  0.00           O
ATOM   2768  OE2 GLU A 170      46.220  94.890  94.594  1.00  0.00           O
ATOM   2769  C   GLU A 170      49.520  90.280  92.214  1.00  0.00           C
ATOM   2770  O   GLU A 170      48.830  89.290  91.974  1.00  0.00           O
ATOM   2771  N   ILE A 171      50.780  90.140  92.684  1.00  0.00           N
ATOM   2773  CA  ILE A 171      51.330  88.880  93.094  1.00  0.00           C
ATOM   2775  CB  ILE A 171      52.860  88.870  93.124  1.00  0.00           C
ATOM   2777  CG2 ILE A 171      53.340  87.490  93.604  1.00  0.00           C
ATOM   2781  CG1 ILE A 171      53.480  89.150  91.734  1.00  0.00           C
ATOM   2784  CD  ILE A 171      53.590  90.630  91.354  1.00  0.00           C
ATOM   2788  C   ILE A 171      50.740  88.490  94.444  1.00  0.00           C
ATOM   2789  O   ILE A 171      50.920  89.160  95.454  1.00  0.00           O
ATOM   2790  N   LEU A 172      50.000  87.370  94.454  1.00  0.00           N
ATOM   2792  CA  LEU A 172      49.350  86.870  95.644  1.00  0.00           C
ATOM   2794  CB  LEU A 172      48.160  85.940  95.284  1.00  0.00           C
ATOM   2797  CG  LEU A 172      47.060  86.600  94.424  1.00  0.00           C
ATOM   2799  CD1 LEU A 172      45.860  85.650  94.274  1.00  0.00           C
ATOM   2803  CD2 LEU A 172      46.590  87.910  95.064  1.00  0.00           C
ATOM   2807  C   LEU A 172      50.290  86.120  96.564  1.00  0.00           C
ATOM   2808  O   LEU A 172      50.060  86.140  97.774  1.00  0.00           O
ATOM   2809  N   SER A 173      51.350  85.510  96.024  1.00  0.00           N
ATOM   2811  CA  SER A 173      52.350  84.800  96.814  1.00  0.00           C
ATOM   2813  CB  SER A 173      51.890  83.380  97.244  1.00  0.00           C
ATOM   2816  OG  SER A 173      51.470  82.600  96.114  1.00  0.00           O
ATOM   2818  C   SER A 173      53.580  84.640  95.964  1.00  0.00           C
ATOM   2819  O   SER A 173      53.490  84.670  94.734  1.00  0.00           O
ATOM   2820  N   SER A 174      54.770  84.480  96.564  1.00  0.00           N
ATOM   2822  CA  SER A 174      55.980  84.150  95.834  1.00  0.00           C
ATOM   2824  CB  SER A 174      56.700  85.450  95.364  1.00  0.00           C
ATOM   2827  OG  SER A 174      57.900  85.290  94.614  1.00  0.00           O
ATOM   2829  C   SER A 174      56.860  83.330  96.734  1.00  0.00           C
ATOM   2830  O   SER A 174      57.090  83.670  97.894  1.00  0.00           O
ATOM   2831  N   VAL A 175      57.350  82.180  96.244  1.00  0.00           N
ATOM   2833  CA  VAL A 175      58.090  81.230  97.064  1.00  0.00           C
ATOM   2835  CB  VAL A 175      57.310  79.970  97.464  1.00  0.00           C
ATOM   2837  CG1 VAL A 175      56.060  80.380  98.254  1.00  0.00           C
ATOM   2841  CG2 VAL A 175      56.930  79.090  96.244  1.00  0.00           C
ATOM   2845  C   VAL A 175      59.360  80.870  96.334  1.00  0.00           C
ATOM   2846  O   VAL A 175      59.330  80.550  95.144  1.00  0.00           O
ATOM   2847  N   ASN A 176      60.520  80.880  97.024  1.00  0.00           N
ATOM   2849  CA  ASN A 176      61.750  80.340  96.484  1.00  0.00           C
ATOM   2851  CB  ASN A 176      63.000  81.250  96.654  1.00  0.00           C
ATOM   2854  CG  ASN A 176      62.970  82.480  95.744  1.00  0.00           C
ATOM   2855  OD1 ASN A 176      63.110  82.410  94.524  1.00  0.00           O
ATOM   2856  ND2 ASN A 176      62.880  83.660  96.384  1.00  0.00           N
ATOM   2859  C   ASN A 176      62.050  79.060  97.224  1.00  0.00           C
ATOM   2860  O   ASN A 176      62.080  79.020  98.454  1.00  0.00           O
ATOM   2861  N   THR A 177      62.300  77.990  96.464  1.00  0.00           N
ATOM   2863  CA  THR A 177      62.650  76.690  97.004  1.00  0.00           C
ATOM   2865  CB  THR A 177      61.610  75.570  96.794  1.00  0.00           C
ATOM   2867  OG1 THR A 177      61.580  75.060  95.474  1.00  0.00           O
ATOM   2869  CG2 THR A 177      60.210  76.110  97.114  1.00  0.00           C
ATOM   2873  C   THR A 177      64.010  76.300  96.464  1.00  0.00           C
ATOM   2874  O   THR A 177      64.560  76.950  95.574  1.00  0.00           O
ATOM   2875  N   SER A 178      64.600  75.260  97.054  1.00  0.00           N
ATOM   2877  CA  SER A 178      65.960  74.870  96.744  1.00  0.00           C
ATOM   2879  CB  SER A 178      66.970  75.680  97.604  1.00  0.00           C
ATOM   2882  OG  SER A 178      68.350  75.340  97.404  1.00  0.00           O
ATOM   2884  C   SER A 178      66.060  73.380  96.974  1.00  0.00           C
ATOM   2885  O   SER A 178      65.350  72.800  97.794  1.00  0.00           O
ATOM   2886  N   LYS A 179      66.930  72.700  96.214  1.00  0.00           N
ATOM   2888  CA  LYS A 179      67.190  71.280  96.314  1.00  0.00           C
ATOM   2890  CB  LYS A 179      66.340  70.470  95.284  1.00  0.00           C
ATOM   2893  CG  LYS A 179      66.590  68.940  95.174  1.00  0.00           C
ATOM   2896  CD  LYS A 179      66.270  68.150  96.464  1.00  0.00           C
ATOM   2899  CE  LYS A 179      66.850  66.720  96.584  1.00  0.00           C
ATOM   2902  NZ  LYS A 179      66.770  65.980  95.324  1.00  0.00           N
ATOM   2906  C   LYS A 179      68.670  71.120  96.094  1.00  0.00           C
ATOM   2907  O   LYS A 179      69.320  72.000  95.544  1.00  0.00           O
ATOM   2908  N   THR A 180      69.280  70.010  96.544  1.00  0.00           N
ATOM   2910  CA  THR A 180      70.670  69.720  96.234  1.00  0.00           C
ATOM   2912  CB  THR A 180      71.600  69.610  97.434  1.00  0.00           C
ATOM   2914  OG1 THR A 180      72.950  69.480  97.044  1.00  0.00           O
ATOM   2916  CG2 THR A 180      71.240  68.420  98.334  1.00  0.00           C
ATOM   2920  C   THR A 180      70.630  68.470  95.414  1.00  0.00           C
ATOM   2921  O   THR A 180      69.680  67.690  95.484  1.00  0.00           O
ATOM   2922  N   ILE A 181      71.620  68.280  94.544  1.00  0.00           N
ATOM   2924  CA  ILE A 181      71.740  67.100  93.704  1.00  0.00           C
ATOM   2926  CB  ILE A 181      71.930  67.450  92.214  1.00  0.00           C
ATOM   2928  CG2 ILE A 181      72.340  66.240  91.364  1.00  0.00           C
ATOM   2932  CG1 ILE A 181      70.650  68.070  91.604  1.00  0.00           C
ATOM   2935  CD  ILE A 181      70.920  69.000  90.434  1.00  0.00           C
ATOM   2939  C   ILE A 181      72.960  66.420  94.244  1.00  0.00           C
ATOM   2940  O   ILE A 181      74.000  67.060  94.384  1.00  0.00           O
ATOM   2941  N   LEU A 182      72.850  65.130  94.624  1.00  0.00           N
ATOM   2943  CA  LEU A 182      74.000  64.420  95.144  1.00  0.00           C
ATOM   2945  CB  LEU A 182      73.640  63.630  96.424  1.00  0.00           C
ATOM   2948  CG  LEU A 182      74.810  62.840  97.064  1.00  0.00           C
ATOM   2950  CD1 LEU A 182      75.910  63.770  97.594  1.00  0.00           C
ATOM   2954  CD2 LEU A 182      74.300  61.920  98.184  1.00  0.00           C
ATOM   2958  C   LEU A 182      74.630  63.500  94.114  1.00  0.00           C
ATOM   2959  O   LEU A 182      74.000  62.580  93.584  1.00  0.00           O
ATOM   2960  N   SER A 183      75.930  63.710  93.854  1.00  0.00           N
ATOM   2962  CA  SER A 183      76.760  62.800  93.074  1.00  0.00           C
ATOM   2964  CB  SER A 183      77.530  63.490  91.914  1.00  0.00           C
ATOM   2967  OG  SER A 183      76.680  64.180  90.994  1.00  0.00           O
ATOM   2969  C   SER A 183      77.790  62.210  94.014  1.00  0.00           C
ATOM   2970  O   SER A 183      78.220  62.830  94.984  1.00  0.00           O
ATOM   2971  N   TYR A 184      78.240  60.970  93.744  1.00  0.00           N
ATOM   2973  CA  TYR A 184      79.340  60.390  94.494  1.00  0.00           C
ATOM   2975  CB  TYR A 184      78.940  59.840  95.904  1.00  0.00           C
ATOM   2978  CG  TYR A 184      77.820  58.830  95.814  1.00  0.00           C
ATOM   2979  CD1 TYR A 184      78.090  57.450  95.774  1.00  0.00           C
ATOM   2981  CE1 TYR A 184      77.030  56.530  95.754  1.00  0.00           C
ATOM   2983  CZ  TYR A 184      75.700  56.980  95.794  1.00  0.00           C
ATOM   2984  OH  TYR A 184      74.610  56.080  95.774  1.00  0.00           O
ATOM   2986  CD2 TYR A 184      76.490  59.270  95.834  1.00  0.00           C
ATOM   2988  CE2 TYR A 184      75.440  58.350  95.814  1.00  0.00           C
ATOM   2990  C   TYR A 184      80.000  59.310  93.674  1.00  0.00           C
ATOM   2991  O   TYR A 184      79.430  58.780  92.714  1.00  0.00           O
ATOM   2992  N   GLU A 185      81.210  58.920  94.094  1.00  0.00           N
ATOM   2994  CA  GLU A 185      81.900  57.790  93.564  1.00  0.00           C
ATOM   2996  CB  GLU A 185      82.980  58.210  92.544  1.00  0.00           C
ATOM   2999  CG  GLU A 185      84.180  58.990  93.124  1.00  0.00           C
ATOM   3002  CD  GLU A 185      85.100  59.370  91.994  1.00  0.00           C
ATOM   3003  OE1 GLU A 185      84.630  60.060  91.064  1.00  0.00           O
ATOM   3004  OE2 GLU A 185      86.290  58.960  91.994  1.00  0.00           O
ATOM   3005  C   GLU A 185      82.520  57.050  94.724  1.00  0.00           C
ATOM   3006  O   GLU A 185      82.980  57.640  95.694  1.00  0.00           O
ATOM   3007  N   VAL A 186      82.490  55.710  94.624  1.00  0.00           N
ATOM   3009  CA  VAL A 186      83.150  54.820  95.554  1.00  0.00           C
ATOM   3011  CB  VAL A 186      82.200  54.050  96.464  1.00  0.00           C
ATOM   3013  CG1 VAL A 186      81.330  55.080  97.194  1.00  0.00           C
ATOM   3017  CG2 VAL A 186      81.270  53.080  95.714  1.00  0.00           C
ATOM   3021  C   VAL A 186      84.000  53.860  94.764  1.00  0.00           C
ATOM   3022  O   VAL A 186      83.560  53.230  93.804  1.00  0.00           O
ATOM   3023  N   GLN A 187      85.260  53.700  95.134  1.00  0.00           N
ATOM   3025  CA  GLN A 187      86.090  52.720  94.504  1.00  0.00           C
ATOM   3027  CB  GLN A 187      87.090  53.360  93.524  1.00  0.00           C
ATOM   3030  CG  GLN A 187      88.080  54.340  94.174  1.00  0.00           C
ATOM   3033  CD  GLN A 187      89.070  54.800  93.124  1.00  0.00           C
ATOM   3034  OE1 GLN A 187      88.970  55.890  92.564  1.00  0.00           O
ATOM   3035  NE2 GLN A 187      90.040  53.930  92.784  1.00  0.00           N
ATOM   3038  C   GLN A 187      86.830  51.980  95.574  1.00  0.00           C
ATOM   3039  O   GLN A 187      87.160  52.520  96.624  1.00  0.00           O
ATOM   3040  N   ALA A 188      87.110  50.700  95.304  1.00  0.00           N
ATOM   3042  CA  ALA A 188      87.910  49.900  96.174  1.00  0.00           C
ATOM   3044  CB  ALA A 188      87.030  49.180  97.204  1.00  0.00           C
ATOM   3048  C   ALA A 188      88.630  48.900  95.314  1.00  0.00           C
ATOM   3049  O   ALA A 188      88.220  48.610  94.194  1.00  0.00           O
ATOM   3050  N   GLY A 189      89.760  48.370  95.814  1.00  0.00           N
ATOM   3052  CA  GLY A 189      90.540  47.420  95.054  1.00  0.00           C
ATOM   3055  C   GLY A 189      91.520  46.730  95.934  1.00  0.00           C
ATOM   3056  O   GLY A 189      92.130  47.320  96.824  1.00  0.00           O
ATOM   3057  N   VAL A 190      91.690  45.430  95.674  1.00  0.00           N
ATOM   3059  CA  VAL A 190      92.530  44.550  96.464  1.00  0.00           C
ATOM   3061  CB  VAL A 190      91.800  43.290  96.934  1.00  0.00           C
ATOM   3063  CG1 VAL A 190      92.760  42.270  97.594  1.00  0.00           C
ATOM   3067  CG2 VAL A 190      90.710  43.720  97.934  1.00  0.00           C
ATOM   3071  C   VAL A 190      93.750  44.190  95.664  1.00  0.00           C
ATOM   3072  O   VAL A 190      93.680  43.550  94.614  1.00  0.00           O
ATOM   3073  N   PHE A 191      94.930  44.610  96.144  1.00  0.00           N
ATOM   3075  CA  PHE A 191      96.160  44.500  95.404  1.00  0.00           C
ATOM   3077  CB  PHE A 191      96.790  45.910  95.154  1.00  0.00           C
ATOM   3080  CG  PHE A 191      95.730  46.950  94.804  1.00  0.00           C
ATOM   3081  CD1 PHE A 191      94.850  46.750  93.724  1.00  0.00           C
ATOM   3083  CE1 PHE A 191      93.890  47.700  93.374  1.00  0.00           C
ATOM   3085  CZ  PHE A 191      93.770  48.880  94.124  1.00  0.00           C
ATOM   3087  CD2 PHE A 191      95.590  48.140  95.544  1.00  0.00           C
ATOM   3089  CE2 PHE A 191      94.610  49.090  95.224  1.00  0.00           C
ATOM   3091  C   PHE A 191      97.070  43.600  96.244  1.00  0.00           C
ATOM   3092  O   PHE A 191      96.810  43.280  97.404  1.00  0.00           O
ATOM   3093  N   ARG A 192      98.180  43.100  95.664  1.00  0.00           N
ATOM   3095  CA  ARG A 192      99.180  42.380  96.434  1.00  0.00           C
ATOM   3097  CB  ARG A 192      99.600  41.080  95.724  1.00  0.00           C
ATOM   3100  CG  ARG A 192      98.430  40.070  95.664  1.00  0.00           C
ATOM   3103  CD  ARG A 192      98.010  39.480  97.014  1.00  0.00           C
ATOM   3106  NE  ARG A 192      99.060  38.480  97.424  1.00  0.00           N
ATOM   3108  CZ  ARG A 192      99.000  37.190  97.144  1.00  0.00           C
ATOM   3109  NH1 ARG A 192      97.970  36.570  96.624  1.00  0.00           N
ATOM   3112  NH2 ARG A 192     100.050  36.450  97.454  1.00  0.00           N
ATOM   3115  C   ARG A 192     100.310  43.290  96.824  1.00  0.00           C
ATOM   3116  O   ARG A 192     100.260  44.500  96.654  1.00  0.00           O
ATOM   3117  N   PHE A 193     101.390  42.750  97.394  1.00  0.00           N
ATOM   3119  CA  PHE A 193     102.640  43.490  97.404  1.00  0.00           C
ATOM   3121  CB  PHE A 193     103.570  43.010  98.544  1.00  0.00           C
ATOM   3124  CG  PHE A 193     104.930  43.660  98.474  1.00  0.00           C
ATOM   3125  CD1 PHE A 193     105.120  44.970  98.904  1.00  0.00           C
ATOM   3127  CE1 PHE A 193     106.370  45.600  98.764  1.00  0.00           C
ATOM   3129  CZ  PHE A 193     107.430  44.910  98.164  1.00  0.00           C
ATOM   3131  CD2 PHE A 193     106.010  42.950  97.924  1.00  0.00           C
ATOM   3133  CE2 PHE A 193     107.250  43.580  97.764  1.00  0.00           C
ATOM   3135  C   PHE A 193     103.280  43.320  96.034  1.00  0.00           C
ATOM   3136  O   PHE A 193     103.690  42.230  95.694  1.00  0.00           O
ATOM   3137  N   ILE A 194     103.300  44.380  95.204  1.00  0.00           N
ATOM   3139  CA  ILE A 194     103.830  44.340  93.854  1.00  0.00           C
ATOM   3141  CB  ILE A 194     102.780  44.320  92.714  1.00  0.00           C
ATOM   3143  CG2 ILE A 194     103.480  43.870  91.404  1.00  0.00           C
ATOM   3147  CG1 ILE A 194     101.540  43.430  93.004  1.00  0.00           C
ATOM   3150  CD  ILE A 194     100.360  43.780  92.084  1.00  0.00           C
ATOM   3154  C   ILE A 194     104.640  45.600  93.714  1.00  0.00           C
ATOM   3155  O   ILE A 194     104.170  46.680  94.074  1.00  0.00           O
ATOM   3156  N   ASP A 195     105.870  45.510  93.204  1.00  0.00           N
ATOM   3158  CA  ASP A 195     106.820  46.590  93.054  1.00  0.00           C
ATOM   3160  CB  ASP A 195     108.110  46.050  92.364  1.00  0.00           C
ATOM   3163  CG  ASP A 195     108.770  44.910  93.124  1.00  0.00           C
ATOM   3164  OD1 ASP A 195     108.170  44.390  94.104  1.00  0.00           O
ATOM   3165  OD2 ASP A 195     109.840  44.460  92.644  1.00  0.00           O
ATOM   3166  C   ASP A 195     106.250  47.710  92.204  1.00  0.00           C
ATOM   3167  O   ASP A 195     106.350  48.900  92.504  1.00  0.00           O
ATOM   3168  N   TYR A 196     105.550  47.310  91.144  1.00  0.00           N
ATOM   3170  CA  TYR A 196     105.020  48.170  90.124  1.00  0.00           C
ATOM   3172  CB  TYR A 196     105.550  47.760  88.734  1.00  0.00           C
ATOM   3175  CG  TYR A 196     107.050  47.870  88.704  1.00  0.00           C
ATOM   3176  CD1 TYR A 196     107.670  49.130  88.774  1.00  0.00           C
ATOM   3178  CE1 TYR A 196     109.060  49.230  88.614  1.00  0.00           C
ATOM   3180  CZ  TYR A 196     109.820  48.090  88.354  1.00  0.00           C
ATOM   3181  OH  TYR A 196     111.180  48.250  88.024  1.00  0.00           O
ATOM   3183  CD2 TYR A 196     107.850  46.730  88.544  1.00  0.00           C
ATOM   3185  CE2 TYR A 196     109.230  46.830  88.354  1.00  0.00           C
ATOM   3187  C   TYR A 196     103.520  48.010  90.104  1.00  0.00           C
ATOM   3188  O   TYR A 196     103.020  46.900  90.284  1.00  0.00           O
ATOM   3189  N   GLN A 197     102.760  49.090  89.834  1.00  0.00           N
ATOM   3191  CA  GLN A 197     101.360  48.970  89.454  1.00  0.00           C
ATOM   3193  CB  GLN A 197     100.760  50.390  89.314  1.00  0.00           C
ATOM   3196  CG  GLN A 197      99.310  50.470  88.794  1.00  0.00           C
ATOM   3199  CD  GLN A 197      99.190  50.450  87.274  1.00  0.00           C
ATOM   3200  OE1 GLN A 197     100.150  50.520  86.504  1.00  0.00           O
ATOM   3201  NE2 GLN A 197      97.940  50.370  86.794  1.00  0.00           N
ATOM   3204  C   GLN A 197     101.130  48.060  88.234  1.00  0.00           C
ATOM   3205  O   GLN A 197     101.940  48.020  87.304  1.00  0.00           O
ATOM   3206  N   ARG A 198     100.080  47.190  88.234  1.00  0.00           N
ATOM   3208  CA  ARG A 198     100.080  46.030  87.344  1.00  0.00           C
ATOM   3210  CB  ARG A 198     101.000  44.910  87.924  1.00  0.00           C
ATOM   3213  CG  ARG A 198     101.560  43.910  86.894  1.00  0.00           C
ATOM   3216  CD  ARG A 198     102.150  44.610  85.654  1.00  0.00           C
ATOM   3219  NE  ARG A 198     103.340  43.830  85.214  1.00  0.00           N
ATOM   3221  CZ  ARG A 198     103.700  43.660  83.954  1.00  0.00           C
ATOM   3222  NH1 ARG A 198     103.070  44.180  82.924  1.00  0.00           N
ATOM   3225  NH2 ARG A 198     104.810  43.010  83.684  1.00  0.00           N
ATOM   3228  C   ARG A 198      98.680  45.490  87.154  1.00  0.00           C
ATOM   3229  O   ARG A 198      97.740  45.930  87.794  1.00  0.00           O
ATOM   3230  N   LEU A 199      98.490  44.520  86.224  1.00  0.00           N
ATOM   3232  CA  LEU A 199      97.200  43.930  85.894  1.00  0.00           C
ATOM   3234  CB  LEU A 199      97.250  43.210  84.514  1.00  0.00           C
ATOM   3237  CG  LEU A 199      97.740  44.040  83.304  1.00  0.00           C
ATOM   3239  CD1 LEU A 199      97.810  43.140  82.064  1.00  0.00           C
ATOM   3243  CD2 LEU A 199      96.830  45.240  82.974  1.00  0.00           C
ATOM   3247  C   LEU A 199      96.730  42.910  86.934  1.00  0.00           C
ATOM   3248  O   LEU A 199      95.620  42.400  86.874  1.00  0.00           O
ATOM   3249  N   LEU A 200      97.550  42.590  87.944  1.00  0.00           N
ATOM   3251  CA  LEU A 200      97.080  41.800  89.074  1.00  0.00           C
ATOM   3253  CB  LEU A 200      98.280  41.300  89.914  1.00  0.00           C
ATOM   3256  CG  LEU A 200      97.940  40.450  91.164  1.00  0.00           C
ATOM   3258  CD1 LEU A 200      97.130  39.190  90.814  1.00  0.00           C
ATOM   3262  CD2 LEU A 200      99.230  40.070  91.904  1.00  0.00           C
ATOM   3266  C   LEU A 200      96.100  42.590  89.954  1.00  0.00           C
ATOM   3267  O   LEU A 200      95.290  42.020  90.684  1.00  0.00           O
ATOM   3268  N   GLU A 201      96.160  43.940  89.874  1.00  0.00           N
ATOM   3270  CA  GLU A 201      95.260  44.830  90.564  1.00  0.00           C
ATOM   3272  CB  GLU A 201      95.670  46.330  90.384  1.00  0.00           C
ATOM   3275  CG  GLU A 201      97.030  46.730  91.044  1.00  0.00           C
ATOM   3278  CD  GLU A 201      97.300  48.240  91.184  1.00  0.00           C
ATOM   3279  OE1 GLU A 201      96.690  49.050  90.444  1.00  0.00           O
ATOM   3280  OE2 GLU A 201      98.190  48.630  92.004  1.00  0.00           O
ATOM   3281  C   GLU A 201      93.770  44.620  90.214  1.00  0.00           C
ATOM   3282  O   GLU A 201      93.320  44.890  89.104  1.00  0.00           O
ATOM   3283  N   GLY A 202      92.970  44.120  91.184  1.00  0.00           N
ATOM   3285  CA  GLY A 202      91.520  44.030  91.034  1.00  0.00           C
ATOM   3288  C   GLY A 202      90.840  45.260  91.564  1.00  0.00           C
ATOM   3289  O   GLY A 202      91.220  45.770  92.614  1.00  0.00           O
ATOM   3290  N   GLU A 203      89.790  45.760  90.894  1.00  0.00           N
ATOM   3292  CA  GLU A 203      89.140  47.000  91.274  1.00  0.00           C
ATOM   3294  CB  GLU A 203      89.650  48.220  90.434  1.00  0.00           C
ATOM   3297  CG  GLU A 203      91.140  48.610  90.654  1.00  0.00           C
ATOM   3300  CD  GLU A 203      91.490  49.980  90.074  1.00  0.00           C
ATOM   3301  OE1 GLU A 203      90.570  50.660  89.514  1.00  0.00           O
ATOM   3302  OE2 GLU A 203      92.670  50.400  90.224  1.00  0.00           O
ATOM   3303  C   GLU A 203      87.620  46.920  91.134  1.00  0.00           C
ATOM   3304  O   GLU A 203      87.090  46.360  90.174  1.00  0.00           O
ATOM   3305  N   VAL A 204      86.890  47.520  92.094  1.00  0.00           N
ATOM   3307  CA  VAL A 204      85.440  47.610  92.134  1.00  0.00           C
ATOM   3309  CB  VAL A 204      84.830  47.000  93.404  1.00  0.00           C
ATOM   3311  CG1 VAL A 204      83.300  47.120  93.374  1.00  0.00           C
ATOM   3315  CG2 VAL A 204      85.240  45.520  93.484  1.00  0.00           C
ATOM   3319  C   VAL A 204      85.110  49.070  92.134  1.00  0.00           C
ATOM   3320  O   VAL A 204      85.570  49.810  93.014  1.00  0.00           O
ATOM   3321  N   GLY A 205      84.330  49.560  91.154  1.00  0.00           N
ATOM   3323  CA  GLY A 205      83.960  50.960  91.094  1.00  0.00           C
ATOM   3326  C   GLY A 205      82.490  51.080  90.954  1.00  0.00           C
ATOM   3327  O   GLY A 205      81.840  50.350  90.204  1.00  0.00           O
ATOM   3328  N   TYR A 206      81.910  52.050  91.644  1.00  0.00           N
ATOM   3330  CA  TYR A 206      80.500  52.340  91.574  1.00  0.00           C
ATOM   3332  CB  TYR A 206      79.700  51.550  92.634  1.00  0.00           C
ATOM   3335  CG  TYR A 206      78.260  51.990  92.664  1.00  0.00           C
ATOM   3336  CD1 TYR A 206      77.350  51.450  91.744  1.00  0.00           C
ATOM   3338  CE1 TYR A 206      76.050  51.970  91.674  1.00  0.00           C
ATOM   3340  CZ  TYR A 206      75.650  53.000  92.534  1.00  0.00           C
ATOM   3341  OH  TYR A 206      74.360  53.520  92.454  1.00  0.00           O
ATOM   3343  CD2 TYR A 206      77.850  53.020  93.534  1.00  0.00           C
ATOM   3345  CE2 TYR A 206      76.540  53.530  93.454  1.00  0.00           C
ATOM   3347  C   TYR A 206      80.330  53.830  91.734  1.00  0.00           C
ATOM   3348  O   TYR A 206      80.950  54.480  92.584  1.00  0.00           O
ATOM   3349  N   THR A 207      79.460  54.420  90.904  1.00  0.00           N
ATOM   3351  CA  THR A 207      79.140  55.830  90.954  1.00  0.00           C
ATOM   3353  CB  THR A 207      79.670  56.610  89.764  1.00  0.00           C
ATOM   3355  OG1 THR A 207      79.190  56.050  88.544  1.00  0.00           O
ATOM   3357  CG2 THR A 207      81.180  56.500  89.754  1.00  0.00           C
ATOM   3361  C   THR A 207      77.650  55.990  90.944  1.00  0.00           C
ATOM   3362  O   THR A 207      76.890  55.110  90.544  1.00  0.00           O
ATOM   3363  N   SER A 208      77.190  57.160  91.364  1.00  0.00           N
ATOM   3365  CA  SER A 208      75.810  57.550  91.234  1.00  0.00           C
ATOM   3367  CB  SER A 208      75.050  57.160  92.514  1.00  0.00           C
ATOM   3370  OG  SER A 208      73.700  57.610  92.554  1.00  0.00           O
ATOM   3372  C   SER A 208      75.740  59.040  91.034  1.00  0.00           C
ATOM   3373  O   SER A 208      76.470  59.800  91.674  1.00  0.00           O
ATOM   3374  N   ASN A 209      74.850  59.500  90.144  1.00  0.00           N
ATOM   3376  CA  ASN A 209      74.470  60.890  90.094  1.00  0.00           C
ATOM   3378  CB  ASN A 209      74.780  61.550  88.724  1.00  0.00           C
ATOM   3381  CG  ASN A 209      76.270  61.760  88.494  1.00  0.00           C
ATOM   3382  OD1 ASN A 209      76.780  62.880  88.614  1.00  0.00           O
ATOM   3383  ND2 ASN A 209      77.010  60.710  88.084  1.00  0.00           N
ATOM   3386  C   ASN A 209      72.980  60.940  90.334  1.00  0.00           C
ATOM   3387  O   ASN A 209      72.200  60.200  89.744  1.00  0.00           O
ATOM   3388  N   GLU A 210      72.510  61.830  91.224  1.00  0.00           N
ATOM   3390  CA  GLU A 210      71.090  62.050  91.324  1.00  0.00           C
ATOM   3392  CB  GLU A 210      70.760  62.840  92.604  1.00  0.00           C
ATOM   3395  CG  GLU A 210      69.250  62.840  92.944  1.00  0.00           C
ATOM   3398  CD  GLU A 210      69.000  63.520  94.274  1.00  0.00           C
ATOM   3399  OE1 GLU A 210      69.960  63.960  94.944  1.00  0.00           O
ATOM   3400  OE2 GLU A 210      67.800  63.640  94.654  1.00  0.00           O
ATOM   3401  C   GLU A 210      70.540  62.710  90.044  1.00  0.00           C
ATOM   3402  O   GLU A 210      71.190  63.580  89.464  1.00  0.00           O
ATOM   3403  N   PRO A 211      69.400  62.310  89.504  1.00  0.00           N
ATOM   3404  CD  PRO A 211      68.830  60.980  89.714  1.00  0.00           C
ATOM   3407  CA  PRO A 211      68.840  62.940  88.324  1.00  0.00           C
ATOM   3409  CB  PRO A 211      67.580  62.110  88.024  1.00  0.00           C
ATOM   3412  CG  PRO A 211      67.970  60.710  88.484  1.00  0.00           C
ATOM   3415  C   PRO A 211      68.510  64.410  88.484  1.00  0.00           C
ATOM   3416  O   PRO A 211      67.650  64.740  89.314  1.00  0.00           O
ATOM   3417  N   VAL A 212      69.090  65.320  87.654  1.00  0.00           N
ATOM   3419  CA  VAL A 212      68.800  66.750  87.704  1.00  0.00           C
ATOM   3421  CB  VAL A 212      69.600  67.550  86.674  1.00  0.00           C
ATOM   3423  CG1 VAL A 212      69.320  69.060  86.854  1.00  0.00           C
ATOM   3427  CG2 VAL A 212      71.110  67.280  86.824  1.00  0.00           C
ATOM   3431  C   VAL A 212      67.300  67.010  87.504  1.00  0.00           C
ATOM   3432  O   VAL A 212      66.660  67.800  88.184  1.00  0.00           O
ATOM   3433  N   MET A 213      66.710  66.220  86.584  1.00  0.00           N
ATOM   3435  CA  MET A 213      65.290  66.120  86.344  1.00  0.00           C
ATOM   3437  CB  MET A 213      65.110  64.990  85.294  1.00  0.00           C
ATOM   3440  CG  MET A 213      63.670  64.670  84.854  1.00  0.00           C
ATOM   3443  SD  MET A 213      63.580  63.250  83.724  1.00  0.00           S
ATOM   3444  CE  MET A 213      63.410  61.980  85.014  1.00  0.00           C
ATOM   3448  C   MET A 213      64.420  65.780  87.564  1.00  0.00           C
ATOM   3449  O   MET A 213      63.400  66.430  87.814  1.00  0.00           O
ATOM   3450  N   LEU A 214      64.810  64.780  88.374  1.00  0.00           N
ATOM   3452  CA  LEU A 214      64.070  64.350  89.554  1.00  0.00           C
ATOM   3454  CB  LEU A 214      64.630  63.010  90.084  1.00  0.00           C
ATOM   3457  CG  LEU A 214      63.840  62.340  91.224  1.00  0.00           C
ATOM   3459  CD1 LEU A 214      62.380  62.120  90.834  1.00  0.00           C
ATOM   3463  CD2 LEU A 214      64.490  61.010  91.614  1.00  0.00           C
ATOM   3467  C   LEU A 214      64.100  65.380  90.664  1.00  0.00           C
ATOM   3468  O   LEU A 214      63.110  65.640  91.354  1.00  0.00           O
ATOM   3469  N   CYS A 215      65.280  66.000  90.844  1.00  0.00           N
ATOM   3471  CA  CYS A 215      65.520  67.100  91.754  1.00  0.00           C
ATOM   3473  CB  CYS A 215      67.020  67.500  91.774  1.00  0.00           C
ATOM   3476  SG  CYS A 215      68.000  66.150  92.464  1.00  0.00           S
ATOM   3478  C   CYS A 215      64.710  68.330  91.434  1.00  0.00           C
ATOM   3479  O   CYS A 215      64.130  68.950  92.334  1.00  0.00           O
ATOM   3480  N   LEU A 216      64.630  68.680  90.144  1.00  0.00           N
ATOM   3482  CA  LEU A 216      63.750  69.720  89.664  1.00  0.00           C
ATOM   3484  CB  LEU A 216      63.970  69.940  88.144  1.00  0.00           C
ATOM   3487  CG  LEU A 216      63.080  71.040  87.524  1.00  0.00           C
ATOM   3489  CD1 LEU A 216      63.280  72.380  88.234  1.00  0.00           C
ATOM   3493  CD2 LEU A 216      63.340  71.170  86.014  1.00  0.00           C
ATOM   3497  C   LEU A 216      62.290  69.420  89.944  1.00  0.00           C
ATOM   3498  O   LEU A 216      61.580  70.260  90.484  1.00  0.00           O
ATOM   3499  N   MET A 217      61.810  68.190  89.674  1.00  0.00           N
ATOM   3501  CA  MET A 217      60.450  67.810  90.014  1.00  0.00           C
ATOM   3503  CB  MET A 217      60.120  66.390  89.484  1.00  0.00           C
ATOM   3506  CG  MET A 217      58.660  65.980  89.694  1.00  0.00           C
ATOM   3509  SD  MET A 217      57.510  67.120  88.864  1.00  0.00           S
ATOM   3510  CE  MET A 217      56.020  66.140  89.104  1.00  0.00           C
ATOM   3514  C   MET A 217      60.150  67.880  91.514  1.00  0.00           C
ATOM   3515  O   MET A 217      59.170  68.490  91.944  1.00  0.00           O
ATOM   3516  N   SER A 218      61.070  67.350  92.364  1.00  0.00           N
ATOM   3518  CA  SER A 218      60.940  67.390  93.814  1.00  0.00           C
ATOM   3520  CB  SER A 218      62.200  66.830  94.564  1.00  0.00           C
ATOM   3523  OG  SER A 218      62.350  65.420  94.494  1.00  0.00           O
ATOM   3525  C   SER A 218      60.800  68.800  94.364  1.00  0.00           C
ATOM   3526  O   SER A 218      60.000  69.080  95.254  1.00  0.00           O
ATOM   3527  N   ALA A 219      61.630  69.720  93.844  1.00  0.00           N
ATOM   3529  CA  ALA A 219      61.620  71.110  94.194  1.00  0.00           C
ATOM   3531  CB  ALA A 219      62.910  71.730  93.684  1.00  0.00           C
ATOM   3535  C   ALA A 219      60.400  71.870  93.674  1.00  0.00           C
ATOM   3536  O   ALA A 219      59.880  72.760  94.354  1.00  0.00           O
ATOM   3537  N   ILE A 220      59.900  71.520  92.474  1.00  0.00           N
ATOM   3539  CA  ILE A 220      58.620  72.010  91.974  1.00  0.00           C
ATOM   3541  CB  ILE A 220      58.390  71.700  90.484  1.00  0.00           C
ATOM   3543  CG2 ILE A 220      56.950  72.090  90.064  1.00  0.00           C
ATOM   3547  CG1 ILE A 220      59.420  72.420  89.584  1.00  0.00           C
ATOM   3550  CD  ILE A 220      59.470  71.910  88.144  1.00  0.00           C
ATOM   3554  C   ILE A 220      57.440  71.590  92.824  1.00  0.00           C
ATOM   3555  O   ILE A 220      56.640  72.430  93.244  1.00  0.00           O
ATOM   3556  N   GLU A 221      57.350  70.300  93.194  1.00  0.00           N
ATOM   3558  CA  GLU A 221      56.340  69.800  94.104  1.00  0.00           C
ATOM   3560  CB  GLU A 221      56.490  68.270  94.244  1.00  0.00           C
ATOM   3563  CG  GLU A 221      56.210  67.490  92.934  1.00  0.00           C
ATOM   3566  CD  GLU A 221      56.610  66.030  93.054  1.00  0.00           C
ATOM   3567  OE1 GLU A 221      57.810  65.750  93.354  1.00  0.00           O
ATOM   3568  OE2 GLU A 221      55.720  65.170  92.864  1.00  0.00           O
ATOM   3569  C   GLU A 221      56.360  70.440  95.484  1.00  0.00           C
ATOM   3570  O   GLU A 221      55.330  70.840  96.004  1.00  0.00           O
ATOM   3571  N   THR A 222      57.550  70.630  96.094  1.00  0.00           N
ATOM   3573  CA  THR A 222      57.680  71.390  97.344  1.00  0.00           C
ATOM   3575  CB  THR A 222      59.040  71.200  98.024  1.00  0.00           C
ATOM   3577  OG1 THR A 222      58.880  71.170  99.444  1.00  0.00           O
ATOM   3579  CG2 THR A 222      60.090  72.270  97.694  1.00  0.00           C
ATOM   3583  C   THR A 222      57.250  72.840  97.214  1.00  0.00           C
ATOM   3584  O   THR A 222      56.570  73.380  98.094  1.00  0.00           O
ATOM   3585  N   GLY A 223      57.550  73.520  96.084  1.00  0.00           N
ATOM   3587  CA  GLY A 223      57.040  74.860  95.764  1.00  0.00           C
ATOM   3590  C   GLY A 223      55.540  74.960  95.744  1.00  0.00           C
ATOM   3591  O   GLY A 223      54.970  75.880  96.324  1.00  0.00           O
ATOM   3592  N   VAL A 224      54.850  73.990  95.124  1.00  0.00           N
ATOM   3594  CA  VAL A 224      53.380  73.950  95.104  1.00  0.00           C
ATOM   3596  CB  VAL A 224      52.860  72.800  94.244  1.00  0.00           C
ATOM   3598  CG1 VAL A 224      51.320  72.650  94.344  1.00  0.00           C
ATOM   3602  CG2 VAL A 224      53.250  73.060  92.784  1.00  0.00           C
ATOM   3606  C   VAL A 224      52.770  73.900  96.504  1.00  0.00           C
ATOM   3607  O   VAL A 224      51.810  74.600  96.814  1.00  0.00           O
ATOM   3608  N   ILE A 225      53.350  73.090  97.414  1.00  0.00           N
ATOM   3610  CA  ILE A 225      52.910  72.970  98.794  1.00  0.00           C
ATOM   3612  CB  ILE A 225      53.620  71.840  99.534  1.00  0.00           C
ATOM   3614  CG2 ILE A 225      52.980  71.710 100.944  1.00  0.00           C
ATOM   3618  CG1 ILE A 225      53.540  70.510  98.764  1.00  0.00           C
ATOM   3621  CD  ILE A 225      54.580  69.460  99.184  1.00  0.00           C
ATOM   3625  C   ILE A 225      53.030  74.280  99.564  1.00  0.00           C
ATOM   3626  O   ILE A 225      52.140  74.650 100.324  1.00  0.00           O
ATOM   3627  N   PHE A 226      54.140  75.020  99.374  1.00  0.00           N
ATOM   3629  CA  PHE A 226      54.280  76.350  99.934  1.00  0.00           C
ATOM   3631  CB  PHE A 226      55.690  76.960  99.694  1.00  0.00           C
ATOM   3634  CG  PHE A 226      56.740  76.210 100.454  1.00  0.00           C
ATOM   3635  CD1 PHE A 226      56.740  76.220 101.864  1.00  0.00           C
ATOM   3637  CE1 PHE A 226      57.730  75.530 102.584  1.00  0.00           C
ATOM   3639  CZ  PHE A 226      58.730  74.840 101.894  1.00  0.00           C
ATOM   3641  CD2 PHE A 226      57.770  75.540  99.784  1.00  0.00           C
ATOM   3643  CE2 PHE A 226      58.750  74.830 100.494  1.00  0.00           C
ATOM   3645  C   PHE A 226      53.210  77.320  99.444  1.00  0.00           C
ATOM   3646  O   PHE A 226      52.560  77.980 100.254  1.00  0.00           O
ATOM   3647  N   LEU A 227      52.930  77.360  98.124  1.00  0.00           N
ATOM   3649  CA  LEU A 227      51.870  78.170  97.574  1.00  0.00           C
ATOM   3651  CB  LEU A 227      51.840  78.070  96.024  1.00  0.00           C
ATOM   3654  CG  LEU A 227      53.110  78.570  95.304  1.00  0.00           C
ATOM   3656  CD1 LEU A 227      52.960  78.390  93.794  1.00  0.00           C
ATOM   3660  CD2 LEU A 227      53.440  80.040  95.584  1.00  0.00           C
ATOM   3664  C   LEU A 227      50.480  77.830  98.124  1.00  0.00           C
ATOM   3665  O   LEU A 227      49.700  78.710  98.484  1.00  0.00           O
ATOM   3666  N   ILE A 228      50.140  76.530  98.224  1.00  0.00           N
ATOM   3668  CA  ILE A 228      48.910  76.070  98.854  1.00  0.00           C
ATOM   3670  CB  ILE A 228      48.700  74.570  98.714  1.00  0.00           C
ATOM   3672  CG2 ILE A 228      47.470  74.100  99.544  1.00  0.00           C
ATOM   3676  CG1 ILE A 228      48.530  74.170  97.234  1.00  0.00           C
ATOM   3679  CD  ILE A 228      48.730  72.670  97.004  1.00  0.00           C
ATOM   3683  C   ILE A 228      48.790  76.460 100.324  1.00  0.00           C
ATOM   3684  O   ILE A 228      47.780  77.020 100.734  1.00  0.00           O
ATOM   3685  N   ASN A 229      49.830  76.200 101.134  1.00  0.00           N
ATOM   3687  CA  ASN A 229      49.830  76.520 102.554  1.00  0.00           C
ATOM   3689  CB  ASN A 229      51.100  75.920 103.204  1.00  0.00           C
ATOM   3692  CG  ASN A 229      51.060  76.000 104.734  1.00  0.00           C
ATOM   3693  OD1 ASN A 229      50.050  75.780 105.404  1.00  0.00           O
ATOM   3694  ND2 ASN A 229      52.220  76.340 105.324  1.00  0.00           N
ATOM   3697  C   ASN A 229      49.700  78.010 102.814  1.00  0.00           C
ATOM   3698  O   ASN A 229      48.890  78.420 103.654  1.00  0.00           O
ATOM   3699  N   ASP A 230      50.440  78.830 102.044  1.00  0.00           N
ATOM   3701  CA  ASP A 230      50.370  80.280 102.074  1.00  0.00           C
ATOM   3703  CB  ASP A 230      51.480  80.800 101.114  1.00  0.00           C
ATOM   3706  CG  ASP A 230      51.670  82.300 101.154  1.00  0.00           C
ATOM   3707  OD1 ASP A 230      51.220  82.930 102.144  1.00  0.00           O
ATOM   3708  OD2 ASP A 230      52.340  82.820 100.234  1.00  0.00           O
ATOM   3709  C   ASP A 230      48.980  80.780 101.684  1.00  0.00           C
ATOM   3710  O   ASP A 230      48.330  81.540 102.404  1.00  0.00           O
ATOM   3711  N   GLY A 231      48.390  80.240 100.604  1.00  0.00           N
ATOM   3713  CA  GLY A 231      47.050  80.600 100.164  1.00  0.00           C
ATOM   3716  C   GLY A 231      45.950  80.370 101.174  1.00  0.00           C
ATOM   3717  O   GLY A 231      45.010  81.160 101.254  1.00  0.00           O
ATOM   3718  N   ILE A 232      46.070  79.300 101.994  1.00  0.00           N
ATOM   3720  CA  ILE A 232      45.200  79.010 103.134  1.00  0.00           C
ATOM   3722  CB  ILE A 232      45.480  77.620 103.734  1.00  0.00           C
ATOM   3724  CG2 ILE A 232      44.630  77.360 105.004  1.00  0.00           C
ATOM   3728  CG1 ILE A 232      45.220  76.480 102.724  1.00  0.00           C
ATOM   3731  CD  ILE A 232      45.830  75.130 103.134  1.00  0.00           C
ATOM   3735  C   ILE A 232      45.220  80.110 104.214  1.00  0.00           C
ATOM   3736  O   ILE A 232      44.200  80.460 104.814  1.00  0.00           O
ATOM   3737  N   ASP A 233      46.400  80.700 104.494  1.00  0.00           N
ATOM   3739  CA  ASP A 233      46.590  81.680 105.554  1.00  0.00           C
ATOM   3741  CB  ASP A 233      47.880  81.290 106.314  1.00  0.00           C
ATOM   3744  CG  ASP A 233      49.260  81.690 105.774  1.00  0.00           C
ATOM   3745  OD1 ASP A 233      50.150  80.820 105.944  1.00  0.00           O
ATOM   3746  OD2 ASP A 233      49.500  82.870 105.424  1.00  0.00           O
ATOM   3747  C   ASP A 233      46.560  83.130 105.074  1.00  0.00           C
ATOM   3748  O   ASP A 233      46.450  84.070 105.864  1.00  0.00           O
ATOM   3749  N   ARG A 234      46.530  83.300 103.744  1.00  0.00           N
ATOM   3751  CA  ARG A 234      46.250  84.530 103.044  1.00  0.00           C
ATOM   3753  CB  ARG A 234      47.160  84.600 101.794  1.00  0.00           C
ATOM   3756  CG  ARG A 234      48.670  84.730 102.114  1.00  0.00           C
ATOM   3759  CD  ARG A 234      49.190  86.160 102.284  1.00  0.00           C
ATOM   3762  NE  ARG A 234      49.190  86.760 100.914  1.00  0.00           N
ATOM   3764  CZ  ARG A 234      49.670  87.960 100.594  1.00  0.00           C
ATOM   3765  NH1 ARG A 234      50.190  88.800 101.454  1.00  0.00           N
ATOM   3768  NH2 ARG A 234      49.710  88.300  99.324  1.00  0.00           N
ATOM   3771  C   ARG A 234      44.810  84.600 102.574  1.00  0.00           C
ATOM   3772  O   ARG A 234      44.370  85.630 102.054  1.00  0.00           O
ATOM   3773  N   GLY A 235      44.030  83.510 102.754  1.00  0.00           N
ATOM   3775  CA  GLY A 235      42.590  83.480 102.504  1.00  0.00           C
ATOM   3778  C   GLY A 235      42.170  83.530 101.064  1.00  0.00           C
ATOM   3779  O   GLY A 235      41.050  83.950 100.764  1.00  0.00           O
ATOM   3780  N   LEU A 236      43.030  83.070 100.144  1.00  0.00           N
ATOM   3782  CA  LEU A 236      42.700  82.800  98.744  1.00  0.00           C
ATOM   3784  CB  LEU A 236      43.960  82.390  97.924  1.00  0.00           C
ATOM   3787  CG  LEU A 236      44.960  83.510  97.514  1.00  0.00           C
ATOM   3789  CD1 LEU A 236      45.610  84.220  98.704  1.00  0.00           C
ATOM   3793  CD2 LEU A 236      46.050  82.900  96.624  1.00  0.00           C
ATOM   3797  C   LEU A 236      41.680  81.680  98.634  1.00  0.00           C
ATOM   3798  O   LEU A 236      40.770  81.690  97.814  1.00  0.00           O
ATOM   3799  N   TRP A 237      41.870  80.660  99.484  1.00  0.00           N
ATOM   3801  CA  TRP A 237      41.170  79.400  99.464  1.00  0.00           C
ATOM   3803  CB  TRP A 237      41.830  78.430  98.434  1.00  0.00           C
ATOM   3806  CG  TRP A 237      43.340  78.340  98.434  1.00  0.00           C
ATOM   3807  CD1 TRP A 237      44.130  77.740  99.374  1.00  0.00           C
ATOM   3809  NE1 TRP A 237      45.440  77.730  98.944  1.00  0.00           N
ATOM   3811  CE2 TRP A 237      45.530  78.380  97.744  1.00  0.00           C
ATOM   3812  CD2 TRP A 237      44.220  78.790  97.394  1.00  0.00           C
ATOM   3813  CE3 TRP A 237      44.040  79.500  96.204  1.00  0.00           C
ATOM   3815  CZ3 TRP A 237      45.140  79.770  95.394  1.00  0.00           C
ATOM   3817  CZ2 TRP A 237      46.630  78.670  96.954  1.00  0.00           C
ATOM   3819  CH2 TRP A 237      46.420  79.380  95.774  1.00  0.00           C
ATOM   3821  C   TRP A 237      41.180  78.790 100.854  1.00  0.00           C
ATOM   3822  O   TRP A 237      42.110  79.000 101.624  1.00  0.00           O
ATOM   3823  N   ASP A 238      40.140  78.020 101.204  1.00  0.00           N
ATOM   3825  CA  ASP A 238      39.990  77.430 102.514  1.00  0.00           C
ATOM   3827  CB  ASP A 238      38.720  78.000 103.234  1.00  0.00           C
ATOM   3830  CG  ASP A 238      38.820  79.350 103.954  1.00  0.00           C
ATOM   3831  OD1 ASP A 238      39.120  80.400 103.364  1.00  0.00           O
ATOM   3832  OD2 ASP A 238      38.490  79.330 105.174  1.00  0.00           O
ATOM   3833  C   ASP A 238      39.880  75.890 102.374  1.00  0.00           C
ATOM   3834  O   ASP A 238      39.360  75.330 101.414  1.00  0.00           O
ATOM   3835  N   LEU A 239      40.380  75.140 103.384  1.00  0.00           N
ATOM   3837  CA  LEU A 239      40.150  73.700 103.524  1.00  0.00           C
ATOM   3839  CB  LEU A 239      40.900  73.150 104.764  1.00  0.00           C
ATOM   3842  CG  LEU A 239      42.430  73.330 104.694  1.00  0.00           C
ATOM   3844  CD1 LEU A 239      43.120  72.870 105.984  1.00  0.00           C
ATOM   3848  CD2 LEU A 239      43.000  72.510 103.534  1.00  0.00           C
ATOM   3852  C   LEU A 239      38.690  73.320 103.624  1.00  0.00           C
ATOM   3853  O   LEU A 239      37.870  74.120 104.094  1.00  0.00           O
ATOM   3854  N   GLN A 240      38.290  72.120 103.164  1.00  0.00           N
ATOM   3856  CA  GLN A 240      36.940  71.630 103.404  1.00  0.00           C
ATOM   3858  CB  GLN A 240      36.570  70.440 102.494  1.00  0.00           C
ATOM   3861  CG  GLN A 240      37.350  69.130 102.754  1.00  0.00           C
ATOM   3864  CD  GLN A 240      37.060  68.020 101.754  1.00  0.00           C
ATOM   3865  OE1 GLN A 240      37.420  66.860 101.914  1.00  0.00           O
ATOM   3866  NE2 GLN A 240      36.350  68.370 100.654  1.00  0.00           N
ATOM   3869  C   GLN A 240      36.620  71.340 104.864  1.00  0.00           C
ATOM   3870  O   GLN A 240      35.570  71.750 105.354  1.00  0.00           O
ATOM   3871  N   ASN A 241      37.540  70.710 105.624  1.00  0.00           N
ATOM   3873  CA  ASN A 241      37.390  70.600 107.064  1.00  0.00           C
ATOM   3875  CB  ASN A 241      37.600  69.160 107.604  1.00  0.00           C
ATOM   3878  CG  ASN A 241      36.650  68.140 106.974  1.00  0.00           C
ATOM   3879  OD1 ASN A 241      35.540  67.900 107.474  1.00  0.00           O
ATOM   3880  ND2 ASN A 241      37.160  67.430 105.944  1.00  0.00           N
ATOM   3883  C   ASN A 241      38.410  71.500 107.744  1.00  0.00           C
ATOM   3884  O   ASN A 241      39.610  71.420 107.544  1.00  0.00           O
ATOM   3885  N   LYS A 242      37.950  72.380 108.654  1.00  0.00           N
ATOM   3887  CA  LYS A 242      38.810  73.380 109.254  1.00  0.00           C
ATOM   3889  CB  LYS A 242      37.900  74.480 109.854  1.00  0.00           C
ATOM   3892  CG  LYS A 242      38.620  75.730 110.354  1.00  0.00           C
ATOM   3895  CD  LYS A 242      39.320  76.570 109.254  1.00  0.00           C
ATOM   3898  CE  LYS A 242      38.390  77.090 108.134  1.00  0.00           C
ATOM   3901  NZ  LYS A 242      39.140  78.000 107.244  1.00  0.00           N
ATOM   3905  C   LYS A 242      39.710  72.730 110.304  1.00  0.00           C
ATOM   3906  O   LYS A 242      40.780  73.220 110.664  1.00  0.00           O
ATOM   3907  N   ALA A 243      39.320  71.510 110.714  1.00  0.00           N
ATOM   3909  CA  ALA A 243      40.090  70.550 111.454  1.00  0.00           C
ATOM   3911  CB  ALA A 243      39.120  69.400 111.704  1.00  0.00           C
ATOM   3915  C   ALA A 243      41.320  70.000 110.724  1.00  0.00           C
ATOM   3916  O   ALA A 243      42.260  69.500 111.334  1.00  0.00           O
ATOM   3917  N   GLU A 244      41.410  70.130 109.384  1.00  0.00           N
ATOM   3919  CA  GLU A 244      42.550  69.620 108.654  1.00  0.00           C
ATOM   3921  CB  GLU A 244      42.110  69.210 107.234  1.00  0.00           C
ATOM   3924  CG  GLU A 244      41.230  67.930 107.214  1.00  0.00           C
ATOM   3927  CD  GLU A 244      40.560  67.590 105.874  1.00  0.00           C
ATOM   3928  OE1 GLU A 244      39.880  68.460 105.254  1.00  0.00           O
ATOM   3929  OE2 GLU A 244      40.650  66.390 105.494  1.00  0.00           O
ATOM   3930  C   GLU A 244      43.690  70.650 108.624  1.00  0.00           C
ATOM   3931  O   GLU A 244      44.780  70.460 108.104  1.00  0.00           O
ATOM   3932  N   ARG A 245      43.480  71.800 109.294  1.00  0.00           N
ATOM   3934  CA  ARG A 245      44.520  72.780 109.564  1.00  0.00           C
ATOM   3936  CB  ARG A 245      43.960  74.080 110.184  1.00  0.00           C
ATOM   3939  CG  ARG A 245      43.250  75.050 109.204  1.00  0.00           C
ATOM   3942  CD  ARG A 245      44.150  75.820 108.224  1.00  0.00           C
ATOM   3945  NE  ARG A 245      45.090  76.680 109.014  1.00  0.00           N
ATOM   3947  CZ  ARG A 245      45.200  78.010 108.974  1.00  0.00           C
ATOM   3948  NH1 ARG A 245      44.420  78.800 108.284  1.00  0.00           N
ATOM   3951  NH2 ARG A 245      46.190  78.550 109.674  1.00  0.00           N
ATOM   3954  C   ARG A 245      45.660  72.240 110.424  1.00  0.00           C
ATOM   3955  O   ARG A 245      46.790  72.730 110.334  1.00  0.00           O
ATOM   3956  N   GLN A 246      45.420  71.210 111.244  1.00  0.00           N
ATOM   3958  CA  GLN A 246      46.430  70.630 112.114  1.00  0.00           C
ATOM   3960  CB  GLN A 246      45.840  70.190 113.484  1.00  0.00           C
ATOM   3963  CG  GLN A 246      45.410  71.340 114.434  1.00  0.00           C
ATOM   3966  CD  GLN A 246      44.380  72.270 113.784  1.00  0.00           C
ATOM   3967  OE1 GLN A 246      43.240  71.900 113.544  1.00  0.00           O
ATOM   3968  NE2 GLN A 246      44.830  73.500 113.444  1.00  0.00           N
ATOM   3971  C   GLN A 246      47.110  69.450 111.434  1.00  0.00           C
ATOM   3972  O   GLN A 246      47.790  68.650 112.074  1.00  0.00           O
ATOM   3973  N   ASN A 247      46.910  69.280 110.114  1.00  0.00           N
ATOM   3975  CA  ASN A 247      47.480  68.190 109.344  1.00  0.00           C
ATOM   3977  CB  ASN A 247      46.940  68.280 107.884  1.00  0.00           C
ATOM   3980  CG  ASN A 247      47.350  67.110 106.994  1.00  0.00           C
ATOM   3981  OD1 ASN A 247      48.500  67.020 106.584  1.00  0.00           O
ATOM   3982  ND2 ASN A 247      46.370  66.240 106.644  1.00  0.00           N
ATOM   3985  C   ASN A 247      49.010  68.190 109.394  1.00  0.00           C
ATOM   3986  O   ASN A 247      49.630  69.260 109.324  1.00  0.00           O
ATOM   3987  N   ASP A 248      49.640  66.990 109.554  1.00  0.00           N
ATOM   3989  CA  ASP A 248      51.060  66.840 109.844  1.00  0.00           C
ATOM   3991  CB  ASP A 248      51.470  65.350 110.114  1.00  0.00           C
ATOM   3994  CG  ASP A 248      51.260  64.380 108.964  1.00  0.00           C
ATOM   3995  OD1 ASP A 248      50.190  64.450 108.304  1.00  0.00           O
ATOM   3996  OD2 ASP A 248      52.100  63.450 108.814  1.00  0.00           O
ATOM   3997  C   ASP A 248      51.910  67.470 108.744  1.00  0.00           C
ATOM   3998  O   ASP A 248      52.870  68.180 109.014  1.00  0.00           O
ATOM   3999  N   ILE A 249      51.510  67.260 107.484  1.00  0.00           N
ATOM   4001  CA  ILE A 249      52.110  67.860 106.314  1.00  0.00           C
ATOM   4003  CB  ILE A 249      51.440  67.320 105.064  1.00  0.00           C
ATOM   4005  CG2 ILE A 249      52.130  67.890 103.814  1.00  0.00           C
ATOM   4009  CG1 ILE A 249      51.500  65.770 105.034  1.00  0.00           C
ATOM   4012  CD  ILE A 249      50.590  65.180 103.964  1.00  0.00           C
ATOM   4016  C   ILE A 249      52.050  69.380 106.314  1.00  0.00           C
ATOM   4017  O   ILE A 249      53.060  70.070 106.164  1.00  0.00           O
ATOM   4018  N   LEU A 250      50.860  69.990 106.524  1.00  0.00           N
ATOM   4020  CA  LEU A 250      50.690  71.430 106.514  1.00  0.00           C
ATOM   4022  CB  LEU A 250      49.200  71.850 106.624  1.00  0.00           C
ATOM   4025  CG  LEU A 250      48.320  71.470 105.414  1.00  0.00           C
ATOM   4027  CD1 LEU A 250      46.870  71.920 105.654  1.00  0.00           C
ATOM   4031  CD2 LEU A 250      48.830  72.110 104.114  1.00  0.00           C
ATOM   4035  C   LEU A 250      51.470  72.130 107.614  1.00  0.00           C
ATOM   4036  O   LEU A 250      52.100  73.160 107.384  1.00  0.00           O
ATOM   4037  N   VAL A 251      51.440  71.580 108.844  1.00  0.00           N
ATOM   4039  CA  VAL A 251      52.240  72.110 109.934  1.00  0.00           C
ATOM   4041  CB  VAL A 251      51.900  71.570 111.334  1.00  0.00           C
ATOM   4043  CG1 VAL A 251      50.410  71.820 111.654  1.00  0.00           C
ATOM   4047  CG2 VAL A 251      52.240  70.080 111.484  1.00  0.00           C
ATOM   4051  C   VAL A 251      53.720  72.010 109.634  1.00  0.00           C
ATOM   4052  O   VAL A 251      54.470  72.950 109.884  1.00  0.00           O
ATOM   4053  N   LYS A 252      54.200  70.910 109.034  1.00  0.00           N
ATOM   4055  CA  LYS A 252      55.580  70.760 108.614  1.00  0.00           C
ATOM   4057  CB  LYS A 252      55.800  69.350 108.014  1.00  0.00           C
ATOM   4060  CG  LYS A 252      57.250  69.020 107.624  1.00  0.00           C
ATOM   4063  CD  LYS A 252      57.380  67.580 107.064  1.00  0.00           C
ATOM   4066  CE  LYS A 252      56.800  67.380 105.664  1.00  0.00           C
ATOM   4069  NZ  LYS A 252      57.170  66.060 105.104  1.00  0.00           N
ATOM   4073  C   LYS A 252      56.050  71.820 107.624  1.00  0.00           C
ATOM   4074  O   LYS A 252      57.130  72.380 107.784  1.00  0.00           O
ATOM   4075  N   TYR A 253      55.230  72.160 106.614  1.00  0.00           N
ATOM   4077  CA  TYR A 253      55.570  73.220 105.664  1.00  0.00           C
ATOM   4079  CB  TYR A 253      54.810  73.040 104.324  1.00  0.00           C
ATOM   4082  CG  TYR A 253      55.420  71.860 103.624  1.00  0.00           C
ATOM   4083  CD1 TYR A 253      56.690  71.980 103.044  1.00  0.00           C
ATOM   4085  CE1 TYR A 253      57.330  70.870 102.484  1.00  0.00           C
ATOM   4087  CZ  TYR A 253      56.700  69.620 102.504  1.00  0.00           C
ATOM   4088  OH  TYR A 253      57.400  68.490 102.054  1.00  0.00           O
ATOM   4090  CD2 TYR A 253      54.780  70.610 103.584  1.00  0.00           C
ATOM   4092  CE2 TYR A 253      55.420  69.490 103.034  1.00  0.00           C
ATOM   4094  C   TYR A 253      55.400  74.620 106.214  1.00  0.00           C
ATOM   4095  O   TYR A 253      56.060  75.560 105.774  1.00  0.00           O
ATOM   4096  N   ARG A 254      54.540  74.800 107.224  1.00  0.00           N
ATOM   4098  CA  ARG A 254      54.450  76.010 108.004  1.00  0.00           C
ATOM   4100  CB  ARG A 254      53.110  76.050 108.764  1.00  0.00           C
ATOM   4103  CG  ARG A 254      52.770  77.450 109.314  1.00  0.00           C
ATOM   4106  CD  ARG A 254      51.330  77.580 109.824  1.00  0.00           C
ATOM   4109  NE  ARG A 254      50.460  77.710 108.614  1.00  0.00           N
ATOM   4111  CZ  ARG A 254      49.220  77.260 108.484  1.00  0.00           C
ATOM   4112  NH1 ARG A 254      48.520  76.630 109.404  1.00  0.00           N
ATOM   4115  NH2 ARG A 254      48.650  77.380 107.304  1.00  0.00           N
ATOM   4118  C   ARG A 254      55.660  76.260 108.914  1.00  0.00           C
ATOM   4119  O   ARG A 254      56.100  77.390 109.034  1.00  0.00           O
ATOM   4120  N   HIS A 255      56.270  75.220 109.524  1.00  0.00           N
ATOM   4122  CA  HIS A 255      57.550  75.280 110.234  1.00  0.00           C
ATOM   4124  CB  HIS A 255      57.850  73.960 110.994  1.00  0.00           C
ATOM   4127  ND1 HIS A 255      55.830  73.070 112.254  1.00  0.00           N
ATOM   4129  CG  HIS A 255      57.030  73.750 112.234  1.00  0.00           C
ATOM   4130  CE1 HIS A 255      55.560  72.780 113.544  1.00  0.00           C
ATOM   4132  NE2 HIS A 255      56.500  73.220 114.354  1.00  0.00           N
ATOM   4133  CD2 HIS A 255      57.430  73.830 113.534  1.00  0.00           C
ATOM   4135  C   HIS A 255      58.790  75.630 109.404  1.00  0.00           C
ATOM   4136  O   HIS A 255      59.690  76.350 109.824  1.00  0.00           O
ATOM   4137  N   MET A 256      58.870  75.140 108.144  1.00  0.00           N
ATOM   4139  CA  MET A 256      59.750  75.690 107.124  1.00  0.00           C
ATOM   4141  CB  MET A 256      60.330  74.650 106.114  1.00  0.00           C
ATOM   4144  CG  MET A 256      59.360  73.580 105.594  1.00  0.00           C
ATOM   4147  SD  MET A 256      60.060  71.890 105.524  1.00  0.00           S
ATOM   4148  CE  MET A 256      61.020  72.210 104.024  1.00  0.00           C
ATOM   4152  C   MET A 256      59.210  76.970 106.514  1.00  0.00           C
ATOM   4153  O   MET A 256      58.870  77.080 105.334  1.00  0.00           O
ATOM   4154  N   SER A 257      59.110  78.000 107.374  1.00  0.00           N
ATOM   4156  CA  SER A 257      58.430  79.250 107.124  1.00  0.00           C
ATOM   4158  CB  SER A 257      58.430  80.190 108.354  1.00  0.00           C
ATOM   4161  OG  SER A 257      57.990  79.490 109.504  1.00  0.00           O
ATOM   4163  C   SER A 257      58.980  80.080 105.994  1.00  0.00           C
ATOM   4164  O   SER A 257      60.150  80.480 106.024  1.00  0.00           O
ATOM   4165  N   VAL A 258      58.140  80.430 105.014  1.00  0.00           N
ATOM   4167  CA  VAL A 258      58.460  81.490 104.064  1.00  0.00           C
ATOM   4169  CB  VAL A 258      59.070  80.940 102.764  1.00  0.00           C
ATOM   4171  CG1 VAL A 258      60.550  80.540 103.024  1.00  0.00           C
ATOM   4175  CG2 VAL A 258      58.280  79.720 102.254  1.00  0.00           C
ATOM   4179  C   VAL A 258      57.250  82.410 103.814  1.00  0.00           C
ATOM   4180  O   VAL A 258      56.820  82.530 102.674  1.00  0.00           O
ATOM   4181  N   PRO A 259      56.670  83.090 104.814  1.00  0.00           N
ATOM   4182  CD  PRO A 259      57.080  83.140 106.204  1.00  0.00           C
ATOM   4185  CA  PRO A 259      55.330  83.670 104.674  1.00  0.00           C
ATOM   4187  CB  PRO A 259      54.760  83.610 106.114  1.00  0.00           C
ATOM   4190  CG  PRO A 259      55.780  82.790 106.914  1.00  0.00           C
ATOM   4193  C   PRO A 259      55.390  85.120 104.184  1.00  0.00           C
ATOM   4194  O   PRO A 259      56.340  85.790 104.634  1.00  0.00           O
ATOM   4195  N   PRO A 260      54.460  85.670 103.384  1.00  0.00           N
ATOM   4196  CD  PRO A 260      53.400  84.850 102.784  1.00  0.00           C
ATOM   4199  CA  PRO A 260      54.600  86.940 102.644  1.00  0.00           C
ATOM   4201  CB  PRO A 260      53.340  86.990 101.754  1.00  0.00           C
ATOM   4204  CG  PRO A 260      53.000  85.540 101.484  1.00  0.00           C
ATOM   4207  C   PRO A 260      54.570  88.220 103.454  1.00  0.00           C
ATOM   4208  O   PRO A 260      54.030  89.220 102.974  1.00  0.00           O
ATOM   4209  N   GLU A 261      55.100  88.220 104.674  1.00  0.00           N
ATOM   4211  CA  GLU A 261      55.070  89.370 105.544  1.00  0.00           C
ATOM   4213  CB  GLU A 261      54.070  89.200 106.724  1.00  0.00           C
ATOM   4216  CG  GLU A 261      54.200  90.310 107.804  1.00  0.00           C
ATOM   4219  CD  GLU A 261      53.090  90.250 108.834  1.00  0.00           C
ATOM   4220  OE1 GLU A 261      51.930  90.550 108.444  1.00  0.00           O
ATOM   4221  OE2 GLU A 261      53.380  89.950 110.024  1.00  0.00           O
ATOM   4222  C   GLU A 261      56.420  89.790 106.074  1.00  0.00           C
ATOM   4223  O   GLU A 261      56.800  90.940 105.864  1.00  0.00           O
ATOM   4224  N   SER A 262      57.150  88.900 106.794  1.00  0.00           N
ATOM   4226  CA  SER A 262      58.330  89.260 107.584  1.00  0.00           C
ATOM   4228  CB  SER A 262      58.370  88.740 109.054  1.00  0.00           C
ATOM   4231  OG  SER A 262      57.480  89.430 109.934  1.00  0.00           O
ATOM   4233  C   SER A 262      59.660  88.800 106.934  1.00  0.00           C
ATOM   4234  OT1 SER A 262      60.340  89.700 106.364  1.00  0.00           O
ATOM   4235  OT2 SER A 262      60.080  87.620 107.064  1.00  0.00           O
ATOM   4236  NH3 POPEB 263      26.050  50.380  76.934  1.00  0.00           N
ATOM   4240  C12 POPEB 263      26.320  51.300  75.794  1.00  0.00           C
ATOM   4243  C11 POPEB 263      25.010  51.760  75.124  1.00  0.00           C
ATOM   4246  P   POPEB 263      24.240  53.770  76.684  1.00  0.00           P
ATOM   4247  O13 POPEB 263      23.080  54.600  76.334  1.00  0.00           O
ATOM   4248  O14 POPEB 263      24.550  53.570  78.124  1.00  0.00           O
ATOM   4249  O11 POPEB 263      25.540  54.290  75.924  1.00  0.00           O
ATOM   4250  O12 POPEB 263      24.090  52.310  76.054  1.00  0.00           O
ATOM   4251  C1  POPEB 263      25.690  55.670  75.554  1.00  0.00           C
ATOM   4254  C2  POPEB 263      25.790  55.820  74.014  1.00  0.00           C
ATOM   4256  O21 POPEB 263      26.430  57.030  73.604  1.00  0.00           O
ATOM   4257  C21 POPEB 263      27.740  57.140  73.774  1.00  0.00           C
ATOM   4258  O22 POPEB 263      28.470  56.390  74.414  1.00  0.00           O
ATOM   4259  C22 POPEB 263      28.270  58.340  72.964  1.00  0.00           C
ATOM   4262  C3  POPEB 263      24.380  55.730  73.344  1.00  0.00           C
ATOM   4265  O31 POPEB 263      24.410  55.910  71.904  1.00  0.00           O
ATOM   4266  C31 POPEB 263      24.800  54.830  71.224  1.00  0.00           C
ATOM   4267  O32 POPEB 263      25.230  53.800  71.724  1.00  0.00           O
ATOM   4268  C32 POPEB 263      24.800  55.120  69.724  1.00  0.00           C
ATOM   4271  C23 POPEB 263      29.390  57.920  71.974  1.00  0.00           C
ATOM   4274  C24 POPEB 263      29.950  59.030  71.084  1.00  0.00           C
ATOM   4277  C25 POPEB 263      31.240  58.680  70.304  1.00  0.00           C
ATOM   4280  C26 POPEB 263      31.050  57.960  68.954  1.00  0.00           C
ATOM   4283  C27 POPEB 263      32.220  58.280  67.984  1.00  0.00           C
ATOM   4286  C28 POPEB 263      32.110  57.620  66.584  1.00  0.00           C
ATOM   4289  C29 POPEB 263      33.060  58.140  65.524  1.00  0.00           C
ATOM   4291 0C21 POPEB 263      33.920  59.160  65.714  1.00  0.00           C
ATOM   4293 1C21 POPEB 263      34.930  59.740  64.764  1.00  0.00           C
ATOM   4296 2C21 POPEB 263      34.950  59.360  63.264  1.00  0.00           C
ATOM   4299 3C21 POPEB 263      35.630  60.430  62.384  1.00  0.00           C
ATOM   4302 4C21 POPEB 263      35.840  59.950  60.934  1.00  0.00           C
ATOM   4305 5C21 POPEB 263      36.510  61.010  60.034  1.00  0.00           C
ATOM   4308 6C21 POPEB 263      37.010  60.430  58.704  1.00  0.00           C
ATOM   4311 7C21 POPEB 263      37.650  61.490  57.804  1.00  0.00           C
ATOM   4314 8C21 POPEB 263      38.360  60.900  56.574  1.00  0.00           C
ATOM   4318  C33 POPEB 263      23.520  54.690  68.964  1.00  0.00           C
ATOM   4321  C34 POPEB 263      23.760  54.590  67.444  1.00  0.00           C
ATOM   4324  C35 POPEB 263      23.230  55.780  66.624  1.00  0.00           C
ATOM   4327  C36 POPEB 263      23.750  55.780  65.174  1.00  0.00           C
ATOM   4330  C37 POPEB 263      23.010  56.760  64.244  1.00  0.00           C
ATOM   4333  C38 POPEB 263      23.820  57.190  63.014  1.00  0.00           C
ATOM   4336  C39 POPEB 263      23.140  58.330  62.234  1.00  0.00           C
ATOM   4339 0C31 POPEB 263      24.100  59.190  61.404  1.00  0.00           C
ATOM   4342 1C31 POPEB 263      23.900  59.000  59.884  1.00  0.00           C
ATOM   4345 2C31 POPEB 263      24.730  59.960  59.024  1.00  0.00           C
ATOM   4348 3C31 POPEB 263      26.060  59.360  58.534  1.00  0.00           C
ATOM   4351 4C31 POPEB 263      25.870  58.290  57.444  1.00  0.00           C
ATOM   4354 5C31 POPEB 263      27.180  57.600  57.054  1.00  0.00           C
ATOM   4357 6C31 POPEB 263      27.010  56.550  55.964  1.00  0.00           C
ATOM   4361  NH3 POPEC 264      19.190 118.360  37.274  1.00  0.00           N
ATOM   4365  C12 POPEC 264      19.490 119.840  37.304  1.00  0.00           C
ATOM   4368  C11 POPEC 264      20.990 120.150  37.094  1.00  0.00           C
ATOM   4371  P   POPEC 264      22.940 119.510  35.424  1.00  0.00           P
ATOM   4372  O13 POPEC 264      23.180 118.200  34.774  1.00  0.00           O
ATOM   4373  O14 POPEC 264      23.220 120.740  34.654  1.00  0.00           O
ATOM   4374  O11 POPEC 264      23.830 119.510  36.724  1.00  0.00           O
ATOM   4375  O12 POPEC 264      21.460 119.470  35.954  1.00  0.00           O
ATOM   4376  C1  POPEC 264      25.270 119.420  36.584  1.00  0.00           C
ATOM   4379  C2  POPEC 264      26.050 120.620  37.204  1.00  0.00           C
ATOM   4381  O21 POPEC 264      25.790 120.710  38.614  1.00  0.00           O
ATOM   4382  C21 POPEC 264      26.480 119.840  39.324  1.00  0.00           C
ATOM   4383  O22 POPEC 264      27.280 119.040  38.874  1.00  0.00           O
ATOM   4384  C22 POPEC 264      26.130 120.000  40.794  1.00  0.00           C
ATOM   4387  C3  POPEC 264      25.690 121.970  36.514  1.00  0.00           C
ATOM   4390  O31 POPEC 264      26.110 123.140  37.254  1.00  0.00           O
ATOM   4391  C31 POPEC 264      27.410 123.250  37.514  1.00  0.00           C
ATOM   4392  O32 POPEC 264      28.300 122.630  36.974  1.00  0.00           O
ATOM   4393  C32 POPEC 264      27.640 124.280  38.604  1.00  0.00           C
ATOM   4396  C23 POPEC 264      27.020 121.050  41.514  1.00  0.00           C
ATOM   4399  C24 POPEC 264      26.580 121.280  42.964  1.00  0.00           C
ATOM   4402  C25 POPEC 264      26.470 120.000  43.814  1.00  0.00           C
ATOM   4405  C26 POPEC 264      27.750 119.140  43.904  1.00  0.00           C
ATOM   4408  C27 POPEC 264      27.450 117.770  44.514  1.00  0.00           C
ATOM   4411  C28 POPEC 264      28.690 117.070  45.104  1.00  0.00           C
ATOM   4414  C29 POPEC 264      28.400 115.670  45.564  1.00  0.00           C
ATOM   4416 0C21 POPEC 264      29.270 114.770  46.054  1.00  0.00           C
ATOM   4418 1C21 POPEC 264      30.750 114.960  46.294  1.00  0.00           C
ATOM   4421 2C21 POPEC 264      31.230 114.180  47.534  1.00  0.00           C
ATOM   4424 3C21 POPEC 264      31.200 112.650  47.364  1.00  0.00           C
ATOM   4427 4C21 POPEC 264      30.990 111.890  48.684  1.00  0.00           C
ATOM   4430 5C21 POPEC 264      30.410 110.480  48.464  1.00  0.00           C
ATOM   4433 6C21 POPEC 264      29.630 109.950  49.674  1.00  0.00           C
ATOM   4436 7C21 POPEC 264      28.720 108.770  49.314  1.00  0.00           C
ATOM   4439 8C21 POPEC 264      27.820 108.310  50.464  1.00  0.00           C
ATOM   4443  C33 POPEC 264      28.810 123.900  39.534  1.00  0.00           C
ATOM   4446  C34 POPEC 264      28.760 124.720  40.824  1.00  0.00           C
ATOM   4449  C35 POPEC 264      29.920 124.460  41.794  1.00  0.00           C
ATOM   4452  C36 POPEC 264      29.590 125.000  43.194  1.00  0.00           C
ATOM   4455  C37 POPEC 264      30.790 125.060  44.154  1.00  0.00           C
ATOM   4458  C38 POPEC 264      30.360 125.500  45.554  1.00  0.00           C
ATOM   4461  C39 POPEC 264      31.530 125.800  46.504  1.00  0.00           C
ATOM   4464 0C31 POPEC 264      31.310 125.260  47.924  1.00  0.00           C
ATOM   4467 1C31 POPEC 264      32.560 125.340  48.814  1.00  0.00           C
ATOM   4470 2C31 POPEC 264      32.330 124.840  50.244  1.00  0.00           C
ATOM   4473 3C31 POPEC 264      32.080 123.330  50.354  1.00  0.00           C
ATOM   4476 4C31 POPEC 264      31.700 122.890  51.764  1.00  0.00           C
ATOM   4479 5C31 POPEC 264      31.390 121.390  51.854  1.00  0.00           C
ATOM   4482 6C31 POPEC 264      30.990 120.930  53.254  1.00  0.00           C
ATOM   4486  NH3 POPED 265      95.080  66.130  28.654  1.00  0.00           N
ATOM   4490  C12 POPED 265      96.580  66.030  28.644  1.00  0.00           C
ATOM   4493  C11 POPED 265      97.200  67.390  28.264  1.00  0.00           C
ATOM   4496  P   POPED 265      99.780  67.770  28.814  1.00  0.00           P
ATOM   4497  O13 POPED 265     100.990  67.270  28.134  1.00  0.00           O
ATOM   4498  O14 POPED 265      99.650  69.220  29.054  1.00  0.00           O
ATOM   4499  O11 POPED 265      99.610  67.040  30.204  1.00  0.00           O
ATOM   4500  O12 POPED 265      98.570  67.250  27.934  1.00  0.00           O
ATOM   4501  C1  POPED 265      99.830  65.630  30.384  1.00  0.00           C
ATOM   4504  C2  POPED 265      99.650  65.220  31.884  1.00  0.00           C
ATOM   4506  O21 POPED 265     100.930  64.850  32.444  1.00  0.00           O
ATOM   4507  C21 POPED 265     101.190  65.300  33.674  1.00  0.00           C
ATOM   4508  O22 POPED 265     100.530  66.110  34.294  1.00  0.00           O
ATOM   4509  C22 POPED 265     102.440  64.590  34.194  1.00  0.00           C
ATOM   4512  C3  POPED 265      98.660  64.040  32.084  1.00  0.00           C
ATOM   4515  O31 POPED 265      97.930  64.180  33.314  1.00  0.00           O
ATOM   4516  C31 POPED 265      98.350  63.530  34.384  1.00  0.00           C
ATOM   4517  O32 POPED 265      99.250  62.700  34.414  1.00  0.00           O
ATOM   4518  C32 POPED 265      97.470  63.960  35.574  1.00  0.00           C
ATOM   4521  C23 POPED 265     102.730  64.900  35.684  1.00  0.00           C
ATOM   4524  C24 POPED 265     104.060  64.330  36.184  1.00  0.00           C
ATOM   4527  C25 POPED 265     104.040  62.810  36.434  1.00  0.00           C
ATOM   4530  C26 POPED 265     105.410  62.280  36.894  1.00  0.00           C
ATOM   4533  C27 POPED 265     105.410  60.760  37.104  1.00  0.00           C
ATOM   4536  C28 POPED 265     106.790  60.240  37.524  1.00  0.00           C
ATOM   4539  C29 POPED 265     106.760  58.770  37.834  1.00  0.00           C
ATOM   4541 0C21 POPED 265     107.070  58.170  38.994  1.00  0.00           C
ATOM   4543 1C21 POPED 265     107.490  58.810  40.294  1.00  0.00           C
ATOM   4546 2C21 POPED 265     106.630  58.280  41.454  1.00  0.00           C
ATOM   4549 3C21 POPED 265     107.230  58.630  42.814  1.00  0.00           C
ATOM   4552 4C21 POPED 265     106.190  58.580  43.934  1.00  0.00           C
ATOM   4555 5C21 POPED 265     106.760  58.920  45.314  1.00  0.00           C
ATOM   4558 6C21 POPED 265     105.680  58.740  46.384  1.00  0.00           C
ATOM   4561 7C21 POPED 265     106.070  59.290  47.764  1.00  0.00           C
ATOM   4564 8C21 POPED 265     104.930  59.250  48.774  1.00  0.00           C
ATOM   4568  C33 POPED 265      98.190  64.190  36.924  1.00  0.00           C
ATOM   4571  C34 POPED 265      97.160  64.570  38.004  1.00  0.00           C
ATOM   4574  C35 POPED 265      97.720  64.900  39.394  1.00  0.00           C
ATOM   4577  C36 POPED 265      98.350  63.690  40.104  1.00  0.00           C
ATOM   4580  C37 POPED 265      98.260  63.810  41.644  1.00  0.00           C
ATOM   4583  C38 POPED 265      98.850  62.580  42.344  1.00  0.00           C
ATOM   4586  C39 POPED 265      97.870  61.830  43.254  1.00  0.00           C
ATOM   4589 0C31 POPED 265      97.560  62.570  44.554  1.00  0.00           C
ATOM   4592 1C31 POPED 265      96.740  61.700  45.514  1.00  0.00           C
ATOM   4595 2C31 POPED 265      97.330  61.660  46.934  1.00  0.00           C
ATOM   4598 3C31 POPED 265      96.600  60.660  47.834  1.00  0.00           C
ATOM   4601 4C31 POPED 265      97.220  60.590  49.234  1.00  0.00           C
ATOM   4604 5C31 POPED 265      96.750  59.370  50.024  1.00  0.00           C
ATOM   4607 6C31 POPED 265      97.400  59.290  51.414  1.00  0.00           C
ATOM   4611  NH3 POPEE 266     114.810 103.750  36.384  1.00  0.00           N
ATOM   4615  C12 POPEE 266     114.930 104.660  35.184  1.00  0.00           C
ATOM   4618  C11 POPEE 266     116.420 104.790  34.814  1.00  0.00           C
ATOM   4621  P   POPEE 266     116.950 107.230  34.014  1.00  0.00           P
ATOM   4622  O13 POPEE 266     118.370 107.370  34.364  1.00  0.00           O
ATOM   4623  O14 POPEE 266     116.510 108.070  32.874  1.00  0.00           O
ATOM   4624  O11 POPEE 266     116.100 107.640  35.294  1.00  0.00           O
ATOM   4625  O12 POPEE 266     116.580 105.720  33.754  1.00  0.00           O
ATOM   4626  C1  POPEE 266     116.770 108.020  36.514  1.00  0.00           C
ATOM   4629  C2  POPEE 266     115.910 108.980  37.384  1.00  0.00           C
ATOM   4631  O21 POPEE 266     116.660 109.270  38.594  1.00  0.00           O
ATOM   4632  C21 POPEE 266     116.440 110.480  39.094  1.00  0.00           C
ATOM   4633  O22 POPEE 266     115.680 111.310  38.634  1.00  0.00           O
ATOM   4634  C22 POPEE 266     117.330 110.710  40.314  1.00  0.00           C
ATOM   4637  C3  POPEE 266     114.530 108.300  37.654  1.00  0.00           C
ATOM   4640  O31 POPEE 266     113.910 108.650  38.914  1.00  0.00           O
ATOM   4641  C31 POPEE 266     113.850 107.690  39.824  1.00  0.00           C
ATOM   4642  O32 POPEE 266     114.410 106.610  39.774  1.00  0.00           O
ATOM   4643  C32 POPEE 266     112.810 108.060  40.894  1.00  0.00           C
ATOM   4646  C23 POPEE 266     116.970 109.820  41.514  1.00  0.00           C
ATOM   4649  C24 POPEE 266     118.120 109.790  42.544  1.00  0.00           C
ATOM   4652  C25 POPEE 266     117.740 109.130  43.874  1.00  0.00           C
ATOM   4655  C26 POPEE 266     116.960 110.060  44.804  1.00  0.00           C
ATOM   4658  C27 POPEE 266     117.090 109.630  46.274  1.00  0.00           C
ATOM   4661  C28 POPEE 266     116.530 110.670  47.264  1.00  0.00           C
ATOM   4664  C29 POPEE 266     115.100 110.390  47.644  1.00  0.00           C
ATOM   4666 0C21 POPEE 266     114.640 110.170  48.884  1.00  0.00           C
ATOM   4668 1C21 POPEE 266     115.440 110.160  50.154  1.00  0.00           C
ATOM   4671 2C21 POPEE 266     115.470 111.580  50.734  1.00  0.00           C
ATOM   4674 3C21 POPEE 266     115.790 111.620  52.224  1.00  0.00           C
ATOM   4677 4C21 POPEE 266     115.370 112.960  52.824  1.00  0.00           C
ATOM   4680 5C21 POPEE 266     115.690 113.070  54.314  1.00  0.00           C
ATOM   4683 6C21 POPEE 266     115.670 114.520  54.814  1.00  0.00           C
ATOM   4686 7C21 POPEE 266     116.140 114.620  56.264  1.00  0.00           C
ATOM   4689 8C21 POPEE 266     115.890 116.000  56.874  1.00  0.00           C
ATOM   4693  C33 POPEE 266     112.560 109.560  41.164  1.00  0.00           C
ATOM   4696  C34 POPEE 266     111.130 109.830  41.684  1.00  0.00           C
ATOM   4699  C35 POPEE 266     110.720 108.990  42.904  1.00  0.00           C
ATOM   4702  C36 POPEE 266     109.230 109.140  43.234  1.00  0.00           C
ATOM   4705  C37 POPEE 266     108.730 108.200  44.344  1.00  0.00           C
ATOM   4708  C38 POPEE 266     108.570 108.900  45.704  1.00  0.00           C
ATOM   4711  C39 POPEE 266     107.680 108.120  46.694  1.00  0.00           C
ATOM   4714 0C31 POPEE 266     107.640 108.810  48.074  1.00  0.00           C
ATOM   4717 1C31 POPEE 266     106.550 108.260  49.004  1.00  0.00           C
ATOM   4720 2C31 POPEE 266     106.940 108.460  50.484  1.00  0.00           C
ATOM   4723 3C31 POPEE 266     105.820 108.170  51.484  1.00  0.00           C
ATOM   4726 4C31 POPEE 266     106.310 108.350  52.924  1.00  0.00           C
ATOM   4729 5C31 POPEE 266     105.180 108.390  53.964  1.00  0.00           C
ATOM   4732 6C31 POPEE 266     105.710 108.660  55.374  1.00  0.00           C
ATOM   4736  NH3 POPEF 267      46.640  83.750  34.804  1.00  0.00           N
ATOM   4740  C12 POPEF 267      46.920  85.180  34.434  1.00  0.00           C
ATOM   4743  C11 POPEF 267      46.070  85.640  33.234  1.00  0.00           C
ATOM   4746  P   POPEF 267      47.660  87.630  32.524  1.00  0.00           P
ATOM   4747  O13 POPEF 267      47.460  88.900  31.804  1.00  0.00           O
ATOM   4748  O14 POPEF 267      48.460  86.570  31.884  1.00  0.00           O
ATOM   4749  O11 POPEF 267      48.280  87.860  33.954  1.00  0.00           O
ATOM   4750  O12 POPEF 267      46.250  87.020  32.914  1.00  0.00           O
ATOM   4751  C1  POPEF 267      49.080  88.990  34.334  1.00  0.00           C
ATOM   4754  C2  POPEF 267      48.360  89.800  35.444  1.00  0.00           C
ATOM   4756  O21 POPEF 267      49.350  90.370  36.304  1.00  0.00           O
ATOM   4757  C21 POPEF 267      48.960  91.460  36.964  1.00  0.00           C
ATOM   4758  O22 POPEF 267      47.960  92.110  36.744  1.00  0.00           O
ATOM   4759  C22 POPEF 267      50.000  91.780  38.024  1.00  0.00           C
ATOM   4762  C3  POPEF 267      47.400  88.870  36.244  1.00  0.00           C
ATOM   4765  O31 POPEF 267      46.930  89.380  37.514  1.00  0.00           O
ATOM   4766  C31 POPEF 267      45.800  90.080  37.434  1.00  0.00           C
ATOM   4767  O32 POPEF 267      45.320  90.520  36.414  1.00  0.00           O
ATOM   4768  C32 POPEF 267      45.150  90.170  38.824  1.00  0.00           C
ATOM   4771  C23 POPEF 267      49.510  92.800  39.074  1.00  0.00           C
ATOM   4774  C24 POPEF 267      48.670  92.160  40.194  1.00  0.00           C
ATOM   4777  C25 POPEF 267      48.740  93.020  41.454  1.00  0.00           C
ATOM   4780  C26 POPEF 267      47.930  92.510  42.644  1.00  0.00           C
ATOM   4783  C27 POPEF 267      48.110  93.450  43.844  1.00  0.00           C
ATOM   4786  C28 POPEF 267      47.430  93.010  45.154  1.00  0.00           C
ATOM   4789  C29 POPEF 267      47.570  94.120  46.154  1.00  0.00           C
ATOM   4791 0C21 POPEF 267      46.760  94.350  47.204  1.00  0.00           C
ATOM   4793 1C21 POPEF 267      45.630  93.460  47.674  1.00  0.00           C
ATOM   4796 2C21 POPEF 267      45.640  93.330  49.204  1.00  0.00           C
ATOM   4799 3C21 POPEF 267      46.980  92.830  49.784  1.00  0.00           C
ATOM   4802 4C21 POPEF 267      46.960  92.580  51.304  1.00  0.00           C
ATOM   4805 5C21 POPEF 267      46.610  93.840  52.114  1.00  0.00           C
ATOM   4808 6C21 POPEF 267      46.700  93.610  53.634  1.00  0.00           C
ATOM   4811 7C21 POPEF 267      46.240  94.840  54.434  1.00  0.00           C
ATOM   4814 8C21 POPEF 267      46.220  94.590  55.944  1.00  0.00           C
ATOM   4818  C33 POPEF 267      44.670  91.600  39.184  1.00  0.00           C
ATOM   4821  C34 POPEF 267      43.160  91.660  39.454  1.00  0.00           C
ATOM   4824  C35 POPEF 267      42.690  90.920  40.714  1.00  0.00           C
ATOM   4827  C36 POPEF 267      43.300  91.530  41.974  1.00  0.00           C
ATOM   4830  C37 POPEF 267      42.680  91.070  43.304  1.00  0.00           C
ATOM   4833  C38 POPEF 267      43.140  91.990  44.444  1.00  0.00           C
ATOM   4836  C39 POPEF 267      42.340  91.970  45.754  1.00  0.00           C
ATOM   4839 0C31 POPEF 267      42.130  90.580  46.384  1.00  0.00           C
ATOM   4842 1C31 POPEF 267      43.330  90.200  47.244  1.00  0.00           C
ATOM   4845 2C31 POPEF 267      43.120  88.900  48.034  1.00  0.00           C
ATOM   4848 3C31 POPEF 267      43.910  88.880  49.354  1.00  0.00           C
ATOM   4851 4C31 POPEF 267      42.990  88.680  50.564  1.00  0.00           C
ATOM   4854 5C31 POPEF 267      43.720  88.840  51.894  1.00  0.00           C
ATOM   4857 6C31 POPEF 267      42.800  88.570  53.084  1.00  0.00           C
ATOM   4861  NH3 POPEG 268      30.500  32.330  32.024  1.00  0.00           N
ATOM   4865  C12 POPEG 268      30.970  32.950  33.304  1.00  0.00           C
ATOM   4868  C11 POPEG 268      32.200  32.170  33.824  1.00  0.00           C
ATOM   4871  P   POPEG 268      34.260  33.630  33.064  1.00  0.00           P
ATOM   4872  O13 POPEG 268      35.680  33.230  32.924  1.00  0.00           O
ATOM   4873  O14 POPEG 268      33.750  34.680  32.164  1.00  0.00           O
ATOM   4874  O11 POPEG 268      34.000  34.130  34.524  1.00  0.00           O
ATOM   4875  O12 POPEG 268      33.310  32.350  32.944  1.00  0.00           O
ATOM   4876  C1  POPEG 268      34.700  35.250  35.054  1.00  0.00           C
ATOM   4879  C2  POPEG 268      34.730  35.140  36.594  1.00  0.00           C
ATOM   4881  O21 POPEG 268      36.060  34.790  37.014  1.00  0.00           O
ATOM   4882  C21 POPEG 268      36.840  35.800  37.314  1.00  0.00           C
ATOM   4883  O22 POPEG 268      36.520  36.970  37.314  1.00  0.00           O
ATOM   4884  C22 POPEG 268      38.220  35.280  37.684  1.00  0.00           C
ATOM   4887  C3  POPEG 268      33.770  34.030  37.084  1.00  0.00           C
ATOM   4890  O31 POPEG 268      33.530  34.040  38.504  1.00  0.00           O
ATOM   4891  C31 POPEG 268      34.390  33.360  39.234  1.00  0.00           C
ATOM   4892  O32 POPEG 268      35.480  32.940  38.884  1.00  0.00           O
ATOM   4893  C32 POPEG 268      33.790  33.070  40.604  1.00  0.00           C
ATOM   4896  C23 POPEG 268      38.940  36.230  38.664  1.00  0.00           C
ATOM   4899  C24 POPEG 268      40.470  36.130  38.614  1.00  0.00           C
ATOM   4902  C25 POPEG 268      41.130  36.770  39.844  1.00  0.00           C
ATOM   4905  C26 POPEG 268      41.120  35.820  41.054  1.00  0.00           C
ATOM   4908  C27 POPEG 268      41.200  36.550  42.394  1.00  0.00           C
ATOM   4911  C28 POPEG 268      41.040  35.580  43.574  1.00  0.00           C
ATOM   4914  C29 POPEG 268      40.890  36.320  44.884  1.00  0.00           C
ATOM   4916 0C21 POPEG 268      41.680  36.180  45.964  1.00  0.00           C
ATOM   4918 1C21 POPEG 268      42.850  35.230  46.074  1.00  0.00           C
ATOM   4921 2C21 POPEG 268      43.610  35.410  47.404  1.00  0.00           C
ATOM   4924 3C21 POPEG 268      44.660  34.310  47.614  1.00  0.00           C
ATOM   4927 4C21 POPEG 268      45.620  34.620  48.774  1.00  0.00           C
ATOM   4930 5C21 POPEG 268      46.830  33.680  48.784  1.00  0.00           C
ATOM   4933 6C21 POPEG 268      47.910  34.100  49.794  1.00  0.00           C
ATOM   4936 7C21 POPEG 268      49.230  33.360  49.584  1.00  0.00           C
ATOM   4939 8C21 POPEG 268      50.350  33.850  50.504  1.00  0.00           C
ATOM   4943  C33 POPEG 268      33.140  34.240  41.364  1.00  0.00           C
ATOM   4946  C34 POPEG 268      31.620  34.310  41.194  1.00  0.00           C
ATOM   4949  C35 POPEG 268      30.920  35.190  42.254  1.00  0.00           C
ATOM   4952  C36 POPEG 268      30.880  34.560  43.654  1.00  0.00           C
ATOM   4955  C37 POPEG 268      30.810  35.640  44.754  1.00  0.00           C
ATOM   4958  C38 POPEG 268      30.910  35.060  46.174  1.00  0.00           C
ATOM   4961  C39 POPEG 268      31.150  36.130  47.254  1.00  0.00           C
ATOM   4964 0C31 POPEG 268      32.590  36.680  47.254  1.00  0.00           C
ATOM   4967 1C31 POPEG 268      32.840  37.710  48.364  1.00  0.00           C
ATOM   4970 2C31 POPEG 268      34.280  38.230  48.424  1.00  0.00           C
ATOM   4973 3C31 POPEG 268      35.300  37.180  48.884  1.00  0.00           C
ATOM   4976 4C31 POPEG 268      36.690  37.780  49.124  1.00  0.00           C
ATOM   4979 5C31 POPEG 268      37.710  36.740  49.594  1.00  0.00           C
ATOM   4982 6C31 POPEG 268      39.110  37.310  49.804  1.00  0.00           C
ATOM   4986  NH3 POPEH 269       9.810 128.510  38.224  1.00  0.00           N
ATOM   4990  C12 POPEH 269      10.600 129.070  39.374  1.00  0.00           C
ATOM   4993  C11 POPEH 269      12.090 128.790  39.184  1.00  0.00           C
ATOM   4996  P   POPEH 269      13.000 126.520  40.214  1.00  0.00           P
ATOM   4997  O13 POPEH 269      12.570 125.120  40.014  1.00  0.00           O
ATOM   4998  O14 POPEH 269      14.450 126.770  40.104  1.00  0.00           O
ATOM   4999  O11 POPEH 269      12.440 127.060  41.604  1.00  0.00           O
ATOM   5000  O12 POPEH 269      12.300 127.380  39.114  1.00  0.00           O
ATOM   5001  C1  POPEH 269      13.290 126.960  42.774  1.00  0.00           C
ATOM   5004  C2  POPEH 269      12.490 127.170  44.104  1.00  0.00           C
ATOM   5006  O21 POPEH 269      12.940 128.340  44.814  1.00  0.00           O
ATOM   5007  C21 POPEH 269      14.150 128.240  45.344  1.00  0.00           C
ATOM   5008  O22 POPEH 269      14.970 127.370  45.094  1.00  0.00           O
ATOM   5009  C22 POPEH 269      14.390 129.400  46.284  1.00  0.00           C
ATOM   5012  C3  POPEH 269      12.370 125.920  45.034  1.00  0.00           C
ATOM   5015  O31 POPEH 269      11.840 126.230  46.354  1.00  0.00           O
ATOM   5016  C31 POPEH 269      11.650 125.120  47.084  1.00  0.00           C
ATOM   5017  O32 POPEH 269      11.760 123.990  46.644  1.00  0.00           O
ATOM   5018  C32 POPEH 269      11.270 125.450  48.524  1.00  0.00           C
ATOM   5021  C23 POPEH 269      14.440 128.930  47.744  1.00  0.00           C
ATOM   5024  C24 POPEH 269      14.890 130.070  48.664  1.00  0.00           C
ATOM   5027  C25 POPEH 269      15.340 129.580  50.044  1.00  0.00           C
ATOM   5030  C26 POPEH 269      15.640 130.770  50.954  1.00  0.00           C
ATOM   5033  C27 POPEH 269      15.720 130.430  52.444  1.00  0.00           C
ATOM   5036  C28 POPEH 269      15.500 131.700  53.274  1.00  0.00           C
ATOM   5039  C29 POPEH 269      15.730 131.530  54.744  1.00  0.00           C
ATOM   5041 0C21 POPEH 269      14.830 131.690  55.734  1.00  0.00           C
ATOM   5043 1C21 POPEH 269      13.370 132.010  55.564  1.00  0.00           C
ATOM   5046 2C21 POPEH 269      12.490 131.120  56.454  1.00  0.00           C
ATOM   5049 3C21 POPEH 269      12.320 131.650  57.884  1.00  0.00           C
ATOM   5052 4C21 POPEH 269      11.360 130.810  58.744  1.00  0.00           C
ATOM   5055 5C21 POPEH 269       9.960 130.640  58.144  1.00  0.00           C
ATOM   5058 6C21 POPEH 269       8.950 130.020  59.124  1.00  0.00           C
ATOM   5061 7C21 POPEH 269       7.540 129.950  58.534  1.00  0.00           C
ATOM   5064 8C21 POPEH 269       6.500 129.340  59.484  1.00  0.00           C
ATOM   5068  C33 POPEH 269      10.970 124.160  49.324  1.00  0.00           C
ATOM   5071  C34 POPEH 269      10.630 124.400  50.804  1.00  0.00           C
ATOM   5074  C35 POPEH 269      10.160 123.120  51.504  1.00  0.00           C
ATOM   5077  C36 POPEH 269       9.810 123.300  52.994  1.00  0.00           C
ATOM   5080  C37 POPEH 269       8.560 124.150  53.244  1.00  0.00           C
ATOM   5083  C38 POPEH 269       8.190 124.200  54.734  1.00  0.00           C
ATOM   5086  C39 POPEH 269       6.900 124.980  55.014  1.00  0.00           C
ATOM   5089 0C31 POPEH 269       5.630 124.220  54.574  1.00  0.00           C
ATOM   5092 1C31 POPEH 269       4.340 125.040  54.694  1.00  0.00           C
ATOM   5095 2C31 POPEH 269       4.040 125.580  56.104  1.00  0.00           C
ATOM   5098 3C31 POPEH 269       4.160 127.110  56.204  1.00  0.00           C
ATOM   5101 4C31 POPEH 269       2.990 127.850  55.544  1.00  0.00           C
ATOM   5104 5C31 POPEH 269       3.160 129.370  55.504  1.00  0.00           C
ATOM   5107 6C31 POPEH 269       1.970 130.090  54.864  1.00  0.00           C
ATOM   5111  NH3 POPEI 270      26.750  88.340  34.654  1.00  0.00           N
ATOM   5115  C12 POPEI 270      27.130  87.090  35.394  1.00  0.00           C
ATOM   5118  C11 POPEI 270      28.640  86.840  35.324  1.00  0.00           C
ATOM   5121  P   POPEI 270      30.620  86.240  36.894  1.00  0.00           P
ATOM   5122  O13 POPEI 270      31.160  85.120  36.114  1.00  0.00           O
ATOM   5123  O14 POPEI 270      31.250  87.560  36.684  1.00  0.00           O
ATOM   5124  O11 POPEI 270      30.630  85.860  38.424  1.00  0.00           O
ATOM   5125  O12 POPEI 270      29.070  86.350  36.594  1.00  0.00           O
ATOM   5126  C1  POPEI 270      29.660  85.020  39.044  1.00  0.00           C
ATOM   5129  C2  POPEI 270      28.830  85.820  40.074  1.00  0.00           C
ATOM   5131  O21 POPEI 270      28.340  84.920  41.084  1.00  0.00           O
ATOM   5132  C21 POPEI 270      28.240  85.370  42.314  1.00  0.00           C
ATOM   5133  O22 POPEI 270      28.680  86.420  42.744  1.00  0.00           O
ATOM   5134  C22 POPEI 270      27.440  84.340  43.124  1.00  0.00           C
ATOM   5137  C3  POPEI 270      27.640  86.550  39.394  1.00  0.00           C
ATOM   5140  O31 POPEI 270      27.060  87.470  40.334  1.00  0.00           O
ATOM   5141  C31 POPEI 270      26.700  88.640  39.884  1.00  0.00           C
ATOM   5142  O32 POPEI 270      26.520  88.960  38.714  1.00  0.00           O
ATOM   5143  C32 POPEI 270      26.540  89.630  41.044  1.00  0.00           C
ATOM   5146  C23 POPEI 270      28.100  83.900  44.444  1.00  0.00           C
ATOM   5149  C24 POPEI 270      27.600  84.690  45.654  1.00  0.00           C
ATOM   5152  C25 POPEI 270      28.140  84.100  46.954  1.00  0.00           C
ATOM   5155  C26 POPEI 270      27.620  84.860  48.184  1.00  0.00           C
ATOM   5158  C27 POPEI 270      28.200  84.320  49.494  1.00  0.00           C
ATOM   5161  C28 POPEI 270      27.570  84.950  50.744  1.00  0.00           C
ATOM   5164  C29 POPEI 270      27.880  86.430  50.864  1.00  0.00           C
ATOM   5166 0C21 POPEI 270      28.540  87.030  51.864  1.00  0.00           C
ATOM   5168 1C21 POPEI 270      29.080  86.340  53.094  1.00  0.00           C
ATOM   5171 2C21 POPEI 270      28.930  87.150  54.394  1.00  0.00           C
ATOM   5174 3C21 POPEI 270      27.480  87.410  54.814  1.00  0.00           C
ATOM   5177 4C21 POPEI 270      27.410  87.750  56.314  1.00  0.00           C
ATOM   5180 5C21 POPEI 270      26.190  88.570  56.744  1.00  0.00           C
ATOM   5183 6C21 POPEI 270      26.250  88.890  58.244  1.00  0.00           C
ATOM   5186 7C21 POPEI 270      25.220  89.940  58.674  1.00  0.00           C
ATOM   5189 8C21 POPEI 270      25.270  90.240  60.184  1.00  0.00           C
ATOM   5193  C33 POPEI 270      27.340  89.210  42.294  1.00  0.00           C
ATOM   5196  C34 POPEI 270      27.400  90.280  43.374  1.00  0.00           C
ATOM   5199  C35 POPEI 270      28.600  90.030  44.294  1.00  0.00           C
ATOM   5202  C36 POPEI 270      28.490  90.740  45.644  1.00  0.00           C
ATOM   5205  C37 POPEI 270      27.580  90.020  46.654  1.00  0.00           C
ATOM   5208  C38 POPEI 270      28.140  88.690  47.194  1.00  0.00           C
ATOM   5211  C39 POPEI 270      29.400  88.850  48.064  1.00  0.00           C
ATOM   5214 0C31 POPEI 270      30.670  88.220  47.474  1.00  0.00           C
ATOM   5217 1C31 POPEI 270      31.900  88.450  48.354  1.00  0.00           C
ATOM   5220 2C31 POPEI 270      33.240  88.000  47.734  1.00  0.00           C
ATOM   5223 3C31 POPEI 270      34.420  88.310  48.664  1.00  0.00           C
ATOM   5226 4C31 POPEI 270      35.750  87.680  48.244  1.00  0.00           C
ATOM   5229 5C31 POPEI 270      36.830  87.890  49.314  1.00  0.00           C
ATOM   5232 6C31 POPEI 270      38.170  87.240  48.974  1.00  0.00           C
ATOM   5236  NH3 POPEJ 271     120.400  20.260  73.464  1.00  0.00           N
ATOM   5240  C12 POPEJ 271     119.070  19.570  73.354  1.00  0.00           C
ATOM   5243  C11 POPEJ 271     118.270  20.010  72.114  1.00  0.00           C
ATOM   5246  P   POPEJ 271     118.420  19.710  69.484  1.00  0.00           P
ATOM   5247  O13 POPEJ 271     119.440  19.110  68.604  1.00  0.00           O
ATOM   5248  O14 POPEJ 271     117.130  18.990  69.574  1.00  0.00           O
ATOM   5249  O11 POPEJ 271     118.140  21.190  69.014  1.00  0.00           O
ATOM   5250  O12 POPEJ 271     119.070  19.900  70.934  1.00  0.00           O
ATOM   5251  C1  POPEJ 271     117.010  21.900  69.534  1.00  0.00           C
ATOM   5254  C2  POPEJ 271     115.830  21.920  68.524  1.00  0.00           C
ATOM   5256  O21 POPEJ 271     115.840  23.160  67.784  1.00  0.00           O
ATOM   5257  C21 POPEJ 271     116.990  23.450  67.154  1.00  0.00           C
ATOM   5258  O22 POPEJ 271     117.580  24.510  67.254  1.00  0.00           O
ATOM   5259  C22 POPEJ 271     117.410  22.350  66.174  1.00  0.00           C
ATOM   5262  C3  POPEJ 271     114.460  21.650  69.254  1.00  0.00           C
ATOM   5265  O31 POPEJ 271     113.370  22.560  69.024  1.00  0.00           O
ATOM   5266  C31 POPEJ 271     112.600  22.580  67.924  1.00  0.00           C
ATOM   5267  O32 POPEJ 271     111.540  23.180  67.884  1.00  0.00           O
ATOM   5268  C32 POPEJ 271     113.110  21.760  66.724  1.00  0.00           C
ATOM   5271  C23 POPEJ 271     118.130  22.890  64.914  1.00  0.00           C
ATOM   5274  C24 POPEJ 271     118.640  21.720  64.064  1.00  0.00           C
ATOM   5277  C25 POPEJ 271     118.880  22.060  62.594  1.00  0.00           C
ATOM   5280  C26 POPEJ 271     120.250  22.690  62.304  1.00  0.00           C
ATOM   5283  C27 POPEJ 271     120.560  22.640  60.794  1.00  0.00           C
ATOM   5286  C28 POPEJ 271     122.050  22.830  60.474  1.00  0.00           C
ATOM   5289  C29 POPEJ 271     122.410  24.280  60.284  1.00  0.00           C
ATOM   5291 0C21 POPEJ 271     123.160  24.780  59.274  1.00  0.00           C
ATOM   5293 1C21 POPEJ 271     123.820  23.990  58.174  1.00  0.00           C
ATOM   5296 2C21 POPEJ 271     125.350  24.160  58.194  1.00  0.00           C
ATOM   5299 3C21 POPEJ 271     125.800  25.500  57.604  1.00  0.00           C
ATOM   5302 4C21 POPEJ 271     127.320  25.700  57.584  1.00  0.00           C
ATOM   5305 5C21 POPEJ 271     127.720  26.720  56.504  1.00  0.00           C
ATOM   5308 6C21 POPEJ 271     129.230  26.930  56.404  1.00  0.00           C
ATOM   5311 7C21 POPEJ 271     129.830  27.880  57.454  1.00  0.00           C
ATOM   5314 8C21 POPEJ 271     131.340  28.060  57.264  1.00  0.00           C
ATOM   5318  C33 POPEJ 271     112.130  21.800  65.514  1.00  0.00           C
ATOM   5321  C34 POPEJ 271     112.800  21.240  64.254  1.00  0.00           C
ATOM   5324  C35 POPEJ 271     111.930  21.160  62.994  1.00  0.00           C
ATOM   5327  C36 POPEJ 271     112.730  20.740  61.744  1.00  0.00           C
ATOM   5330  C37 POPEJ 271     113.570  21.870  61.134  1.00  0.00           C
ATOM   5333  C38 POPEJ 271     114.750  21.360  60.274  1.00  0.00           C
ATOM   5336  C39 POPEJ 271     115.560  22.490  59.624  1.00  0.00           C
ATOM   5339 0C31 POPEJ 271     114.920  23.030  58.334  1.00  0.00           C
ATOM   5342 1C31 POPEJ 271     115.600  24.280  57.754  1.00  0.00           C
ATOM   5345 2C31 POPEJ 271     115.220  24.490  56.284  1.00  0.00           C
ATOM   5348 3C31 POPEJ 271     115.940  25.670  55.594  1.00  0.00           C
ATOM   5351 4C31 POPEJ 271     115.450  27.060  56.024  1.00  0.00           C
ATOM   5354 5C31 POPEJ 271     113.930  27.260  55.864  1.00  0.00           C
ATOM   5357 6C31 POPEJ 271     113.530  28.690  55.464  1.00  0.00           C
ATOM   5361  NH3 POPEK 272     101.100  82.790  31.384  1.00  0.00           N
ATOM   5365  C12 POPEK 272     102.290  81.920  31.114  1.00  0.00           C
ATOM   5368  C11 POPEK 272     101.960  80.450  31.434  1.00  0.00           C
ATOM   5371  P   POPEK 272     103.550  79.280  33.204  1.00  0.00           P
ATOM   5372  O13 POPEK 272     102.380  79.300  34.094  1.00  0.00           O
ATOM   5373  O14 POPEK 272     104.260  78.000  33.034  1.00  0.00           O
ATOM   5374  O11 POPEK 272     104.540  80.420  33.684  1.00  0.00           O
ATOM   5375  O12 POPEK 272     103.150  79.740  31.754  1.00  0.00           O
ATOM   5376  C1  POPEK 272     104.720  80.750  35.064  1.00  0.00           C
ATOM   5379  C2  POPEK 272     105.320  79.610  35.924  1.00  0.00           C
ATOM   5381  O21 POPEK 272     104.520  79.530  37.124  1.00  0.00           O
ATOM   5382  C21 POPEK 272     104.350  78.310  37.624  1.00  0.00           C
ATOM   5383  O22 POPEK 272     104.730  77.270  37.144  1.00  0.00           O
ATOM   5384  C22 POPEK 272     103.580  78.450  38.934  1.00  0.00           C
ATOM   5387  C3  POPEK 272     106.830  79.830  36.244  1.00  0.00           C
ATOM   5390  O31 POPEK 272     107.250  79.050  37.384  1.00  0.00           O
ATOM   5391  C31 POPEK 272     107.290  79.690  38.544  1.00  0.00           C
ATOM   5392  O32 POPEK 272     107.060  80.880  38.694  1.00  0.00           O
ATOM   5393  C32 POPEK 272     107.590  78.720  39.674  1.00  0.00           C
ATOM   5396  C23 POPEK 272     103.820  77.320  39.944  1.00  0.00           C
ATOM   5399  C24 POPEK 272     102.960  77.450  41.224  1.00  0.00           C
ATOM   5402  C25 POPEK 272     103.020  78.830  41.894  1.00  0.00           C
ATOM   5405  C26 POPEK 272     103.190  78.780  43.424  1.00  0.00           C
ATOM   5408  C27 POPEK 272     102.940  80.140  44.084  1.00  0.00           C
ATOM   5411  C28 POPEK 272     103.540  80.240  45.494  1.00  0.00           C
ATOM   5414  C29 POPEK 272     103.160  81.530  46.184  1.00  0.00           C
ATOM   5416 0C21 POPEK 272     103.890  82.660  46.244  1.00  0.00           C
ATOM   5418 1C21 POPEK 272     105.250  82.880  45.634  1.00  0.00           C
ATOM   5421 2C21 POPEK 272     105.180  83.470  44.214  1.00  0.00           C
ATOM   5424 3C21 POPEK 272     106.570  83.570  43.554  1.00  0.00           C
ATOM   5427 4C21 POPEK 272     106.480  83.850  42.054  1.00  0.00           C
ATOM   5430 5C21 POPEK 272     107.840  83.770  41.344  1.00  0.00           C
ATOM   5433 6C21 POPEK 272     108.700  85.010  41.604  1.00  0.00           C
ATOM   5436 7C21 POPEK 272     110.110  84.920  41.024  1.00  0.00           C
ATOM   5439 8C21 POPEK 272     110.890  86.220  41.244  1.00  0.00           C
ATOM   5443  C33 POPEK 272     107.730  79.410  41.064  1.00  0.00           C
ATOM   5446  C34 POPEK 272     107.180  78.580  42.224  1.00  0.00           C
ATOM   5449  C35 POPEK 272     107.390  79.260  43.594  1.00  0.00           C
ATOM   5452  C36 POPEK 272     108.790  79.060  44.194  1.00  0.00           C
ATOM   5455  C37 POPEK 272     108.970  79.860  45.494  1.00  0.00           C
ATOM   5458  C38 POPEK 272     110.270  79.540  46.254  1.00  0.00           C
ATOM   5461  C39 POPEK 272     110.620  80.590  47.314  1.00  0.00           C
ATOM   5464 0C31 POPEK 272     111.710  80.130  48.284  1.00  0.00           C
ATOM   5467 1C31 POPEK 272     112.170  81.250  49.234  1.00  0.00           C
ATOM   5470 2C31 POPEK 272     113.540  81.830  48.834  1.00  0.00           C
ATOM   5473 3C31 POPEK 272     113.820  83.220  49.434  1.00  0.00           C
ATOM   5476 4C31 POPEK 272     113.890  83.240  50.964  1.00  0.00           C
ATOM   5479 5C31 POPEK 272     114.180  84.650  51.494  1.00  0.00           C
ATOM   5482 6C31 POPEK 272     114.350  84.700  53.014  1.00  0.00           C
ATOM   5486  NH3 POPEL 273      63.930  27.370  33.974  1.00  0.00           N
ATOM   5490  C12 POPEL 273      64.410  26.020  33.544  1.00  0.00           C
ATOM   5493  C11 POPEL 273      63.840  24.880  34.404  1.00  0.00           C
ATOM   5496  P   POPEL 273      65.620  22.980  34.634  1.00  0.00           P
ATOM   5497  O13 POPEL 273      65.790  21.570  34.194  1.00  0.00           O
ATOM   5498  O14 POPEL 273      66.770  23.900  34.544  1.00  0.00           O
ATOM   5499  O11 POPEL 273      65.160  22.940  36.144  1.00  0.00           O
ATOM   5500  O12 POPEL 273      64.380  23.640  33.934  1.00  0.00           O
ATOM   5501  C1  POPEL 273      66.110  22.510  37.124  1.00  0.00           C
ATOM   5504  C2  POPEL 273      65.350  21.950  38.334  1.00  0.00           C
ATOM   5506  O21 POPEL 273      66.290  21.760  39.384  1.00  0.00           O
ATOM   5507  C21 POPEL 273      66.010  21.930  40.674  1.00  0.00           C
ATOM   5508  O22 POPEL 273      66.760  21.530  41.564  1.00  0.00           O
ATOM   5509  C22 POPEL 273      64.730  22.720  41.004  1.00  0.00           C
ATOM   5512  C3  POPEL 273      64.640  20.630  37.984  1.00  0.00           C
ATOM   5515  O31 POPEL 273      63.780  20.240  39.074  1.00  0.00           O
ATOM   5516  C31 POPEL 273      62.940  19.280  38.734  1.00  0.00           C
ATOM   5517  O32 POPEL 273      62.880  18.760  37.634  1.00  0.00           O
ATOM   5518  C32 POPEL 273      62.040  18.960  39.934  1.00  0.00           C
ATOM   5521  C23 POPEL 273      64.740  23.220  42.474  1.00  0.00           C
ATOM   5524  C24 POPEL 273      63.490  24.040  42.874  1.00  0.00           C
ATOM   5527  C25 POPEL 273      63.800  25.190  43.854  1.00  0.00           C
ATOM   5530  C26 POPEL 273      64.300  26.460  43.124  1.00  0.00           C
ATOM   5533  C27 POPEL 273      64.310  27.770  43.934  1.00  0.00           C
ATOM   5536  C28 POPEL 273      65.710  28.340  44.244  1.00  0.00           C
ATOM   5539  C29 POPEL 273      66.430  27.630  45.354  1.00  0.00           C
ATOM   5541 0C21 POPEL 273      66.550  28.040  46.634  1.00  0.00           C
ATOM   5543 1C21 POPEL 273      65.940  29.260  47.284  1.00  0.00           C
ATOM   5546 2C21 POPEL 273      66.950  30.260  47.904  1.00  0.00           C
ATOM   5549 3C21 POPEL 273      67.520  31.270  46.884  1.00  0.00           C
ATOM   5552 4C21 POPEL 273      68.320  32.430  47.514  1.00  0.00           C
ATOM   5555 5C21 POPEL 273      69.450  31.980  48.464  1.00  0.00           C
ATOM   5558 6C21 POPEL 273      70.450  33.110  48.764  1.00  0.00           C
ATOM   5561 7C21 POPEL 273      71.240  32.900  50.064  1.00  0.00           C
ATOM   5564 8C21 POPEL 273      71.940  31.540  50.174  1.00  0.00           C
ATOM   5568  C33 POPEL 273      62.790  18.810  41.284  1.00  0.00           C
ATOM   5571  C34 POPEL 273      61.910  19.150  42.504  1.00  0.00           C
ATOM   5574  C35 POPEL 273      62.660  18.910  43.824  1.00  0.00           C
ATOM   5577  C36 POPEL 273      61.980  19.490  45.064  1.00  0.00           C
ATOM   5580  C37 POPEL 273      62.990  19.650  46.214  1.00  0.00           C
ATOM   5583  C38 POPEL 273      62.380  19.980  47.574  1.00  0.00           C
ATOM   5586  C39 POPEL 273      61.620  18.790  48.194  1.00  0.00           C
ATOM   5589 0C31 POPEL 273      61.310  19.020  49.674  1.00  0.00           C
ATOM   5592 1C31 POPEL 273      60.660  17.800  50.324  1.00  0.00           C
ATOM   5595 2C31 POPEL 273      60.440  17.990  51.834  1.00  0.00           C
ATOM   5598 3C31 POPEL 273      60.360  16.660  52.594  1.00  0.00           C
ATOM   5601 4C31 POPEL 273      61.740  15.990  52.744  1.00  0.00           C
ATOM   5604 5C31 POPEL 273      61.650  14.470  52.904  1.00  0.00           C
ATOM   5607 6C31 POPEL 273      63.020  13.780  52.834  1.00  0.00           C
ATOM   5611  NH3 POPEM 274     106.300  90.070  32.134  1.00  0.00           N
ATOM   5615  C12 POPEM 274     104.800  90.060  32.194  1.00  0.00           C
ATOM   5618  C11 POPEM 274     104.250  91.200  31.334  1.00  0.00           C
ATOM   5621  P   POPEM 274     104.080  93.340  32.844  1.00  0.00           P
ATOM   5622  O13 POPEM 274     104.940  94.520  33.114  1.00  0.00           O
ATOM   5623  O14 POPEM 274     102.670  93.550  32.404  1.00  0.00           O
ATOM   5624  O11 POPEM 274     104.090  92.370  34.084  1.00  0.00           O
ATOM   5625  O12 POPEM 274     104.780  92.470  31.734  1.00  0.00           O
ATOM   5626  C1  POPEM 274     103.060  92.370  35.074  1.00  0.00           C
ATOM   5629  C2  POPEM 274     103.720  92.350  36.464  1.00  0.00           C
ATOM   5631  O21 POPEM 274     102.680  92.390  37.464  1.00  0.00           O
ATOM   5632  C21 POPEM 274     102.600  91.320  38.234  1.00  0.00           C
ATOM   5633  O22 POPEM 274     103.240  90.290  38.104  1.00  0.00           O
ATOM   5634  C22 POPEM 274     101.660  91.600  39.404  1.00  0.00           C
ATOM   5637  C3  POPEM 274     104.670  93.550  36.694  1.00  0.00           C
ATOM   5640  O31 POPEM 274     105.290  93.470  37.984  1.00  0.00           O
ATOM   5641  C31 POPEM 274     106.480  92.910  38.054  1.00  0.00           C
ATOM   5642  O32 POPEM 274     107.160  92.540  37.114  1.00  0.00           O
ATOM   5643  C32 POPEM 274     106.880  92.810  39.524  1.00  0.00           C
ATOM   5646  C23 POPEM 274     102.260  92.580  40.444  1.00  0.00           C
ATOM   5649  C24 POPEM 274     101.370  92.720  41.684  1.00  0.00           C
ATOM   5652  C25 POPEM 274     102.110  93.070  42.984  1.00  0.00           C
ATOM   5655  C26 POPEM 274     101.200  92.760  44.184  1.00  0.00           C
ATOM   5658  C27 POPEM 274     101.800  93.110  45.544  1.00  0.00           C
ATOM   5661  C28 POPEM 274     100.820  92.890  46.714  1.00  0.00           C
ATOM   5664  C29 POPEM 274     100.230  91.500  46.734  1.00  0.00           C
ATOM   5666 0C21 POPEM 274     100.670  90.480  47.484  1.00  0.00           C
ATOM   5668 1C21 POPEM 274     101.870  90.550  48.384  1.00  0.00           C
ATOM   5671 2C21 POPEM 274     102.390  89.170  48.824  1.00  0.00           C
ATOM   5674 3C21 POPEM 274     102.850  88.240  47.684  1.00  0.00           C
ATOM   5677 4C21 POPEM 274     104.250  87.650  47.934  1.00  0.00           C
ATOM   5680 5C21 POPEM 274     104.370  86.810  49.214  1.00  0.00           C
ATOM   5683 6C21 POPEM 274     103.730  85.430  49.054  1.00  0.00           C
ATOM   5686 7C21 POPEM 274     103.800  84.550  50.294  1.00  0.00           C
ATOM   5689 8C21 POPEM 274     103.200  83.170  50.034  1.00  0.00           C
ATOM   5693  C33 POPEM 274     106.680  94.140  40.274  1.00  0.00           C
ATOM   5696  C34 POPEM 274     106.620  93.970  41.794  1.00  0.00           C
ATOM   5699  C35 POPEM 274     105.930  95.180  42.424  1.00  0.00           C
ATOM   5702  C36 POPEM 274     105.850  95.130  43.954  1.00  0.00           C
ATOM   5705  C37 POPEM 274     107.220  95.050  44.624  1.00  0.00           C
ATOM   5708  C38 POPEM 274     107.140  95.310  46.134  1.00  0.00           C
ATOM   5711  C39 POPEM 274     107.050  96.810  46.454  1.00  0.00           C
ATOM   5714 0C31 POPEM 274     106.130  97.140  47.634  1.00  0.00           C
ATOM   5717 1C31 POPEM 274     104.900  97.960  47.234  1.00  0.00           C
ATOM   5720 2C31 POPEM 274     103.980  98.210  48.434  1.00  0.00           C
ATOM   5723 3C31 POPEM 274     102.510  98.460  48.054  1.00  0.00           C
ATOM   5726 4C31 POPEM 274     101.580  98.270  49.264  1.00  0.00           C
ATOM   5729 5C31 POPEM 274     100.100  98.300  48.874  1.00  0.00           C
ATOM   5732 6C31 POPEM 274      99.150  97.920  50.014  1.00  0.00           C
ATOM   5736  NH3 POPEN 275      47.180  30.150  73.904  1.00  0.00           N
ATOM   5740  C12 POPEN 275      46.340  28.970  73.544  1.00  0.00           C
ATOM   5743  C11 POPEN 275      46.190  28.060  74.764  1.00  0.00           C
ATOM   5746  P   POPEN 275      43.740  27.060  74.964  1.00  0.00           P
ATOM   5747  O13 POPEN 275      43.730  27.280  76.414  1.00  0.00           O
ATOM   5748  O14 POPEN 275      42.960  27.940  74.074  1.00  0.00           O
ATOM   5749  O11 POPEN 275      43.380  25.560  74.674  1.00  0.00           O
ATOM   5750  O12 POPEN 275      45.240  27.040  74.464  1.00  0.00           O
ATOM   5751  C1  POPEN 275      43.490  25.060  73.344  1.00  0.00           C
ATOM   5754  C2  POPEN 275      42.080  24.670  72.824  1.00  0.00           C
ATOM   5756  O21 POPEN 275      42.170  23.540  71.964  1.00  0.00           O
ATOM   5757  C21 POPEN 275      42.870  23.630  70.864  1.00  0.00           C
ATOM   5758  O22 POPEN 275      43.240  24.630  70.294  1.00  0.00           O
ATOM   5759  C22 POPEN 275      43.210  22.190  70.464  1.00  0.00           C
ATOM   5762  C3  POPEN 275      41.320  25.850  72.194  1.00  0.00           C
ATOM   5765  O31 POPEN 275      40.350  25.410  71.224  1.00  0.00           O
ATOM   5766  C31 POPEN 275      39.150  25.110  71.634  1.00  0.00           C
ATOM   5767  O32 POPEN 275      38.750  25.130  72.784  1.00  0.00           O
ATOM   5768  C32 POPEN 275      38.250  24.850  70.414  1.00  0.00           C
ATOM   5771  C23 POPEN 275      42.690  21.790  69.074  1.00  0.00           C
ATOM   5774  C24 POPEN 275      42.680  20.270  68.914  1.00  0.00           C
ATOM   5777  C25 POPEN 275      42.270  19.830  67.514  1.00  0.00           C
ATOM   5780  C26 POPEN 275      43.430  19.850  66.514  1.00  0.00           C
ATOM   5783  C27 POPEN 275      42.980  19.390  65.124  1.00  0.00           C
ATOM   5786  C28 POPEN 275      44.110  19.410  64.094  1.00  0.00           C
ATOM   5789  C29 POPEN 275      43.560  19.120  62.724  1.00  0.00           C
ATOM   5791 0C21 POPEN 275      43.880  18.110  61.904  1.00  0.00           C
ATOM   5793 1C21 POPEN 275      44.910  17.020  62.134  1.00  0.00           C
ATOM   5796 2C21 POPEN 275      46.190  17.320  61.324  1.00  0.00           C
ATOM   5799 3C21 POPEN 275      46.970  16.070  60.904  1.00  0.00           C
ATOM   5802 4C21 POPEN 275      48.040  16.420  59.864  1.00  0.00           C
ATOM   5805 5C21 POPEN 275      48.620  15.220  59.124  1.00  0.00           C
ATOM   5808 6C21 POPEN 275      49.340  15.630  57.824  1.00  0.00           C
ATOM   5811 7C21 POPEN 275      50.560  16.540  58.064  1.00  0.00           C
ATOM   5814 8C21 POPEN 275      51.240  16.970  56.764  1.00  0.00           C
ATOM   5818  C33 POPEN 275      38.730  25.530  69.104  1.00  0.00           C
ATOM   5821  C34 POPEN 275      39.850  24.740  68.394  1.00  0.00           C
ATOM   5824  C35 POPEN 275      40.310  25.380  67.084  1.00  0.00           C
ATOM   5827  C36 POPEN 275      41.320  24.520  66.314  1.00  0.00           C
ATOM   5830  C37 POPEN 275      41.500  24.990  64.854  1.00  0.00           C
ATOM   5833  C38 POPEN 275      42.240  23.960  63.984  1.00  0.00           C
ATOM   5836  C39 POPEN 275      42.140  24.310  62.494  1.00  0.00           C
ATOM   5839 0C31 POPEN 275      43.120  23.530  61.614  1.00  0.00           C
ATOM   5842 1C31 POPEN 275      42.950  23.880  60.124  1.00  0.00           C
ATOM   5845 2C31 POPEN 275      43.890  23.090  59.204  1.00  0.00           C
ATOM   5848 3C31 POPEN 275      43.630  23.330  57.714  1.00  0.00           C
ATOM   5851 4C31 POPEN 275      42.170  23.090  57.314  1.00  0.00           C
ATOM   5854 5C31 POPEN 275      41.970  22.840  55.814  1.00  0.00           C
ATOM   5857 6C31 POPEN 275      40.510  22.630  55.444  1.00  0.00           C
ATOM   5861  NH3 POPEO 276      41.490  95.780  76.754  1.00  0.00           N
ATOM   5865  C12 POPEO 276      42.770  95.960  77.544  1.00  0.00           C
ATOM   5868  C11 POPEO 276      43.330  94.630  78.084  1.00  0.00           C
ATOM   5871  P   POPEO 276      45.830  94.450  77.244  1.00  0.00           P
ATOM   5872  O13 POPEO 276      47.000  95.330  77.424  1.00  0.00           O
ATOM   5873  O14 POPEO 276      46.110  93.000  77.124  1.00  0.00           O
ATOM   5874  O11 POPEO 276      45.080  94.950  75.954  1.00  0.00           O
ATOM   5875  O12 POPEO 276      44.730  94.720  78.354  1.00  0.00           O
ATOM   5876  C1  POPEO 276      44.300  94.110  75.124  1.00  0.00           C
ATOM   5879  C2  POPEO 276      44.990  94.040  73.764  1.00  0.00           C
ATOM   5881  O21 POPEO 276      44.000  94.030  72.734  1.00  0.00           O
ATOM   5882  C21 POPEO 276      43.300  92.930  72.574  1.00  0.00           C
ATOM   5883  O22 POPEO 276      43.190  92.010  73.374  1.00  0.00           O
ATOM   5884  C22 POPEO 276      42.880  92.910  71.114  1.00  0.00           C
ATOM   5887  C3  POPEO 276      46.070  92.920  73.644  1.00  0.00           C
ATOM   5890  O31 POPEO 276      46.890  93.190  72.494  1.00  0.00           O
ATOM   5891  C31 POPEO 276      48.190  93.000  72.674  1.00  0.00           C
ATOM   5892  O32 POPEO 276      48.680  92.300  73.554  1.00  0.00           O
ATOM   5893  C32 POPEO 276      48.960  93.870  71.674  1.00  0.00           C
ATOM   5896  C23 POPEO 276      44.140  92.980  70.204  1.00  0.00           C
ATOM   5899  C24 POPEO 276      44.550  94.410  69.854  1.00  0.00           C
ATOM   5902  C25 POPEO 276      45.860  94.540  69.054  1.00  0.00           C
ATOM   5905  C26 POPEO 276      45.630  94.460  67.544  1.00  0.00           C
ATOM   5908  C27 POPEO 276      46.890  94.760  66.704  1.00  0.00           C
ATOM   5911  C28 POPEO 276      46.640  94.560  65.194  1.00  0.00           C
ATOM   5914  C29 POPEO 276      46.560  93.090  64.864  1.00  0.00           C
ATOM   5916 0C21 POPEO 276      46.970  92.430  63.764  1.00  0.00           C
ATOM   5918 1C21 POPEO 276      47.630  92.990  62.534  1.00  0.00           C
ATOM   5921 2C21 POPEO 276      48.960  92.270  62.234  1.00  0.00           C
ATOM   5924 3C21 POPEO 276      49.690  92.910  61.044  1.00  0.00           C
ATOM   5927 4C21 POPEO 276      51.020  92.210  60.734  1.00  0.00           C
ATOM   5930 5C21 POPEO 276      51.840  92.900  59.634  1.00  0.00           C
ATOM   5933 6C21 POPEO 276      51.330  92.660  58.214  1.00  0.00           C
ATOM   5936 7C21 POPEO 276      52.250  93.280  57.154  1.00  0.00           C
ATOM   5939 8C21 POPEO 276      51.900  92.870  55.714  1.00  0.00           C
ATOM   5943  C33 POPEO 276      48.990  95.370  72.064  1.00  0.00           C
ATOM   5946  C34 POPEO 276      49.850  96.240  71.134  1.00  0.00           C
ATOM   5949  C35 POPEO 276      49.290  96.430  69.714  1.00  0.00           C
ATOM   5952  C36 POPEO 276      50.030  97.540  68.924  1.00  0.00           C
ATOM   5955  C37 POPEO 276      49.440  97.850  67.544  1.00  0.00           C
ATOM   5958  C38 POPEO 276      48.220  98.780  67.584  1.00  0.00           C
ATOM   5961  C39 POPEO 276      48.550 100.270  67.414  1.00  0.00           C
ATOM   5964 0C31 POPEO 276      48.880 100.650  65.954  1.00  0.00           C
ATOM   5967 1C31 POPEO 276      49.110 102.150  65.784  1.00  0.00           C
ATOM   5970 2C31 POPEO 276      49.140 102.610  64.314  1.00  0.00           C
ATOM   5973 3C31 POPEO 276      50.290 102.010  63.484  1.00  0.00           C
ATOM   5976 4C31 POPEO 276      50.410 102.650  62.094  1.00  0.00           C
ATOM   5979 5C31 POPEO 276      51.820 102.540  61.504  1.00  0.00           C
ATOM   5982 6C31 POPEO 276      52.000 103.320  60.194  1.00  0.00           C
ATOM   5986  NH3 POPEP 277      76.870  20.540  29.384  1.00  0.00           N
ATOM   5990  C12 POPEP 277      77.620  21.840  29.414  1.00  0.00           C
ATOM   5993  C11 POPEP 277      77.310  22.720  30.654  1.00  0.00           C
ATOM   5996  P   POPEP 277      74.960  23.860  30.084  1.00  0.00           P
ATOM   5997  O13 POPEP 277      75.580  24.060  28.754  1.00  0.00           O
ATOM   5998  O14 POPEP 277      73.620  23.250  30.114  1.00  0.00           O
ATOM   5999  O11 POPEP 277      74.960  25.230  30.884  1.00  0.00           O
ATOM   6000  O12 POPEP 277      75.920  22.920  30.914  1.00  0.00           O
ATOM   6001  C1  POPEP 277      76.120  25.900  31.374  1.00  0.00           C
ATOM   6004  C2  POPEP 277      76.390  25.610  32.894  1.00  0.00           C
ATOM   6006  O21 POPEP 277      75.690  26.580  33.714  1.00  0.00           O
ATOM   6007  C21 POPEP 277      74.800  26.060  34.544  1.00  0.00           C
ATOM   6008  O22 POPEP 277      74.530  24.880  34.654  1.00  0.00           O
ATOM   6009  C22 POPEP 277      74.140  27.150  35.384  1.00  0.00           C
ATOM   6012  C3  POPEP 277      77.910  25.690  33.254  1.00  0.00           C
ATOM   6015  O31 POPEP 277      78.190  24.900  34.444  1.00  0.00           O
ATOM   6016  C31 POPEP 277      78.670  25.530  35.504  1.00  0.00           C
ATOM   6017  O32 POPEP 277      78.860  26.720  35.614  1.00  0.00           O
ATOM   6018  C32 POPEP 277      78.960  24.490  36.594  1.00  0.00           C
ATOM   6021  C23 POPEP 277      73.440  26.520  36.614  1.00  0.00           C
ATOM   6024  C24 POPEP 277      74.410  25.900  37.634  1.00  0.00           C
ATOM   6027  C25 POPEP 277      75.200  26.930  38.454  1.00  0.00           C
ATOM   6030  C26 POPEP 277      74.290  27.780  39.354  1.00  0.00           C
ATOM   6033  C27 POPEP 277      75.020  28.470  40.504  1.00  0.00           C
ATOM   6036  C28 POPEP 277      74.030  29.160  41.444  1.00  0.00           C
ATOM   6039  C29 POPEP 277      74.680  29.800  42.644  1.00  0.00           C
ATOM   6041 0C21 POPEP 277      74.690  31.110  42.934  1.00  0.00           C
ATOM   6043 1C21 POPEP 277      74.060  32.190  42.094  1.00  0.00           C
ATOM   6046 2C21 POPEP 277      73.770  33.500  42.864  1.00  0.00           C
ATOM   6049 3C21 POPEP 277      72.600  33.390  43.864  1.00  0.00           C
ATOM   6052 4C21 POPEP 277      72.090  34.780  44.274  1.00  0.00           C
ATOM   6055 5C21 POPEP 277      70.720  34.750  44.974  1.00  0.00           C
ATOM   6058 6C21 POPEP 277      69.830  35.910  44.484  1.00  0.00           C
ATOM   6061 7C21 POPEP 277      68.360  35.780  44.884  1.00  0.00           C
ATOM   6064 8C21 POPEP 277      67.430  36.660  44.044  1.00  0.00           C
ATOM   6068  C33 POPEP 277      79.680  25.130  37.804  1.00  0.00           C
ATOM   6071  C34 POPEP 277      79.640  24.290  39.084  1.00  0.00           C
ATOM   6074  C35 POPEP 277      78.230  24.180  39.694  1.00  0.00           C
ATOM   6077  C36 POPEP 277      78.160  24.640  41.154  1.00  0.00           C
ATOM   6080  C37 POPEP 277      76.760  24.520  41.764  1.00  0.00           C
ATOM   6083  C38 POPEP 277      76.710  24.920  43.254  1.00  0.00           C
ATOM   6086  C39 POPEP 277      75.410  24.480  43.954  1.00  0.00           C
ATOM   6089 0C31 POPEP 277      74.150  25.180  43.434  1.00  0.00           C
ATOM   6092 1C31 POPEP 277      72.910  24.280  43.524  1.00  0.00           C
ATOM   6095 2C31 POPEP 277      71.740  24.750  42.634  1.00  0.00           C
ATOM   6098 3C31 POPEP 277      72.040  24.620  41.134  1.00  0.00           C
ATOM   6101 4C31 POPEP 277      70.810  24.180  40.324  1.00  0.00           C
ATOM   6104 5C31 POPEP 277      71.090  24.090  38.814  1.00  0.00           C
ATOM   6107 6C31 POPEP 277      69.880  23.620  38.014  1.00  0.00           C
ATOM   6111  NH3 POPEQ 278     125.500  90.740  79.424  1.00  0.00           N
ATOM   6115  C12 POPEQ 278     126.310  89.530  79.804  1.00  0.00           C
ATOM   6118  C11 POPEQ 278     125.500  88.260  79.694  1.00  0.00           C
ATOM   6121  P   POPEQ 278     127.000  86.130  79.274  1.00  0.00           P
ATOM   6122  O13 POPEQ 278     128.320  86.630  78.834  1.00  0.00           O
ATOM   6123  O14 POPEQ 278     126.920  84.900  80.094  1.00  0.00           O
ATOM   6124  O11 POPEQ 278     126.060  85.980  78.034  1.00  0.00           O
ATOM   6125  O12 POPEQ 278     126.300  87.210  80.154  1.00  0.00           O
ATOM   6126  C1  POPEQ 278     125.940  84.730  77.354  1.00  0.00           C
ATOM   6129  C2  POPEQ 278     126.740  84.630  76.014  1.00  0.00           C
ATOM   6131  O21 POPEQ 278     125.860  84.650  74.894  1.00  0.00           O
ATOM   6132  C21 POPEQ 278     125.340  85.810  74.534  1.00  0.00           C
ATOM   6133  O22 POPEQ 278     125.480  86.880  75.104  1.00  0.00           O
ATOM   6134  C22 POPEQ 278     124.520  85.580  73.254  1.00  0.00           C
ATOM   6137  C3  POPEQ 278     127.560  83.290  75.964  1.00  0.00           C
ATOM   6140  O31 POPEQ 278     127.790  82.710  74.654  1.00  0.00           O
ATOM   6141  C31 POPEQ 278     128.410  83.480  73.774  1.00  0.00           C
ATOM   6142  O32 POPEQ 278     128.800  84.620  73.994  1.00  0.00           O
ATOM   6143  C32 POPEQ 278     128.540  82.790  72.414  1.00  0.00           C
ATOM   6146  C23 POPEQ 278     124.530  86.800  72.314  1.00  0.00           C
ATOM   6149  C24 POPEQ 278     123.790  86.510  70.994  1.00  0.00           C
ATOM   6152  C25 POPEQ 278     123.840  87.690  70.014  1.00  0.00           C
ATOM   6155  C26 POPEQ 278     122.910  87.510  68.804  1.00  0.00           C
ATOM   6158  C27 POPEQ 278     123.280  86.320  67.894  1.00  0.00           C
ATOM   6161  C28 POPEQ 278     122.230  86.000  66.814  1.00  0.00           C
ATOM   6164  C29 POPEQ 278     122.040  87.120  65.834  1.00  0.00           C
ATOM   6166 0C21 POPEQ 278     122.410  87.160  64.534  1.00  0.00           C
ATOM   6168 1C21 POPEQ 278     123.120  86.090  63.754  1.00  0.00           C
ATOM   6171 2C21 POPEQ 278     124.640  86.340  63.624  1.00  0.00           C
ATOM   6174 3C21 POPEQ 278     125.010  87.760  63.144  1.00  0.00           C
ATOM   6177 4C21 POPEQ 278     126.510  87.980  62.874  1.00  0.00           C
ATOM   6180 5C21 POPEQ 278     126.950  87.640  61.444  1.00  0.00           C
ATOM   6183 6C21 POPEQ 278     127.460  86.200  61.264  1.00  0.00           C
ATOM   6186 7C21 POPEQ 278     127.500  85.780  59.784  1.00  0.00           C
ATOM   6189 8C21 POPEQ 278     127.920  84.330  59.574  1.00  0.00           C
ATOM   6193  C33 POPEQ 278     128.830  83.800  71.274  1.00  0.00           C
ATOM   6196  C34 POPEQ 278     127.600  84.600  70.804  1.00  0.00           C
ATOM   6199  C35 POPEQ 278     127.930  85.730  69.814  1.00  0.00           C
ATOM   6202  C36 POPEQ 278     128.650  85.290  68.524  1.00  0.00           C
ATOM   6205  C37 POPEQ 278     128.960  86.440  67.564  1.00  0.00           C
ATOM   6208  C38 POPEQ 278     129.790  85.970  66.364  1.00  0.00           C
ATOM   6211  C39 POPEQ 278     130.300  87.110  65.474  1.00  0.00           C
ATOM   6214 0C31 POPEQ 278     131.240  86.600  64.374  1.00  0.00           C
ATOM   6217 1C31 POPEQ 278     131.790  87.730  63.484  1.00  0.00           C
ATOM   6220 2C31 POPEQ 278     132.870  87.250  62.504  1.00  0.00           C
ATOM   6223 3C31 POPEQ 278     134.170  86.840  63.214  1.00  0.00           C
ATOM   6226 4C31 POPEQ 278     135.320  86.550  62.234  1.00  0.00           C
ATOM   6229 5C31 POPEQ 278     136.690  86.550  62.944  1.00  0.00           C
ATOM   6232 6C31 POPEQ 278     137.860  86.400  61.974  1.00  0.00           C
ATOM   6236  NH3 POPER 279      -2.570 108.090  73.614  1.00  0.00           N
ATOM   6240  C12 POPER 279      -1.940 109.420  73.944  1.00  0.00           C
ATOM   6243  C11 POPER 279      -1.110 109.470  75.244  1.00  0.00           C
ATOM   6246  P   POPER 279      -0.120 111.970  75.284  1.00  0.00           P
ATOM   6247  O13 POPER 279      -0.900 113.170  74.884  1.00  0.00           O
ATOM   6248  O14 POPER 279       1.000 112.180  76.224  1.00  0.00           O
ATOM   6249  O11 POPER 279       0.460 111.360  73.924  1.00  0.00           O
ATOM   6250  O12 POPER 279      -1.070 110.790  75.774  1.00  0.00           O
ATOM   6251  C1  POPER 279      -0.060 111.900  72.704  1.00  0.00           C
ATOM   6254  C2  POPER 279       0.870 111.600  71.524  1.00  0.00           C
ATOM   6256  O21 POPER 279       0.230 112.050  70.314  1.00  0.00           O
ATOM   6257  C21 POPER 279      -0.790 111.330  69.844  1.00  0.00           C
ATOM   6258  O22 POPER 279      -1.260 110.320  70.334  1.00  0.00           O
ATOM   6259  C22 POPER 279      -1.350 112.010  68.594  1.00  0.00           C
ATOM   6262  C3  POPER 279       1.400 110.130  71.454  1.00  0.00           C
ATOM   6265  O31 POPER 279       2.050 109.900  70.194  1.00  0.00           O
ATOM   6266  C31 POPER 279       3.280 110.390  70.124  1.00  0.00           C
ATOM   6267  O32 POPER 279       3.900 110.860  71.064  1.00  0.00           O
ATOM   6268  C32 POPER 279       3.720 110.440  68.664  1.00  0.00           C
ATOM   6271  C23 POPER 279      -1.210 111.070  67.384  1.00  0.00           C
ATOM   6274  C24 POPER 279      -1.880 111.600  66.114  1.00  0.00           C
ATOM   6277  C25 POPER 279      -1.840 110.600  64.934  1.00  0.00           C
ATOM   6280  C26 POPER 279      -2.230 109.160  65.314  1.00  0.00           C
ATOM   6283  C27 POPER 279      -2.610 108.280  64.114  1.00  0.00           C
ATOM   6286  C28 POPER 279      -2.790 106.800  64.514  1.00  0.00           C
ATOM   6289  C29 POPER 279      -3.200 105.930  63.354  1.00  0.00           C
ATOM   6291 0C21 POPER 279      -2.430 105.030  62.704  1.00  0.00           C
ATOM   6293 1C21 POPER 279      -0.980 104.710  62.964  1.00  0.00           C
ATOM   6296 2C21 POPER 279      -0.100 105.180  61.794  1.00  0.00           C
ATOM   6299 3C21 POPER 279       1.350 104.680  61.904  1.00  0.00           C
ATOM   6302 4C21 POPER 279       2.170 105.050  60.664  1.00  0.00           C
ATOM   6305 5C21 POPER 279       3.460 104.230  60.494  1.00  0.00           C
ATOM   6308 6C21 POPER 279       3.200 102.740  60.204  1.00  0.00           C
ATOM   6311 7C21 POPER 279       4.470 101.970  59.814  1.00  0.00           C
ATOM   6314 8C21 POPER 279       4.230 100.470  59.644  1.00  0.00           C
ATOM   6318  C33 POPER 279       4.270 111.840  68.304  1.00  0.00           C
ATOM   6321  C34 POPER 279       4.530 112.040  66.804  1.00  0.00           C
ATOM   6324  C35 POPER 279       3.270 111.870  65.924  1.00  0.00           C
ATOM   6327  C36 POPER 279       3.360 112.580  64.564  1.00  0.00           C
ATOM   6330  C37 POPER 279       2.080 112.400  63.744  1.00  0.00           C
ATOM   6333  C38 POPER 279       2.070 113.140  62.404  1.00  0.00           C
ATOM   6336  C39 POPER 279       0.900 112.730  61.494  1.00  0.00           C
ATOM   6339 0C31 POPER 279      -0.490 113.060  62.084  1.00  0.00           C
ATOM   6342 1C31 POPER 279      -1.650 112.570  61.194  1.00  0.00           C
ATOM   6345 2C31 POPER 279      -3.020 113.000  61.734  1.00  0.00           C
ATOM   6348 3C31 POPER 279      -4.220 112.490  60.904  1.00  0.00           C
ATOM   6351 4C31 POPER 279      -4.190 112.980  59.444  1.00  0.00           C
ATOM   6354 5C31 POPER 279      -5.480 112.660  58.674  1.00  0.00           C
ATOM   6357 6C31 POPER 279      -5.420 113.080  57.204  1.00  0.00           C
ATOM   6361  NH3 POPES 280     107.780 124.800  35.064  1.00  0.00           N
ATOM   6365  C12 POPES 280     108.260 125.580  33.864  1.00  0.00           C
ATOM   6368  C11 POPES 280     108.310 127.090  34.164  1.00  0.00           C
ATOM   6371  P   POPES 280     108.700 128.450  36.404  1.00  0.00           P
ATOM   6372  O13 POPES 280     107.650 127.920  37.284  1.00  0.00           O
ATOM   6373  O14 POPES 280     108.370 129.720  35.724  1.00  0.00           O
ATOM   6374  O11 POPES 280     110.060 128.570  37.164  1.00  0.00           O
ATOM   6375  O12 POPES 280     109.060 127.330  35.344  1.00  0.00           O
ATOM   6376  C1  POPES 280     110.260 128.960  38.514  1.00  0.00           C
ATOM   6379  C2  POPES 280     109.940 127.790  39.494  1.00  0.00           C
ATOM   6381  O21 POPES 280     110.370 128.070  40.844  1.00  0.00           O
ATOM   6382  C21 POPES 280     111.680 128.180  41.054  1.00  0.00           C
ATOM   6383  O22 POPES 280     112.560 127.980  40.244  1.00  0.00           O
ATOM   6384  C22 POPES 280     111.950 128.660  42.484  1.00  0.00           C
ATOM   6387  C3  POPES 280     110.400 126.380  38.994  1.00  0.00           C
ATOM   6390  O31 POPES 280     109.620 125.380  39.664  1.00  0.00           O
ATOM   6391  C31 POPES 280     108.640 124.820  38.964  1.00  0.00           C
ATOM   6392  O32 POPES 280     108.400 125.010  37.774  1.00  0.00           O
ATOM   6393  C32 POPES 280     107.930 123.860  39.914  1.00  0.00           C
ATOM   6396  C23 POPES 280     111.400 130.080  42.794  1.00  0.00           C
ATOM   6399  C24 POPES 280     110.130 130.050  43.664  1.00  0.00           C
ATOM   6402  C25 POPES 280     110.370 129.550  45.094  1.00  0.00           C
ATOM   6405  C26 POPES 280     109.280 128.630  45.654  1.00  0.00           C
ATOM   6408  C27 POPES 280     109.800 127.880  46.894  1.00  0.00           C
ATOM   6411  C28 POPES 280     108.700 127.380  47.844  1.00  0.00           C
ATOM   6414  C29 POPES 280     109.280 126.840  49.134  1.00  0.00           C
ATOM   6416 0C21 POPES 280     109.670 127.610  50.174  1.00  0.00           C
ATOM   6418 1C21 POPES 280     109.610 129.120  50.194  1.00  0.00           C
ATOM   6421 2C21 POPES 280     108.230 129.670  50.594  1.00  0.00           C
ATOM   6424 3C21 POPES 280     107.910 130.960  49.834  1.00  0.00           C
ATOM   6427 4C21 POPES 280     106.660 131.690  50.344  1.00  0.00           C
ATOM   6430 5C21 POPES 280     106.820 132.180  51.784  1.00  0.00           C
ATOM   6433 6C21 POPES 280     105.780 133.210  52.204  1.00  0.00           C
ATOM   6436 7C21 POPES 280     106.010 133.690  53.644  1.00  0.00           C
ATOM   6439 8C21 POPES 280     105.070 134.820  54.074  1.00  0.00           C
ATOM   6443  C33 POPES 280     106.880 122.960  39.234  1.00  0.00           C
ATOM   6446  C34 POPES 280     107.040 121.480  39.624  1.00  0.00           C
ATOM   6449  C35 POPES 280     106.590 121.170  41.064  1.00  0.00           C
ATOM   6452  C36 POPES 280     106.670 119.660  41.344  1.00  0.00           C
ATOM   6455  C37 POPES 280     106.020 119.240  42.674  1.00  0.00           C
ATOM   6458  C38 POPES 280     105.670 117.750  42.674  1.00  0.00           C
ATOM   6461  C39 POPES 280     104.880 117.290  43.904  1.00  0.00           C
ATOM   6464 0C31 POPES 280     105.730 117.160  45.174  1.00  0.00           C
ATOM   6467 1C31 POPES 280     104.910 116.610  46.334  1.00  0.00           C
ATOM   6470 2C31 POPES 280     105.720 116.280  47.594  1.00  0.00           C
ATOM   6473 3C31 POPES 280     106.100 117.500  48.454  1.00  0.00           C
ATOM   6476 4C31 POPES 280     104.890 118.180  49.104  1.00  0.00           C
ATOM   6479 5C31 POPES 280     105.280 119.240  50.154  1.00  0.00           C
ATOM   6482 6C31 POPES 280     104.060 119.880  50.824  1.00  0.00           C
ATOM   6486  NH3 POPET 281      28.380 115.830  74.114  1.00  0.00           N
ATOM   6490  C12 POPET 281      27.210 115.950  73.174  1.00  0.00           C
ATOM   6493  C11 POPET 281      25.880 116.140  73.924  1.00  0.00           C
ATOM   6496  P   POPET 281      23.640 114.970  73.234  1.00  0.00           P
ATOM   6497  O13 POPET 281      24.240 113.660  73.594  1.00  0.00           O
ATOM   6498  O14 POPET 281      22.710 115.560  74.224  1.00  0.00           O
ATOM   6499  O11 POPET 281      22.910 114.910  71.814  1.00  0.00           O
ATOM   6500  O12 POPET 281      24.800 116.000  73.004  1.00  0.00           O
ATOM   6501  C1  POPET 281      23.640 115.200  70.624  1.00  0.00           C
ATOM   6504  C2  POPET 281      22.850 116.080  69.614  1.00  0.00           C
ATOM   6506  O21 POPET 281      23.590 116.020  68.404  1.00  0.00           O
ATOM   6507  C21 POPET 281      23.030 115.430  67.384  1.00  0.00           C
ATOM   6508  O22 POPET 281      21.900 114.950  67.334  1.00  0.00           O
ATOM   6509  C22 POPET 281      24.020 115.540  66.244  1.00  0.00           C
ATOM   6512  C3  POPET 281      22.690 117.580  69.984  1.00  0.00           C
ATOM   6515  O31 POPET 281      21.500 118.090  69.364  1.00  0.00           O
ATOM   6516  C31 POPET 281      21.570 118.450  68.094  1.00  0.00           C
ATOM   6517  O32 POPET 281      22.590 118.690  67.464  1.00  0.00           O
ATOM   6518  C32 POPET 281      20.160 118.360  67.504  1.00  0.00           C
ATOM   6521  C23 POPET 281      23.660 114.640  65.044  1.00  0.00           C
ATOM   6524  C24 POPET 281      24.590 114.930  63.864  1.00  0.00           C
ATOM   6527  C25 POPET 281      24.390 113.960  62.694  1.00  0.00           C
ATOM   6530  C26 POPET 281      22.980 114.020  62.074  1.00  0.00           C
ATOM   6533  C27 POPET 281      22.800 113.000  60.944  1.00  0.00           C
ATOM   6536  C28 POPET 281      23.500 113.440  59.644  1.00  0.00           C
ATOM   6539  C29 POPET 281      23.670 112.320  58.654  1.00  0.00           C
ATOM   6541 0C21 POPET 281      24.750 111.500  58.544  1.00  0.00           C
ATOM   6543 1C21 POPET 281      25.980 111.520  59.404  1.00  0.00           C
ATOM   6546 2C21 POPET 281      26.100 110.260  60.294  1.00  0.00           C
ATOM   6549 3C21 POPET 281      26.800 109.070  59.624  1.00  0.00           C
ATOM   6552 4C21 POPET 281      26.570 107.730  60.344  1.00  0.00           C
ATOM   6555 5C21 POPET 281      26.890 107.740  61.844  1.00  0.00           C
ATOM   6558 6C21 POPET 281      26.480 106.440  62.554  1.00  0.00           C
ATOM   6561 7C21 POPET 281      26.570 106.550  64.084  1.00  0.00           C
ATOM   6564 8C21 POPET 281      26.010 105.330  64.824  1.00  0.00           C
ATOM   6568  C33 POPET 281      20.110 118.690  65.994  1.00  0.00           C
ATOM   6571  C34 POPET 281      18.730 118.380  65.404  1.00  0.00           C
ATOM   6574  C35 POPET 281      18.690 118.530  63.884  1.00  0.00           C
ATOM   6577  C36 POPET 281      18.810 119.980  63.404  1.00  0.00           C
ATOM   6580  C37 POPET 281      18.770 120.070  61.884  1.00  0.00           C
ATOM   6583  C38 POPET 281      18.730 121.510  61.354  1.00  0.00           C
ATOM   6586  C39 POPET 281      18.560 121.530  59.834  1.00  0.00           C
ATOM   6589 0C31 POPET 281      18.520 122.940  59.224  1.00  0.00           C
ATOM   6592 1C31 POPET 281      18.190 122.890  57.724  1.00  0.00           C
ATOM   6595 2C31 POPET 281      18.060 124.270  57.094  1.00  0.00           C
ATOM   6598 3C31 POPET 281      17.530 124.190  55.654  1.00  0.00           C
ATOM   6601 4C31 POPET 281      17.290 125.570  55.034  1.00  0.00           C
ATOM   6604 5C31 POPET 281      16.510 125.490  53.714  1.00  0.00           C
ATOM   6607 6C31 POPET 281      16.210 126.870  53.124  1.00  0.00           C
ATOM   6611  NH3 POPEU 282      22.960  24.750  34.674  1.00  0.00           N
ATOM   6615  C12 POPEU 282      22.990  23.260  34.774  1.00  0.00           C
ATOM   6618  C11 POPEU 282      21.910  22.750  35.744  1.00  0.00           C
ATOM   6621  P   POPEU 282      22.490  20.560  37.034  1.00  0.00           P
ATOM   6622  O13 POPEU 282      21.130  20.010  36.804  1.00  0.00           O
ATOM   6623  O14 POPEU 282      23.580  19.990  36.234  1.00  0.00           O
ATOM   6624  O11 POPEU 282      22.830  20.360  38.544  1.00  0.00           O
ATOM   6625  O12 POPEU 282      22.490  22.130  36.894  1.00  0.00           O
ATOM   6626  C1  POPEU 282      22.170  21.200  39.494  1.00  0.00           C
ATOM   6629  C2  POPEU 282      22.370  20.580  40.894  1.00  0.00           C
ATOM   6631  O21 POPEU 282      22.150  21.470  41.994  1.00  0.00           O
ATOM   6632  C21 POPEU 282      21.270  22.440  41.994  1.00  0.00           C
ATOM   6633  O22 POPEU 282      20.630  22.870  41.054  1.00  0.00           O
ATOM   6634  C22 POPEU 282      21.110  22.950  43.424  1.00  0.00           C
ATOM   6637  C3  POPEU 282      23.810  19.980  41.014  1.00  0.00           C
ATOM   6640  O31 POPEU 282      24.230  19.770  42.384  1.00  0.00           O
ATOM   6641  C31 POPEU 282      24.100  18.560  42.884  1.00  0.00           C
ATOM   6642  O32 POPEU 282      23.620  17.580  42.334  1.00  0.00           O
ATOM   6643  C32 POPEU 282      24.760  18.570  44.274  1.00  0.00           C
ATOM   6646  C23 POPEU 282      22.400  22.840  44.264  1.00  0.00           C
ATOM   6649  C24 POPEU 282      22.200  23.340  45.694  1.00  0.00           C
ATOM   6652  C25 POPEU 282      23.520  23.390  46.474  1.00  0.00           C
ATOM   6655  C26 POPEU 282      23.380  24.000  47.874  1.00  0.00           C
ATOM   6658  C27 POPEU 282      24.740  24.420  48.444  1.00  0.00           C
ATOM   6661  C28 POPEU 282      24.710  25.040  49.844  1.00  0.00           C
ATOM   6664  C29 POPEU 282      23.950  26.340  49.864  1.00  0.00           C
ATOM   6666 0C21 POPEU 282      23.780  27.120  50.934  1.00  0.00           C
ATOM   6668 1C21 POPEU 282      24.340  26.850  52.314  1.00  0.00           C
ATOM   6671 2C21 POPEU 282      25.170  28.050  52.794  1.00  0.00           C
ATOM   6674 3C21 POPEU 282      25.660  27.900  54.244  1.00  0.00           C
ATOM   6677 4C21 POPEU 282      26.500  29.110  54.674  1.00  0.00           C
ATOM   6680 5C21 POPEU 282      26.900  29.120  56.164  1.00  0.00           C
ATOM   6683 6C21 POPEU 282      27.700  27.890  56.604  1.00  0.00           C
ATOM   6686 7C21 POPEU 282      28.130  27.970  58.074  1.00  0.00           C
ATOM   6689 8C21 POPEU 282      28.650  26.650  58.644  1.00  0.00           C
ATOM   6693  C33 POPEU 282      24.670  17.210  44.994  1.00  0.00           C
ATOM   6696  C34 POPEU 282      25.630  17.040  46.184  1.00  0.00           C
ATOM   6699  C35 POPEU 282      25.440  18.040  47.334  1.00  0.00           C
ATOM   6702  C36 POPEU 282      26.280  19.320  47.194  1.00  0.00           C
ATOM   6705  C37 POPEU 282      26.430  20.070  48.524  1.00  0.00           C
ATOM   6708  C38 POPEU 282      27.440  21.220  48.414  1.00  0.00           C
ATOM   6711  C39 POPEU 282      27.810  21.850  49.774  1.00  0.00           C
ATOM   6714 0C31 POPEU 282      28.960  22.860  49.634  1.00  0.00           C
ATOM   6717 1C31 POPEU 282      29.590  23.280  50.974  1.00  0.00           C
ATOM   6720 2C31 POPEU 282      28.670  24.110  51.884  1.00  0.00           C
ATOM   6723 3C31 POPEU 282      28.090  23.310  53.054  1.00  0.00           C
ATOM   6726 4C31 POPEU 282      27.360  24.220  54.054  1.00  0.00           C
ATOM   6729 5C31 POPEU 282      26.630  23.410  55.144  1.00  0.00           C
ATOM   6732 6C31 POPEU 282      25.880  24.270  56.154  1.00  0.00           C
ATOM   6736  NH3 POPEV 283      26.320  96.140  77.084  1.00  0.00           N
ATOM   6740  C12 POPEV 283      27.190  96.790  78.114  1.00  0.00           C
ATOM   6743  C11 POPEV 283      27.940  95.730  78.924  1.00  0.00           C
ATOM   6746  P   POPEV 283      28.850  93.840  77.334  1.00  0.00           P
ATOM   6747  O13 POPEV 283      30.190  93.310  77.014  1.00  0.00           O
ATOM   6748  O14 POPEV 283      27.860  92.980  78.034  1.00  0.00           O
ATOM   6749  O11 POPEV 283      28.160  94.380  76.004  1.00  0.00           O
ATOM   6750  O12 POPEV 283      29.010  95.170  78.164  1.00  0.00           O
ATOM   6751  C1  POPEV 283      28.520  93.630  74.824  1.00  0.00           C
ATOM   6754  C2  POPEV 283      27.930  94.330  73.584  1.00  0.00           C
ATOM   6756  O21 POPEV 283      28.030  93.520  72.394  1.00  0.00           O
ATOM   6757  C21 POPEV 283      29.250  93.320  71.904  1.00  0.00           C
ATOM   6758  O22 POPEV 283      30.300  93.590  72.454  1.00  0.00           O
ATOM   6759  C22 POPEV 283      29.100  92.720  70.504  1.00  0.00           C
ATOM   6762  C3  POPEV 283      28.520  95.760  73.414  1.00  0.00           C
ATOM   6765  O31 POPEV 283      27.940  96.450  72.284  1.00  0.00           O
ATOM   6766  C31 POPEV 283      28.740  96.620  71.244  1.00  0.00           C
ATOM   6767  O32 POPEV 283      29.890  96.270  71.144  1.00  0.00           O
ATOM   6768  C32 POPEV 283      27.980  97.320  70.134  1.00  0.00           C
ATOM   6771  C23 POPEV 283      30.430  92.260  69.864  1.00  0.00           C
ATOM   6774  C24 POPEV 283      30.570  92.670  68.384  1.00  0.00           C
ATOM   6777  C25 POPEV 283      31.930  92.210  67.834  1.00  0.00           C
ATOM   6780  C26 POPEV 283      32.390  92.870  66.534  1.00  0.00           C
ATOM   6783  C27 POPEV 283      33.890  92.630  66.334  1.00  0.00           C
ATOM   6786  C28 POPEV 283      34.370  92.870  64.894  1.00  0.00           C
ATOM   6789  C29 POPEV 283      35.850  92.550  64.794  1.00  0.00           C
ATOM   6791 0C21 POPEV 283      36.820  93.310  64.254  1.00  0.00           C
ATOM   6793 1C21 POPEV 283      36.610  94.620  63.554  1.00  0.00           C
ATOM   6796 2C21 POPEV 283      36.710  95.850  64.474  1.00  0.00           C
ATOM   6799 3C21 POPEV 283      38.130  96.340  64.744  1.00  0.00           C
ATOM   6802 4C21 POPEV 283      38.120  97.800  65.234  1.00  0.00           C
ATOM   6805 5C21 POPEV 283      39.510  98.430  65.324  1.00  0.00           C
ATOM   6808 6C21 POPEV 283      39.450  99.920  65.684  1.00  0.00           C
ATOM   6811 7C21 POPEV 283      40.370 100.270  66.854  1.00  0.00           C
ATOM   6814 8C21 POPEV 283      40.170 101.700  67.354  1.00  0.00           C
ATOM   6818  C33 POPEV 283      26.870  96.400  69.604  1.00  0.00           C
ATOM   6821  C34 POPEV 283      26.120  96.980  68.404  1.00  0.00           C
ATOM   6824  C35 POPEV 283      26.940  96.950  67.104  1.00  0.00           C
ATOM   6827  C36 POPEV 283      26.030  97.200  65.894  1.00  0.00           C
ATOM   6830  C37 POPEV 283      26.740  97.170  64.544  1.00  0.00           C
ATOM   6833  C38 POPEV 283      25.730  97.420  63.414  1.00  0.00           C
ATOM   6836  C39 POPEV 283      26.320  97.330  62.004  1.00  0.00           C
ATOM   6839 0C31 POPEV 283      25.260  97.640  60.924  1.00  0.00           C
ATOM   6842 1C31 POPEV 283      25.840  98.010  59.544  1.00  0.00           C
ATOM   6845 2C31 POPEV 283      24.750  98.520  58.584  1.00  0.00           C
ATOM   6848 3C31 POPEV 283      25.300  98.900  57.204  1.00  0.00           C
ATOM   6851 4C31 POPEV 283      24.200  99.360  56.234  1.00  0.00           C
ATOM   6854 5C31 POPEV 283      24.740  99.540  54.804  1.00  0.00           C
ATOM   6857 6C31 POPEV 283      23.690  99.960  53.764  1.00  0.00           C
ATOM   6861  NH3 POPEW 284      76.960 116.370  74.744  1.00  0.00           N
ATOM   6865  C12 POPEW 284      76.890 116.010  76.194  1.00  0.00           C
ATOM   6868  C11 POPEW 284      76.080 114.720  76.364  1.00  0.00           C
ATOM   6871  P   POPEW 284      76.600 112.210  76.254  1.00  0.00           P
ATOM   6872  O13 POPEW 284      77.880 111.910  76.894  1.00  0.00           O
ATOM   6873  O14 POPEW 284      75.430 112.110  77.134  1.00  0.00           O
ATOM   6874  O11 POPEW 284      76.400 111.160  75.084  1.00  0.00           O
ATOM   6875  O12 POPEW 284      76.620 113.640  75.564  1.00  0.00           O
ATOM   6876  C1  POPEW 284      75.700 111.560  73.904  1.00  0.00           C
ATOM   6879  C2  POPEW 284      76.730 111.800  72.784  1.00  0.00           C
ATOM   6881  O21 POPEW 284      76.270 112.830  71.884  1.00  0.00           O
ATOM   6882  C21 POPEW 284      75.280 112.570  71.084  1.00  0.00           C
ATOM   6883  O22 POPEW 284      74.590 111.560  71.054  1.00  0.00           O
ATOM   6884  C22 POPEW 284      75.060 113.840  70.244  1.00  0.00           C
ATOM   6887  C3  POPEW 284      77.170 110.460  72.134  1.00  0.00           C
ATOM   6890  O31 POPEW 284      77.530 110.600  70.734  1.00  0.00           O
ATOM   6891  C31 POPEW 284      77.400 109.440  70.084  1.00  0.00           C
ATOM   6892  O32 POPEW 284      77.320 108.350  70.614  1.00  0.00           O
ATOM   6893  C32 POPEW 284      77.220 109.690  68.604  1.00  0.00           C
ATOM   6896  C23 POPEW 284      74.900 113.630  68.724  1.00  0.00           C
ATOM   6899  C24 POPEW 284      76.210 113.510  67.944  1.00  0.00           C
ATOM   6902  C25 POPEW 284      76.050 112.830  66.564  1.00  0.00           C
ATOM   6905  C26 POPEW 284      74.820 113.270  65.744  1.00  0.00           C
ATOM   6908  C27 POPEW 284      74.780 112.610  64.354  1.00  0.00           C
ATOM   6911  C28 POPEW 284      73.370 112.480  63.734  1.00  0.00           C
ATOM   6914  C29 POPEW 284      72.810 113.770  63.184  1.00  0.00           C
ATOM   6916 0C21 POPEW 284      72.140 113.920  62.024  1.00  0.00           C
ATOM   6918 1C21 POPEW 284      71.790 112.850  61.024  1.00  0.00           C
ATOM   6921 2C21 POPEW 284      72.360 113.210  59.644  1.00  0.00           C
ATOM   6924 3C21 POPEW 284      72.000 112.150  58.604  1.00  0.00           C
ATOM   6927 4C21 POPEW 284      72.440 112.550  57.194  1.00  0.00           C
ATOM   6930 5C21 POPEW 284      72.030 111.540  56.104  1.00  0.00           C
ATOM   6933 6C21 POPEW 284      70.540 111.190  56.134  1.00  0.00           C
ATOM   6936 7C21 POPEW 284      70.080 110.410  54.894  1.00  0.00           C
ATOM   6939 8C21 POPEW 284      68.570 110.160  54.894  1.00  0.00           C
ATOM   6943  C33 POPEW 284      77.700 108.480  67.784  1.00  0.00           C
ATOM   6946  C34 POPEW 284      77.220 108.580  66.344  1.00  0.00           C
ATOM   6949  C35 POPEW 284      77.410 107.270  65.564  1.00  0.00           C
ATOM   6952  C36 POPEW 284      76.640 107.300  64.244  1.00  0.00           C
ATOM   6955  C37 POPEW 284      77.490 106.930  63.024  1.00  0.00           C
ATOM   6958  C38 POPEW 284      76.730 107.190  61.724  1.00  0.00           C
ATOM   6961  C39 POPEW 284      76.820 108.670  61.304  1.00  0.00           C
ATOM   6964 0C31 POPEW 284      75.670 109.120  60.394  1.00  0.00           C
ATOM   6967 1C31 POPEW 284      75.570 108.320  59.084  1.00  0.00           C
ATOM   6970 2C31 POPEW 284      74.540 108.910  58.114  1.00  0.00           C
ATOM   6973 3C31 POPEW 284      73.120 108.360  58.294  1.00  0.00           C
ATOM   6976 4C31 POPEW 284      72.990 106.910  57.814  1.00  0.00           C
ATOM   6979 5C31 POPEW 284      71.610 106.610  57.204  1.00  0.00           C
ATOM   6982 6C31 POPEW 284      71.540 105.210  56.584  1.00  0.00           C
ATOM   6986  NH3 POPEX 285      48.480  35.830  73.164  1.00  0.00           N
ATOM   6990  C12 POPEX 285      49.530  34.890  72.644  1.00  0.00           C
ATOM   6993  C11 POPEX 285      50.190  34.040  73.744  1.00  0.00           C
ATOM   6996  P   POPEX 285      50.540  31.710  72.584  1.00  0.00           P
ATOM   6997  O13 POPEX 285      51.370  30.560  73.044  1.00  0.00           O
ATOM   6998  O14 POPEX 285      49.100  31.620  72.874  1.00  0.00           O
ATOM   6999  O11 POPEX 285      50.730  31.950  71.014  1.00  0.00           O
ATOM   7000  O12 POPEX 285      51.080  33.070  73.184  1.00  0.00           O
ATOM   7001  C1  POPEX 285      52.070  32.230  70.564  1.00  0.00           C
ATOM   7004  C2  POPEX 285      52.230  32.230  69.004  1.00  0.00           C
ATOM   7006  O21 POPEX 285      53.570  32.290  68.504  1.00  0.00           O
ATOM   7007  C21 POPEX 285      54.630  32.600  69.214  1.00  0.00           C
ATOM   7008  O22 POPEX 285      54.700  32.900  70.394  1.00  0.00           O
ATOM   7009  C22 POPEX 285      55.850  32.490  68.284  1.00  0.00           C
ATOM   7012  C3  POPEX 285      51.400  33.380  68.334  1.00  0.00           C
ATOM   7015  O31 POPEX 285      51.710  33.730  66.964  1.00  0.00           O
ATOM   7016  C31 POPEX 285      51.370  32.840  66.024  1.00  0.00           C
ATOM   7017  O32 POPEX 285      50.930  31.720  66.224  1.00  0.00           O
ATOM   7018  C32 POPEX 285      51.570  33.490  64.634  1.00  0.00           C
ATOM   7021  C23 POPEX 285      57.190  32.760  68.994  1.00  0.00           C
ATOM   7024  C24 POPEX 285      58.350  31.960  68.384  1.00  0.00           C
ATOM   7027  C25 POPEX 285      58.670  32.290  66.914  1.00  0.00           C
ATOM   7030  C26 POPEX 285      59.390  33.630  66.724  1.00  0.00           C
ATOM   7033  C27 POPEX 285      59.870  33.810  65.274  1.00  0.00           C
ATOM   7036  C28 POPEX 285      60.990  34.850  65.134  1.00  0.00           C
ATOM   7039  C29 POPEX 285      61.590  34.830  63.744  1.00  0.00           C
ATOM   7041 0C21 POPEX 285      61.740  35.890  62.924  1.00  0.00           C
ATOM   7043 1C21 POPEX 285      61.330  37.310  63.194  1.00  0.00           C
ATOM   7046 2C21 POPEX 285      60.750  37.970  61.934  1.00  0.00           C
ATOM   7049 3C21 POPEX 285      60.230  39.400  62.184  1.00  0.00           C
ATOM   7052 4C21 POPEX 285      59.850  40.090  60.864  1.00  0.00           C
ATOM   7055 5C21 POPEX 285      59.010  41.360  61.044  1.00  0.00           C
ATOM   7058 6C21 POPEX 285      59.720  42.630  60.604  1.00  0.00           C
ATOM   7061 7C21 POPEX 285      58.790  43.850  60.634  1.00  0.00           C
ATOM   7064 8C21 POPEX 285      59.450  45.140  60.134  1.00  0.00           C
ATOM   7068  C33 POPEX 285      51.770  32.500  63.454  1.00  0.00           C
ATOM   7071  C34 POPEX 285      52.080  33.220  62.124  1.00  0.00           C
ATOM   7074  C35 POPEX 285      50.850  33.510  61.234  1.00  0.00           C
ATOM   7077  C36 POPEX 285      50.460  32.340  60.324  1.00  0.00           C
ATOM   7080  C37 POPEX 285      49.470  32.750  59.214  1.00  0.00           C
ATOM   7083  C38 POPEX 285      49.310  31.670  58.144  1.00  0.00           C
ATOM   7086  C39 POPEX 285      48.730  32.210  56.824  1.00  0.00           C
ATOM   7089 0C31 POPEX 285      48.620  31.120  55.754  1.00  0.00           C
ATOM   7092 1C31 POPEX 285      48.610  31.690  54.324  1.00  0.00           C
ATOM   7095 2C31 POPEX 285      48.550  30.600  53.244  1.00  0.00           C
ATOM   7098 3C31 POPEX 285      47.160  29.970  53.094  1.00  0.00           C
ATOM   7101 4C31 POPEX 285      46.210  30.870  52.294  1.00  0.00           C
ATOM   7104 5C31 POPEX 285      44.800  30.300  52.144  1.00  0.00           C
ATOM   7107 6C31 POPEX 285      43.920  31.160  51.234  1.00  0.00           C
ATOM   7111  NH3 POPEY 286     124.880 105.250  34.594  1.00  0.00           N
ATOM   7115  C12 POPEY 286     126.180 105.750  34.004  1.00  0.00           C
ATOM   7118  C11 POPEY 286     126.310 107.290  34.014  1.00  0.00           C
ATOM   7121  P   POPEY 286     128.460 108.780  34.224  1.00  0.00           P
ATOM   7122  O13 POPEY 286     129.730 108.940  33.464  1.00  0.00           O
ATOM   7123  O14 POPEY 286     127.640 110.010  34.234  1.00  0.00           O
ATOM   7124  O11 POPEY 286     128.680 108.240  35.704  1.00  0.00           O
ATOM   7125  O12 POPEY 286     127.610 107.640  33.524  1.00  0.00           O
ATOM   7126  C1  POPEY 286     129.150 106.930  36.054  1.00  0.00           C
ATOM   7129  C2  POPEY 286     128.760 106.530  37.524  1.00  0.00           C
ATOM   7131  O21 POPEY 286     129.690 105.580  38.084  1.00  0.00           O
ATOM   7132  C21 POPEY 286     130.780 106.170  38.544  1.00  0.00           C
ATOM   7133  O22 POPEY 286     131.080 107.340  38.404  1.00  0.00           O
ATOM   7134  C22 POPEY 286     131.630 105.170  39.344  1.00  0.00           C
ATOM   7137  C3  POPEY 286     127.320 105.980  37.634  1.00  0.00           C
ATOM   7140  O31 POPEY 286     126.790 106.150  38.974  1.00  0.00           O
ATOM   7141  C31 POPEY 286     126.430 105.070  39.634  1.00  0.00           C
ATOM   7142  O32 POPEY 286     126.580 103.920  39.284  1.00  0.00           O
ATOM   7143  C32 POPEY 286     125.760 105.510  40.944  1.00  0.00           C
ATOM   7146  C23 POPEY 286     133.120 105.600  39.424  1.00  0.00           C
ATOM   7149  C24 POPEY 286     133.900 104.960  40.584  1.00  0.00           C
ATOM   7152  C25 POPEY 286     133.500 105.490  41.984  1.00  0.00           C
ATOM   7155  C26 POPEY 286     134.460 105.020  43.084  1.00  0.00           C
ATOM   7158  C27 POPEY 286     134.140 105.570  44.474  1.00  0.00           C
ATOM   7161  C28 POPEY 286     135.190 105.170  45.534  1.00  0.00           C
ATOM   7164  C29 POPEY 286     135.110 103.730  45.994  1.00  0.00           C
ATOM   7166 0C21 POPEY 286     135.700 103.260  47.104  1.00  0.00           C
ATOM   7168 1C21 POPEY 286     136.570 104.070  48.034  1.00  0.00           C
ATOM   7171 2C21 POPEY 286     137.220 103.240  49.164  1.00  0.00           C
ATOM   7174 3C21 POPEY 286     136.230 102.750  50.244  1.00  0.00           C
ATOM   7177 4C21 POPEY 286     135.800 103.850  51.224  1.00  0.00           C
ATOM   7180 5C21 POPEY 286     134.660 103.410  52.154  1.00  0.00           C
ATOM   7183 6C21 POPEY 286     135.040 103.360  53.634  1.00  0.00           C
ATOM   7186 7C21 POPEY 286     133.850 102.970  54.524  1.00  0.00           C
ATOM   7189 8C21 POPEY 286     134.090 103.220  56.014  1.00  0.00           C
ATOM   7193  C33 POPEY 286     125.880 104.440  42.044  1.00  0.00           C
ATOM   7196  C34 POPEY 286     125.640 105.000  43.454  1.00  0.00           C
ATOM   7199  C35 POPEY 286     124.160 105.040  43.844  1.00  0.00           C
ATOM   7202  C36 POPEY 286     123.860 105.990  45.024  1.00  0.00           C
ATOM   7205  C37 POPEY 286     123.200 105.340  46.244  1.00  0.00           C
ATOM   7208  C38 POPEY 286     122.800 106.410  47.274  1.00  0.00           C
ATOM   7211  C39 POPEY 286     122.110 105.890  48.544  1.00  0.00           C
ATOM   7214 0C31 POPEY 286     121.690 107.060  49.454  1.00  0.00           C
ATOM   7217 1C31 POPEY 286     120.850 106.660  50.674  1.00  0.00           C
ATOM   7220 2C31 POPEY 286     120.520 107.900  51.514  1.00  0.00           C
ATOM   7223 3C31 POPEY 286     119.780 107.630  52.834  1.00  0.00           C
ATOM   7226 4C31 POPEY 286     119.310 108.930  53.504  1.00  0.00           C
ATOM   7229 5C31 POPEY 286     118.940 108.770  54.984  1.00  0.00           C
ATOM   7232 6C31 POPEY 286     118.460 110.080  55.624  1.00  0.00           C
ATOM   7236  NH3 POPEZ 287      21.860  74.750  35.814  1.00  0.00           N
ATOM   7240  C12 POPEZ 287      20.730  75.750  35.724  1.00  0.00           C
ATOM   7243  C11 POPEZ 287      20.740  76.830  36.824  1.00  0.00           C
ATOM   7246  P   POPEZ 287      18.190  77.470  37.354  1.00  0.00           P
ATOM   7247  O13 POPEZ 287      17.600  78.710  37.904  1.00  0.00           O
ATOM   7248  O14 POPEZ 287      17.280  76.730  36.444  1.00  0.00           O
ATOM   7249  O11 POPEZ 287      18.530  76.510  38.554  1.00  0.00           O
ATOM   7250  O12 POPEZ 287      19.620  77.710  36.714  1.00  0.00           O
ATOM   7251  C1  POPEZ 287      18.950  77.040  39.804  1.00  0.00           C
ATOM   7254  C2  POPEZ 287      19.120  75.870  40.804  1.00  0.00           C
ATOM   7256  O21 POPEZ 287      19.420  76.350  42.124  1.00  0.00           O
ATOM   7257  C21 POPEZ 287      20.650  76.740  42.394  1.00  0.00           C
ATOM   7258  O22 POPEZ 287      21.530  76.980  41.584  1.00  0.00           O
ATOM   7259  C22 POPEZ 287      20.810  76.790  43.924  1.00  0.00           C
ATOM   7262  C3  POPEZ 287      20.090  74.760  40.264  1.00  0.00           C
ATOM   7265  O31 POPEZ 287      20.550  73.800  41.234  1.00  0.00           O
ATOM   7266  C31 POPEZ 287      20.010  72.580  41.334  1.00  0.00           C
ATOM   7267  O32 POPEZ 287      20.650  71.570  41.594  1.00  0.00           O
ATOM   7268  C32 POPEZ 287      18.480  72.610  41.294  1.00  0.00           C
ATOM   7271  C23 POPEZ 287      20.480  75.400  44.524  1.00  0.00           C
ATOM   7274  C24 POPEZ 287      20.500  75.350  46.054  1.00  0.00           C
ATOM   7277  C25 POPEZ 287      19.910  74.040  46.604  1.00  0.00           C
ATOM   7280  C26 POPEZ 287      20.260  73.770  48.064  1.00  0.00           C
ATOM   7283  C27 POPEZ 287      19.490  74.640  49.074  1.00  0.00           C
ATOM   7286  C28 POPEZ 287      20.040  74.540  50.514  1.00  0.00           C
ATOM   7289  C29 POPEZ 287      20.110  73.130  51.034  1.00  0.00           C
ATOM   7291 0C21 POPEZ 287      19.810  72.720  52.274  1.00  0.00           C
ATOM   7293 1C21 POPEZ 287      19.370  73.600  53.414  1.00  0.00           C
ATOM   7296 2C21 POPEZ 287      19.750  72.980  54.774  1.00  0.00           C
ATOM   7299 3C21 POPEZ 287      19.350  73.880  55.954  1.00  0.00           C
ATOM   7302 4C21 POPEZ 287      19.680  73.250  57.314  1.00  0.00           C
ATOM   7305 5C21 POPEZ 287      19.220  74.110  58.504  1.00  0.00           C
ATOM   7308 6C21 POPEZ 287      18.990  73.320  59.804  1.00  0.00           C
ATOM   7311 7C21 POPEZ 287      20.170  72.440  60.224  1.00  0.00           C
ATOM   7314 8C21 POPEZ 287      19.840  71.560  61.434  1.00  0.00           C
ATOM   7318  C33 POPEZ 287      17.850  71.230  41.624  1.00  0.00           C
ATOM   7321  C34 POPEZ 287      16.310  71.250  41.644  1.00  0.00           C
ATOM   7324  C35 POPEZ 287      15.680  71.030  43.024  1.00  0.00           C
ATOM   7327  C36 POPEZ 287      16.090  72.060  44.084  1.00  0.00           C
ATOM   7330  C37 POPEZ 287      15.400  71.790  45.424  1.00  0.00           C
ATOM   7333  C38 POPEZ 287      16.070  72.520  46.594  1.00  0.00           C
ATOM   7336  C39 POPEZ 287      15.320  72.240  47.904  1.00  0.00           C
ATOM   7339 0C31 POPEZ 287      16.110  72.640  49.154  1.00  0.00           C
ATOM   7342 1C31 POPEZ 287      15.410  72.130  50.414  1.00  0.00           C
ATOM   7345 2C31 POPEZ 287      16.240  72.350  51.684  1.00  0.00           C
ATOM   7348 3C31 POPEZ 287      15.510  71.880  52.954  1.00  0.00           C
ATOM   7351 4C31 POPEZ 287      15.230  70.370  52.964  1.00  0.00           C
ATOM   7354 5C31 POPEZ 287      14.550  69.860  54.244  1.00  0.00           C
ATOM   7357 6C31 POPEZ 287      15.300  70.230  55.534  1.00  0.00           C
ATOM   7361  NH3 POPEa 288      16.110  23.980  74.404  1.00  0.00           N
ATOM   7365  C12 POPEa 288      16.520  24.610  75.704  1.00  0.00           C
ATOM   7368  C11 POPEa 288      17.770  23.900  76.274  1.00  0.00           C
ATOM   7371  P   POPEa 288      18.500  25.980  77.644  1.00  0.00           P
ATOM   7372  O13 POPEa 288      17.210  26.580  78.054  1.00  0.00           O
ATOM   7373  O14 POPEa 288      19.670  26.220  78.504  1.00  0.00           O
ATOM   7374  O11 POPEa 288      18.820  26.450  76.174  1.00  0.00           O
ATOM   7375  O12 POPEa 288      18.220  24.430  77.514  1.00  0.00           O
ATOM   7376  C1  POPEa 288      19.980  26.160  75.414  1.00  0.00           C
ATOM   7379  C2  POPEa 288      19.570  26.260  73.934  1.00  0.00           C
ATOM   7381  O21 POPEa 288      20.680  26.030  73.044  1.00  0.00           O
ATOM   7382  C21 POPEa 288      20.670  24.820  72.494  1.00  0.00           C
ATOM   7383  O22 POPEa 288      20.000  23.870  72.884  1.00  0.00           O
ATOM   7384  C22 POPEa 288      21.510  24.830  71.224  1.00  0.00           C
ATOM   7387  C3  POPEa 288      18.980  27.660  73.614  1.00  0.00           C
ATOM   7390  O31 POPEa 288      18.570  27.810  72.234  1.00  0.00           O
ATOM   7391  C31 POPEa 288      17.400  27.260  71.934  1.00  0.00           C
ATOM   7392  O32 POPEa 288      16.790  26.460  72.644  1.00  0.00           O
ATOM   7393  C32 POPEa 288      16.860  27.860  70.634  1.00  0.00           C
ATOM   7396  C23 POPEa 288      20.920  23.790  70.244  1.00  0.00           C
ATOM   7399  C24 POPEa 288      21.680  23.710  68.914  1.00  0.00           C
ATOM   7402  C25 POPEa 288      20.810  23.450  67.674  1.00  0.00           C
ATOM   7405  C26 POPEa 288      20.370  22.010  67.414  1.00  0.00           C
ATOM   7408  C27 POPEa 288      19.470  21.910  66.174  1.00  0.00           C
ATOM   7411  C28 POPEa 288      19.320  20.460  65.674  1.00  0.00           C
ATOM   7414  C29 POPEa 288      18.580  20.400  64.354  1.00  0.00           C
ATOM   7416 0C21 POPEa 288      17.690  19.470  63.974  1.00  0.00           C
ATOM   7418 1C21 POPEa 288      17.230  18.270  64.754  1.00  0.00           C
ATOM   7421 2C21 POPEa 288      15.700  18.090  64.694  1.00  0.00           C
ATOM   7424 3C21 POPEa 288      14.910  19.180  65.444  1.00  0.00           C
ATOM   7427 4C21 POPEa 288      13.410  19.090  65.174  1.00  0.00           C
ATOM   7430 5C21 POPEa 288      12.610  20.150  65.954  1.00  0.00           C
ATOM   7433 6C21 POPEa 288      11.150  20.220  65.484  1.00  0.00           C
ATOM   7436 7C21 POPEa 288      10.290  21.130  66.384  1.00  0.00           C
ATOM   7439 8C21 POPEa 288       8.830  21.250  65.934  1.00  0.00           C
ATOM   7443  C33 POPEa 288      16.440  26.820  69.564  1.00  0.00           C
ATOM   7446  C34 POPEa 288      17.630  26.130  68.884  1.00  0.00           C
ATOM   7449  C35 POPEa 288      17.420  25.830  67.384  1.00  0.00           C
ATOM   7452  C36 POPEa 288      16.440  24.700  67.034  1.00  0.00           C
ATOM   7455  C37 POPEa 288      16.370  24.450  65.524  1.00  0.00           C
ATOM   7458  C38 POPEa 288      15.370  23.340  65.114  1.00  0.00           C
ATOM   7461  C39 POPEa 288      14.140  23.840  64.334  1.00  0.00           C
ATOM   7464 0C31 POPEa 288      14.520  24.490  62.984  1.00  0.00           C
ATOM   7467 1C31 POPEa 288      13.330  24.890  62.094  1.00  0.00           C
ATOM   7470 2C31 POPEa 288      12.660  23.700  61.384  1.00  0.00           C
ATOM   7473 3C31 POPEa 288      11.810  24.130  60.174  1.00  0.00           C
ATOM   7476 4C31 POPEa 288      11.310  22.930  59.374  1.00  0.00           C
ATOM   7479 5C31 POPEa 288      10.580  23.330  58.084  1.00  0.00           C
ATOM   7482 6C31 POPEa 288      10.180  22.110  57.244  1.00  0.00           C
ATOM   7486  NH3 POPEb 289     109.220  54.960  72.544  1.00  0.00           N
ATOM   7490  C12 POPEb 289     108.210  54.640  73.614  1.00  0.00           C
ATOM   7493  C11 POPEb 289     106.890  55.440  73.544  1.00  0.00           C
ATOM   7496  P   POPEb 289     106.870  57.180  71.654  1.00  0.00           P
ATOM   7497  O13 POPEb 289     106.330  58.210  72.554  1.00  0.00           O
ATOM   7498  O14 POPEb 289     108.340  57.230  71.554  1.00  0.00           O
ATOM   7499  O11 POPEb 289     106.330  57.330  70.184  1.00  0.00           O
ATOM   7500  O12 POPEb 289     106.510  55.740  72.194  1.00  0.00           O
ATOM   7501  C1  POPEb 289     106.630  58.620  69.614  1.00  0.00           C
ATOM   7504  C2  POPEb 289     106.620  58.500  68.084  1.00  0.00           C
ATOM   7506  O21 POPEb 289     107.140  59.620  67.364  1.00  0.00           O
ATOM   7507  C21 POPEb 289     107.540  60.770  67.854  1.00  0.00           C
ATOM   7508  O22 POPEb 289     107.490  61.160  69.014  1.00  0.00           O
ATOM   7509  C22 POPEb 289     108.130  61.570  66.684  1.00  0.00           C
ATOM   7512  C3  POPEb 289     105.200  58.130  67.584  1.00  0.00           C
ATOM   7515  O31 POPEb 289     105.030  58.250  66.154  1.00  0.00           O
ATOM   7516  C31 POPEb 289     105.660  57.320  65.474  1.00  0.00           C
ATOM   7517  O32 POPEb 289     106.180  56.320  65.934  1.00  0.00           O
ATOM   7518  C32 POPEb 289     105.730  57.760  64.014  1.00  0.00           C
ATOM   7521  C23 POPEb 289     107.070  62.010  65.634  1.00  0.00           C
ATOM   7524  C24 POPEb 289     107.680  62.970  64.614  1.00  0.00           C
ATOM   7527  C25 POPEb 289     106.660  63.710  63.734  1.00  0.00           C
ATOM   7530  C26 POPEb 289     105.720  62.780  62.954  1.00  0.00           C
ATOM   7533  C27 POPEb 289     105.130  63.460  61.714  1.00  0.00           C
ATOM   7536  C28 POPEb 289     104.040  62.610  61.044  1.00  0.00           C
ATOM   7539  C29 POPEb 289     103.570  63.200  59.734  1.00  0.00           C
ATOM   7541 0C21 POPEb 289     103.590  62.600  58.534  1.00  0.00           C
ATOM   7543 1C21 POPEb 289     104.110  61.220  58.224  1.00  0.00           C
ATOM   7546 2C21 POPEb 289     104.770  61.140  56.834  1.00  0.00           C
ATOM   7549 3C21 POPEb 289     106.030  62.000  56.674  1.00  0.00           C
ATOM   7552 4C21 POPEb 289     106.720  61.760  55.314  1.00  0.00           C
ATOM   7555 5C21 POPEb 289     107.390  63.020  54.744  1.00  0.00           C
ATOM   7558 6C21 POPEb 289     108.640  63.480  55.484  1.00  0.00           C
ATOM   7561 7C21 POPEb 289     109.240  64.740  54.844  1.00  0.00           C
ATOM   7564 8C21 POPEb 289     110.670  65.040  55.294  1.00  0.00           C
ATOM   7568  C33 POPEb 289     106.740  56.910  63.234  1.00  0.00           C
ATOM   7571  C34 POPEb 289     107.440  57.720  62.134  1.00  0.00           C
ATOM   7574  C35 POPEb 289     106.600  57.960  60.884  1.00  0.00           C
ATOM   7577  C36 POPEb 289     107.440  57.730  59.624  1.00  0.00           C
ATOM   7580  C37 POPEb 289     106.600  57.710  58.344  1.00  0.00           C
ATOM   7583  C38 POPEb 289     107.400  57.170  57.154  1.00  0.00           C
ATOM   7586  C39 POPEb 289     106.500  56.580  56.064  1.00  0.00           C
ATOM   7589 0C31 POPEb 289     105.430  57.570  55.584  1.00  0.00           C
ATOM   7592 1C31 POPEb 289     104.630  57.040  54.404  1.00  0.00           C
ATOM   7595 2C31 POPEb 289     103.520  58.030  54.004  1.00  0.00           C
ATOM   7598 3C31 POPEb 289     102.850  57.650  52.674  1.00  0.00           C
ATOM   7601 4C31 POPEb 289     101.950  56.410  52.804  1.00  0.00           C
ATOM   7604 5C31 POPEb 289     101.260  56.090  51.484  1.00  0.00           C
ATOM   7607 6C31 POPEb 289     100.140  55.080  51.634  1.00  0.00           C
ATOM   7611  NH3 POPEc 290       5.290  89.340  34.374  1.00  0.00           N
ATOM   7615  C12 POPEc 290       5.280  88.100  33.514  1.00  0.00           C
ATOM   7618  C11 POPEc 290       3.950  87.960  32.724  1.00  0.00           C
ATOM   7621  P   POPEc 290       2.360  87.560  34.764  1.00  0.00           P
ATOM   7622  O13 POPEc 290       0.880  87.490  34.944  1.00  0.00           O
ATOM   7623  O14 POPEc 290       3.160  86.330  34.934  1.00  0.00           O
ATOM   7624  O11 POPEc 290       2.950  88.540  35.864  1.00  0.00           O
ATOM   7625  O12 POPEc 290       2.790  88.360  33.474  1.00  0.00           O
ATOM   7626  C1  POPEc 290       3.050  87.930  37.164  1.00  0.00           C
ATOM   7629  C2  POPEc 290       2.570  88.900  38.244  1.00  0.00           C
ATOM   7631  O21 POPEc 290       2.390  88.140  39.464  1.00  0.00           O
ATOM   7632  C21 POPEc 290       3.390  88.300  40.314  1.00  0.00           C
ATOM   7633  O22 POPEc 290       4.350  89.030  40.124  1.00  0.00           O
ATOM   7634  C22 POPEc 290       3.220  87.350  41.514  1.00  0.00           C
ATOM   7637  C3  POPEc 290       1.250  89.580  37.864  1.00  0.00           C
ATOM   7640  O31 POPEc 290       0.920  90.450  38.954  1.00  0.00           O
ATOM   7641  C31 POPEc 290      -0.310  90.290  39.404  1.00  0.00           C
ATOM   7642  O32 POPEc 290      -1.320  90.460  38.744  1.00  0.00           O
ATOM   7643  C32 POPEc 290      -0.240  89.560  40.734  1.00  0.00           C
ATOM   7646  C23 POPEc 290       4.510  87.230  42.384  1.00  0.00           C
ATOM   7649  C24 POPEc 290       4.380  86.400  43.674  1.00  0.00           C
ATOM   7652  C25 POPEc 290       4.120  84.900  43.454  1.00  0.00           C
ATOM   7655  C26 POPEc 290       3.980  84.140  44.784  1.00  0.00           C
ATOM   7658  C27 POPEc 290       3.710  82.640  44.584  1.00  0.00           C
ATOM   7661  C28 POPEc 290       3.480  81.870  45.904  1.00  0.00           C
ATOM   7664  C29 POPEc 290       2.170  82.230  46.564  1.00  0.00           C
ATOM   7666 0C21 POPEc 290       1.940  82.390  47.884  1.00  0.00           C
ATOM   7668 1C21 POPEc 290       2.930  82.220  49.014  1.00  0.00           C
ATOM   7671 2C21 POPEc 290       2.950  83.390  50.014  1.00  0.00           C
ATOM   7674 3C21 POPEc 290       1.650  83.540  50.824  1.00  0.00           C
ATOM   7677 4C21 POPEc 290       1.740  84.580  51.954  1.00  0.00           C
ATOM   7680 5C21 POPEc 290       2.650  84.150  53.114  1.00  0.00           C
ATOM   7683 6C21 POPEc 290       2.710  85.190  54.254  1.00  0.00           C
ATOM   7686 7C21 POPEc 290       1.440  85.220  55.104  1.00  0.00           C
ATOM   7689 8C21 POPEc 290       1.480  86.310  56.174  1.00  0.00           C
ATOM   7693  C33 POPEc 290      -1.050  90.260  41.834  1.00  0.00           C
ATOM   7696  C34 POPEc 290      -0.980  89.480  43.154  1.00  0.00           C
ATOM   7699  C35 POPEc 290       0.360  89.710  43.854  1.00  0.00           C
ATOM   7702  C36 POPEc 290       0.520  88.880  45.124  1.00  0.00           C
ATOM   7705  C37 POPEc 290       1.900  89.090  45.744  1.00  0.00           C
ATOM   7708  C38 POPEc 290       2.110  88.160  46.934  1.00  0.00           C
ATOM   7711  C39 POPEc 290       3.530  88.250  47.504  1.00  0.00           C
ATOM   7714 0C31 POPEc 290       3.690  87.330  48.714  1.00  0.00           C
ATOM   7717 1C31 POPEc 290       5.050  87.520  49.364  1.00  0.00           C
ATOM   7720 2C31 POPEc 290       5.310  86.550  50.514  1.00  0.00           C
ATOM   7723 3C31 POPEc 290       6.680  86.830  51.114  1.00  0.00           C
ATOM   7726 4C31 POPEc 290       7.090  85.840  52.194  1.00  0.00           C
ATOM   7729 5C31 POPEc 290       8.540  86.060  52.614  1.00  0.00           C
ATOM   7732 6C31 POPEc 290       8.950  85.170  53.774  1.00  0.00           C
ATOM   7736  NH3 POPEd 291      53.590  53.330  35.694  1.00  0.00           N
ATOM   7740  C12 POPEd 291      54.310  52.500  34.674  1.00  0.00           C
ATOM   7743  C11 POPEd 291      55.680  53.090  34.354  1.00  0.00           C
ATOM   7746  P   POPEd 291      57.730  51.530  33.994  1.00  0.00           P
ATOM   7747  O13 POPEd 291      58.380  50.860  32.844  1.00  0.00           O
ATOM   7748  O14 POPEd 291      58.490  52.590  34.704  1.00  0.00           O
ATOM   7749  O11 POPEd 291      57.220  50.460  35.064  1.00  0.00           O
ATOM   7750  O12 POPEd 291      56.380  52.190  33.504  1.00  0.00           O
ATOM   7751  C1  POPEd 291      57.150  50.810  36.454  1.00  0.00           C
ATOM   7754  C2  POPEd 291      56.820  49.570  37.344  1.00  0.00           C
ATOM   7756  O21 POPEd 291      56.780  49.900  38.754  1.00  0.00           O
ATOM   7757  C21 POPEd 291      55.840  50.740  39.114  1.00  0.00           C
ATOM   7758  O22 POPEd 291      55.830  51.940  38.934  1.00  0.00           O
ATOM   7759  C22 POPEd 291      54.670  50.000  39.724  1.00  0.00           C
ATOM   7762  C3  POPEd 291      57.810  48.410  37.144  1.00  0.00           C
ATOM   7765  O31 POPEd 291      57.340  47.220  37.794  1.00  0.00           O
ATOM   7766  C31 POPEd 291      57.420  47.020  39.114  1.00  0.00           C
ATOM   7767  O32 POPEd 291      56.630  46.330  39.744  1.00  0.00           O
ATOM   7768  C32 POPEd 291      58.590  47.710  39.814  1.00  0.00           C
ATOM   7771  C23 POPEd 291      54.350  50.500  41.154  1.00  0.00           C
ATOM   7774  C24 POPEd 291      53.030  49.910  41.674  1.00  0.00           C
ATOM   7777  C25 POPEd 291      53.050  48.380  41.664  1.00  0.00           C
ATOM   7780  C26 POPEd 291      51.890  47.730  42.424  1.00  0.00           C
ATOM   7783  C27 POPEd 291      52.180  47.470  43.904  1.00  0.00           C
ATOM   7786  C28 POPEd 291      50.940  46.870  44.604  1.00  0.00           C
ATOM   7789  C29 POPEd 291      51.270  46.460  46.024  1.00  0.00           C
ATOM   7791 0C21 POPEd 291      50.910  45.320  46.634  1.00  0.00           C
ATOM   7793 1C21 POPEd 291      50.050  44.210  46.094  1.00  0.00           C
ATOM   7796 2C21 POPEd 291      48.860  43.940  47.034  1.00  0.00           C
ATOM   7799 3C21 POPEd 291      47.960  42.780  46.584  1.00  0.00           C
ATOM   7802 4C21 POPEd 291      46.510  42.880  47.094  1.00  0.00           C
ATOM   7805 5C21 POPEd 291      46.400  43.220  48.584  1.00  0.00           C
ATOM   7808 6C21 POPEd 291      44.950  43.170  49.094  1.00  0.00           C
ATOM   7811 7C21 POPEd 291      44.830  43.690  50.534  1.00  0.00           C
ATOM   7814 8C21 POPEd 291      43.510  43.300  51.194  1.00  0.00           C
ATOM   7818  C33 POPEd 291      58.370  47.830  41.344  1.00  0.00           C
ATOM   7821  C34 POPEd 291      59.270  48.900  41.984  1.00  0.00           C
ATOM   7824  C35 POPEd 291      59.060  49.100  43.494  1.00  0.00           C
ATOM   7827  C36 POPEd 291      57.650  49.580  43.874  1.00  0.00           C
ATOM   7830  C37 POPEd 291      57.530  49.980  45.354  1.00  0.00           C
ATOM   7833  C38 POPEd 291      56.080  50.250  45.784  1.00  0.00           C
ATOM   7836  C39 POPEd 291      55.350  49.020  46.364  1.00  0.00           C
ATOM   7839 0C31 POPEd 291      55.830  48.650  47.774  1.00  0.00           C
ATOM   7842 1C31 POPEd 291      55.020  47.520  48.424  1.00  0.00           C
ATOM   7845 2C31 POPEd 291      55.320  47.370  49.924  1.00  0.00           C
ATOM   7848 3C31 POPEd 291      54.520  46.240  50.564  1.00  0.00           C
ATOM   7851 4C31 POPEd 291      54.800  46.060  52.064  1.00  0.00           C
ATOM   7854 5C31 POPEd 291      53.940  44.930  52.654  1.00  0.00           C
ATOM   7857 6C31 POPEd 291      54.250  44.570  54.104  1.00  0.00           C
ATOM   7861  NH3 POPEe 292       6.290  32.970  26.734  1.00  0.00           N
ATOM   7865  C12 POPEe 292       6.010  34.440  26.514  1.00  0.00           C
ATOM   7868  C11 POPEe 292       7.090  35.080  25.634  1.00  0.00           C
ATOM   7871  P   POPEe 292       6.990  37.690  25.654  1.00  0.00           P
ATOM   7872  O13 POPEe 292       8.430  37.910  25.384  1.00  0.00           O
ATOM   7873  O14 POPEe 292       6.040  38.690  25.134  1.00  0.00           O
ATOM   7874  O11 POPEe 292       6.740  37.390  27.164  1.00  0.00           O
ATOM   7875  O12 POPEe 292       6.610  36.290  25.034  1.00  0.00           O
ATOM   7876  C1  POPEe 292       7.370  38.060  28.254  1.00  0.00           C
ATOM   7879  C2  POPEe 292       7.180  37.170  29.504  1.00  0.00           C
ATOM   7881  O21 POPEe 292       7.270  37.890  30.734  1.00  0.00           O
ATOM   7882  C21 POPEe 292       8.440  38.350  31.104  1.00  0.00           C
ATOM   7883  O22 POPEe 292       9.340  38.750  30.374  1.00  0.00           O
ATOM   7884  C22 POPEe 292       8.530  38.310  32.634  1.00  0.00           C
ATOM   7887  C3  POPEe 292       8.120  35.930  29.494  1.00  0.00           C
ATOM   7890  O31 POPEe 292       8.010  35.170  30.714  1.00  0.00           O
ATOM   7891  C31 POPEe 292       7.250  34.090  30.674  1.00  0.00           C
ATOM   7892  O32 POPEe 292       6.520  33.770  29.734  1.00  0.00           O
ATOM   7893  C32 POPEe 292       7.450  33.250  31.934  1.00  0.00           C
ATOM   7896  C23 POPEe 292       8.740  39.690  33.294  1.00  0.00           C
ATOM   7899  C24 POPEe 292       8.580  39.600  34.814  1.00  0.00           C
ATOM   7902  C25 POPEe 292       8.580  40.950  35.544  1.00  0.00           C
ATOM   7905  C26 POPEe 292       8.500  40.730  37.064  1.00  0.00           C
ATOM   7908  C27 POPEe 292       8.610  42.010  37.914  1.00  0.00           C
ATOM   7911  C28 POPEe 292       8.920  41.640  39.374  1.00  0.00           C
ATOM   7914  C29 POPEe 292       8.860  42.780  40.354  1.00  0.00           C
ATOM   7916 0C21 POPEe 292       9.800  43.120  41.254  1.00  0.00           C
ATOM   7918 1C21 POPEe 292      11.140  42.470  41.474  1.00  0.00           C
ATOM   7921 2C21 POPEe 292      11.130  41.470  42.644  1.00  0.00           C
ATOM   7924 3C21 POPEe 292      10.880  42.120  44.004  1.00  0.00           C
ATOM   7927 4C21 POPEe 292      10.950  41.110  45.154  1.00  0.00           C
ATOM   7930 5C21 POPEe 292      10.620  41.760  46.504  1.00  0.00           C
ATOM   7933 6C21 POPEe 292      10.480  40.730  47.634  1.00  0.00           C
ATOM   7936 7C21 POPEe 292       9.900  41.330  48.914  1.00  0.00           C
ATOM   7939 8C21 POPEe 292       9.690  40.280  50.014  1.00  0.00           C
ATOM   7943  C33 POPEe 292       7.840  34.010  33.234  1.00  0.00           C
ATOM   7946  C34 POPEe 292       6.660  34.560  34.044  1.00  0.00           C
ATOM   7949  C35 POPEe 292       7.120  35.500  35.174  1.00  0.00           C
ATOM   7952  C36 POPEe 292       6.080  35.690  36.284  1.00  0.00           C
ATOM   7955  C37 POPEe 292       6.450  36.840  37.224  1.00  0.00           C
ATOM   7958  C38 POPEe 292       5.480  37.020  38.394  1.00  0.00           C
ATOM   7961  C39 POPEe 292       5.960  38.120  39.344  1.00  0.00           C
ATOM   7964 0C31 POPEe 292       5.050  38.330  40.564  1.00  0.00           C
ATOM   7967 1C31 POPEe 292       5.720  39.270  41.584  1.00  0.00           C
ATOM   7970 2C31 POPEe 292       4.890  39.490  42.854  1.00  0.00           C
ATOM   7973 3C31 POPEe 292       5.620  40.340  43.914  1.00  0.00           C
ATOM   7976 4C31 POPEe 292       6.010  41.740  43.424  1.00  0.00           C
ATOM   7979 5C31 POPEe 292       6.440  42.680  44.554  1.00  0.00           C
ATOM   7982 6C31 POPEe 292       6.710  44.110  44.084  1.00  0.00           C
ATOM   7986  NH3 POPEf 293     123.770  72.510  34.364  1.00  0.00           N
ATOM   7990  C12 POPEf 293     123.930  72.180  32.914  1.00  0.00           C
ATOM   7993  C11 POPEf 293     125.070  71.180  32.694  1.00  0.00           C
ATOM   7996  P   POPEf 293     125.550  69.290  34.464  1.00  0.00           P
ATOM   7997  O13 POPEf 293     125.220  67.860  34.654  1.00  0.00           O
ATOM   7998  O14 POPEf 293     126.980  69.640  34.424  1.00  0.00           O
ATOM   7999  O11 POPEf 293     124.930  70.160  35.624  1.00  0.00           O
ATOM   8000  O12 POPEf 293     124.770  69.910  33.254  1.00  0.00           O
ATOM   8001  C1  POPEf 293     124.970  69.700  36.984  1.00  0.00           C
ATOM   8004  C2  POPEf 293     123.560  69.280  37.474  1.00  0.00           C
ATOM   8006  O21 POPEf 293     123.580  68.940  38.864  1.00  0.00           O
ATOM   8007  C21 POPEf 293     123.390  69.920  39.724  1.00  0.00           C
ATOM   8008  O22 POPEf 293     123.480  71.110  39.484  1.00  0.00           O
ATOM   8009  C22 POPEf 293     122.950  69.270  41.034  1.00  0.00           C
ATOM   8012  C3  POPEf 293     122.990  68.080  36.674  1.00  0.00           C
ATOM   8015  O31 POPEf 293     121.770  67.620  37.294  1.00  0.00           O
ATOM   8016  C31 POPEf 293     121.880  66.560  38.084  1.00  0.00           C
ATOM   8017  O32 POPEf 293     122.810  65.770  38.074  1.00  0.00           O
ATOM   8018  C32 POPEf 293     120.640  66.470  38.964  1.00  0.00           C
ATOM   8021  C23 POPEf 293     122.640  70.220  42.204  1.00  0.00           C
ATOM   8024  C24 POPEf 293     122.070  69.400  43.374  1.00  0.00           C
ATOM   8027  C25 POPEf 293     121.670  70.210  44.614  1.00  0.00           C
ATOM   8030  C26 POPEf 293     122.740  70.220  45.704  1.00  0.00           C
ATOM   8033  C27 POPEf 293     122.270  71.000  46.944  1.00  0.00           C
ATOM   8036  C28 POPEf 293     123.300  71.010  48.094  1.00  0.00           C
ATOM   8039  C29 POPEf 293     123.430  72.380  48.734  1.00  0.00           C
ATOM   8041 0C21 POPEf 293     122.790  72.840  49.824  1.00  0.00           C
ATOM   8043 1C21 POPEf 293     121.810  72.080  50.684  1.00  0.00           C
ATOM   8046 2C21 POPEf 293     121.780  72.620  52.134  1.00  0.00           C
ATOM   8049 3C21 POPEf 293     120.710  71.920  52.984  1.00  0.00           C
ATOM   8052 4C21 POPEf 293     120.480  72.560  54.364  1.00  0.00           C
ATOM   8055 5C21 POPEf 293     121.660  72.430  55.324  1.00  0.00           C
ATOM   8058 6C21 POPEf 293     121.380  73.080  56.694  1.00  0.00           C
ATOM   8061 7C21 POPEf 293     122.670  73.480  57.424  1.00  0.00           C
ATOM   8064 8C21 POPEf 293     122.410  74.130  58.784  1.00  0.00           C
ATOM   8068  C33 POPEf 293     120.890  65.740  40.304  1.00  0.00           C
ATOM   8071  C34 POPEf 293     119.810  66.050  41.354  1.00  0.00           C
ATOM   8074  C35 POPEf 293     118.380  65.730  40.904  1.00  0.00           C
ATOM   8077  C36 POPEf 293     118.090  64.230  40.794  1.00  0.00           C
ATOM   8080  C37 POPEf 293     116.830  63.960  39.974  1.00  0.00           C
ATOM   8083  C38 POPEf 293     116.170  62.600  40.224  1.00  0.00           C
ATOM   8086  C39 POPEf 293     117.000  61.380  39.834  1.00  0.00           C
ATOM   8089 0C31 POPEf 293     116.130  60.130  40.004  1.00  0.00           C
ATOM   8092 1C31 POPEf 293     116.770  58.830  39.514  1.00  0.00           C
ATOM   8095 2C31 POPEf 293     115.770  57.670  39.664  1.00  0.00           C
ATOM   8098 3C31 POPEf 293     116.370  56.280  39.404  1.00  0.00           C
ATOM   8101 4C31 POPEf 293     117.440  55.890  40.434  1.00  0.00           C
ATOM   8104 5C31 POPEf 293     117.780  54.400  40.374  1.00  0.00           C
ATOM   8107 6C31 POPEf 293     118.760  53.970  41.464  1.00  0.00           C
ATOM   8111  NH3 POPEg 294     128.190  72.670  77.124  1.00  0.00           N
ATOM   8115  C12 POPEg 294     129.320  71.690  77.104  1.00  0.00           C
ATOM   8118  C11 POPEg 294     129.200  70.710  78.274  1.00  0.00           C
ATOM   8121  P   POPEg 294     126.840  69.760  78.824  1.00  0.00           P
ATOM   8122  O13 POPEg 294     125.950  68.600  78.494  1.00  0.00           O
ATOM   8123  O14 POPEg 294     127.180  70.030  80.224  1.00  0.00           O
ATOM   8124  O11 POPEg 294     126.220  71.100  78.224  1.00  0.00           O
ATOM   8125  O12 POPEg 294     128.180  69.740  77.984  1.00  0.00           O
ATOM   8126  C1  POPEg 294     124.830  71.130  77.854  1.00  0.00           C
ATOM   8129  C2  POPEg 294     124.580  70.670  76.384  1.00  0.00           C
ATOM   8131  O21 POPEg 294     125.570  71.330  75.584  1.00  0.00           O
ATOM   8132  C21 POPEg 294     125.790  70.890  74.354  1.00  0.00           C
ATOM   8133  O22 POPEg 294     126.040  71.630  73.424  1.00  0.00           O
ATOM   8134  C22 POPEg 294     125.800  69.370  74.224  1.00  0.00           C
ATOM   8137  C3  POPEg 294     123.130  71.010  75.894  1.00  0.00           C
ATOM   8140  O31 POPEg 294     122.930  70.880  74.464  1.00  0.00           O
ATOM   8141  C31 POPEg 294     122.750  72.020  73.784  1.00  0.00           C
ATOM   8142  O32 POPEg 294     123.030  73.130  74.204  1.00  0.00           O
ATOM   8143  C32 POPEg 294     122.070  71.740  72.434  1.00  0.00           C
ATOM   8146  C23 POPEg 294     126.220  68.930  72.804  1.00  0.00           C
ATOM   8149  C24 POPEg 294     126.660  67.480  72.744  1.00  0.00           C
ATOM   8152  C25 POPEg 294     127.090  66.990  71.354  1.00  0.00           C
ATOM   8155  C26 POPEg 294     126.050  67.200  70.244  1.00  0.00           C
ATOM   8158  C27 POPEg 294     126.390  66.530  68.904  1.00  0.00           C
ATOM   8161  C28 POPEg 294     126.010  65.040  68.764  1.00  0.00           C
ATOM   8164  C29 POPEg 294     126.920  64.040  69.424  1.00  0.00           C
ATOM   8166 0C21 POPEg 294     127.050  62.740  69.084  1.00  0.00           C
ATOM   8168 1C21 POPEg 294     126.320  62.050  67.954  1.00  0.00           C
ATOM   8171 2C21 POPEg 294     127.080  60.820  67.414  1.00  0.00           C
ATOM   8174 3C21 POPEg 294     127.230  59.670  68.444  1.00  0.00           C
ATOM   8177 4C21 POPEg 294     128.660  59.110  68.464  1.00  0.00           C
ATOM   8180 5C21 POPEg 294     129.670  60.080  69.084  1.00  0.00           C
ATOM   8183 6C21 POPEg 294     131.120  59.610  68.934  1.00  0.00           C
ATOM   8186 7C21 POPEg 294     132.100  60.630  69.494  1.00  0.00           C
ATOM   8189 8C21 POPEg 294     133.550  60.280  69.184  1.00  0.00           C
ATOM   8193  C33 POPEg 294     121.880  72.970  71.514  1.00  0.00           C
ATOM   8196  C34 POPEg 294     122.980  73.110  70.454  1.00  0.00           C
ATOM   8199  C35 POPEg 294     122.620  74.020  69.274  1.00  0.00           C
ATOM   8202  C36 POPEg 294     122.950  73.480  67.864  1.00  0.00           C
ATOM   8205  C37 POPEg 294     122.350  72.100  67.534  1.00  0.00           C
ATOM   8208  C38 POPEg 294     122.780  71.600  66.144  1.00  0.00           C
ATOM   8211  C39 POPEg 294     122.220  70.210  65.844  1.00  0.00           C
ATOM   8214 0C31 POPEg 294     120.870  70.270  65.114  1.00  0.00           C
ATOM   8217 1C31 POPEg 294     121.020  70.610  63.624  1.00  0.00           C
ATOM   8220 2C31 POPEg 294     119.660  70.800  62.954  1.00  0.00           C
ATOM   8223 3C31 POPEg 294     119.740  70.800  61.424  1.00  0.00           C
ATOM   8226 4C31 POPEg 294     119.960  69.390  60.864  1.00  0.00           C
ATOM   8229 5C31 POPEg 294     119.860  69.350  59.344  1.00  0.00           C
ATOM   8232 6C31 POPEg 294     119.840  67.930  58.784  1.00  0.00           C
ATOM   8236  NH3 POPEh 295      72.000  42.970  72.224  1.00  0.00           N
ATOM   8240  C12 POPEh 295      71.040  43.480  73.264  1.00  0.00           C
ATOM   8243  C11 POPEh 295      70.370  42.290  73.964  1.00  0.00           C
ATOM   8246  P   POPEh 295      71.290  39.840  73.874  1.00  0.00           P
ATOM   8247  O13 POPEh 295      70.090  39.230  74.474  1.00  0.00           O
ATOM   8248  O14 POPEh 295      72.570  39.150  74.144  1.00  0.00           O
ATOM   8249  O11 POPEh 295      71.050  40.030  72.314  1.00  0.00           O
ATOM   8250  O12 POPEh 295      71.380  41.340  74.314  1.00  0.00           O
ATOM   8251  C1  POPEh 295      70.900  38.830  71.534  1.00  0.00           C
ATOM   8254  C2  POPEh 295      70.460  39.180  70.094  1.00  0.00           C
ATOM   8256  O21 POPEh 295      70.140  38.000  69.324  1.00  0.00           O
ATOM   8257  C21 POPEh 295      71.160  37.220  68.984  1.00  0.00           C
ATOM   8258  O22 POPEh 295      72.320  37.360  69.324  1.00  0.00           O
ATOM   8259  C22 POPEh 295      70.700  36.120  68.034  1.00  0.00           C
ATOM   8262  C3  POPEh 295      71.420  40.170  69.364  1.00  0.00           C
ATOM   8265  O31 POPEh 295      70.670  40.960  68.424  1.00  0.00           O
ATOM   8266  C31 POPEh 295      70.020  41.970  68.974  1.00  0.00           C
ATOM   8267  O32 POPEh 295      70.340  42.520  70.024  1.00  0.00           O
ATOM   8268  C32 POPEh 295      68.760  42.280  68.174  1.00  0.00           C
ATOM   8271  C23 POPEh 295      71.260  36.370  66.614  1.00  0.00           C
ATOM   8274  C24 POPEh 295      70.230  36.980  65.654  1.00  0.00           C
ATOM   8277  C25 POPEh 295      69.070  36.020  65.364  1.00  0.00           C
ATOM   8280  C26 POPEh 295      68.450  36.190  63.964  1.00  0.00           C
ATOM   8283  C27 POPEh 295      67.100  35.480  63.884  1.00  0.00           C
ATOM   8286  C28 POPEh 295      66.680  35.050  62.474  1.00  0.00           C
ATOM   8289  C29 POPEh 295      65.350  34.330  62.534  1.00  0.00           C
ATOM   8291 0C21 POPEh 295      65.110  33.040  62.234  1.00  0.00           C
ATOM   8293 1C21 POPEh 295      66.120  32.040  61.694  1.00  0.00           C
ATOM   8296 2C21 POPEh 295      65.490  30.990  60.764  1.00  0.00           C
ATOM   8299 3C21 POPEh 295      64.640  29.950  61.504  1.00  0.00           C
ATOM   8302 4C21 POPEh 295      64.420  28.660  60.694  1.00  0.00           C
ATOM   8305 5C21 POPEh 295      63.930  27.470  61.534  1.00  0.00           C
ATOM   8308 6C21 POPEh 295      64.990  26.970  62.524  1.00  0.00           C
ATOM   8311 7C21 POPEh 295      64.490  25.860  63.454  1.00  0.00           C
ATOM   8314 8C21 POPEh 295      65.530  25.440  64.494  1.00  0.00           C
ATOM   8318  C33 POPEh 295      67.670  41.170  68.224  1.00  0.00           C
ATOM   8321  C34 POPEh 295      68.060  39.870  67.494  1.00  0.00           C
ATOM   8324  C35 POPEh 295      66.990  39.260  66.584  1.00  0.00           C
ATOM   8327  C36 POPEh 295      66.620  40.190  65.424  1.00  0.00           C
ATOM   8330  C37 POPEh 295      65.860  39.530  64.274  1.00  0.00           C
ATOM   8333  C38 POPEh 295      66.000  40.400  63.014  1.00  0.00           C
ATOM   8336  C39 POPEh 295      64.800  40.370  62.064  1.00  0.00           C
ATOM   8339 0C31 POPEh 295      65.040  41.310  60.874  1.00  0.00           C
ATOM   8342 1C31 POPEh 295      63.890  41.350  59.864  1.00  0.00           C
ATOM   8345 2C31 POPEh 295      64.170  42.360  58.744  1.00  0.00           C
ATOM   8348 3C31 POPEh 295      63.150  42.300  57.594  1.00  0.00           C
ATOM   8351 4C31 POPEh 295      62.180  43.490  57.574  1.00  0.00           C
ATOM   8354 5C31 POPEh 295      62.800  44.780  57.024  1.00  0.00           C
ATOM   8357 6C31 POPEh 295      61.790  45.930  56.924  1.00  0.00           C
ATOM   8361  NH3 POPEi 296      62.020   3.750  31.454  1.00  0.00           N
ATOM   8365  C12 POPEi 296      60.820   4.660  31.434  1.00  0.00           C
ATOM   8368  C11 POPEi 296      59.620   3.940  30.814  1.00  0.00           C
ATOM   8371  P   POPEi 296      57.110   3.610  31.034  1.00  0.00           P
ATOM   8372  O13 POPEi 296      56.980   3.520  29.564  1.00  0.00           O
ATOM   8373  O14 POPEi 296      57.250   2.340  31.774  1.00  0.00           O
ATOM   8374  O11 POPEi 296      55.880   4.440  31.604  1.00  0.00           O
ATOM   8375  O12 POPEi 296      58.400   4.470  31.354  1.00  0.00           O
ATOM   8376  C1  POPEi 296      55.680   4.530  33.014  1.00  0.00           C
ATOM   8379  C2  POPEi 296      54.360   5.280  33.304  1.00  0.00           C
ATOM   8381  O21 POPEi 296      54.550   6.140  34.434  1.00  0.00           O
ATOM   8382  C21 POPEi 296      53.590   7.040  34.554  1.00  0.00           C
ATOM   8383  O22 POPEi 296      52.760   7.300  33.694  1.00  0.00           O
ATOM   8384  C22 POPEi 296      53.660   7.630  35.964  1.00  0.00           C
ATOM   8387  C3  POPEi 296      53.140   4.310  33.484  1.00  0.00           C
ATOM   8390  O31 POPEi 296      52.950   3.880  34.844  1.00  0.00           O
ATOM   8391  C31 POPEi 296      51.730   4.070  35.354  1.00  0.00           C
ATOM   8392  O32 POPEi 296      50.820   4.650  34.794  1.00  0.00           O
ATOM   8393  C32 POPEi 296      51.680   3.570  36.804  1.00  0.00           C
ATOM   8396  C23 POPEi 296      52.430   8.500  36.324  1.00  0.00           C
ATOM   8399  C24 POPEi 296      52.320   8.800  37.834  1.00  0.00           C
ATOM   8402  C25 POPEi 296      51.120   9.710  38.174  1.00  0.00           C
ATOM   8405  C26 POPEi 296      50.490   9.500  39.564  1.00  0.00           C
ATOM   8408  C27 POPEi 296      51.210  10.200  40.734  1.00  0.00           C
ATOM   8411  C28 POPEi 296      50.280  10.380  41.954  1.00  0.00           C
ATOM   8414  C29 POPEi 296      50.990  10.730  43.244  1.00  0.00           C
ATOM   8416 0C21 POPEi 296      51.010  11.920  43.884  1.00  0.00           C
ATOM   8418 1C21 POPEi 296      50.350  13.200  43.454  1.00  0.00           C
ATOM   8421 2C21 POPEi 296      51.280  14.430  43.604  1.00  0.00           C
ATOM   8424 3C21 POPEi 296      51.630  14.800  45.054  1.00  0.00           C
ATOM   8427 4C21 POPEi 296      52.060  16.270  45.174  1.00  0.00           C
ATOM   8430 5C21 POPEi 296      52.650  16.640  46.534  1.00  0.00           C
ATOM   8433 6C21 POPEi 296      52.740  18.160  46.724  1.00  0.00           C
ATOM   8436 7C21 POPEi 296      53.620  18.570  47.914  1.00  0.00           C
ATOM   8439 8C21 POPEi 296      53.700  20.080  48.114  1.00  0.00           C
ATOM   8443  C33 POPEi 296      51.270   4.730  37.754  1.00  0.00           C
ATOM   8446  C34 POPEi 296      50.890   4.280  39.174  1.00  0.00           C
ATOM   8449  C35 POPEi 296      50.060   5.350  39.894  1.00  0.00           C
ATOM   8452  C36 POPEi 296      49.300   4.820  41.114  1.00  0.00           C
ATOM   8455  C37 POPEi 296      48.280   5.840  41.654  1.00  0.00           C
ATOM   8458  C38 POPEi 296      47.710   5.470  43.034  1.00  0.00           C
ATOM   8461  C39 POPEi 296      48.490   6.130  44.174  1.00  0.00           C
ATOM   8464 0C31 POPEi 296      47.940   5.840  45.574  1.00  0.00           C
ATOM   8467 1C31 POPEi 296      48.790   6.550  46.634  1.00  0.00           C
ATOM   8470 2C31 POPEi 296      48.360   6.270  48.074  1.00  0.00           C
ATOM   8473 3C31 POPEi 296      49.440   6.650  49.094  1.00  0.00           C
ATOM   8476 4C31 POPEi 296      50.650   5.700  49.014  1.00  0.00           C
ATOM   8479 5C31 POPEi 296      51.700   5.950  50.094  1.00  0.00           C
ATOM   8482 6C31 POPEi 296      52.810   4.900  50.034  1.00  0.00           C
ATOM   8486  NH3 POPEj 297      66.120 101.290  32.214  1.00  0.00           N
ATOM   8490  C12 POPEj 297      65.050 100.560  32.974  1.00  0.00           C
ATOM   8493  C11 POPEj 297      63.660 101.150  32.714  1.00  0.00           C
ATOM   8496  P   POPEj 297      61.380 101.360  33.934  1.00  0.00           P
ATOM   8497  O13 POPEj 297      61.480 102.770  33.474  1.00  0.00           O
ATOM   8498  O14 POPEj 297      60.350 100.520  33.284  1.00  0.00           O
ATOM   8499  O11 POPEj 297      61.240 101.410  35.504  1.00  0.00           O
ATOM   8500  O12 POPEj 297      62.810 100.700  33.754  1.00  0.00           O
ATOM   8501  C1  POPEj 297      60.250 102.210  36.154  1.00  0.00           C
ATOM   8504  C2  POPEj 297      60.850 102.920  37.394  1.00  0.00           C
ATOM   8506  O21 POPEj 297      59.830 103.340  38.314  1.00  0.00           O
ATOM   8507  C21 POPEj 297      59.260 102.330  38.944  1.00  0.00           C
ATOM   8508  O22 POPEj 297      58.300 101.690  38.544  1.00  0.00           O
ATOM   8509  C22 POPEj 297      60.010 101.990  40.224  1.00  0.00           C
ATOM   8512  C3  POPEj 297      61.730 104.120  36.944  1.00  0.00           C
ATOM   8515  O31 POPEj 297      61.660 105.260  37.814  1.00  0.00           O
ATOM   8516  C31 POPEj 297      62.620 105.380  38.724  1.00  0.00           C
ATOM   8517  O32 POPEj 297      63.550 104.610  38.884  1.00  0.00           O
ATOM   8518  C32 POPEj 297      62.360 106.710  39.454  1.00  0.00           C
ATOM   8521  C23 POPEj 297      59.280 102.420  41.514  1.00  0.00           C
ATOM   8524  C24 POPEj 297      59.600 101.430  42.634  1.00  0.00           C
ATOM   8527  C25 POPEj 297      59.400 101.970  44.054  1.00  0.00           C
ATOM   8530  C26 POPEj 297      59.850 100.910  45.064  1.00  0.00           C
ATOM   8533  C27 POPEj 297      59.590 101.270  46.524  1.00  0.00           C
ATOM   8536  C28 POPEj 297      60.280 100.310  47.514  1.00  0.00           C
ATOM   8539  C29 POPEj 297      59.890  98.860  47.334  1.00  0.00           C
ATOM   8541 0C21 POPEj 297      59.990  97.890  48.254  1.00  0.00           C
ATOM   8543 1C21 POPEj 297      60.510  98.050  49.654  1.00  0.00           C
ATOM   8546 2C21 POPEj 297      62.010  98.370  49.734  1.00  0.00           C
ATOM   8549 3C21 POPEj 297      62.420  98.720  51.164  1.00  0.00           C
ATOM   8552 4C21 POPEj 297      63.870  99.200  51.254  1.00  0.00           C
ATOM   8555 5C21 POPEj 297      64.220  99.770  52.634  1.00  0.00           C
ATOM   8558 6C21 POPEj 297      63.510 101.080  52.954  1.00  0.00           C
ATOM   8561 7C21 POPEj 297      63.910 101.670  54.304  1.00  0.00           C
ATOM   8564 8C21 POPEj 297      63.460 103.130  54.454  1.00  0.00           C
ATOM   8568  C33 POPEj 297      63.370 107.120  40.554  1.00  0.00           C
ATOM   8571  C34 POPEj 297      62.780 108.250  41.414  1.00  0.00           C
ATOM   8574  C35 POPEj 297      63.740 108.720  42.504  1.00  0.00           C
ATOM   8577  C36 POPEj 297      63.160 109.860  43.344  1.00  0.00           C
ATOM   8580  C37 POPEj 297      64.170 110.440  44.334  1.00  0.00           C
ATOM   8583  C38 POPEj 297      64.610 109.470  45.444  1.00  0.00           C
ATOM   8586  C39 POPEj 297      64.090 109.860  46.834  1.00  0.00           C
ATOM   8589 0C31 POPEj 297      62.710 109.290  47.194  1.00  0.00           C
ATOM   8592 1C31 POPEj 297      62.300 109.760  48.604  1.00  0.00           C
ATOM   8595 2C31 POPEj 297      60.900 109.290  49.034  1.00  0.00           C
ATOM   8598 3C31 POPEj 297      60.540 109.750  50.454  1.00  0.00           C
ATOM   8601 4C31 POPEj 297      60.530 111.270  50.624  1.00  0.00           C
ATOM   8604 5C31 POPEj 297      60.100 111.690  52.034  1.00  0.00           C
ATOM   8607 6C31 POPEj 297      60.010 113.200  52.174  1.00  0.00           C
ATOM   8611  NH3 POPEk 298      90.220  81.090  71.224  1.00  0.00           N
ATOM   8615  C12 POPEk 298      90.430  82.260  72.134  1.00  0.00           C
ATOM   8618  C11 POPEk 298      90.790  81.800  73.544  1.00  0.00           C
ATOM   8621  P   POPEk 298      91.580  83.790  74.974  1.00  0.00           P
ATOM   8622  O13 POPEk 298      90.950  84.780  75.884  1.00  0.00           O
ATOM   8623  O14 POPEk 298      92.720  82.970  75.434  1.00  0.00           O
ATOM   8624  O11 POPEk 298      91.910  84.490  73.604  1.00  0.00           O
ATOM   8625  O12 POPEk 298      90.440  82.810  74.494  1.00  0.00           O
ATOM   8626  C1  POPEk 298      91.030  85.520  73.134  1.00  0.00           C
ATOM   8629  C2  POPEk 298      91.280  85.900  71.634  1.00  0.00           C
ATOM   8631  O21 POPEk 298      90.400  85.100  70.824  1.00  0.00           O
ATOM   8632  C21 POPEk 298      89.830  85.720  69.794  1.00  0.00           C
ATOM   8633  O22 POPEk 298      89.880  86.910  69.564  1.00  0.00           O
ATOM   8634  C22 POPEk 298      88.990  84.670  69.074  1.00  0.00           C
ATOM   8637  C3  POPEk 298      92.760  85.680  71.224  1.00  0.00           C
ATOM   8640  O31 POPEk 298      93.160  86.520  70.114  1.00  0.00           O
ATOM   8641  C31 POPEk 298      92.980  85.980  68.904  1.00  0.00           C
ATOM   8642  O32 POPEk 298      92.500  84.880  68.684  1.00  0.00           O
ATOM   8643  C32 POPEk 298      93.420  86.970  67.834  1.00  0.00           C
ATOM   8646  C23 POPEk 298      88.250  85.090  67.784  1.00  0.00           C
ATOM   8649  C24 POPEk 298      89.170  85.120  66.554  1.00  0.00           C
ATOM   8652  C25 POPEk 298      88.400  85.170  65.234  1.00  0.00           C
ATOM   8655  C26 POPEk 298      89.190  85.760  64.064  1.00  0.00           C
ATOM   8658  C27 POPEk 298      88.270  86.110  62.894  1.00  0.00           C
ATOM   8661  C28 POPEk 298      88.910  87.050  61.854  1.00  0.00           C
ATOM   8664  C29 POPEk 298      90.040  86.410  61.094  1.00  0.00           C
ATOM   8666 0C21 POPEk 298      89.910  85.640  60.004  1.00  0.00           C
ATOM   8668 1C21 POPEk 298      88.620  85.240  59.334  1.00  0.00           C
ATOM   8671 2C21 POPEk 298      88.370  85.960  57.994  1.00  0.00           C
ATOM   8674 3C21 POPEk 298      89.540  85.820  57.004  1.00  0.00           C
ATOM   8677 4C21 POPEk 298      89.220  86.270  55.574  1.00  0.00           C
ATOM   8680 5C21 POPEk 298      88.510  87.630  55.464  1.00  0.00           C
ATOM   8683 6C21 POPEk 298      88.520  88.150  54.014  1.00  0.00           C
ATOM   8686 7C21 POPEk 298      87.560  89.310  53.754  1.00  0.00           C
ATOM   8689 8C21 POPEk 298      87.700  89.880  52.334  1.00  0.00           C
ATOM   8693  C33 POPEk 298      92.210  87.650  67.164  1.00  0.00           C
ATOM   8696  C34 POPEk 298      92.620  88.550  66.004  1.00  0.00           C
ATOM   8699  C35 POPEk 298      92.670  87.800  64.654  1.00  0.00           C
ATOM   8702  C36 POPEk 298      93.780  88.330  63.744  1.00  0.00           C
ATOM   8705  C37 POPEk 298      93.570  87.960  62.264  1.00  0.00           C
ATOM   8708  C38 POPEk 298      94.760  88.380  61.394  1.00  0.00           C
ATOM   8711  C39 POPEk 298      94.430  88.440  59.894  1.00  0.00           C
ATOM   8714 0C31 POPEk 298      94.180  87.080  59.224  1.00  0.00           C
ATOM   8717 1C31 POPEk 298      93.690  87.250  57.784  1.00  0.00           C
ATOM   8720 2C31 POPEk 298      93.500  85.930  57.014  1.00  0.00           C
ATOM   8723 3C31 POPEk 298      94.840  85.230  56.724  1.00  0.00           C
ATOM   8726 4C31 POPEk 298      94.720  84.090  55.714  1.00  0.00           C
ATOM   8729 5C31 POPEk 298      96.100  83.540  55.314  1.00  0.00           C
ATOM   8732 6C31 POPEk 298      96.040  82.370  54.334  1.00  0.00           C
ATOM   8736  NH3 POPEl 299      99.960  93.470  32.714  1.00  0.00           N
ATOM   8740  C12 POPEl 299      98.930  93.660  31.624  1.00  0.00           C
ATOM   8743  C11 POPEl 299      97.540  93.980  32.224  1.00  0.00           C
ATOM   8746  P   POPEl 299      95.120  94.760  31.634  1.00  0.00           P
ATOM   8747  O13 POPEl 299      94.350  95.010  30.394  1.00  0.00           O
ATOM   8748  O14 POPEl 299      94.620  93.670  32.484  1.00  0.00           O
ATOM   8749  O11 POPEl 299      95.130  96.130  32.444  1.00  0.00           O
ATOM   8750  O12 POPEl 299      96.640  94.490  31.224  1.00  0.00           O
ATOM   8751  C1  POPEl 299      95.050  96.150  33.874  1.00  0.00           C
ATOM   8754  C2  POPEl 299      95.140  97.630  34.384  1.00  0.00           C
ATOM   8756  O21 POPEl 299      95.490  97.830  35.764  1.00  0.00           O
ATOM   8757  C21 POPEl 299      94.760  97.310  36.734  1.00  0.00           C
ATOM   8758  O22 POPEl 299      93.790  96.580  36.594  1.00  0.00           O
ATOM   8759  C22 POPEl 299      95.320  97.780  38.094  1.00  0.00           C
ATOM   8762  C3  POPEl 299      93.880  98.440  33.964  1.00  0.00           C
ATOM   8765  O31 POPEl 299      94.040  99.830  34.294  1.00  0.00           O
ATOM   8766  C31 POPEl 299      93.380 100.260  35.354  1.00  0.00           C
ATOM   8767  O32 POPEl 299      92.720  99.580  36.124  1.00  0.00           O
ATOM   8768  C32 POPEl 299      93.470 101.790  35.374  1.00  0.00           C
ATOM   8771  C23 POPEl 299      94.480  97.450  39.354  1.00  0.00           C
ATOM   8774  C24 POPEl 299      95.180  97.970  40.624  1.00  0.00           C
ATOM   8777  C25 POPEl 299      94.380  97.820  41.944  1.00  0.00           C
ATOM   8780  C26 POPEl 299      95.120  98.520  43.104  1.00  0.00           C
ATOM   8783  C27 POPEl 299      94.600  98.210  44.514  1.00  0.00           C
ATOM   8786  C28 POPEl 299      93.270  98.890  44.894  1.00  0.00           C
ATOM   8789  C29 POPEl 299      93.350 100.400  44.974  1.00  0.00           C
ATOM   8791 0C21 POPEl 299      93.400 101.190  46.074  1.00  0.00           C
ATOM   8793 1C21 POPEl 299      93.450 100.770  47.524  1.00  0.00           C
ATOM   8796 2C21 POPEl 299      92.340 101.380  48.414  1.00  0.00           C
ATOM   8799 3C21 POPEl 299      92.380 102.920  48.494  1.00  0.00           C
ATOM   8802 4C21 POPEl 299      91.800 103.530  49.784  1.00  0.00           C
ATOM   8805 5C21 POPEl 299      90.330 103.170  50.064  1.00  0.00           C
ATOM   8808 6C21 POPEl 299      89.580 104.310  50.774  1.00  0.00           C
ATOM   8811 7C21 POPEl 299      88.170 103.930  51.244  1.00  0.00           C
ATOM   8814 8C21 POPEl 299      87.410 105.110  51.844  1.00  0.00           C
ATOM   8818  C33 POPEl 299      93.790 102.350  36.774  1.00  0.00           C
ATOM   8821  C34 POPEl 299      95.250 102.160  37.194  1.00  0.00           C
ATOM   8824  C35 POPEl 299      95.480 102.750  38.594  1.00  0.00           C
ATOM   8827  C36 POPEl 299      96.940 103.080  38.924  1.00  0.00           C
ATOM   8830  C37 POPEl 299      97.080 104.440  39.624  1.00  0.00           C
ATOM   8833  C38 POPEl 299      98.550 104.850  39.844  1.00  0.00           C
ATOM   8836  C39 POPEl 299      98.680 106.270  40.394  1.00  0.00           C
ATOM   8839 0C31 POPEl 299      99.210 106.310  41.834  1.00  0.00           C
ATOM   8842 1C31 POPEl 299      99.070 107.700  42.474  1.00  0.00           C
ATOM   8845 2C31 POPEl 299      99.580 107.770  43.924  1.00  0.00           C
ATOM   8848 3C31 POPEl 299      98.810 106.870  44.904  1.00  0.00           C
ATOM   8851 4C31 POPEl 299      99.240 107.080  46.354  1.00  0.00           C
ATOM   8854 5C31 POPEl 299      98.620 106.060  47.304  1.00  0.00           C
ATOM   8857 6C31 POPEl 299      99.070 106.220  48.754  1.00  0.00           C
ATOM   8861  NH3 POPEm 300      54.890  87.750  77.574  1.00  0.00           N
ATOM   8865  C12 POPEm 300      55.800  88.900  77.924  1.00  0.00           C
ATOM   8868  C11 POPEm 300      56.930  89.040  76.894  1.00  0.00           C
ATOM   8871  P   POPEm 300      59.280  90.130  76.504  1.00  0.00           P
ATOM   8872  O13 POPEm 300      59.960  91.360  76.974  1.00  0.00           O
ATOM   8873  O14 POPEm 300      60.040  88.870  76.604  1.00  0.00           O
ATOM   8874  O11 POPEm 300      58.810  90.390  75.014  1.00  0.00           O
ATOM   8875  O12 POPEm 300      57.930  89.970  77.324  1.00  0.00           O
ATOM   8876  C1  POPEm 300      58.300  89.370  74.144  1.00  0.00           C
ATOM   8879  C2  POPEm 300      58.850  89.450  72.694  1.00  0.00           C
ATOM   8881  O21 POPEm 300      60.150  88.860  72.544  1.00  0.00           O
ATOM   8882  C21 POPEm 300      60.170  87.530  72.544  1.00  0.00           C
ATOM   8883  O22 POPEm 300      59.200  86.820  72.724  1.00  0.00           O
ATOM   8884  C22 POPEm 300      61.590  87.070  72.194  1.00  0.00           C
ATOM   8887  C3  POPEm 300      58.880  90.900  72.164  1.00  0.00           C
ATOM   8890  O31 POPEm 300      59.180  90.940  70.754  1.00  0.00           O
ATOM   8891  C31 POPEm 300      58.230  91.380  69.954  1.00  0.00           C
ATOM   8892  O32 POPEm 300      57.100  91.680  70.264  1.00  0.00           O
ATOM   8893  C32 POPEm 300      58.780  91.340  68.524  1.00  0.00           C
ATOM   8896  C23 POPEm 300      61.760  85.540  72.094  1.00  0.00           C
ATOM   8899  C24 POPEm 300      63.050  85.150  71.344  1.00  0.00           C
ATOM   8902  C25 POPEm 300      62.800  84.880  69.854  1.00  0.00           C
ATOM   8905  C26 POPEm 300      63.990  84.250  69.114  1.00  0.00           C
ATOM   8908  C27 POPEm 300      63.560  83.610  67.784  1.00  0.00           C
ATOM   8911  C28 POPEm 300      64.580  82.600  67.194  1.00  0.00           C
ATOM   8914  C29 POPEm 300      65.780  83.240  66.544  1.00  0.00           C
ATOM   8916 0C21 POPEm 300      66.500  82.710  65.534  1.00  0.00           C
ATOM   8918 1C21 POPEm 300      66.280  81.360  64.894  1.00  0.00           C
ATOM   8921 2C21 POPEm 300      67.570  80.650  64.424  1.00  0.00           C
ATOM   8924 3C21 POPEm 300      68.250  81.310  63.204  1.00  0.00           C
ATOM   8927 4C21 POPEm 300      69.420  80.500  62.624  1.00  0.00           C
ATOM   8930 5C21 POPEm 300      70.530  81.380  62.034  1.00  0.00           C
ATOM   8933 6C21 POPEm 300      71.880  80.660  61.894  1.00  0.00           C
ATOM   8936 7C21 POPEm 300      72.980  81.560  61.294  1.00  0.00           C
ATOM   8939 8C21 POPEm 300      74.380  80.960  61.404  1.00  0.00           C
ATOM   8943  C33 POPEm 300      57.860  90.500  67.614  1.00  0.00           C
ATOM   8946  C34 POPEm 300      58.530  90.140  66.274  1.00  0.00           C
ATOM   8949  C35 POPEm 300      57.560  89.390  65.354  1.00  0.00           C
ATOM   8952  C36 POPEm 300      58.170  89.050  63.994  1.00  0.00           C
ATOM   8955  C37 POPEm 300      57.300  88.080  63.194  1.00  0.00           C
ATOM   8958  C38 POPEm 300      57.800  87.850  61.754  1.00  0.00           C
ATOM   8961  C39 POPEm 300      59.280  87.450  61.674  1.00  0.00           C
ATOM   8964 0C31 POPEm 300      59.740  87.120  60.244  1.00  0.00           C
ATOM   8967 1C31 POPEm 300      59.390  85.680  59.814  1.00  0.00           C
ATOM   8970 2C31 POPEm 300      59.790  85.360  58.364  1.00  0.00           C
ATOM   8973 3C31 POPEm 300      61.250  85.710  58.044  1.00  0.00           C
ATOM   8976 4C31 POPEm 300      61.750  85.090  56.734  1.00  0.00           C
ATOM   8979 5C31 POPEm 300      63.230  85.410  56.484  1.00  0.00           C
ATOM   8982 6C31 POPEm 300      63.830  84.670  55.284  1.00  0.00           C
ATOM   8986  NH3 POPEn 301      59.330  32.260  34.064  1.00  0.00           N
ATOM   8990  C12 POPEn 301      59.180  31.250  32.974  1.00  0.00           C
ATOM   8993  C11 POPEn 301      58.700  29.920  33.574  1.00  0.00           C
ATOM   8996  P   POPEn 301      60.520  28.200  34.374  1.00  0.00           P
ATOM   8997  O13 POPEn 301      61.600  28.490  33.424  1.00  0.00           O
ATOM   8998  O14 POPEn 301      59.670  27.040  34.064  1.00  0.00           O
ATOM   8999  O11 POPEn 301      61.190  27.940  35.784  1.00  0.00           O
ATOM   9000  O12 POPEn 301      59.610  29.470  34.574  1.00  0.00           O
ATOM   9001  C1  POPEn 301      60.400  28.000  36.974  1.00  0.00           C
ATOM   9004  C2  POPEn 301      60.240  26.630  37.694  1.00  0.00           C
ATOM   9006  O21 POPEn 301      60.920  26.690  38.954  1.00  0.00           O
ATOM   9007  C21 POPEn 301      60.470  27.450  39.954  1.00  0.00           C
ATOM   9008  O22 POPEn 301      61.210  28.050  40.734  1.00  0.00           O
ATOM   9009  C22 POPEn 301      58.960  27.400  40.164  1.00  0.00           C
ATOM   9012  C3  POPEn 301      60.790  25.420  36.884  1.00  0.00           C
ATOM   9015  O31 POPEn 301      60.360  24.170  37.454  1.00  0.00           O
ATOM   9016  C31 POPEn 301      61.030  23.720  38.514  1.00  0.00           C
ATOM   9017  O32 POPEn 301      62.110  24.120  38.904  1.00  0.00           O
ATOM   9018  C32 POPEn 301      60.220  22.580  39.144  1.00  0.00           C
ATOM   9021  C23 POPEn 301      58.510  25.980  40.554  1.00  0.00           C
ATOM   9024  C24 POPEn 301      57.140  25.930  41.244  1.00  0.00           C
ATOM   9027  C25 POPEn 301      57.070  26.650  42.604  1.00  0.00           C
ATOM   9030  C26 POPEn 301      58.210  26.270  43.564  1.00  0.00           C
ATOM   9033  C27 POPEn 301      57.970  26.740  45.004  1.00  0.00           C
ATOM   9036  C28 POPEn 301      59.160  26.470  45.944  1.00  0.00           C
ATOM   9039  C29 POPEn 301      59.450  25.000  46.124  1.00  0.00           C
ATOM   9041 0C21 POPEn 301      60.340  24.480  46.974  1.00  0.00           C
ATOM   9043 1C21 POPEn 301      61.280  25.260  47.854  1.00  0.00           C
ATOM   9046 2C21 POPEn 301      62.690  24.650  47.804  1.00  0.00           C
ATOM   9049 3C21 POPEn 301      63.740  25.520  48.504  1.00  0.00           C
ATOM   9052 4C21 POPEn 301      65.120  24.860  48.544  1.00  0.00           C
ATOM   9055 5C21 POPEn 301      65.170  23.690  49.524  1.00  0.00           C
ATOM   9058 6C21 POPEn 301      66.530  22.980  49.604  1.00  0.00           C
ATOM   9061 7C21 POPEn 301      67.010  22.380  48.284  1.00  0.00           C
ATOM   9064 8C21 POPEn 301      68.220  23.120  47.684  1.00  0.00           C
ATOM   9068  C33 POPEn 301      60.070  22.560  40.694  1.00  0.00           C
ATOM   9071  C34 POPEn 301      58.990  21.540  41.094  1.00  0.00           C
ATOM   9074  C35 POPEn 301      58.220  21.780  42.394  1.00  0.00           C
ATOM   9077  C36 POPEn 301      58.960  21.350  43.654  1.00  0.00           C
ATOM   9080  C37 POPEn 301      58.020  21.500  44.854  1.00  0.00           C
ATOM   9083  C38 POPEn 301      58.700  21.130  46.174  1.00  0.00           C
ATOM   9086  C39 POPEn 301      57.970  21.730  47.384  1.00  0.00           C
ATOM   9089 0C31 POPEn 301      58.750  21.470  48.664  1.00  0.00           C
ATOM   9092 1C31 POPEn 301      58.290  22.320  49.854  1.00  0.00           C
ATOM   9095 2C31 POPEn 301      59.080  22.040  51.134  1.00  0.00           C
ATOM   9098 3C31 POPEn 301      60.540  22.510  51.094  1.00  0.00           C
ATOM   9101 4C31 POPEn 301      61.300  22.130  52.374  1.00  0.00           C
ATOM   9104 5C31 POPEn 301      62.640  22.860  52.514  1.00  0.00           C
ATOM   9107 6C31 POPEn 301      63.350  22.600  53.854  1.00  0.00           C
ATOM   9111  NH3 POPEo 302     117.220 110.570  33.684  1.00  0.00           N
ATOM   9115  C12 POPEo 302     118.230 111.550  33.154  1.00  0.00           C
ATOM   9118  C11 POPEo 302     117.700 112.450  32.044  1.00  0.00           C
ATOM   9121  P   POPEo 302     118.140 115.050  31.824  1.00  0.00           P
ATOM   9122  O13 POPEo 302     119.310 115.900  32.164  1.00  0.00           O
ATOM   9123  O14 POPEo 302     117.490 115.230  30.504  1.00  0.00           O
ATOM   9124  O11 POPEo 302     117.030 115.190  32.964  1.00  0.00           O
ATOM   9125  O12 POPEo 302     118.600 113.550  31.964  1.00  0.00           O
ATOM   9126  C1  POPEo 302     117.370 114.850  34.314  1.00  0.00           C
ATOM   9129  C2  POPEo 302     116.820 115.890  35.314  1.00  0.00           C
ATOM   9131  O21 POPEo 302     117.230 115.450  36.614  1.00  0.00           O
ATOM   9132  C21 POPEo 302     117.940 116.230  37.434  1.00  0.00           C
ATOM   9133  O22 POPEo 302     117.890 116.130  38.644  1.00  0.00           O
ATOM   9134  C22 POPEo 302     118.840 117.250  36.724  1.00  0.00           C
ATOM   9137  C3  POPEo 302     115.280 115.970  35.324  1.00  0.00           C
ATOM   9140  O31 POPEo 302     114.880 116.750  36.484  1.00  0.00           O
ATOM   9141  C31 POPEo 302     113.690 116.400  36.964  1.00  0.00           C
ATOM   9142  O32 POPEo 302     112.730 116.130  36.264  1.00  0.00           O
ATOM   9143  C32 POPEo 302     113.650 116.600  38.464  1.00  0.00           C
ATOM   9146  C23 POPEo 302     120.040 117.640  37.614  1.00  0.00           C
ATOM   9149  C24 POPEo 302     120.590 119.040  37.354  1.00  0.00           C
ATOM   9152  C25 POPEo 302     119.760 120.170  37.974  1.00  0.00           C
ATOM   9155  C26 POPEo 302     120.630 121.400  38.284  1.00  0.00           C
ATOM   9158  C27 POPEo 302     119.890 122.430  39.144  1.00  0.00           C
ATOM   9161  C28 POPEo 302     120.820 123.190  40.114  1.00  0.00           C
ATOM   9164  C29 POPEo 302     121.780 124.090  39.384  1.00  0.00           C
ATOM   9166 0C21 POPEo 302     122.290 125.250  39.844  1.00  0.00           C
ATOM   9168 1C21 POPEo 302     122.040 125.850  41.204  1.00  0.00           C
ATOM   9171 2C21 POPEo 302     123.340 126.140  41.984  1.00  0.00           C
ATOM   9174 3C21 POPEo 302     124.100 124.850  42.334  1.00  0.00           C
ATOM   9177 4C21 POPEo 302     125.370 125.100  43.154  1.00  0.00           C
ATOM   9180 5C21 POPEo 302     125.180 125.340  44.664  1.00  0.00           C
ATOM   9183 6C21 POPEo 302     125.160 124.020  45.464  1.00  0.00           C
ATOM   9186 7C21 POPEo 302     126.170 123.990  46.614  1.00  0.00           C
ATOM   9189 8C21 POPEo 302     126.420 122.580  47.164  1.00  0.00           C
ATOM   9193  C33 POPEo 302     114.420 115.510  39.234  1.00  0.00           C
ATOM   9196  C34 POPEo 302     113.940 115.410  40.684  1.00  0.00           C
ATOM   9199  C35 POPEo 302     114.590 114.230  41.424  1.00  0.00           C
ATOM   9202  C36 POPEo 302     113.900 113.940  42.764  1.00  0.00           C
ATOM   9205  C37 POPEo 302     114.320 112.590  43.344  1.00  0.00           C
ATOM   9208  C38 POPEo 302     113.310 112.040  44.364  1.00  0.00           C
ATOM   9211  C39 POPEo 302     113.190 112.900  45.624  1.00  0.00           C
ATOM   9214 0C31 POPEo 302     112.090 112.400  46.564  1.00  0.00           C
ATOM   9217 1C31 POPEo 302     111.990 113.220  47.854  1.00  0.00           C
ATOM   9220 2C31 POPEo 302     110.900 112.690  48.784  1.00  0.00           C
ATOM   9223 3C31 POPEo 302     110.630 113.630  49.974  1.00  0.00           C
ATOM   9226 4C31 POPEo 302     111.240 113.160  51.294  1.00  0.00           C
ATOM   9229 5C31 POPEo 302     110.920 114.130  52.434  1.00  0.00           C
ATOM   9232 6C31 POPEo 302     111.490 113.710  53.794  1.00  0.00           C
ATOM   9236  NH3 POPEp 303      53.360 111.040  31.334  1.00  0.00           N
ATOM   9240  C12 POPEp 303      54.810 111.410  31.434  1.00  0.00           C
ATOM   9243  C11 POPEp 303      55.120 112.790  30.834  1.00  0.00           C
ATOM   9246  P   POPEp 303      55.260 115.290  31.044  1.00  0.00           P
ATOM   9247  O13 POPEp 303      56.710 115.170  30.824  1.00  0.00           O
ATOM   9248  O14 POPEp 303      54.400 115.550  29.874  1.00  0.00           O
ATOM   9249  O11 POPEp 303      54.990 116.380  32.154  1.00  0.00           O
ATOM   9250  O12 POPEp 303      54.770 113.900  31.694  1.00  0.00           O
ATOM   9251  C1  POPEp 303      55.610 116.400  33.424  1.00  0.00           C
ATOM   9254  C2  POPEp 303      56.900 117.260  33.544  1.00  0.00           C
ATOM   9256  O21 POPEp 303      56.880 117.830  34.864  1.00  0.00           O
ATOM   9257  C21 POPEp 303      57.300 117.050  35.834  1.00  0.00           C
ATOM   9258  O22 POPEp 303      57.910 116.000  35.694  1.00  0.00           O
ATOM   9259  C22 POPEp 303      56.860 117.680  37.154  1.00  0.00           C
ATOM   9262  C3  POPEp 303      57.050 118.430  32.534  1.00  0.00           C
ATOM   9265  O31 POPEp 303      58.200 119.260  32.854  1.00  0.00           O
ATOM   9266  C31 POPEp 303      57.970 120.250  33.724  1.00  0.00           C
ATOM   9267  O32 POPEp 303      56.890 120.560  34.194  1.00  0.00           O
ATOM   9268  C32 POPEp 303      59.280 120.940  34.084  1.00  0.00           C
ATOM   9271  C23 POPEp 303      57.010 116.750  38.384  1.00  0.00           C
ATOM   9274  C24 POPEp 303      58.450 116.670  38.894  1.00  0.00           C
ATOM   9277  C25 POPEp 303      58.610 117.090  40.364  1.00  0.00           C
ATOM   9280  C26 POPEp 303      57.970 116.150  41.374  1.00  0.00           C
ATOM   9283  C27 POPEp 303      58.260 116.590  42.814  1.00  0.00           C
ATOM   9286  C28 POPEp 303      57.610 115.690  43.884  1.00  0.00           C
ATOM   9289  C29 POPEp 303      56.110 115.830  43.864  1.00  0.00           C
ATOM   9291 0C21 POPEp 303      55.300 115.990  44.934  1.00  0.00           C
ATOM   9293 1C21 POPEp 303      55.690 116.030  46.384  1.00  0.00           C
ATOM   9296 2C21 POPEp 303      54.450 116.280  47.254  1.00  0.00           C
ATOM   9299 3C21 POPEp 303      54.620 115.930  48.734  1.00  0.00           C
ATOM   9302 4C21 POPEp 303      55.800 116.630  49.414  1.00  0.00           C
ATOM   9305 5C21 POPEp 303      56.000 116.210  50.884  1.00  0.00           C
ATOM   9308 6C21 POPEp 303      54.790 116.530  51.784  1.00  0.00           C
ATOM   9311 7C21 POPEp 303      55.090 116.250  53.264  1.00  0.00           C
ATOM   9314 8C21 POPEp 303      53.880 116.400  54.174  1.00  0.00           C
ATOM   9318  C33 POPEp 303      59.970 120.360  35.344  1.00  0.00           C
ATOM   9321  C34 POPEp 303      60.460 121.450  36.294  1.00  0.00           C
ATOM   9324  C35 POPEp 303      60.980 120.940  37.654  1.00  0.00           C
ATOM   9327  C36 POPEp 303      62.470 120.580  37.644  1.00  0.00           C
ATOM   9330  C37 POPEp 303      63.000 120.110  39.014  1.00  0.00           C
ATOM   9333  C38 POPEp 303      62.720 118.630  39.304  1.00  0.00           C
ATOM   9336  C39 POPEp 303      62.060 118.340  40.664  1.00  0.00           C
ATOM   9339 0C31 POPEp 303      62.960 118.500  41.904  1.00  0.00           C
ATOM   9342 1C31 POPEp 303      62.290 117.870  43.144  1.00  0.00           C
ATOM   9345 2C31 POPEp 303      63.250 117.590  44.314  1.00  0.00           C
ATOM   9348 3C31 POPEp 303      62.570 116.900  45.514  1.00  0.00           C
ATOM   9351 4C31 POPEp 303      61.900 115.560  45.174  1.00  0.00           C
ATOM   9354 5C31 POPEp 303      61.360 114.790  46.384  1.00  0.00           C
ATOM   9357 6C31 POPEp 303      60.580 113.530  45.984  1.00  0.00           C
ATOM   9361  NH3 POPEq 304     114.470  49.910  28.474  1.00  0.00           N
ATOM   9365  C12 POPEq 304     113.920  50.980  27.544  1.00  0.00           C
ATOM   9368  C11 POPEq 304     114.420  52.400  27.924  1.00  0.00           C
ATOM   9371  P   POPEq 304     114.120  54.970  27.404  1.00  0.00           P
ATOM   9372  O13 POPEq 304     115.040  55.080  28.544  1.00  0.00           O
ATOM   9373  O14 POPEq 304     114.500  55.690  26.164  1.00  0.00           O
ATOM   9374  O11 POPEq 304     112.690  55.500  27.874  1.00  0.00           O
ATOM   9375  O12 POPEq 304     113.820  53.420  27.104  1.00  0.00           O
ATOM   9376  C1  POPEq 304     111.900  54.760  28.824  1.00  0.00           C
ATOM   9379  C2  POPEq 304     112.270  55.040  30.314  1.00  0.00           C
ATOM   9381  O21 POPEq 304     111.360  54.320  31.144  1.00  0.00           O
ATOM   9382  C21 POPEq 304     111.690  53.050  31.324  1.00  0.00           C
ATOM   9383  O22 POPEq 304     112.680  52.500  30.894  1.00  0.00           O
ATOM   9384  C22 POPEq 304     110.660  52.400  32.234  1.00  0.00           C
ATOM   9387  C3  POPEq 304     112.140  56.540  30.684  1.00  0.00           C
ATOM   9390  O31 POPEq 304     112.320  56.780  32.104  1.00  0.00           O
ATOM   9391  C31 POPEq 304     113.580  56.930  32.484  1.00  0.00           C
ATOM   9392  O32 POPEq 304     114.530  57.090  31.734  1.00  0.00           O
ATOM   9393  C32 POPEq 304     113.650  56.810  34.014  1.00  0.00           C
ATOM   9396  C23 POPEq 304     111.250  52.230  33.644  1.00  0.00           C
ATOM   9399  C24 POPEq 304     110.180  51.940  34.704  1.00  0.00           C
ATOM   9402  C25 POPEq 304     110.820  51.800  36.084  1.00  0.00           C
ATOM   9405  C26 POPEq 304     109.940  52.220  37.254  1.00  0.00           C
ATOM   9408  C27 POPEq 304     110.770  52.390  38.534  1.00  0.00           C
ATOM   9411  C28 POPEq 304     109.980  52.920  39.744  1.00  0.00           C
ATOM   9414  C29 POPEq 304     109.020  51.880  40.274  1.00  0.00           C
ATOM   9416 0C21 POPEq 304     108.620  51.770  41.554  1.00  0.00           C
ATOM   9418 1C21 POPEq 304     109.010  52.690  42.684  1.00  0.00           C
ATOM   9421 2C21 POPEq 304     109.860  51.990  43.764  1.00  0.00           C
ATOM   9424 3C21 POPEq 304     109.070  51.040  44.664  1.00  0.00           C
ATOM   9427 4C21 POPEq 304     109.890  50.580  45.884  1.00  0.00           C
ATOM   9430 5C21 POPEq 304     109.060  49.830  46.924  1.00  0.00           C
ATOM   9433 6C21 POPEq 304     109.850  49.520  48.214  1.00  0.00           C
ATOM   9436 7C21 POPEq 304     108.950  49.060  49.364  1.00  0.00           C
ATOM   9439 8C21 POPEq 304     109.680  48.820  50.684  1.00  0.00           C
ATOM   9443  C33 POPEq 304     114.330  55.500  34.464  1.00  0.00           C
ATOM   9446  C34 POPEq 304     114.180  55.260  35.974  1.00  0.00           C
ATOM   9449  C35 POPEq 304     114.530  53.830  36.414  1.00  0.00           C
ATOM   9452  C36 POPEq 304     116.030  53.560  36.584  1.00  0.00           C
ATOM   9455  C37 POPEq 304     116.280  52.190  37.234  1.00  0.00           C
ATOM   9458  C38 POPEq 304     117.760  51.830  37.434  1.00  0.00           C
ATOM   9461  C39 POPEq 304     117.930  50.490  38.164  1.00  0.00           C
ATOM   9464 0C31 POPEq 304     117.990  50.630  39.694  1.00  0.00           C
ATOM   9467 1C31 POPEq 304     117.740  49.310  40.434  1.00  0.00           C
ATOM   9470 2C31 POPEq 304     118.740  49.020  41.574  1.00  0.00           C
ATOM   9473 3C31 POPEq 304     118.630  49.950  42.784  1.00  0.00           C
ATOM   9476 4C31 POPEq 304     119.720  49.620  43.824  1.00  0.00           C
ATOM   9479 5C31 POPEq 304     119.660  50.470  45.094  1.00  0.00           C
ATOM   9482 6C31 POPEq 304     120.870  50.260  46.014  1.00  0.00           C
ATOM   9486  NH3 POPEr 305     105.800 129.750  34.974  1.00  0.00           N
ATOM   9490  C12 POPEr 305     105.210 128.730  35.924  1.00  0.00           C
ATOM   9493  C11 POPEr 305     103.670 128.710  35.934  1.00  0.00           C
ATOM   9496  P   POPEr 305     102.890 126.250  35.894  1.00  0.00           P
ATOM   9497  O13 POPEr 305     104.150 125.920  35.194  1.00  0.00           O
ATOM   9498  O14 POPEr 305     101.710 126.500  35.014  1.00  0.00           O
ATOM   9499  O11 POPEr 305     102.650 125.200  37.054  1.00  0.00           O
ATOM   9500  O12 POPEr 305     103.170 127.610  36.674  1.00  0.00           O
ATOM   9501  C1  POPEr 305     103.480 125.290  38.234  1.00  0.00           C
ATOM   9504  C2  POPEr 305     102.690 125.910  39.414  1.00  0.00           C
ATOM   9506  O21 POPEr 305     103.610 126.570  40.304  1.00  0.00           O
ATOM   9507  C21 POPEr 305     104.050 125.940  41.384  1.00  0.00           C
ATOM   9508  O22 POPEr 305     104.100 124.740  41.564  1.00  0.00           O
ATOM   9509  C22 POPEr 305     104.480 127.020  42.384  1.00  0.00           C
ATOM   9512  C3  POPEr 305     101.680 124.930  40.094  1.00  0.00           C
ATOM   9515  O31 POPEr 305     101.200 125.500  41.324  1.00  0.00           O
ATOM   9516  C31 POPEr 305     100.470 124.650  42.034  1.00  0.00           C
ATOM   9517  O32 POPEr 305      99.890 123.670  41.594  1.00  0.00           O
ATOM   9518  C32 POPEr 305     100.520 125.100  43.484  1.00  0.00           C
ATOM   9521  C23 POPEr 305     104.570 126.560  43.854  1.00  0.00           C
ATOM   9524  C24 POPEr 305     105.000 127.730  44.744  1.00  0.00           C
ATOM   9527  C25 POPEr 305     105.690 127.300  46.044  1.00  0.00           C
ATOM   9530  C26 POPEr 305     104.750 126.770  47.134  1.00  0.00           C
ATOM   9533  C27 POPEr 305     104.040 127.900  47.894  1.00  0.00           C
ATOM   9536  C28 POPEr 305     103.240 127.410  49.114  1.00  0.00           C
ATOM   9539  C29 POPEr 305     104.100 127.120  50.314  1.00  0.00           C
ATOM   9541 0C21 POPEr 305     103.780 127.380  51.594  1.00  0.00           C
ATOM   9543 1C21 POPEr 305     102.470 127.950  52.074  1.00  0.00           C
ATOM   9546 2C21 POPEr 305     102.480 129.480  52.274  1.00  0.00           C
ATOM   9549 3C21 POPEr 305     103.430 129.950  53.384  1.00  0.00           C
ATOM   9552 4C21 POPEr 305     103.000 131.270  54.034  1.00  0.00           C
ATOM   9555 5C21 POPEr 305     101.840 131.130  55.034  1.00  0.00           C
ATOM   9558 6C21 POPEr 305     102.260 130.470  56.364  1.00  0.00           C
ATOM   9561 7C21 POPEr 305     101.210 130.610  57.464  1.00  0.00           C
ATOM   9564 8C21 POPEr 305     101.830 130.770  58.854  1.00  0.00           C
ATOM   9568  C33 POPEr 305      99.640 124.250  44.414  1.00  0.00           C
ATOM   9571  C34 POPEr 305      99.660 124.740  45.874  1.00  0.00           C
ATOM   9574  C35 POPEr 305     100.710 124.120  46.794  1.00  0.00           C
ATOM   9577  C36 POPEr 305     100.310 124.310  48.264  1.00  0.00           C
ATOM   9580  C37 POPEr 305     101.150 123.470  49.224  1.00  0.00           C
ATOM   9583  C38 POPEr 305     100.610 123.510  50.654  1.00  0.00           C
ATOM   9586  C39 POPEr 305     101.400 122.580  51.584  1.00  0.00           C
ATOM   9589 0C31 POPEr 305     100.790 122.470  52.994  1.00  0.00           C
ATOM   9592 1C31 POPEr 305     101.540 121.440  53.844  1.00  0.00           C
ATOM   9595 2C31 POPEr 305     100.890 121.200  55.214  1.00  0.00           C
ATOM   9598 3C31 POPEr 305     101.630 120.160  56.064  1.00  0.00           C
ATOM   9601 4C31 POPEr 305     101.570 118.740  55.464  1.00  0.00           C
ATOM   9604 5C31 POPEr 305     102.180 117.680  56.384  1.00  0.00           C
ATOM   9607 6C31 POPEr 305     102.060 116.260  55.834  1.00  0.00           C
ATOM   9611  NH3 POPEs 306      56.600   5.680  75.104  1.00  0.00           N
ATOM   9615  C12 POPEs 306      55.720   6.750  74.514  1.00  0.00           C
ATOM   9618  C11 POPEs 306      54.240   6.290  74.534  1.00  0.00           C
ATOM   9621  P   POPEs 306      53.190   8.310  75.764  1.00  0.00           P
ATOM   9622  O13 POPEs 306      51.750   8.640  75.994  1.00  0.00           O
ATOM   9623  O14 POPEs 306      53.890   7.640  76.884  1.00  0.00           O
ATOM   9624  O11 POPEs 306      53.970   9.630  75.374  1.00  0.00           O
ATOM   9625  O12 POPEs 306      53.350   7.410  74.484  1.00  0.00           O
ATOM   9626  C1  POPEs 306      53.340  10.570  74.474  1.00  0.00           C
ATOM   9629  C2  POPEs 306      53.970  10.640  73.064  1.00  0.00           C
ATOM   9631  O21 POPEs 306      53.390   9.610  72.214  1.00  0.00           O
ATOM   9632  C21 POPEs 306      52.740  10.060  71.154  1.00  0.00           C
ATOM   9633  O22 POPEs 306      52.560  11.230  70.864  1.00  0.00           O
ATOM   9634  C22 POPEs 306      52.390   8.900  70.224  1.00  0.00           C
ATOM   9637  C3  POPEs 306      55.490  10.450  73.144  1.00  0.00           C
ATOM   9640  O31 POPEs 306      56.050  10.520  71.824  1.00  0.00           O
ATOM   9641  C31 POPEs 306      56.880   9.540  71.534  1.00  0.00           C
ATOM   9642  O32 POPEs 306      57.340   8.740  72.334  1.00  0.00           O
ATOM   9643  C32 POPEs 306      57.100   9.490  70.034  1.00  0.00           C
ATOM   9646  C23 POPEs 306      51.180   9.200  69.304  1.00  0.00           C
ATOM   9649  C24 POPEs 306      51.370   8.730  67.854  1.00  0.00           C
ATOM   9652  C25 POPEs 306      52.480   9.530  67.164  1.00  0.00           C
ATOM   9655  C26 POPEs 306      52.090  10.080  65.794  1.00  0.00           C
ATOM   9658  C27 POPEs 306      53.180  11.030  65.294  1.00  0.00           C
ATOM   9661  C28 POPEs 306      52.680  12.010  64.224  1.00  0.00           C
ATOM   9664  C29 POPEs 306      53.830  12.930  63.914  1.00  0.00           C
ATOM   9666 0C21 POPEs 306      54.040  13.590  62.764  1.00  0.00           C
ATOM   9668 1C21 POPEs 306      53.160  13.600  61.544  1.00  0.00           C
ATOM   9671 2C21 POPEs 306      53.940  13.170  60.294  1.00  0.00           C
ATOM   9674 3C21 POPEs 306      53.230  13.570  58.994  1.00  0.00           C
ATOM   9677 4C21 POPEs 306      54.160  13.460  57.784  1.00  0.00           C
ATOM   9680 5C21 POPEs 306      55.160  14.620  57.674  1.00  0.00           C
ATOM   9683 6C21 POPEs 306      56.420  14.230  56.904  1.00  0.00           C
ATOM   9686 7C21 POPEs 306      57.370  15.400  56.654  1.00  0.00           C
ATOM   9689 8C21 POPEs 306      58.630  15.000  55.874  1.00  0.00           C
ATOM   9693  C33 POPEs 306      56.230   8.390  69.374  1.00  0.00           C
ATOM   9696  C34 POPEs 306      57.060   7.240  68.784  1.00  0.00           C
ATOM   9699  C35 POPEs 306      56.240   6.200  68.004  1.00  0.00           C
ATOM   9702  C36 POPEs 306      55.240   6.830  67.024  1.00  0.00           C
ATOM   9705  C37 POPEs 306      54.870   5.970  65.814  1.00  0.00           C
ATOM   9708  C38 POPEs 306      53.840   6.690  64.914  1.00  0.00           C
ATOM   9711  C39 POPEs 306      54.080   6.490  63.414  1.00  0.00           C
ATOM   9714 0C31 POPEs 306      53.620   5.130  62.864  1.00  0.00           C
ATOM   9717 1C31 POPEs 306      52.590   5.270  61.724  1.00  0.00           C
ATOM   9720 2C31 POPEs 306      51.220   5.800  62.174  1.00  0.00           C
ATOM   9723 3C31 POPEs 306      50.180   4.700  62.444  1.00  0.00           C
ATOM   9726 4C31 POPEs 306      49.770   3.930  61.184  1.00  0.00           C
ATOM   9729 5C31 POPEs 306      48.400   3.250  61.314  1.00  0.00           C
ATOM   9732 6C31 POPEs 306      48.040   2.410  60.084  1.00  0.00           C
ATOM   9736  NH3 POPEt 307      84.920  -0.770  31.444  1.00  0.00           N
ATOM   9740  C12 POPEt 307      83.420  -0.900  31.364  1.00  0.00           C
ATOM   9743  C11 POPEt 307      82.690   0.390  31.774  1.00  0.00           C
ATOM   9746  P   POPEt 307      82.410   2.880  31.084  1.00  0.00           P
ATOM   9747  O13 POPEt 307      82.630   3.470  29.754  1.00  0.00           O
ATOM   9748  O14 POPEt 307      81.030   2.620  31.554  1.00  0.00           O
ATOM   9749  O11 POPEt 307      83.210   3.770  32.104  1.00  0.00           O
ATOM   9750  O12 POPEt 307      83.300   1.550  31.184  1.00  0.00           O
ATOM   9751  C1  POPEt 307      83.060   3.570  33.504  1.00  0.00           C
ATOM   9754  C2  POPEt 307      84.360   4.030  34.184  1.00  0.00           C
ATOM   9756  O21 POPEt 307      84.420   3.580  35.544  1.00  0.00           O
ATOM   9757  C21 POPEt 307      83.610   4.120  36.434  1.00  0.00           C
ATOM   9758  O22 POPEt 307      82.710   4.910  36.224  1.00  0.00           O
ATOM   9759  C22 POPEt 307      84.030   3.610  37.814  1.00  0.00           C
ATOM   9762  C3  POPEt 307      84.630   5.560  33.994  1.00  0.00           C
ATOM   9765  O31 POPEt 307      85.640   6.090  34.874  1.00  0.00           O
ATOM   9766  C31 POPEt 307      86.880   5.710  34.634  1.00  0.00           C
ATOM   9767  O32 POPEt 307      87.240   4.980  33.724  1.00  0.00           O
ATOM   9768  C32 POPEt 307      87.750   6.250  35.774  1.00  0.00           C
ATOM   9771  C23 POPEt 307      84.540   4.760  38.704  1.00  0.00           C
ATOM   9774  C24 POPEt 307      85.250   4.230  39.964  1.00  0.00           C
ATOM   9777  C25 POPEt 307      85.540   5.350  40.954  1.00  0.00           C
ATOM   9780  C26 POPEt 307      86.010   4.850  42.324  1.00  0.00           C
ATOM   9783  C27 POPEt 307      85.540   5.790  43.444  1.00  0.00           C
ATOM   9786  C28 POPEt 307      86.030   5.430  44.854  1.00  0.00           C
ATOM   9789  C29 POPEt 307      87.530   5.580  44.974  1.00  0.00           C
ATOM   9791 0C21 POPEt 307      88.180   6.480  45.734  1.00  0.00           C
ATOM   9793 1C21 POPEt 307      87.550   7.510  46.644  1.00  0.00           C
ATOM   9796 2C21 POPEt 307      88.550   8.020  47.704  1.00  0.00           C
ATOM   9799 3C21 POPEt 307      89.600   8.980  47.124  1.00  0.00           C
ATOM   9802 4C21 POPEt 307      90.780   9.260  48.064  1.00  0.00           C
ATOM   9805 5C21 POPEt 307      90.400   9.740  49.484  1.00  0.00           C
ATOM   9808 6C21 POPEt 307      89.640  11.070  49.554  1.00  0.00           C
ATOM   9811 7C21 POPEt 307      89.440  11.530  51.004  1.00  0.00           C
ATOM   9814 8C21 POPEt 307      88.350  12.580  51.244  1.00  0.00           C
ATOM   9818  C33 POPEt 307      87.990   7.780  35.804  1.00  0.00           C
ATOM   9821  C34 POPEt 307      88.430   8.260  37.194  1.00  0.00           C
ATOM   9824  C35 POPEt 307      87.260   8.440  38.174  1.00  0.00           C
ATOM   9827  C36 POPEt 307      87.690   8.780  39.604  1.00  0.00           C
ATOM   9830  C37 POPEt 307      86.480   9.010  40.524  1.00  0.00           C
ATOM   9833  C38 POPEt 307      86.820   9.130  42.024  1.00  0.00           C
ATOM   9836  C39 POPEt 307      87.370  10.520  42.394  1.00  0.00           C
ATOM   9839 0C31 POPEt 307      87.320  10.800  43.904  1.00  0.00           C
ATOM   9842 1C31 POPEt 307      87.220  12.310  44.174  1.00  0.00           C
ATOM   9845 2C31 POPEt 307      87.060  12.690  45.654  1.00  0.00           C
ATOM   9848 3C31 POPEt 307      86.890  14.200  45.824  1.00  0.00           C
ATOM   9851 4C31 POPEt 307      85.490  14.740  45.474  1.00  0.00           C
ATOM   9854 5C31 POPEt 307      85.460  16.270  45.444  1.00  0.00           C
ATOM   9857 6C31 POPEt 307      84.990  16.850  44.104  1.00  0.00           C
ATOM   9861  NH3 POPEu 308     107.730 103.110  32.744  1.00  0.00           N
ATOM   9865  C12 POPEu 308     109.010 102.630  32.124  1.00  0.00           C
ATOM   9868  C11 POPEu 308     109.670 101.500  32.894  1.00  0.00           C
ATOM   9871  P   POPEu 308     112.250 100.930  32.834  1.00  0.00           P
ATOM   9872  O13 POPEu 308     112.910  99.920  31.994  1.00  0.00           O
ATOM   9873  O14 POPEu 308     112.920 102.230  33.044  1.00  0.00           O
ATOM   9874  O11 POPEu 308     111.810 100.280  34.204  1.00  0.00           O
ATOM   9875  O12 POPEu 308     110.850 101.170  32.174  1.00  0.00           O
ATOM   9876  C1  POPEu 308     112.130 100.790  35.494  1.00  0.00           C
ATOM   9879  C2  POPEu 308     110.880 100.820  36.394  1.00  0.00           C
ATOM   9881  O21 POPEu 308     111.190 101.690  37.494  1.00  0.00           O
ATOM   9882  C21 POPEu 308     110.470 102.790  37.624  1.00  0.00           C
ATOM   9883  O22 POPEu 308     109.500 103.100  36.954  1.00  0.00           O
ATOM   9884  C22 POPEu 308     111.090 103.610  38.764  1.00  0.00           C
ATOM   9887  C3  POPEu 308     110.460  99.420  36.924  1.00  0.00           C
ATOM   9890  O31 POPEu 308     109.400  99.620  37.884  1.00  0.00           O
ATOM   9891  C31 POPEu 308     109.350  98.770  38.894  1.00  0.00           C
ATOM   9892  O32 POPEu 308     109.670  97.600  38.854  1.00  0.00           O
ATOM   9893  C32 POPEu 308     108.810  99.500  40.114  1.00  0.00           C
ATOM   9896  C23 POPEu 308     110.180 104.760  39.264  1.00  0.00           C
ATOM   9899  C24 POPEu 308     108.990 104.290  40.124  1.00  0.00           C
ATOM   9902  C25 POPEu 308     109.110 104.640  41.614  1.00  0.00           C
ATOM   9905  C26 POPEu 308     107.740 104.690  42.334  1.00  0.00           C
ATOM   9908  C27 POPEu 308     107.410 103.460  43.184  1.00  0.00           C
ATOM   9911  C28 POPEu 308     108.110 103.470  44.554  1.00  0.00           C
ATOM   9914  C29 POPEu 308     107.670 102.330  45.434  1.00  0.00           C
ATOM   9916 0C21 POPEu 308     107.200 102.380  46.694  1.00  0.00           C
ATOM   9918 1C21 POPEu 308     107.010 103.590  47.584  1.00  0.00           C
ATOM   9921 2C21 POPEu 308     107.600 103.400  49.004  1.00  0.00           C
ATOM   9924 3C21 POPEu 308     106.890 104.290  50.044  1.00  0.00           C
ATOM   9927 4C21 POPEu 308     107.680 104.550  51.334  1.00  0.00           C
ATOM   9930 5C21 POPEu 308     108.010 103.320  52.184  1.00  0.00           C
ATOM   9933 6C21 POPEu 308     106.780 102.620  52.794  1.00  0.00           C
ATOM   9936 7C21 POPEu 308     107.190 101.570  53.834  1.00  0.00           C
ATOM   9939 8C21 POPEu 308     106.010 100.800  54.444  1.00  0.00           C
ATOM   9943  C33 POPEu 308     109.100  98.710  41.404  1.00  0.00           C
ATOM   9946  C34 POPEu 308     108.750  99.540  42.634  1.00  0.00           C
ATOM   9949  C35 POPEu 308     108.980  98.770  43.924  1.00  0.00           C
ATOM   9952  C36 POPEu 308     110.440  98.830  44.394  1.00  0.00           C
ATOM   9955  C37 POPEu 308     110.800 100.180  45.014  1.00  0.00           C
ATOM   9958  C38 POPEu 308     112.220 100.150  45.584  1.00  0.00           C
ATOM   9961  C39 POPEu 308     112.530 101.250  46.604  1.00  0.00           C
ATOM   9964 0C31 POPEu 308     111.750 101.120  47.924  1.00  0.00           C
ATOM   9967 1C31 POPEu 308     112.650 101.480  49.114  1.00  0.00           C
ATOM   9970 2C31 POPEu 308     111.970 101.560  50.484  1.00  0.00           C
ATOM   9973 3C31 POPEu 308     113.010 101.850  51.574  1.00  0.00           C
ATOM   9976 4C31 POPEu 308     112.400 102.070  52.964  1.00  0.00           C
ATOM   9979 5C31 POPEu 308     113.490 102.280  54.034  1.00  0.00           C
ATOM   9982 6C31 POPEu 308     112.930 102.360  55.454  1.00  0.00           C
ATOM   9986  NH3 POPEv 309     101.970  86.000  77.844  1.00  0.00           N
ATOM   9990  C12 POPEv 309     101.660  86.650  79.174  1.00  0.00           C
ATOM   9993  C11 POPEv 309     102.070  88.140  79.284  1.00  0.00           C
ATOM   9996  P   POPEv 309     104.730  88.420  79.294  1.00  0.00           P
ATOM   9997  O13 POPEv 309     105.430  89.730  79.254  1.00  0.00           O
ATOM   9998  O14 POPEv 309     104.650  87.700  80.594  1.00  0.00           O
ATOM   9999  O11 POPEv 309     105.420  87.440  78.274  1.00  0.00           O
ATOM  10000  O12 POPEv 309     103.300  88.460  78.634  1.00  0.00           O
ATOM  10001  C1  POPEv 309     106.240  87.930  77.204  1.00  0.00           C
ATOM  10004  C2  POPEv 309     106.180  86.930  76.034  1.00  0.00           C
ATOM  10006  O21 POPEv 309     107.200  87.270  75.084  1.00  0.00           O
ATOM  10007  C21 POPEv 309     107.660  86.190  74.434  1.00  0.00           C
ATOM  10008  O22 POPEv 309     107.290  85.040  74.624  1.00  0.00           O
ATOM  10009  C22 POPEv 309     108.780  86.550  73.464  1.00  0.00           C
ATOM  10012  C3  POPEv 309     104.760  86.910  75.404  1.00  0.00           C
ATOM  10015  O31 POPEv 309     104.720  86.070  74.234  1.00  0.00           O
ATOM  10016  C31 POPEv 309     103.510  85.700  73.854  1.00  0.00           C
ATOM  10017  O32 POPEv 309     102.470  86.030  74.404  1.00  0.00           O
ATOM  10018  C32 POPEv 309     103.630  84.920  72.554  1.00  0.00           C
ATOM  10021  C23 POPEv 309     108.910  85.470  72.354  1.00  0.00           C
ATOM  10024  C24 POPEv 309     110.270  85.530  71.634  1.00  0.00           C
ATOM  10027  C25 POPEv 309     110.210  85.300  70.114  1.00  0.00           C
ATOM  10030  C26 POPEv 309     109.920  83.860  69.664  1.00  0.00           C
ATOM  10033  C27 POPEv 309     108.440  83.440  69.764  1.00  0.00           C
ATOM  10036  C28 POPEv 309     108.160  82.140  68.974  1.00  0.00           C
ATOM  10039  C29 POPEv 309     106.740  81.640  69.124  1.00  0.00           C
ATOM  10041 0C21 POPEv 309     105.790  81.680  68.174  1.00  0.00           C
ATOM  10043 1C21 POPEv 309     105.940  82.290  66.804  1.00  0.00           C
ATOM  10046 2C21 POPEv 309     106.400  81.280  65.724  1.00  0.00           C
ATOM  10049 3C21 POPEv 309     106.460  81.920  64.334  1.00  0.00           C
ATOM  10052 4C21 POPEv 309     106.880  80.940  63.234  1.00  0.00           C
ATOM  10055 5C21 POPEv 309     106.990  81.650  61.874  1.00  0.00           C
ATOM  10058 6C21 POPEv 309     107.500  80.780  60.724  1.00  0.00           C
ATOM  10061 7C21 POPEv 309     107.580  81.590  59.414  1.00  0.00           C
ATOM  10064 8C21 POPEv 309     108.290  80.880  58.264  1.00  0.00           C
ATOM  10068  C33 POPEv 309     102.450  85.160  71.584  1.00  0.00           C
ATOM  10071  C34 POPEv 309     102.920  85.190  70.124  1.00  0.00           C
ATOM  10074  C35 POPEv 309     101.910  84.610  69.134  1.00  0.00           C
ATOM  10077  C36 POPEv 309     101.860  83.080  69.224  1.00  0.00           C
ATOM  10080  C37 POPEv 309     101.010  82.470  68.124  1.00  0.00           C
ATOM  10083  C38 POPEv 309     100.750  80.970  68.344  1.00  0.00           C
ATOM  10086  C39 POPEv 309     100.070  80.270  67.164  1.00  0.00           C
ATOM  10089 0C31 POPEv 309      98.940  81.100  66.554  1.00  0.00           C
ATOM  10092 1C31 POPEv 309      98.040  80.250  65.654  1.00  0.00           C
ATOM  10095 2C31 POPEv 309      97.040  81.110  64.864  1.00  0.00           C
ATOM  10098 3C31 POPEv 309      95.940  81.710  65.744  1.00  0.00           C
ATOM  10101 4C31 POPEv 309      94.880  82.410  64.884  1.00  0.00           C
ATOM  10104 5C31 POPEv 309      93.710  82.970  65.694  1.00  0.00           C
ATOM  10107 6C31 POPEv 309      92.640  83.600  64.794  1.00  0.00           C
ATOM  10111  NH3 POPEw 310     106.570 122.420  75.084  1.00  0.00           N
ATOM  10115  C12 POPEw 310     105.710 123.540  75.604  1.00  0.00           C
ATOM  10118  C11 POPEw 310     104.410 123.550  74.794  1.00  0.00           C
ATOM  10121  P   POPEw 310     102.550 121.770  74.144  1.00  0.00           P
ATOM  10122  O13 POPEw 310     102.660 120.510  73.384  1.00  0.00           O
ATOM  10123  O14 POPEw 310     101.620 121.810  75.284  1.00  0.00           O
ATOM  10124  O11 POPEw 310     102.200 122.940  73.134  1.00  0.00           O
ATOM  10125  O12 POPEw 310     103.980 122.210  74.634  1.00  0.00           O
ATOM  10126  C1  POPEw 310     101.080 122.770  72.254  1.00  0.00           C
ATOM  10129  C2  POPEw 310     100.980 123.980  71.274  1.00  0.00           C
ATOM  10131  O21 POPEw 310     100.070 123.670  70.204  1.00  0.00           O
ATOM  10132  C21 POPEw 310     100.530 123.030  69.134  1.00  0.00           C
ATOM  10133  O22 POPEw 310     101.520 122.340  69.104  1.00  0.00           O
ATOM  10134  C22 POPEw 310      99.700 123.350  67.884  1.00  0.00           C
ATOM  10137  C3  POPEw 310     102.380 124.500  70.804  1.00  0.00           C
ATOM  10140  O31 POPEw 310     102.250 125.400  69.684  1.00  0.00           O
ATOM  10141  C31 POPEw 310     103.120 125.480  68.664  1.00  0.00           C
ATOM  10142  O32 POPEw 310     103.050 126.330  67.784  1.00  0.00           O
ATOM  10143  C32 POPEw 310     104.180 124.360  68.644  1.00  0.00           C
ATOM  10146  C23 POPEw 310     100.520 124.290  66.984  1.00  0.00           C
ATOM  10149  C24 POPEw 310      99.870 124.740  65.674  1.00  0.00           C
ATOM  10152  C25 POPEw 310     100.740 125.830  65.044  1.00  0.00           C
ATOM  10155  C26 POPEw 310     100.190 126.400  63.724  1.00  0.00           C
ATOM  10158  C27 POPEw 310     101.200 127.290  62.994  1.00  0.00           C
ATOM  10161  C28 POPEw 310     100.700 127.900  61.674  1.00  0.00           C
ATOM  10164  C29 POPEw 310     100.270 126.880  60.644  1.00  0.00           C
ATOM  10166 0C21 POPEw 310     100.990 126.390  59.624  1.00  0.00           C
ATOM  10168 1C21 POPEw 310     102.430 126.680  59.324  1.00  0.00           C
ATOM  10171 2C21 POPEw 310     103.030 125.540  58.474  1.00  0.00           C
ATOM  10174 3C21 POPEw 310     102.550 125.540  57.014  1.00  0.00           C
ATOM  10177 4C21 POPEw 310     103.020 124.320  56.194  1.00  0.00           C
ATOM  10180 5C21 POPEw 310     104.550 124.150  56.164  1.00  0.00           C
ATOM  10183 6C21 POPEw 310     104.980 122.980  55.264  1.00  0.00           C
ATOM  10186 7C21 POPEw 310     106.480 122.650  55.404  1.00  0.00           C
ATOM  10189 8C21 POPEw 310     106.750 121.230  55.914  1.00  0.00           C
ATOM  10193  C33 POPEw 310     104.970 124.310  67.304  1.00  0.00           C
ATOM  10196  C34 POPEw 310     105.640 122.960  66.994  1.00  0.00           C
ATOM  10199  C35 POPEw 310     104.680 121.770  67.064  1.00  0.00           C
ATOM  10202  C36 POPEw 310     105.180 120.540  66.314  1.00  0.00           C
ATOM  10205  C37 POPEw 310     104.350 119.290  66.644  1.00  0.00           C
ATOM  10208  C38 POPEw 310     104.910 117.980  66.074  1.00  0.00           C
ATOM  10211  C39 POPEw 310     104.660 117.770  64.574  1.00  0.00           C
ATOM  10214 0C31 POPEw 310     105.760 118.320  63.654  1.00  0.00           C
ATOM  10217 1C31 POPEw 310     105.430 118.010  62.194  1.00  0.00           C
ATOM  10220 2C31 POPEw 310     106.300 118.760  61.184  1.00  0.00           C
ATOM  10223 3C31 POPEw 310     105.840 118.520  59.744  1.00  0.00           C
ATOM  10226 4C31 POPEw 310     106.200 117.120  59.224  1.00  0.00           C
ATOM  10229 5C31 POPEw 310     105.620 116.860  57.834  1.00  0.00           C
ATOM  10232 6C31 POPEw 310     106.090 115.550  57.204  1.00  0.00           C
ATOM  10236  NH3 POPEx 311      77.680 108.220  75.944  1.00  0.00           N
ATOM  10240  C12 POPEx 311      77.720 107.500  77.264  1.00  0.00           C
ATOM  10243  C11 POPEx 311      78.450 106.140  77.204  1.00  0.00           C
ATOM  10246  P   POPEx 311      76.840 104.070  77.154  1.00  0.00           P
ATOM  10247  O13 POPEx 311      77.520 103.010  77.934  1.00  0.00           O
ATOM  10248  O14 POPEx 311      75.800 104.840  77.874  1.00  0.00           O
ATOM  10249  O11 POPEx 311      76.090 103.360  75.944  1.00  0.00           O
ATOM  10250  O12 POPEx 311      77.770 105.140  76.434  1.00  0.00           O
ATOM  10251  C1  POPEx 311      76.670 103.210  74.644  1.00  0.00           C
ATOM  10254  C2  POPEx 311      75.780 103.930  73.594  1.00  0.00           C
ATOM  10256  O21 POPEx 311      76.180 103.570  72.254  1.00  0.00           O
ATOM  10257  C21 POPEx 311      75.170 103.540  71.394  1.00  0.00           C
ATOM  10258  O22 POPEx 311      73.990 103.360  71.674  1.00  0.00           O
ATOM  10259  C22 POPEx 311      75.650 103.920  70.004  1.00  0.00           C
ATOM  10262  C3  POPEx 311      75.880 105.470  73.744  1.00  0.00           C
ATOM  10265  O31 POPEx 311      74.860 106.150  72.984  1.00  0.00           O
ATOM  10266  C31 POPEx 311      74.850 107.470  73.194  1.00  0.00           C
ATOM  10267  O32 POPEx 311      75.590 108.050  73.974  1.00  0.00           O
ATOM  10268  C32 POPEx 311      73.760 108.120  72.334  1.00  0.00           C
ATOM  10271  C23 POPEx 311      75.160 102.950  68.914  1.00  0.00           C
ATOM  10274  C24 POPEx 311      75.640 103.440  67.544  1.00  0.00           C
ATOM  10277  C25 POPEx 311      75.400 102.440  66.404  1.00  0.00           C
ATOM  10280  C26 POPEx 311      76.020 102.940  65.094  1.00  0.00           C
ATOM  10283  C27 POPEx 311      76.110 101.850  64.014  1.00  0.00           C
ATOM  10286  C28 POPEx 311      77.020 102.240  62.834  1.00  0.00           C
ATOM  10289  C29 POPEx 311      76.480 103.410  62.044  1.00  0.00           C
ATOM  10291 0C21 POPEx 311      76.160 103.440  60.734  1.00  0.00           C
ATOM  10293 1C21 POPEx 311      76.250 102.300  59.754  1.00  0.00           C
ATOM  10296 2C21 POPEx 311      76.550 102.720  58.304  1.00  0.00           C
ATOM  10299 3C21 POPEx 311      78.050 102.870  58.024  1.00  0.00           C
ATOM  10302 4C21 POPEx 311      78.420 103.270  56.584  1.00  0.00           C
ATOM  10305 5C21 POPEx 311      77.680 102.470  55.504  1.00  0.00           C
ATOM  10308 6C21 POPEx 311      78.460 102.360  54.184  1.00  0.00           C
ATOM  10311 7C21 POPEx 311      77.650 101.650  53.084  1.00  0.00           C
ATOM  10314 8C21 POPEx 311      78.450 101.420  51.804  1.00  0.00           C
ATOM  10318  C33 POPEx 311      73.850 107.750  70.824  1.00  0.00           C
ATOM  10321  C34 POPEx 311      72.760 106.790  70.324  1.00  0.00           C
ATOM  10324  C35 POPEx 311      72.990 106.320  68.874  1.00  0.00           C
ATOM  10327  C36 POPEx 311      72.390 107.210  67.774  1.00  0.00           C
ATOM  10330  C37 POPEx 311      72.780 106.700  66.374  1.00  0.00           C
ATOM  10333  C38 POPEx 311      71.990 107.340  65.214  1.00  0.00           C
ATOM  10336  C39 POPEx 311      72.530 106.950  63.824  1.00  0.00           C
ATOM  10339 0C31 POPEx 311      72.400 105.450  63.524  1.00  0.00           C
ATOM  10342 1C31 POPEx 311      72.720 105.090  62.074  1.00  0.00           C
ATOM  10345 2C31 POPEx 311      72.330 103.640  61.754  1.00  0.00           C
ATOM  10348 3C31 POPEx 311      72.450 103.290  60.264  1.00  0.00           C
ATOM  10351 4C31 POPEx 311      71.900 101.890  59.964  1.00  0.00           C
ATOM  10354 5C31 POPEx 311      72.200 101.430  58.524  1.00  0.00           C
ATOM  10357 6C31 POPEx 311      71.580 100.070  58.184  1.00  0.00           C
ATOM  10361  NH3 POPEy 312      69.160 108.570  77.534  1.00  0.00           N
ATOM  10365  C12 POPEy 312      68.590 109.490  78.574  1.00  0.00           C
ATOM  10368  C11 POPEy 312      67.220 109.970  78.094  1.00  0.00           C
ATOM  10371  P   POPEy 312      66.090 112.090  79.144  1.00  0.00           P
ATOM  10372  O13 POPEy 312      64.820 112.210  78.404  1.00  0.00           O
ATOM  10373  O14 POPEy 312      66.160 112.610  80.524  1.00  0.00           O
ATOM  10374  O11 POPEy 312      67.280 112.730  78.354  1.00  0.00           O
ATOM  10375  O12 POPEy 312      66.480 110.560  79.164  1.00  0.00           O
ATOM  10376  C1  POPEy 312      67.100 113.920  77.594  1.00  0.00           C
ATOM  10379  C2  POPEy 312      68.370 114.110  76.754  1.00  0.00           C
ATOM  10381  O21 POPEy 312      68.040 114.940  75.624  1.00  0.00           O
ATOM  10382  C21 POPEy 312      69.000 115.830  75.394  1.00  0.00           C
ATOM  10383  O22 POPEy 312      69.960 116.040  76.114  1.00  0.00           O
ATOM  10384  C22 POPEy 312      68.760 116.580  74.084  1.00  0.00           C
ATOM  10387  C3  POPEy 312      68.920 112.740  76.274  1.00  0.00           C
ATOM  10390  O31 POPEy 312      70.140 112.880  75.524  1.00  0.00           O
ATOM  10391  C31 POPEy 312      70.750 111.720  75.304  1.00  0.00           C
ATOM  10392  O32 POPEy 312      70.420 110.650  75.804  1.00  0.00           O
ATOM  10393  C32 POPEy 312      71.810 111.910  74.224  1.00  0.00           C
ATOM  10396  C23 POPEy 312      70.040 117.330  73.654  1.00  0.00           C
ATOM  10399  C24 POPEy 312      70.000 117.830  72.194  1.00  0.00           C
ATOM  10402  C25 POPEy 312      70.130 116.690  71.164  1.00  0.00           C
ATOM  10405  C26 POPEy 312      70.110 117.190  69.714  1.00  0.00           C
ATOM  10408  C27 POPEy 312      71.510 117.420  69.134  1.00  0.00           C
ATOM  10411  C28 POPEy 312      71.480 117.910  67.664  1.00  0.00           C
ATOM  10414  C29 POPEy 312      72.870 118.170  67.154  1.00  0.00           C
ATOM  10416 0C21 POPEy 312      73.400 117.850  65.954  1.00  0.00           C
ATOM  10418 1C21 POPEy 312      72.730 117.140  64.804  1.00  0.00           C
ATOM  10421 2C21 POPEy 312      72.070 118.080  63.794  1.00  0.00           C
ATOM  10424 3C21 POPEy 312      71.720 117.390  62.464  1.00  0.00           C
ATOM  10427 4C21 POPEy 312      71.040 118.340  61.474  1.00  0.00           C
ATOM  10430 5C21 POPEy 312      70.880 117.720  60.074  1.00  0.00           C
ATOM  10433 6C21 POPEy 312      72.200 117.690  59.284  1.00  0.00           C
ATOM  10436 7C21 POPEy 312      72.010 117.110  57.874  1.00  0.00           C
ATOM  10439 8C21 POPEy 312      73.280 117.170  57.024  1.00  0.00           C
ATOM  10443  C33 POPEy 312      71.200 111.670  72.824  1.00  0.00           C
ATOM  10446  C34 POPEy 312      69.920 112.480  72.554  1.00  0.00           C
ATOM  10449  C35 POPEy 312      69.310 112.210  71.184  1.00  0.00           C
ATOM  10452  C36 POPEy 312      67.890 112.770  71.074  1.00  0.00           C
ATOM  10455  C37 POPEy 312      67.310 112.750  69.644  1.00  0.00           C
ATOM  10458  C38 POPEy 312      67.780 113.900  68.744  1.00  0.00           C
ATOM  10461  C39 POPEy 312      68.930 113.580  67.794  1.00  0.00           C
ATOM  10464 0C31 POPEy 312      68.540 112.770  66.554  1.00  0.00           C
ATOM  10467 1C31 POPEy 312      69.690 112.720  65.544  1.00  0.00           C
ATOM  10470 2C31 POPEy 312      69.300 112.190  64.154  1.00  0.00           C
ATOM  10473 3C31 POPEy 312      69.250 110.660  64.044  1.00  0.00           C
ATOM  10476 4C31 POPEy 312      69.270 110.220  62.564  1.00  0.00           C
ATOM  10479 5C31 POPEy 312      69.130 108.710  62.384  1.00  0.00           C
ATOM  10482 6C31 POPEy 312      69.420 108.270  60.944  1.00  0.00           C
ATOM  10486  NH3 POPEz 313      74.880  93.610  73.884  1.00  0.00           N
ATOM  10490  C12 POPEz 313      74.230  94.640  74.774  1.00  0.00           C
ATOM  10493  C11 POPEz 313      72.690  94.480  74.754  1.00  0.00           C
ATOM  10496  P   POPEz 313      71.710  96.910  74.884  1.00  0.00           P
ATOM  10497  O13 POPEz 313      71.360  97.800  76.004  1.00  0.00           O
ATOM  10498  O14 POPEz 313      72.840  97.390  74.074  1.00  0.00           O
ATOM  10499  O11 POPEz 313      70.470  96.670  73.934  1.00  0.00           O
ATOM  10500  O12 POPEz 313      72.030  95.490  75.514  1.00  0.00           O
ATOM  10501  C1  POPEz 313      69.240  96.240  74.514  1.00  0.00           C
ATOM  10504  C2  POPEz 313      68.030  96.200  73.534  1.00  0.00           C
ATOM  10506  O21 POPEz 313      67.910  94.910  72.924  1.00  0.00           O
ATOM  10507  C21 POPEz 313      68.510  94.660  71.784  1.00  0.00           C
ATOM  10508  O22 POPEz 313      69.450  95.240  71.284  1.00  0.00           O
ATOM  10509  C22 POPEz 313      67.640  93.630  71.064  1.00  0.00           C
ATOM  10512  C3  POPEz 313      67.870  97.400  72.534  1.00  0.00           C
ATOM  10515  O31 POPEz 313      66.540  97.350  71.964  1.00  0.00           O
ATOM  10516  C31 POPEz 313      66.160  97.710  70.734  1.00  0.00           C
ATOM  10517  O32 POPEz 313      65.050  97.440  70.284  1.00  0.00           O
ATOM  10518  C32 POPEz 313      67.170  98.530  69.944  1.00  0.00           C
ATOM  10521  C23 POPEz 313      68.450  92.720  70.114  1.00  0.00           C
ATOM  10524  C24 POPEz 313      67.580  92.050  69.044  1.00  0.00           C
ATOM  10527  C25 POPEz 313      66.930  93.020  68.034  1.00  0.00           C
ATOM  10530  C26 POPEz 313      67.890  94.020  67.374  1.00  0.00           C
ATOM  10533  C27 POPEz 313      67.210  94.900  66.304  1.00  0.00           C
ATOM  10536  C28 POPEz 313      67.690  94.620  64.874  1.00  0.00           C
ATOM  10539  C29 POPEz 313      67.220  93.320  64.254  1.00  0.00           C
ATOM  10541 0C21 POPEz 313      67.320  93.030  62.944  1.00  0.00           C
ATOM  10543 1C21 POPEz 313      67.940  93.920  61.894  1.00  0.00           C
ATOM  10546 2C21 POPEz 313      68.200  93.170  60.574  1.00  0.00           C
ATOM  10549 3C21 POPEz 313      66.910  92.830  59.804  1.00  0.00           C
ATOM  10552 4C21 POPEz 313      67.160  92.010  58.534  1.00  0.00           C
ATOM  10555 5C21 POPEz 313      67.910  92.790  57.444  1.00  0.00           C
ATOM  10558 6C21 POPEz 313      67.890  92.080  56.084  1.00  0.00           C
ATOM  10561 7C21 POPEz 313      68.250  93.030  54.934  1.00  0.00           C
ATOM  10564 8C21 POPEz 313      68.160  92.390  53.544  1.00  0.00           C
ATOM  10568  C33 POPEz 313      67.610  97.810  68.664  1.00  0.00           C
ATOM  10571  C34 POPEz 313      68.110  98.800  67.604  1.00  0.00           C
ATOM  10574  C35 POPEz 313      67.040  99.140  66.564  1.00  0.00           C
ATOM  10577  C36 POPEz 313      67.490 100.220  65.574  1.00  0.00           C
ATOM  10580  C37 POPEz 313      66.370 100.630  64.614  1.00  0.00           C
ATOM  10583  C38 POPEz 313      66.830 101.520  63.444  1.00  0.00           C
ATOM  10586  C39 POPEz 313      67.580 102.800  63.844  1.00  0.00           C
ATOM  10589 0C31 POPEz 313      66.690 103.910  64.414  1.00  0.00           C
ATOM  10592 1C31 POPEz 313      67.490 105.210  64.584  1.00  0.00           C
ATOM  10595 2C31 POPEz 313      66.640 106.440  64.924  1.00  0.00           C
ATOM  10598 3C31 POPEz 313      66.190 106.530  66.394  1.00  0.00           C
ATOM  10601 4C31 POPEz 313      67.340 106.620  67.394  1.00  0.00           C
ATOM  10604 5C31 POPEz 313      66.870 107.150  68.754  1.00  0.00           C
ATOM  10607 6C31 POPEz 313      68.030 107.440  69.694  1.00  0.00           C
ATOM  10611  NH3 POPE0 314     105.870  68.900  29.214  1.00  0.00           N
ATOM  10615  C12 POPE0 314     107.290  68.690  28.774  1.00  0.00           C
ATOM  10618  C11 POPE0 314     107.820  67.250  28.944  1.00  0.00           C
ATOM  10621  P   POPE0 314     109.440  65.820  30.414  1.00  0.00           P
ATOM  10622  O13 POPE0 314     110.040  65.270  29.184  1.00  0.00           O
ATOM  10623  O14 POPE0 314     110.370  66.010  31.534  1.00  0.00           O
ATOM  10624  O11 POPE0 314     108.270  64.840  30.824  1.00  0.00           O
ATOM  10625  O12 POPE0 314     108.610  67.140  30.134  1.00  0.00           O
ATOM  10626  C1  POPE0 314     107.910  64.460  32.144  1.00  0.00           C
ATOM  10629  C2  POPE0 314     107.310  65.610  33.024  1.00  0.00           C
ATOM  10631  O21 POPE0 314     107.310  65.330  34.454  1.00  0.00           O
ATOM  10632  C21 POPE0 314     108.510  65.190  35.034  1.00  0.00           C
ATOM  10633  O22 POPE0 314     109.570  65.100  34.444  1.00  0.00           O
ATOM  10634  C22 POPE0 314     108.460  65.130  36.574  1.00  0.00           C
ATOM  10637  C3  POPE0 314     105.850  65.950  32.584  1.00  0.00           C
ATOM  10640  O31 POPE0 314     105.210  66.960  33.414  1.00  0.00           O
ATOM  10641  C31 POPE0 314     105.110  68.180  32.864  1.00  0.00           C
ATOM  10642  O32 POPE0 314     105.540  68.480  31.774  1.00  0.00           O
ATOM  10643  C32 POPE0 314     104.570  69.170  33.904  1.00  0.00           C
ATOM  10646  C23 POPE0 314     107.340  65.900  37.324  1.00  0.00           C
ATOM  10649  C24 POPE0 314     107.780  66.360  38.724  1.00  0.00           C
ATOM  10652  C25 POPE0 314     106.660  67.040  39.524  1.00  0.00           C
ATOM  10655  C26 POPE0 314     107.170  67.640  40.844  1.00  0.00           C
ATOM  10658  C27 POPE0 314     106.150  67.580  41.984  1.00  0.00           C
ATOM  10661  C28 POPE0 314     106.780  67.860  43.364  1.00  0.00           C
ATOM  10664  C29 POPE0 314     107.290  69.270  43.524  1.00  0.00           C
ATOM  10666 0C21 POPE0 314     107.470  69.890  44.704  1.00  0.00           C
ATOM  10668 1C21 POPE0 314     107.230  69.300  46.074  1.00  0.00           C
ATOM  10671 2C21 POPE0 314     105.900  69.750  46.704  1.00  0.00           C
ATOM  10674 3C21 POPE0 314     105.820  69.340  48.184  1.00  0.00           C
ATOM  10677 4C21 POPE0 314     104.690  70.040  48.954  1.00  0.00           C
ATOM  10680 5C21 POPE0 314     104.960  71.530  49.164  1.00  0.00           C
ATOM  10683 6C21 POPE0 314     104.610  71.990  50.594  1.00  0.00           C
ATOM  10686 7C21 POPE0 314     104.950  73.460  50.854  1.00  0.00           C
ATOM  10689 8C21 POPE0 314     104.800  73.860  52.324  1.00  0.00           C
ATOM  10693  C33 POPE0 314     103.040  69.320  33.964  1.00  0.00           C
ATOM  10696  C34 POPE0 314     102.560  69.860  35.314  1.00  0.00           C
ATOM  10699  C35 POPE0 314     102.520  68.710  36.314  1.00  0.00           C
ATOM  10702  C36 POPE0 314     102.330  69.140  37.764  1.00  0.00           C
ATOM  10705  C37 POPE0 314     102.280  67.880  38.644  1.00  0.00           C
ATOM  10708  C38 POPE0 314     102.200  68.200  40.124  1.00  0.00           C
ATOM  10711  C39 POPE0 314     102.070  66.950  40.994  1.00  0.00           C
ATOM  10714 0C31 POPE0 314     101.900  67.320  42.474  1.00  0.00           C
ATOM  10717 1C31 POPE0 314     101.840  66.080  43.364  1.00  0.00           C
ATOM  10720 2C31 POPE0 314     101.360  66.390  44.794  1.00  0.00           C
ATOM  10723 3C31 POPE0 314     102.060  67.590  45.444  1.00  0.00           C
ATOM  10726 4C31 POPE0 314     101.860  67.630  46.974  1.00  0.00           C
ATOM  10729 5C31 POPE0 314     102.890  66.770  47.724  1.00  0.00           C
ATOM  10732 6C31 POPE0 314     102.720  66.820  49.244  1.00  0.00           C
ATOM  10736  NH3 POPE1 315      39.760  85.690  34.184  1.00  0.00           N
ATOM  10740  C12 POPE1 315      38.980  86.760  34.904  1.00  0.00           C
ATOM  10743  C11 POPE1 315      37.630  86.240  35.434  1.00  0.00           C
ATOM  10746  P   POPE1 315      37.060  83.690  35.744  1.00  0.00           P
ATOM  10747  O13 POPE1 315      38.010  82.690  35.244  1.00  0.00           O
ATOM  10748  O14 POPE1 315      35.930  84.040  34.864  1.00  0.00           O
ATOM  10749  O11 POPE1 315      36.410  83.180  37.084  1.00  0.00           O
ATOM  10750  O12 POPE1 315      37.810  85.010  36.124  1.00  0.00           O
ATOM  10751  C1  POPE1 315      36.160  84.070  38.174  1.00  0.00           C
ATOM  10754  C2  POPE1 315      34.820  83.760  38.904  1.00  0.00           C
ATOM  10756  O21 POPE1 315      34.050  84.980  39.034  1.00  0.00           O
ATOM  10757  C21 POPE1 315      34.590  85.870  39.874  1.00  0.00           C
ATOM  10758  O22 POPE1 315      35.670  85.760  40.424  1.00  0.00           O
ATOM  10759  C22 POPE1 315      33.680  87.080  39.994  1.00  0.00           C
ATOM  10762  C3  POPE1 315      34.990  83.010  40.274  1.00  0.00           C
ATOM  10765  O31 POPE1 315      33.970  83.390  41.234  1.00  0.00           O
ATOM  10766  C31 POPE1 315      32.940  82.590  41.364  1.00  0.00           C
ATOM  10767  O32 POPE1 315      32.830  81.460  40.924  1.00  0.00           O
ATOM  10768  C32 POPE1 315      31.850  83.290  42.164  1.00  0.00           C
ATOM  10771  C23 POPE1 315      32.560  86.850  41.024  1.00  0.00           C
ATOM  10774  C24 POPE1 315      31.970  88.160  41.554  1.00  0.00           C
ATOM  10777  C25 POPE1 315      32.960  88.900  42.474  1.00  0.00           C
ATOM  10780  C26 POPE1 315      32.280  89.940  43.374  1.00  0.00           C
ATOM  10783  C27 POPE1 315      33.210  90.550  44.424  1.00  0.00           C
ATOM  10786  C28 POPE1 315      32.410  91.260  45.544  1.00  0.00           C
ATOM  10789  C29 POPE1 315      33.240  91.600  46.754  1.00  0.00           C
ATOM  10791 0C21 POPE1 315      32.800  92.280  47.834  1.00  0.00           C
ATOM  10793 1C21 POPE1 315      31.420  92.860  48.014  1.00  0.00           C
ATOM  10796 2C21 POPE1 315      30.610  92.260  49.184  1.00  0.00           C
ATOM  10799 3C21 POPE1 315      30.730  93.080  50.474  1.00  0.00           C
ATOM  10802 4C21 POPE1 315      30.220  92.310  51.714  1.00  0.00           C
ATOM  10805 5C21 POPE1 315      31.370  91.850  52.624  1.00  0.00           C
ATOM  10808 6C21 POPE1 315      32.360  90.870  51.964  1.00  0.00           C
ATOM  10811 7C21 POPE1 315      33.700  90.840  52.694  1.00  0.00           C
ATOM  10814 8C21 POPE1 315      34.730  89.910  52.044  1.00  0.00           C
ATOM  10818  C33 POPE1 315      32.330  83.620  43.584  1.00  0.00           C
ATOM  10821  C34 POPE1 315      32.490  82.370  44.454  1.00  0.00           C
ATOM  10824  C35 POPE1 315      33.270  82.640  45.734  1.00  0.00           C
ATOM  10827  C36 POPE1 315      32.560  83.650  46.644  1.00  0.00           C
ATOM  10830  C37 POPE1 315      33.290  83.850  47.974  1.00  0.00           C
ATOM  10833  C38 POPE1 315      32.420  84.560  49.014  1.00  0.00           C
ATOM  10836  C39 POPE1 315      33.190  84.920  50.294  1.00  0.00           C
ATOM  10839 0C31 POPE1 315      33.800  83.700  51.014  1.00  0.00           C
ATOM  10842 1C31 POPE1 315      34.600  84.080  52.264  1.00  0.00           C
ATOM  10845 2C31 POPE1 315      33.700  84.400  53.464  1.00  0.00           C
ATOM  10848 3C31 POPE1 315      34.440  85.150  54.584  1.00  0.00           C
ATOM  10851 4C31 POPE1 315      33.540  86.100  55.394  1.00  0.00           C
ATOM  10854 5C31 POPE1 315      32.850  87.150  54.514  1.00  0.00           C
ATOM  10857 6C31 POPE1 315      32.410  88.400  55.264  1.00  0.00           C
ATOM  10861  NH3 POPE2 316     116.270  75.910  77.014  1.00  0.00           N
ATOM  10865  C12 POPE2 316     117.550  75.460  77.694  1.00  0.00           C
ATOM  10868  C11 POPE2 316     118.270  76.630  78.394  1.00  0.00           C
ATOM  10871  P   POPE2 316     120.850  75.910  78.434  1.00  0.00           P
ATOM  10872  O13 POPE2 316     121.900  76.290  79.394  1.00  0.00           O
ATOM  10873  O14 POPE2 316     120.920  74.560  77.854  1.00  0.00           O
ATOM  10874  O11 POPE2 316     120.940  77.010  77.304  1.00  0.00           O
ATOM  10875  O12 POPE2 316     119.450  76.210  79.084  1.00  0.00           O
ATOM  10876  C1  POPE2 316     120.620  76.740  75.944  1.00  0.00           C
ATOM  10879  C2  POPE2 316     121.550  77.520  74.974  1.00  0.00           C
ATOM  10881  O21 POPE2 316     122.670  76.690  74.624  1.00  0.00           O
ATOM  10882  C21 POPE2 316     122.780  76.390  73.334  1.00  0.00           C
ATOM  10883  O22 POPE2 316     121.900  76.560  72.504  1.00  0.00           O
ATOM  10884  C22 POPE2 316     124.190  75.890  73.024  1.00  0.00           C
ATOM  10887  C3  POPE2 316     122.090  78.850  75.564  1.00  0.00           C
ATOM  10890  O31 POPE2 316     123.090  79.400  74.674  1.00  0.00           O
ATOM  10891  C31 POPE2 316     122.590  80.110  73.674  1.00  0.00           C
ATOM  10892  O32 POPE2 316     121.450  80.530  73.604  1.00  0.00           O
ATOM  10893  C32 POPE2 316     123.630  80.200  72.574  1.00  0.00           C
ATOM  10896  C23 POPE2 316     124.900  76.890  72.074  1.00  0.00           C
ATOM  10899  C24 POPE2 316     126.160  76.330  71.404  1.00  0.00           C
ATOM  10902  C25 POPE2 316     126.640  77.220  70.244  1.00  0.00           C
ATOM  10905  C26 POPE2 316     126.470  76.510  68.884  1.00  0.00           C
ATOM  10908  C27 POPE2 316     126.720  77.380  67.644  1.00  0.00           C
ATOM  10911  C28 POPE2 316     126.620  76.580  66.324  1.00  0.00           C
ATOM  10914  C29 POPE2 316     127.750  75.580  66.194  1.00  0.00           C
ATOM  10916 0C21 POPE2 316     127.660  74.290  65.834  1.00  0.00           C
ATOM  10918 1C21 POPE2 316     126.420  73.550  65.384  1.00  0.00           C
ATOM  10921 2C21 POPE2 316     126.770  72.470  64.334  1.00  0.00           C
ATOM  10924 3C21 POPE2 316     127.270  73.050  62.994  1.00  0.00           C
ATOM  10927 4C21 POPE2 316     127.890  71.990  62.064  1.00  0.00           C
ATOM  10930 5C21 POPE2 316     126.960  70.810  61.724  1.00  0.00           C
ATOM  10933 6C21 POPE2 316     125.600  71.250  61.154  1.00  0.00           C
ATOM  10936 7C21 POPE2 316     124.880  70.080  60.474  1.00  0.00           C
ATOM  10939 8C21 POPE2 316     123.490  70.420  59.944  1.00  0.00           C
ATOM  10943  C33 POPE2 316     123.430  81.390  71.624  1.00  0.00           C
ATOM  10946  C34 POPE2 316     124.280  81.210  70.374  1.00  0.00           C
ATOM  10949  C35 POPE2 316     124.340  82.470  69.524  1.00  0.00           C
ATOM  10952  C36 POPE2 316     125.220  82.250  68.294  1.00  0.00           C
ATOM  10955  C37 POPE2 316     125.390  83.530  67.454  1.00  0.00           C
ATOM  10958  C38 POPE2 316     126.190  83.280  66.184  1.00  0.00           C
ATOM  10961  C39 POPE2 316     125.330  82.620  65.104  1.00  0.00           C
ATOM  10964 0C31 POPE2 316     126.150  82.120  63.914  1.00  0.00           C
ATOM  10967 1C31 POPE2 316     125.280  81.420  62.854  1.00  0.00           C
ATOM  10970 2C31 POPE2 316     124.350  82.380  62.104  1.00  0.00           C
ATOM  10973 3C31 POPE2 316     123.320  81.670  61.204  1.00  0.00           C
ATOM  10976 4C31 POPE2 316     123.920  80.800  60.094  1.00  0.00           C
ATOM  10979 5C31 POPE2 316     123.910  79.310  60.464  1.00  0.00           C
ATOM  10982 6C31 POPE2 316     124.230  78.410  59.274  1.00  0.00           C
ATOM  10986  NH3 POPE3 317      54.570 108.420  75.904  1.00  0.00           N
ATOM  10990  C12 POPE3 317      54.550 109.240  77.174  1.00  0.00           C
ATOM  10993  C11 POPE3 317      55.950 109.580  77.734  1.00  0.00           C
ATOM  10996  P   POPE3 317      57.030 111.080  79.604  1.00  0.00           P
ATOM  10997  O13 POPE3 317      56.520 111.080  80.994  1.00  0.00           O
ATOM  10998  O14 POPE3 317      58.160 110.170  79.294  1.00  0.00           O
ATOM  10999  O11 POPE3 317      57.440 112.540  79.144  1.00  0.00           O
ATOM  11000  O12 POPE3 317      55.830 110.690  78.634  1.00  0.00           O
ATOM  11001  C1  POPE3 317      56.810 113.290  78.094  1.00  0.00           C
ATOM  11004  C2  POPE3 317      57.450 113.070  76.694  1.00  0.00           C
ATOM  11006  O21 POPE3 317      57.870 114.350  76.174  1.00  0.00           O
ATOM  11007  C21 POPE3 317      59.010 114.420  75.544  1.00  0.00           C
ATOM  11008  O22 POPE3 317      59.820 113.510  75.404  1.00  0.00           O
ATOM  11009  C22 POPE3 317      59.150 115.780  74.894  1.00  0.00           C
ATOM  11012  C3  POPE3 317      56.450 112.370  75.704  1.00  0.00           C
ATOM  11015  O31 POPE3 317      55.890 113.250  74.704  1.00  0.00           O
ATOM  11016  C31 POPE3 317      56.070 113.090  73.384  1.00  0.00           C
ATOM  11017  O32 POPE3 317      55.310 113.520  72.544  1.00  0.00           O
ATOM  11018  C32 POPE3 317      57.350 112.330  72.994  1.00  0.00           C
ATOM  11021  C23 POPE3 317      58.310 115.840  73.604  1.00  0.00           C
ATOM  11024  C24 POPE3 317      58.600 117.050  72.714  1.00  0.00           C
ATOM  11027  C25 POPE3 317      58.530 116.690  71.224  1.00  0.00           C
ATOM  11030  C26 POPE3 317      57.110 116.380  70.724  1.00  0.00           C
ATOM  11033  C27 POPE3 317      57.090 115.920  69.254  1.00  0.00           C
ATOM  11036  C28 POPE3 317      55.670 115.590  68.744  1.00  0.00           C
ATOM  11039  C29 POPE3 317      55.710 115.100  67.324  1.00  0.00           C
ATOM  11041 0C21 POPE3 317      54.680 114.670  66.564  1.00  0.00           C
ATOM  11043 1C21 POPE3 317      53.230 114.580  66.964  1.00  0.00           C
ATOM  11046 2C21 POPE3 317      52.240 115.020  65.864  1.00  0.00           C
ATOM  11049 3C21 POPE3 317      52.260 116.530  65.574  1.00  0.00           C
ATOM  11052 4C21 POPE3 317      51.100 117.020  64.694  1.00  0.00           C
ATOM  11055 5C21 POPE3 317      49.730 116.950  65.374  1.00  0.00           C
ATOM  11058 6C21 POPE3 317      48.610 117.640  64.584  1.00  0.00           C
ATOM  11061 7C21 POPE3 317      47.240 117.440  65.234  1.00  0.00           C
ATOM  11064 8C21 POPE3 317      46.090 118.040  64.424  1.00  0.00           C
ATOM  11068  C33 POPE3 317      57.760 112.540  71.514  1.00  0.00           C
ATOM  11071  C34 POPE3 317      57.520 111.300  70.634  1.00  0.00           C
ATOM  11074  C35 POPE3 317      58.260 111.340  69.284  1.00  0.00           C
ATOM  11077  C36 POPE3 317      57.540 112.020  68.114  1.00  0.00           C
ATOM  11080  C37 POPE3 317      58.360 111.980  66.814  1.00  0.00           C
ATOM  11083  C38 POPE3 317      57.540 112.430  65.584  1.00  0.00           C
ATOM  11086  C39 POPE3 317      58.300 112.400  64.254  1.00  0.00           C
ATOM  11089 0C31 POPE3 317      57.460 112.980  63.104  1.00  0.00           C
ATOM  11092 1C31 POPE3 317      58.070 112.740  61.724  1.00  0.00           C
ATOM  11095 2C31 POPE3 317      57.100 113.090  60.584  1.00  0.00           C
ATOM  11098 3C31 POPE3 317      57.660 112.770  59.204  1.00  0.00           C
ATOM  11101 4C31 POPE3 317      56.600 112.840  58.094  1.00  0.00           C
ATOM  11104 5C31 POPE3 317      57.180 112.450  56.724  1.00  0.00           C
ATOM  11107 6C31 POPE3 317      56.150 112.480  55.594  1.00  0.00           C
ATOM  11111  NH3 POPE4 318       2.140  44.480  72.534  1.00  0.00           N
ATOM  11115  C12 POPE4 318       2.520  44.310  73.964  1.00  0.00           C
ATOM  11118  C11 POPE4 318       1.590  45.200  74.794  1.00  0.00           C
ATOM  11121  P   POPE4 318       3.340  47.020  75.244  1.00  0.00           P
ATOM  11122  O13 POPE4 318       3.320  48.450  75.614  1.00  0.00           O
ATOM  11123  O14 POPE4 318       3.770  46.010  76.244  1.00  0.00           O
ATOM  11124  O11 POPE4 318       4.260  46.820  73.974  1.00  0.00           O
ATOM  11125  O12 POPE4 318       1.930  46.580  74.644  1.00  0.00           O
ATOM  11126  C1  POPE4 318       4.260  47.820  72.964  1.00  0.00           C
ATOM  11129  C2  POPE4 318       5.330  47.510  71.904  1.00  0.00           C
ATOM  11131  O21 POPE4 318       5.000  48.350  70.774  1.00  0.00           O
ATOM  11132  C21 POPE4 318       6.030  48.890  70.174  1.00  0.00           C
ATOM  11133  O22 POPE4 318       7.200  48.610  70.404  1.00  0.00           O
ATOM  11134  C22 POPE4 318       5.590  49.890  69.114  1.00  0.00           C
ATOM  11137  C3  POPE4 318       5.310  45.990  71.554  1.00  0.00           C
ATOM  11140  O31 POPE4 318       6.130  45.610  70.424  1.00  0.00           O
ATOM  11141  C31 POPE4 318       5.510  45.880  69.254  1.00  0.00           C
ATOM  11142  O32 POPE4 318       4.320  46.100  69.144  1.00  0.00           O
ATOM  11143  C32 POPE4 318       6.530  45.870  68.134  1.00  0.00           C
ATOM  11146  C23 POPE4 318       6.720  50.230  68.114  1.00  0.00           C
ATOM  11149  C24 POPE4 318       6.270  51.220  67.034  1.00  0.00           C
ATOM  11152  C25 POPE4 318       5.240  50.630  66.064  1.00  0.00           C
ATOM  11155  C26 POPE4 318       5.000  51.520  64.844  1.00  0.00           C
ATOM  11158  C27 POPE4 318       4.250  50.800  63.724  1.00  0.00           C
ATOM  11161  C28 POPE4 318       4.260  51.630  62.424  1.00  0.00           C
ATOM  11164  C29 POPE4 318       3.590  50.920  61.264  1.00  0.00           C
ATOM  11166 0C21 POPE4 318       4.220  50.470  60.164  1.00  0.00           C
ATOM  11168 1C21 POPE4 318       5.700  50.510  59.924  1.00  0.00           C
ATOM  11171 2C21 POPE4 318       6.180  49.400  58.974  1.00  0.00           C
ATOM  11174 3C21 POPE4 318       5.890  49.690  57.494  1.00  0.00           C
ATOM  11177 4C21 POPE4 318       6.270  48.540  56.544  1.00  0.00           C
ATOM  11180 5C21 POPE4 318       7.730  48.080  56.674  1.00  0.00           C
ATOM  11183 6C21 POPE4 318       8.100  47.030  55.614  1.00  0.00           C
ATOM  11186 7C21 POPE4 318       9.470  46.390  55.884  1.00  0.00           C
ATOM  11189 8C21 POPE4 318       9.860  45.340  54.834  1.00  0.00           C
ATOM  11193  C33 POPE4 318       5.970  46.510  66.834  1.00  0.00           C
ATOM  11196  C34 POPE4 318       6.960  46.390  65.664  1.00  0.00           C
ATOM  11199  C35 POPE4 318       6.370  46.840  64.324  1.00  0.00           C
ATOM  11202  C36 POPE4 318       7.310  46.500  63.164  1.00  0.00           C
ATOM  11205  C37 POPE4 318       6.800  46.990  61.794  1.00  0.00           C
ATOM  11208  C38 POPE4 318       7.520  46.320  60.614  1.00  0.00           C
ATOM  11211  C39 POPE4 318       9.060  46.390  60.654  1.00  0.00           C
ATOM  11214 0C31 POPE4 318       9.650  47.800  60.514  1.00  0.00           C
ATOM  11217 1C31 POPE4 318      11.120  47.900  60.974  1.00  0.00           C
ATOM  11220 2C31 POPE4 318      12.190  47.600  59.894  1.00  0.00           C
ATOM  11223 3C31 POPE4 318      11.980  46.280  59.144  1.00  0.00           C
ATOM  11226 4C31 POPE4 318      13.230  45.790  58.414  1.00  0.00           C
ATOM  11229 5C31 POPE4 318      13.040  44.420  57.764  1.00  0.00           C
ATOM  11232 6C31 POPE4 318      14.290  43.530  57.854  1.00  0.00           C
ATOM  11236  NH3 POPE5 319     102.920 104.840  77.694  1.00  0.00           N
ATOM  11240  C12 POPE5 319     104.140 104.670  78.554  1.00  0.00           C
ATOM  11243  C11 POPE5 319     104.650 106.030  79.084  1.00  0.00           C
ATOM  11246  P   POPE5 319     107.250 105.900  79.084  1.00  0.00           P
ATOM  11247  O13 POPE5 319     107.020 104.590  79.734  1.00  0.00           O
ATOM  11248  O14 POPE5 319     107.750 106.970  79.954  1.00  0.00           O
ATOM  11249  O11 POPE5 319     108.170 105.820  77.794  1.00  0.00           O
ATOM  11250  O12 POPE5 319     105.870 106.400  78.464  1.00  0.00           O
ATOM  11251  C1  POPE5 319     107.600 105.890  76.474  1.00  0.00           C
ATOM  11254  C2  POPE5 319     107.500 107.340  75.944  1.00  0.00           C
ATOM  11256  O21 POPE5 319     106.480 107.350  74.934  1.00  0.00           O
ATOM  11257  C21 POPE5 319     106.360 108.500  74.294  1.00  0.00           C
ATOM  11258  O22 POPE5 319     106.660 109.590  74.724  1.00  0.00           O
ATOM  11259  C22 POPE5 319     106.030 108.160  72.834  1.00  0.00           C
ATOM  11262  C3  POPE5 319     108.870 107.850  75.394  1.00  0.00           C
ATOM  11265  O31 POPE5 319     108.980 107.560  73.974  1.00  0.00           O
ATOM  11266  C31 POPE5 319     110.050 106.970  73.524  1.00  0.00           C
ATOM  11267  O32 POPE5 319     111.060 106.710  74.174  1.00  0.00           O
ATOM  11268  C32 POPE5 319     109.880 106.660  72.034  1.00  0.00           C
ATOM  11271  C23 POPE5 319     105.280 109.230  72.014  1.00  0.00           C
ATOM  11274  C24 POPE5 319     105.790 109.160  70.564  1.00  0.00           C
ATOM  11277  C25 POPE5 319     104.930 109.940  69.574  1.00  0.00           C
ATOM  11280  C26 POPE5 319     104.150 109.020  68.634  1.00  0.00           C
ATOM  11283  C27 POPE5 319     103.310 109.810  67.624  1.00  0.00           C
ATOM  11286  C28 POPE5 319     102.620 108.880  66.614  1.00  0.00           C
ATOM  11289  C29 POPE5 319     101.660 109.680  65.774  1.00  0.00           C
ATOM  11291 0C21 POPE5 319     101.600 109.730  64.434  1.00  0.00           C
ATOM  11293 1C21 POPE5 319     102.410 108.930  63.454  1.00  0.00           C
ATOM  11296 2C21 POPE5 319     101.570 108.650  62.194  1.00  0.00           C
ATOM  11299 3C21 POPE5 319     102.220 107.630  61.264  1.00  0.00           C
ATOM  11302 4C21 POPE5 319     101.460 107.470  59.934  1.00  0.00           C
ATOM  11305 5C21 POPE5 319     101.740 108.630  58.964  1.00  0.00           C
ATOM  11308 6C21 POPE5 319     101.030 108.460  57.614  1.00  0.00           C
ATOM  11311 7C21 POPE5 319     101.480 109.510  56.594  1.00  0.00           C
ATOM  11314 8C21 POPE5 319     100.840 109.320  55.224  1.00  0.00           C
ATOM  11318  C33 POPE5 319     108.680 105.720  71.734  1.00  0.00           C
ATOM  11321  C34 POPE5 319     108.470 105.520  70.224  1.00  0.00           C
ATOM  11324  C35 POPE5 319     107.060 105.010  69.864  1.00  0.00           C
ATOM  11327  C36 POPE5 319     106.980 104.420  68.444  1.00  0.00           C
ATOM  11330  C37 POPE5 319     105.940 105.060  67.504  1.00  0.00           C
ATOM  11333  C38 POPE5 319     106.600 105.640  66.254  1.00  0.00           C
ATOM  11336  C39 POPE5 319     105.620 106.170  65.184  1.00  0.00           C
ATOM  11339 0C31 POPE5 319     106.360 106.780  63.984  1.00  0.00           C
ATOM  11342 1C31 POPE5 319     105.920 106.220  62.624  1.00  0.00           C
ATOM  11345 2C31 POPE5 319     106.850 106.690  61.494  1.00  0.00           C
ATOM  11348 3C31 POPE5 319     106.710 105.880  60.194  1.00  0.00           C
ATOM  11351 4C31 POPE5 319     105.420 106.140  59.404  1.00  0.00           C
ATOM  11354 5C31 POPE5 319     105.470 105.510  57.994  1.00  0.00           C
ATOM  11357 6C31 POPE5 319     104.230 105.790  57.144  1.00  0.00           C
ATOM  11361  NH3 POPE6 320      46.210 119.410  30.494  1.00  0.00           N
ATOM  11365  C12 POPE6 320      47.240 118.410  30.074  1.00  0.00           C
ATOM  11368  C11 POPE6 320      46.670 117.300  29.164  1.00  0.00           C
ATOM  11371  P   POPE6 320      48.820 115.750  28.924  1.00  0.00           P
ATOM  11372  O13 POPE6 320      49.930 115.730  27.954  1.00  0.00           O
ATOM  11373  O14 POPE6 320      48.250 114.460  29.374  1.00  0.00           O
ATOM  11374  O11 POPE6 320      49.300 116.510  30.204  1.00  0.00           O
ATOM  11375  O12 POPE6 320      47.690 116.710  28.354  1.00  0.00           O
ATOM  11376  C1  POPE6 320      50.490 117.280  30.204  1.00  0.00           C
ATOM  11379  C2  POPE6 320      50.710 117.760  31.644  1.00  0.00           C
ATOM  11381  O21 POPE6 320      51.380 119.030  31.594  1.00  0.00           O
ATOM  11382  C21 POPE6 320      51.350 119.680  32.724  1.00  0.00           C
ATOM  11383  O22 POPE6 320      50.530 119.520  33.614  1.00  0.00           O
ATOM  11384  C22 POPE6 320      52.530 120.650  32.734  1.00  0.00           C
ATOM  11387  C3  POPE6 320      51.540 116.750  32.474  1.00  0.00           C
ATOM  11390  O31 POPE6 320      51.050 116.670  33.834  1.00  0.00           O
ATOM  11391  C31 POPE6 320      50.330 115.590  34.124  1.00  0.00           C
ATOM  11392  O32 POPE6 320      50.190 114.620  33.394  1.00  0.00           O
ATOM  11393  C32 POPE6 320      49.780 115.710  35.544  1.00  0.00           C
ATOM  11396  C23 POPE6 320      52.490 121.690  33.874  1.00  0.00           C
ATOM  11399  C24 POPE6 320      52.440 121.040  35.264  1.00  0.00           C
ATOM  11402  C25 POPE6 320      53.020 121.940  36.354  1.00  0.00           C
ATOM  11405  C26 POPE6 320      52.460 123.370  36.364  1.00  0.00           C
ATOM  11408  C27 POPE6 320      52.680 124.050  37.724  1.00  0.00           C
ATOM  11411  C28 POPE6 320      52.900 125.570  37.644  1.00  0.00           C
ATOM  11414  C29 POPE6 320      53.330 126.030  39.014  1.00  0.00           C
ATOM  11416 0C21 POPE6 320      53.380 127.270  39.524  1.00  0.00           C
ATOM  11418 1C21 POPE6 320      53.000 128.580  38.884  1.00  0.00           C
ATOM  11421 2C21 POPE6 320      52.160 129.440  39.864  1.00  0.00           C
ATOM  11424 3C21 POPE6 320      52.880 129.760  41.184  1.00  0.00           C
ATOM  11427 4C21 POPE6 320      52.120 130.670  42.154  1.00  0.00           C
ATOM  11430 5C21 POPE6 320      52.920 130.830  43.464  1.00  0.00           C
ATOM  11433 6C21 POPE6 320      52.220 131.600  44.584  1.00  0.00           C
ATOM  11436 7C21 POPE6 320      53.030 131.600  45.884  1.00  0.00           C
ATOM  11439 8C21 POPE6 320      52.330 132.300  47.044  1.00  0.00           C
ATOM  11443  C33 POPE6 320      50.760 115.170  36.594  1.00  0.00           C
ATOM  11446  C34 POPE6 320      51.870 116.180  36.964  1.00  0.00           C
ATOM  11449  C35 POPE6 320      52.060 116.370  38.484  1.00  0.00           C
ATOM  11452  C36 POPE6 320      53.530 116.310  38.904  1.00  0.00           C
ATOM  11455  C37 POPE6 320      53.790 116.850  40.314  1.00  0.00           C
ATOM  11458  C38 POPE6 320      53.970 118.370  40.344  1.00  0.00           C
ATOM  11461  C39 POPE6 320      54.620 118.900  41.634  1.00  0.00           C
ATOM  11464 0C31 POPE6 320      53.740 118.740  42.884  1.00  0.00           C
ATOM  11467 1C31 POPE6 320      54.390 119.280  44.164  1.00  0.00           C
ATOM  11470 2C31 POPE6 320      54.740 120.780  44.124  1.00  0.00           C
ATOM  11473 3C31 POPE6 320      53.560 121.690  43.774  1.00  0.00           C
ATOM  11476 4C31 POPE6 320      53.910 123.170  43.914  1.00  0.00           C
ATOM  11479 5C31 POPE6 320      52.780 124.100  43.474  1.00  0.00           C
ATOM  11482 6C31 POPE6 320      53.110 125.580  43.654  1.00  0.00           C
ATOM  11486  NH3 POPE7 321      78.920  29.070  69.934  1.00  0.00           N
ATOM  11490  C12 POPE7 321      77.660  29.310  70.704  1.00  0.00           C
ATOM  11493  C11 POPE7 321      77.390  28.200  71.754  1.00  0.00           C
ATOM  11496  P   POPE7 321      79.770  27.530  72.724  1.00  0.00           P
ATOM  11497  O13 POPE7 321      80.670  28.510  72.084  1.00  0.00           O
ATOM  11498  O14 POPE7 321      80.260  26.860  73.944  1.00  0.00           O
ATOM  11499  O11 POPE7 321      79.580  26.460  71.604  1.00  0.00           O
ATOM  11500  O12 POPE7 321      78.340  28.180  72.814  1.00  0.00           O
ATOM  11501  C1  POPE7 321      79.180  25.100  71.734  1.00  0.00           C
ATOM  11504  C2  POPE7 321      78.330  24.710  70.494  1.00  0.00           C
ATOM  11506  O21 POPE7 321      78.400  23.310  70.214  1.00  0.00           O
ATOM  11507  C21 POPE7 321      77.620  22.560  70.984  1.00  0.00           C
ATOM  11508  O22 POPE7 321      76.950  22.970  71.914  1.00  0.00           O
ATOM  11509  C22 POPE7 321      77.630  21.140  70.454  1.00  0.00           C
ATOM  11512  C3  POPE7 321      78.860  25.450  69.244  1.00  0.00           C
ATOM  11515  O31 POPE7 321      78.070  25.170  68.054  1.00  0.00           O
ATOM  11516  C31 POPE7 321      77.680  26.220  67.374  1.00  0.00           C
ATOM  11517  O32 POPE7 321      77.740  27.390  67.744  1.00  0.00           O
ATOM  11518  C32 POPE7 321      77.180  25.760  65.994  1.00  0.00           C
ATOM  11521  C23 POPE7 321      77.500  21.110  68.914  1.00  0.00           C
ATOM  11524  C24 POPE7 321      77.430  19.690  68.374  1.00  0.00           C
ATOM  11527  C25 POPE7 321      76.270  19.490  67.384  1.00  0.00           C
ATOM  11530  C26 POPE7 321      76.610  18.460  66.314  1.00  0.00           C
ATOM  11533  C27 POPE7 321      75.430  18.210  65.384  1.00  0.00           C
ATOM  11536  C28 POPE7 321      75.630  16.920  64.574  1.00  0.00           C
ATOM  11539  C29 POPE7 321      74.890  16.920  63.264  1.00  0.00           C
ATOM  11541 0C21 POPE7 321      75.470  16.880  62.054  1.00  0.00           C
ATOM  11543 1C21 POPE7 321      76.960  16.820  61.814  1.00  0.00           C
ATOM  11546 2C21 POPE7 321      77.360  16.440  60.374  1.00  0.00           C
ATOM  11549 3C21 POPE7 321      78.860  16.650  60.124  1.00  0.00           C
ATOM  11552 4C21 POPE7 321      79.290  16.340  58.684  1.00  0.00           C
ATOM  11555 5C21 POPE7 321      79.430  14.840  58.414  1.00  0.00           C
ATOM  11558 6C21 POPE7 321      79.890  14.520  56.974  1.00  0.00           C
ATOM  11561 7C21 POPE7 321      78.730  14.350  55.984  1.00  0.00           C
ATOM  11564 8C21 POPE7 321      79.180  13.980  54.564  1.00  0.00           C
ATOM  11568  C33 POPE7 321      75.700  25.320  65.934  1.00  0.00           C
ATOM  11571  C34 POPE7 321      75.210  24.990  64.514  1.00  0.00           C
ATOM  11574  C35 POPE7 321      75.530  26.040  63.444  1.00  0.00           C
ATOM  11577  C36 POPE7 321      75.290  25.520  62.014  1.00  0.00           C
ATOM  11580  C37 POPE7 321      75.790  26.510  60.954  1.00  0.00           C
ATOM  11583  C38 POPE7 321      75.750  25.940  59.534  1.00  0.00           C
ATOM  11586  C39 POPE7 321      74.490  26.300  58.734  1.00  0.00           C
ATOM  11589 0C31 POPE7 321      74.690  25.910  57.254  1.00  0.00           C
ATOM  11592 1C31 POPE7 321      73.540  26.340  56.324  1.00  0.00           C
ATOM  11595 2C31 POPE7 321      73.850  26.070  54.844  1.00  0.00           C
ATOM  11598 3C31 POPE7 321      74.960  26.970  54.264  1.00  0.00           C
ATOM  11601 4C31 POPE7 321      75.280  26.680  52.794  1.00  0.00           C
ATOM  11604 5C31 POPE7 321      76.390  27.590  52.244  1.00  0.00           C
ATOM  11607 6C31 POPE7 321      76.750  27.280  50.784  1.00  0.00           C
ATOM  11611  NH3 POPE8 322      79.620 105.860  36.244  1.00  0.00           N
ATOM  11615  C12 POPE8 322      79.080 106.010  34.844  1.00  0.00           C
ATOM  11618  C11 POPE8 322      80.160 105.740  33.774  1.00  0.00           C
ATOM  11621  P   POPE8 322      80.230 103.210  32.984  1.00  0.00           P
ATOM  11622  O13 POPE8 322      79.530 103.710  31.774  1.00  0.00           O
ATOM  11623  O14 POPE8 322      81.360 102.270  32.774  1.00  0.00           O
ATOM  11624  O11 POPE8 322      79.190 102.560  33.944  1.00  0.00           O
ATOM  11625  O12 POPE8 322      80.740 104.430  33.884  1.00  0.00           O
ATOM  11626  C1  POPE8 322      79.590 102.080  35.224  1.00  0.00           C
ATOM  11629  C2  POPE8 322      78.300 101.590  35.914  1.00  0.00           C
ATOM  11631  O21 POPE8 322      78.450 101.360  37.324  1.00  0.00           O
ATOM  11632  C21 POPE8 322      78.630 102.430  38.074  1.00  0.00           C
ATOM  11633  O22 POPE8 322      78.920 103.540  37.674  1.00  0.00           O
ATOM  11634  C22 POPE8 322      78.400 102.090  39.544  1.00  0.00           C
ATOM  11637  C3  POPE8 322      77.790 100.310  35.184  1.00  0.00           C
ATOM  11640  O31 POPE8 322      77.780  99.130  36.014  1.00  0.00           O
ATOM  11641  C31 POPE8 322      78.930  98.520  36.174  1.00  0.00           C
ATOM  11642  O32 POPE8 322      79.950  98.700  35.534  1.00  0.00           O
ATOM  11643  C32 POPE8 322      78.780  97.490  37.304  1.00  0.00           C
ATOM  11646  C23 POPE8 322      77.270 102.950  40.164  1.00  0.00           C
ATOM  11649  C24 POPE8 322      77.090 102.660  41.664  1.00  0.00           C
ATOM  11652  C25 POPE8 322      76.150 103.650  42.364  1.00  0.00           C
ATOM  11655  C26 POPE8 322      76.170 103.500  43.894  1.00  0.00           C
ATOM  11658  C27 POPE8 322      75.580 104.730  44.614  1.00  0.00           C
ATOM  11661  C28 POPE8 322      76.190 104.950  46.014  1.00  0.00           C
ATOM  11664  C29 POPE8 322      75.790 103.900  47.024  1.00  0.00           C
ATOM  11666 0C21 POPE8 322      75.150 104.110  48.184  1.00  0.00           C
ATOM  11668 1C21 POPE8 322      74.650 105.430  48.714  1.00  0.00           C
ATOM  11671 2C21 POPE8 322      73.360 105.310  49.564  1.00  0.00           C
ATOM  11674 3C21 POPE8 322      73.580 104.630  50.934  1.00  0.00           C
ATOM  11677 4C21 POPE8 322      72.310 104.590  51.794  1.00  0.00           C
ATOM  11680 5C21 POPE8 322      72.500 103.940  53.174  1.00  0.00           C
ATOM  11683 6C21 POPE8 322      72.860 102.450  53.124  1.00  0.00           C
ATOM  11686 7C21 POPE8 322      73.100 101.850  54.514  1.00  0.00           C
ATOM  11689 8C21 POPE8 322      73.430 100.360  54.484  1.00  0.00           C
ATOM  11693  C33 POPE8 322      79.870  97.660  38.374  1.00  0.00           C
ATOM  11696  C34 POPE8 322      79.750  96.700  39.554  1.00  0.00           C
ATOM  11699  C35 POPE8 322      80.550  97.110  40.794  1.00  0.00           C
ATOM  11702  C36 POPE8 322      80.110  96.280  42.014  1.00  0.00           C
ATOM  11705  C37 POPE8 322      80.810  96.600  43.344  1.00  0.00           C
ATOM  11708  C38 POPE8 322      80.100  95.840  44.474  1.00  0.00           C
ATOM  11711  C39 POPE8 322      80.760  95.930  45.864  1.00  0.00           C
ATOM  11714 0C31 POPE8 322      80.000  95.030  46.864  1.00  0.00           C
ATOM  11717 1C31 POPE8 322      80.840  94.540  48.054  1.00  0.00           C
ATOM  11720 2C31 POPE8 322      80.590  93.060  48.394  1.00  0.00           C
ATOM  11723 3C31 POPE8 322      81.160  92.090  47.344  1.00  0.00           C
ATOM  11726 4C31 POPE8 322      81.010  90.610  47.714  1.00  0.00           C
ATOM  11729 5C31 POPE8 322      81.990  89.700  46.954  1.00  0.00           C
ATOM  11732 6C31 POPE8 322      82.020  88.260  47.464  1.00  0.00           C
ATOM  11736  NH3 POPE9 323      52.220  21.960  72.054  1.00  0.00           N
ATOM  11740  C12 POPE9 323      50.980  22.730  71.684  1.00  0.00           C
ATOM  11743  C11 POPE9 323      50.320  23.280  72.954  1.00  0.00           C
ATOM  11746  P   POPE9 323      49.570  25.750  72.684  1.00  0.00           P
ATOM  11747  O13 POPE9 323      49.680  26.230  74.064  1.00  0.00           O
ATOM  11748  O14 POPE9 323      50.770  26.100  71.904  1.00  0.00           O
ATOM  11749  O11 POPE9 323      48.310  26.460  72.024  1.00  0.00           O
ATOM  11750  O12 POPE9 323      49.300  24.210  72.634  1.00  0.00           O
ATOM  11751  C1  POPE9 323      47.120  25.770  71.604  1.00  0.00           C
ATOM  11754  C2  POPE9 323      46.500  26.340  70.274  1.00  0.00           C
ATOM  11756  O21 POPE9 323      46.390  25.260  69.324  1.00  0.00           O
ATOM  11757  C21 POPE9 323      45.620  25.490  68.264  1.00  0.00           C
ATOM  11758  O22 POPE9 323      44.950  26.480  68.044  1.00  0.00           O
ATOM  11759  C22 POPE9 323      45.670  24.290  67.314  1.00  0.00           C
ATOM  11762  C3  POPE9 323      47.330  27.530  69.714  1.00  0.00           C
ATOM  11765  O31 POPE9 323      46.570  28.370  68.844  1.00  0.00           O
ATOM  11766  C31 POPE9 323      47.240  29.090  67.954  1.00  0.00           C
ATOM  11767  O32 POPE9 323      48.460  29.150  67.874  1.00  0.00           O
ATOM  11768  C32 POPE9 323      46.210  29.830  67.094  1.00  0.00           C
ATOM  11771  C23 POPE9 323      46.010  24.730  65.874  1.00  0.00           C
ATOM  11774  C24 POPE9 323      47.460  24.430  65.494  1.00  0.00           C
ATOM  11777  C25 POPE9 323      47.670  23.030  64.894  1.00  0.00           C
ATOM  11780  C26 POPE9 323      47.100  22.870  63.474  1.00  0.00           C
ATOM  11783  C27 POPE9 323      47.320  21.460  62.894  1.00  0.00           C
ATOM  11786  C28 POPE9 323      46.660  21.270  61.514  1.00  0.00           C
ATOM  11789  C29 POPE9 323      47.400  21.980  60.404  1.00  0.00           C
ATOM  11791 0C21 POPE9 323      47.760  21.450  59.214  1.00  0.00           C
ATOM  11793 1C21 POPE9 323      47.490  20.030  58.774  1.00  0.00           C
ATOM  11796 2C21 POPE9 323      48.020  19.680  57.364  1.00  0.00           C
ATOM  11799 3C21 POPE9 323      47.290  20.400  56.224  1.00  0.00           C
ATOM  11802 4C21 POPE9 323      47.710  19.870  54.834  1.00  0.00           C
[truncated: 1,806,900 more chars]
