# Supplementary material for: Characterizing Membrane Association and Periplasmic Transfer of Bacterial Lipoproteins through Molecular Dynamics Simulations
Source: Structure. 2020 Apr 7;28(4):475–487.e3. doi: 10.1016/j.str.2020.01.012 (PMC7139219; doi:10.1016/j.str.2020.01.012)
Supplement: Data S2. Final Coordinates from Simulations (A–L), Related to Figure 3 [file mmc4.zip › A-L/CSGG-5-atomistic.pdb]

TITLE     Protein
REMARK    THIS IS A SIMULATION BOX
CRYST1  129.120  129.120  137.656  90.00  90.00  90.00 P 1           1
MODEL        1
ATOM      1  N   CYSTA   1      73.405  65.330  68.738  1.00  0.00           N
ATOM      3  CA  CYSTA   1      72.045  65.060  69.128  1.00  0.00           C
ATOM      5  C   CYSTA   1      71.365  63.750  68.588  1.00  0.00           C
ATOM      6  O   CYSTA   1      70.185  63.780  68.258  1.00  0.00           O
ATOM      7  CB  CYSTA   1      71.195  66.430  69.058  1.00  0.00           C
ATOM     10  SG  CYSTA   1      71.475  67.750  67.738  1.00  0.00           S
ATOM     11  C1  CYSTA   1      72.325  69.320  68.308  1.00  0.00           C
ATOM     14  CA1 CYSTA   1      74.145  66.160  69.498  1.00  0.00           C
ATOM     15  OA1 CYSTA   1      73.885  66.290  70.698  1.00  0.00           O
ATOM     16  CA2 CYSTA   1      75.255  66.980  68.908  1.00  0.00           C
ATOM     19  C11 CYSTA   1      71.885  70.750  67.738  1.00  0.00           C
ATOM     21  O11 CYSTA   1      71.575  70.680  66.348  1.00  0.00           O
ATOM     22  CX1 CYSTA   1      70.765  71.650  65.918  1.00  0.00           C
ATOM     23  OX1 CYSTA   1      69.895  72.170  66.578  1.00  0.00           O
ATOM     24  CX2 CYSTA   1      71.205  72.100  64.528  1.00  0.00           C
ATOM     27  C12 CYSTA   1      73.025  71.840  67.918  1.00  0.00           C
ATOM     30  O12 CYSTA   1      72.715  73.200  67.458  1.00  0.00           O
ATOM     31  CD1 CYSTA   1      73.525  73.680  66.478  1.00  0.00           C
ATOM     32  OD1 CYSTA   1      74.335  73.020  65.878  1.00  0.00           O
ATOM     33  CD2 CYSTA   1      73.285  75.190  66.228  1.00  0.00           C
ATOM     36  CA3 CYSTA   1      75.855  66.360  67.638  1.00  0.00           C
ATOM     39  CA4 CYSTA   1      76.525  65.000  67.898  1.00  0.00           C
ATOM     42  CA5 CYSTA   1      76.085  63.910  66.938  1.00  0.00           C
ATOM     45  CA6 CYSTA   1      76.975  63.850  65.708  1.00  0.00           C
ATOM     48  CA7 CYSTA   1      77.175  65.170  64.948  1.00  0.00           C
ATOM     51  CA8 CYSTA   1      78.125  64.980  63.768  1.00  0.00           C
ATOM     54  CA9 CYSTA   1      78.675  66.310  63.238  1.00  0.00           C
ATOM     57 0CA1 CYSTA   1      79.585  66.160  62.008  1.00  0.00           C
ATOM     60 1CA1 CYSTA   1      80.015  67.530  61.488  1.00  0.00           C
ATOM     63 2CA1 CYSTA   1      80.585  67.610  60.078  1.00  0.00           C
ATOM     66 3CA1 CYSTA   1      80.865  69.080  59.738  1.00  0.00           C
ATOM     69 4CA1 CYSTA   1      81.325  69.340  58.298  1.00  0.00           C
ATOM     72 5CA1 CYSTA   1      82.665  68.660  57.968  1.00  0.00           C
ATOM     75 6CA1 CYSTA   1      83.145  68.920  56.538  1.00  0.00           C
ATOM     79  CD3 CYSTA   1      74.515  75.940  65.648  1.00  0.00           C
ATOM     82  CD4 CYSTA   1      74.165  77.310  65.018  1.00  0.00           C
ATOM     85  CD5 CYSTA   1      75.385  78.140  64.568  1.00  0.00           C
ATOM     88  CD6 CYSTA   1      76.285  77.510  63.488  1.00  0.00           C
ATOM     91  CD7 CYSTA   1      75.585  76.990  62.228  1.00  0.00           C
ATOM     94  CD8 CYSTA   1      76.595  76.360  61.248  1.00  0.00           C
ATOM     97  CD9 CYSTA   1      75.945  75.670  60.038  1.00  0.00           C
ATOM    100 0CD1 CYSTA   1      76.925  74.790  59.248  1.00  0.00           C
ATOM    103 1CD1 CYSTA   1      76.225  73.880  58.228  1.00  0.00           C
ATOM    106 2CD1 CYSTA   1      77.095  72.740  57.688  1.00  0.00           C
ATOM    109 3CD1 CYSTA   1      76.335  71.760  56.778  1.00  0.00           C
ATOM    112 4CD1 CYSTA   1      76.105  72.280  55.348  1.00  0.00           C
ATOM    115 5CD1 CYSTA   1      77.375  72.200  54.478  1.00  0.00           C
ATOM    118 6CD1 CYSTA   1      77.145  72.610  53.028  1.00  0.00           C
ATOM    122  CX3 CYSTA   1      70.545  73.430  64.138  1.00  0.00           C
ATOM    125  CX4 CYSTA   1      71.135  74.070  62.868  1.00  0.00           C
ATOM    128  CX5 CYSTA   1      70.315  75.240  62.308  1.00  0.00           C
ATOM    131  CX6 CYSTA   1      70.805  75.690  60.928  1.00  0.00           C
ATOM    134  CX7 CYSTA   1      69.815  76.650  60.248  1.00  0.00           C
ATOM    137  CX8 CYSTA   1      70.165  76.870  58.768  1.00  0.00           C
ATOM    140  CX9 CYSTA   1      69.305  77.950  58.168  1.00  0.00           C
ATOM    142 0CX1 CYSTA   1      68.185  77.780  57.438  1.00  0.00           C
ATOM    144 1CX1 CYSTA   1      67.535  76.470  57.078  1.00  0.00           C
ATOM    147 2CX1 CYSTA   1      66.625  76.590  55.828  1.00  0.00           C
ATOM    150 3CX1 CYSTA   1      65.395  77.480  56.058  1.00  0.00           C
ATOM    153 4CX1 CYSTA   1      64.465  77.580  54.858  1.00  0.00           C
ATOM    156 5CX1 CYSTA   1      63.315  78.570  55.118  1.00  0.00           C
ATOM    159 6CX1 CYSTA   1      62.485  78.900  53.878  1.00  0.00           C
ATOM    162 7CX1 CYSTA   1      61.485  80.040  54.138  1.00  0.00           C
ATOM    165 8CX1 CYSTA   1      60.675  80.440  52.908  1.00  0.00           C
ATOM    169  N   LEU A   2      71.995  62.510  68.528  1.00  0.00           N
ATOM    171  CA  LEU A   2      71.385  61.270  67.898  1.00  0.00           C
ATOM    173  CB  LEU A   2      71.895  61.080  66.418  1.00  0.00           C
ATOM    176  CG  LEU A   2      71.935  62.360  65.538  1.00  0.00           C
ATOM    178  CD1 LEU A   2      71.005  62.340  64.318  1.00  0.00           C
ATOM    182  CD2 LEU A   2      73.355  62.710  65.068  1.00  0.00           C
ATOM    186  C   LEU A   2      71.575  59.910  68.708  1.00  0.00           C
ATOM    187  O   LEU A   2      72.435  59.920  69.588  1.00  0.00           O
ATOM    188  N   THR A   3      70.775  58.760  68.478  1.00  0.00           N
ATOM    190  CA  THR A   3      70.395  57.590  69.408  1.00  0.00           C
ATOM    192  CB  THR A   3      71.195  57.600  70.718  1.00  0.00           C
ATOM    194  OG1 THR A   3      72.495  57.050  70.598  1.00  0.00           O
ATOM    196  CG2 THR A   3      70.495  56.860  71.868  1.00  0.00           C
ATOM    200  C   THR A   3      70.305  56.100  68.798  1.00  0.00           C
ATOM    201  O   THR A   3      71.105  55.810  67.918  1.00  0.00           O
ATOM    202  N   ALA A   4      69.345  55.120  69.208  1.00  0.00           N
ATOM    204  CA  ALA A   4      69.195  53.660  68.778  1.00  0.00           C
ATOM    206  CB  ALA A   4      70.545  52.950  68.508  1.00  0.00           C
ATOM    210  C   ALA A   4      68.325  52.630  69.658  1.00  0.00           C
ATOM    211  O   ALA A   4      67.835  53.070  70.698  1.00  0.00           O
ATOM    212  N   PRO A   5      68.045  51.280  69.348  1.00  0.00           N
ATOM    213  CD  PRO A   5      67.985  50.870  67.928  1.00  0.00           C
ATOM    216  CA  PRO A   5      66.945  50.560  70.068  1.00  0.00           C
ATOM    218  CB  PRO A   5      65.845  50.780  69.028  1.00  0.00           C
ATOM    221  CG  PRO A   5      66.535  50.400  67.708  1.00  0.00           C
ATOM    224  C   PRO A   5      66.955  49.000  70.368  1.00  0.00           C
ATOM    225  O   PRO A   5      66.125  48.290  69.798  1.00  0.00           O
ATOM    226  N   PRO A   6      67.705  48.400  71.288  1.00  0.00           N
ATOM    227  CD  PRO A   6      69.095  48.770  71.498  1.00  0.00           C
ATOM    230  CA  PRO A   6      67.375  47.140  71.988  1.00  0.00           C
ATOM    232  CB  PRO A   6      68.465  47.070  73.058  1.00  0.00           C
ATOM    235  CG  PRO A   6      69.685  47.620  72.328  1.00  0.00           C
ATOM    238  C   PRO A   6      66.045  46.990  72.708  1.00  0.00           C
ATOM    239  O   PRO A   6      65.295  47.970  72.828  1.00  0.00           O
ATOM    240  N   LYS A   7      65.795  45.770  73.268  1.00  0.00           N
ATOM    242  CA  LYS A   7      64.755  45.480  74.268  1.00  0.00           C
ATOM    244  CB  LYS A   7      64.765  44.040  74.868  1.00  0.00           C
ATOM    247  CG  LYS A   7      64.355  42.880  73.938  1.00  0.00           C
ATOM    250  CD  LYS A   7      65.485  42.300  73.078  1.00  0.00           C
ATOM    253  CE  LYS A   7      65.085  41.000  72.358  1.00  0.00           C
ATOM    256  NZ  LYS A   7      66.255  40.390  71.698  1.00  0.00           N
ATOM    260  C   LYS A   7      64.735  46.450  75.438  1.00  0.00           C
ATOM    261  O   LYS A   7      65.765  46.960  75.858  1.00  0.00           O
ATOM    262  N   GLU A   8      63.535  46.700  75.998  1.00  0.00           N
ATOM    264  CA  GLU A   8      63.335  47.550  77.158  1.00  0.00           C
ATOM    266  CB  GLU A   8      61.865  47.510  77.608  1.00  0.00           C
ATOM    269  CG  GLU A   8      61.495  48.180  78.958  1.00  0.00           C
ATOM    272  CD  GLU A   8      60.045  47.890  79.298  1.00  0.00           C
ATOM    273  OE1 GLU A   8      59.785  46.830  79.938  1.00  0.00           O
ATOM    274  OE2 GLU A   8      59.165  48.700  78.938  1.00  0.00           O
ATOM    275  C   GLU A   8      64.175  47.230  78.368  1.00  0.00           C
ATOM    276  O   GLU A   8      64.175  46.120  78.868  1.00  0.00           O
ATOM    277  N   ALA A   9      64.885  48.230  78.908  1.00  0.00           N
ATOM    279  CA  ALA A   9      65.645  48.040  80.108  1.00  0.00           C
ATOM    281  CB  ALA A   9      67.125  48.380  79.858  1.00  0.00           C
ATOM    285  C   ALA A   9      65.055  48.950  81.158  1.00  0.00           C
ATOM    286  O   ALA A   9      65.075  50.160  80.968  1.00  0.00           O
ATOM    287  N   ALA A  10      64.575  48.370  82.268  1.00  0.00           N
ATOM    289  CA  ALA A  10      63.815  49.040  83.318  1.00  0.00           C
ATOM    291  CB  ALA A  10      64.475  50.270  83.958  1.00  0.00           C
ATOM    295  C   ALA A  10      62.385  49.370  82.928  1.00  0.00           C
ATOM    296  O   ALA A  10      62.115  50.140  82.008  1.00  0.00           O
ATOM    297  N   ARG A  11      61.435  48.800  83.688  1.00  0.00           N
ATOM    299  CA  ARG A  11      60.015  48.960  83.468  1.00  0.00           C
ATOM    301  CB  ARG A  11      59.225  48.250  84.588  1.00  0.00           C
ATOM    304  CG  ARG A  11      59.465  46.740  84.718  1.00  0.00           C
ATOM    307  CD  ARG A  11      58.945  45.920  83.538  1.00  0.00           C
ATOM    310  NE  ARG A  11      57.445  45.970  83.598  1.00  0.00           N
ATOM    312  CZ  ARG A  11      56.665  44.920  83.418  1.00  0.00           C
ATOM    313  NH1 ARG A  11      57.135  43.700  83.398  1.00  0.00           N
ATOM    316  NH2 ARG A  11      55.375  45.080  83.188  1.00  0.00           N
ATOM    319  C   ARG A  11      59.515  50.410  83.448  1.00  0.00           C
ATOM    320  O   ARG A  11      60.075  51.250  84.168  1.00  0.00           O
ATOM    321  N   PRO A  12      58.475  50.750  82.698  1.00  0.00           N
ATOM    322  CD  PRO A  12      58.005  49.990  81.558  1.00  0.00           C
ATOM    325  CA  PRO A  12      57.735  51.980  82.858  1.00  0.00           C
ATOM    327  CB  PRO A  12      56.665  51.930  81.758  1.00  0.00           C
ATOM    330  CG  PRO A  12      57.285  51.030  80.698  1.00  0.00           C
ATOM    333  C   PRO A  12      57.155  52.160  84.238  1.00  0.00           C
ATOM    334  O   PRO A  12      56.405  51.310  84.728  1.00  0.00           O
ATOM    335  N   THR A  13      57.445  53.280  84.908  1.00  0.00           N
ATOM    337  CA  THR A  13      56.815  53.620  86.168  1.00  0.00           C
ATOM    339  CB  THR A  13      57.815  53.990  87.258  1.00  0.00           C
ATOM    341  OG1 THR A  13      58.705  55.030  86.878  1.00  0.00           O
ATOM    343  CG2 THR A  13      58.695  52.750  87.498  1.00  0.00           C
ATOM    347  C   THR A  13      55.845  54.740  85.918  1.00  0.00           C
ATOM    348  O   THR A  13      55.935  55.460  84.928  1.00  0.00           O
ATOM    349  N   LEU A  14      54.885  54.960  86.838  1.00  0.00           N
ATOM    351  CA  LEU A  14      54.335  56.300  86.958  1.00  0.00           C
ATOM    353  CB  LEU A  14      53.125  56.370  87.918  1.00  0.00           C
ATOM    356  CG  LEU A  14      53.265  55.730  89.328  1.00  0.00           C
ATOM    358  CD1 LEU A  14      53.955  56.660  90.338  1.00  0.00           C
ATOM    362  CD2 LEU A  14      51.865  55.330  89.818  1.00  0.00           C
ATOM    366  C   LEU A  14      55.425  57.300  87.318  1.00  0.00           C
ATOM    367  O   LEU A  14      56.405  56.930  87.968  1.00  0.00           O
ATOM    368  N   MET A  15      55.345  58.550  86.818  1.00  0.00           N
ATOM    370  CA  MET A  15      56.455  59.500  86.938  1.00  0.00           C
ATOM    372  CB  MET A  15      56.175  60.900  86.318  1.00  0.00           C
ATOM    375  CG  MET A  15      57.335  61.920  86.448  1.00  0.00           C
ATOM    378  SD  MET A  15      56.995  63.540  85.708  1.00  0.00           S
ATOM    379  CE  MET A  15      56.015  64.180  87.098  1.00  0.00           C
ATOM    383  C   MET A  15      56.855  59.700  88.398  1.00  0.00           C
ATOM    384  O   MET A  15      55.975  60.020  89.198  1.00  0.00           O
ATOM    385  N   PRO A  16      58.095  59.520  88.848  1.00  0.00           N
ATOM    386  CD  PRO A  16      59.225  59.150  88.008  1.00  0.00           C
ATOM    389  CA  PRO A  16      58.475  59.700  90.238  1.00  0.00           C
ATOM    391  CB  PRO A  16      59.975  59.390  90.258  1.00  0.00           C
ATOM    394  CG  PRO A  16      60.435  59.600  88.818  1.00  0.00           C
ATOM    397  C   PRO A  16      58.145  61.080  90.768  1.00  0.00           C
ATOM    398  O   PRO A  16      58.365  62.080  90.098  1.00  0.00           O
ATOM    399  N   ARG A  17      57.635  61.130  92.008  1.00  0.00           N
ATOM    401  CA  ARG A  17      57.375  62.360  92.688  1.00  0.00           C
ATOM    403  CB  ARG A  17      55.905  62.810  92.648  1.00  0.00           C
ATOM    406  CG  ARG A  17      55.255  62.980  91.268  1.00  0.00           C
ATOM    409  CD  ARG A  17      53.815  63.440  91.468  1.00  0.00           C
ATOM    412  NE  ARG A  17      53.235  63.870  90.168  1.00  0.00           N
ATOM    414  CZ  ARG A  17      52.075  63.420  89.718  1.00  0.00           C
ATOM    415  NH1 ARG A  17      51.485  62.340  90.198  1.00  0.00           N
ATOM    418  NH2 ARG A  17      51.445  64.090  88.778  1.00  0.00           N
ATOM    421  C   ARG A  17      57.745  62.130  94.138  1.00  0.00           C
ATOM    422  O   ARG A  17      57.555  61.050  94.708  1.00  0.00           O
ATOM    423  N   ALA A  18      58.335  63.140  94.778  1.00  0.00           N
ATOM    425  CA  ALA A  18      58.895  62.980  96.098  1.00  0.00           C
ATOM    427  CB  ALA A  18      60.375  62.540  96.048  1.00  0.00           C
ATOM    431  C   ALA A  18      58.805  64.220  96.958  1.00  0.00           C
ATOM    432  O   ALA A  18      59.045  65.350  96.528  1.00  0.00           O
ATOM    433  N   GLN A  19      58.495  63.960  98.238  1.00  0.00           N
ATOM    435  CA  GLN A  19      58.135  64.850  99.318  1.00  0.00           C
ATOM    437  CB  GLN A  19      59.395  65.520  99.938  1.00  0.00           C
ATOM    440  CG  GLN A  19      59.135  66.210 101.298  1.00  0.00           C
ATOM    443  CD  GLN A  19      58.495  65.240 102.298  1.00  0.00           C
ATOM    444  OE1 GLN A  19      58.995  64.140 102.568  1.00  0.00           O
ATOM    445  NE2 GLN A  19      57.345  65.630 102.888  1.00  0.00           N
ATOM    448  C   GLN A  19      57.065  65.880  99.038  1.00  0.00           C
ATOM    449  O   GLN A  19      56.035  65.880  99.698  1.00  0.00           O
ATOM    450  N   SER A  20      57.265  66.800  98.068  1.00  0.00           N
ATOM    452  CA  SER A  20      56.245  67.780  97.708  1.00  0.00           C
ATOM    454  CB  SER A  20      56.695  68.810  96.658  1.00  0.00           C
ATOM    457  OG  SER A  20      57.735  69.620  97.238  1.00  0.00           O
ATOM    459  C   SER A  20      54.935  67.190  97.278  1.00  0.00           C
ATOM    460  O   SER A  20      53.925  67.640  97.778  1.00  0.00           O
ATOM    461  N   TYR A  21      54.935  66.110  96.468  1.00  0.00           N
ATOM    463  CA  TYR A  21      53.735  65.320  96.198  1.00  0.00           C
ATOM    465  CB  TYR A  21      54.085  64.200  95.178  1.00  0.00           C
ATOM    468  CG  TYR A  21      52.925  63.290  94.828  1.00  0.00           C
ATOM    469  CD1 TYR A  21      51.875  63.730  93.998  1.00  0.00           C
ATOM    471  CE1 TYR A  21      50.885  62.840  93.568  1.00  0.00           C
ATOM    473  CZ  TYR A  21      50.895  61.510  94.008  1.00  0.00           C
ATOM    474  OH  TYR A  21      49.885  60.590  93.628  1.00  0.00           O
ATOM    476  CD2 TYR A  21      52.925  61.950  95.258  1.00  0.00           C
ATOM    478  CE2 TYR A  21      51.915  61.070  94.868  1.00  0.00           C
ATOM    480  C   TYR A  21      53.075  64.720  97.428  1.00  0.00           C
ATOM    481  O   TYR A  21      51.875  64.790  97.588  1.00  0.00           O
ATOM    482  N   LYS A  22      53.845  64.130  98.368  1.00  0.00           N
ATOM    484  CA  LYS A  22      53.265  63.600  99.588  1.00  0.00           C
ATOM    486  CB  LYS A  22      54.325  62.830 100.418  1.00  0.00           C
ATOM    489  CG  LYS A  22      53.675  61.760 101.318  1.00  0.00           C
ATOM    492  CD  LYS A  22      54.625  61.140 102.358  1.00  0.00           C
ATOM    495  CE  LYS A  22      55.305  62.190 103.238  1.00  0.00           C
ATOM    498  NZ  LYS A  22      55.825  61.590 104.488  1.00  0.00           N
ATOM    502  C   LYS A  22      52.635  64.680 100.468  1.00  0.00           C
ATOM    503  O   LYS A  22      51.565  64.510 101.038  1.00  0.00           O
ATOM    504  N   ASP A  23      53.285  65.850 100.608  1.00  0.00           N
ATOM    506  CA  ASP A  23      52.685  67.000 101.258  1.00  0.00           C
ATOM    508  CB  ASP A  23      53.695  68.180 101.288  1.00  0.00           C
ATOM    511  CG  ASP A  23      54.955  67.930 102.098  1.00  0.00           C
ATOM    512  OD1 ASP A  23      54.965  67.140 103.058  1.00  0.00           O
ATOM    513  OD2 ASP A  23      55.955  68.670 101.858  1.00  0.00           O
ATOM    514  C   ASP A  23      51.405  67.490 100.548  1.00  0.00           C
ATOM    515  O   ASP A  23      50.395  67.790 101.168  1.00  0.00           O
ATOM    516  N   LEU A  24      51.445  67.550  99.208  1.00  0.00           N
ATOM    518  CA  LEU A  24      50.355  67.940  98.328  1.00  0.00           C
ATOM    520  CB  LEU A  24      50.995  67.960  96.908  1.00  0.00           C
ATOM    523  CG  LEU A  24      50.295  68.610  95.718  1.00  0.00           C
ATOM    525  CD1 LEU A  24      49.045  67.850  95.308  1.00  0.00           C
ATOM    529  CD2 LEU A  24      50.015  70.100  95.938  1.00  0.00           C
ATOM    533  C   LEU A  24      49.145  67.020  98.458  1.00  0.00           C
ATOM    534  O   LEU A  24      47.995  67.470  98.588  1.00  0.00           O
ATOM    535  N   THR A  25      49.355  65.690  98.448  1.00  0.00           N
ATOM    537  CA  THR A  25      48.305  64.690  98.438  1.00  0.00           C
ATOM    539  CB  THR A  25      48.805  63.330  97.958  1.00  0.00           C
ATOM    541  OG1 THR A  25      49.985  62.940  98.628  1.00  0.00           O
ATOM    543  CG2 THR A  25      49.125  63.450  96.468  1.00  0.00           C
ATOM    547  C   THR A  25      47.645  64.480  99.778  1.00  0.00           C
ATOM    548  O   THR A  25      46.475  64.090  99.878  1.00  0.00           O
ATOM    549  N   HIS A  26      48.375  64.760 100.868  1.00  0.00           N
ATOM    551  CA  HIS A  26      47.915  64.530 102.218  1.00  0.00           C
ATOM    553  CB  HIS A  26      49.065  64.060 103.138  1.00  0.00           C
ATOM    556  ND1 HIS A  26      49.575  61.940 101.838  1.00  0.00           N
ATOM    557  CG  HIS A  26      49.465  62.610 103.048  1.00  0.00           C
ATOM    558  CE1 HIS A  26      50.045  60.750 102.138  1.00  0.00           C
ATOM    560  NE2 HIS A  26      50.245  60.600 103.468  1.00  0.00           N
ATOM    562  CD2 HIS A  26      49.855  61.790 104.058  1.00  0.00           C
ATOM    564  C   HIS A  26      47.255  65.750 102.848  1.00  0.00           C
ATOM    565  O   HIS A  26      46.905  65.720 104.028  1.00  0.00           O
ATOM    566  N   LEU A  27      47.035  66.830 102.068  1.00  0.00           N
ATOM    568  CA  LEU A  27      46.305  67.990 102.548  1.00  0.00           C
ATOM    570  CB  LEU A  27      46.235  69.120 101.478  1.00  0.00           C
ATOM    573  CG  LEU A  27      47.575  69.780 101.118  1.00  0.00           C
ATOM    575  CD1 LEU A  27      47.365  70.870 100.058  1.00  0.00           C
ATOM    579  CD2 LEU A  27      48.285  70.360 102.358  1.00  0.00           C
ATOM    583  C   LEU A  27      44.875  67.690 102.998  1.00  0.00           C
ATOM    584  O   LEU A  27      44.175  66.930 102.318  1.00  0.00           O
ATOM    585  N   PRO A  28      44.385  68.240 104.118  1.00  0.00           N
ATOM    586  CD  PRO A  28      45.125  69.190 104.948  1.00  0.00           C
ATOM    589  CA  PRO A  28      42.975  68.200 104.468  1.00  0.00           C
ATOM    591  CB  PRO A  28      42.895  68.970 105.778  1.00  0.00           C
ATOM    594  CG  PRO A  28      44.045  69.970 105.708  1.00  0.00           C
ATOM    597  C   PRO A  28      42.085  68.770 103.378  1.00  0.00           C
ATOM    598  O   PRO A  28      42.445  69.760 102.728  1.00  0.00           O
ATOM    599  N   ALA A  29      40.935  68.120 103.148  1.00  0.00           N
ATOM    601  CA  ALA A  29      40.035  68.490 102.088  1.00  0.00           C
ATOM    603  CB  ALA A  29      39.055  67.350 101.778  1.00  0.00           C
ATOM    607  C   ALA A  29      39.275  69.780 102.388  1.00  0.00           C
ATOM    608  O   ALA A  29      39.025  70.120 103.558  1.00  0.00           O
ATOM    609  N   PRO A  30      38.865  70.510 101.378  1.00  0.00           N
ATOM    610  CD  PRO A  30      39.385  70.430 100.018  1.00  0.00           C
ATOM    613  CA  PRO A  30      37.965  71.640 101.578  1.00  0.00           C
ATOM    615  CB  PRO A  30      38.165  72.470 100.308  1.00  0.00           C
ATOM    618  CG  PRO A  30      38.585  71.450  99.238  1.00  0.00           C
ATOM    621  C   PRO A  30      36.555  71.130 101.638  1.00  0.00           C
ATOM    622  O   PRO A  30      36.325  69.930 101.488  1.00  0.00           O
ATOM    623  N   THR A  31      35.575  72.030 101.888  1.00  0.00           N
ATOM    625  CA  THR A  31      34.155  71.710 101.868  1.00  0.00           C
ATOM    627  CB  THR A  31      33.305  72.930 102.228  1.00  0.00           C
ATOM    629  OG1 THR A  31      33.655  74.070 101.458  1.00  0.00           O
ATOM    631  CG2 THR A  31      33.595  73.300 103.678  1.00  0.00           C
ATOM    635  C   THR A  31      33.755  71.160 100.508  1.00  0.00           C
ATOM    636  O   THR A  31      33.165  70.090 100.378  1.00  0.00           O
ATOM    637  N   GLY A  32      34.225  71.860  99.458  1.00  0.00           N
ATOM    639  CA  GLY A  32      34.015  71.500  98.078  1.00  0.00           C
ATOM    642  C   GLY A  32      35.275  71.640  97.288  1.00  0.00           C
ATOM    643  O   GLY A  32      36.175  72.380  97.638  1.00  0.00           O
ATOM    644  N   LYS A  33      35.375  70.900  96.158  1.00  0.00           N
ATOM    646  CA  LYS A  33      36.395  71.200  95.168  1.00  0.00           C
ATOM    648  CB  LYS A  33      36.565  70.110  94.068  1.00  0.00           C
ATOM    651  CG  LYS A  33      37.125  68.790  94.588  1.00  0.00           C
ATOM    654  CD  LYS A  33      37.295  67.760  93.458  1.00  0.00           C
ATOM    657  CE  LYS A  33      37.965  66.460  93.888  1.00  0.00           C
ATOM    660  NZ  LYS A  33      37.145  65.850  94.938  1.00  0.00           N
ATOM    664  C   LYS A  33      36.125  72.520  94.478  1.00  0.00           C
ATOM    665  O   LYS A  33      34.965  72.920  94.338  1.00  0.00           O
ATOM    666  N   ILE A  34      37.165  73.200  93.998  1.00  0.00           N
ATOM    668  CA  ILE A  34      37.075  74.510  93.388  1.00  0.00           C
ATOM    670  CB  ILE A  34      38.105  75.410  94.058  1.00  0.00           C
ATOM    672  CG2 ILE A  34      38.225  76.770  93.328  1.00  0.00           C
ATOM    676  CG1 ILE A  34      37.785  75.590  95.558  1.00  0.00           C
ATOM    679  CD  ILE A  34      38.945  76.080  96.408  1.00  0.00           C
ATOM    683  C   ILE A  34      37.365  74.410  91.898  1.00  0.00           C
ATOM    684  O   ILE A  34      38.325  73.760  91.478  1.00  0.00           O
ATOM    685  N   PHE A  35      36.535  75.020  91.028  1.00  0.00           N
ATOM    687  CA  PHE A  35      36.845  75.080  89.608  1.00  0.00           C
ATOM    689  CB  PHE A  35      35.625  75.500  88.768  1.00  0.00           C
ATOM    692  CG  PHE A  35      34.565  74.430  88.818  1.00  0.00           C
ATOM    693  CD1 PHE A  35      34.675  73.320  87.978  1.00  0.00           C
ATOM    695  CE1 PHE A  35      33.745  72.280  88.018  1.00  0.00           C
ATOM    697  CZ  PHE A  35      32.645  72.370  88.888  1.00  0.00           C
ATOM    699  CD2 PHE A  35      33.465  74.510  89.678  1.00  0.00           C
ATOM    701  CE2 PHE A  35      32.505  73.490  89.718  1.00  0.00           C
ATOM    703  C   PHE A  35      38.025  75.980  89.268  1.00  0.00           C
ATOM    704  O   PHE A  35      38.065  77.150  89.638  1.00  0.00           O
ATOM    705  N   VAL A  36      38.995  75.450  88.498  1.00  0.00           N
ATOM    707  CA  VAL A  36      40.185  76.200  88.168  1.00  0.00           C
ATOM    709  CB  VAL A  36      41.395  75.820  89.018  1.00  0.00           C
ATOM    711  CG1 VAL A  36      41.865  74.370  88.748  1.00  0.00           C
ATOM    715  CG2 VAL A  36      42.545  76.810  88.768  1.00  0.00           C
ATOM    719  C   VAL A  36      40.465  76.030  86.708  1.00  0.00           C
ATOM    720  O   VAL A  36      40.395  74.940  86.138  1.00  0.00           O
ATOM    721  N   SER A  37      40.785  77.130  86.018  1.00  0.00           N
ATOM    723  CA  SER A  37      41.285  77.080  84.658  1.00  0.00           C
ATOM    725  CB  SER A  37      40.455  77.910  83.638  1.00  0.00           C
ATOM    728  OG  SER A  37      40.245  79.250  84.068  1.00  0.00           O
ATOM    730  C   SER A  37      42.725  77.530  84.638  1.00  0.00           C
ATOM    731  O   SER A  37      43.105  78.490  85.308  1.00  0.00           O
ATOM    732  N   VAL A  38      43.565  76.800  83.878  1.00  0.00           N
ATOM    734  CA  VAL A  38      44.945  77.170  83.668  1.00  0.00           C
ATOM    736  CB  VAL A  38      45.935  76.100  84.098  1.00  0.00           C
ATOM    738  CG1 VAL A  38      47.375  76.550  83.778  1.00  0.00           C
ATOM    742  CG2 VAL A  38      45.775  75.870  85.608  1.00  0.00           C
ATOM    746  C   VAL A  38      45.055  77.410  82.188  1.00  0.00           C
ATOM    747  O   VAL A  38      44.785  76.550  81.358  1.00  0.00           O
ATOM    748  N   TYR A  39      45.435  78.630  81.778  1.00  0.00           N
ATOM    750  CA  TYR A  39      45.615  78.870  80.358  1.00  0.00           C
ATOM    752  CB  TYR A  39      45.275  80.340  79.998  1.00  0.00           C
ATOM    755  CG  TYR A  39      43.785  80.480  79.858  1.00  0.00           C
ATOM    756  CD1 TYR A  39      42.935  80.580  80.978  1.00  0.00           C
ATOM    758  CE1 TYR A  39      41.545  80.660  80.808  1.00  0.00           C
ATOM    760  CZ  TYR A  39      40.985  80.630  79.528  1.00  0.00           C
ATOM    761  OH  TYR A  39      39.575  80.670  79.348  1.00  0.00           O
ATOM    763  CD2 TYR A  39      43.205  80.510  78.578  1.00  0.00           C
ATOM    765  CE2 TYR A  39      41.825  80.570  78.408  1.00  0.00           C
ATOM    767  C   TYR A  39      47.005  78.480  79.948  1.00  0.00           C
ATOM    768  O   TYR A  39      47.195  77.490  79.238  1.00  0.00           O
ATOM    769  N   ASN A  40      48.025  79.190  80.448  1.00  0.00           N
ATOM    771  CA  ASN A  40      49.385  78.890  80.078  1.00  0.00           C
ATOM    773  CB  ASN A  40      49.685  79.640  78.758  1.00  0.00           C
ATOM    776  CG  ASN A  40      51.065  79.370  78.198  1.00  0.00           C
ATOM    777  OD1 ASN A  40      51.835  80.300  77.938  1.00  0.00           O
ATOM    778  ND2 ASN A  40      51.385  78.080  77.958  1.00  0.00           N
ATOM    781  C   ASN A  40      50.335  79.230  81.218  1.00  0.00           C
ATOM    782  O   ASN A  40      50.085  80.120  82.028  1.00  0.00           O
ATOM    783  N   ILE A  41      51.445  78.460  81.348  1.00  0.00           N
ATOM    785  CA  ILE A  41      52.605  78.840  82.138  1.00  0.00           C
ATOM    787  CB  ILE A  41      52.885  77.930  83.338  1.00  0.00           C
ATOM    789  CG2 ILE A  41      54.315  78.200  83.888  1.00  0.00           C
ATOM    793  CG1 ILE A  41      51.875  78.170  84.498  1.00  0.00           C
ATOM    796  CD  ILE A  41      50.505  77.510  84.328  1.00  0.00           C
ATOM    800  C   ILE A  41      53.775  78.830  81.178  1.00  0.00           C
ATOM    801  O   ILE A  41      54.165  77.770  80.658  1.00  0.00           O
ATOM    802  N   GLN A  42      54.345  80.010  80.898  1.00  0.00           N
ATOM    804  CA  GLN A  42      55.415  80.160  79.948  1.00  0.00           C
ATOM    806  CB  GLN A  42      55.285  81.400  79.008  1.00  0.00           C
ATOM    809  CG  GLN A  42      55.015  82.740  79.718  1.00  0.00           C
ATOM    812  CD  GLN A  42      53.565  82.930  80.158  1.00  0.00           C
ATOM    813  OE1 GLN A  42      53.285  82.960  81.358  1.00  0.00           O
ATOM    814  NE2 GLN A  42      52.625  83.060  79.208  1.00  0.00           N
ATOM    817  C   GLN A  42      56.795  80.090  80.578  1.00  0.00           C
ATOM    818  O   GLN A  42      57.055  80.520  81.708  1.00  0.00           O
ATOM    819  N   ASP A  43      57.745  79.530  79.798  1.00  0.00           N
ATOM    821  CA  ASP A  43      59.145  79.620  80.138  1.00  0.00           C
ATOM    823  CB  ASP A  43      59.965  78.530  79.398  1.00  0.00           C
ATOM    826  CG  ASP A  43      61.295  78.310  80.078  1.00  0.00           C
ATOM    827  OD1 ASP A  43      61.385  78.610  81.288  1.00  0.00           O
ATOM    828  OD2 ASP A  43      62.245  77.780  79.448  1.00  0.00           O
ATOM    829  C   ASP A  43      59.665  81.050  79.948  1.00  0.00           C
ATOM    830  O   ASP A  43      59.785  81.580  78.848  1.00  0.00           O
ATOM    831  N   GLU A  44      59.935  81.740  81.078  1.00  0.00           N
ATOM    833  CA  GLU A  44      60.435  83.100  81.088  1.00  0.00           C
ATOM    835  CB  GLU A  44      59.585  84.030  81.978  1.00  0.00           C
ATOM    838  CG  GLU A  44      58.195  84.370  81.388  1.00  0.00           C
ATOM    841  CD  GLU A  44      57.455  85.400  82.238  1.00  0.00           C
ATOM    842  OE1 GLU A  44      57.865  85.690  83.388  1.00  0.00           O
ATOM    843  OE2 GLU A  44      56.445  85.930  81.718  1.00  0.00           O
ATOM    844  C   GLU A  44      61.875  83.160  81.538  1.00  0.00           C
ATOM    845  O   GLU A  44      62.365  84.220  81.898  1.00  0.00           O
ATOM    846  N   THR A  45      62.595  82.020  81.528  1.00  0.00           N
ATOM    848  CA  THR A  45      64.015  81.950  81.848  1.00  0.00           C
ATOM    850  CB  THR A  45      64.505  80.500  81.958  1.00  0.00           C
ATOM    852  OG1 THR A  45      64.405  79.770  80.738  1.00  0.00           O
ATOM    854  CG2 THR A  45      63.685  79.770  83.018  1.00  0.00           C
ATOM    858  C   THR A  45      64.945  82.700  80.908  1.00  0.00           C
ATOM    859  O   THR A  45      65.895  83.350  81.338  1.00  0.00           O
ATOM    860  N   GLY A  46      64.725  82.560  79.578  1.00  0.00           N
ATOM    862  CA  GLY A  46      65.615  83.050  78.528  1.00  0.00           C
ATOM    865  C   GLY A  46      66.955  82.330  78.448  1.00  0.00           C
ATOM    866  O   GLY A  46      67.975  82.940  78.118  1.00  0.00           O
ATOM    867  N   GLN A  47      66.965  81.020  78.788  1.00  0.00           N
ATOM    869  CA  GLN A  47      68.135  80.180  78.898  1.00  0.00           C
ATOM    871  CB  GLN A  47      68.305  79.760  80.378  1.00  0.00           C
ATOM    874  CG  GLN A  47      68.495  80.950  81.368  1.00  0.00           C
ATOM    877  CD  GLN A  47      69.535  81.950  80.848  1.00  0.00           C
ATOM    878  OE1 GLN A  47      70.605  81.530  80.398  1.00  0.00           O
ATOM    879  NE2 GLN A  47      69.205  83.260  80.858  1.00  0.00           N
ATOM    882  C   GLN A  47      68.125  78.920  78.008  1.00  0.00           C
ATOM    883  O   GLN A  47      67.125  78.210  77.908  1.00  0.00           O
ATOM    884  N   PHE A  48      69.255  78.580  77.348  1.00  0.00           N
ATOM    886  CA  PHE A  48      69.335  77.460  76.398  1.00  0.00           C
ATOM    888  CB  PHE A  48      69.335  77.940  74.918  1.00  0.00           C
ATOM    891  CG  PHE A  48      68.035  78.560  74.528  1.00  0.00           C
ATOM    892  CD1 PHE A  48      67.915  79.950  74.358  1.00  0.00           C
ATOM    894  CE1 PHE A  48      66.735  80.500  73.838  1.00  0.00           C
ATOM    896  CZ  PHE A  48      65.665  79.660  73.518  1.00  0.00           C
ATOM    898  CD2 PHE A  48      66.955  77.730  74.188  1.00  0.00           C
ATOM    900  CE2 PHE A  48      65.765  78.280  73.708  1.00  0.00           C
ATOM    902  C   PHE A  48      70.655  76.710  76.538  1.00  0.00           C
ATOM    903  O   PHE A  48      71.715  77.330  76.588  1.00  0.00           O
ATOM    904  N   LYS A  49      70.645  75.360  76.598  1.00  0.00           N
ATOM    906  CA  LYS A  49      71.765  74.570  77.108  1.00  0.00           C
ATOM    908  CB  LYS A  49      71.475  73.040  77.058  1.00  0.00           C
ATOM    911  CG  LYS A  49      70.425  72.520  78.068  1.00  0.00           C
ATOM    914  CD  LYS A  49      70.215  71.000  77.938  1.00  0.00           C
ATOM    917  CE  LYS A  49      69.365  70.390  79.048  1.00  0.00           C
ATOM    920  NZ  LYS A  49      69.135  68.940  78.828  1.00  0.00           N
ATOM    924  C   LYS A  49      73.115  74.850  76.448  1.00  0.00           C
ATOM    925  O   LYS A  49      73.185  74.970  75.228  1.00  0.00           O
ATOM    926  N   PRO A  50      74.225  74.970  77.178  1.00  0.00           N
ATOM    927  CD  PRO A  50      74.315  74.780  78.628  1.00  0.00           C
ATOM    930  CA  PRO A  50      75.495  75.320  76.578  1.00  0.00           C
ATOM    932  CB  PRO A  50      76.305  75.820  77.778  1.00  0.00           C
ATOM    935  CG  PRO A  50      75.805  74.950  78.938  1.00  0.00           C
ATOM    938  C   PRO A  50      76.115  74.080  75.958  1.00  0.00           C
ATOM    939  O   PRO A  50      75.595  72.980  76.118  1.00  0.00           O
ATOM    940  N   TYR A  51      77.215  74.260  75.218  1.00  0.00           N
ATOM    942  CA  TYR A  51      77.895  73.230  74.428  1.00  0.00           C
ATOM    944  CB  TYR A  51      79.105  73.920  73.708  1.00  0.00           C
ATOM    947  CG  TYR A  51      79.725  73.100  72.608  1.00  0.00           C
ATOM    948  CD1 TYR A  51      79.535  73.460  71.268  1.00  0.00           C
ATOM    950  CE1 TYR A  51      80.025  72.650  70.228  1.00  0.00           C
ATOM    952  CZ  TYR A  51      80.735  71.490  70.538  1.00  0.00           C
ATOM    953  OH  TYR A  51      81.165  70.620  69.538  1.00  0.00           O
ATOM    955  CD2 TYR A  51      80.555  72.010  72.898  1.00  0.00           C
ATOM    957  CE2 TYR A  51      81.035  71.190  71.868  1.00  0.00           C
ATOM    959  C   TYR A  51      78.335  72.030  75.298  1.00  0.00           C
ATOM    960  O   TYR A  51      78.785  72.260  76.418  1.00  0.00           O
ATOM    961  N   PRO A  52      78.265  70.750  74.888  1.00  0.00           N
ATOM    962  CD  PRO A  52      78.905  69.690  75.648  1.00  0.00           C
ATOM    965  CA  PRO A  52      77.745  70.240  73.628  1.00  0.00           C
ATOM    967  CB  PRO A  52      78.675  69.030  73.338  1.00  0.00           C
ATOM    970  CG  PRO A  52      79.555  68.820  74.578  1.00  0.00           C
ATOM    973  C   PRO A  52      76.265  69.820  73.698  1.00  0.00           C
ATOM    974  O   PRO A  52      75.955  68.630  73.578  1.00  0.00           O
ATOM    975  N   ALA A  53      75.335  70.770  73.868  1.00  0.00           N
ATOM    977  CA  ALA A  53      73.915  70.530  73.868  1.00  0.00           C
ATOM    979  CB  ALA A  53      73.315  70.760  75.268  1.00  0.00           C
ATOM    983  C   ALA A  53      73.275  71.510  72.908  1.00  0.00           C
ATOM    984  O   ALA A  53      73.825  72.550  72.578  1.00  0.00           O
ATOM    985  N   SER A  54      72.055  71.200  72.408  1.00  0.00           N
ATOM    987  CA  SER A  54      71.415  71.990  71.368  1.00  0.00           C
ATOM    989  CB  SER A  54      70.105  71.360  70.828  1.00  0.00           C
ATOM    992  OG  SER A  54      69.415  72.150  69.858  1.00  0.00           O
ATOM    994  C   SER A  54      71.205  73.460  71.678  1.00  0.00           C
ATOM    995  O   SER A  54      70.845  73.850  72.788  1.00  0.00           O
ATOM    996  N   ASN A  55      71.395  74.330  70.668  1.00  0.00           N
ATOM    998  CA  ASN A  55      71.035  75.740  70.698  1.00  0.00           C
ATOM   1000  CB  ASN A  55      71.515  76.400  69.368  1.00  0.00           C
ATOM   1003  CG  ASN A  55      71.485  77.920  69.408  1.00  0.00           C
ATOM   1004  OD1 ASN A  55      71.305  78.520  70.458  1.00  0.00           O
ATOM   1005  ND2 ASN A  55      71.715  78.590  68.258  1.00  0.00           N
ATOM   1008  C   ASN A  55      69.545  75.930  70.948  1.00  0.00           C
ATOM   1009  O   ASN A  55      69.115  76.790  71.698  1.00  0.00           O
ATOM   1010  N   PHE A  56      68.715  75.060  70.348  1.00  0.00           N
ATOM   1012  CA  PHE A  56      67.285  75.070  70.558  1.00  0.00           C
ATOM   1014  CB  PHE A  56      66.575  74.520  69.288  1.00  0.00           C
ATOM   1017  CG  PHE A  56      67.025  75.290  68.078  1.00  0.00           C
ATOM   1018  CD1 PHE A  56      66.765  76.660  67.988  1.00  0.00           C
ATOM   1020  CE1 PHE A  56      67.345  77.450  66.988  1.00  0.00           C
ATOM   1022  CZ  PHE A  56      68.125  76.850  65.998  1.00  0.00           C
ATOM   1024  CD2 PHE A  56      67.765  74.690  67.048  1.00  0.00           C
ATOM   1026  CE2 PHE A  56      68.295  75.470  66.008  1.00  0.00           C
ATOM   1028  C   PHE A  56      66.865  74.310  71.808  1.00  0.00           C
ATOM   1029  O   PHE A  56      65.725  74.420  72.258  1.00  0.00           O
ATOM   1030  N   SER A  57      67.775  73.520  72.438  1.00  0.00           N
ATOM   1032  CA  SER A  57      67.505  72.850  73.728  1.00  0.00           C
ATOM   1034  CB  SER A  57      68.565  71.780  74.188  1.00  0.00           C
ATOM   1037  OG  SER A  57      68.295  70.460  73.708  1.00  0.00           O
ATOM   1039  C   SER A  57      67.355  73.810  74.888  1.00  0.00           C
ATOM   1040  O   SER A  57      68.325  74.240  75.498  1.00  0.00           O
ATOM   1041  N   THR A  58      66.105  74.120  75.268  1.00  0.00           N
ATOM   1043  CA  THR A  58      65.735  74.970  76.398  1.00  0.00           C
ATOM   1045  CB  THR A  58      64.215  75.090  76.578  1.00  0.00           C
ATOM   1047  OG1 THR A  58      63.565  73.830  76.748  1.00  0.00           O
ATOM   1049  CG2 THR A  58      63.635  75.740  75.308  1.00  0.00           C
ATOM   1053  C   THR A  58      66.345  74.540  77.718  1.00  0.00           C
ATOM   1054  O   THR A  58      66.615  73.360  77.948  1.00  0.00           O
ATOM   1055  N   ALA A  59      66.615  75.480  78.648  1.00  0.00           N
ATOM   1057  CA  ALA A  59      67.055  75.120  79.998  1.00  0.00           C
ATOM   1059  CB  ALA A  59      67.495  76.360  80.798  1.00  0.00           C
ATOM   1063  C   ALA A  59      66.025  74.360  80.788  1.00  0.00           C
ATOM   1064  O   ALA A  59      66.345  73.460  81.558  1.00  0.00           O
ATOM   1065  N   VAL A  60      64.755  74.720  80.618  1.00  0.00           N
ATOM   1067  CA  VAL A  60      63.685  74.160  81.408  1.00  0.00           C
ATOM   1069  CB  VAL A  60      63.045  75.230  82.268  1.00  0.00           C
ATOM   1071  CG1 VAL A  60      61.975  74.610  83.188  1.00  0.00           C
ATOM   1075  CG2 VAL A  60      64.145  75.850  83.148  1.00  0.00           C
ATOM   1079  C   VAL A  60      62.725  73.520  80.428  1.00  0.00           C
ATOM   1080  O   VAL A  60      62.495  74.070  79.348  1.00  0.00           O
ATOM   1081  N   PRO A  61      62.155  72.350  80.678  1.00  0.00           N
ATOM   1082  CD  PRO A  61      62.525  71.450  81.778  1.00  0.00           C
ATOM   1085  CA  PRO A  61      60.965  71.880  79.968  1.00  0.00           C
ATOM   1087  CB  PRO A  61      60.475  70.710  80.838  1.00  0.00           C
ATOM   1090  CG  PRO A  61      61.755  70.180  81.488  1.00  0.00           C
ATOM   1093  C   PRO A  61      59.865  72.890  79.738  1.00  0.00           C
ATOM   1094  O   PRO A  61      59.565  73.680  80.628  1.00  0.00           O
ATOM   1095  N   GLN A  62      59.175  72.840  78.588  1.00  0.00           N
ATOM   1097  CA  GLN A  62      58.105  73.760  78.268  1.00  0.00           C
ATOM   1099  CB  GLN A  62      58.095  74.060  76.748  1.00  0.00           C
ATOM   1102  CG  GLN A  62      59.455  74.510  76.158  1.00  0.00           C
ATOM   1105  CD  GLN A  62      59.905  75.890  76.658  1.00  0.00           C
ATOM   1106  OE1 GLN A  62      59.395  76.900  76.188  1.00  0.00           O
ATOM   1107  NE2 GLN A  62      60.885  75.920  77.598  1.00  0.00           N
ATOM   1110  C   GLN A  62      56.775  73.120  78.668  1.00  0.00           C
ATOM   1111  O   GLN A  62      55.695  73.420  78.168  1.00  0.00           O
ATOM   1112  N   SER A  63      56.825  72.180  79.628  1.00  0.00           N
ATOM   1114  CA  SER A  63      55.695  71.350  79.968  1.00  0.00           C
ATOM   1116  CB  SER A  63      56.075  69.850  79.948  1.00  0.00           C
ATOM   1119  OG  SER A  63      57.155  69.530  80.828  1.00  0.00           O
ATOM   1121  C   SER A  63      55.085  71.770  81.288  1.00  0.00           C
ATOM   1122  O   SER A  63      54.275  71.060  81.878  1.00  0.00           O
ATOM   1123  N   ALA A  64      55.425  73.010  81.738  1.00  0.00           N
ATOM   1125  CA  ALA A  64      55.015  73.610  82.998  1.00  0.00           C
ATOM   1127  CB  ALA A  64      55.575  75.040  83.028  1.00  0.00           C
ATOM   1131  C   ALA A  64      53.515  73.680  83.218  1.00  0.00           C
ATOM   1132  O   ALA A  64      53.015  73.380  84.298  1.00  0.00           O
ATOM   1133  N   THR A  65      52.755  74.050  82.168  1.00  0.00           N
ATOM   1135  CA  THR A  65      51.285  74.110  82.198  1.00  0.00           C
ATOM   1137  CB  THR A  65      50.705  74.510  80.838  1.00  0.00           C
ATOM   1139  OG1 THR A  65      51.465  75.560  80.248  1.00  0.00           O
ATOM   1141  CG2 THR A  65      49.265  75.010  80.998  1.00  0.00           C
ATOM   1145  C   THR A  65      50.635  72.770  82.568  1.00  0.00           C
ATOM   1146  O   THR A  65      49.795  72.690  83.458  1.00  0.00           O
ATOM   1147  N   ALA A  66      51.095  71.680  81.928  1.00  0.00           N
ATOM   1149  CA  ALA A  66      50.715  70.310  82.198  1.00  0.00           C
ATOM   1151  CB  ALA A  66      51.345  69.400  81.128  1.00  0.00           C
ATOM   1155  C   ALA A  66      51.085  69.840  83.608  1.00  0.00           C
ATOM   1156  O   ALA A  66      50.305  69.160  84.268  1.00  0.00           O
ATOM   1157  N   MET A  67      52.265  70.240  84.108  1.00  0.00           N
ATOM   1159  CA  MET A  67      52.635  70.030  85.508  1.00  0.00           C
ATOM   1161  CB  MET A  67      54.095  70.460  85.758  1.00  0.00           C
ATOM   1164  CG  MET A  67      55.085  69.510  85.088  1.00  0.00           C
ATOM   1167  SD  MET A  67      56.795  69.850  85.548  1.00  0.00           S
ATOM   1168  CE  MET A  67      57.435  68.320  84.818  1.00  0.00           C
ATOM   1172  C   MET A  67      51.765  70.720  86.548  1.00  0.00           C
ATOM   1173  O   MET A  67      51.405  70.130  87.568  1.00  0.00           O
ATOM   1174  N   LEU A  68      51.395  71.990  86.318  1.00  0.00           N
ATOM   1176  CA  LEU A  68      50.485  72.670  87.208  1.00  0.00           C
ATOM   1178  CB  LEU A  68      50.375  74.170  86.858  1.00  0.00           C
ATOM   1181  CG  LEU A  68      49.515  75.000  87.838  1.00  0.00           C
ATOM   1183  CD1 LEU A  68      50.085  74.990  89.268  1.00  0.00           C
ATOM   1187  CD2 LEU A  68      49.395  76.450  87.368  1.00  0.00           C
ATOM   1191  C   LEU A  68      49.115  72.040  87.298  1.00  0.00           C
ATOM   1192  O   LEU A  68      48.605  71.800  88.388  1.00  0.00           O
ATOM   1193  N   VAL A  69      48.485  71.690  86.158  1.00  0.00           N
ATOM   1195  CA  VAL A  69      47.145  71.100  86.188  1.00  0.00           C
ATOM   1197  CB  VAL A  69      46.485  71.050  84.818  1.00  0.00           C
ATOM   1199  CG1 VAL A  69      46.285  72.490  84.308  1.00  0.00           C
ATOM   1203  CG2 VAL A  69      47.325  70.250  83.808  1.00  0.00           C
ATOM   1207  C   VAL A  69      47.065  69.770  86.918  1.00  0.00           C
ATOM   1208  O   VAL A  69      46.135  69.530  87.698  1.00  0.00           O
ATOM   1209  N   THR A  70      48.075  68.880  86.748  1.00  0.00           N
ATOM   1211  CA  THR A  70      48.165  67.650  87.528  1.00  0.00           C
ATOM   1213  CB  THR A  70      49.275  66.700  87.068  1.00  0.00           C
ATOM   1215  OG1 THR A  70      50.525  67.350  86.948  1.00  0.00           O
ATOM   1217  CG2 THR A  70      48.945  66.180  85.658  1.00  0.00           C
ATOM   1221  C   THR A  70      48.285  67.920  89.018  1.00  0.00           C
ATOM   1222  O   THR A  70      47.525  67.380  89.808  1.00  0.00           O
ATOM   1223  N   ALA A  71      49.155  68.860  89.428  1.00  0.00           N
ATOM   1225  CA  ALA A  71      49.305  69.270  90.808  1.00  0.00           C
ATOM   1227  CB  ALA A  71      50.455  70.310  90.918  1.00  0.00           C
ATOM   1231  C   ALA A  71      48.015  69.830  91.438  1.00  0.00           C
ATOM   1232  O   ALA A  71      47.655  69.520  92.568  1.00  0.00           O
ATOM   1233  N   LEU A  72      47.265  70.650  90.688  1.00  0.00           N
ATOM   1235  CA  LEU A  72      45.945  71.100  91.088  1.00  0.00           C
ATOM   1237  CB  LEU A  72      45.415  72.160  90.098  1.00  0.00           C
ATOM   1240  CG  LEU A  72      46.265  73.450  90.018  1.00  0.00           C
ATOM   1242  CD1 LEU A  72      45.735  74.370  88.908  1.00  0.00           C
ATOM   1246  CD2 LEU A  72      46.305  74.190  91.358  1.00  0.00           C
ATOM   1250  C   LEU A  72      44.935  69.970  91.268  1.00  0.00           C
ATOM   1251  O   LEU A  72      44.205  69.920  92.268  1.00  0.00           O
ATOM   1252  N   LYS A  73      44.875  68.990  90.348  1.00  0.00           N
ATOM   1254  CA  LYS A  73      44.045  67.800  90.508  1.00  0.00           C
ATOM   1256  CB  LYS A  73      44.155  66.950  89.208  1.00  0.00           C
ATOM   1259  CG  LYS A  73      43.015  65.950  88.958  1.00  0.00           C
ATOM   1262  CD  LYS A  73      43.005  64.740  89.918  1.00  0.00           C
ATOM   1265  CE  LYS A  73      42.075  63.590  89.508  1.00  0.00           C
ATOM   1268  NZ  LYS A  73      42.475  63.060  88.198  1.00  0.00           N
ATOM   1272  C   LYS A  73      44.455  66.950  91.708  1.00  0.00           C
ATOM   1273  O   LYS A  73      43.635  66.600  92.558  1.00  0.00           O
ATOM   1274  N   ASP A  74      45.765  66.630  91.818  1.00  0.00           N
ATOM   1276  CA  ASP A  74      46.355  65.700  92.758  1.00  0.00           C
ATOM   1278  CB  ASP A  74      47.875  65.490  92.418  1.00  0.00           C
ATOM   1281  CG  ASP A  74      48.175  64.850  91.058  1.00  0.00           C
ATOM   1282  OD1 ASP A  74      47.255  64.460  90.288  1.00  0.00           O
ATOM   1283  OD2 ASP A  74      49.385  64.680  90.748  1.00  0.00           O
ATOM   1284  C   ASP A  74      46.115  66.080  94.228  1.00  0.00           C
ATOM   1285  O   ASP A  74      45.955  65.220  95.098  1.00  0.00           O
ATOM   1286  N   SER A  75      46.015  67.400  94.528  1.00  0.00           N
ATOM   1288  CA  SER A  75      45.705  67.970  95.848  1.00  0.00           C
ATOM   1290  CB  SER A  75      45.875  69.520  95.888  1.00  0.00           C
ATOM   1293  OG  SER A  75      44.885  70.230  95.128  1.00  0.00           O
ATOM   1295  C   SER A  75      44.295  67.670  96.318  1.00  0.00           C
ATOM   1296  O   SER A  75      43.995  67.680  97.508  1.00  0.00           O
ATOM   1297  N   ARG A  76      43.375  67.480  95.338  1.00  0.00           N
ATOM   1299  CA  ARG A  76      41.975  67.220  95.498  1.00  0.00           C
ATOM   1301  CB  ARG A  76      41.685  66.060  96.498  1.00  0.00           C
ATOM   1304  CG  ARG A  76      42.425  64.730  96.198  1.00  0.00           C
ATOM   1307  CD  ARG A  76      42.335  63.700  97.338  1.00  0.00           C
ATOM   1310  NE  ARG A  76      43.215  64.120  98.478  1.00  0.00           N
ATOM   1312  CZ  ARG A  76      42.895  64.030  99.768  1.00  0.00           C
ATOM   1313  NH1 ARG A  76      41.635  63.900 100.128  1.00  0.00           N
ATOM   1316  NH2 ARG A  76      43.825  64.040 100.708  1.00  0.00           N
ATOM   1319  C   ARG A  76      41.195  68.480  95.888  1.00  0.00           C
ATOM   1320  O   ARG A  76      40.005  68.410  96.158  1.00  0.00           O
ATOM   1321  N   TRP A  77      41.865  69.660  95.898  1.00  0.00           N
ATOM   1323  CA  TRP A  77      41.265  70.930  96.228  1.00  0.00           C
ATOM   1325  CB  TRP A  77      42.355  71.940  96.708  1.00  0.00           C
ATOM   1328  CG  TRP A  77      42.705  71.840  98.158  1.00  0.00           C
ATOM   1329  CD1 TRP A  77      43.535  70.970  98.818  1.00  0.00           C
ATOM   1331  NE1 TRP A  77      43.485  71.240 100.168  1.00  0.00           N
ATOM   1333  CE2 TRP A  77      42.705  72.330 100.388  1.00  0.00           C
ATOM   1334  CD2 TRP A  77      42.185  72.750  99.148  1.00  0.00           C
ATOM   1335  CE3 TRP A  77      41.325  73.840  99.088  1.00  0.00           C
ATOM   1337  CZ3 TRP A  77      41.035  74.520 100.268  1.00  0.00           C
ATOM   1339  CZ2 TRP A  77      42.405  73.000 101.558  1.00  0.00           C
ATOM   1341  CH2 TRP A  77      41.565  74.120 101.488  1.00  0.00           C
ATOM   1343  C   TRP A  77      40.565  71.530  95.038  1.00  0.00           C
ATOM   1344  O   TRP A  77      39.615  72.300  95.158  1.00  0.00           O
ATOM   1345  N   PHE A  78      40.995  71.140  93.838  1.00  0.00           N
ATOM   1347  CA  PHE A  78      40.595  71.820  92.628  1.00  0.00           C
ATOM   1349  CB  PHE A  78      41.715  72.660  91.978  1.00  0.00           C
ATOM   1352  CG  PHE A  78      42.245  73.690  92.938  1.00  0.00           C
ATOM   1353  CD1 PHE A  78      41.585  74.910  93.118  1.00  0.00           C
ATOM   1355  CE1 PHE A  78      42.035  75.850  94.058  1.00  0.00           C
ATOM   1357  CZ  PHE A  78      43.205  75.590  94.788  1.00  0.00           C
ATOM   1359  CD2 PHE A  78      43.435  73.460  93.648  1.00  0.00           C
ATOM   1361  CE2 PHE A  78      43.915  74.410  94.568  1.00  0.00           C
ATOM   1363  C   PHE A  78      40.145  70.770  91.648  1.00  0.00           C
ATOM   1364  O   PHE A  78      40.475  69.590  91.748  1.00  0.00           O
ATOM   1365  N   ILE A  79      39.375  71.210  90.658  1.00  0.00           N
ATOM   1367  CA  ILE A  79      39.085  70.410  89.488  1.00  0.00           C
ATOM   1369  CB  ILE A  79      37.625  69.990  89.428  1.00  0.00           C
ATOM   1371  CG2 ILE A  79      36.685  71.200  89.428  1.00  0.00           C
ATOM   1375  CG1 ILE A  79      37.355  69.060  88.228  1.00  0.00           C
ATOM   1378  CD  ILE A  79      35.915  68.530  88.218  1.00  0.00           C
ATOM   1382  C   ILE A  79      39.555  71.170  88.258  1.00  0.00           C
ATOM   1383  O   ILE A  79      38.985  72.200  87.878  1.00  0.00           O
ATOM   1384  N   PRO A  80      40.655  70.760  87.628  1.00  0.00           N
ATOM   1385  CD  PRO A  80      41.695  69.910  88.198  1.00  0.00           C
ATOM   1388  CA  PRO A  80      41.125  71.450  86.438  1.00  0.00           C
ATOM   1390  CB  PRO A  80      42.485  70.820  86.128  1.00  0.00           C
ATOM   1393  CG  PRO A  80      42.975  70.360  87.498  1.00  0.00           C
ATOM   1396  C   PRO A  80      40.175  71.420  85.268  1.00  0.00           C
ATOM   1397  O   PRO A  80      39.675  70.360  84.888  1.00  0.00           O
ATOM   1398  N   LEU A  81      39.955  72.590  84.668  1.00  0.00           N
ATOM   1400  CA  LEU A  81      39.225  72.740  83.448  1.00  0.00           C
ATOM   1402  CB  LEU A  81      38.315  73.980  83.488  1.00  0.00           C
ATOM   1405  CG  LEU A  81      37.315  73.990  84.638  1.00  0.00           C
ATOM   1407  CD1 LEU A  81      36.495  75.260  84.518  1.00  0.00           C
ATOM   1411  CD2 LEU A  81      36.395  72.770  84.608  1.00  0.00           C
ATOM   1415  C   LEU A  81      40.195  72.970  82.328  1.00  0.00           C
ATOM   1416  O   LEU A  81      40.935  73.960  82.318  1.00  0.00           O
ATOM   1417  N   GLU A  82      40.165  72.090  81.308  1.00  0.00           N
ATOM   1419  CA  GLU A  82      41.025  72.140  80.148  1.00  0.00           C
ATOM   1421  CB  GLU A  82      40.775  70.890  79.258  1.00  0.00           C
ATOM   1424  CG  GLU A  82      41.725  70.700  78.058  1.00  0.00           C
ATOM   1427  CD  GLU A  82      43.185  70.710  78.468  1.00  0.00           C
ATOM   1428  OE1 GLU A  82      43.865  71.720  78.158  1.00  0.00           O
ATOM   1429  OE2 GLU A  82      43.665  69.710  79.068  1.00  0.00           O
ATOM   1430  C   GLU A  82      40.865  73.440  79.368  1.00  0.00           C
ATOM   1431  O   GLU A  82      39.785  73.750  78.838  1.00  0.00           O
ATOM   1432  N   ARG A  83      41.915  74.280  79.328  1.00  0.00           N
ATOM   1434  CA  ARG A  83      41.945  75.440  78.468  1.00  0.00           C
ATOM   1436  CB  ARG A  83      41.915  76.750  79.278  1.00  0.00           C
ATOM   1439  CG  ARG A  83      40.565  77.010  79.978  1.00  0.00           C
ATOM   1442  CD  ARG A  83      39.405  77.210  79.008  1.00  0.00           C
ATOM   1445  NE  ARG A  83      38.185  77.490  79.838  1.00  0.00           N
ATOM   1447  CZ  ARG A  83      37.445  76.560  80.418  1.00  0.00           C
ATOM   1448  NH1 ARG A  83      37.485  75.280  80.098  1.00  0.00           N
ATOM   1451  NH2 ARG A  83      36.575  76.930  81.328  1.00  0.00           N
ATOM   1454  C   ARG A  83      43.155  75.440  77.558  1.00  0.00           C
ATOM   1455  O   ARG A  83      43.105  76.010  76.478  1.00  0.00           O
ATOM   1456  N   GLN A  84      44.225  74.710  77.908  1.00  0.00           N
ATOM   1458  CA  GLN A  84      45.415  74.580  77.098  1.00  0.00           C
ATOM   1460  CB  GLN A  84      46.495  73.770  77.858  1.00  0.00           C
ATOM   1463  CG  GLN A  84      47.725  73.390  76.998  1.00  0.00           C
ATOM   1466  CD  GLN A  84      48.845  72.740  77.808  1.00  0.00           C
ATOM   1467  OE1 GLN A  84      48.645  71.850  78.638  1.00  0.00           O
ATOM   1468  NE2 GLN A  84      50.105  73.130  77.498  1.00  0.00           N
ATOM   1471  C   GLN A  84      45.115  74.020  75.708  1.00  0.00           C
ATOM   1472  O   GLN A  84      45.595  74.510  74.688  1.00  0.00           O
ATOM   1473  N   GLY A  85      44.205  73.020  75.668  1.00  0.00           N
ATOM   1475  CA  GLY A  85      43.755  72.310  74.478  1.00  0.00           C
ATOM   1478  C   GLY A  85      42.415  72.790  74.028  1.00  0.00           C
ATOM   1479  O   GLY A  85      41.675  72.060  73.358  1.00  0.00           O
ATOM   1480  N   LEU A  86      42.045  74.040  74.388  1.00  0.00           N
ATOM   1482  CA  LEU A  86      40.705  74.560  74.238  1.00  0.00           C
ATOM   1484  CB  LEU A  86      40.585  76.030  74.708  1.00  0.00           C
ATOM   1487  CG  LEU A  86      39.215  76.710  74.498  1.00  0.00           C
ATOM   1489  CD1 LEU A  86      38.095  75.940  75.208  1.00  0.00           C
ATOM   1493  CD2 LEU A  86      39.245  78.180  74.968  1.00  0.00           C
ATOM   1497  C   LEU A  86      40.185  74.480  72.818  1.00  0.00           C
ATOM   1498  O   LEU A  86      39.075  74.020  72.608  1.00  0.00           O
ATOM   1499  N   GLN A  87      40.985  74.830  71.798  1.00  0.00           N
ATOM   1501  CA  GLN A  87      40.555  74.690  70.418  1.00  0.00           C
ATOM   1503  CB  GLN A  87      41.665  75.110  69.438  1.00  0.00           C
ATOM   1506  CG  GLN A  87      41.265  75.270  67.958  1.00  0.00           C
ATOM   1509  CD  GLN A  87      40.345  76.460  67.818  1.00  0.00           C
ATOM   1510  OE1 GLN A  87      40.575  77.480  68.458  1.00  0.00           O
ATOM   1511  NE2 GLN A  87      39.325  76.370  66.948  1.00  0.00           N
ATOM   1514  C   GLN A  87      40.195  73.270  70.018  1.00  0.00           C
ATOM   1515  O   GLN A  87      39.255  73.060  69.268  1.00  0.00           O
ATOM   1516  N   ASN A  88      40.945  72.250  70.478  1.00  0.00           N
ATOM   1518  CA  ASN A  88      40.635  70.850  70.258  1.00  0.00           C
ATOM   1520  CB  ASN A  88      41.755  69.910  70.788  1.00  0.00           C
ATOM   1523  CG  ASN A  88      43.075  70.260  70.118  1.00  0.00           C
ATOM   1524  OD1 ASN A  88      43.125  70.730  68.978  1.00  0.00           O
ATOM   1525  ND2 ASN A  88      44.205  70.060  70.838  1.00  0.00           N
ATOM   1528  C   ASN A  88      39.305  70.470  70.888  1.00  0.00           C
ATOM   1529  O   ASN A  88      38.465  69.850  70.238  1.00  0.00           O
ATOM   1530  N   LEU A  89      39.045  70.930  72.138  1.00  0.00           N
ATOM   1532  CA  LEU A  89      37.735  70.830  72.758  1.00  0.00           C
ATOM   1534  CB  LEU A  89      37.775  71.430  74.208  1.00  0.00           C
ATOM   1537  CG  LEU A  89      36.815  70.810  75.268  1.00  0.00           C
ATOM   1539  CD1 LEU A  89      36.725  71.720  76.508  1.00  0.00           C
ATOM   1543  CD2 LEU A  89      35.385  70.520  74.768  1.00  0.00           C
ATOM   1547  C   LEU A  89      36.675  71.550  71.918  1.00  0.00           C
ATOM   1548  O   LEU A  89      35.635  70.970  71.628  1.00  0.00           O
ATOM   1549  N   LEU A  90      36.955  72.780  71.438  1.00  0.00           N
ATOM   1551  CA  LEU A  90      36.145  73.580  70.528  1.00  0.00           C
ATOM   1553  CB  LEU A  90      36.575  75.060  70.468  1.00  0.00           C
ATOM   1556  CG  LEU A  90      36.495  75.810  71.838  1.00  0.00           C
ATOM   1558  CD1 LEU A  90      36.875  77.280  71.698  1.00  0.00           C
ATOM   1562  CD2 LEU A  90      35.145  75.720  72.558  1.00  0.00           C
ATOM   1566  C   LEU A  90      35.855  72.950  69.148  1.00  0.00           C
ATOM   1567  O   LEU A  90      34.755  73.050  68.628  1.00  0.00           O
ATOM   1568  N   ASN A  91      36.855  72.300  68.538  1.00  0.00           N
ATOM   1570  CA  ASN A  91      36.805  71.530  67.308  1.00  0.00           C
ATOM   1572  CB  ASN A  91      38.245  71.240  66.838  1.00  0.00           C
ATOM   1575  CG  ASN A  91      38.845  72.470  66.178  1.00  0.00           C
ATOM   1576  OD1 ASN A  91      38.275  73.550  66.008  1.00  0.00           O
ATOM   1577  ND2 ASN A  91      40.115  72.300  65.748  1.00  0.00           N
ATOM   1580  C   ASN A  91      36.085  70.200  67.398  1.00  0.00           C
ATOM   1581  O   ASN A  91      35.265  69.880  66.538  1.00  0.00           O
ATOM   1582  N   GLU A  92      36.335  69.440  68.488  1.00  0.00           N
ATOM   1584  CA  GLU A  92      35.545  68.280  68.838  1.00  0.00           C
ATOM   1586  CB  GLU A  92      36.025  67.570  70.138  1.00  0.00           C
ATOM   1589  CG  GLU A  92      37.105  66.510  69.888  1.00  0.00           C
ATOM   1592  CD  GLU A  92      36.655  65.550  68.798  1.00  0.00           C
ATOM   1593  OE1 GLU A  92      35.425  65.460  68.598  1.00  0.00           O
ATOM   1594  OE2 GLU A  92      37.515  64.880  68.178  1.00  0.00           O
ATOM   1595  C   GLU A  92      34.115  68.640  69.048  1.00  0.00           C
ATOM   1596  O   GLU A  92      33.185  68.020  68.528  1.00  0.00           O
ATOM   1597  N   ARG A  93      33.895  69.750  69.758  1.00  0.00           N
ATOM   1599  CA  ARG A  93      32.575  70.280  69.818  1.00  0.00           C
ATOM   1601  CB  ARG A  93      32.365  71.230  71.038  1.00  0.00           C
ATOM   1604  CG  ARG A  93      32.985  72.600  71.248  1.00  0.00           C
ATOM   1607  CD  ARG A  93      32.815  73.190  72.678  1.00  0.00           C
ATOM   1610  NE  ARG A  93      31.485  72.910  73.318  1.00  0.00           N
ATOM   1612  CZ  ARG A  93      30.465  73.760  73.428  1.00  0.00           C
ATOM   1613  NH1 ARG A  93      30.445  74.930  72.848  1.00  0.00           N
ATOM   1616  NH2 ARG A  93      29.445  73.440  74.208  1.00  0.00           N
ATOM   1619  C   ARG A  93      31.985  70.640  68.438  1.00  0.00           C
ATOM   1620  O   ARG A  93      30.885  70.240  68.058  1.00  0.00           O
ATOM   1621  N   LYS A  94      32.735  71.280  67.568  1.00  0.00           N
ATOM   1623  CA  LYS A  94      32.225  71.610  66.268  1.00  0.00           C
ATOM   1625  CB  LYS A  94      33.335  72.390  65.588  1.00  0.00           C
ATOM   1628  CG  LYS A  94      32.935  72.950  64.238  1.00  0.00           C
ATOM   1631  CD  LYS A  94      33.895  74.070  63.868  1.00  0.00           C
ATOM   1634  CE  LYS A  94      33.345  74.800  62.678  1.00  0.00           C
ATOM   1637  NZ  LYS A  94      34.235  75.900  62.298  1.00  0.00           N
ATOM   1641  C   LYS A  94      31.725  70.480  65.358  1.00  0.00           C
ATOM   1642  O   LYS A  94      30.665  70.610  64.738  1.00  0.00           O
ATOM   1643  N   ILE A  95      32.445  69.350  65.268  1.00  0.00           N
ATOM   1645  CA  ILE A  95      31.925  68.140  64.638  1.00  0.00           C
ATOM   1647  CB  ILE A  95      32.995  67.090  64.378  1.00  0.00           C
ATOM   1649  CG2 ILE A  95      33.965  67.690  63.338  1.00  0.00           C
ATOM   1653  CG1 ILE A  95      33.715  66.620  65.668  1.00  0.00           C
ATOM   1656  CD  ILE A  95      34.965  65.800  65.368  1.00  0.00           C
ATOM   1660  C   ILE A  95      30.745  67.550  65.368  1.00  0.00           C
ATOM   1661  O   ILE A  95      29.735  67.210  64.768  1.00  0.00           O
ATOM   1662  N   ILE A  96      30.805  67.490  66.708  1.00  0.00           N
ATOM   1664  CA  ILE A  96      29.725  66.970  67.518  1.00  0.00           C
ATOM   1666  CB  ILE A  96      30.165  66.890  68.988  1.00  0.00           C
ATOM   1668  CG2 ILE A  96      28.945  66.900  69.918  1.00  0.00           C
ATOM   1672  CG1 ILE A  96      31.095  65.660  69.208  1.00  0.00           C
ATOM   1675  CD  ILE A  96      31.625  65.530  70.648  1.00  0.00           C
ATOM   1679  C   ILE A  96      28.375  67.670  67.308  1.00  0.00           C
ATOM   1680  O   ILE A  96      27.345  67.020  67.118  1.00  0.00           O
ATOM   1681  N   ARG A  97      28.295  69.000  67.228  1.00  0.00           N
ATOM   1683  CA  ARG A  97      26.985  69.590  66.948  1.00  0.00           C
ATOM   1685  CB  ARG A  97      26.765  70.950  67.628  1.00  0.00           C
ATOM   1688  CG  ARG A  97      25.485  71.720  67.288  1.00  0.00           C
ATOM   1691  CD  ARG A  97      25.045  72.720  68.358  1.00  0.00           C
ATOM   1694  NE  ARG A  97      26.225  73.570  68.648  1.00  0.00           N
ATOM   1696  CZ  ARG A  97      26.685  73.820  69.848  1.00  0.00           C
ATOM   1697  NH1 ARG A  97      26.285  73.190  70.938  1.00  0.00           N
ATOM   1700  NH2 ARG A  97      27.605  74.750  70.038  1.00  0.00           N
ATOM   1703  C   ARG A  97      26.535  69.550  65.488  1.00  0.00           C
ATOM   1704  O   ARG A  97      25.355  69.580  65.188  1.00  0.00           O
ATOM   1705  N   ALA A  98      27.485  69.410  64.538  1.00  0.00           N
ATOM   1707  CA  ALA A  98      27.205  69.250  63.118  1.00  0.00           C
ATOM   1709  CB  ALA A  98      28.535  69.330  62.348  1.00  0.00           C
ATOM   1713  C   ALA A  98      26.475  67.980  62.698  1.00  0.00           C
ATOM   1714  O   ALA A  98      25.655  67.970  61.788  1.00  0.00           O
ATOM   1715  N   ALA A  99      26.745  66.820  63.338  1.00  0.00           N
ATOM   1717  CA  ALA A  99      25.935  65.640  63.068  1.00  0.00           C
ATOM   1719  CB  ALA A  99      26.575  64.380  63.688  1.00  0.00           C
ATOM   1723  C   ALA A  99      24.475  65.760  63.508  1.00  0.00           C
ATOM   1724  O   ALA A  99      23.555  65.270  62.868  1.00  0.00           O
ATOM   1725  N   GLN A 100      24.215  66.380  64.648  1.00  0.00           N
ATOM   1727  CA  GLN A 100      23.125  66.000  65.518  1.00  0.00           C
ATOM   1729  CB  GLN A 100      23.625  66.100  66.938  1.00  0.00           C
ATOM   1732  CG  GLN A 100      24.045  67.560  67.218  1.00  0.00           C
ATOM   1735  CD  GLN A 100      24.135  67.680  68.708  1.00  0.00           C
ATOM   1736  OE1 GLN A 100      23.955  66.640  69.328  1.00  0.00           O
ATOM   1737  NE2 GLN A 100      24.325  68.870  69.298  1.00  0.00           N
ATOM   1740  C   GLN A 100      21.855  66.850  65.458  1.00  0.00           C
ATOM   1741  O   GLN A 100      21.155  67.050  66.448  1.00  0.00           O
ATOM   1742  N   GLU A 101      21.525  67.400  64.318  1.00  0.00           N
ATOM   1744  CA  GLU A 101      20.315  68.180  64.198  1.00  0.00           C
ATOM   1746  CB  GLU A 101      20.585  69.160  63.068  1.00  0.00           C
ATOM   1749  CG  GLU A 101      21.755  70.080  63.418  1.00  0.00           C
ATOM   1752  CD  GLU A 101      22.095  70.870  62.168  1.00  0.00           C
ATOM   1753  OE1 GLU A 101      21.395  71.890  61.938  1.00  0.00           O
ATOM   1754  OE2 GLU A 101      23.015  70.430  61.438  1.00  0.00           O
ATOM   1755  C   GLU A 101      19.125  67.350  63.788  1.00  0.00           C
ATOM   1756  O   GLU A 101      18.025  67.430  64.338  1.00  0.00           O
ATOM   1757  N   ASN A 102      19.345  66.550  62.728  1.00  0.00           N
ATOM   1759  CA  ASN A 102      18.365  66.190  61.728  1.00  0.00           C
ATOM   1761  CB  ASN A 102      19.055  65.710  60.418  1.00  0.00           C
ATOM   1764  CG  ASN A 102      20.265  66.540  59.958  1.00  0.00           C
ATOM   1765  OD1 ASN A 102      20.155  67.250  58.968  1.00  0.00           O
ATOM   1766  ND2 ASN A 102      21.445  66.420  60.618  1.00  0.00           N
ATOM   1769  C   ASN A 102      17.345  65.140  62.208  1.00  0.00           C
ATOM   1770  O   ASN A 102      16.215  65.100  61.748  1.00  0.00           O
ATOM   1771  N   GLY A 103      17.745  64.280  63.178  1.00  0.00           N
ATOM   1773  CA  GLY A 103      16.895  63.310  63.878  1.00  0.00           C
ATOM   1776  C   GLY A 103      17.365  61.880  63.868  1.00  0.00           C
ATOM   1777  O   GLY A 103      17.125  61.130  64.808  1.00  0.00           O
ATOM   1778  N   THR A 104      18.115  61.460  62.838  1.00  0.00           N
ATOM   1780  CA  THR A 104      18.405  60.060  62.458  1.00  0.00           C
ATOM   1782  CB  THR A 104      19.275  60.010  61.188  1.00  0.00           C
ATOM   1784  OG1 THR A 104      18.725  59.110  60.238  1.00  0.00           O
ATOM   1786  CG2 THR A 104      20.745  59.610  61.368  1.00  0.00           C
ATOM   1790  C   THR A 104      19.025  59.170  63.528  1.00  0.00           C
ATOM   1791  O   THR A 104      18.855  57.960  63.538  1.00  0.00           O
ATOM   1792  N   VAL A 105      19.855  59.750  64.398  1.00  0.00           N
ATOM   1794  CA  VAL A 105      20.845  59.020  65.168  1.00  0.00           C
ATOM   1796  CB  VAL A 105      21.815  59.940  65.858  1.00  0.00           C
ATOM   1798  CG1 VAL A 105      22.535  60.800  64.798  1.00  0.00           C
ATOM   1802  CG2 VAL A 105      21.055  60.730  66.928  1.00  0.00           C
ATOM   1806  C   VAL A 105      20.305  58.060  66.218  1.00  0.00           C
ATOM   1807  O   VAL A 105      19.225  58.200  66.778  1.00  0.00           O
ATOM   1808  N   ALA A 106      21.125  57.050  66.538  1.00  0.00           N
ATOM   1810  CA  ALA A 106      20.875  56.170  67.638  1.00  0.00           C
ATOM   1812  CB  ALA A 106      21.895  55.050  67.578  1.00  0.00           C
ATOM   1816  C   ALA A 106      20.895  56.800  69.028  1.00  0.00           C
ATOM   1817  O   ALA A 106      21.795  57.560  69.408  1.00  0.00           O
ATOM   1818  N   ILE A 107      19.895  56.460  69.858  1.00  0.00           N
ATOM   1820  CA  ILE A 107      19.725  56.920  71.228  1.00  0.00           C
ATOM   1822  CB  ILE A 107      18.345  56.550  71.758  1.00  0.00           C
ATOM   1824  CG2 ILE A 107      18.185  55.030  71.838  1.00  0.00           C
ATOM   1828  CG1 ILE A 107      18.005  57.200  73.108  1.00  0.00           C
ATOM   1831  CD  ILE A 107      17.965  58.720  73.038  1.00  0.00           C
ATOM   1835  C   ILE A 107      20.795  56.470  72.198  1.00  0.00           C
ATOM   1836  O   ILE A 107      21.205  57.220  73.088  1.00  0.00           O
ATOM   1837  N   ASN A 108      21.325  55.230  72.028  1.00  0.00           N
ATOM   1839  CA  ASN A 108      22.255  54.530  72.918  1.00  0.00           C
ATOM   1841  CB  ASN A 108      22.445  53.070  72.428  1.00  0.00           C
ATOM   1844  CG  ASN A 108      22.695  52.930  70.928  1.00  0.00           C
ATOM   1845  OD1 ASN A 108      21.745  52.900  70.138  1.00  0.00           O
ATOM   1846  ND2 ASN A 108      23.975  52.790  70.498  1.00  0.00           N
ATOM   1849  C   ASN A 108      23.625  55.140  72.918  1.00  0.00           C
ATOM   1850  O   ASN A 108      24.525  54.810  73.678  1.00  0.00           O
ATOM   1851  N   ASN A 109      23.855  55.970  71.938  1.00  0.00           N
ATOM   1853  CA  ASN A 109      25.155  56.340  71.508  1.00  0.00           C
ATOM   1855  CB  ASN A 109      24.935  56.110  70.018  1.00  0.00           C
ATOM   1858  CG  ASN A 109      26.205  56.380  69.308  1.00  0.00           C
ATOM   1859  OD1 ASN A 109      26.295  57.490  68.798  1.00  0.00           O
ATOM   1860  ND2 ASN A 109      27.115  55.390  69.218  1.00  0.00           N
ATOM   1863  C   ASN A 109      25.385  57.810  71.858  1.00  0.00           C
ATOM   1864  O   ASN A 109      26.475  58.370  71.758  1.00  0.00           O
ATOM   1865  N   ARG A 110      24.265  58.410  72.268  1.00  0.00           N
ATOM   1867  CA  ARG A 110      24.025  59.800  72.438  1.00  0.00           C
ATOM   1869  CB  ARG A 110      22.505  60.020  72.658  1.00  0.00           C
ATOM   1872  CG  ARG A 110      22.125  61.420  72.188  1.00  0.00           C
ATOM   1875  CD  ARG A 110      20.675  61.690  71.828  1.00  0.00           C
ATOM   1878  NE  ARG A 110      19.895  61.850  73.078  1.00  0.00           N
ATOM   1880  CZ  ARG A 110      18.585  61.970  73.068  1.00  0.00           C
ATOM   1881  NH1 ARG A 110      17.925  61.970  71.928  1.00  0.00           N
ATOM   1884  NH2 ARG A 110      17.905  62.000  74.198  1.00  0.00           N
ATOM   1887  C   ARG A 110      24.815  60.400  73.578  1.00  0.00           C
ATOM   1888  O   ARG A 110      24.825  59.880  74.698  1.00  0.00           O
ATOM   1889  N   ILE A 111      25.435  61.560  73.318  1.00  0.00           N
ATOM   1891  CA  ILE A 111      26.255  62.220  74.298  1.00  0.00           C
ATOM   1893  CB  ILE A 111      27.615  62.600  73.708  1.00  0.00           C
ATOM   1895  CG2 ILE A 111      28.515  63.100  74.858  1.00  0.00           C
ATOM   1899  CG1 ILE A 111      28.335  61.550  72.828  1.00  0.00           C
ATOM   1902  CD  ILE A 111      29.365  62.230  71.898  1.00  0.00           C
ATOM   1906  C   ILE A 111      25.525  63.510  74.618  1.00  0.00           C
ATOM   1907  O   ILE A 111      25.615  64.410  73.798  1.00  0.00           O
ATOM   1908  N   PRO A 112      24.775  63.740  75.678  1.00  0.00           N
ATOM   1909  CD  PRO A 112      24.205  62.700  76.518  1.00  0.00           C
ATOM   1912  CA  PRO A 112      24.205  65.060  75.958  1.00  0.00           C
ATOM   1914  CB  PRO A 112      23.455  64.830  77.278  1.00  0.00           C
ATOM   1917  CG  PRO A 112      23.005  63.380  77.168  1.00  0.00           C
ATOM   1920  C   PRO A 112      25.225  66.190  76.018  1.00  0.00           C
ATOM   1921  O   PRO A 112      26.385  65.960  76.348  1.00  0.00           O
ATOM   1922  N   LEU A 113      24.815  67.430  75.708  1.00  0.00           N
ATOM   1924  CA  LEU A 113      25.685  68.580  75.858  1.00  0.00           C
ATOM   1926  CB  LEU A 113      25.805  69.490  74.638  1.00  0.00           C
ATOM   1929  CG  LEU A 113      26.445  68.740  73.508  1.00  0.00           C
ATOM   1931  CD1 LEU A 113      26.385  69.560  72.208  1.00  0.00           C
ATOM   1935  CD2 LEU A 113      27.825  68.240  73.928  1.00  0.00           C
ATOM   1939  C   LEU A 113      25.195  69.480  76.898  1.00  0.00           C
ATOM   1940  O   LEU A 113      24.005  69.640  77.098  1.00  0.00           O
ATOM   1941  N   GLN A 114      26.165  70.120  77.538  1.00  0.00           N
ATOM   1943  CA  GLN A 114      25.985  71.190  78.458  1.00  0.00           C
ATOM   1945  CB  GLN A 114      26.325  70.730  79.888  1.00  0.00           C
ATOM   1948  CG  GLN A 114      27.745  70.120  80.068  1.00  0.00           C
ATOM   1951  CD  GLN A 114      27.825  69.250  81.318  1.00  0.00           C
ATOM   1952  OE1 GLN A 114      26.865  69.060  82.078  1.00  0.00           O
ATOM   1953  NE2 GLN A 114      29.015  68.650  81.538  1.00  0.00           N
ATOM   1956  C   GLN A 114      26.915  72.280  77.998  1.00  0.00           C
ATOM   1957  O   GLN A 114      27.875  72.030  77.258  1.00  0.00           O
ATOM   1958  N   SER A 115      26.685  73.520  78.448  1.00  0.00           N
ATOM   1960  CA  SER A 115      27.675  74.570  78.388  1.00  0.00           C
ATOM   1962  CB  SER A 115      27.155  75.920  78.988  1.00  0.00           C
ATOM   1965  OG  SER A 115      26.665  75.800  80.328  1.00  0.00           O
ATOM   1967  C   SER A 115      29.045  74.190  78.948  1.00  0.00           C
ATOM   1968  O   SER A 115      29.175  73.350  79.848  1.00  0.00           O
ATOM   1969  N   LEU A 116      30.155  74.740  78.388  1.00  0.00           N
ATOM   1971  CA  LEU A 116      31.485  74.530  78.958  1.00  0.00           C
ATOM   1973  CB  LEU A 116      32.675  75.230  78.248  1.00  0.00           C
ATOM   1976  CG  LEU A 116      33.015  74.790  76.808  1.00  0.00           C
ATOM   1978  CD1 LEU A 116      33.065  73.260  76.668  1.00  0.00           C
ATOM   1982  CD2 LEU A 116      32.055  75.430  75.798  1.00  0.00           C
ATOM   1986  C   LEU A 116      31.565  75.040  80.378  1.00  0.00           C
ATOM   1987  O   LEU A 116      31.245  76.190  80.648  1.00  0.00           O
ATOM   1988  N   THR A 117      32.045  74.200  81.308  1.00  0.00           N
ATOM   1990  CA  THR A 117      32.135  74.590  82.698  1.00  0.00           C
ATOM   1992  CB  THR A 117      32.275  73.420  83.668  1.00  0.00           C
ATOM   1994  OG1 THR A 117      31.065  72.680  83.608  1.00  0.00           O
ATOM   1996  CG2 THR A 117      32.455  73.850  85.118  1.00  0.00           C
ATOM   2000  C   THR A 117      33.145  75.690  82.878  1.00  0.00           C
ATOM   2001  O   THR A 117      34.175  75.730  82.198  1.00  0.00           O
ATOM   2002  N   ALA A 118      32.835  76.650  83.748  1.00  0.00           N
ATOM   2004  CA  ALA A 118      33.575  77.850  83.948  1.00  0.00           C
ATOM   2006  CB  ALA A 118      32.595  79.020  83.988  1.00  0.00           C
ATOM   2010  C   ALA A 118      34.365  77.700  85.238  1.00  0.00           C
ATOM   2011  O   ALA A 118      34.125  76.800  86.028  1.00  0.00           O
ATOM   2012  N   ALA A 119      35.375  78.570  85.458  1.00  0.00           N
ATOM   2014  CA  ALA A 119      36.135  78.610  86.678  1.00  0.00           C
ATOM   2016  CB  ALA A 119      37.615  78.280  86.448  1.00  0.00           C
ATOM   2020  C   ALA A 119      35.985  80.010  87.248  1.00  0.00           C
ATOM   2021  O   ALA A 119      36.105  80.990  86.518  1.00  0.00           O
ATOM   2022  N   ASN A 120      35.665  80.100  88.558  1.00  0.00           N
ATOM   2024  CA  ASN A 120      35.645  81.340  89.308  1.00  0.00           C
ATOM   2026  CB  ASN A 120      35.035  81.060  90.708  1.00  0.00           C
ATOM   2029  CG  ASN A 120      34.775  82.320  91.508  1.00  0.00           C
ATOM   2030  OD1 ASN A 120      35.325  82.550  92.588  1.00  0.00           O
ATOM   2031  ND2 ASN A 120      33.905  83.190  90.958  1.00  0.00           N
ATOM   2034  C   ASN A 120      37.015  81.960  89.408  1.00  0.00           C
ATOM   2035  O   ASN A 120      37.185  83.170  89.278  1.00  0.00           O
ATOM   2036  N   ILE A 121      38.045  81.140  89.638  1.00  0.00           N
ATOM   2038  CA  ILE A 121      39.415  81.590  89.708  1.00  0.00           C
ATOM   2040  CB  ILE A 121      40.045  81.430  91.088  1.00  0.00           C
ATOM   2042  CG2 ILE A 121      39.215  82.300  92.078  1.00  0.00           C
ATOM   2046  CG1 ILE A 121      40.135  79.960  91.578  1.00  0.00           C
ATOM   2049  CD  ILE A 121      41.545  79.360  91.438  1.00  0.00           C
ATOM   2053  C   ILE A 121      40.215  80.880  88.648  1.00  0.00           C
ATOM   2054  O   ILE A 121      40.065  79.680  88.398  1.00  0.00           O
ATOM   2055  N   MET A 122      41.125  81.610  87.978  1.00  0.00           N
ATOM   2057  CA  MET A 122      42.065  81.010  87.058  1.00  0.00           C
ATOM   2059  CB  MET A 122      42.025  81.680  85.658  1.00  0.00           C
ATOM   2062  CG  MET A 122      42.545  83.130  85.568  1.00  0.00           C
ATOM   2065  SD  MET A 122      42.335  83.850  83.908  1.00  0.00           S
ATOM   2066  CE  MET A 122      43.355  85.320  84.218  1.00  0.00           C
ATOM   2070  C   MET A 122      43.415  81.170  87.688  1.00  0.00           C
ATOM   2071  O   MET A 122      43.655  82.090  88.478  1.00  0.00           O
ATOM   2072  N   VAL A 123      44.345  80.240  87.398  1.00  0.00           N
ATOM   2074  CA  VAL A 123      45.695  80.360  87.888  1.00  0.00           C
ATOM   2076  CB  VAL A 123      46.055  79.360  88.988  1.00  0.00           C
ATOM   2078  CG1 VAL A 123      45.005  79.430  90.108  1.00  0.00           C
ATOM   2082  CG2 VAL A 123      46.175  77.910  88.498  1.00  0.00           C
ATOM   2086  C   VAL A 123      46.685  80.320  86.738  1.00  0.00           C
ATOM   2087  O   VAL A 123      46.615  79.490  85.838  1.00  0.00           O
ATOM   2088  N   GLU A 124      47.625  81.260  86.768  1.00  0.00           N
ATOM   2090  CA  GLU A 124      48.635  81.440  85.758  1.00  0.00           C
ATOM   2092  CB  GLU A 124      48.195  82.500  84.738  1.00  0.00           C
ATOM   2095  CG  GLU A 124      48.035  83.940  85.308  1.00  0.00           C
ATOM   2098  CD  GLU A 124      47.395  84.890  84.288  1.00  0.00           C
ATOM   2099  OE1 GLU A 124      47.035  84.400  83.188  1.00  0.00           O
ATOM   2100  OE2 GLU A 124      47.235  86.100  84.598  1.00  0.00           O
ATOM   2101  C   GLU A 124      49.925  81.820  86.458  1.00  0.00           C
ATOM   2102  O   GLU A 124      49.945  82.200  87.628  1.00  0.00           O
ATOM   2103  N   GLY A 125      51.075  81.640  85.798  1.00  0.00           N
ATOM   2105  CA  GLY A 125      52.355  81.850  86.418  1.00  0.00           C
ATOM   2108  C   GLY A 125      53.395  81.620  85.388  1.00  0.00           C
ATOM   2109  O   GLY A 125      53.065  81.360  84.238  1.00  0.00           O
ATOM   2110  N   SER A 126      54.675  81.690  85.768  1.00  0.00           N
ATOM   2112  CA  SER A 126      55.745  81.710  84.788  1.00  0.00           C
ATOM   2114  CB  SER A 126      56.195  83.140  84.348  1.00  0.00           C
ATOM   2117  OG  SER A 126      55.095  84.000  84.068  1.00  0.00           O
ATOM   2119  C   SER A 126      56.935  81.060  85.438  1.00  0.00           C
ATOM   2120  O   SER A 126      57.075  81.060  86.658  1.00  0.00           O
ATOM   2121  N   ILE A 127      57.855  80.530  84.608  1.00  0.00           N
ATOM   2123  CA  ILE A 127      59.065  79.860  85.088  1.00  0.00           C
ATOM   2125  CB  ILE A 127      59.625  78.920  84.018  1.00  0.00           C
ATOM   2127  CG2 ILE A 127      60.905  78.190  84.488  1.00  0.00           C
ATOM   2131  CG1 ILE A 127      58.575  77.880  83.588  1.00  0.00           C
ATOM   2134  CD  ILE A 127      58.075  77.030  84.758  1.00  0.00           C
ATOM   2138  C   ILE A 127      60.115  80.840  85.598  1.00  0.00           C
ATOM   2139  O   ILE A 127      61.065  80.460  86.288  1.00  0.00           O
ATOM   2140  N   ILE A 128      59.955  82.160  85.348  1.00  0.00           N
ATOM   2142  CA  ILE A 128      60.745  83.230  85.958  1.00  0.00           C
ATOM   2144  CB  ILE A 128      60.365  83.690  87.378  1.00  0.00           C
ATOM   2146  CG2 ILE A 128      60.325  82.530  88.398  1.00  0.00           C
ATOM   2150  CG1 ILE A 128      61.295  84.830  87.868  1.00  0.00           C
ATOM   2153  CD  ILE A 128      60.675  85.650  88.998  1.00  0.00           C
ATOM   2157  C   ILE A 128      62.245  83.250  85.678  1.00  0.00           C
ATOM   2158  O   ILE A 128      62.755  84.160  85.038  1.00  0.00           O
ATOM   2159  N   GLY A 129      63.025  82.290  86.228  1.00  0.00           N
ATOM   2161  CA  GLY A 129      64.455  82.220  85.958  1.00  0.00           C
ATOM   2164  C   GLY A 129      65.055  80.860  86.218  1.00  0.00           C
ATOM   2165  O   GLY A 129      64.665  80.130  87.128  1.00  0.00           O
ATOM   2166  N   TYR A 130      66.085  80.530  85.438  1.00  0.00           N
ATOM   2168  CA  TYR A 130      66.935  79.380  85.628  1.00  0.00           C
ATOM   2170  CB  TYR A 130      66.805  78.370  84.458  1.00  0.00           C
ATOM   2173  CG  TYR A 130      67.615  77.110  84.668  1.00  0.00           C
ATOM   2174  CD1 TYR A 130      69.005  77.080  84.438  1.00  0.00           C
ATOM   2176  CE1 TYR A 130      69.715  75.870  84.528  1.00  0.00           C
ATOM   2178  CZ  TYR A 130      69.035  74.680  84.788  1.00  0.00           C
ATOM   2179  OH  TYR A 130      69.715  73.450  84.718  1.00  0.00           O
ATOM   2181  CD2 TYR A 130      66.975  75.910  85.018  1.00  0.00           C
ATOM   2183  CE2 TYR A 130      67.675  74.700  85.068  1.00  0.00           C
ATOM   2185  C   TYR A 130      68.315  79.970  85.698  1.00  0.00           C
ATOM   2186  O   TYR A 130      68.695  80.740  84.818  1.00  0.00           O
ATOM   2187  N   GLU A 131      69.125  79.640  86.718  1.00  0.00           N
ATOM   2189  CA  GLU A 131      70.505  80.070  86.718  1.00  0.00           C
ATOM   2191  CB  GLU A 131      70.805  81.040  87.868  1.00  0.00           C
ATOM   2194  CG  GLU A 131      72.255  81.600  87.818  1.00  0.00           C
ATOM   2197  CD  GLU A 131      72.445  82.750  86.848  1.00  0.00           C
ATOM   2198  OE1 GLU A 131      71.445  83.250  86.278  1.00  0.00           O
ATOM   2199  OE2 GLU A 131      73.615  83.230  86.788  1.00  0.00           O
ATOM   2200  C   GLU A 131      71.405  78.850  86.818  1.00  0.00           C
ATOM   2201  O   GLU A 131      71.205  78.000  87.678  1.00  0.00           O
ATOM   2202  N   SER A 132      72.395  78.720  85.918  1.00  0.00           N
ATOM   2204  CA  SER A 132      73.285  77.580  85.908  1.00  0.00           C
ATOM   2206  CB  SER A 132      73.645  77.040  84.498  1.00  0.00           C
ATOM   2209  OG  SER A 132      73.905  78.090  83.578  1.00  0.00           O
ATOM   2211  C   SER A 132      74.555  77.780  86.718  1.00  0.00           C
ATOM   2212  O   SER A 132      75.085  78.880  86.838  1.00  0.00           O
ATOM   2213  N   ASN A 133      75.065  76.680  87.298  1.00  0.00           N
ATOM   2215  CA  ASN A 133      76.275  76.650  88.098  1.00  0.00           C
ATOM   2217  CB  ASN A 133      77.525  76.640  87.168  1.00  0.00           C
ATOM   2220  CG  ASN A 133      77.495  75.390  86.278  1.00  0.00           C
ATOM   2221  OD1 ASN A 133      77.055  74.320  86.708  1.00  0.00           O
ATOM   2222  ND2 ASN A 133      77.945  75.500  85.008  1.00  0.00           N
ATOM   2225  C   ASN A 133      76.365  77.730  89.188  1.00  0.00           C
ATOM   2226  O   ASN A 133      77.385  78.400  89.388  1.00  0.00           O
ATOM   2227  N   VAL A 134      75.275  77.920  89.958  1.00  0.00           N
ATOM   2229  CA  VAL A 134      75.105  78.970  90.968  1.00  0.00           C
ATOM   2231  CB  VAL A 134      73.685  78.950  91.548  1.00  0.00           C
ATOM   2233  CG1 VAL A 134      73.515  79.960  92.698  1.00  0.00           C
ATOM   2237  CG2 VAL A 134      72.695  79.210  90.408  1.00  0.00           C
ATOM   2241  C   VAL A 134      76.105  78.880  92.098  1.00  0.00           C
ATOM   2242  O   VAL A 134      76.595  79.870  92.648  1.00  0.00           O
ATOM   2243  N   LYS A 135      76.435  77.640  92.468  1.00  0.00           N
ATOM   2245  CA  LYS A 135      77.555  77.320  93.298  1.00  0.00           C
ATOM   2247  CB  LYS A 135      77.105  76.930  94.728  1.00  0.00           C
ATOM   2250  CG  LYS A 135      76.315  78.050  95.428  1.00  0.00           C
ATOM   2253  CD  LYS A 135      75.935  77.660  96.868  1.00  0.00           C
ATOM   2256  CE  LYS A 135      75.565  78.830  97.778  1.00  0.00           C
ATOM   2259  NZ  LYS A 135      75.045  78.340  99.068  1.00  0.00           N
ATOM   2263  C   LYS A 135      78.205  76.160  92.588  1.00  0.00           C
ATOM   2264  O   LYS A 135      77.565  75.470  91.788  1.00  0.00           O
ATOM   2265  N   SER A 136      79.505  75.960  92.828  1.00  0.00           N
ATOM   2267  CA  SER A 136      80.215  74.810  92.328  1.00  0.00           C
ATOM   2269  CB  SER A 136      80.705  74.960  90.858  1.00  0.00           C
ATOM   2272  OG  SER A 136      81.525  73.860  90.438  1.00  0.00           O
ATOM   2274  C   SER A 136      81.395  74.650  93.238  1.00  0.00           C
ATOM   2275  O   SER A 136      81.855  75.610  93.848  1.00  0.00           O
ATOM   2276  N   GLY A 137      81.925  73.420  93.358  1.00  0.00           N
ATOM   2278  CA  GLY A 137      83.165  73.200  94.078  1.00  0.00           C
ATOM   2281  C   GLY A 137      83.765  71.900  93.648  1.00  0.00           C
ATOM   2282  O   GLY A 137      83.185  71.180  92.838  1.00  0.00           O
ATOM   2283  N   GLY A 138      84.895  71.520  94.248  1.00  0.00           N
ATOM   2285  CA  GLY A 138      85.465  70.210  93.998  1.00  0.00           C
ATOM   2288  C   GLY A 138      86.685  69.980  94.828  1.00  0.00           C
ATOM   2289  O   GLY A 138      87.475  70.900  95.048  1.00  0.00           O
ATOM   2290  N   VAL A 139      86.865  68.740  95.288  1.00  0.00           N
ATOM   2292  CA  VAL A 139      87.905  68.340  96.208  1.00  0.00           C
ATOM   2294  CB  VAL A 139      87.405  68.180  97.648  1.00  0.00           C
ATOM   2296  CG1 VAL A 139      88.555  67.720  98.568  1.00  0.00           C
ATOM   2300  CG2 VAL A 139      86.865  69.520  98.158  1.00  0.00           C
ATOM   2304  C   VAL A 139      88.425  67.000  95.748  1.00  0.00           C
ATOM   2305  O   VAL A 139      87.735  65.980  95.798  1.00  0.00           O
ATOM   2306  N   GLY A 140      89.715  66.940  95.358  1.00  0.00           N
ATOM   2308  CA  GLY A 140      90.315  65.700  94.918  1.00  0.00           C
ATOM   2311  C   GLY A 140      91.775  65.780  95.178  1.00  0.00           C
ATOM   2312  O   GLY A 140      92.345  66.860  95.268  1.00  0.00           O
ATOM   2313  N   ALA A 141      92.395  64.600  95.318  1.00  0.00           N
ATOM   2315  CA  ALA A 141      93.815  64.480  95.508  1.00  0.00           C
ATOM   2317  CB  ALA A 141      94.215  64.920  96.918  1.00  0.00           C
ATOM   2321  C   ALA A 141      94.245  63.050  95.308  1.00  0.00           C
ATOM   2322  O   ALA A 141      93.495  62.100  95.558  1.00  0.00           O
ATOM   2323  N   ARG A 142      95.515  62.850  94.928  1.00  0.00           N
ATOM   2325  CA  ARG A 142      96.195  61.590  95.018  1.00  0.00           C
ATOM   2327  CB  ARG A 142      97.115  61.430  93.778  1.00  0.00           C
ATOM   2330  CG  ARG A 142      96.315  61.460  92.468  1.00  0.00           C
ATOM   2333  CD  ARG A 142      95.825  60.080  92.028  1.00  0.00           C
ATOM   2336  NE  ARG A 142      97.015  59.350  91.508  1.00  0.00           N
ATOM   2338  CZ  ARG A 142      97.385  59.380  90.238  1.00  0.00           C
ATOM   2339  NH1 ARG A 142      96.945  60.250  89.358  1.00  0.00           N
ATOM   2342  NH2 ARG A 142      98.285  58.540  89.808  1.00  0.00           N
ATOM   2345  C   ARG A 142      96.995  61.550  96.298  1.00  0.00           C
ATOM   2346  O   ARG A 142      97.695  62.500  96.648  1.00  0.00           O
ATOM   2347  N   TYR A 143      96.895  60.420  97.028  1.00  0.00           N
ATOM   2349  CA  TYR A 143      97.775  60.110  98.138  1.00  0.00           C
ATOM   2351  CB  TYR A 143      97.085  59.810  99.528  1.00  0.00           C
ATOM   2354  CG  TYR A 143      95.755  60.480  99.788  1.00  0.00           C
ATOM   2355  CD1 TYR A 143      94.635  60.210  98.988  1.00  0.00           C
ATOM   2357  CE1 TYR A 143      93.395  60.820  99.248  1.00  0.00           C
ATOM   2359  CZ  TYR A 143      93.265  61.660 100.358  1.00  0.00           C
ATOM   2360  OH  TYR A 143      92.075  62.400 100.508  1.00  0.00           O
ATOM   2362  CD2 TYR A 143      95.585  61.270 100.938  1.00  0.00           C
ATOM   2364  CE2 TYR A 143      94.325  61.830 101.238  1.00  0.00           C
ATOM   2366  C   TYR A 143      98.505  58.860  97.658  1.00  0.00           C
ATOM   2367  O   TYR A 143      97.945  57.770  97.528  1.00  0.00           O
ATOM   2368  N   PHE A 144      99.805  58.960  97.358  1.00  0.00           N
ATOM   2370  CA  PHE A 144     100.545  57.910  96.668  1.00  0.00           C
ATOM   2372  CB  PHE A 144     100.905  56.780  97.678  1.00  0.00           C
ATOM   2375  CG  PHE A 144     102.075  55.940  97.238  1.00  0.00           C
ATOM   2376  CD1 PHE A 144     101.965  54.560  96.998  1.00  0.00           C
ATOM   2378  CE1 PHE A 144     103.085  53.820  96.578  1.00  0.00           C
ATOM   2380  CZ  PHE A 144     104.325  54.460  96.428  1.00  0.00           C
ATOM   2382  CD2 PHE A 144     103.335  56.550  97.128  1.00  0.00           C
ATOM   2384  CE2 PHE A 144     104.455  55.820  96.718  1.00  0.00           C
ATOM   2386  C   PHE A 144      99.875  57.450  95.358  1.00  0.00           C
ATOM   2387  O   PHE A 144      99.545  58.270  94.498  1.00  0.00           O
ATOM   2388  N   GLY A 145      99.685  56.130  95.178  1.00  0.00           N
ATOM   2390  CA  GLY A 145      99.165  55.510  93.958  1.00  0.00           C
ATOM   2393  C   GLY A 145      97.685  55.510  93.848  1.00  0.00           C
ATOM   2394  O   GLY A 145      97.145  54.980  92.888  1.00  0.00           O
ATOM   2395  N   ILE A 146      96.955  56.070  94.818  1.00  0.00           N
ATOM   2397  CA  ILE A 146      95.515  56.000  94.838  1.00  0.00           C
ATOM   2399  CB  ILE A 146      95.045  55.010  95.888  1.00  0.00           C
ATOM   2401  CG2 ILE A 146      93.505  54.970  95.888  1.00  0.00           C
ATOM   2405  CG1 ILE A 146      95.635  53.610  95.628  1.00  0.00           C
ATOM   2408  CD  ILE A 146      95.305  52.600  96.718  1.00  0.00           C
ATOM   2412  C   ILE A 146      94.985  57.390  95.088  1.00  0.00           C
ATOM   2413  O   ILE A 146      95.555  58.160  95.858  1.00  0.00           O
ATOM   2414  N   GLY A 147      93.905  57.770  94.388  1.00  0.00           N
ATOM   2416  CA  GLY A 147      93.255  59.040  94.628  1.00  0.00           C
ATOM   2419  C   GLY A 147      91.795  58.940  94.348  1.00  0.00           C
ATOM   2420  O   GLY A 147      91.305  57.990  93.738  1.00  0.00           O
ATOM   2421  N   ALA A 148      91.075  59.970  94.768  1.00  0.00           N
ATOM   2423  CA  ALA A 148      89.695  60.150  94.418  1.00  0.00           C
ATOM   2425  CB  ALA A 148      88.735  59.560  95.468  1.00  0.00           C
ATOM   2429  C   ALA A 148      89.485  61.630  94.268  1.00  0.00           C
ATOM   2430  O   ALA A 148      90.295  62.440  94.728  1.00  0.00           O
ATOM   2431  N   ASP A 149      88.385  61.990  93.598  1.00  0.00           N
ATOM   2433  CA  ASP A 149      88.015  63.350  93.338  1.00  0.00           C
ATOM   2435  CB  ASP A 149      88.695  63.880  92.058  1.00  0.00           C
ATOM   2438  CG  ASP A 149      88.155  65.220  91.608  1.00  0.00           C
ATOM   2439  OD1 ASP A 149      87.455  65.260  90.578  1.00  0.00           O
ATOM   2440  OD2 ASP A 149      88.415  66.220  92.328  1.00  0.00           O
ATOM   2441  C   ASP A 149      86.495  63.390  93.288  1.00  0.00           C
ATOM   2442  O   ASP A 149      85.835  62.450  92.828  1.00  0.00           O
ATOM   2443  N   THR A 150      85.925  64.490  93.798  1.00  0.00           N
ATOM   2445  CA  THR A 150      84.505  64.710  93.758  1.00  0.00           C
ATOM   2447  CB  THR A 150      83.715  64.330  95.008  1.00  0.00           C
ATOM   2449  OG1 THR A 150      83.955  65.150  96.138  1.00  0.00           O
ATOM   2451  CG2 THR A 150      84.065  62.900  95.418  1.00  0.00           C
ATOM   2455  C   THR A 150      84.285  66.170  93.448  1.00  0.00           C
ATOM   2456  O   THR A 150      84.885  67.070  94.038  1.00  0.00           O
ATOM   2457  N   GLN A 151      83.385  66.420  92.488  1.00  0.00           N
ATOM   2459  CA  GLN A 151      82.955  67.750  92.148  1.00  0.00           C
ATOM   2461  CB  GLN A 151      83.405  68.190  90.728  1.00  0.00           C
ATOM   2464  CG  GLN A 151      84.905  67.920  90.398  1.00  0.00           C
ATOM   2467  CD  GLN A 151      85.345  68.400  89.008  1.00  0.00           C
ATOM   2468  OE1 GLN A 151      86.535  68.560  88.738  1.00  0.00           O
ATOM   2469  NE2 GLN A 151      84.385  68.670  88.088  1.00  0.00           N
ATOM   2472  C   GLN A 151      81.435  67.740  92.238  1.00  0.00           C
ATOM   2473  O   GLN A 151      80.765  66.730  92.018  1.00  0.00           O
ATOM   2474  N   TYR A 152      80.855  68.910  92.518  1.00  0.00           N
ATOM   2476  CA  TYR A 152      79.415  69.060  92.488  1.00  0.00           C
ATOM   2478  CB  TYR A 152      78.765  68.850  93.888  1.00  0.00           C
ATOM   2481  CG  TYR A 152      78.755  70.070  94.778  1.00  0.00           C
ATOM   2482  CD1 TYR A 152      79.955  70.690  95.168  1.00  0.00           C
ATOM   2484  CE1 TYR A 152      79.935  71.880  95.918  1.00  0.00           C
ATOM   2486  CZ  TYR A 152      78.715  72.450  96.278  1.00  0.00           C
ATOM   2487  OH  TYR A 152      78.715  73.700  96.928  1.00  0.00           O
ATOM   2489  CD2 TYR A 152      77.535  70.640  95.178  1.00  0.00           C
ATOM   2491  CE2 TYR A 152      77.525  71.830  95.928  1.00  0.00           C
ATOM   2493  C   TYR A 152      79.105  70.430  91.888  1.00  0.00           C
ATOM   2494  O   TYR A 152      79.885  71.370  91.958  1.00  0.00           O
ATOM   2495  N   GLN A 153      77.925  70.540  91.278  1.00  0.00           N
ATOM   2497  CA  GLN A 153      77.465  71.750  90.628  1.00  0.00           C
ATOM   2499  CB  GLN A 153      77.675  71.820  89.098  1.00  0.00           C
ATOM   2502  CG  GLN A 153      79.175  71.760  88.738  1.00  0.00           C
ATOM   2505  CD  GLN A 153      79.485  72.240  87.328  1.00  0.00           C
ATOM   2506  OE1 GLN A 153      80.275  73.180  87.158  1.00  0.00           O
ATOM   2507  NE2 GLN A 153      78.945  71.550  86.288  1.00  0.00           N
ATOM   2510  C   GLN A 153      76.015  71.820  90.978  1.00  0.00           C
ATOM   2511  O   GLN A 153      75.385  70.810  91.298  1.00  0.00           O
ATOM   2512  N   LEU A 154      75.485  73.040  91.038  1.00  0.00           N
ATOM   2514  CA  LEU A 154      74.095  73.190  91.338  1.00  0.00           C
ATOM   2516  CB  LEU A 154      73.745  73.290  92.858  1.00  0.00           C
ATOM   2519  CG  LEU A 154      74.385  74.420  93.708  1.00  0.00           C
ATOM   2521  CD1 LEU A 154      73.655  75.750  93.538  1.00  0.00           C
ATOM   2525  CD2 LEU A 154      74.355  74.080  95.208  1.00  0.00           C
ATOM   2529  C   LEU A 154      73.585  74.340  90.518  1.00  0.00           C
ATOM   2530  O   LEU A 154      74.315  75.280  90.188  1.00  0.00           O
ATOM   2531  N   ASP A 155      72.305  74.250  90.178  1.00  0.00           N
ATOM   2533  CA  ASP A 155      71.645  75.180  89.318  1.00  0.00           C
ATOM   2535  CB  ASP A 155      71.335  74.580  87.908  1.00  0.00           C
ATOM   2538  CG  ASP A 155      72.575  74.140  87.128  1.00  0.00           C
ATOM   2539  OD1 ASP A 155      73.425  73.370  87.638  1.00  0.00           O
ATOM   2540  OD2 ASP A 155      72.675  74.510  85.928  1.00  0.00           O
ATOM   2541  C   ASP A 155      70.405  75.580  90.098  1.00  0.00           C
ATOM   2542  O   ASP A 155      69.985  74.910  91.038  1.00  0.00           O
ATOM   2543  N   GLN A 156      69.825  76.740  89.778  1.00  0.00           N
ATOM   2545  CA  GLN A 156      68.695  77.270  90.498  1.00  0.00           C
ATOM   2547  CB  GLN A 156      68.965  78.660  91.108  1.00  0.00           C
ATOM   2550  CG  GLN A 156      67.795  79.210  91.948  1.00  0.00           C
ATOM   2553  CD  GLN A 156      68.195  80.520  92.608  1.00  0.00           C
ATOM   2554  OE1 GLN A 156      69.165  81.170  92.218  1.00  0.00           O
ATOM   2555  NE2 GLN A 156      67.405  80.960  93.618  1.00  0.00           N
ATOM   2558  C   GLN A 156      67.535  77.400  89.568  1.00  0.00           C
ATOM   2559  O   GLN A 156      67.675  77.770  88.408  1.00  0.00           O
ATOM   2560  N   ILE A 157      66.325  77.110  90.058  1.00  0.00           N
ATOM   2562  CA  ILE A 157      65.145  77.240  89.238  1.00  0.00           C
ATOM   2564  CB  ILE A 157      64.815  75.900  88.608  1.00  0.00           C
ATOM   2566  CG2 ILE A 157      64.265  74.920  89.668  1.00  0.00           C
ATOM   2570  CG1 ILE A 157      64.025  76.000  87.268  1.00  0.00           C
ATOM   2573  CD  ILE A 157      62.635  76.640  87.278  1.00  0.00           C
ATOM   2577  C   ILE A 157      64.085  77.770  90.178  1.00  0.00           C
ATOM   2578  O   ILE A 157      64.075  77.460  91.368  1.00  0.00           O
ATOM   2579  N   ALA A 158      63.205  78.630  89.668  1.00  0.00           N
ATOM   2581  CA  ALA A 158      62.155  79.230  90.448  1.00  0.00           C
ATOM   2583  CB  ALA A 158      62.465  80.690  90.818  1.00  0.00           C
ATOM   2587  C   ALA A 158      60.865  79.130  89.708  1.00  0.00           C
ATOM   2588  O   ALA A 158      60.825  78.780  88.538  1.00  0.00           O
ATOM   2589  N   VAL A 159      59.745  79.420  90.378  1.00  0.00           N
ATOM   2591  CA  VAL A 159      58.485  79.500  89.668  1.00  0.00           C
ATOM   2593  CB  VAL A 159      57.805  78.130  89.598  1.00  0.00           C
ATOM   2595  CG1 VAL A 159      57.015  77.780  90.878  1.00  0.00           C
ATOM   2599  CG2 VAL A 159      56.905  78.070  88.358  1.00  0.00           C
ATOM   2603  C   VAL A 159      57.675  80.570  90.358  1.00  0.00           C
ATOM   2604  O   VAL A 159      57.835  80.800  91.558  1.00  0.00           O
ATOM   2605  N   ASN A 160      56.825  81.260  89.578  1.00  0.00           N
ATOM   2607  CA  ASN A 160      55.825  82.190  90.058  1.00  0.00           C
ATOM   2609  CB  ASN A 160      55.975  83.570  89.338  1.00  0.00           C
ATOM   2612  CG  ASN A 160      55.035  84.650  89.868  1.00  0.00           C
ATOM   2613  OD1 ASN A 160      53.955  84.380  90.398  1.00  0.00           O
ATOM   2614  ND2 ASN A 160      55.435  85.940  89.768  1.00  0.00           N
ATOM   2617  C   ASN A 160      54.495  81.500  89.788  1.00  0.00           C
ATOM   2618  O   ASN A 160      54.305  80.940  88.708  1.00  0.00           O
ATOM   2619  N   LEU A 161      53.575  81.490  90.748  1.00  0.00           N
ATOM   2621  CA  LEU A 161      52.205  81.090  90.508  1.00  0.00           C
ATOM   2623  CB  LEU A 161      51.855  79.700  91.108  1.00  0.00           C
ATOM   2626  CG  LEU A 161      52.645  78.490  90.568  1.00  0.00           C
ATOM   2628  CD1 LEU A 161      52.315  77.250  91.408  1.00  0.00           C
ATOM   2632  CD2 LEU A 161      52.345  78.190  89.098  1.00  0.00           C
ATOM   2636  C   LEU A 161      51.325  82.140  91.148  1.00  0.00           C
ATOM   2637  O   LEU A 161      51.605  82.610  92.248  1.00  0.00           O
ATOM   2638  N   ARG A 162      50.235  82.560  90.468  1.00  0.00           N
ATOM   2640  CA  ARG A 162      49.345  83.580  90.958  1.00  0.00           C
ATOM   2642  CB  ARG A 162      49.505  84.920  90.178  1.00  0.00           C
ATOM   2645  CG  ARG A 162      50.925  85.500  90.228  1.00  0.00           C
ATOM   2648  CD  ARG A 162      50.965  87.000  89.918  1.00  0.00           C
ATOM   2651  NE  ARG A 162      50.495  87.130  88.498  1.00  0.00           N
ATOM   2653  CZ  ARG A 162      51.315  87.260  87.458  1.00  0.00           C
ATOM   2654  NH1 ARG A 162      52.605  87.430  87.588  1.00  0.00           N
ATOM   2657  NH2 ARG A 162      50.775  87.190  86.248  1.00  0.00           N
ATOM   2660  C   ARG A 162      47.895  83.180  90.778  1.00  0.00           C
ATOM   2661  O   ARG A 162      47.475  82.770  89.698  1.00  0.00           O
ATOM   2662  N   VAL A 163      47.055  83.360  91.828  1.00  0.00           N
ATOM   2664  CA  VAL A 163      45.615  83.250  91.688  1.00  0.00           C
ATOM   2666  CB  VAL A 163      44.845  82.910  92.978  1.00  0.00           C
ATOM   2668  CG1 VAL A 163      43.335  82.800  92.668  1.00  0.00           C
ATOM   2672  CG2 VAL A 163      45.275  81.570  93.588  1.00  0.00           C
ATOM   2676  C   VAL A 163      45.095  84.560  91.148  1.00  0.00           C
ATOM   2677  O   VAL A 163      45.375  85.630  91.678  1.00  0.00           O
ATOM   2678  N   VAL A 164      44.295  84.510  90.068  1.00  0.00           N
ATOM   2680  CA  VAL A 164      43.615  85.680  89.548  1.00  0.00           C
ATOM   2682  CB  VAL A 164      44.035  85.990  88.108  1.00  0.00           C
ATOM   2684  CG1 VAL A 164      43.385  87.310  87.638  1.00  0.00           C
ATOM   2688  CG2 VAL A 164      45.575  86.080  88.038  1.00  0.00           C
ATOM   2692  C   VAL A 164      42.115  85.430  89.638  1.00  0.00           C
ATOM   2693  O   VAL A 164      41.605  84.380  89.238  1.00  0.00           O
ATOM   2694  N   ASN A 165      41.355  86.390  90.208  1.00  0.00           N
ATOM   2696  CA  ASN A 165      39.895  86.350  90.238  1.00  0.00           C
ATOM   2698  CB  ASN A 165      39.345  87.300  91.328  1.00  0.00           C
ATOM   2701  CG  ASN A 165      37.835  87.150  91.568  1.00  0.00           C
ATOM   2702  OD1 ASN A 165      37.155  86.360  90.928  1.00  0.00           O
ATOM   2703  ND2 ASN A 165      37.285  87.930  92.528  1.00  0.00           N
ATOM   2706  C   ASN A 165      39.325  86.760  88.898  1.00  0.00           C
ATOM   2707  O   ASN A 165      39.535  87.880  88.438  1.00  0.00           O
ATOM   2708  N   VAL A 166      38.545  85.880  88.258  1.00  0.00           N
ATOM   2710  CA  VAL A 166      37.945  86.140  86.958  1.00  0.00           C
ATOM   2712  CB  VAL A 166      37.345  84.860  86.398  1.00  0.00           C
ATOM   2714  CG1 VAL A 166      36.805  85.060  84.968  1.00  0.00           C
ATOM   2718  CG2 VAL A 166      38.435  83.780  86.398  1.00  0.00           C
ATOM   2722  C   VAL A 166      36.965  87.320  86.988  1.00  0.00           C
ATOM   2723  O   VAL A 166      36.965  88.140  86.078  1.00  0.00           O
ATOM   2724  N   SER A 167      36.165  87.470  88.068  1.00  0.00           N
ATOM   2726  CA  SER A 167      35.215  88.580  88.248  1.00  0.00           C
ATOM   2728  CB  SER A 167      34.365  88.500  89.558  1.00  0.00           C
ATOM   2731  OG  SER A 167      33.385  87.470  89.498  1.00  0.00           O
ATOM   2733  C   SER A 167      35.815  89.970  88.218  1.00  0.00           C
ATOM   2734  O   SER A 167      35.255  90.900  87.638  1.00  0.00           O
ATOM   2735  N   THR A 168      36.965  90.170  88.898  1.00  0.00           N
ATOM   2737  CA  THR A 168      37.485  91.500  89.198  1.00  0.00           C
ATOM   2739  CB  THR A 168      37.695  91.690  90.698  1.00  0.00           C
ATOM   2741  OG1 THR A 168      38.515  90.680  91.258  1.00  0.00           O
ATOM   2743  CG2 THR A 168      36.355  91.600  91.438  1.00  0.00           C
ATOM   2747  C   THR A 168      38.825  91.770  88.538  1.00  0.00           C
ATOM   2748  O   THR A 168      39.305  92.900  88.478  1.00  0.00           O
ATOM   2749  N   GLY A 169      39.505  90.700  88.048  1.00  0.00           N
ATOM   2751  CA  GLY A 169      40.825  90.810  87.468  1.00  0.00           C
ATOM   2754  C   GLY A 169      41.915  91.010  88.478  1.00  0.00           C
ATOM   2755  O   GLY A 169      43.085  91.160  88.138  1.00  0.00           O
ATOM   2756  N   GLU A 170      41.545  91.020  89.768  1.00  0.00           N
ATOM   2758  CA  GLU A 170      42.435  91.200  90.878  1.00  0.00           C
ATOM   2760  CB  GLU A 170      41.675  91.570  92.178  1.00  0.00           C
ATOM   2763  CG  GLU A 170      40.885  92.900  92.078  1.00  0.00           C
ATOM   2766  CD  GLU A 170      39.745  93.050  93.098  1.00  0.00           C
ATOM   2767  OE1 GLU A 170      39.165  92.000  93.478  1.00  0.00           O
ATOM   2768  OE2 GLU A 170      39.385  94.220  93.408  1.00  0.00           O
ATOM   2769  C   GLU A 170      43.275  89.950  91.068  1.00  0.00           C
ATOM   2770  O   GLU A 170      42.815  88.810  90.938  1.00  0.00           O
ATOM   2771  N   ILE A 171      44.555  90.130  91.368  1.00  0.00           N
ATOM   2773  CA  ILE A 171      45.405  89.060  91.828  1.00  0.00           C
ATOM   2775  CB  ILE A 171      46.875  89.370  91.628  1.00  0.00           C
ATOM   2777  CG2 ILE A 171      47.715  88.210  92.188  1.00  0.00           C
ATOM   2781  CG1 ILE A 171      47.205  89.600  90.128  1.00  0.00           C
ATOM   2784  CD  ILE A 171      47.015  91.040  89.638  1.00  0.00           C
ATOM   2788  C   ILE A 171      45.045  88.810  93.278  1.00  0.00           C
ATOM   2789  O   ILE A 171      45.015  89.740  94.068  1.00  0.00           O
ATOM   2790  N   LEU A 172      44.695  87.550  93.608  1.00  0.00           N
ATOM   2792  CA  LEU A 172      44.275  87.150  94.938  1.00  0.00           C
ATOM   2794  CB  LEU A 172      43.195  86.040  94.838  1.00  0.00           C
ATOM   2797  CG  LEU A 172      41.935  86.410  94.008  1.00  0.00           C
ATOM   2799  CD1 LEU A 172      40.905  85.270  94.108  1.00  0.00           C
ATOM   2803  CD2 LEU A 172      41.365  87.770  94.438  1.00  0.00           C
ATOM   2807  C   LEU A 172      45.435  86.580  95.728  1.00  0.00           C
ATOM   2808  O   LEU A 172      45.405  86.540  96.958  1.00  0.00           O
ATOM   2809  N   SER A 173      46.495  86.140  95.028  1.00  0.00           N
ATOM   2811  CA  SER A 173      47.725  85.710  95.658  1.00  0.00           C
ATOM   2813  CB  SER A 173      47.635  84.330  96.358  1.00  0.00           C
ATOM   2816  OG  SER A 173      47.215  83.310  95.448  1.00  0.00           O
ATOM   2818  C   SER A 173      48.805  85.650  94.608  1.00  0.00           C
ATOM   2819  O   SER A 173      48.555  85.530  93.408  1.00  0.00           O
ATOM   2820  N   SER A 174      50.065  85.760  95.028  1.00  0.00           N
ATOM   2822  CA  SER A 174      51.205  85.600  94.158  1.00  0.00           C
ATOM   2824  CB  SER A 174      51.715  86.970  93.638  1.00  0.00           C
ATOM   2827  OG  SER A 174      52.765  86.830  92.678  1.00  0.00           O
ATOM   2829  C   SER A 174      52.235  84.960  95.028  1.00  0.00           C
ATOM   2830  O   SER A 174      52.535  85.490  96.098  1.00  0.00           O
ATOM   2831  N   VAL A 175      52.775  83.790  94.628  1.00  0.00           N
ATOM   2833  CA  VAL A 175      53.775  83.090  95.398  1.00  0.00           C
ATOM   2835  CB  VAL A 175      53.325  81.770  96.038  1.00  0.00           C
ATOM   2837  CG1 VAL A 175      52.155  82.060  96.998  1.00  0.00           C
ATOM   2841  CG2 VAL A 175      52.945  80.710  94.978  1.00  0.00           C
ATOM   2845  C   VAL A 175      54.945  82.840  94.498  1.00  0.00           C
ATOM   2846  O   VAL A 175      54.805  82.430  93.348  1.00  0.00           O
ATOM   2847  N   ASN A 176      56.165  83.070  95.008  1.00  0.00           N
ATOM   2849  CA  ASN A 176      57.365  82.690  94.308  1.00  0.00           C
ATOM   2851  CB  ASN A 176      58.315  83.900  94.148  1.00  0.00           C
ATOM   2854  CG  ASN A 176      57.785  84.870  93.108  1.00  0.00           C
ATOM   2855  OD1 ASN A 176      57.475  84.500  91.978  1.00  0.00           O
ATOM   2856  ND2 ASN A 176      57.735  86.180  93.438  1.00  0.00           N
ATOM   2859  C   ASN A 176      58.045  81.600  95.108  1.00  0.00           C
ATOM   2860  O   ASN A 176      58.305  81.730  96.308  1.00  0.00           O
ATOM   2861  N   THR A 177      58.375  80.490  94.448  1.00  0.00           N
ATOM   2863  CA  THR A 177      59.045  79.350  95.068  1.00  0.00           C
ATOM   2865  CB  THR A 177      58.225  78.060  95.198  1.00  0.00           C
ATOM   2867  OG1 THR A 177      58.165  77.280  94.018  1.00  0.00           O
ATOM   2869  CG2 THR A 177      56.785  78.400  95.608  1.00  0.00           C
ATOM   2873  C   THR A 177      60.325  79.140  94.308  1.00  0.00           C
ATOM   2874  O   THR A 177      60.635  79.840  93.348  1.00  0.00           O
ATOM   2875  N   SER A 178      61.145  78.210  94.788  1.00  0.00           N
ATOM   2877  CA  SER A 178      62.455  78.010  94.218  1.00  0.00           C
ATOM   2879  CB  SER A 178      63.445  79.130  94.638  1.00  0.00           C
ATOM   2882  OG  SER A 178      64.795  78.970  94.198  1.00  0.00           O
ATOM   2884  C   SER A 178      62.865  76.630  94.618  1.00  0.00           C
ATOM   2885  O   SER A 178      62.345  76.050  95.578  1.00  0.00           O
ATOM   2886  N   LYS A 179      63.785  76.040  93.848  1.00  0.00           N
ATOM   2888  CA  LYS A 179      64.265  74.710  94.048  1.00  0.00           C
ATOM   2890  CB  LYS A 179      63.385  73.650  93.318  1.00  0.00           C
ATOM   2893  CG  LYS A 179      63.895  72.190  93.278  1.00  0.00           C
ATOM   2896  CD  LYS A 179      63.985  71.500  94.658  1.00  0.00           C
ATOM   2899  CE  LYS A 179      64.835  70.210  94.748  1.00  0.00           C
ATOM   2902  NZ  LYS A 179      64.625  69.300  93.618  1.00  0.00           N
ATOM   2906  C   LYS A 179      65.685  74.730  93.558  1.00  0.00           C
ATOM   2907  O   LYS A 179      66.035  75.540  92.698  1.00  0.00           O
ATOM   2908  N   THR A 180      66.575  73.910  94.108  1.00  0.00           N
ATOM   2910  CA  THR A 180      67.915  73.770  93.568  1.00  0.00           C
ATOM   2912  CB  THR A 180      68.985  73.850  94.648  1.00  0.00           C
ATOM   2914  OG1 THR A 180      70.295  74.000  94.138  1.00  0.00           O
ATOM   2916  CG2 THR A 180      68.955  72.630  95.578  1.00  0.00           C
ATOM   2920  C   THR A 180      67.965  72.460  92.838  1.00  0.00           C
ATOM   2921  O   THR A 180      67.165  71.560  93.098  1.00  0.00           O
ATOM   2922  N   ILE A 181      68.845  72.350  91.848  1.00  0.00           N
ATOM   2924  CA  ILE A 181      68.995  71.140  91.068  1.00  0.00           C
ATOM   2926  CB  ILE A 181      68.865  71.470  89.568  1.00  0.00           C
ATOM   2928  CG2 ILE A 181      69.145  70.220  88.728  1.00  0.00           C
ATOM   2932  CG1 ILE A 181      67.475  72.060  89.208  1.00  0.00           C
ATOM   2935  CD  ILE A 181      67.485  72.890  87.928  1.00  0.00           C
ATOM   2939  C   ILE A 181      70.385  70.650  91.388  1.00  0.00           C
ATOM   2940  O   ILE A 181      71.335  71.420  91.278  1.00  0.00           O
ATOM   2941  N   LEU A 182      70.575  69.390  91.828  1.00  0.00           N
ATOM   2943  CA  LEU A 182      71.885  68.910  92.218  1.00  0.00           C
ATOM   2945  CB  LEU A 182      71.855  68.220  93.608  1.00  0.00           C
ATOM   2948  CG  LEU A 182      73.225  67.740  94.108  1.00  0.00           C
ATOM   2950  CD1 LEU A 182      74.215  68.890  94.288  1.00  0.00           C
ATOM   2954  CD2 LEU A 182      73.095  66.990  95.428  1.00  0.00           C
ATOM   2958  C   LEU A 182      72.545  67.980  91.208  1.00  0.00           C
ATOM   2959  O   LEU A 182      72.015  66.940  90.818  1.00  0.00           O
ATOM   2960  N   SER A 183      73.775  68.310  90.788  1.00  0.00           N
ATOM   2962  CA  SER A 183      74.615  67.460  89.958  1.00  0.00           C
ATOM   2964  CB  SER A 183      75.105  68.120  88.638  1.00  0.00           C
ATOM   2967  OG  SER A 183      74.065  68.220  87.688  1.00  0.00           O
ATOM   2969  C   SER A 183      75.875  67.130  90.708  1.00  0.00           C
ATOM   2970  O   SER A 183      76.535  68.000  91.258  1.00  0.00           O
ATOM   2971  N   TYR A 184      76.335  65.870  90.658  1.00  0.00           N
ATOM   2973  CA  TYR A 184      77.655  65.560  91.148  1.00  0.00           C
ATOM   2975  CB  TYR A 184      77.715  65.190  92.658  1.00  0.00           C
ATOM   2978  CG  TYR A 184      76.865  63.990  92.988  1.00  0.00           C
ATOM   2979  CD1 TYR A 184      77.405  62.690  92.918  1.00  0.00           C
ATOM   2981  CE1 TYR A 184      76.615  61.580  93.258  1.00  0.00           C
ATOM   2983  CZ  TYR A 184      75.305  61.770  93.688  1.00  0.00           C
ATOM   2984  OH  TYR A 184      74.505  60.680  94.038  1.00  0.00           O
ATOM   2986  CD2 TYR A 184      75.545  64.160  93.428  1.00  0.00           C
ATOM   2988  CE2 TYR A 184      74.765  63.060  93.778  1.00  0.00           C
ATOM   2990  C   TYR A 184      78.305  64.520  90.278  1.00  0.00           C
ATOM   2991  O   TYR A 184      77.675  63.800  89.508  1.00  0.00           O
ATOM   2992  N   GLU A 185      79.635  64.460  90.368  1.00  0.00           N
ATOM   2994  CA  GLU A 185      80.445  63.390  89.888  1.00  0.00           C
ATOM   2996  CB  GLU A 185      81.345  63.830  88.718  1.00  0.00           C
ATOM   2999  CG  GLU A 185      82.385  64.920  89.068  1.00  0.00           C
ATOM   3002  CD  GLU A 185      83.025  65.410  87.788  1.00  0.00           C
ATOM   3003  OE1 GLU A 185      82.285  65.900  86.898  1.00  0.00           O
ATOM   3004  OE2 GLU A 185      84.255  65.270  87.618  1.00  0.00           O
ATOM   3005  C   GLU A 185      81.275  62.920  91.048  1.00  0.00           C
ATOM   3006  O   GLU A 185      81.665  63.710  91.918  1.00  0.00           O
ATOM   3007  N   VAL A 186      81.525  61.610  91.088  1.00  0.00           N
ATOM   3009  CA  VAL A 186      82.495  61.010  91.958  1.00  0.00           C
ATOM   3011  CB  VAL A 186      81.915  60.240  93.138  1.00  0.00           C
ATOM   3013  CG1 VAL A 186      81.115  61.190  94.048  1.00  0.00           C
ATOM   3017  CG2 VAL A 186      81.025  59.060  92.678  1.00  0.00           C
ATOM   3021  C   VAL A 186      83.325  60.100  91.108  1.00  0.00           C
ATOM   3022  O   VAL A 186      82.845  59.390  90.228  1.00  0.00           O
ATOM   3023  N   GLN A 187      84.645  60.100  91.358  1.00  0.00           N
ATOM   3025  CA  GLN A 187      85.535  59.160  90.738  1.00  0.00           C
ATOM   3027  CB  GLN A 187      86.305  59.770  89.548  1.00  0.00           C
ATOM   3030  CG  GLN A 187      87.185  61.000  89.878  1.00  0.00           C
ATOM   3033  CD  GLN A 187      87.915  61.450  88.608  1.00  0.00           C
ATOM   3034  OE1 GLN A 187      87.395  62.180  87.768  1.00  0.00           O
ATOM   3035  NE2 GLN A 187      89.155  60.950  88.408  1.00  0.00           N
ATOM   3038  C   GLN A 187      86.465  58.610  91.788  1.00  0.00           C
ATOM   3039  O   GLN A 187      86.625  59.160  92.878  1.00  0.00           O
ATOM   3040  N   ALA A 188      87.075  57.460  91.488  1.00  0.00           N
ATOM   3042  CA  ALA A 188      88.115  56.880  92.288  1.00  0.00           C
ATOM   3044  CB  ALA A 188      87.545  56.170  93.538  1.00  0.00           C
ATOM   3048  C   ALA A 188      88.855  55.920  91.388  1.00  0.00           C
ATOM   3049  O   ALA A 188      88.325  55.430  90.388  1.00  0.00           O
ATOM   3050  N   GLY A 189      90.115  55.620  91.708  1.00  0.00           N
ATOM   3052  CA  GLY A 189      90.905  54.750  90.868  1.00  0.00           C
ATOM   3055  C   GLY A 189      92.055  54.290  91.668  1.00  0.00           C
ATOM   3056  O   GLY A 189      92.485  54.990  92.588  1.00  0.00           O
ATOM   3057  N   VAL A 190      92.565  53.100  91.338  1.00  0.00           N
ATOM   3059  CA  VAL A 190      93.615  52.450  92.088  1.00  0.00           C
ATOM   3061  CB  VAL A 190      93.215  51.110  92.698  1.00  0.00           C
ATOM   3063  CG1 VAL A 190      94.435  50.370  93.298  1.00  0.00           C
ATOM   3067  CG2 VAL A 190      92.185  51.400  93.798  1.00  0.00           C
ATOM   3071  C   VAL A 190      94.715  52.240  91.108  1.00  0.00           C
ATOM   3072  O   VAL A 190      94.545  51.620  90.058  1.00  0.00           O
ATOM   3073  N   PHE A 191      95.895  52.810  91.418  1.00  0.00           N
ATOM   3075  CA  PHE A 191      97.015  52.790  90.518  1.00  0.00           C
ATOM   3077  CB  PHE A 191      97.315  54.200  89.918  1.00  0.00           C
ATOM   3080  CG  PHE A 191      96.045  55.020  89.718  1.00  0.00           C
ATOM   3081  CD1 PHE A 191      95.015  54.580  88.888  1.00  0.00           C
ATOM   3083  CE1 PHE A 191      93.845  55.310  88.708  1.00  0.00           C
ATOM   3085  CZ  PHE A 191      93.675  56.520  89.388  1.00  0.00           C
ATOM   3087  CD2 PHE A 191      95.865  56.240  90.388  1.00  0.00           C
ATOM   3089  CE2 PHE A 191      94.685  56.990  90.238  1.00  0.00           C
ATOM   3091  C   PHE A 191      98.175  52.260  91.348  1.00  0.00           C
ATOM   3092  O   PHE A 191      98.065  51.930  92.528  1.00  0.00           O
ATOM   3093  N   ARG A 192      99.335  52.070  90.718  1.00  0.00           N
ATOM   3095  CA  ARG A 192     100.485  51.500  91.408  1.00  0.00           C
ATOM   3097  CB  ARG A 192     100.875  50.200  90.708  1.00  0.00           C
ATOM   3100  CG  ARG A 192      99.835  49.070  90.848  1.00  0.00           C
ATOM   3103  CD  ARG A 192      99.865  48.340  92.198  1.00  0.00           C
ATOM   3106  NE  ARG A 192     101.145  47.570  92.278  1.00  0.00           N
ATOM   3108  CZ  ARG A 192     101.195  46.240  92.368  1.00  0.00           C
ATOM   3109  NH1 ARG A 192     100.165  45.490  92.078  1.00  0.00           N
ATOM   3112  NH2 ARG A 192     102.345  45.660  92.658  1.00  0.00           N
ATOM   3115  C   ARG A 192     101.635  52.490  91.538  1.00  0.00           C
ATOM   3116  O   ARG A 192     101.455  53.710  91.508  1.00  0.00           O
ATOM   3117  N   PHE A 193     102.875  52.010  91.748  1.00  0.00           N
ATOM   3119  CA  PHE A 193     104.035  52.840  91.538  1.00  0.00           C
ATOM   3121  CB  PHE A 193     105.075  52.620  92.668  1.00  0.00           C
ATOM   3124  CG  PHE A 193     106.295  53.490  92.478  1.00  0.00           C
ATOM   3125  CD1 PHE A 193     106.305  54.810  92.948  1.00  0.00           C
ATOM   3127  CE1 PHE A 193     107.425  55.620  92.758  1.00  0.00           C
ATOM   3129  CZ  PHE A 193     108.555  55.110  92.108  1.00  0.00           C
ATOM   3131  CD2 PHE A 193     107.425  53.000  91.798  1.00  0.00           C
ATOM   3133  CE2 PHE A 193     108.545  53.810  91.608  1.00  0.00           C
ATOM   3135  C   PHE A 193     104.565  52.600  90.128  1.00  0.00           C
ATOM   3136  O   PHE A 193     105.305  51.650  89.838  1.00  0.00           O
ATOM   3137  N   ILE A 194     104.145  53.480  89.208  1.00  0.00           N
ATOM   3139  CA  ILE A 194     104.505  53.460  87.798  1.00  0.00           C
ATOM   3141  CB  ILE A 194     103.295  53.230  86.848  1.00  0.00           C
ATOM   3143  CG2 ILE A 194     103.825  52.790  85.468  1.00  0.00           C
ATOM   3147  CG1 ILE A 194     102.215  52.260  87.388  1.00  0.00           C
ATOM   3150  CD  ILE A 194     100.885  52.390  86.628  1.00  0.00           C
ATOM   3154  C   ILE A 194     105.105  54.820  87.478  1.00  0.00           C
ATOM   3155  O   ILE A 194     104.505  55.850  87.788  1.00  0.00           O
ATOM   3156  N   ASP A 195     106.275  54.870  86.818  1.00  0.00           N
ATOM   3158  CA  ASP A 195     106.945  56.080  86.348  1.00  0.00           C
ATOM   3160  CB  ASP A 195     108.205  55.690  85.508  1.00  0.00           C
ATOM   3163  CG  ASP A 195     109.125  54.640  86.108  1.00  0.00           C
ATOM   3164  OD1 ASP A 195     108.855  54.100  87.218  1.00  0.00           O
ATOM   3165  OD2 ASP A 195     110.125  54.300  85.418  1.00  0.00           O
ATOM   3166  C   ASP A 195     106.065  57.000  85.478  1.00  0.00           C
ATOM   3167  O   ASP A 195     106.155  58.230  85.518  1.00  0.00           O
ATOM   3168  N   TYR A 196     105.175  56.410  84.638  1.00  0.00           N
ATOM   3170  CA  TYR A 196     104.295  57.100  83.718  1.00  0.00           C
ATOM   3172  CB  TYR A 196     104.535  56.690  82.248  1.00  0.00           C
ATOM   3175  CG  TYR A 196     105.935  57.020  81.838  1.00  0.00           C
ATOM   3176  CD1 TYR A 196     106.305  58.320  81.448  1.00  0.00           C
ATOM   3178  CE1 TYR A 196     107.625  58.580  81.028  1.00  0.00           C
ATOM   3180  CZ  TYR A 196     108.565  57.550  81.018  1.00  0.00           C
ATOM   3181  OH  TYR A 196     109.875  57.710  80.548  1.00  0.00           O
ATOM   3183  CD2 TYR A 196     106.885  56.000  81.808  1.00  0.00           C
ATOM   3185  CE2 TYR A 196     108.195  56.280  81.428  1.00  0.00           C
ATOM   3187  C   TYR A 196     102.855  56.750  84.018  1.00  0.00           C
ATOM   3188  O   TYR A 196     102.555  55.680  84.528  1.00  0.00           O
ATOM   3189  N   GLN A 197     101.905  57.640  83.678  1.00  0.00           N
ATOM   3191  CA  GLN A 197     100.505  57.270  83.538  1.00  0.00           C
ATOM   3193  CB  GLN A 197      99.665  58.570  83.538  1.00  0.00           C
ATOM   3196  CG  GLN A 197      98.155  58.400  83.308  1.00  0.00           C
ATOM   3199  CD  GLN A 197      97.815  58.260  81.828  1.00  0.00           C
ATOM   3200  OE1 GLN A 197      98.615  58.600  80.958  1.00  0.00           O
ATOM   3201  NE2 GLN A 197      96.585  57.760  81.558  1.00  0.00           N
ATOM   3204  C   GLN A 197     100.255  56.240  82.428  1.00  0.00           C
ATOM   3205  O   GLN A 197     100.865  56.310  81.358  1.00  0.00           O
ATOM   3206  N   ARG A 198      99.465  55.170  82.698  1.00  0.00           N
ATOM   3208  CA  ARG A 198      99.595  53.940  81.928  1.00  0.00           C
ATOM   3210  CB  ARG A 198     100.825  53.090  82.368  1.00  0.00           C
ATOM   3213  CG  ARG A 198     101.375  52.080  81.318  1.00  0.00           C
ATOM   3216  CD  ARG A 198     101.735  52.740  79.978  1.00  0.00           C
ATOM   3219  NE  ARG A 198     103.045  52.260  79.428  1.00  0.00           N
ATOM   3221  CZ  ARG A 198     103.375  52.350  78.138  1.00  0.00           C
ATOM   3222  NH1 ARG A 198     102.585  52.860  77.218  1.00  0.00           N
ATOM   3225  NH2 ARG A 198     104.515  51.880  77.678  1.00  0.00           N
ATOM   3228  C   ARG A 198      98.335  53.120  82.118  1.00  0.00           C
ATOM   3229  O   ARG A 198      97.655  53.260  83.118  1.00  0.00           O
ATOM   3230  N   LEU A 199      98.025  52.170  81.198  1.00  0.00           N
ATOM   3232  CA  LEU A 199      96.765  51.420  81.148  1.00  0.00           C
ATOM   3234  CB  LEU A 199      96.675  50.530  79.888  1.00  0.00           C
ATOM   3237  CG  LEU A 199      96.875  51.230  78.548  1.00  0.00           C
ATOM   3239  CD1 LEU A 199      96.975  50.120  77.488  1.00  0.00           C
ATOM   3243  CD2 LEU A 199      95.765  52.260  78.298  1.00  0.00           C
ATOM   3247  C   LEU A 199      96.575  50.440  82.278  1.00  0.00           C
ATOM   3248  O   LEU A 199      95.575  49.740  82.398  1.00  0.00           O
ATOM   3249  N   LEU A 200      97.605  50.310  83.118  1.00  0.00           N
ATOM   3251  CA  LEU A 200      97.545  49.540  84.338  1.00  0.00           C
ATOM   3253  CB  LEU A 200      98.965  49.410  84.948  1.00  0.00           C
ATOM   3256  CG  LEU A 200      99.035  48.520  86.208  1.00  0.00           C
ATOM   3258  CD1 LEU A 200      98.615  47.070  85.878  1.00  0.00           C
ATOM   3262  CD2 LEU A 200     100.435  48.550  86.838  1.00  0.00           C
ATOM   3266  C   LEU A 200      96.585  50.180  85.328  1.00  0.00           C
ATOM   3267  O   LEU A 200      95.945  49.480  86.118  1.00  0.00           O
ATOM   3268  N   GLU A 201      96.445  51.520  85.288  1.00  0.00           N
ATOM   3270  CA  GLU A 201      95.435  52.260  86.028  1.00  0.00           C
ATOM   3272  CB  GLU A 201      95.405  53.750  85.588  1.00  0.00           C
ATOM   3275  CG  GLU A 201      96.675  54.560  85.938  1.00  0.00           C
ATOM   3278  CD  GLU A 201      96.445  56.050  85.668  1.00  0.00           C
ATOM   3279  OE1 GLU A 201      95.925  56.390  84.588  1.00  0.00           O
ATOM   3280  OE2 GLU A 201      96.855  56.880  86.528  1.00  0.00           O
ATOM   3281  C   GLU A 201      94.005  51.750  85.888  1.00  0.00           C
ATOM   3282  O   GLU A 201      93.435  51.730  84.798  1.00  0.00           O
ATOM   3283  N   GLY A 202      93.385  51.360  87.028  1.00  0.00           N
ATOM   3285  CA  GLY A 202      91.995  50.980  87.068  1.00  0.00           C
ATOM   3288  C   GLY A 202      91.185  52.100  87.638  1.00  0.00           C
ATOM   3289  O   GLY A 202      91.605  52.770  88.578  1.00  0.00           O
ATOM   3290  N   GLU A 203      89.965  52.300  87.108  1.00  0.00           N
ATOM   3292  CA  GLU A 203      89.155  53.450  87.448  1.00  0.00           C
ATOM   3294  CB  GLU A 203      89.225  54.570  86.398  1.00  0.00           C
ATOM   3297  CG  GLU A 203      90.585  55.300  86.318  1.00  0.00           C
ATOM   3300  CD  GLU A 203      90.425  56.560  85.478  1.00  0.00           C
ATOM   3301  OE1 GLU A 203      89.335  56.750  84.868  1.00  0.00           O
ATOM   3302  OE2 GLU A 203      91.355  57.400  85.508  1.00  0.00           O
ATOM   3303  C   GLU A 203      87.685  53.130  87.578  1.00  0.00           C
ATOM   3304  O   GLU A 203      87.125  52.250  86.938  1.00  0.00           O
ATOM   3305  N   VAL A 204      87.025  53.880  88.478  1.00  0.00           N
ATOM   3307  CA  VAL A 204      85.605  53.780  88.748  1.00  0.00           C
ATOM   3309  CB  VAL A 204      85.295  53.130  90.098  1.00  0.00           C
ATOM   3311  CG1 VAL A 204      83.765  53.070  90.338  1.00  0.00           C
ATOM   3315  CG2 VAL A 204      85.885  51.700  90.108  1.00  0.00           C
ATOM   3319  C   VAL A 204      85.075  55.180  88.748  1.00  0.00           C
ATOM   3320  O   VAL A 204      85.485  56.030  89.548  1.00  0.00           O
ATOM   3321  N   GLY A 205      84.125  55.470  87.848  1.00  0.00           N
ATOM   3323  CA  GLY A 205      83.435  56.750  87.808  1.00  0.00           C
ATOM   3326  C   GLY A 205      81.975  56.550  88.108  1.00  0.00           C
ATOM   3327  O   GLY A 205      81.405  55.490  87.858  1.00  0.00           O
ATOM   3328  N   TYR A 206      81.335  57.600  88.618  1.00  0.00           N
ATOM   3330  CA  TYR A 206      79.905  57.660  88.708  1.00  0.00           C
ATOM   3332  CB  TYR A 206      79.335  56.990  89.988  1.00  0.00           C
ATOM   3335  CG  TYR A 206      77.845  57.140  90.058  1.00  0.00           C
ATOM   3336  CD1 TYR A 206      77.035  56.390  89.198  1.00  0.00           C
ATOM   3338  CE1 TYR A 206      75.635  56.510  89.268  1.00  0.00           C
ATOM   3340  CZ  TYR A 206      75.055  57.360  90.208  1.00  0.00           C
ATOM   3341  OH  TYR A 206      73.675  57.290  90.418  1.00  0.00           O
ATOM   3343  CD2 TYR A 206      77.255  58.060  90.948  1.00  0.00           C
ATOM   3345  CE2 TYR A 206      75.865  58.170  91.018  1.00  0.00           C
ATOM   3347  C   TYR A 206      79.515  59.120  88.568  1.00  0.00           C
ATOM   3348  O   TYR A 206      80.245  60.020  88.978  1.00  0.00           O
ATOM   3349  N   THR A 207      78.375  59.380  87.928  1.00  0.00           N
ATOM   3351  CA  THR A 207      77.845  60.700  87.708  1.00  0.00           C
ATOM   3353  CB  THR A 207      78.175  61.370  86.368  1.00  0.00           C
ATOM   3355  OG1 THR A 207      77.805  60.540  85.278  1.00  0.00           O
ATOM   3357  CG2 THR A 207      79.685  61.600  86.278  1.00  0.00           C
ATOM   3361  C   THR A 207      76.355  60.580  87.838  1.00  0.00           C
ATOM   3362  O   THR A 207      75.735  59.590  87.428  1.00  0.00           O
ATOM   3363  N   SER A 208      75.745  61.590  88.468  1.00  0.00           N
ATOM   3365  CA  SER A 208      74.325  61.640  88.698  1.00  0.00           C
ATOM   3367  CB  SER A 208      73.945  61.120  90.108  1.00  0.00           C
ATOM   3370  OG  SER A 208      72.535  61.090  90.338  1.00  0.00           O
ATOM   3372  C   SER A 208      73.955  63.090  88.568  1.00  0.00           C
ATOM   3373  O   SER A 208      74.595  63.970  89.158  1.00  0.00           O
ATOM   3374  N   ASN A 209      72.905  63.390  87.798  1.00  0.00           N
ATOM   3376  CA  ASN A 209      72.365  64.720  87.648  1.00  0.00           C
ATOM   3378  CB  ASN A 209      72.395  65.230  86.178  1.00  0.00           C
ATOM   3381  CG  ASN A 209      73.785  65.420  85.568  1.00  0.00           C
ATOM   3382  OD1 ASN A 209      74.165  66.540  85.248  1.00  0.00           O
ATOM   3383  ND2 ASN A 209      74.515  64.330  85.228  1.00  0.00           N
ATOM   3386  C   ASN A 209      70.905  64.620  88.058  1.00  0.00           C
ATOM   3387  O   ASN A 209      70.175  63.790  87.538  1.00  0.00           O
ATOM   3388  N   GLU A 210      70.425  65.460  88.988  1.00  0.00           N
ATOM   3390  CA  GLU A 210      69.015  65.520  89.308  1.00  0.00           C
ATOM   3392  CB  GLU A 210      68.775  66.440  90.528  1.00  0.00           C
ATOM   3395  CG  GLU A 210      67.385  66.300  91.198  1.00  0.00           C
ATOM   3398  CD  GLU A 210      67.215  67.280  92.358  1.00  0.00           C
ATOM   3399  OE1 GLU A 210      68.125  68.120  92.598  1.00  0.00           O
ATOM   3400  OE2 GLU A 210      66.115  67.270  92.988  1.00  0.00           O
ATOM   3401  C   GLU A 210      68.215  65.980  88.078  1.00  0.00           C
ATOM   3402  O   GLU A 210      68.635  66.870  87.328  1.00  0.00           O
ATOM   3403  N   PRO A 211      67.095  65.370  87.728  1.00  0.00           N
ATOM   3404  CD  PRO A 211      66.675  64.040  88.188  1.00  0.00           C
ATOM   3407  CA  PRO A 211      66.285  65.840  86.628  1.00  0.00           C
ATOM   3409  CB  PRO A 211      65.185  64.770  86.468  1.00  0.00           C
ATOM   3412  CG  PRO A 211      65.815  63.500  87.048  1.00  0.00           C
ATOM   3415  C   PRO A 211      65.735  67.240  86.818  1.00  0.00           C
ATOM   3416  O   PRO A 211      64.975  67.480  87.758  1.00  0.00           O
ATOM   3417  N   VAL A 212      66.015  68.150  85.858  1.00  0.00           N
ATOM   3419  CA  VAL A 212      65.455  69.490  85.798  1.00  0.00           C
ATOM   3421  CB  VAL A 212      65.935  70.290  84.568  1.00  0.00           C
ATOM   3423  CG1 VAL A 212      65.385  71.730  84.638  1.00  0.00           C
ATOM   3427  CG2 VAL A 212      67.475  70.330  84.538  1.00  0.00           C
ATOM   3431  C   VAL A 212      63.935  69.440  85.758  1.00  0.00           C
ATOM   3432  O   VAL A 212      63.235  70.190  86.428  1.00  0.00           O
ATOM   3433  N   MET A 213      63.385  68.470  84.998  1.00  0.00           N
ATOM   3435  CA  MET A 213      61.975  68.170  84.978  1.00  0.00           C
ATOM   3437  CB  MET A 213      61.745  66.980  84.018  1.00  0.00           C
ATOM   3440  CG  MET A 213      60.275  66.530  83.858  1.00  0.00           C
ATOM   3443  SD  MET A 213      60.075  64.940  83.008  1.00  0.00           S
ATOM   3444  CE  MET A 213      60.555  63.950  84.448  1.00  0.00           C
ATOM   3448  C   MET A 213      61.375  67.810  86.328  1.00  0.00           C
ATOM   3449  O   MET A 213      60.325  68.310  86.718  1.00  0.00           O
ATOM   3450  N   LEU A 214      62.045  66.930  87.098  1.00  0.00           N
ATOM   3452  CA  LEU A 214      61.585  66.540  88.408  1.00  0.00           C
ATOM   3454  CB  LEU A 214      62.415  65.350  88.918  1.00  0.00           C
ATOM   3457  CG  LEU A 214      61.875  64.740  90.218  1.00  0.00           C
ATOM   3459  CD1 LEU A 214      60.475  64.160  90.008  1.00  0.00           C
ATOM   3463  CD2 LEU A 214      62.845  63.670  90.718  1.00  0.00           C
ATOM   3467  C   LEU A 214      61.635  67.650  89.438  1.00  0.00           C
ATOM   3468  O   LEU A 214      60.735  67.800  90.268  1.00  0.00           O
ATOM   3469  N   CYS A 215      62.685  68.490  89.358  1.00  0.00           N
ATOM   3471  CA  CYS A 215      62.775  69.740  90.088  1.00  0.00           C
ATOM   3473  CB  CYS A 215      64.135  70.460  89.888  1.00  0.00           C
ATOM   3476  SG  CYS A 215      65.475  69.470  90.588  1.00  0.00           S
ATOM   3478  C   CYS A 215      61.655  70.700  89.758  1.00  0.00           C
ATOM   3479  O   CYS A 215      61.065  71.280  90.668  1.00  0.00           O
ATOM   3480  N   LEU A 216      61.295  70.840  88.468  1.00  0.00           N
ATOM   3482  CA  LEU A 216      60.155  71.660  88.088  1.00  0.00           C
ATOM   3484  CB  LEU A 216      60.095  71.910  86.548  1.00  0.00           C
ATOM   3487  CG  LEU A 216      58.965  72.870  86.088  1.00  0.00           C
ATOM   3489  CD1 LEU A 216      59.115  74.260  86.728  1.00  0.00           C
ATOM   3493  CD2 LEU A 216      58.895  73.040  84.568  1.00  0.00           C
ATOM   3497  C   LEU A 216      58.845  71.210  88.618  1.00  0.00           C
ATOM   3498  O   LEU A 216      58.105  72.010  89.178  1.00  0.00           O
ATOM   3499  N   MET A 217      58.545  69.900  88.548  1.00  0.00           N
ATOM   3501  CA  MET A 217      57.325  69.420  89.148  1.00  0.00           C
ATOM   3503  CB  MET A 217      57.185  67.920  88.838  1.00  0.00           C
ATOM   3506  CG  MET A 217      55.845  67.340  89.308  1.00  0.00           C
ATOM   3509  SD  MET A 217      54.445  68.150  88.488  1.00  0.00           S
ATOM   3510  CE  MET A 217      53.195  67.040  89.178  1.00  0.00           C
ATOM   3514  C   MET A 217      57.245  69.690  90.648  1.00  0.00           C
ATOM   3515  O   MET A 217      56.285  70.260  91.158  1.00  0.00           O
ATOM   3516  N   SER A 218      58.335  69.390  91.388  1.00  0.00           N
ATOM   3518  CA  SER A 218      58.445  69.610  92.818  1.00  0.00           C
ATOM   3520  CB  SER A 218      59.805  69.110  93.378  1.00  0.00           C
ATOM   3523  OG  SER A 218      60.055  67.740  93.048  1.00  0.00           O
ATOM   3525  C   SER A 218      58.305  71.060  93.278  1.00  0.00           C
ATOM   3526  O   SER A 218      57.715  71.350  94.328  1.00  0.00           O
ATOM   3527  N   ALA A 219      58.895  72.020  92.528  1.00  0.00           N
ATOM   3529  CA  ALA A 219      58.685  73.450  92.708  1.00  0.00           C
ATOM   3531  CB  ALA A 219      59.695  74.230  91.848  1.00  0.00           C
ATOM   3535  C   ALA A 219      57.255  73.920  92.438  1.00  0.00           C
ATOM   3536  O   ALA A 219      56.695  74.700  93.198  1.00  0.00           O
ATOM   3537  N   ILE A 220      56.615  73.420  91.358  1.00  0.00           N
ATOM   3539  CA  ILE A 220      55.205  73.670  91.078  1.00  0.00           C
ATOM   3541  CB  ILE A 220      54.815  73.150  89.698  1.00  0.00           C
ATOM   3543  CG2 ILE A 220      53.295  73.240  89.468  1.00  0.00           C
ATOM   3547  CG1 ILE A 220      55.575  73.950  88.608  1.00  0.00           C
ATOM   3550  CD  ILE A 220      55.435  73.340  87.208  1.00  0.00           C
ATOM   3554  C   ILE A 220      54.255  73.130  92.148  1.00  0.00           C
ATOM   3555  O   ILE A 220      53.385  73.840  92.648  1.00  0.00           O
ATOM   3556  N   GLU A 221      54.445  71.870  92.588  1.00  0.00           N
ATOM   3558  CA  GLU A 221      53.675  71.260  93.668  1.00  0.00           C
ATOM   3560  CB  GLU A 221      54.165  69.810  93.898  1.00  0.00           C
ATOM   3563  CG  GLU A 221      53.855  68.860  92.718  1.00  0.00           C
ATOM   3566  CD  GLU A 221      54.475  67.480  92.908  1.00  0.00           C
ATOM   3567  OE1 GLU A 221      55.735  67.360  93.028  1.00  0.00           O
ATOM   3568  OE2 GLU A 221      53.675  66.510  92.958  1.00  0.00           O
ATOM   3569  C   GLU A 221      53.755  72.020  94.998  1.00  0.00           C
ATOM   3570  O   GLU A 221      52.745  72.310  95.618  1.00  0.00           O
ATOM   3571  N   THR A 222      54.975  72.430  95.408  1.00  0.00           N
ATOM   3573  CA  THR A 222      55.175  73.280  96.588  1.00  0.00           C
ATOM   3575  CB  THR A 222      56.655  73.360  97.018  1.00  0.00           C
ATOM   3577  OG1 THR A 222      56.785  73.370  98.428  1.00  0.00           O
ATOM   3579  CG2 THR A 222      57.425  74.570  96.478  1.00  0.00           C
ATOM   3583  C   THR A 222      54.515  74.650  96.458  1.00  0.00           C
ATOM   3584  O   THR A 222      53.935  75.170  97.408  1.00  0.00           O
ATOM   3585  N   GLY A 223      54.515  75.250  95.238  1.00  0.00           N
ATOM   3587  CA  GLY A 223      53.735  76.440  94.908  1.00  0.00           C
ATOM   3590  C   GLY A 223      52.245  76.300  95.088  1.00  0.00           C
ATOM   3591  O   GLY A 223      51.605  77.150  95.698  1.00  0.00           O
ATOM   3592  N   VAL A 224      51.645  75.190  94.628  1.00  0.00           N
ATOM   3594  CA  VAL A 224      50.225  74.900  94.838  1.00  0.00           C
ATOM   3596  CB  VAL A 224      49.825  73.600  94.138  1.00  0.00           C
ATOM   3598  CG1 VAL A 224      48.395  73.150  94.508  1.00  0.00           C
ATOM   3602  CG2 VAL A 224      49.925  73.810  92.618  1.00  0.00           C
ATOM   3606  C   VAL A 224      49.815  74.870  96.308  1.00  0.00           C
ATOM   3607  O   VAL A 224      48.795  75.460  96.698  1.00  0.00           O
ATOM   3608  N   ILE A 225      50.635  74.240  97.178  1.00  0.00           N
ATOM   3610  CA  ILE A 225      50.445  74.230  98.628  1.00  0.00           C
ATOM   3612  CB  ILE A 225      51.405  73.290  99.368  1.00  0.00           C
ATOM   3614  CG2 ILE A 225      51.005  73.230 100.868  1.00  0.00           C
ATOM   3618  CG1 ILE A 225      51.405  71.870  98.758  1.00  0.00           C
ATOM   3621  CD  ILE A 225      52.545  70.990  99.288  1.00  0.00           C
ATOM   3625  C   ILE A 225      50.485  75.620  99.248  1.00  0.00           C
ATOM   3626  O   ILE A 225      49.635  75.960 100.068  1.00  0.00           O
ATOM   3627  N   PHE A 226      51.445  76.480  98.838  1.00  0.00           N
ATOM   3629  CA  PHE A 226      51.495  77.870  99.288  1.00  0.00           C
ATOM   3631  CB  PHE A 226      52.705  78.660  98.728  1.00  0.00           C
ATOM   3634  CG  PHE A 226      53.985  78.230  99.388  1.00  0.00           C
ATOM   3635  CD1 PHE A 226      54.175  78.470 100.758  1.00  0.00           C
ATOM   3637  CE1 PHE A 226      55.395  78.150 101.368  1.00  0.00           C
ATOM   3639  CZ  PHE A 226      56.435  77.590 100.618  1.00  0.00           C
ATOM   3641  CD2 PHE A 226      55.035  77.680  98.638  1.00  0.00           C
ATOM   3643  CE2 PHE A 226      56.255  77.350  99.248  1.00  0.00           C
ATOM   3645  C   PHE A 226      50.245  78.660  98.938  1.00  0.00           C
ATOM   3646  O   PHE A 226      49.635  79.280  99.808  1.00  0.00           O
ATOM   3647  N   LEU A 227      49.775  78.550  97.678  1.00  0.00           N
ATOM   3649  CA  LEU A 227      48.525  79.140  97.238  1.00  0.00           C
ATOM   3651  CB  LEU A 227      48.285  78.830  95.748  1.00  0.00           C
ATOM   3654  CG  LEU A 227      49.345  79.380  94.778  1.00  0.00           C
ATOM   3656  CD1 LEU A 227      49.125  78.760  93.408  1.00  0.00           C
ATOM   3660  CD2 LEU A 227      49.315  80.920  94.718  1.00  0.00           C
ATOM   3664  C   LEU A 227      47.305  78.630  98.008  1.00  0.00           C
ATOM   3665  O   LEU A 227      46.435  79.400  98.398  1.00  0.00           O
ATOM   3666  N   ILE A 228      47.215  77.310  98.268  1.00  0.00           N
ATOM   3668  CA  ILE A 228      46.165  76.760  99.108  1.00  0.00           C
ATOM   3670  CB  ILE A 228      46.165  75.230  99.118  1.00  0.00           C
ATOM   3672  CG2 ILE A 228      45.145  74.690 100.148  1.00  0.00           C
ATOM   3676  CG1 ILE A 228      45.825  74.670  97.718  1.00  0.00           C
ATOM   3679  CD  ILE A 228      46.255  73.210  97.548  1.00  0.00           C
ATOM   3683  C   ILE A 228      46.195  77.290 100.538  1.00  0.00           C
ATOM   3684  O   ILE A 228      45.145  77.700 101.048  1.00  0.00           O
ATOM   3685  N   ASN A 229      47.365  77.320 101.208  1.00  0.00           N
ATOM   3687  CA  ASN A 229      47.495  77.760 102.588  1.00  0.00           C
ATOM   3689  CB  ASN A 229      48.945  77.530 103.088  1.00  0.00           C
ATOM   3692  CG  ASN A 229      49.055  77.630 104.618  1.00  0.00           C
ATOM   3693  OD1 ASN A 229      48.205  77.170 105.388  1.00  0.00           O
ATOM   3694  ND2 ASN A 229      50.145  78.270 105.088  1.00  0.00           N
ATOM   3697  C   ASN A 229      47.085  79.210 102.758  1.00  0.00           C
ATOM   3698  O   ASN A 229      46.305  79.540 103.658  1.00  0.00           O
ATOM   3699  N   ASP A 230      47.555  80.060 101.818  1.00  0.00           N
ATOM   3701  CA  ASP A 230      47.245  81.460 101.688  1.00  0.00           C
ATOM   3703  CB  ASP A 230      48.105  81.970 100.498  1.00  0.00           C
ATOM   3706  CG  ASP A 230      48.135  83.480 100.358  1.00  0.00           C
ATOM   3707  OD1 ASP A 230      47.715  84.170 101.308  1.00  0.00           O
ATOM   3708  OD2 ASP A 230      48.675  83.940  99.318  1.00  0.00           O
ATOM   3709  C   ASP A 230      45.755  81.700 101.488  1.00  0.00           C
ATOM   3710  O   ASP A 230      45.115  82.460 102.208  1.00  0.00           O
ATOM   3711  N   GLY A 231      45.105  80.930 100.588  1.00  0.00           N
ATOM   3713  CA  GLY A 231      43.665  81.040 100.348  1.00  0.00           C
ATOM   3716  C   GLY A 231      42.795  80.680 101.528  1.00  0.00           C
ATOM   3717  O   GLY A 231      41.685  81.200 101.688  1.00  0.00           O
ATOM   3718  N   ILE A 232      43.275  79.780 102.408  1.00  0.00           N
ATOM   3720  CA  ILE A 232      42.655  79.490 103.698  1.00  0.00           C
ATOM   3722  CB  ILE A 232      43.245  78.230 104.348  1.00  0.00           C
ATOM   3724  CG2 ILE A 232      42.605  77.980 105.738  1.00  0.00           C
ATOM   3728  CG1 ILE A 232      43.055  76.970 103.468  1.00  0.00           C
ATOM   3731  CD  ILE A 232      43.965  75.800 103.878  1.00  0.00           C
ATOM   3735  C   ILE A 232      42.675  80.680 104.658  1.00  0.00           C
ATOM   3736  O   ILE A 232      41.715  80.910 105.398  1.00  0.00           O
ATOM   3737  N   ASP A 233      43.755  81.500 104.698  1.00  0.00           N
ATOM   3739  CA  ASP A 233      43.895  82.610 105.618  1.00  0.00           C
ATOM   3741  CB  ASP A 233      45.295  82.560 106.288  1.00  0.00           C
ATOM   3744  CG  ASP A 233      46.485  82.850 105.368  1.00  0.00           C
ATOM   3745  OD1 ASP A 233      47.405  81.990 105.388  1.00  0.00           O
ATOM   3746  OD2 ASP A 233      46.555  83.950 104.798  1.00  0.00           O
ATOM   3747  C   ASP A 233      43.535  83.960 104.988  1.00  0.00           C
ATOM   3748  O   ASP A 233      43.325  84.950 105.698  1.00  0.00           O
ATOM   3749  N   ARG A 234      43.295  83.970 103.668  1.00  0.00           N
ATOM   3751  CA  ARG A 234      42.675  85.060 102.938  1.00  0.00           C
ATOM   3753  CB  ARG A 234      43.235  85.060 101.498  1.00  0.00           C
ATOM   3756  CG  ARG A 234      44.715  85.460 101.378  1.00  0.00           C
ATOM   3759  CD  ARG A 234      44.945  86.960 101.428  1.00  0.00           C
ATOM   3762  NE  ARG A 234      44.685  87.550 100.078  1.00  0.00           N
ATOM   3764  CZ  ARG A 234      45.165  88.710  99.668  1.00  0.00           C
ATOM   3765  NH1 ARG A 234      45.875  89.490 100.458  1.00  0.00           N
ATOM   3768  NH2 ARG A 234      44.905  89.110  98.438  1.00  0.00           N
ATOM   3771  C   ARG A 234      41.165  84.940 102.838  1.00  0.00           C
ATOM   3772  O   ARG A 234      40.495  85.870 102.398  1.00  0.00           O
ATOM   3773  N   GLY A 235      40.575  83.800 103.238  1.00  0.00           N
ATOM   3775  CA  GLY A 235      39.125  83.570 103.228  1.00  0.00           C
ATOM   3778  C   GLY A 235      38.515  83.390 101.858  1.00  0.00           C
ATOM   3779  O   GLY A 235      37.315  83.620 101.688  1.00  0.00           O
ATOM   3780  N   LEU A 236      39.315  82.950 100.868  1.00  0.00           N
ATOM   3782  CA  LEU A 236      38.855  82.470  99.578  1.00  0.00           C
ATOM   3784  CB  LEU A 236      40.025  82.160  98.578  1.00  0.00           C
ATOM   3787  CG  LEU A 236      40.695  83.350  97.848  1.00  0.00           C
ATOM   3789  CD1 LEU A 236      41.445  84.300  98.788  1.00  0.00           C
ATOM   3793  CD2 LEU A 236      41.675  82.820  96.798  1.00  0.00           C
ATOM   3797  C   LEU A 236      38.025  81.200  99.728  1.00  0.00           C
ATOM   3798  O   LEU A 236      37.025  81.000  99.038  1.00  0.00           O
ATOM   3799  N   TRP A 237      38.465  80.310 100.628  1.00  0.00           N
ATOM   3801  CA  TRP A 237      37.975  78.960 100.728  1.00  0.00           C
ATOM   3803  CB  TRP A 237      38.645  78.030  99.668  1.00  0.00           C
ATOM   3806  CG  TRP A 237      40.125  78.160  99.448  1.00  0.00           C
ATOM   3807  CD1 TRP A 237      41.125  77.790 100.308  1.00  0.00           C
ATOM   3809  NE1 TRP A 237      42.345  77.870  99.678  1.00  0.00           N
ATOM   3811  CE2 TRP A 237      42.175  78.350  98.418  1.00  0.00           C
ATOM   3812  CD2 TRP A 237      40.785  78.570  98.228  1.00  0.00           C
ATOM   3813  CE3 TRP A 237      40.335  79.080  97.008  1.00  0.00           C
ATOM   3815  CZ3 TRP A 237      41.275  79.370  96.008  1.00  0.00           C
ATOM   3817  CZ2 TRP A 237      43.105  78.660  97.428  1.00  0.00           C
ATOM   3819  CH2 TRP A 237      42.635  79.180  96.218  1.00  0.00           C
ATOM   3821  C   TRP A 237      38.185  78.420 102.138  1.00  0.00           C
ATOM   3822  O   TRP A 237      39.125  78.800 102.838  1.00  0.00           O
ATOM   3823  N   ASP A 238      37.325  77.480 102.578  1.00  0.00           N
ATOM   3825  CA  ASP A 238      37.375  76.940 103.918  1.00  0.00           C
ATOM   3827  CB  ASP A 238      36.035  77.200 104.668  1.00  0.00           C
ATOM   3830  CG  ASP A 238      36.095  78.470 105.488  1.00  0.00           C
ATOM   3831  OD1 ASP A 238      36.395  79.590 105.018  1.00  0.00           O
ATOM   3832  OD2 ASP A 238      35.895  78.330 106.728  1.00  0.00           O
ATOM   3833  C   ASP A 238      37.675  75.450 103.888  1.00  0.00           C
ATOM   3834  O   ASP A 238      37.225  74.710 103.018  1.00  0.00           O
ATOM   3835  N   LEU A 239      38.445  74.970 104.888  1.00  0.00           N
ATOM   3837  CA  LEU A 239      38.515  73.570 105.248  1.00  0.00           C
ATOM   3839  CB  LEU A 239      39.535  73.320 106.398  1.00  0.00           C
ATOM   3842  CG  LEU A 239      40.995  73.720 106.078  1.00  0.00           C
ATOM   3844  CD1 LEU A 239      41.905  73.510 107.298  1.00  0.00           C
ATOM   3848  CD2 LEU A 239      41.545  72.890 104.918  1.00  0.00           C
ATOM   3852  C   LEU A 239      37.175  72.970 105.658  1.00  0.00           C
ATOM   3853  O   LEU A 239      36.335  73.610 106.308  1.00  0.00           O
ATOM   3854  N   GLN A 240      36.935  71.690 105.328  1.00  0.00           N
ATOM   3856  CA  GLN A 240      35.765  70.990 105.828  1.00  0.00           C
ATOM   3858  CB  GLN A 240      35.525  69.680 105.058  1.00  0.00           C
ATOM   3861  CG  GLN A 240      36.535  68.530 105.298  1.00  0.00           C
ATOM   3864  CD  GLN A 240      36.305  67.340 104.348  1.00  0.00           C
ATOM   3865  OE1 GLN A 240      37.005  66.330 104.368  1.00  0.00           O
ATOM   3866  NE2 GLN A 240      35.295  67.460 103.458  1.00  0.00           N
ATOM   3869  C   GLN A 240      35.795  70.740 107.328  1.00  0.00           C
ATOM   3870  O   GLN A 240      34.775  70.770 107.998  1.00  0.00           O
ATOM   3871  N   ASN A 241      36.985  70.550 107.928  1.00  0.00           N
ATOM   3873  CA  ASN A 241      37.115  70.620 109.378  1.00  0.00           C
ATOM   3875  CB  ASN A 241      37.795  69.380 109.998  1.00  0.00           C
ATOM   3878  CG  ASN A 241      36.885  68.180 109.788  1.00  0.00           C
ATOM   3879  OD1 ASN A 241      35.945  68.090 110.598  1.00  0.00           O
ATOM   3880  ND2 ASN A 241      37.135  67.310 108.808  1.00  0.00           N
ATOM   3883  C   ASN A 241      37.955  71.800 109.758  1.00  0.00           C
ATOM   3884  O   ASN A 241      39.085  71.990 109.308  1.00  0.00           O
ATOM   3885  N   LYS A 242      37.465  72.630 110.698  1.00  0.00           N
ATOM   3887  CA  LYS A 242      38.235  73.770 111.168  1.00  0.00           C
ATOM   3889  CB  LYS A 242      37.265  74.750 111.858  1.00  0.00           C
ATOM   3892  CG  LYS A 242      37.865  76.140 112.068  1.00  0.00           C
ATOM   3895  CD  LYS A 242      38.365  76.840 110.778  1.00  0.00           C
ATOM   3898  CE  LYS A 242      37.235  77.060 109.758  1.00  0.00           C
ATOM   3901  NZ  LYS A 242      37.615  77.910 108.618  1.00  0.00           N
ATOM   3905  C   LYS A 242      39.365  73.360 112.108  1.00  0.00           C
ATOM   3906  O   LYS A 242      40.345  74.070 112.318  1.00  0.00           O
ATOM   3907  N   ALA A 243      39.275  72.140 112.648  1.00  0.00           N
ATOM   3909  CA  ALA A 243      40.295  71.510 113.438  1.00  0.00           C
ATOM   3911  CB  ALA A 243      39.605  70.350 114.138  1.00  0.00           C
ATOM   3915  C   ALA A 243      41.455  70.970 112.618  1.00  0.00           C
ATOM   3916  O   ALA A 243      42.515  70.620 113.148  1.00  0.00           O
ATOM   3917  N   GLU A 244      41.325  70.980 111.278  1.00  0.00           N
ATOM   3919  CA  GLU A 244      42.405  70.600 110.398  1.00  0.00           C
ATOM   3921  CB  GLU A 244      41.875  69.950 109.098  1.00  0.00           C
ATOM   3924  CG  GLU A 244      41.365  68.510 109.338  1.00  0.00           C
ATOM   3927  CD  GLU A 244      40.635  67.920 108.138  1.00  0.00           C
ATOM   3928  OE1 GLU A 244      39.755  68.620 107.578  1.00  0.00           O
ATOM   3929  OE2 GLU A 244      40.895  66.730 107.818  1.00  0.00           O
ATOM   3930  C   GLU A 244      43.305  71.790 110.098  1.00  0.00           C
ATOM   3931  O   GLU A 244      44.305  71.670 109.398  1.00  0.00           O
ATOM   3932  N   ARG A 245      43.055  72.960 110.708  1.00  0.00           N
ATOM   3934  CA  ARG A 245      43.935  74.120 110.668  1.00  0.00           C
ATOM   3936  CB  ARG A 245      43.245  75.350 111.308  1.00  0.00           C
ATOM   3939  CG  ARG A 245      42.235  76.060 110.388  1.00  0.00           C
ATOM   3942  CD  ARG A 245      42.845  76.710 109.138  1.00  0.00           C
ATOM   3945  NE  ARG A 245      43.805  77.770 109.608  1.00  0.00           N
ATOM   3947  CZ  ARG A 245      43.645  79.080 109.458  1.00  0.00           C
ATOM   3948  NH1 ARG A 245      42.645  79.620 108.808  1.00  0.00           N
ATOM   3951  NH2 ARG A 245      44.535  79.890 109.988  1.00  0.00           N
ATOM   3954  C   ARG A 245      45.295  73.910 111.318  1.00  0.00           C
ATOM   3955  O   ARG A 245      46.265  74.610 111.028  1.00  0.00           O
ATOM   3956  N   GLN A 246      45.375  72.920 112.228  1.00  0.00           N
ATOM   3958  CA  GLN A 246      46.575  72.560 112.948  1.00  0.00           C
ATOM   3960  CB  GLN A 246      46.255  72.220 114.428  1.00  0.00           C
ATOM   3963  CG  GLN A 246      45.835  73.400 115.338  1.00  0.00           C
ATOM   3966  CD  GLN A 246      44.635  74.220 114.818  1.00  0.00           C
ATOM   3967  OE1 GLN A 246      43.505  73.740 114.718  1.00  0.00           O
ATOM   3968  NE2 GLN A 246      44.885  75.490 114.448  1.00  0.00           N
ATOM   3971  C   GLN A 246      47.285  71.380 112.298  1.00  0.00           C
ATOM   3972  O   GLN A 246      48.225  70.830 112.858  1.00  0.00           O
ATOM   3973  N   ASN A 247      46.865  70.970 111.088  1.00  0.00           N
ATOM   3975  CA  ASN A 247      47.495  69.900 110.318  1.00  0.00           C
ATOM   3977  CB  ASN A 247      46.695  69.700 109.008  1.00  0.00           C
ATOM   3980  CG  ASN A 247      47.175  68.530 108.158  1.00  0.00           C
ATOM   3981  OD1 ASN A 247      48.165  68.680 107.438  1.00  0.00           O
ATOM   3982  ND2 ASN A 247      46.445  67.390 108.168  1.00  0.00           N
ATOM   3985  C   ASN A 247      48.975  70.190 110.058  1.00  0.00           C
ATOM   3986  O   ASN A 247      49.355  71.320 109.758  1.00  0.00           O
ATOM   3987  N   ASP A 248      49.835  69.150 110.198  1.00  0.00           N
ATOM   3989  CA  ASP A 248      51.275  69.240 110.228  1.00  0.00           C
ATOM   3991  CB  ASP A 248      51.915  67.830 110.478  1.00  0.00           C
ATOM   3994  CG  ASP A 248      51.635  66.810 109.388  1.00  0.00           C
ATOM   3995  OD1 ASP A 248      50.615  66.940 108.678  1.00  0.00           O
ATOM   3996  OD2 ASP A 248      52.415  65.820 109.288  1.00  0.00           O
ATOM   3997  C   ASP A 248      51.835  69.900 108.968  1.00  0.00           C
ATOM   3998  O   ASP A 248      52.695  70.780 109.018  1.00  0.00           O
ATOM   3999  N   ILE A 249      51.295  69.520 107.798  1.00  0.00           N
ATOM   4001  CA  ILE A 249      51.635  70.090 106.508  1.00  0.00           C
ATOM   4003  CB  ILE A 249      50.965  69.310 105.378  1.00  0.00           C
ATOM   4005  CG2 ILE A 249      51.345  69.920 104.008  1.00  0.00           C
ATOM   4009  CG1 ILE A 249      51.345  67.810 105.408  1.00  0.00           C
ATOM   4012  CD  ILE A 249      50.395  66.940 104.588  1.00  0.00           C
ATOM   4016  C   ILE A 249      51.295  71.580 106.438  1.00  0.00           C
ATOM   4017  O   ILE A 249      52.125  72.410 106.088  1.00  0.00           O
ATOM   4018  N   LEU A 250      50.065  71.970 106.848  1.00  0.00           N
ATOM   4020  CA  LEU A 250      49.645  73.360 106.848  1.00  0.00           C
ATOM   4022  CB  LEU A 250      48.155  73.510 107.228  1.00  0.00           C
ATOM   4025  CG  LEU A 250      47.155  72.820 106.288  1.00  0.00           C
ATOM   4027  CD1 LEU A 250      45.725  73.120 106.738  1.00  0.00           C
ATOM   4031  CD2 LEU A 250      47.325  73.280 104.838  1.00  0.00           C
ATOM   4035  C   LEU A 250      50.455  74.270 107.748  1.00  0.00           C
ATOM   4036  O   LEU A 250      50.775  75.410 107.408  1.00  0.00           O
ATOM   4037  N   VAL A 251      50.785  73.820 108.978  1.00  0.00           N
ATOM   4039  CA  VAL A 251      51.695  74.530 109.858  1.00  0.00           C
ATOM   4041  CB  VAL A 251      51.685  74.100 111.328  1.00  0.00           C
ATOM   4043  CG1 VAL A 251      50.255  74.190 111.888  1.00  0.00           C
ATOM   4047  CG2 VAL A 251      52.225  72.670 111.508  1.00  0.00           C
ATOM   4051  C   VAL A 251      53.095  74.620 109.298  1.00  0.00           C
ATOM   4052  O   VAL A 251      53.735  75.660 109.378  1.00  0.00           O
ATOM   4053  N   LYS A 252      53.595  73.550 108.658  1.00  0.00           N
ATOM   4055  CA  LYS A 252      54.885  73.590 107.998  1.00  0.00           C
ATOM   4057  CB  LYS A 252      55.305  72.190 107.488  1.00  0.00           C
ATOM   4060  CG  LYS A 252      56.705  72.130 106.858  1.00  0.00           C
ATOM   4063  CD  LYS A 252      57.125  70.700 106.458  1.00  0.00           C
ATOM   4066  CE  LYS A 252      56.315  70.090 105.288  1.00  0.00           C
ATOM   4069  NZ  LYS A 252      56.795  68.730 104.938  1.00  0.00           N
ATOM   4073  C   LYS A 252      55.005  74.610 106.898  1.00  0.00           C
ATOM   4074  O   LYS A 252      55.965  75.390 106.908  1.00  0.00           O
ATOM   4075  N   TYR A 253      54.025  74.690 105.968  1.00  0.00           N
ATOM   4077  CA  TYR A 253      54.045  75.690 104.908  1.00  0.00           C
ATOM   4079  CB  TYR A 253      53.175  75.270 103.698  1.00  0.00           C
ATOM   4082  CG  TYR A 253      53.905  74.150 102.988  1.00  0.00           C
ATOM   4083  CD1 TYR A 253      54.995  74.450 102.158  1.00  0.00           C
ATOM   4085  CE1 TYR A 253      55.715  73.430 101.518  1.00  0.00           C
ATOM   4087  CZ  TYR A 253      55.355  72.100 101.708  1.00  0.00           C
ATOM   4088  OH  TYR A 253      56.075  71.060 101.088  1.00  0.00           O
ATOM   4090  CD2 TYR A 253      53.545  72.800 103.158  1.00  0.00           C
ATOM   4092  CE2 TYR A 253      54.265  71.780 102.538  1.00  0.00           C
ATOM   4094  C   TYR A 253      53.765  77.100 105.388  1.00  0.00           C
ATOM   4095  O   TYR A 253      54.345  78.070 104.898  1.00  0.00           O
ATOM   4096  N   ARG A 254      52.915  77.260 106.438  1.00  0.00           N
ATOM   4098  CA  ARG A 254      52.735  78.530 107.118  1.00  0.00           C
ATOM   4100  CB  ARG A 254      51.565  78.500 108.148  1.00  0.00           C
ATOM   4103  CG  ARG A 254      51.215  79.910 108.678  1.00  0.00           C
ATOM   4106  CD  ARG A 254      49.855  80.100 109.368  1.00  0.00           C
ATOM   4109  NE  ARG A 254      48.785  80.050 108.318  1.00  0.00           N
ATOM   4111  CZ  ARG A 254      47.685  79.310 108.338  1.00  0.00           C
ATOM   4112  NH1 ARG A 254      47.345  78.490 109.328  1.00  0.00           N
ATOM   4115  NH2 ARG A 254      46.895  79.380 107.288  1.00  0.00           N
ATOM   4118  C   ARG A 254      53.995  79.060 107.798  1.00  0.00           C
ATOM   4119  O   ARG A 254      54.215  80.270 107.828  1.00  0.00           O
ATOM   4120  N   HIS A 255      54.845  78.190 108.378  1.00  0.00           N
ATOM   4122  CA  HIS A 255      56.145  78.590 108.918  1.00  0.00           C
ATOM   4124  CB  HIS A 255      56.755  77.480 109.798  1.00  0.00           C
ATOM   4127  ND1 HIS A 255      55.175  76.540 111.548  1.00  0.00           N
ATOM   4129  CG  HIS A 255      56.135  77.440 111.158  1.00  0.00           C
ATOM   4130  CE1 HIS A 255      54.975  76.720 112.868  1.00  0.00           C
ATOM   4132  NE2 HIS A 255      55.755  77.670 113.348  1.00  0.00           N
ATOM   4133  CD2 HIS A 255      56.495  78.110 112.278  1.00  0.00           C
ATOM   4135  C   HIS A 255      57.225  78.970 107.918  1.00  0.00           C
ATOM   4136  O   HIS A 255      58.125  79.750 108.208  1.00  0.00           O
ATOM   4137  N   MET A 256      57.175  78.430 106.688  1.00  0.00           N
ATOM   4139  CA  MET A 256      57.925  78.970 105.558  1.00  0.00           C
ATOM   4141  CB  MET A 256      58.525  77.920 104.578  1.00  0.00           C
ATOM   4144  CG  MET A 256      57.625  76.710 104.228  1.00  0.00           C
ATOM   4147  SD  MET A 256      58.515  75.120 104.008  1.00  0.00           S
ATOM   4148  CE  MET A 256      59.325  75.490 102.428  1.00  0.00           C
ATOM   4152  C   MET A 256      57.165  80.110 104.908  1.00  0.00           C
ATOM   4153  O   MET A 256      56.755  80.050 103.748  1.00  0.00           O
ATOM   4154  N   SER A 257      56.965  81.160 105.708  1.00  0.00           N
ATOM   4156  CA  SER A 257      56.015  82.230 105.498  1.00  0.00           C
ATOM   4158  CB  SER A 257      56.035  83.260 106.658  1.00  0.00           C
ATOM   4161  OG  SER A 257      55.995  82.640 107.948  1.00  0.00           O
ATOM   4163  C   SER A 257      56.255  83.060 104.258  1.00  0.00           C
ATOM   4164  O   SER A 257      57.265  83.760 104.148  1.00  0.00           O
ATOM   4165  N   VAL A 258      55.265  83.090 103.348  1.00  0.00           N
ATOM   4167  CA  VAL A 258      55.155  84.100 102.318  1.00  0.00           C
ATOM   4169  CB  VAL A 258      55.645  83.580 100.958  1.00  0.00           C
ATOM   4171  CG1 VAL A 258      57.185  83.510 100.988  1.00  0.00           C
ATOM   4175  CG2 VAL A 258      55.075  82.180 100.618  1.00  0.00           C
ATOM   4179  C   VAL A 258      53.735  84.670 102.248  1.00  0.00           C
ATOM   4180  O   VAL A 258      53.055  84.430 101.248  1.00  0.00           O
ATOM   4181  N   PRO A 259      53.205  85.400 103.238  1.00  0.00           N
ATOM   4182  CD  PRO A 259      53.815  85.730 104.518  1.00  0.00           C
ATOM   4185  CA  PRO A 259      51.805  85.810 103.228  1.00  0.00           C
ATOM   4187  CB  PRO A 259      51.465  85.960 104.738  1.00  0.00           C
ATOM   4190  CG  PRO A 259      52.695  85.420 105.498  1.00  0.00           C
ATOM   4193  C   PRO A 259      51.655  87.150 102.488  1.00  0.00           C
ATOM   4194  O   PRO A 259      52.635  87.900 102.488  1.00  0.00           O
ATOM   4195  N   PRO A 260      50.525  87.530 101.888  1.00  0.00           N
ATOM   4196  CD  PRO A 260      49.485  86.540 101.568  1.00  0.00           C
ATOM   4199  CA  PRO A 260      50.475  88.670 100.958  1.00  0.00           C
ATOM   4201  CB  PRO A 260      49.065  88.540 100.368  1.00  0.00           C
ATOM   4204  CG  PRO A 260      48.815  87.050 100.288  1.00  0.00           C
ATOM   4207  C   PRO A 260      50.575  90.070 101.558  1.00  0.00           C
ATOM   4208  O   PRO A 260      50.175  91.030 100.908  1.00  0.00           O
ATOM   4209  N   GLU A 261      51.035  90.240 102.808  1.00  0.00           N
ATOM   4211  CA  GLU A 261      50.935  91.520 103.478  1.00  0.00           C
ATOM   4213  CB  GLU A 261      50.125  91.370 104.788  1.00  0.00           C
ATOM   4216  CG  GLU A 261      50.105  92.650 105.638  1.00  0.00           C
ATOM   4219  CD  GLU A 261      49.195  92.530 106.848  1.00  0.00           C
ATOM   4220  OE1 GLU A 261      47.985  92.230 106.658  1.00  0.00           O
ATOM   4221  OE2 GLU A 261      49.705  92.740 107.978  1.00  0.00           O
ATOM   4222  C   GLU A 261      52.265  92.220 103.708  1.00  0.00           C
ATOM   4223  O   GLU A 261      52.375  93.420 103.438  1.00  0.00           O
ATOM   4224  N   SER A 262      53.295  91.490 104.208  1.00  0.00           N
ATOM   4226  CA  SER A 262      54.545  92.080 104.668  1.00  0.00           C
ATOM   4228  CB  SER A 262      54.935  91.740 106.148  1.00  0.00           C
ATOM   4231  OG  SER A 262      54.085  92.350 107.118  1.00  0.00           O
ATOM   4233  C   SER A 262      55.745  91.670 103.778  1.00  0.00           C
ATOM   4234  OT1 SER A 262      55.795  92.120 102.598  1.00  0.00           O
ATOM   4235  OT2 SER A 262      56.665  90.970 104.268  1.00  0.00           O
ATOM   4236  NH3 POPEB 263      31.805  57.300  75.648  1.00  0.00           N
ATOM   4240  C12 POPEB 263      33.045  56.890  76.368  1.00  0.00           C
ATOM   4243  C11 POPEB 263      34.265  56.970  75.448  1.00  0.00           C
ATOM   4246  P   POPEB 263      35.615  54.780  75.938  1.00  0.00           P
ATOM   4247  O13 POPEB 263      37.015  54.490  76.278  1.00  0.00           O
ATOM   4248  O14 POPEB 263      34.585  54.070  76.718  1.00  0.00           O
ATOM   4249  O11 POPEB 263      35.295  54.500  74.388  1.00  0.00           O
ATOM   4250  O12 POPEB 263      35.385  56.340  76.088  1.00  0.00           O
ATOM   4251  C1  POPEB 263      36.185  55.110  73.438  1.00  0.00           C
ATOM   4254  C2  POPEB 263      35.555  55.170  72.028  1.00  0.00           C
ATOM   4256  O21 POPEB 263      36.625  54.920  71.088  1.00  0.00           O
ATOM   4257  C21 POPEB 263      36.605  53.690  70.588  1.00  0.00           C
ATOM   4258  O22 POPEB 263      35.775  52.830  70.838  1.00  0.00           O
ATOM   4259  C22 POPEB 263      37.795  53.490  69.688  1.00  0.00           C
ATOM   4262  C3  POPEB 263      34.855  56.530  71.708  1.00  0.00           C
ATOM   4265  O31 POPEB 263      34.385  56.540  70.348  1.00  0.00           O
ATOM   4266  C31 POPEB 263      35.135  56.980  69.308  1.00  0.00           C
ATOM   4267  O32 POPEB 263      34.865  56.710  68.158  1.00  0.00           O
ATOM   4268  C32 POPEB 263      36.365  57.790  69.698  1.00  0.00           C
ATOM   4271  C23 POPEB 263      37.845  54.440  68.478  1.00  0.00           C
ATOM   4274  C24 POPEB 263      38.815  53.860  67.438  1.00  0.00           C
ATOM   4277  C25 POPEB 263      38.695  54.510  66.058  1.00  0.00           C
ATOM   4280  C26 POPEB 263      39.585  53.770  65.048  1.00  0.00           C
ATOM   4283  C27 POPEB 263      39.385  54.250  63.608  1.00  0.00           C
ATOM   4286  C28 POPEB 263      40.385  53.630  62.628  1.00  0.00           C
ATOM   4289  C29 POPEB 263      40.185  52.140  62.448  1.00  0.00           C
ATOM   4291 0C21 POPEB 263      39.935  51.510  61.288  1.00  0.00           C
ATOM   4293 1C21 POPEB 263      39.805  52.170  59.938  1.00  0.00           C
ATOM   4296 2C21 POPEB 263      39.295  51.190  58.858  1.00  0.00           C
ATOM   4299 3C21 POPEB 263      40.315  50.110  58.478  1.00  0.00           C
ATOM   4302 4C21 POPEB 263      39.645  48.860  57.878  1.00  0.00           C
ATOM   4305 5C21 POPEB 263      39.005  49.110  56.508  1.00  0.00           C
ATOM   4308 6C21 POPEB 263      38.215  47.900  55.998  1.00  0.00           C
ATOM   4311 7C21 POPEB 263      37.725  48.100  54.558  1.00  0.00           C
ATOM   4314 8C21 POPEB 263      36.825  46.970  54.048  1.00  0.00           C
ATOM   4318  C33 POPEB 263      36.995  58.560  68.508  1.00  0.00           C
ATOM   4321  C34 POPEB 263      38.425  59.030  68.828  1.00  0.00           C
ATOM   4324  C35 POPEB 263      38.795  60.410  68.268  1.00  0.00           C
ATOM   4327  C36 POPEB 263      38.465  60.630  66.778  1.00  0.00           C
ATOM   4330  C37 POPEB 263      38.875  62.040  66.308  1.00  0.00           C
ATOM   4333  C38 POPEB 263      38.125  62.490  65.048  1.00  0.00           C
ATOM   4336  C39 POPEB 263      38.795  62.100  63.728  1.00  0.00           C
ATOM   4339 0C31 POPEB 263      37.845  62.230  62.528  1.00  0.00           C
ATOM   4342 1C31 POPEB 263      38.445  61.720  61.208  1.00  0.00           C
ATOM   4345 2C31 POPEB 263      37.345  61.480  60.188  1.00  0.00           C
ATOM   4348 3C31 POPEB 263      37.825  60.930  58.838  1.00  0.00           C
ATOM   4351 4C31 POPEB 263      36.605  60.570  57.978  1.00  0.00           C
ATOM   4354 5C31 POPEB 263      36.975  60.120  56.568  1.00  0.00           C
ATOM   4357 6C31 POPEB 263      35.765  59.650  55.768  1.00  0.00           C
ATOM   4361  NH3 POPEC 264      57.835  70.250  28.208  1.00  0.00           N
ATOM   4365  C12 POPEC 264      56.465  70.890  28.108  1.00  0.00           C
ATOM   4368  C11 POPEC 264      56.405  72.100  27.128  1.00  0.00           C
ATOM   4371  P   POPEC 264      53.795  72.160  27.198  1.00  0.00           P
ATOM   4372  O13 POPEC 264      52.645  73.070  26.918  1.00  0.00           O
ATOM   4373  O14 POPEC 264      53.865  70.960  26.358  1.00  0.00           O
ATOM   4374  O11 POPEC 264      53.655  71.720  28.688  1.00  0.00           O
ATOM   4375  O12 POPEC 264      55.195  72.880  27.248  1.00  0.00           O
ATOM   4376  C1  POPEC 264      52.415  71.370  29.288  1.00  0.00           C
ATOM   4379  C2  POPEC 264      51.945  72.460  30.298  1.00  0.00           C
ATOM   4381  O21 POPEC 264      50.905  72.020  31.168  1.00  0.00           O
ATOM   4382  C21 POPEC 264      51.125  71.020  31.998  1.00  0.00           C
ATOM   4383  O22 POPEC 264      51.705  69.960  31.758  1.00  0.00           O
ATOM   4384  C22 POPEC 264      50.545  71.390  33.348  1.00  0.00           C
ATOM   4387  C3  POPEC 264      51.455  73.750  29.578  1.00  0.00           C
ATOM   4390  O31 POPEC 264      50.675  74.630  30.418  1.00  0.00           O
ATOM   4391  C31 POPEC 264      51.365  75.500  31.148  1.00  0.00           C
ATOM   4392  O32 POPEC 264      52.575  75.580  31.168  1.00  0.00           O
ATOM   4393  C32 POPEC 264      50.375  76.390  31.898  1.00  0.00           C
ATOM   4396  C23 POPEC 264      50.785  70.340  34.448  1.00  0.00           C
ATOM   4399  C24 POPEC 264      51.845  70.790  35.458  1.00  0.00           C
ATOM   4402  C25 POPEC 264      51.795  69.970  36.748  1.00  0.00           C
ATOM   4405  C26 POPEC 264      52.795  70.460  37.788  1.00  0.00           C
ATOM   4408  C27 POPEC 264      52.685  69.720  39.138  1.00  0.00           C
ATOM   4411  C28 POPEC 264      53.695  70.260  40.158  1.00  0.00           C
ATOM   4414  C29 POPEC 264      53.595  69.540  41.488  1.00  0.00           C
ATOM   4416 0C21 POPEC 264      53.865  70.050  42.698  1.00  0.00           C
ATOM   4418 1C21 POPEC 264      54.365  71.440  43.018  1.00  0.00           C
ATOM   4421 2C21 POPEC 264      53.515  72.210  44.068  1.00  0.00           C
ATOM   4424 3C21 POPEC 264      53.395  71.470  45.408  1.00  0.00           C
ATOM   4427 4C21 POPEC 264      52.875  72.350  46.568  1.00  0.00           C
ATOM   4430 5C21 POPEC 264      54.015  72.820  47.488  1.00  0.00           C
ATOM   4433 6C21 POPEC 264      53.535  73.580  48.728  1.00  0.00           C
ATOM   4436 7C21 POPEC 264      54.695  74.080  49.608  1.00  0.00           C
ATOM   4439 8C21 POPEC 264      54.255  74.910  50.808  1.00  0.00           C
ATOM   4443  C33 POPEC 264      51.055  77.540  32.678  1.00  0.00           C
ATOM   4446  C34 POPEC 264      50.115  78.730  32.928  1.00  0.00           C
ATOM   4449  C35 POPEC 264      49.285  78.670  34.218  1.00  0.00           C
ATOM   4452  C36 POPEC 264      50.115  78.830  35.508  1.00  0.00           C
ATOM   4455  C37 POPEC 264      49.275  79.440  36.628  1.00  0.00           C
ATOM   4458  C38 POPEC 264      49.905  79.440  38.038  1.00  0.00           C
ATOM   4461  C39 POPEC 264      48.915  80.040  39.048  1.00  0.00           C
ATOM   4464 0C31 POPEC 264      49.345  79.990  40.518  1.00  0.00           C
ATOM   4467 1C31 POPEC 264      48.535  80.930  41.418  1.00  0.00           C
ATOM   4470 2C31 POPEC 264      49.045  80.840  42.868  1.00  0.00           C
ATOM   4473 3C31 POPEC 264      48.485  81.910  43.818  1.00  0.00           C
ATOM   4476 4C31 POPEC 264      48.725  83.340  43.308  1.00  0.00           C
ATOM   4479 5C31 POPEC 264      48.965  84.360  44.428  1.00  0.00           C
ATOM   4482 6C31 POPEC 264      49.155  85.780  43.908  1.00  0.00           C
ATOM   4486  NH3 POPED 265      17.945  64.490  31.718  1.00  0.00           N
ATOM   4490  C12 POPED 265      17.035  64.930  30.598  1.00  0.00           C
ATOM   4493  C11 POPED 265      17.765  65.830  29.578  1.00  0.00           C
ATOM   4496  P   POPED 265      17.745  68.510  29.738  1.00  0.00           P
ATOM   4497  O13 POPED 265      16.795  69.310  30.538  1.00  0.00           O
ATOM   4498  O14 POPED 265      18.315  69.100  28.508  1.00  0.00           O
ATOM   4499  O11 POPED 265      18.915  68.060  30.688  1.00  0.00           O
ATOM   4500  O12 POPED 265      17.095  67.090  29.408  1.00  0.00           O
ATOM   4501  C1  POPED 265      20.235  68.550  30.578  1.00  0.00           C
ATOM   4504  C2  POPED 265      21.085  68.080  31.788  1.00  0.00           C
ATOM   4506  O21 POPED 265      20.425  68.470  33.008  1.00  0.00           O
ATOM   4507  C21 POPED 265      19.525  67.600  33.438  1.00  0.00           C
ATOM   4508  O22 POPED 265      19.345  66.470  33.028  1.00  0.00           O
ATOM   4509  C22 POPED 265      18.725  68.190  34.588  1.00  0.00           C
ATOM   4512  C3  POPED 265      22.525  68.680  31.698  1.00  0.00           C
ATOM   4515  O31 POPED 265      23.225  68.700  32.958  1.00  0.00           O
ATOM   4516  C31 POPED 265      24.035  67.670  33.188  1.00  0.00           C
ATOM   4517  O32 POPED 265      24.165  66.710  32.458  1.00  0.00           O
ATOM   4518  C32 POPED 265      24.825  67.910  34.488  1.00  0.00           C
ATOM   4521  C23 POPED 265      19.625  68.550  35.788  1.00  0.00           C
ATOM   4524  C24 POPED 265      18.825  68.680  37.078  1.00  0.00           C
ATOM   4527  C25 POPED 265      19.715  68.900  38.308  1.00  0.00           C
ATOM   4530  C26 POPED 265      19.065  68.300  39.568  1.00  0.00           C
ATOM   4533  C27 POPED 265      19.775  68.710  40.858  1.00  0.00           C
ATOM   4536  C28 POPED 265      19.325  67.890  42.088  1.00  0.00           C
ATOM   4539  C29 POPED 265      17.865  68.050  42.398  1.00  0.00           C
ATOM   4541 0C21 POPED 265      17.295  68.200  43.618  1.00  0.00           C
ATOM   4543 1C21 POPED 265      18.015  68.280  44.938  1.00  0.00           C
ATOM   4546 2C21 POPED 265      17.555  69.480  45.788  1.00  0.00           C
ATOM   4549 3C21 POPED 265      16.125  69.330  46.348  1.00  0.00           C
ATOM   4552 4C21 POPED 265      15.695  70.540  47.188  1.00  0.00           C
ATOM   4555 5C21 POPED 265      16.115  70.430  48.658  1.00  0.00           C
ATOM   4558 6C21 POPED 265      15.545  71.570  49.508  1.00  0.00           C
ATOM   4561 7C21 POPED 265      15.615  71.280  51.008  1.00  0.00           C
ATOM   4564 8C21 POPED 265      15.085  72.420  51.888  1.00  0.00           C
ATOM   4568  C33 POPED 265      24.535  66.900  35.628  1.00  0.00           C
ATOM   4571  C34 POPED 265      23.745  67.500  36.798  1.00  0.00           C
ATOM   4574  C35 POPED 265      24.595  68.360  37.738  1.00  0.00           C
ATOM   4577  C36 POPED 265      23.865  68.760  39.028  1.00  0.00           C
ATOM   4580  C37 POPED 265      24.735  69.690  39.888  1.00  0.00           C
ATOM   4583  C38 POPED 265      24.115  70.110  41.228  1.00  0.00           C
ATOM   4586  C39 POPED 265      23.985  69.000  42.278  1.00  0.00           C
ATOM   4589 0C31 POPED 265      23.825  69.600  43.668  1.00  0.00           C
ATOM   4592 1C31 POPED 265      23.745  68.580  44.808  1.00  0.00           C
ATOM   4595 2C31 POPED 265      23.925  69.260  46.168  1.00  0.00           C
ATOM   4598 3C31 POPED 265      23.635  68.320  47.348  1.00  0.00           C
ATOM   4601 4C31 POPED 265      23.995  68.990  48.678  1.00  0.00           C
ATOM   4604 5C31 POPED 265      23.525  68.180  49.888  1.00  0.00           C
ATOM   4607 6C31 POPED 265      23.915  68.860  51.198  1.00  0.00           C
ATOM   4611  NH3 POPEE 266      33.175 111.120  29.878  1.00  0.00           N
ATOM   4615  C12 POPEE 266      31.935 110.390  30.368  1.00  0.00           C
ATOM   4618  C11 POPEE 266      31.835 109.000  29.708  1.00  0.00           C
ATOM   4621  P   POPEE 266      30.745 107.380  31.468  1.00  0.00           P
ATOM   4622  O13 POPEE 266      29.735 106.300  31.398  1.00  0.00           O
ATOM   4623  O14 POPEE 266      32.155 107.010  31.778  1.00  0.00           O
ATOM   4624  O11 POPEE 266      30.245 108.350  32.588  1.00  0.00           O
ATOM   4625  O12 POPEE 266      30.695 108.270  30.178  1.00  0.00           O
ATOM   4626  C1  POPEE 266      30.665 108.100  33.938  1.00  0.00           C
ATOM   4629  C2  POPEE 266      29.495 108.390  34.908  1.00  0.00           C
ATOM   4631  O21 POPEE 266      29.845 108.080  36.258  1.00  0.00           O
ATOM   4632  C21 POPEE 266      30.695 108.870  36.858  1.00  0.00           C
ATOM   4633  O22 POPEE 266      31.505 109.620  36.338  1.00  0.00           O
ATOM   4634  C22 POPEE 266      30.455 108.710  38.358  1.00  0.00           C
ATOM   4637  C3  POPEE 266      28.235 107.550  34.528  1.00  0.00           C
ATOM   4640  O31 POPEE 266      27.385 107.240  35.658  1.00  0.00           O
ATOM   4641  C31 POPEE 266      26.785 108.290  36.208  1.00  0.00           C
ATOM   4642  O32 POPEE 266      26.755 109.410  35.738  1.00  0.00           O
ATOM   4643  C32 POPEE 266      26.115 107.870  37.528  1.00  0.00           C
ATOM   4646  C23 POPEE 266      31.555 109.350  39.228  1.00  0.00           C
ATOM   4649  C24 POPEE 266      31.145 109.480  40.708  1.00  0.00           C
ATOM   4652  C25 POPEE 266      30.365 108.270  41.258  1.00  0.00           C
ATOM   4655  C26 POPEE 266      30.115 108.380  42.758  1.00  0.00           C
ATOM   4658  C27 POPEE 266      29.085 107.360  43.288  1.00  0.00           C
ATOM   4661  C28 POPEE 266      28.915 107.480  44.808  1.00  0.00           C
ATOM   4664  C29 POPEE 266      27.715 106.750  45.348  1.00  0.00           C
ATOM   4666 0C21 POPEE 266      27.555 106.370  46.628  1.00  0.00           C
ATOM   4668 1C21 POPEE 266      28.535 106.610  47.738  1.00  0.00           C
ATOM   4671 2C21 POPEE 266      29.055 105.330  48.418  1.00  0.00           C
ATOM   4674 3C21 POPEE 266      30.255 105.630  49.318  1.00  0.00           C
ATOM   4677 4C21 POPEE 266      30.565 104.550  50.368  1.00  0.00           C
ATOM   4680 5C21 POPEE 266      30.905 103.160  49.808  1.00  0.00           C
ATOM   4683 6C21 POPEE 266      31.635 102.310  50.868  1.00  0.00           C
ATOM   4686 7C21 POPEE 266      32.015 100.900  50.428  1.00  0.00           C
ATOM   4689 8C21 POPEE 266      33.015 100.240  51.388  1.00  0.00           C
ATOM   4693  C33 POPEE 266      26.965 106.910  38.378  1.00  0.00           C
ATOM   4696  C34 POPEE 266      26.205 106.290  39.558  1.00  0.00           C
ATOM   4699  C35 POPEE 266      25.645 107.290  40.568  1.00  0.00           C
ATOM   4702  C36 POPEE 266      24.955 106.560  41.718  1.00  0.00           C
ATOM   4705  C37 POPEE 266      24.335 107.490  42.768  1.00  0.00           C
ATOM   4708  C38 POPEE 266      23.625 106.680  43.868  1.00  0.00           C
ATOM   4711  C39 POPEE 266      23.035 107.570  44.958  1.00  0.00           C
ATOM   4714 0C31 POPEE 266      22.515 106.780  46.168  1.00  0.00           C
ATOM   4717 1C31 POPEE 266      22.165 107.680  47.358  1.00  0.00           C
ATOM   4720 2C31 POPEE 266      21.555 106.900  48.538  1.00  0.00           C
ATOM   4723 3C31 POPEE 266      22.165 107.260  49.898  1.00  0.00           C
ATOM   4726 4C31 POPEE 266      21.845 108.690  50.358  1.00  0.00           C
ATOM   4729 5C31 POPEE 266      22.555 109.030  51.678  1.00  0.00           C
ATOM   4732 6C31 POPEE 266      22.205 110.400  52.248  1.00  0.00           C
ATOM   4736  NH3 POPEF 267     125.485 118.970  29.698  1.00  0.00           N
ATOM   4740  C12 POPEF 267     126.085 119.850  30.778  1.00  0.00           C
ATOM   4743  C11 POPEF 267     126.145 121.360  30.448  1.00  0.00           C
ATOM   4746  P   POPEF 267     126.535 123.030  32.508  1.00  0.00           P
ATOM   4747  O13 POPEF 267     127.585 124.030  32.818  1.00  0.00           O
ATOM   4748  O14 POPEF 267     125.285 123.640  32.038  1.00  0.00           O
ATOM   4749  O11 POPEF 267     126.155 122.120  33.768  1.00  0.00           O
ATOM   4750  O12 POPEF 267     127.005 122.040  31.368  1.00  0.00           O
ATOM   4751  C1  POPEF 267     125.595 122.710  34.948  1.00  0.00           C
ATOM   4754  C2  POPEF 267     125.125 121.620  35.978  1.00  0.00           C
ATOM   4756  O21 POPEF 267     124.565 122.080  37.228  1.00  0.00           O
ATOM   4757  C21 POPEF 267     124.635 123.280  37.738  1.00  0.00           C
ATOM   4758  O22 POPEF 267     125.315 124.220  37.378  1.00  0.00           O
ATOM   4759  C22 POPEF 267     123.715 123.300  38.978  1.00  0.00           C
ATOM   4762  C3  POPEF 267     126.215 120.530  36.248  1.00  0.00           C
ATOM   4765  O31 POPEF 267     126.225 119.950  37.578  1.00  0.00           O
ATOM   4766  C31 POPEF 267     125.175 119.220  37.918  1.00  0.00           C
ATOM   4767  O32 POPEF 267     124.175 119.000  37.248  1.00  0.00           O
ATOM   4768  C32 POPEF 267     125.395 118.680  39.328  1.00  0.00           C
ATOM   4771  C23 POPEF 267     123.965 124.480  39.948  1.00  0.00           C
ATOM   4774  C24 POPEF 267     122.935 124.500  41.088  1.00  0.00           C
ATOM   4777  C25 POPEF 267     123.345 125.320  42.318  1.00  0.00           C
ATOM   4780  C26 POPEF 267     122.375 125.140  43.498  1.00  0.00           C
ATOM   4783  C27 POPEF 267     121.165 126.090  43.458  1.00  0.00           C
ATOM   4786  C28 POPEF 267     120.105 125.870  44.558  1.00  0.00           C
ATOM   4789  C29 POPEF 267     120.635 125.810  45.968  1.00  0.00           C
ATOM   4791 0C21 POPEF 267     119.935 125.330  47.018  1.00  0.00           C
ATOM   4793 1C21 POPEF 267     118.505 124.860  46.938  1.00  0.00           C
ATOM   4796 2C21 POPEF 267     117.725 124.920  48.268  1.00  0.00           C
ATOM   4799 3C21 POPEF 267     118.105 123.820  49.258  1.00  0.00           C
ATOM   4802 4C21 POPEF 267     116.925 123.400  50.148  1.00  0.00           C
ATOM   4805 5C21 POPEF 267     117.275 122.240  51.088  1.00  0.00           C
ATOM   4808 6C21 POPEF 267     116.075 121.730  51.898  1.00  0.00           C
ATOM   4811 7C21 POPEF 267     116.365 120.400  52.588  1.00  0.00           C
ATOM   4814 8C21 POPEF 267     115.175 119.850  53.378  1.00  0.00           C
ATOM   4818  C33 POPEF 267     125.245 117.160  39.328  1.00  0.00           C
ATOM   4821  C34 POPEF 267     125.365 116.570  40.738  1.00  0.00           C
ATOM   4824  C35 POPEF 267     125.805 115.110  40.678  1.00  0.00           C
ATOM   4827  C36 POPEF 267     125.855 114.470  42.068  1.00  0.00           C
ATOM   4830  C37 POPEF 267     124.475 113.980  42.528  1.00  0.00           C
ATOM   4833  C38 POPEF 267     124.535 113.120  43.788  1.00  0.00           C
ATOM   4836  C39 POPEF 267     125.215 111.760  43.538  1.00  0.00           C
ATOM   4839 0C31 POPEF 267     125.205 110.860  44.778  1.00  0.00           C
ATOM   4842 1C31 POPEF 267     125.835 109.490  44.478  1.00  0.00           C
ATOM   4845 2C31 POPEF 267     126.165 108.670  45.728  1.00  0.00           C
ATOM   4848 3C31 POPEF 267     124.945 108.340  46.588  1.00  0.00           C
ATOM   4851 4C31 POPEF 267     125.305 107.480  47.808  1.00  0.00           C
ATOM   4854 5C31 POPEF 267     124.085 107.180  48.678  1.00  0.00           C
ATOM   4857 6C31 POPEF 267     124.385 106.300  49.898  1.00  0.00           C
ATOM   4861  NH3 POPEG 268      53.055  15.400  29.728  1.00  0.00           N
ATOM   4865  C12 POPEG 268      52.985  16.840  30.218  1.00  0.00           C
ATOM   4868  C11 POPEG 268      54.225  17.670  29.828  1.00  0.00           C
ATOM   4871  P   POPEG 268      56.795  17.710  29.848  1.00  0.00           P
ATOM   4872  O13 POPEG 268      57.965  16.820  29.698  1.00  0.00           O
ATOM   4873  O14 POPEG 268      56.665  18.780  28.828  1.00  0.00           O
ATOM   4874  O11 POPEG 268      56.935  18.470  31.218  1.00  0.00           O
ATOM   4875  O12 POPEG 268      55.425  16.930  30.048  1.00  0.00           O
ATOM   4876  C1  POPEG 268      57.135  17.680  32.388  1.00  0.00           C
ATOM   4879  C2  POPEG 268      57.245  18.650  33.588  1.00  0.00           C
ATOM   4881  O21 POPEG 268      58.195  18.190  34.568  1.00  0.00           O
ATOM   4882  C21 POPEG 268      57.825  17.090  35.208  1.00  0.00           C
ATOM   4883  O22 POPEG 268      56.795  16.480  35.028  1.00  0.00           O
ATOM   4884  C22 POPEG 268      58.885  16.700  36.228  1.00  0.00           C
ATOM   4887  C3  POPEG 268      55.865  19.100  34.178  1.00  0.00           C
ATOM   4890  O31 POPEG 268      55.975  19.650  35.508  1.00  0.00           O
ATOM   4891  C31 POPEG 268      56.275  20.930  35.618  1.00  0.00           C
ATOM   4892  O32 POPEG 268      56.345  21.740  34.708  1.00  0.00           O
ATOM   4893  C32 POPEG 268      56.705  21.170  37.068  1.00  0.00           C
ATOM   4896  C23 POPEG 268      58.465  15.450  37.028  1.00  0.00           C
ATOM   4899  C24 POPEG 268      58.995  15.440  38.468  1.00  0.00           C
ATOM   4902  C25 POPEG 268      58.265  16.460  39.348  1.00  0.00           C
ATOM   4905  C26 POPEG 268      57.905  15.900  40.738  1.00  0.00           C
ATOM   4908  C27 POPEG 268      57.295  16.970  41.658  1.00  0.00           C
ATOM   4911  C28 POPEG 268      56.705  16.420  42.968  1.00  0.00           C
ATOM   4914  C29 POPEG 268      55.395  15.690  42.768  1.00  0.00           C
ATOM   4916 0C21 POPEG 268      54.315  15.780  43.558  1.00  0.00           C
ATOM   4918 1C21 POPEG 268      54.195  16.590  44.828  1.00  0.00           C
ATOM   4921 2C21 POPEG 268      54.815  15.870  46.048  1.00  0.00           C
ATOM   4924 3C21 POPEG 268      54.075  14.590  46.458  1.00  0.00           C
ATOM   4927 4C21 POPEG 268      54.835  13.740  47.488  1.00  0.00           C
ATOM   4930 5C21 POPEG 268      54.955  14.340  48.898  1.00  0.00           C
ATOM   4933 6C21 POPEG 268      53.605  14.740  49.528  1.00  0.00           C
ATOM   4936 7C21 POPEG 268      53.635  14.730  51.058  1.00  0.00           C
ATOM   4939 8C21 POPEG 268      52.365  15.280  51.708  1.00  0.00           C
ATOM   4943  C33 POPEG 268      57.825  20.180  37.488  1.00  0.00           C
ATOM   4946  C34 POPEG 268      58.445  20.460  38.858  1.00  0.00           C
ATOM   4949  C35 POPEG 268      57.505  20.250  40.048  1.00  0.00           C
ATOM   4952  C36 POPEG 268      57.175  21.550  40.788  1.00  0.00           C
ATOM   4955  C37 POPEG 268      56.485  21.280  42.118  1.00  0.00           C
ATOM   4958  C38 POPEG 268      56.215  22.540  42.948  1.00  0.00           C
ATOM   4961  C39 POPEG 268      55.255  22.290  44.118  1.00  0.00           C
ATOM   4964 0C31 POPEG 268      55.805  21.260  45.108  1.00  0.00           C
ATOM   4967 1C31 POPEG 268      54.835  20.950  46.248  1.00  0.00           C
ATOM   4970 2C31 POPEG 268      55.465  20.060  47.328  1.00  0.00           C
ATOM   4973 3C31 POPEG 268      54.575  19.900  48.558  1.00  0.00           C
ATOM   4976 4C31 POPEG 268      53.325  19.070  48.268  1.00  0.00           C
ATOM   4979 5C31 POPEG 268      52.335  19.090  49.438  1.00  0.00           C
ATOM   4982 6C31 POPEG 268      51.155  18.150  49.218  1.00  0.00           C
ATOM   4986  NH3 POPEH 269      16.945  14.740  32.168  1.00  0.00           N
ATOM   4990  C12 POPEH 269      17.965  15.410  31.298  1.00  0.00           C
ATOM   4993  C11 POPEH 269      19.345  15.350  31.968  1.00  0.00           C
ATOM   4996  P   POPEH 269      20.925  13.570  33.088  1.00  0.00           P
ATOM   4997  O13 POPEH 269      20.985  12.100  33.238  1.00  0.00           O
ATOM   4998  O14 POPEH 269      22.175  14.280  32.698  1.00  0.00           O
ATOM   4999  O11 POPEH 269      20.395  14.220  34.418  1.00  0.00           O
ATOM   5000  O12 POPEH 269      19.745  13.980  32.118  1.00  0.00           O
ATOM   5001  C1  POPEH 269      21.235  14.440  35.548  1.00  0.00           C
ATOM   5004  C2  POPEH 269      20.405  14.250  36.848  1.00  0.00           C
ATOM   5006  O21 POPEH 269      21.265  14.160  37.998  1.00  0.00           O
ATOM   5007  C21 POPEH 269      21.855  15.270  38.388  1.00  0.00           C
ATOM   5008  O22 POPEH 269      21.725  16.380  37.898  1.00  0.00           O
ATOM   5009  C22 POPEH 269      22.705  14.930  39.608  1.00  0.00           C
ATOM   5012  C3  POPEH 269      19.575  12.950  36.678  1.00  0.00           C
ATOM   5015  O31 POPEH 269      19.505  12.160  37.888  1.00  0.00           O
ATOM   5016  C31 POPEH 269      20.515  11.320  38.018  1.00  0.00           C
ATOM   5017  O32 POPEH 269      21.425  11.150  37.208  1.00  0.00           O
ATOM   5018  C32 POPEH 269      20.295  10.520  39.298  1.00  0.00           C
ATOM   5021  C23 POPEH 269      23.665  16.060  40.048  1.00  0.00           C
ATOM   5024  C24 POPEH 269      24.515  15.640  41.248  1.00  0.00           C
ATOM   5027  C25 POPEH 269      25.575  16.690  41.618  1.00  0.00           C
ATOM   5030  C26 POPEH 269      26.635  16.140  42.588  1.00  0.00           C
ATOM   5033  C27 POPEH 269      27.625  17.200  43.078  1.00  0.00           C
ATOM   5036  C28 POPEH 269      28.775  16.640  43.938  1.00  0.00           C
ATOM   5039  C29 POPEH 269      28.245  15.990  45.188  1.00  0.00           C
ATOM   5041 0C21 POPEH 269      28.625  16.250  46.448  1.00  0.00           C
ATOM   5043 1C21 POPEH 269      29.735  17.170  46.888  1.00  0.00           C
ATOM   5046 2C21 POPEH 269      30.515  16.560  48.068  1.00  0.00           C
ATOM   5049 3C21 POPEH 269      31.975  17.010  48.098  1.00  0.00           C
ATOM   5052 4C21 POPEH 269      32.805  16.260  49.158  1.00  0.00           C
ATOM   5055 5C21 POPEH 269      33.125  14.820  48.738  1.00  0.00           C
ATOM   5058 6C21 POPEH 269      33.995  14.100  49.758  1.00  0.00           C
ATOM   5061 7C21 POPEH 269      34.405  12.710  49.288  1.00  0.00           C
ATOM   5064 8C21 POPEH 269      35.155  11.950  50.368  1.00  0.00           C
ATOM   5068  C33 POPEH 269      21.535   9.730  39.768  1.00  0.00           C
ATOM   5071  C34 POPEH 269      22.365  10.450  40.838  1.00  0.00           C
ATOM   5074  C35 POPEH 269      23.755   9.810  40.938  1.00  0.00           C
ATOM   5077  C36 POPEH 269      24.555  10.160  42.198  1.00  0.00           C
ATOM   5080  C37 POPEH 269      26.035   9.810  42.018  1.00  0.00           C
ATOM   5083  C38 POPEH 269      26.835   9.820  43.318  1.00  0.00           C
ATOM   5086  C39 POPEH 269      28.325   9.520  43.088  1.00  0.00           C
ATOM   5089 0C31 POPEH 269      28.675   8.030  43.188  1.00  0.00           C
ATOM   5092 1C31 POPEH 269      30.165   7.760  42.898  1.00  0.00           C
ATOM   5095 2C31 POPEH 269      30.605   6.350  43.308  1.00  0.00           C
ATOM   5098 3C31 POPEH 269      30.795   6.210  44.828  1.00  0.00           C
ATOM   5101 4C31 POPEH 269      32.175   6.670  45.318  1.00  0.00           C
ATOM   5104 5C31 POPEH 269      32.385   6.450  46.818  1.00  0.00           C
ATOM   5107 6C31 POPEH 269      33.745   6.940  47.308  1.00  0.00           C
ATOM   5111  NH3 POPEI 270     103.045 109.670  31.358  1.00  0.00           N
ATOM   5115  C12 POPEI 270     104.345 108.920  31.558  1.00  0.00           C
ATOM   5118  C11 POPEI 270     105.595 109.720  31.168  1.00  0.00           C
ATOM   5121  P   POPEI 270     107.795 108.770  32.328  1.00  0.00           P
ATOM   5122  O13 POPEI 270     109.155 108.520  31.788  1.00  0.00           O
ATOM   5123  O14 POPEI 270     107.275 107.880  33.408  1.00  0.00           O
ATOM   5124  O11 POPEI 270     107.755 110.250  32.868  1.00  0.00           O
ATOM   5125  O12 POPEI 270     106.725 108.830  31.158  1.00  0.00           O
ATOM   5126  C1  POPEI 270     108.605 110.770  33.888  1.00  0.00           C
ATOM   5129  C2  POPEI 270     107.755 111.190  35.108  1.00  0.00           C
ATOM   5131  O21 POPEI 270     108.535 111.820  36.148  1.00  0.00           O
ATOM   5132  C21 POPEI 270     108.785 113.110  35.978  1.00  0.00           C
ATOM   5133  O22 POPEI 270     108.525 113.770  34.988  1.00  0.00           O
ATOM   5134  C22 POPEI 270     109.395 113.700  37.268  1.00  0.00           C
ATOM   5137  C3  POPEI 270     107.005 109.980  35.708  1.00  0.00           C
ATOM   5140  O31 POPEI 270     106.435 110.310  36.998  1.00  0.00           O
ATOM   5141  C31 POPEI 270     107.155 109.960  38.068  1.00  0.00           C
ATOM   5142  O32 POPEI 270     108.135 109.240  38.058  1.00  0.00           O
ATOM   5143  C32 POPEI 270     106.525 110.640  39.278  1.00  0.00           C
ATOM   5146  C23 POPEI 270     110.625 114.620  37.028  1.00  0.00           C
ATOM   5149  C24 POPEI 270     110.455 116.020  37.638  1.00  0.00           C
ATOM   5152  C25 POPEI 270     111.785 116.750  37.878  1.00  0.00           C
ATOM   5155  C26 POPEI 270     111.665 117.980  38.788  1.00  0.00           C
ATOM   5158  C27 POPEI 270     112.985 118.440  39.408  1.00  0.00           C
ATOM   5161  C28 POPEI 270     112.805 119.790  40.148  1.00  0.00           C
ATOM   5164  C29 POPEI 270     113.995 120.210  40.968  1.00  0.00           C
ATOM   5166 0C21 POPEI 270     113.985 120.410  42.298  1.00  0.00           C
ATOM   5168 1C21 POPEI 270     112.785 120.240  43.198  1.00  0.00           C
ATOM   5171 2C21 POPEI 270     113.115 120.320  44.698  1.00  0.00           C
ATOM   5174 3C21 POPEI 270     113.675 121.680  45.148  1.00  0.00           C
ATOM   5177 4C21 POPEI 270     112.725 122.490  46.048  1.00  0.00           C
ATOM   5180 5C21 POPEI 270     113.435 123.720  46.638  1.00  0.00           C
ATOM   5183 6C21 POPEI 270     112.615 124.430  47.728  1.00  0.00           C
ATOM   5186 7C21 POPEI 270     113.465 125.430  48.518  1.00  0.00           C
ATOM   5189 8C21 POPEI 270     112.675 126.180  49.598  1.00  0.00           C
ATOM   5193  C33 POPEI 270     107.265 110.430  40.608  1.00  0.00           C
ATOM   5196  C34 POPEI 270     106.445 110.960  41.798  1.00  0.00           C
ATOM   5199  C35 POPEI 270     107.285 111.270  43.038  1.00  0.00           C
ATOM   5202  C36 POPEI 270     108.135 110.090  43.518  1.00  0.00           C
ATOM   5205  C37 POPEI 270     108.945 110.430  44.778  1.00  0.00           C
ATOM   5208  C38 POPEI 270     109.935 109.320  45.158  1.00  0.00           C
ATOM   5211  C39 POPEI 270     110.805 109.720  46.348  1.00  0.00           C
ATOM   5214 0C31 POPEI 270     112.075 108.870  46.478  1.00  0.00           C
ATOM   5217 1C31 POPEI 270     112.985 109.370  47.608  1.00  0.00           C
ATOM   5220 2C31 POPEI 270     114.355 108.680  47.638  1.00  0.00           C
ATOM   5223 3C31 POPEI 270     115.235 109.170  48.788  1.00  0.00           C
ATOM   5226 4C31 POPEI 270     114.725 108.740  50.178  1.00  0.00           C
ATOM   5229 5C31 POPEI 270     115.775 107.990  50.998  1.00  0.00           C
ATOM   5232 6C31 POPEI 270     115.235 107.450  52.318  1.00  0.00           C
ATOM   5236  NH3 POPEJ 271      30.345  20.750  73.208  1.00  0.00           N
ATOM   5240  C12 POPEJ 271      30.055  22.190  73.558  1.00  0.00           C
ATOM   5243  C11 POPEJ 271      31.305  22.930  74.078  1.00  0.00           C
ATOM   5246  P   POPEJ 271      31.045  25.570  73.928  1.00  0.00           P
ATOM   5247  O13 POPEJ 271      29.855  26.370  74.288  1.00  0.00           O
ATOM   5248  O14 POPEJ 271      32.365  26.240  74.128  1.00  0.00           O
ATOM   5249  O11 POPEJ 271      30.855  25.160  72.398  1.00  0.00           O
ATOM   5250  O12 POPEJ 271      30.975  24.170  74.678  1.00  0.00           O
ATOM   5251  C1  POPEJ 271      31.915  25.310  71.458  1.00  0.00           C
ATOM   5254  C2  POPEJ 271      32.245  26.800  71.108  1.00  0.00           C
ATOM   5256  O21 POPEJ 271      31.775  27.130  69.778  1.00  0.00           O
ATOM   5257  C21 POPEJ 271      31.565  28.440  69.628  1.00  0.00           C
ATOM   5258  O22 POPEJ 271      31.265  29.210  70.528  1.00  0.00           O
ATOM   5259  C22 POPEJ 271      31.915  28.890  68.208  1.00  0.00           C
ATOM   5262  C3  POPEJ 271      33.785  27.030  71.218  1.00  0.00           C
ATOM   5265  O31 POPEJ 271      34.245  28.120  70.418  1.00  0.00           O
ATOM   5266  C31 POPEJ 271      35.055  29.020  70.948  1.00  0.00           C
ATOM   5267  O32 POPEJ 271      35.485  29.000  72.098  1.00  0.00           O
ATOM   5268  C32 POPEJ 271      35.425  30.040  69.878  1.00  0.00           C
ATOM   5271  C23 POPEJ 271      31.915  30.430  68.088  1.00  0.00           C
ATOM   5274  C24 POPEJ 271      32.565  30.950  66.798  1.00  0.00           C
ATOM   5277  C25 POPEJ 271      31.735  30.660  65.548  1.00  0.00           C
ATOM   5280  C26 POPEJ 271      31.955  31.700  64.448  1.00  0.00           C
ATOM   5283  C27 POPEJ 271      31.205  31.360  63.158  1.00  0.00           C
ATOM   5286  C28 POPEJ 271      31.205  32.530  62.158  1.00  0.00           C
ATOM   5289  C29 POPEJ 271      30.685  32.070  60.818  1.00  0.00           C
ATOM   5291 0C21 POPEJ 271      31.325  32.170  59.648  1.00  0.00           C
ATOM   5293 1C21 POPEJ 271      32.665  32.820  59.418  1.00  0.00           C
ATOM   5296 2C21 POPEJ 271      32.795  33.350  57.978  1.00  0.00           C
ATOM   5299 3C21 POPEJ 271      31.915  34.580  57.688  1.00  0.00           C
ATOM   5302 4C21 POPEJ 271      32.015  35.060  56.238  1.00  0.00           C
ATOM   5305 5C21 POPEJ 271      31.045  36.200  55.918  1.00  0.00           C
ATOM   5308 6C21 POPEJ 271      31.085  36.600  54.438  1.00  0.00           C
ATOM   5311 7C21 POPEJ 271      30.125  37.750  54.108  1.00  0.00           C
ATOM   5314 8C21 POPEJ 271      30.135  38.170  52.638  1.00  0.00           C
ATOM   5318  C33 POPEJ 271      35.265  31.490  70.358  1.00  0.00           C
ATOM   5321  C34 POPEJ 271      35.045  32.440  69.168  1.00  0.00           C
ATOM   5324  C35 POPEJ 271      35.415  33.890  69.468  1.00  0.00           C
ATOM   5327  C36 POPEJ 271      34.865  34.830  68.398  1.00  0.00           C
ATOM   5330  C37 POPEJ 271      35.545  36.200  68.358  1.00  0.00           C
ATOM   5333  C38 POPEJ 271      34.635  37.240  67.688  1.00  0.00           C
ATOM   5336  C39 POPEJ 271      35.345  38.540  67.308  1.00  0.00           C
ATOM   5339 0C31 POPEJ 271      36.055  38.480  65.948  1.00  0.00           C
ATOM   5342 1C31 POPEJ 271      36.415  39.890  65.458  1.00  0.00           C
ATOM   5345 2C31 POPEJ 271      37.405  39.920  64.288  1.00  0.00           C
ATOM   5348 3C31 POPEJ 271      36.855  39.310  62.998  1.00  0.00           C
ATOM   5351 4C31 POPEJ 271      37.755  39.630  61.788  1.00  0.00           C
ATOM   5354 5C31 POPEJ 271      37.245  38.980  60.508  1.00  0.00           C
ATOM   5357 6C31 POPEJ 271      38.105  39.250  59.268  1.00  0.00           C
ATOM   5361  NH3 POPEK 272      84.255 126.410  29.868  1.00  0.00           N
ATOM   5365  C12 POPEK 272      83.525 127.300  28.898  1.00  0.00           C
ATOM   5368  C11 POPEK 272      82.705 126.490  27.878  1.00  0.00           C
ATOM   5371  P   POPEK 272      80.375 126.790  26.668  1.00  0.00           P
ATOM   5372  O13 POPEK 272      79.905 127.870  25.758  1.00  0.00           O
ATOM   5373  O14 POPEK 272      80.645 125.460  26.078  1.00  0.00           O
ATOM   5374  O11 POPEK 272      79.285 126.660  27.818  1.00  0.00           O
ATOM   5375  O12 POPEK 272      81.665 127.330  27.368  1.00  0.00           O
ATOM   5376  C1  POPEK 272      79.665 126.030  29.038  1.00  0.00           C
ATOM   5379  C2  POPEK 272      78.635 126.340  30.168  1.00  0.00           C
ATOM   5381  O21 POPEK 272      78.995 125.910  31.498  1.00  0.00           O
ATOM   5382  C21 POPEK 272      80.025 125.140  31.788  1.00  0.00           C
ATOM   5383  O22 POPEK 272      80.955 124.840  31.078  1.00  0.00           O
ATOM   5384  C22 POPEK 272      79.785 124.510  33.158  1.00  0.00           C
ATOM   5387  C3  POPEK 272      77.185 125.890  29.798  1.00  0.00           C
ATOM   5390  O31 POPEK 272      76.675 124.840  30.658  1.00  0.00           O
ATOM   5391  C31 POPEK 272      76.225 125.120  31.908  1.00  0.00           C
ATOM   5392  O32 POPEK 272      76.135 124.280  32.778  1.00  0.00           O
ATOM   5393  C32 POPEK 272      75.905 126.610  32.138  1.00  0.00           C
ATOM   5396  C23 POPEK 272      79.665 125.490  34.338  1.00  0.00           C
ATOM   5399  C24 POPEK 272      78.705 124.950  35.418  1.00  0.00           C
ATOM   5402  C25 POPEK 272      78.975 125.570  36.788  1.00  0.00           C
ATOM   5405  C26 POPEK 272      79.925 124.720  37.648  1.00  0.00           C
ATOM   5408  C27 POPEK 272      80.525 125.500  38.818  1.00  0.00           C
ATOM   5411  C28 POPEK 272      81.505 124.640  39.638  1.00  0.00           C
ATOM   5414  C29 POPEK 272      82.305 125.460  40.618  1.00  0.00           C
ATOM   5416 0C21 POPEK 272      82.425 125.300  41.948  1.00  0.00           C
ATOM   5418 1C21 POPEK 272      81.735 124.300  42.838  1.00  0.00           C
ATOM   5421 2C21 POPEK 272      81.305 124.990  44.148  1.00  0.00           C
ATOM   5424 3C21 POPEK 272      80.675 124.050  45.188  1.00  0.00           C
ATOM   5427 4C21 POPEK 272      80.115 124.830  46.388  1.00  0.00           C
ATOM   5430 5C21 POPEK 272      79.595 123.930  47.528  1.00  0.00           C
ATOM   5433 6C21 POPEK 272      78.545 124.650  48.388  1.00  0.00           C
ATOM   5436 7C21 POPEK 272      78.125 123.840  49.618  1.00  0.00           C
ATOM   5439 8C21 POPEK 272      76.785 124.300  50.218  1.00  0.00           C
ATOM   5443  C33 POPEK 272      75.245 126.860  33.518  1.00  0.00           C
ATOM   5446  C34 POPEK 272      74.635 128.260  33.648  1.00  0.00           C
ATOM   5449  C35 POPEK 272      74.035 128.460  35.048  1.00  0.00           C
ATOM   5452  C36 POPEK 272      73.585 129.890  35.348  1.00  0.00           C
ATOM   5455  C37 POPEK 272      73.095 130.010  36.788  1.00  0.00           C
ATOM   5458  C38 POPEK 272      72.685 131.440  37.188  1.00  0.00           C
ATOM   5461  C39 POPEK 272      72.665 131.630  38.708  1.00  0.00           C
ATOM   5464 0C31 POPEK 272      74.075 131.740  39.298  1.00  0.00           C
ATOM   5467 1C31 POPEK 272      74.165 131.280  40.758  1.00  0.00           C
ATOM   5470 2C31 POPEK 272      75.625 131.060  41.188  1.00  0.00           C
ATOM   5473 3C31 POPEK 272      75.765 130.300  42.508  1.00  0.00           C
ATOM   5476 4C31 POPEK 272      75.105 131.020  43.698  1.00  0.00           C
ATOM   5479 5C31 POPEK 272      75.325 130.290  45.018  1.00  0.00           C
ATOM   5482 6C31 POPEK 272      74.695 131.010  46.208  1.00  0.00           C
ATOM   5486  NH3 POPEL 273      32.995  79.740  28.318  1.00  0.00           N
ATOM   5490  C12 POPEL 273      32.205  78.930  27.308  1.00  0.00           C
ATOM   5493  C11 POPEL 273      33.135  78.320  26.238  1.00  0.00           C
ATOM   5496  P   POPEL 273      32.635  75.770  25.928  1.00  0.00           P
ATOM   5497  O13 POPEL 273      31.615  74.950  25.228  1.00  0.00           O
ATOM   5498  O14 POPEL 273      34.045  75.370  25.748  1.00  0.00           O
ATOM   5499  O11 POPEL 273      32.285  75.820  27.468  1.00  0.00           O
ATOM   5500  O12 POPEL 273      32.465  77.290  25.498  1.00  0.00           O
ATOM   5501  C1  POPEL 273      33.255  75.670  28.498  1.00  0.00           C
ATOM   5504  C2  POPEL 273      32.565  75.930  29.858  1.00  0.00           C
ATOM   5506  O21 POPEL 273      33.505  76.570  30.758  1.00  0.00           O
ATOM   5507  C21 POPEL 273      33.615  76.100  31.988  1.00  0.00           C
ATOM   5508  O22 POPEL 273      34.475  75.310  32.358  1.00  0.00           O
ATOM   5509  C22 POPEL 273      32.545  76.730  32.868  1.00  0.00           C
ATOM   5512  C3  POPEL 273      31.795  74.660  30.378  1.00  0.00           C
ATOM   5515  O31 POPEL 273      32.715  73.630  30.768  1.00  0.00           O
ATOM   5516  C31 POPEL 273      32.395  72.890  31.808  1.00  0.00           C
ATOM   5517  O32 POPEL 273      31.315  72.910  32.388  1.00  0.00           O
ATOM   5518  C32 POPEL 273      33.585  71.990  32.138  1.00  0.00           C
ATOM   5521  C23 POPEL 273      32.345  75.930  34.158  1.00  0.00           C
ATOM   5524  C24 POPEL 273      31.085  76.420  34.868  1.00  0.00           C
ATOM   5527  C25 POPEL 273      30.735  75.610  36.098  1.00  0.00           C
ATOM   5530  C26 POPEL 273      31.455  76.080  37.368  1.00  0.00           C
ATOM   5533  C27 POPEL 273      30.975  75.240  38.548  1.00  0.00           C
ATOM   5536  C28 POPEL 273      31.365  75.820  39.918  1.00  0.00           C
ATOM   5539  C29 POPEL 273      30.695  74.990  40.978  1.00  0.00           C
ATOM   5541 0C21 POPEL 273      31.035  74.890  42.268  1.00  0.00           C
ATOM   5543 1C21 POPEL 273      32.145  75.620  42.978  1.00  0.00           C
ATOM   5546 2C21 POPEL 273      31.595  76.620  44.018  1.00  0.00           C
ATOM   5549 3C21 POPEL 273      30.595  76.020  45.018  1.00  0.00           C
ATOM   5552 4C21 POPEL 273      30.265  76.980  46.168  1.00  0.00           C
ATOM   5555 5C21 POPEL 273      28.925  76.660  46.858  1.00  0.00           C
ATOM   5558 6C21 POPEL 273      28.625  77.550  48.068  1.00  0.00           C
ATOM   5561 7C21 POPEL 273      27.245  77.290  48.688  1.00  0.00           C
ATOM   5564 8C21 POPEL 273      27.065  77.970  50.048  1.00  0.00           C
ATOM   5568  C33 POPEL 273      33.475  71.220  33.468  1.00  0.00           C
ATOM   5571  C34 POPEL 273      33.625  72.120  34.698  1.00  0.00           C
ATOM   5574  C35 POPEL 273      33.815  71.300  35.978  1.00  0.00           C
ATOM   5577  C36 POPEL 273      33.575  72.110  37.258  1.00  0.00           C
ATOM   5580  C37 POPEL 273      33.685  71.230  38.518  1.00  0.00           C
ATOM   5583  C38 POPEL 273      33.095  71.890  39.768  1.00  0.00           C
ATOM   5586  C39 POPEL 273      34.085  72.750  40.578  1.00  0.00           C
ATOM   5589 0C31 POPEL 273      34.945  71.900  41.518  1.00  0.00           C
ATOM   5592 1C31 POPEL 273      35.675  72.710  42.608  1.00  0.00           C
ATOM   5595 2C31 POPEL 273      36.465  71.800  43.558  1.00  0.00           C
ATOM   5598 3C31 POPEL 273      36.245  72.120  45.048  1.00  0.00           C
ATOM   5601 4C31 POPEL 273      36.945  73.400  45.508  1.00  0.00           C
ATOM   5604 5C31 POPEL 273      36.665  73.720  46.978  1.00  0.00           C
ATOM   5607 6C31 POPEL 273      37.395  74.970  47.478  1.00  0.00           C
ATOM   5611  NH3 POPEM 274      66.125  77.300  30.258  1.00  0.00           N
ATOM   5615  C12 POPEM 274      64.655  77.030  30.498  1.00  0.00           C
ATOM   5618  C11 POPEM 274      63.825  78.330  30.328  1.00  0.00           C
ATOM   5621  P   POPEM 274      63.825  79.880  32.458  1.00  0.00           P
ATOM   5622  O13 POPEM 274      63.005  81.090  32.358  1.00  0.00           O
ATOM   5623  O14 POPEM 274      63.195  78.710  33.098  1.00  0.00           O
ATOM   5624  O11 POPEM 274      65.195  80.180  33.238  1.00  0.00           O
ATOM   5625  O12 POPEM 274      64.385  79.430  31.048  1.00  0.00           O
ATOM   5626  C1  POPEM 274      65.125  80.740  34.568  1.00  0.00           C
ATOM   5629  C2  POPEM 274      66.345  80.340  35.468  1.00  0.00           C
ATOM   5631  O21 POPEM 274      65.995  80.520  36.858  1.00  0.00           O
ATOM   5632  C21 POPEM 274      66.625  79.660  37.678  1.00  0.00           C
ATOM   5633  O22 POPEM 274      67.355  78.760  37.338  1.00  0.00           O
ATOM   5634  C22 POPEM 274      66.195  79.930  39.128  1.00  0.00           C
ATOM   5637  C3  POPEM 274      67.635  81.110  35.108  1.00  0.00           C
ATOM   5640  O31 POPEM 274      68.595  81.050  36.178  1.00  0.00           O
ATOM   5641  C31 POPEM 274      69.775  81.540  35.848  1.00  0.00           C
ATOM   5642  O32 POPEM 274      70.075  82.000  34.758  1.00  0.00           O
ATOM   5643  C32 POPEM 274      70.705  81.480  37.068  1.00  0.00           C
ATOM   5646  C23 POPEM 274      66.775  78.880  40.118  1.00  0.00           C
ATOM   5649  C24 POPEM 274      68.125  79.300  40.718  1.00  0.00           C
ATOM   5652  C25 POPEM 274      68.035  80.290  41.898  1.00  0.00           C
ATOM   5655  C26 POPEM 274      67.245  79.740  43.098  1.00  0.00           C
ATOM   5658  C27 POPEM 274      67.495  80.510  44.398  1.00  0.00           C
ATOM   5661  C28 POPEM 274      66.525  80.070  45.518  1.00  0.00           C
ATOM   5664  C29 POPEM 274      67.135  80.090  46.898  1.00  0.00           C
ATOM   5666 0C21 POPEM 274      66.995  81.040  47.838  1.00  0.00           C
ATOM   5668 1C21 POPEM 274      66.235  82.340  47.708  1.00  0.00           C
ATOM   5671 2C21 POPEM 274      64.895  82.340  48.468  1.00  0.00           C
ATOM   5674 3C21 POPEM 274      64.265  83.740  48.498  1.00  0.00           C
ATOM   5677 4C21 POPEM 274      62.755  83.740  48.738  1.00  0.00           C
ATOM   5680 5C21 POPEM 274      62.185  85.170  48.838  1.00  0.00           C
ATOM   5683 6C21 POPEM 274      60.685  85.250  48.508  1.00  0.00           C
ATOM   5686 7C21 POPEM 274      60.215  86.680  48.218  1.00  0.00           C
ATOM   5689 8C21 POPEM 274      58.805  86.760  47.618  1.00  0.00           C
ATOM   5693  C33 POPEM 274      71.505  80.160  37.198  1.00  0.00           C
ATOM   5696  C34 POPEM 274      71.545  79.630  38.638  1.00  0.00           C
ATOM   5699  C35 POPEM 274      72.045  80.660  39.678  1.00  0.00           C
ATOM   5702  C36 POPEM 274      71.965  80.140  41.118  1.00  0.00           C
ATOM   5705  C37 POPEM 274      72.305  81.210  42.168  1.00  0.00           C
ATOM   5708  C38 POPEM 274      71.835  80.870  43.598  1.00  0.00           C
ATOM   5711  C39 POPEM 274      72.135  79.430  44.058  1.00  0.00           C
ATOM   5714 0C31 POPEM 274      73.625  79.110  44.138  1.00  0.00           C
ATOM   5717 1C31 POPEM 274      73.895  77.610  44.258  1.00  0.00           C
ATOM   5720 2C31 POPEM 274      75.375  77.300  44.518  1.00  0.00           C
ATOM   5723 3C31 POPEM 274      75.775  77.480  45.988  1.00  0.00           C
ATOM   5726 4C31 POPEM 274      77.285  77.470  46.168  1.00  0.00           C
ATOM   5729 5C31 POPEM 274      77.705  77.630  47.628  1.00  0.00           C
ATOM   5732 6C31 POPEM 274      79.225  77.770  47.818  1.00  0.00           C
ATOM   5736  NH3 POPEN 275      99.885  48.320  75.938  1.00  0.00           N
ATOM   5740  C12 POPEN 275     100.985  47.350  76.318  1.00  0.00           C
ATOM   5743  C11 POPEN 275     102.195  47.370  75.358  1.00  0.00           C
ATOM   5746  P   POPEN 275     104.355  46.690  76.698  1.00  0.00           P
ATOM   5747  O13 POPEN 275     103.995  47.760  77.648  1.00  0.00           O
ATOM   5748  O14 POPEN 275     104.825  45.390  77.218  1.00  0.00           O
ATOM   5749  O11 POPEN 275     105.425  47.240  75.698  1.00  0.00           O
ATOM   5750  O12 POPEN 275     103.135  46.360  75.748  1.00  0.00           O
ATOM   5751  C1  POPEN 275     105.715  46.650  74.438  1.00  0.00           C
ATOM   5754  C2  POPEN 275     105.505  47.650  73.288  1.00  0.00           C
ATOM   5756  O21 POPEN 275     106.645  47.530  72.418  1.00  0.00           O
ATOM   5757  C21 POPEN 275     106.425  47.730  71.138  1.00  0.00           C
ATOM   5758  O22 POPEN 275     105.335  47.870  70.618  1.00  0.00           O
ATOM   5759  C22 POPEN 275     107.755  47.730  70.368  1.00  0.00           C
ATOM   5762  C3  POPEN 275     105.395  49.090  73.858  1.00  0.00           C
ATOM   5765  O31 POPEN 275     105.165  50.080  72.838  1.00  0.00           O
ATOM   5766  C31 POPEN 275     103.925  50.160  72.378  1.00  0.00           C
ATOM   5767  O32 POPEN 275     102.975  49.520  72.798  1.00  0.00           O
ATOM   5768  C32 POPEN 275     103.915  51.210  71.278  1.00  0.00           C
ATOM   5771  C23 POPEN 275     108.085  46.360  69.748  1.00  0.00           C
ATOM   5774  C24 POPEN 275     109.475  46.250  69.108  1.00  0.00           C
ATOM   5777  C25 POPEN 275     109.685  44.920  68.348  1.00  0.00           C
ATOM   5780  C26 POPEN 275     108.915  44.880  67.008  1.00  0.00           C
ATOM   5783  C27 POPEN 275     108.895  43.490  66.358  1.00  0.00           C
ATOM   5786  C28 POPEN 275     107.725  43.290  65.378  1.00  0.00           C
ATOM   5789  C29 POPEN 275     107.815  44.050  64.078  1.00  0.00           C
ATOM   5791 0C21 POPEN 275     108.415  43.590  62.958  1.00  0.00           C
ATOM   5793 1C21 POPEN 275     109.175  42.290  62.848  1.00  0.00           C
ATOM   5796 2C21 POPEN 275     110.375  42.470  61.908  1.00  0.00           C
ATOM   5799 3C21 POPEN 275     111.445  41.380  62.038  1.00  0.00           C
ATOM   5802 4C21 POPEN 275     111.075  40.080  61.318  1.00  0.00           C
ATOM   5805 5C21 POPEN 275     112.335  39.360  60.848  1.00  0.00           C
ATOM   5808 6C21 POPEN 275     112.035  38.080  60.068  1.00  0.00           C
ATOM   5811 7C21 POPEN 275     113.205  37.700  59.158  1.00  0.00           C
ATOM   5814 8C21 POPEN 275     112.955  36.440  58.338  1.00  0.00           C
ATOM   5818  C33 POPEN 275     103.375  50.710  69.928  1.00  0.00           C
ATOM   5821  C34 POPEN 275     103.555  51.750  68.808  1.00  0.00           C
ATOM   5824  C35 POPEN 275     102.735  51.390  67.568  1.00  0.00           C
ATOM   5827  C36 POPEN 275     102.365  52.590  66.678  1.00  0.00           C
ATOM   5830  C37 POPEN 275     101.115  52.300  65.828  1.00  0.00           C
ATOM   5833  C38 POPEN 275     100.105  53.460  65.738  1.00  0.00           C
ATOM   5836  C39 POPEN 275     100.505  54.530  64.708  1.00  0.00           C
ATOM   5839 0C31 POPEN 275      99.555  55.730  64.678  1.00  0.00           C
ATOM   5842 1C31 POPEN 275      99.955  56.780  63.638  1.00  0.00           C
ATOM   5845 2C31 POPEN 275      99.085  58.040  63.708  1.00  0.00           C
ATOM   5848 3C31 POPEN 275      99.335  59.020  62.548  1.00  0.00           C
ATOM   5851 4C31 POPEN 275      98.175  59.060  61.548  1.00  0.00           C
ATOM   5854 5C31 POPEN 275      98.445  59.990  60.358  1.00  0.00           C
ATOM   5857 6C31 POPEN 275      97.215  60.230  59.488  1.00  0.00           C
ATOM   5861  NH3 POPEO 276      64.865  50.590  73.528  1.00  0.00           N
ATOM   5865  C12 POPEO 276      64.595  50.930  74.968  1.00  0.00           C
ATOM   5868  C11 POPEO 276      63.185  51.530  75.148  1.00  0.00           C
ATOM   5871  P   POPEO 276      61.445  52.190  73.228  1.00  0.00           P
ATOM   5872  O13 POPEO 276      60.945  50.790  73.268  1.00  0.00           O
ATOM   5873  O14 POPEO 276      60.575  53.290  73.658  1.00  0.00           O
ATOM   5874  O11 POPEO 276      62.065  52.500  71.808  1.00  0.00           O
ATOM   5875  O12 POPEO 276      62.815  52.310  74.008  1.00  0.00           O
ATOM   5876  C1  POPEO 276      61.215  52.410  70.658  1.00  0.00           C
ATOM   5879  C2  POPEO 276      61.625  53.370  69.508  1.00  0.00           C
ATOM   5881  O21 POPEO 276      62.595  52.770  68.628  1.00  0.00           O
ATOM   5882  C21 POPEO 276      62.125  51.740  67.888  1.00  0.00           C
ATOM   5883  O22 POPEO 276      60.975  51.340  67.908  1.00  0.00           O
ATOM   5884  C22 POPEO 276      63.245  51.140  67.038  1.00  0.00           C
ATOM   5887  C3  POPEO 276      62.055  54.760  70.108  1.00  0.00           C
ATOM   5890  O31 POPEO 276      63.105  55.490  69.438  1.00  0.00           O
ATOM   5891  C31 POPEO 276      62.815  55.940  68.228  1.00  0.00           C
ATOM   5892  O32 POPEO 276      61.905  55.540  67.518  1.00  0.00           O
ATOM   5893  C32 POPEO 276      63.695  57.150  67.948  1.00  0.00           C
ATOM   5896  C23 POPEO 276      62.835  50.940  65.558  1.00  0.00           C
ATOM   5899  C24 POPEO 276      63.785  50.100  64.708  1.00  0.00           C
ATOM   5902  C25 POPEO 276      63.495  50.180  63.188  1.00  0.00           C
ATOM   5905  C26 POPEO 276      62.015  50.130  62.768  1.00  0.00           C
ATOM   5908  C27 POPEO 276      61.845  50.070  61.238  1.00  0.00           C
ATOM   5911  C28 POPEO 276      60.385  49.950  60.748  1.00  0.00           C
ATOM   5914  C29 POPEO 276      59.565  51.210  60.868  1.00  0.00           C
ATOM   5916 0C21 POPEO 276      58.385  51.440  60.258  1.00  0.00           C
ATOM   5918 1C21 POPEO 276      57.635  50.460  59.378  1.00  0.00           C
ATOM   5921 2C21 POPEO 276      57.275  51.040  57.988  1.00  0.00           C
ATOM   5924 3C21 POPEO 276      56.565  49.990  57.118  1.00  0.00           C
ATOM   5927 4C21 POPEO 276      56.075  50.560  55.778  1.00  0.00           C
ATOM   5930 5C21 POPEO 276      55.615  49.470  54.788  1.00  0.00           C
ATOM   5933 6C21 POPEO 276      54.395  48.660  55.268  1.00  0.00           C
ATOM   5936 7C21 POPEO 276      54.025  47.550  54.278  1.00  0.00           C
ATOM   5939 8C21 POPEO 276      52.515  47.360  54.098  1.00  0.00           C
ATOM   5943  C33 POPEO 276      65.125  56.850  67.448  1.00  0.00           C
ATOM   5946  C34 POPEO 276      66.115  57.940  67.908  1.00  0.00           C
ATOM   5949  C35 POPEO 276      67.455  57.920  67.148  1.00  0.00           C
ATOM   5952  C36 POPEO 276      67.325  58.500  65.738  1.00  0.00           C
ATOM   5955  C37 POPEO 276      68.565  58.310  64.858  1.00  0.00           C
ATOM   5958  C38 POPEO 276      68.265  58.750  63.418  1.00  0.00           C
ATOM   5961  C39 POPEO 276      69.395  58.460  62.428  1.00  0.00           C
ATOM   5964 0C31 POPEO 276      70.585  59.420  62.598  1.00  0.00           C
ATOM   5967 1C31 POPEO 276      71.695  59.260  61.558  1.00  0.00           C
ATOM   5970 2C31 POPEO 276      73.065  58.860  62.138  1.00  0.00           C
ATOM   5973 3C31 POPEO 276      73.895  60.030  62.688  1.00  0.00           C
ATOM   5976 4C31 POPEO 276      74.665  60.800  61.598  1.00  0.00           C
ATOM   5979 5C31 POPEO 276      75.655  61.860  62.128  1.00  0.00           C
ATOM   5982 6C31 POPEO 276      76.635  62.370  61.068  1.00  0.00           C
ATOM   5986  NH3 POPEP 277     101.075  75.250  31.168  1.00  0.00           N
ATOM   5990  C12 POPEP 277     101.185  76.640  31.728  1.00  0.00           C
ATOM   5993  C11 POPEP 277     101.075  77.700  30.618  1.00  0.00           C
ATOM   5996  P   POPEP 277     101.695  80.090  31.498  1.00  0.00           P
ATOM   5997  O13 POPEP 277     103.055  79.680  31.098  1.00  0.00           O
ATOM   5998  O14 POPEP 277     101.205  81.360  30.948  1.00  0.00           O
ATOM   5999  O11 POPEP 277     101.715  80.170  33.068  1.00  0.00           O
ATOM   6000  O12 POPEP 277     100.675  78.930  31.198  1.00  0.00           O
ATOM   6001  C1  POPEP 277     100.575  80.380  33.888  1.00  0.00           C
ATOM   6004  C2  POPEP 277     100.905  81.230  35.158  1.00  0.00           C
ATOM   6006  O21 POPEP 277     100.985  82.630  34.808  1.00  0.00           O
ATOM   6007  C21 POPEP 277     100.645  83.430  35.828  1.00  0.00           C
ATOM   6008  O22 POPEP 277      99.945  83.100  36.768  1.00  0.00           O
ATOM   6009  C22 POPEP 277     101.325  84.790  35.678  1.00  0.00           C
ATOM   6012  C3  POPEP 277     102.215  80.800  35.908  1.00  0.00           C
ATOM   6015  O31 POPEP 277     102.465  81.680  37.038  1.00  0.00           O
ATOM   6016  C31 POPEP 277     102.175  81.180  38.238  1.00  0.00           C
ATOM   6017  O32 POPEP 277     101.995  80.000  38.478  1.00  0.00           O
ATOM   6018  C32 POPEP 277     101.945  82.310  39.238  1.00  0.00           C
ATOM   6021  C23 POPEP 277     102.115  85.190  36.958  1.00  0.00           C
ATOM   6024  C24 POPEP 277     102.195  86.710  37.158  1.00  0.00           C
ATOM   6027  C25 POPEP 277     103.015  87.130  38.388  1.00  0.00           C
ATOM   6030  C26 POPEP 277     102.695  88.570  38.808  1.00  0.00           C
ATOM   6033  C27 POPEP 277     103.765  89.210  39.698  1.00  0.00           C
ATOM   6036  C28 POPEP 277     103.385  90.650  40.098  1.00  0.00           C
ATOM   6039  C29 POPEP 277     104.555  91.500  40.518  1.00  0.00           C
ATOM   6041 0C21 POPEP 277     104.705  92.160  41.678  1.00  0.00           C
ATOM   6043 1C21 POPEP 277     103.745  92.190  42.838  1.00  0.00           C
ATOM   6046 2C21 POPEP 277     104.315  92.990  44.018  1.00  0.00           C
ATOM   6049 3C21 POPEP 277     105.595  92.400  44.628  1.00  0.00           C
ATOM   6052 4C21 POPEP 277     106.085  93.210  45.838  1.00  0.00           C
ATOM   6055 5C21 POPEP 277     105.305  92.890  47.118  1.00  0.00           C
ATOM   6058 6C21 POPEP 277     105.525  93.940  48.208  1.00  0.00           C
ATOM   6061 7C21 POPEP 277     104.795  93.580  49.518  1.00  0.00           C
ATOM   6064 8C21 POPEP 277     104.835  94.710  50.548  1.00  0.00           C
ATOM   6068  C33 POPEP 277     102.205  81.950  40.718  1.00  0.00           C
ATOM   6071  C34 POPEP 277     101.575  83.020  41.618  1.00  0.00           C
ATOM   6074  C35 POPEP 277     101.805  82.830  43.118  1.00  0.00           C
ATOM   6077  C36 POPEP 277     100.875  83.730  43.958  1.00  0.00           C
ATOM   6080  C37 POPEP 277     101.185  83.640  45.458  1.00  0.00           C
ATOM   6083  C38 POPEP 277     100.315  84.550  46.338  1.00  0.00           C
ATOM   6086  C39 POPEP 277     100.795  84.510  47.788  1.00  0.00           C
ATOM   6089 0C31 POPEP 277     100.055  85.480  48.728  1.00  0.00           C
ATOM   6092 1C31 POPEP 277     100.745  85.620  50.098  1.00  0.00           C
ATOM   6095 2C31 POPEP 277     100.675  84.360  50.988  1.00  0.00           C
ATOM   6098 3C31 POPEP 277      99.335  84.220  51.728  1.00  0.00           C
ATOM   6101 4C31 POPEP 277      99.225  85.140  52.958  1.00  0.00           C
ATOM   6104 5C31 POPEP 277      97.865  85.030  53.668  1.00  0.00           C
ATOM   6107 6C31 POPEP 277      97.745  85.940  54.888  1.00  0.00           C
ATOM   6111  NH3 POPEQ 278     107.995  91.030  71.778  1.00  0.00           N
ATOM   6115  C12 POPEQ 278     108.045  92.310  72.518  1.00  0.00           C
ATOM   6118  C11 POPEQ 278     107.045  93.290  71.918  1.00  0.00           C
ATOM   6121  P   POPEQ 278     107.055  95.860  72.268  1.00  0.00           P
ATOM   6122  O13 POPEQ 278     106.995  96.770  73.418  1.00  0.00           O
ATOM   6123  O14 POPEQ 278     108.235  95.910  71.378  1.00  0.00           O
ATOM   6124  O11 POPEQ 278     105.745  96.010  71.388  1.00  0.00           O
ATOM   6125  O12 POPEQ 278     106.915  94.390  72.818  1.00  0.00           O
ATOM   6126  C1  POPEQ 278     105.815  96.080  69.958  1.00  0.00           C
ATOM   6129  C2  POPEQ 278     105.935  97.530  69.398  1.00  0.00           C
ATOM   6131  O21 POPEQ 278     105.175  97.640  68.188  1.00  0.00           O
ATOM   6132  C21 POPEQ 278     105.685  97.130  67.078  1.00  0.00           C
ATOM   6133  O22 POPEQ 278     106.745  96.530  66.968  1.00  0.00           O
ATOM   6134  C22 POPEQ 278     104.735  97.410  65.898  1.00  0.00           C
ATOM   6137  C3  POPEQ 278     107.405  98.080  69.298  1.00  0.00           C
ATOM   6140  O31 POPEQ 278     107.445  99.290  68.498  1.00  0.00           O
ATOM   6141  C31 POPEQ 278     108.645  99.550  67.968  1.00  0.00           C
ATOM   6142  O32 POPEQ 278     109.695  99.070  68.358  1.00  0.00           O
ATOM   6143  C32 POPEQ 278     108.495 100.510  66.798  1.00  0.00           C
ATOM   6146  C23 POPEQ 278     104.725  96.280  64.838  1.00  0.00           C
ATOM   6149  C24 POPEQ 278     103.965  96.710  63.578  1.00  0.00           C
ATOM   6152  C25 POPEQ 278     103.585  95.560  62.628  1.00  0.00           C
ATOM   6155  C26 POPEQ 278     103.095  96.070  61.268  1.00  0.00           C
ATOM   6158  C27 POPEQ 278     102.515  94.960  60.368  1.00  0.00           C
ATOM   6161  C28 POPEQ 278     102.505  95.320  58.868  1.00  0.00           C
ATOM   6164  C29 POPEQ 278     101.495  96.380  58.508  1.00  0.00           C
ATOM   6166 0C21 POPEQ 278     100.885  96.530  57.318  1.00  0.00           C
ATOM   6168 1C21 POPEQ 278     101.105  95.690  56.088  1.00  0.00           C
ATOM   6171 2C21 POPEQ 278      99.885  94.820  55.708  1.00  0.00           C
ATOM   6174 3C21 POPEQ 278      98.715  95.620  55.108  1.00  0.00           C
ATOM   6177 4C21 POPEQ 278      97.625  94.690  54.538  1.00  0.00           C
ATOM   6180 5C21 POPEQ 278      96.445  95.440  53.898  1.00  0.00           C
ATOM   6183 6C21 POPEQ 278      95.525  94.510  53.098  1.00  0.00           C
ATOM   6186 7C21 POPEQ 278      94.295  95.220  52.538  1.00  0.00           C
ATOM   6189 8C21 POPEQ 278      93.445  94.340  51.618  1.00  0.00           C
ATOM   6193  C33 POPEQ 278     109.455 100.120  65.658  1.00  0.00           C
ATOM   6196  C34 POPEQ 278     109.355 101.060  64.448  1.00  0.00           C
ATOM   6199  C35 POPEQ 278     108.055 100.900  63.638  1.00  0.00           C
ATOM   6202  C36 POPEQ 278     107.975 101.880  62.468  1.00  0.00           C
ATOM   6205  C37 POPEQ 278     106.715 101.710  61.608  1.00  0.00           C
ATOM   6208  C38 POPEQ 278     106.515 102.870  60.628  1.00  0.00           C
ATOM   6211  C39 POPEQ 278     105.355 102.680  59.638  1.00  0.00           C
ATOM   6214 0C31 POPEQ 278     105.635 101.600  58.578  1.00  0.00           C
ATOM   6217 1C31 POPEQ 278     104.755 101.750  57.328  1.00  0.00           C
ATOM   6220 2C31 POPEQ 278     105.285 100.980  56.108  1.00  0.00           C
ATOM   6223 3C31 POPEQ 278     105.125  99.460  56.208  1.00  0.00           C
ATOM   6226 4C31 POPEQ 278     105.615  98.750  54.938  1.00  0.00           C
ATOM   6229 5C31 POPEQ 278     105.325  97.240  54.928  1.00  0.00           C
ATOM   6232 6C31 POPEQ 278     105.845  96.530  53.678  1.00  0.00           C
ATOM   6236  NH3 POPER 279     129.955  80.880  71.568  1.00  0.00           N
ATOM   6240  C12 POPER 279     128.935  80.490  70.538  1.00  0.00           C
ATOM   6243  C11 POPER 279     127.675  79.890  71.218  1.00  0.00           C
ATOM   6246  P   POPER 279     128.615  77.790  72.538  1.00  0.00           P
ATOM   6247  O13 POPER 279     130.015  78.280  72.418  1.00  0.00           O
ATOM   6248  O14 POPER 279     127.935  78.060  73.818  1.00  0.00           O
ATOM   6249  O11 POPER 279     128.535  76.250  72.118  1.00  0.00           O
ATOM   6250  O12 POPER 279     127.775  78.480  71.398  1.00  0.00           O
ATOM   6251  C1  POPER 279     127.335  75.650  71.598  1.00  0.00           C
ATOM   6254  C2  POPER 279     127.105  75.860  70.058  1.00  0.00           C
ATOM   6256  O21 POPER 279     126.305  74.790  69.488  1.00  0.00           O
ATOM   6257  C21 POPER 279     125.025  74.770  69.798  1.00  0.00           C
ATOM   6258  O22 POPER 279     124.455  75.510  70.578  1.00  0.00           O
ATOM   6259  C22 POPER 279     124.355  73.610  69.048  1.00  0.00           C
ATOM   6262  C3  POPER 279     128.445  75.920  69.268  1.00  0.00           C
ATOM   6265  O31 POPER 279     128.185  76.050  67.848  1.00  0.00           O
ATOM   6266  C31 POPER 279     128.185  74.900  67.158  1.00  0.00           C
ATOM   6267  O32 POPER 279     128.365  73.790  67.628  1.00  0.00           O
ATOM   6268  C32 POPER 279     127.835  75.180  65.698  1.00  0.00           C
ATOM   6271  C23 POPER 279     122.825  73.800  68.908  1.00  0.00           C
ATOM   6274  C24 POPER 279     122.085  72.530  68.448  1.00  0.00           C
ATOM   6277  C25 POPER 279     120.595  72.790  68.178  1.00  0.00           C
ATOM   6280  C26 POPER 279     119.815  71.540  67.728  1.00  0.00           C
ATOM   6283  C27 POPER 279     118.415  71.910  67.198  1.00  0.00           C
ATOM   6286  C28 POPER 279     117.575  70.700  66.718  1.00  0.00           C
ATOM   6289  C29 POPER 279     118.095  70.050  65.468  1.00  0.00           C
ATOM   6291 0C21 POPER 279     117.645  68.910  64.908  1.00  0.00           C
ATOM   6293 1C21 POPER 279     116.545  68.030  65.438  1.00  0.00           C
ATOM   6296 2C21 POPER 279     115.355  67.870  64.458  1.00  0.00           C
ATOM   6299 3C21 POPER 279     114.425  66.710  64.868  1.00  0.00           C
ATOM   6302 4C21 POPER 279     113.065  66.700  64.158  1.00  0.00           C
ATOM   6305 5C21 POPER 279     113.095  66.190  62.708  1.00  0.00           C
ATOM   6308 6C21 POPER 279     111.685  66.180  62.088  1.00  0.00           C
ATOM   6311 7C21 POPER 279     111.615  65.490  60.718  1.00  0.00           C
ATOM   6314 8C21 POPER 279     110.225  65.580  60.078  1.00  0.00           C
ATOM   6318  C33 POPER 279     127.775  73.920  64.808  1.00  0.00           C
ATOM   6321  C34 POPER 279     127.495  74.260  63.338  1.00  0.00           C
ATOM   6324  C35 POPER 279     128.125  73.280  62.338  1.00  0.00           C
ATOM   6327  C36 POPER 279     127.575  71.850  62.378  1.00  0.00           C
ATOM   6330  C37 POPER 279     128.305  70.950  61.368  1.00  0.00           C
ATOM   6333  C38 POPER 279     127.685  69.550  61.248  1.00  0.00           C
ATOM   6336  C39 POPER 279     128.565  68.570  60.448  1.00  0.00           C
ATOM   6339 0C31 POPER 279     129.885  68.260  61.168  1.00  0.00           C
ATOM   6342 1C31 POPER 279     130.485  66.890  60.828  1.00  0.00           C
ATOM   6345 2C31 POPER 279     131.905  66.710  61.378  1.00  0.00           C
ATOM   6348 3C31 POPER 279     132.935  67.700  60.808  1.00  0.00           C
ATOM   6351 4C31 POPER 279     132.985  67.710  59.278  1.00  0.00           C
ATOM   6354 5C31 POPER 279     134.225  68.420  58.718  1.00  0.00           C
ATOM   6357 6C31 POPER 279     134.205  68.500  57.188  1.00  0.00           C
ATOM   6361  NH3 POPES 280      11.055  49.660  30.408  1.00  0.00           N
ATOM   6365  C12 POPES 280       9.915  48.680  30.518  1.00  0.00           C
ATOM   6368  C11 POPES 280      10.375  47.210  30.438  1.00  0.00           C
ATOM   6371  P   POPES 280      12.515  47.040  28.928  1.00  0.00           P
ATOM   6372  O13 POPES 280      12.865  46.080  27.858  1.00  0.00           O
ATOM   6373  O14 POPES 280      12.935  48.460  28.808  1.00  0.00           O
ATOM   6374  O11 POPES 280      13.045  46.480  30.288  1.00  0.00           O
ATOM   6375  O12 POPES 280      10.965  46.960  29.168  1.00  0.00           O
ATOM   6376  C1  POPES 280      14.345  46.680  30.818  1.00  0.00           C
ATOM   6379  C2  POPES 280      14.745  45.460  31.688  1.00  0.00           C
ATOM   6381  O21 POPES 280      14.525  45.750  33.078  1.00  0.00           O
ATOM   6382  C21 POPES 280      13.315  45.570  33.538  1.00  0.00           C
ATOM   6383  O22 POPES 280      12.335  45.200  32.918  1.00  0.00           O
ATOM   6384  C22 POPES 280      13.335  45.900  35.028  1.00  0.00           C
ATOM   6387  C3  POPES 280      16.225  45.080  31.508  1.00  0.00           C
ATOM   6390  O31 POPES 280      16.555  44.000  32.398  1.00  0.00           O
ATOM   6391  C31 POPES 280      17.865  43.860  32.558  1.00  0.00           C
ATOM   6392  O32 POPES 280      18.715  44.370  31.838  1.00  0.00           O
ATOM   6393  C32 POPES 280      18.145  42.990  33.788  1.00  0.00           C
ATOM   6396  C23 POPES 280      13.605  47.400  35.288  1.00  0.00           C
ATOM   6399  C24 POPES 280      13.455  47.750  36.768  1.00  0.00           C
ATOM   6402  C25 POPES 280      13.675  49.240  37.068  1.00  0.00           C
ATOM   6405  C26 POPES 280      13.625  49.510  38.578  1.00  0.00           C
ATOM   6408  C27 POPES 280      13.085  50.910  38.928  1.00  0.00           C
ATOM   6411  C28 POPES 280      12.945  51.110  40.448  1.00  0.00           C
ATOM   6414  C29 POPES 280      11.985  52.220  40.798  1.00  0.00           C
ATOM   6416 0C21 POPES 280      11.345  52.370  41.978  1.00  0.00           C
ATOM   6418 1C21 POPES 280      11.505  51.480  43.188  1.00  0.00           C
ATOM   6421 2C21 POPES 280      12.475  52.080  44.218  1.00  0.00           C
ATOM   6424 3C21 POPES 280      11.925  53.290  44.998  1.00  0.00           C
ATOM   6427 4C21 POPES 280      13.025  54.030  45.768  1.00  0.00           C
ATOM   6430 5C21 POPES 280      12.545  55.020  46.838  1.00  0.00           C
ATOM   6433 6C21 POPES 280      11.255  55.790  46.488  1.00  0.00           C
ATOM   6436 7C21 POPES 280      10.985  56.900  47.508  1.00  0.00           C
ATOM   6439 8C21 POPES 280       9.635  57.600  47.308  1.00  0.00           C
ATOM   6443  C33 POPES 280      19.535  43.220  34.418  1.00  0.00           C
ATOM   6446  C34 POPES 280      19.635  42.660  35.838  1.00  0.00           C
ATOM   6449  C35 POPES 280      19.435  43.710  36.938  1.00  0.00           C
ATOM   6452  C36 POPES 280      20.635  44.620  37.258  1.00  0.00           C
ATOM   6455  C37 POPES 280      20.515  45.220  38.668  1.00  0.00           C
ATOM   6458  C38 POPES 280      21.755  46.020  39.098  1.00  0.00           C
ATOM   6461  C39 POPES 280      21.945  46.020  40.618  1.00  0.00           C
ATOM   6464 0C31 POPES 280      23.305  46.580  41.048  1.00  0.00           C
ATOM   6467 1C31 POPES 280      23.665  46.190  42.488  1.00  0.00           C
ATOM   6470 2C31 POPES 280      25.135  46.450  42.838  1.00  0.00           C
ATOM   6473 3C31 POPES 280      25.435  46.130  44.308  1.00  0.00           C
ATOM   6476 4C31 POPES 280      26.915  46.280  44.678  1.00  0.00           C
ATOM   6479 5C31 POPES 280      27.145  46.140  46.188  1.00  0.00           C
ATOM   6482 6C31 POPES 280      28.605  46.270  46.608  1.00  0.00           C
ATOM   6486  NH3 POPET 281      38.895  91.850  71.078  1.00  0.00           N
ATOM   6490  C12 POPET 281      40.255  91.840  71.708  1.00  0.00           C
ATOM   6493  C11 POPET 281      40.995  90.520  71.458  1.00  0.00           C
ATOM   6496  P   POPET 281      42.645  89.690  73.348  1.00  0.00           P
ATOM   6497  O13 POPET 281      43.635  90.430  74.158  1.00  0.00           O
ATOM   6498  O14 POPET 281      41.415  89.200  74.038  1.00  0.00           O
ATOM   6499  O11 POPET 281      43.385  88.480  72.688  1.00  0.00           O
ATOM   6500  O12 POPET 281      42.265  90.580  72.108  1.00  0.00           O
ATOM   6501  C1  POPET 281      42.915  87.720  71.588  1.00  0.00           C
ATOM   6504  C2  POPET 281      43.255  86.220  71.788  1.00  0.00           C
ATOM   6506  O21 POPET 281      42.815  85.520  70.618  1.00  0.00           O
ATOM   6507  C21 POPET 281      43.725  85.390  69.668  1.00  0.00           C
ATOM   6508  O22 POPET 281      44.885  85.740  69.768  1.00  0.00           O
ATOM   6509  C22 POPET 281      43.065  84.670  68.488  1.00  0.00           C
ATOM   6512  C3  POPET 281      42.565  85.630  73.048  1.00  0.00           C
ATOM   6515  O31 POPET 281      43.125  84.350  73.448  1.00  0.00           O
ATOM   6516  C31 POPET 281      42.375  83.250  73.288  1.00  0.00           C
ATOM   6517  O32 POPET 281      42.085  82.500  74.208  1.00  0.00           O
ATOM   6518  C32 POPET 281      41.925  83.070  71.848  1.00  0.00           C
ATOM   6521  C23 POPET 281      43.605  85.100  67.108  1.00  0.00           C
ATOM   6524  C24 POPET 281      42.745  86.100  66.318  1.00  0.00           C
ATOM   6527  C25 POPET 281      41.435  85.470  65.818  1.00  0.00           C
ATOM   6530  C26 POPET 281      40.825  86.140  64.568  1.00  0.00           C
ATOM   6533  C27 POPET 281      39.425  86.740  64.778  1.00  0.00           C
ATOM   6536  C28 POPET 281      38.575  86.860  63.488  1.00  0.00           C
ATOM   6539  C29 POPET 281      37.835  85.580  63.168  1.00  0.00           C
ATOM   6541 0C21 POPET 281      37.455  85.160  61.958  1.00  0.00           C
ATOM   6543 1C21 POPET 281      37.665  85.920  60.668  1.00  0.00           C
ATOM   6546 2C21 POPET 281      37.295  85.080  59.418  1.00  0.00           C
ATOM   6549 3C21 POPET 281      35.795  84.770  59.308  1.00  0.00           C
ATOM   6552 4C21 POPET 281      35.465  83.760  58.198  1.00  0.00           C
ATOM   6555 5C21 POPET 281      35.475  84.310  56.768  1.00  0.00           C
ATOM   6558 6C21 POPET 281      34.335  85.300  56.508  1.00  0.00           C
ATOM   6561 7C21 POPET 281      34.185  85.600  55.008  1.00  0.00           C
ATOM   6564 8C21 POPET 281      33.115  86.650  54.718  1.00  0.00           C
ATOM   6568  C33 POPET 281      41.475  81.640  71.538  1.00  0.00           C
ATOM   6571  C34 POPET 281      41.135  81.510  70.048  1.00  0.00           C
ATOM   6574  C35 POPET 281      40.385  80.220  69.718  1.00  0.00           C
ATOM   6577  C36 POPET 281      38.905  80.240  70.158  1.00  0.00           C
ATOM   6580  C37 POPET 281      38.015  79.230  69.408  1.00  0.00           C
ATOM   6583  C38 POPET 281      37.825  79.550  67.928  1.00  0.00           C
ATOM   6586  C39 POPET 281      36.965  78.610  67.058  1.00  0.00           C
ATOM   6589 0C31 POPET 281      36.125  77.540  67.748  1.00  0.00           C
ATOM   6592 1C31 POPET 281      34.695  78.010  67.968  1.00  0.00           C
ATOM   6595 2C31 POPET 281      33.805  76.950  68.628  1.00  0.00           C
ATOM   6598 3C31 POPET 281      32.315  77.250  68.418  1.00  0.00           C
ATOM   6601 4C31 POPET 281      31.505  77.050  69.698  1.00  0.00           C
ATOM   6604 5C31 POPET 281      30.035  77.400  69.508  1.00  0.00           C
ATOM   6607 6C31 POPET 281      29.325  77.670  70.828  1.00  0.00           C
ATOM   6611  NH3 POPEU 282      84.255  78.840  28.368  1.00  0.00           N
ATOM   6615  C12 POPEU 282      82.975  78.500  27.678  1.00  0.00           C
ATOM   6618  C11 POPEU 282      82.375  77.160  28.128  1.00  0.00           C
ATOM   6621  P   POPEU 282      80.135  75.900  27.588  1.00  0.00           P
ATOM   6622  O13 POPEU 282      78.835  76.270  26.978  1.00  0.00           O
ATOM   6623  O14 POPEU 282      80.945  74.900  26.888  1.00  0.00           O
ATOM   6624  O11 POPEU 282      79.845  75.460  29.058  1.00  0.00           O
ATOM   6625  O12 POPEU 282      80.995  77.200  27.768  1.00  0.00           O
ATOM   6626  C1  POPEU 282      79.295  76.450  29.948  1.00  0.00           C
ATOM   6629  C2  POPEU 282      80.275  76.830  31.088  1.00  0.00           C
ATOM   6631  O21 POPEU 282      79.805  76.170  32.278  1.00  0.00           O
ATOM   6632  C21 POPEU 282      79.595  76.730  33.448  1.00  0.00           C
ATOM   6633  O22 POPEU 282      79.735  77.900  33.748  1.00  0.00           O
ATOM   6634  C22 POPEU 282      78.985  75.640  34.358  1.00  0.00           C
ATOM   6637  C3  POPEU 282      80.485  78.380  31.088  1.00  0.00           C
ATOM   6640  O31 POPEU 282      81.635  78.980  31.708  1.00  0.00           O
ATOM   6641  C31 POPEU 282      82.385  78.400  32.618  1.00  0.00           C
ATOM   6642  O32 POPEU 282      82.415  77.220  32.908  1.00  0.00           O
ATOM   6643  C32 POPEU 282      83.175  79.480  33.338  1.00  0.00           C
ATOM   6646  C23 POPEU 282      78.795  76.060  35.828  1.00  0.00           C
ATOM   6649  C24 POPEU 282      80.105  75.990  36.608  1.00  0.00           C
ATOM   6652  C25 POPEU 282      80.765  77.360  36.818  1.00  0.00           C
ATOM   6655  C26 POPEU 282      80.175  78.170  37.968  1.00  0.00           C
ATOM   6658  C27 POPEU 282      80.275  79.680  37.718  1.00  0.00           C
ATOM   6661  C28 POPEU 282      79.625  80.540  38.818  1.00  0.00           C
ATOM   6664  C29 POPEU 282      80.495  80.640  40.038  1.00  0.00           C
ATOM   6666 0C21 POPEU 282      80.275  80.100  41.258  1.00  0.00           C
ATOM   6668 1C21 POPEU 282      79.095  79.270  41.698  1.00  0.00           C
ATOM   6671 2C21 POPEU 282      79.395  77.760  41.718  1.00  0.00           C
ATOM   6674 3C21 POPEU 282      78.325  76.980  42.498  1.00  0.00           C
ATOM   6677 4C21 POPEU 282      78.435  75.450  42.408  1.00  0.00           C
ATOM   6680 5C21 POPEU 282      79.815  74.880  42.768  1.00  0.00           C
ATOM   6683 6C21 POPEU 282      79.755  73.370  43.068  1.00  0.00           C
ATOM   6686 7C21 POPEU 282      81.145  72.750  43.268  1.00  0.00           C
ATOM   6689 8C21 POPEU 282      81.095  71.300  43.748  1.00  0.00           C
ATOM   6693  C33 POPEU 282      82.485  79.830  34.668  1.00  0.00           C
ATOM   6696  C34 POPEU 282      83.135  81.000  35.408  1.00  0.00           C
ATOM   6699  C35 POPEU 282      84.425  80.590  36.138  1.00  0.00           C
ATOM   6702  C36 POPEU 282      85.005  81.740  36.948  1.00  0.00           C
ATOM   6705  C37 POPEU 282      85.905  81.350  38.118  1.00  0.00           C
ATOM   6708  C38 POPEU 282      86.325  82.590  38.918  1.00  0.00           C
ATOM   6711  C39 POPEU 282      87.215  82.290  40.128  1.00  0.00           C
ATOM   6714 0C31 POPEU 282      86.475  81.540  41.248  1.00  0.00           C
ATOM   6717 1C31 POPEU 282      87.385  81.330  42.468  1.00  0.00           C
ATOM   6720 2C31 POPEU 282      86.885  80.260  43.448  1.00  0.00           C
ATOM   6723 3C31 POPEU 282      86.015  80.790  44.598  1.00  0.00           C
ATOM   6726 4C31 POPEU 282      85.605  79.660  45.558  1.00  0.00           C
ATOM   6729 5C31 POPEU 282      84.905  80.160  46.818  1.00  0.00           C
ATOM   6732 6C31 POPEU 282      84.415  79.030  47.738  1.00  0.00           C
ATOM   6736  NH3 POPEV 283      17.135  28.210  75.448  1.00  0.00           N
ATOM   6740  C12 POPEV 283      18.505  27.850  74.948  1.00  0.00           C
ATOM   6743  C11 POPEV 283      19.605  28.530  75.798  1.00  0.00           C
ATOM   6746  P   POPEV 283      21.625  26.860  75.588  1.00  0.00           P
ATOM   6747  O13 POPEV 283      23.085  27.070  75.668  1.00  0.00           O
ATOM   6748  O14 POPEV 283      21.025  26.170  76.738  1.00  0.00           O
ATOM   6749  O11 POPEV 283      21.285  26.120  74.238  1.00  0.00           O
ATOM   6750  O12 POPEV 283      20.925  28.260  75.358  1.00  0.00           O
ATOM   6751  C1  POPEV 283      21.835  26.630  73.018  1.00  0.00           C
ATOM   6754  C2  POPEV 283      23.135  25.870  72.648  1.00  0.00           C
ATOM   6756  O21 POPEV 283      23.715  26.410  71.428  1.00  0.00           O
ATOM   6757  C21 POPEV 283      24.535  27.440  71.628  1.00  0.00           C
ATOM   6758  O22 POPEV 283      24.645  28.050  72.678  1.00  0.00           O
ATOM   6759  C22 POPEV 283      25.385  27.670  70.388  1.00  0.00           C
ATOM   6762  C3  POPEV 283      22.835  24.350  72.478  1.00  0.00           C
ATOM   6765  O31 POPEV 283      23.615  23.770  71.408  1.00  0.00           O
ATOM   6766  C31 POPEV 283      23.025  23.900  70.218  1.00  0.00           C
ATOM   6767  O32 POPEV 283      21.825  24.030  70.038  1.00  0.00           O
ATOM   6768  C32 POPEV 283      24.115  23.970  69.138  1.00  0.00           C
ATOM   6771  C23 POPEV 283      26.835  27.900  70.828  1.00  0.00           C
ATOM   6774  C24 POPEV 283      27.885  27.650  69.738  1.00  0.00           C
ATOM   6777  C25 POPEV 283      27.905  28.730  68.658  1.00  0.00           C
ATOM   6780  C26 POPEV 283      27.425  28.270  67.288  1.00  0.00           C
ATOM   6783  C27 POPEV 283      27.755  29.310  66.208  1.00  0.00           C
ATOM   6786  C28 POPEV 283      26.985  29.020  64.918  1.00  0.00           C
ATOM   6789  C29 POPEV 283      27.235  30.030  63.838  1.00  0.00           C
ATOM   6791 0C21 POPEV 283      26.985  29.770  62.548  1.00  0.00           C
ATOM   6793 1C21 POPEV 283      26.375  28.450  62.118  1.00  0.00           C
ATOM   6796 2C21 POPEV 283      25.685  28.470  60.748  1.00  0.00           C
ATOM   6799 3C21 POPEV 283      24.995  27.130  60.508  1.00  0.00           C
ATOM   6802 4C21 POPEV 283      24.255  27.040  59.178  1.00  0.00           C
ATOM   6805 5C21 POPEV 283      23.545  25.690  58.978  1.00  0.00           C
ATOM   6808 6C21 POPEV 283      22.475  25.390  60.028  1.00  0.00           C
ATOM   6811 7C21 POPEV 283      21.655  24.140  59.678  1.00  0.00           C
ATOM   6814 8C21 POPEV 283      20.545  23.860  60.688  1.00  0.00           C
ATOM   6818  C33 POPEV 283      23.845  25.110  68.128  1.00  0.00           C
ATOM   6821  C34 POPEV 283      24.885  25.200  66.998  1.00  0.00           C
ATOM   6824  C35 POPEV 283      25.005  23.920  66.168  1.00  0.00           C
ATOM   6827  C36 POPEV 283      25.875  24.110  64.918  1.00  0.00           C
ATOM   6830  C37 POPEV 283      26.255  22.790  64.248  1.00  0.00           C
ATOM   6833  C38 POPEV 283      27.135  22.970  63.008  1.00  0.00           C
ATOM   6836  C39 POPEV 283      26.325  23.230  61.728  1.00  0.00           C
ATOM   6839 0C31 POPEV 283      27.165  23.040  60.448  1.00  0.00           C
ATOM   6842 1C31 POPEV 283      28.305  24.050  60.288  1.00  0.00           C
ATOM   6845 2C31 POPEV 283      29.225  23.720  59.098  1.00  0.00           C
ATOM   6848 3C31 POPEV 283      28.555  23.830  57.728  1.00  0.00           C
ATOM   6851 4C31 POPEV 283      29.175  22.880  56.698  1.00  0.00           C
ATOM   6854 5C31 POPEV 283      28.535  22.990  55.318  1.00  0.00           C
ATOM   6857 6C31 POPEV 283      28.965  21.860  54.368  1.00  0.00           C
ATOM   6861  NH3 POPEW 284      85.505  26.460  76.188  1.00  0.00           N
ATOM   6865  C12 POPEW 284      85.785  27.660  77.048  1.00  0.00           C
ATOM   6868  C11 POPEW 284      86.755  28.620  76.338  1.00  0.00           C
ATOM   6871  P   POPEW 284      89.005  27.300  76.668  1.00  0.00           P
ATOM   6872  O13 POPEW 284      89.045  28.100  77.908  1.00  0.00           O
ATOM   6873  O14 POPEW 284      88.735  25.850  76.788  1.00  0.00           O
ATOM   6874  O11 POPEW 284      90.315  27.560  75.818  1.00  0.00           O
ATOM   6875  O12 POPEW 284      87.855  27.920  75.758  1.00  0.00           O
ATOM   6876  C1  POPEW 284      90.495  28.880  75.268  1.00  0.00           C
ATOM   6879  C2  POPEW 284      91.645  28.910  74.208  1.00  0.00           C
ATOM   6881  O21 POPEW 284      91.235  29.530  72.968  1.00  0.00           O
ATOM   6882  C21 POPEW 284      90.365  28.830  72.238  1.00  0.00           C
ATOM   6883  O22 POPEW 284      89.695  27.890  72.628  1.00  0.00           O
ATOM   6884  C22 POPEW 284      90.325  29.350  70.798  1.00  0.00           C
ATOM   6887  C3  POPEW 284      92.325  27.530  73.958  1.00  0.00           C
ATOM   6890  O31 POPEW 284      92.875  27.490  72.628  1.00  0.00           O
ATOM   6891  C31 POPEW 284      93.375  26.310  72.328  1.00  0.00           C
ATOM   6892  O32 POPEW 284      93.695  25.450  73.128  1.00  0.00           O
ATOM   6893  C32 POPEW 284      93.315  26.160  70.808  1.00  0.00           C
ATOM   6896  C23 POPEW 284      89.105  28.760  70.058  1.00  0.00           C
ATOM   6899  C24 POPEW 284      88.885  29.260  68.628  1.00  0.00           C
ATOM   6902  C25 POPEW 284      89.865  28.760  67.568  1.00  0.00           C
ATOM   6905  C26 POPEW 284      89.375  29.110  66.158  1.00  0.00           C
ATOM   6908  C27 POPEW 284      90.475  29.050  65.088  1.00  0.00           C
ATOM   6911  C28 POPEW 284      89.925  29.450  63.708  1.00  0.00           C
ATOM   6914  C29 POPEW 284      90.985  29.500  62.638  1.00  0.00           C
ATOM   6916 0C21 POPEW 284      91.275  30.540  61.838  1.00  0.00           C
ATOM   6918 1C21 POPEW 284      90.605  31.880  61.828  1.00  0.00           C
ATOM   6921 2C21 POPEW 284      89.555  32.000  60.708  1.00  0.00           C
ATOM   6924 3C21 POPEW 284      88.675  33.250  60.838  1.00  0.00           C
ATOM   6927 4C21 POPEW 284      87.635  33.410  59.718  1.00  0.00           C
ATOM   6930 5C21 POPEW 284      88.275  33.670  58.348  1.00  0.00           C
ATOM   6933 6C21 POPEW 284      87.245  34.000  57.258  1.00  0.00           C
ATOM   6936 7C21 POPEW 284      87.915  34.320  55.918  1.00  0.00           C
ATOM   6939 8C21 POPEW 284      86.925  34.540  54.778  1.00  0.00           C
ATOM   6943  C33 POPEW 284      91.905  25.670  70.398  1.00  0.00           C
ATOM   6946  C34 POPEW 284      91.575  25.790  68.908  1.00  0.00           C
ATOM   6949  C35 POPEW 284      92.335  24.780  68.048  1.00  0.00           C
ATOM   6952  C36 POPEW 284      91.915  24.830  66.568  1.00  0.00           C
ATOM   6955  C37 POPEW 284      92.875  24.000  65.718  1.00  0.00           C
ATOM   6958  C38 POPEW 284      92.465  23.870  64.248  1.00  0.00           C
ATOM   6961  C39 POPEW 284      91.325  22.880  64.018  1.00  0.00           C
ATOM   6964 0C31 POPEW 284      91.125  22.570  62.538  1.00  0.00           C
ATOM   6967 1C31 POPEW 284      89.945  21.620  62.278  1.00  0.00           C
ATOM   6970 2C31 POPEW 284      90.225  20.670  61.108  1.00  0.00           C
ATOM   6973 3C31 POPEW 284      90.405  21.360  59.748  1.00  0.00           C
ATOM   6976 4C31 POPEW 284      89.105  21.430  58.938  1.00  0.00           C
ATOM   6979 5C31 POPEW 284      89.315  21.980  57.518  1.00  0.00           C
ATOM   6982 6C31 POPEW 284      88.055  21.860  56.658  1.00  0.00           C
ATOM   6986  NH3 POPEX 285      88.465  60.300  76.958  1.00  0.00           N
ATOM   6990  C12 POPEX 285      89.525  61.180  77.578  1.00  0.00           C
ATOM   6993  C11 POPEX 285      89.735  62.520  76.848  1.00  0.00           C
ATOM   6996  P   POPEX 285      92.095  63.560  77.598  1.00  0.00           P
ATOM   6997  O13 POPEX 285      92.455  64.410  78.748  1.00  0.00           O
ATOM   6998  O14 POPEX 285      92.665  62.200  77.538  1.00  0.00           O
ATOM   6999  O11 POPEX 285      92.375  64.340  76.238  1.00  0.00           O
ATOM   7000  O12 POPEX 285      90.525  63.420  77.618  1.00  0.00           O
ATOM   7001  C1  POPEX 285      93.335  63.780  75.328  1.00  0.00           C
ATOM   7004  C2  POPEX 285      94.065  64.860  74.478  1.00  0.00           C
ATOM   7006  O21 POPEX 285      95.235  64.250  73.898  1.00  0.00           O
ATOM   7007  C21 POPEX 285      95.045  63.560  72.798  1.00  0.00           C
ATOM   7008  O22 POPEX 285      93.985  63.420  72.208  1.00  0.00           O
ATOM   7009  C22 POPEX 285      96.375  63.080  72.258  1.00  0.00           C
ATOM   7012  C3  POPEX 285      94.495  66.060  75.368  1.00  0.00           C
ATOM   7015  O31 POPEX 285      95.795  66.590  75.038  1.00  0.00           O
ATOM   7016  C31 POPEX 285      95.875  67.850  74.618  1.00  0.00           C
ATOM   7017  O32 POPEX 285      94.925  68.520  74.258  1.00  0.00           O
ATOM   7018  C32 POPEX 285      97.355  68.270  74.648  1.00  0.00           C
ATOM   7021  C23 POPEX 285      96.685  63.770  70.918  1.00  0.00           C
ATOM   7024  C24 POPEX 285      97.905  64.690  71.018  1.00  0.00           C
ATOM   7027  C25 POPEX 285      99.205  63.920  71.238  1.00  0.00           C
ATOM   7030  C26 POPEX 285      99.625  63.080  70.028  1.00  0.00           C
ATOM   7033  C27 POPEX 285     100.875  62.260  70.338  1.00  0.00           C
ATOM   7036  C28 POPEX 285     101.365  61.370  69.188  1.00  0.00           C
ATOM   7039  C29 POPEX 285     102.095  62.200  68.158  1.00  0.00           C
ATOM   7041 0C21 POPEX 285     103.425  62.230  67.978  1.00  0.00           C
ATOM   7043 1C21 POPEX 285     104.475  61.420  68.708  1.00  0.00           C
ATOM   7046 2C21 POPEX 285     105.875  61.480  68.048  1.00  0.00           C
ATOM   7049 3C21 POPEX 285     106.705  62.730  68.378  1.00  0.00           C
ATOM   7052 4C21 POPEX 285     108.125  62.730  67.748  1.00  0.00           C
ATOM   7055 5C21 POPEX 285     108.145  62.650  66.208  1.00  0.00           C
ATOM   7058 6C21 POPEX 285     109.525  62.810  65.558  1.00  0.00           C
ATOM   7061 7C21 POPEX 285     109.455  62.600  64.038  1.00  0.00           C
ATOM   7064 8C21 POPEX 285     110.805  62.610  63.348  1.00  0.00           C
ATOM   7068  C33 POPEX 285      97.785  69.250  73.528  1.00  0.00           C
ATOM   7071  C34 POPEX 285      97.795  68.610  72.138  1.00  0.00           C
ATOM   7074  C35 POPEX 285      98.385  69.530  71.068  1.00  0.00           C
ATOM   7077  C36 POPEX 285      98.015  69.100  69.638  1.00  0.00           C
ATOM   7080  C37 POPEX 285      98.705  69.940  68.538  1.00  0.00           C
ATOM   7083  C38 POPEX 285      98.635  71.450  68.798  1.00  0.00           C
ATOM   7086  C39 POPEX 285      99.125  72.350  67.648  1.00  0.00           C
ATOM   7089 0C31 POPEX 285      98.235  72.260  66.398  1.00  0.00           C
ATOM   7092 1C31 POPEX 285      98.725  73.080  65.198  1.00  0.00           C
ATOM   7095 2C31 POPEX 285      97.715  72.970  64.038  1.00  0.00           C
ATOM   7098 3C31 POPEX 285      98.105  73.690  62.738  1.00  0.00           C
ATOM   7101 4C31 POPEX 285      99.325  73.080  62.048  1.00  0.00           C
ATOM   7104 5C31 POPEX 285      99.455  73.500  60.578  1.00  0.00           C
ATOM   7107 6C31 POPEX 285     100.705  72.940  59.888  1.00  0.00           C
ATOM   7111  NH3 POPEY 286      34.115  27.230  30.628  1.00  0.00           N
ATOM   7115  C12 POPEY 286      35.045  26.150  31.128  1.00  0.00           C
ATOM   7118  C11 POPEY 286      36.285  25.980  30.238  1.00  0.00           C
ATOM   7121  P   POPEY 286      38.585  27.190  30.048  1.00  0.00           P
ATOM   7122  O13 POPEY 286      38.985  26.320  28.918  1.00  0.00           O
ATOM   7123  O14 POPEY 286      39.075  28.580  30.068  1.00  0.00           O
ATOM   7124  O11 POPEY 286      39.015  26.500  31.408  1.00  0.00           O
ATOM   7125  O12 POPEY 286      37.005  27.210  30.158  1.00  0.00           O
ATOM   7126  C1  POPEY 286      40.275  25.830  31.348  1.00  0.00           C
ATOM   7129  C2  POPEY 286      40.695  25.290  32.728  1.00  0.00           C
ATOM   7131  O21 POPEY 286      39.795  24.260  33.158  1.00  0.00           O
ATOM   7132  C21 POPEY 286      40.335  23.220  33.758  1.00  0.00           C
ATOM   7133  O22 POPEY 286      41.525  22.970  33.848  1.00  0.00           O
ATOM   7134  C22 POPEY 286      39.165  22.340  34.238  1.00  0.00           C
ATOM   7137  C3  POPEY 286      40.665  26.460  33.748  1.00  0.00           C
ATOM   7140  O31 POPEY 286      41.125  26.090  35.058  1.00  0.00           O
ATOM   7141  C31 POPEY 286      42.435  25.850  35.108  1.00  0.00           C
ATOM   7142  O32 POPEY 286      43.205  25.940  34.178  1.00  0.00           O
ATOM   7143  C32 POPEY 286      42.785  25.410  36.528  1.00  0.00           C
ATOM   7146  C23 POPEY 286      39.605  20.960  34.758  1.00  0.00           C
ATOM   7149  C24 POPEY 286      38.435  20.110  35.268  1.00  0.00           C
ATOM   7152  C25 POPEY 286      38.005  20.340  36.728  1.00  0.00           C
ATOM   7155  C26 POPEY 286      38.965  19.720  37.758  1.00  0.00           C
ATOM   7158  C27 POPEY 286      38.355  19.620  39.168  1.00  0.00           C
ATOM   7161  C28 POPEY 286      39.195  18.810  40.188  1.00  0.00           C
ATOM   7164  C29 POPEY 286      39.295  17.330  39.888  1.00  0.00           C
ATOM   7166 0C21 POPEY 286      38.845  16.310  40.638  1.00  0.00           C
ATOM   7168 1C21 POPEY 286      38.085  16.370  41.948  1.00  0.00           C
ATOM   7171 2C21 POPEY 286      38.895  15.860  43.148  1.00  0.00           C
ATOM   7174 3C21 POPEY 286      38.065  15.840  44.448  1.00  0.00           C
ATOM   7177 4C21 POPEY 286      38.885  15.510  45.698  1.00  0.00           C
ATOM   7180 5C21 POPEY 286      38.045  15.590  46.988  1.00  0.00           C
ATOM   7183 6C21 POPEY 286      38.815  16.150  48.198  1.00  0.00           C
ATOM   7186 7C21 POPEY 286      37.905  16.570  49.358  1.00  0.00           C
ATOM   7189 8C21 POPEY 286      38.655  17.320  50.468  1.00  0.00           C
ATOM   7193  C33 POPEY 286      43.975  24.420  36.588  1.00  0.00           C
ATOM   7196  C34 POPEY 286      44.205  23.870  38.008  1.00  0.00           C
ATOM   7199  C35 POPEY 286      43.175  22.810  38.438  1.00  0.00           C
ATOM   7202  C36 POPEY 286      42.795  22.810  39.928  1.00  0.00           C
ATOM   7205  C37 POPEY 286      41.555  21.940  40.168  1.00  0.00           C
ATOM   7208  C38 POPEY 286      40.955  22.040  41.578  1.00  0.00           C
ATOM   7211  C39 POPEY 286      41.395  20.920  42.528  1.00  0.00           C
ATOM   7214 0C31 POPEY 286      40.585  20.930  43.838  1.00  0.00           C
ATOM   7217 1C31 POPEY 286      40.855  19.700  44.718  1.00  0.00           C
ATOM   7220 2C31 POPEY 286      39.835  19.560  45.868  1.00  0.00           C
ATOM   7223 3C31 POPEY 286      40.225  20.280  47.168  1.00  0.00           C
ATOM   7226 4C31 POPEY 286      41.295  19.540  47.988  1.00  0.00           C
ATOM   7229 5C31 POPEY 286      41.495  20.130  49.388  1.00  0.00           C
ATOM   7232 6C31 POPEY 286      42.255  19.210  50.348  1.00  0.00           C
ATOM   7236  NH3 POPEZ 287      15.705  78.880  30.258  1.00  0.00           N
ATOM   7240  C12 POPEZ 287      16.085  77.700  29.408  1.00  0.00           C
ATOM   7243  C11 POPEZ 287      17.595  77.600  29.218  1.00  0.00           C
ATOM   7246  P   POPEZ 287      18.585  80.040  29.028  1.00  0.00           P
ATOM   7247  O13 POPEZ 287      19.675  80.590  28.198  1.00  0.00           O
ATOM   7248  O14 POPEZ 287      17.425  80.910  29.358  1.00  0.00           O
ATOM   7249  O11 POPEZ 287      19.195  79.580  30.418  1.00  0.00           O
ATOM   7250  O12 POPEZ 287      18.075  78.690  28.418  1.00  0.00           O
ATOM   7251  C1  POPEZ 287      20.585  79.270  30.558  1.00  0.00           C
ATOM   7254  C2  POPEZ 287      20.825  78.150  31.598  1.00  0.00           C
ATOM   7256  O21 POPEZ 287      20.395  78.560  32.908  1.00  0.00           O
ATOM   7257  C21 POPEZ 287      19.215  78.100  33.318  1.00  0.00           C
ATOM   7258  O22 POPEZ 287      18.485  77.350  32.698  1.00  0.00           O
ATOM   7259  C22 POPEZ 287      18.925  78.610  34.728  1.00  0.00           C
ATOM   7262  C3  POPEZ 287      22.355  77.840  31.638  1.00  0.00           C
ATOM   7265  O31 POPEZ 287      22.705  76.610  32.298  1.00  0.00           O
ATOM   7266  C31 POPEZ 287      22.395  75.530  31.568  1.00  0.00           C
ATOM   7267  O32 POPEZ 287      21.875  75.560  30.468  1.00  0.00           O
ATOM   7268  C32 POPEZ 287      22.795  74.270  32.318  1.00  0.00           C
ATOM   7271  C23 POPEZ 287      18.695  77.460  35.718  1.00  0.00           C
ATOM   7274  C24 POPEZ 287      19.985  76.710  36.098  1.00  0.00           C
ATOM   7277  C25 POPEZ 287      19.845  75.190  36.008  1.00  0.00           C
ATOM   7280  C26 POPEZ 287      18.805  74.570  36.968  1.00  0.00           C
ATOM   7283  C27 POPEZ 287      18.265  73.220  36.448  1.00  0.00           C
ATOM   7286  C28 POPEZ 287      17.225  72.570  37.378  1.00  0.00           C
ATOM   7289  C29 POPEZ 287      17.795  72.040  38.668  1.00  0.00           C
ATOM   7291 0C21 POPEZ 287      17.075  71.640  39.728  1.00  0.00           C
ATOM   7293 1C21 POPEZ 287      15.565  71.650  39.778  1.00  0.00           C
ATOM   7296 2C21 POPEZ 287      14.985  71.090  41.098  1.00  0.00           C
ATOM   7299 3C21 POPEZ 287      15.365  71.900  42.348  1.00  0.00           C
ATOM   7302 4C21 POPEZ 287      14.725  71.330  43.628  1.00  0.00           C
ATOM   7305 5C21 POPEZ 287      13.245  71.680  43.828  1.00  0.00           C
ATOM   7308 6C21 POPEZ 287      13.025  73.090  44.388  1.00  0.00           C
ATOM   7311 7C21 POPEZ 287      11.565  73.310  44.828  1.00  0.00           C
ATOM   7314 8C21 POPEZ 287      11.295  74.690  45.428  1.00  0.00           C
ATOM   7318  C33 POPEZ 287      21.575  73.380  32.658  1.00  0.00           C
ATOM   7321  C34 POPEZ 287      22.005  71.950  33.028  1.00  0.00           C
ATOM   7324  C35 POPEZ 287      22.835  71.840  34.318  1.00  0.00           C
ATOM   7327  C36 POPEZ 287      21.975  71.980  35.578  1.00  0.00           C
ATOM   7330  C37 POPEZ 287      22.785  72.310  36.828  1.00  0.00           C
ATOM   7333  C38 POPEZ 287      21.915  72.340  38.088  1.00  0.00           C
ATOM   7336  C39 POPEZ 287      22.535  73.120  39.248  1.00  0.00           C
ATOM   7339 0C31 POPEZ 287      22.395  74.640  39.068  1.00  0.00           C
ATOM   7342 1C31 POPEZ 287      23.035  75.440  40.208  1.00  0.00           C
ATOM   7345 2C31 POPEZ 287      22.815  76.960  40.098  1.00  0.00           C
ATOM   7348 3C31 POPEZ 287      23.225  77.710  41.368  1.00  0.00           C
ATOM   7351 4C31 POPEZ 287      24.695  77.490  41.778  1.00  0.00           C
ATOM   7354 5C31 POPEZ 287      25.105  78.430  42.918  1.00  0.00           C
ATOM   7357 6C31 POPEZ 287      26.455  78.090  43.558  1.00  0.00           C
ATOM   7361  NH3 POPEa 288      71.035  16.960  70.918  1.00  0.00           N
ATOM   7365  C12 POPEa 288      69.705  16.970  71.618  1.00  0.00           C
ATOM   7368  C11 POPEa 288      68.965  15.630  71.498  1.00  0.00           C
ATOM   7371  P   POPEa 288      66.495  16.370  72.038  1.00  0.00           P
ATOM   7372  O13 POPEa 288      65.415  15.720  72.808  1.00  0.00           O
ATOM   7373  O14 POPEa 288      66.655  17.840  72.128  1.00  0.00           O
ATOM   7374  O11 POPEa 288      66.225  15.940  70.548  1.00  0.00           O
ATOM   7375  O12 POPEa 288      67.845  15.620  72.358  1.00  0.00           O
ATOM   7376  C1  POPEa 288      66.455  16.840  69.458  1.00  0.00           C
ATOM   7379  C2  POPEa 288      66.575  16.030  68.148  1.00  0.00           C
ATOM   7381  O21 POPEa 288      66.915  16.910  67.068  1.00  0.00           O
ATOM   7382  C21 POPEa 288      68.195  17.290  67.028  1.00  0.00           C
ATOM   7383  O22 POPEa 288      69.085  16.850  67.718  1.00  0.00           O
ATOM   7384  C22 POPEa 288      68.335  18.400  65.978  1.00  0.00           C
ATOM   7387  C3  POPEa 288      65.255  15.290  67.818  1.00  0.00           C
ATOM   7390  O31 POPEa 288      65.485  14.230  66.878  1.00  0.00           O
ATOM   7391  C31 POPEa 288      65.295  14.500  65.598  1.00  0.00           C
ATOM   7392  O32 POPEa 288      64.825  15.530  65.138  1.00  0.00           O
ATOM   7393  C32 POPEa 288      65.685  13.290  64.778  1.00  0.00           C
ATOM   7396  C23 POPEa 288      69.255  18.010  64.808  1.00  0.00           C
ATOM   7399  C24 POPEa 288      69.425  19.150  63.798  1.00  0.00           C
ATOM   7402  C25 POPEa 288      68.275  19.240  62.778  1.00  0.00           C
ATOM   7405  C26 POPEa 288      68.515  20.330  61.728  1.00  0.00           C
ATOM   7408  C27 POPEa 288      67.595  20.210  60.508  1.00  0.00           C
ATOM   7411  C28 POPEa 288      67.925  21.160  59.338  1.00  0.00           C
ATOM   7414  C29 POPEa 288      67.905  22.600  59.768  1.00  0.00           C
ATOM   7416 0C21 POPEa 288      67.085  23.580  59.348  1.00  0.00           C
ATOM   7418 1C21 POPEa 288      65.995  23.500  58.308  1.00  0.00           C
ATOM   7421 2C21 POPEa 288      66.325  24.380  57.088  1.00  0.00           C
ATOM   7424 3C21 POPEa 288      66.385  25.880  57.418  1.00  0.00           C
ATOM   7427 4C21 POPEa 288      66.745  26.730  56.188  1.00  0.00           C
ATOM   7430 5C21 POPEa 288      66.815  28.230  56.498  1.00  0.00           C
ATOM   7433 6C21 POPEa 288      68.205  28.700  56.968  1.00  0.00           C
ATOM   7436 7C21 POPEa 288      68.395  30.220  56.828  1.00  0.00           C
ATOM   7439 8C21 POPEa 288      69.725  30.730  57.388  1.00  0.00           C
ATOM   7443  C33 POPEa 288      66.295  13.630  63.398  1.00  0.00           C
ATOM   7446  C34 POPEa 288      66.765  12.350  62.698  1.00  0.00           C
ATOM   7449  C35 POPEa 288      67.445  12.620  61.358  1.00  0.00           C
ATOM   7452  C36 POPEa 288      67.995  11.350  60.698  1.00  0.00           C
ATOM   7455  C37 POPEa 288      66.885  10.360  60.318  1.00  0.00           C
ATOM   7458  C38 POPEa 288      67.325   9.380  59.228  1.00  0.00           C
ATOM   7461  C39 POPEa 288      66.145   8.910  58.368  1.00  0.00           C
ATOM   7464 0C31 POPEa 288      66.635   8.270  57.058  1.00  0.00           C
ATOM   7467 1C31 POPEa 288      65.505   7.990  56.058  1.00  0.00           C
ATOM   7470 2C31 POPEa 288      66.085   7.630  54.688  1.00  0.00           C
ATOM   7473 3C31 POPEa 288      65.035   7.360  53.608  1.00  0.00           C
ATOM   7476 4C31 POPEa 288      65.715   7.010  52.278  1.00  0.00           C
ATOM   7479 5C31 POPEa 288      64.745   6.510  51.208  1.00  0.00           C
ATOM   7482 6C31 POPEa 288      65.435   6.010  49.938  1.00  0.00           C
ATOM   7486  NH3 POPEb 289      50.035 124.810  70.278  1.00  0.00           N
ATOM   7490  C12 POPEb 289      51.165 124.840  71.268  1.00  0.00           C
ATOM   7493  C11 POPEb 289      52.335 123.970  70.798  1.00  0.00           C
ATOM   7496  P   POPEb 289      54.685 125.120  71.288  1.00  0.00           P
ATOM   7497  O13 POPEb 289      54.255 126.220  70.388  1.00  0.00           O
ATOM   7498  O14 POPEb 289      55.255 125.530  72.578  1.00  0.00           O
ATOM   7499  O11 POPEb 289      55.745 124.200  70.548  1.00  0.00           O
ATOM   7500  O12 POPEb 289      53.475 124.180  71.628  1.00  0.00           O
ATOM   7501  C1  POPEb 289      55.575 122.830  70.188  1.00  0.00           C
ATOM   7504  C2  POPEb 289      55.825 122.640  68.658  1.00  0.00           C
ATOM   7506  O21 POPEb 289      55.545 121.320  68.168  1.00  0.00           O
ATOM   7507  C21 POPEb 289      56.275 120.300  68.608  1.00  0.00           C
ATOM   7508  O22 POPEb 289      56.965 120.270  69.598  1.00  0.00           O
ATOM   7509  C22 POPEb 289      56.215 119.190  67.558  1.00  0.00           C
ATOM   7512  C3  POPEb 289      57.175 123.190  68.128  1.00  0.00           C
ATOM   7515  O31 POPEb 289      57.155 123.330  66.678  1.00  0.00           O
ATOM   7516  C31 POPEb 289      57.745 124.400  66.168  1.00  0.00           C
ATOM   7517  O32 POPEb 289      58.305 125.280  66.808  1.00  0.00           O
ATOM   7518  C32 POPEb 289      57.755 124.280  64.628  1.00  0.00           C
ATOM   7521  C23 POPEb 289      56.585 119.770  66.178  1.00  0.00           C
ATOM   7524  C24 POPEb 289      56.915 118.700  65.128  1.00  0.00           C
ATOM   7527  C25 POPEb 289      57.435 119.330  63.838  1.00  0.00           C
ATOM   7530  C26 POPEb 289      57.955 118.290  62.848  1.00  0.00           C
ATOM   7533  C27 POPEb 289      57.615 118.640  61.398  1.00  0.00           C
ATOM   7536  C28 POPEb 289      58.045 117.530  60.428  1.00  0.00           C
ATOM   7539  C29 POPEb 289      59.525 117.570  60.158  1.00  0.00           C
ATOM   7541 0C21 POPEb 289      60.115 117.230  58.988  1.00  0.00           C
ATOM   7543 1C21 POPEb 289      59.405 116.680  57.778  1.00  0.00           C
ATOM   7546 2C21 POPEb 289      59.105 117.740  56.698  1.00  0.00           C
ATOM   7549 3C21 POPEb 289      60.365 118.300  56.028  1.00  0.00           C
ATOM   7552 4C21 POPEb 289      60.055 119.210  54.828  1.00  0.00           C
ATOM   7555 5C21 POPEb 289      59.605 120.620  55.218  1.00  0.00           C
ATOM   7558 6C21 POPEb 289      59.395 121.520  53.988  1.00  0.00           C
ATOM   7561 7C21 POPEb 289      58.995 122.960  54.348  1.00  0.00           C
ATOM   7564 8C21 POPEb 289      58.955 123.900  53.148  1.00  0.00           C
ATOM   7568  C33 POPEb 289      57.655 125.630  63.888  1.00  0.00           C
ATOM   7571  C34 POPEb 289      58.165 125.590  62.438  1.00  0.00           C
ATOM   7574  C35 POPEb 289      58.295 126.990  61.808  1.00  0.00           C
ATOM   7577  C36 POPEb 289      56.995 127.790  61.818  1.00  0.00           C
ATOM   7580  C37 POPEb 289      57.055 129.090  60.998  1.00  0.00           C
ATOM   7583  C38 POPEb 289      55.755 129.890  61.128  1.00  0.00           C
ATOM   7586  C39 POPEb 289      55.645 131.080  60.158  1.00  0.00           C
ATOM   7589 0C31 POPEb 289      55.665 130.650  58.688  1.00  0.00           C
ATOM   7592 1C31 POPEb 289      55.155 131.720  57.718  1.00  0.00           C
ATOM   7595 2C31 POPEb 289      55.175 131.230  56.268  1.00  0.00           C
ATOM   7598 3C31 POPEb 289      54.725 132.280  55.248  1.00  0.00           C
ATOM   7601 4C31 POPEb 289      54.835 131.750  53.818  1.00  0.00           C
ATOM   7604 5C31 POPEb 289      54.315 132.740  52.758  1.00  0.00           C
ATOM   7607 6C31 POPEb 289      54.465 132.220  51.328  1.00  0.00           C
ATOM   7611  NH3 POPEc 290      90.595 120.690  30.398  1.00  0.00           N
ATOM   7615  C12 POPEc 290      89.905 121.990  30.028  1.00  0.00           C
ATOM   7618  C11 POPEc 290      88.455 121.710  29.598  1.00  0.00           C
ATOM   7621  P   POPEc 290      86.685 123.640  29.928  1.00  0.00           P
ATOM   7622  O13 POPEc 290      86.115 124.740  29.098  1.00  0.00           O
ATOM   7623  O14 POPEc 290      85.745 122.670  30.528  1.00  0.00           O
ATOM   7624  O11 POPEc 290      87.555 124.290  31.058  1.00  0.00           O
ATOM   7625  O12 POPEc 290      87.805 122.890  29.118  1.00  0.00           O
ATOM   7626  C1  POPEc 290      87.485 123.850  32.408  1.00  0.00           C
ATOM   7629  C2  POPEc 290      88.695 124.460  33.158  1.00  0.00           C
ATOM   7631  O21 POPEc 290      89.215 123.540  34.138  1.00  0.00           O
ATOM   7632  C21 POPEc 290      88.925 123.670  35.428  1.00  0.00           C
ATOM   7633  O22 POPEc 290      88.045 124.340  35.918  1.00  0.00           O
ATOM   7634  C22 POPEc 290      89.985 122.880  36.178  1.00  0.00           C
ATOM   7637  C3  POPEc 290      88.445 125.940  33.608  1.00  0.00           C
ATOM   7640  O31 POPEc 290      89.565 126.430  34.378  1.00  0.00           O
ATOM   7641  C31 POPEc 290      90.565 126.960  33.708  1.00  0.00           C
ATOM   7642  O32 POPEc 290      90.545 127.350  32.558  1.00  0.00           O
ATOM   7643  C32 POPEc 290      91.825 126.970  34.588  1.00  0.00           C
ATOM   7646  C23 POPEc 290      89.995 123.160  37.688  1.00  0.00           C
ATOM   7649  C24 POPEc 290      91.425 123.190  38.228  1.00  0.00           C
ATOM   7652  C25 POPEc 290      91.465 123.560  39.718  1.00  0.00           C
ATOM   7655  C26 POPEc 290      91.475 122.350  40.658  1.00  0.00           C
ATOM   7658  C27 POPEc 290      91.565 122.820  42.118  1.00  0.00           C
ATOM   7661  C28 POPEc 290      91.985 121.710  43.098  1.00  0.00           C
ATOM   7664  C29 POPEc 290      92.245 122.340  44.448  1.00  0.00           C
ATOM   7666 0C21 POPEc 290      91.725 121.960  45.628  1.00  0.00           C
ATOM   7668 1C21 POPEc 290      90.835 120.770  45.878  1.00  0.00           C
ATOM   7671 2C21 POPEc 290      91.125 120.210  47.278  1.00  0.00           C
ATOM   7674 3C21 POPEc 290      90.475 118.850  47.548  1.00  0.00           C
ATOM   7677 4C21 POPEc 290      90.915 118.270  48.898  1.00  0.00           C
ATOM   7680 5C21 POPEc 290      90.505 116.810  49.098  1.00  0.00           C
ATOM   7683 6C21 POPEc 290      91.055 116.240  50.418  1.00  0.00           C
ATOM   7686 7C21 POPEc 290      90.455 114.870  50.768  1.00  0.00           C
ATOM   7689 8C21 POPEc 290      90.955 114.330  52.118  1.00  0.00           C
ATOM   7693  C33 POPEc 290      91.585 127.030  36.118  1.00  0.00           C
ATOM   7696  C34 POPEc 290      92.835 127.540  36.838  1.00  0.00           C
ATOM   7699  C35 POPEc 290      92.815 127.420  38.368  1.00  0.00           C
ATOM   7702  C36 POPEc 290      91.565 128.030  38.998  1.00  0.00           C
ATOM   7705  C37 POPEc 290      91.715 128.270  40.498  1.00  0.00           C
ATOM   7708  C38 POPEc 290      90.605 129.190  41.028  1.00  0.00           C
ATOM   7711  C39 POPEc 290      90.775 129.520  42.508  1.00  0.00           C
ATOM   7714 0C31 POPEc 290      89.715 130.500  43.008  1.00  0.00           C
ATOM   7717 1C31 POPEc 290      90.075 131.100  44.378  1.00  0.00           C
ATOM   7720 2C31 POPEc 290      89.435 132.470  44.658  1.00  0.00           C
ATOM   7723 3C31 POPEc 290      89.845 133.520  43.608  1.00  0.00           C
ATOM   7726 4C31 POPEc 290      89.675 134.970  44.078  1.00  0.00           C
ATOM   7729 5C31 POPEc 290      90.045 135.960  42.968  1.00  0.00           C
ATOM   7732 6C31 POPEc 290      89.915 137.420  43.378  1.00  0.00           C
ATOM   7736  NH3 POPEd 291      70.725  64.410  29.858  1.00  0.00           N
ATOM   7740  C12 POPEd 291      69.785  65.000  28.838  1.00  0.00           C
ATOM   7743  C11 POPEd 291      69.425  66.460  29.138  1.00  0.00           C
ATOM   7746  P   POPEd 291      67.185  67.270  27.838  1.00  0.00           P
ATOM   7747  O13 POPEd 291      67.055  68.490  27.028  1.00  0.00           O
ATOM   7748  O14 POPEd 291      66.535  66.070  27.268  1.00  0.00           O
ATOM   7749  O11 POPEd 291      66.555  67.480  29.258  1.00  0.00           O
ATOM   7750  O12 POPEd 291      68.725  66.970  28.038  1.00  0.00           O
ATOM   7751  C1  POPEd 291      66.925  68.580  30.098  1.00  0.00           C
ATOM   7754  C2  POPEd 291      66.435  68.290  31.528  1.00  0.00           C
ATOM   7756  O21 POPEd 291      66.525  69.440  32.378  1.00  0.00           O
ATOM   7757  C21 POPEd 291      67.665  69.790  32.918  1.00  0.00           C
ATOM   7758  O22 POPEd 291      68.785  69.350  32.678  1.00  0.00           O
ATOM   7759  C22 POPEd 291      67.365  70.760  34.068  1.00  0.00           C
ATOM   7762  C3  POPEd 291      67.105  66.990  32.048  1.00  0.00           C
ATOM   7765  O31 POPEd 291      66.465  66.450  33.198  1.00  0.00           O
ATOM   7766  C31 POPEd 291      65.435  65.660  32.938  1.00  0.00           C
ATOM   7767  O32 POPEd 291      64.745  65.670  31.928  1.00  0.00           O
ATOM   7768  C32 POPEd 291      65.355  64.620  34.038  1.00  0.00           C
ATOM   7771  C23 POPEd 291      66.395  70.110  35.088  1.00  0.00           C
ATOM   7774  C24 POPEd 291      66.185  70.890  36.398  1.00  0.00           C
ATOM   7777  C25 POPEd 291      67.345  70.850  37.388  1.00  0.00           C
ATOM   7780  C26 POPEd 291      66.885  71.280  38.788  1.00  0.00           C
ATOM   7783  C27 POPEd 291      67.995  71.340  39.848  1.00  0.00           C
ATOM   7786  C28 POPEd 291      67.595  72.100  41.138  1.00  0.00           C
ATOM   7789  C29 POPEd 291      66.335  71.600  41.798  1.00  0.00           C
ATOM   7791 0C21 POPEd 291      66.115  71.430  43.108  1.00  0.00           C
ATOM   7793 1C21 POPEd 291      67.085  71.710  44.228  1.00  0.00           C
ATOM   7796 2C21 POPEd 291      67.695  70.410  44.778  1.00  0.00           C
ATOM   7799 3C21 POPEd 291      68.725  70.700  45.878  1.00  0.00           C
ATOM   7802 4C21 POPEd 291      69.305  69.410  46.468  1.00  0.00           C
ATOM   7805 5C21 POPEd 291      70.355  69.660  47.568  1.00  0.00           C
ATOM   7808 6C21 POPEd 291      69.795  70.480  48.738  1.00  0.00           C
ATOM   7811 7C21 POPEd 291      70.765  70.580  49.918  1.00  0.00           C
ATOM   7814 8C21 POPEd 291      70.145  71.330  51.098  1.00  0.00           C
ATOM   7818  C33 POPEd 291      66.245  64.870  35.278  1.00  0.00           C
ATOM   7821  C34 POPEd 291      66.395  63.570  36.068  1.00  0.00           C
ATOM   7824  C35 POPEd 291      65.065  63.100  36.638  1.00  0.00           C
ATOM   7827  C36 POPEd 291      65.215  61.930  37.618  1.00  0.00           C
ATOM   7830  C37 POPEd 291      64.115  61.990  38.678  1.00  0.00           C
ATOM   7833  C38 POPEd 291      64.205  60.880  39.718  1.00  0.00           C
ATOM   7836  C39 POPEd 291      63.105  61.010  40.758  1.00  0.00           C
ATOM   7839 0C31 POPEd 291      63.195  59.920  41.828  1.00  0.00           C
ATOM   7842 1C31 POPEd 291      61.845  59.750  42.528  1.00  0.00           C
ATOM   7845 2C31 POPEd 291      61.895  58.920  43.818  1.00  0.00           C
ATOM   7848 3C31 POPEd 291      62.705  59.610  44.928  1.00  0.00           C
ATOM   7851 4C31 POPEd 291      62.455  58.990  46.308  1.00  0.00           C
ATOM   7854 5C31 POPEd 291      63.115  59.790  47.428  1.00  0.00           C
ATOM   7857 6C31 POPEd 291      62.765  59.270  48.828  1.00  0.00           C
ATOM   7861  NH3 POPEe 292       4.665  93.530  30.418  1.00  0.00           N
ATOM   7865  C12 POPEe 292       5.755  92.740  31.088  1.00  0.00           C
ATOM   7868  C11 POPEe 292       6.425  91.720  30.138  1.00  0.00           C
ATOM   7871  P   POPEe 292       7.545  93.440  28.508  1.00  0.00           P
ATOM   7872  O13 POPEe 292       6.925  94.610  29.168  1.00  0.00           O
ATOM   7873  O14 POPEe 292       7.835  93.590  27.068  1.00  0.00           O
ATOM   7874  O11 POPEe 292       8.845  93.090  29.298  1.00  0.00           O
ATOM   7875  O12 POPEe 292       6.615  92.200  28.808  1.00  0.00           O
ATOM   7876  C1  POPEe 292       9.795  94.090  29.668  1.00  0.00           C
ATOM   7879  C2  POPEe 292      10.325  93.840  31.098  1.00  0.00           C
ATOM   7881  O21 POPEe 292       9.195  93.880  32.008  1.00  0.00           O
ATOM   7882  C21 POPEe 292       9.385  93.210  33.138  1.00  0.00           C
ATOM   7883  O22 POPEe 292      10.365  92.560  33.438  1.00  0.00           O
ATOM   7884  C22 POPEe 292       8.215  93.460  34.088  1.00  0.00           C
ATOM   7887  C3  POPEe 292      11.375  94.940  31.438  1.00  0.00           C
ATOM   7890  O31 POPEe 292      11.785  94.980  32.828  1.00  0.00           O
ATOM   7891  C31 POPEe 292      12.745  94.120  33.138  1.00  0.00           C
ATOM   7892  O32 POPEe 292      13.275  93.340  32.368  1.00  0.00           O
ATOM   7893  C32 POPEe 292      12.965  94.160  34.648  1.00  0.00           C
ATOM   7896  C23 POPEe 292       7.955  92.260  35.028  1.00  0.00           C
ATOM   7899  C24 POPEe 292       7.675  92.660  36.478  1.00  0.00           C
ATOM   7902  C25 POPEe 292       8.905  92.480  37.388  1.00  0.00           C
ATOM   7905  C26 POPEe 292       8.705  93.050  38.798  1.00  0.00           C
ATOM   7908  C27 POPEe 292       9.845  92.710  39.768  1.00  0.00           C
ATOM   7911  C28 POPEe 292       9.585  93.240  41.188  1.00  0.00           C
ATOM   7914  C29 POPEe 292      10.695  92.830  42.128  1.00  0.00           C
ATOM   7916 0C21 POPEe 292      10.625  91.970  43.158  1.00  0.00           C
ATOM   7918 1C21 POPEe 292       9.435  91.200  43.668  1.00  0.00           C
ATOM   7921 2C21 POPEe 292       9.255  91.400  45.188  1.00  0.00           C
ATOM   7924 3C21 POPEe 292       8.305  90.390  45.838  1.00  0.00           C
ATOM   7927 4C21 POPEe 292       8.125  90.660  47.338  1.00  0.00           C
ATOM   7930 5C21 POPEe 292       7.255  89.600  48.038  1.00  0.00           C
ATOM   7933 6C21 POPEe 292       7.145  89.850  49.548  1.00  0.00           C
ATOM   7936 7C21 POPEe 292       6.525  88.670  50.308  1.00  0.00           C
ATOM   7939 8C21 POPEe 292       6.915  88.610  51.788  1.00  0.00           C
ATOM   7943  C33 POPEe 292      14.255  93.480  35.158  1.00  0.00           C
ATOM   7946  C34 POPEe 292      14.355  93.670  36.678  1.00  0.00           C
ATOM   7949  C35 POPEe 292      15.325  92.720  37.378  1.00  0.00           C
ATOM   7952  C36 POPEe 292      15.275  92.890  38.908  1.00  0.00           C
ATOM   7955  C37 POPEe 292      16.105  91.840  39.658  1.00  0.00           C
ATOM   7958  C38 POPEe 292      16.055  91.990  41.178  1.00  0.00           C
ATOM   7961  C39 POPEe 292      16.775  93.250  41.688  1.00  0.00           C
ATOM   7964 0C31 POPEe 292      16.875  93.290  43.218  1.00  0.00           C
ATOM   7967 1C31 POPEe 292      17.855  94.370  43.698  1.00  0.00           C
ATOM   7970 2C31 POPEe 292      17.825  94.590  45.208  1.00  0.00           C
ATOM   7973 3C31 POPEe 292      18.895  95.590  45.648  1.00  0.00           C
ATOM   7976 4C31 POPEe 292      18.725  96.060  47.098  1.00  0.00           C
ATOM   7979 5C31 POPEe 292      19.805  97.070  47.518  1.00  0.00           C
ATOM   7982 6C31 POPEe 292      19.565  97.650  48.908  1.00  0.00           C
ATOM   7986  NH3 POPEf 293      35.505  96.170  32.328  1.00  0.00           N
ATOM   7990  C12 POPEf 293      33.995  96.180  32.198  1.00  0.00           C
ATOM   7993  C11 POPEf 293      33.495  96.910  30.928  1.00  0.00           C
ATOM   7996  P   POPEf 293      35.185  98.560  29.838  1.00  0.00           P
ATOM   7997  O13 POPEf 293      34.775  98.620  28.428  1.00  0.00           O
ATOM   7998  O14 POPEf 293      36.205  97.540  30.178  1.00  0.00           O
ATOM   7999  O11 POPEf 293      35.795  99.950  30.338  1.00  0.00           O
ATOM   8000  O12 POPEf 293      33.965  98.270  30.798  1.00  0.00           O
ATOM   8001  C1  POPEf 293      35.495 100.530  31.608  1.00  0.00           C
ATOM   8004  C2  POPEf 293      36.295  99.900  32.788  1.00  0.00           C
ATOM   8006  O21 POPEf 293      35.575 100.160  34.008  1.00  0.00           O
ATOM   8007  C21 POPEf 293      35.185  99.110  34.708  1.00  0.00           C
ATOM   8008  O22 POPEf 293      35.415  97.940  34.458  1.00  0.00           O
ATOM   8009  C22 POPEf 293      34.325  99.670  35.848  1.00  0.00           C
ATOM   8012  C3  POPEf 293      37.755 100.440  32.928  1.00  0.00           C
ATOM   8015  O31 POPEf 293      37.825 101.700  33.648  1.00  0.00           O
ATOM   8016  C31 POPEf 293      38.065 101.580  34.958  1.00  0.00           C
ATOM   8017  O32 POPEf 293      38.375 100.550  35.528  1.00  0.00           O
ATOM   8018  C32 POPEf 293      37.915 102.940  35.638  1.00  0.00           C
ATOM   8021  C23 POPEf 293      33.915  98.710  36.988  1.00  0.00           C
ATOM   8024  C24 POPEf 293      32.925  99.460  37.898  1.00  0.00           C
ATOM   8027  C25 POPEf 293      32.315  98.660  39.058  1.00  0.00           C
ATOM   8030  C26 POPEf 293      33.175  98.610  40.328  1.00  0.00           C
ATOM   8033  C27 POPEf 293      32.315  98.280  41.558  1.00  0.00           C
ATOM   8036  C28 POPEf 293      32.995  98.610  42.908  1.00  0.00           C
ATOM   8039  C29 POPEf 293      31.955  98.730  44.008  1.00  0.00           C
ATOM   8041 0C21 POPEf 293      32.085  98.400  45.308  1.00  0.00           C
ATOM   8043 1C21 POPEf 293      33.285  97.830  46.008  1.00  0.00           C
ATOM   8046 2C21 POPEf 293      32.875  96.880  47.158  1.00  0.00           C
ATOM   8049 3C21 POPEf 293      34.075  96.410  47.998  1.00  0.00           C
ATOM   8052 4C21 POPEf 293      33.705  95.370  49.078  1.00  0.00           C
ATOM   8055 5C21 POPEf 293      33.035  95.970  50.328  1.00  0.00           C
ATOM   8058 6C21 POPEf 293      32.745  94.910  51.398  1.00  0.00           C
ATOM   8061 7C21 POPEf 293      32.235  95.490  52.728  1.00  0.00           C
ATOM   8064 8C21 POPEf 293      31.975  94.440  53.808  1.00  0.00           C
ATOM   8068  C33 POPEf 293      36.905 102.950  36.818  1.00  0.00           C
ATOM   8071  C34 POPEf 293      37.465 102.480  38.178  1.00  0.00           C
ATOM   8074  C35 POPEf 293      37.455 100.960  38.388  1.00  0.00           C
ATOM   8077  C36 POPEf 293      37.135 100.600  39.838  1.00  0.00           C
ATOM   8080  C37 POPEf 293      37.055  99.090  40.088  1.00  0.00           C
ATOM   8083  C38 POPEf 293      36.775  98.780  41.568  1.00  0.00           C
ATOM   8086  C39 POPEf 293      36.595  97.290  41.888  1.00  0.00           C
ATOM   8089 0C31 POPEf 293      37.775  96.400  41.458  1.00  0.00           C
ATOM   8092 1C31 POPEf 293      37.485  95.680  40.138  1.00  0.00           C
ATOM   8095 2C31 POPEf 293      38.715  94.990  39.528  1.00  0.00           C
ATOM   8098 3C31 POPEf 293      38.405  94.310  38.188  1.00  0.00           C
ATOM   8101 4C31 POPEf 293      37.465  93.110  38.298  1.00  0.00           C
ATOM   8104 5C31 POPEf 293      37.075  92.560  36.918  1.00  0.00           C
ATOM   8107 6C31 POPEf 293      36.015  91.470  36.998  1.00  0.00           C
ATOM   8111  NH3 POPEg 294      53.975  62.020  72.818  1.00  0.00           N
ATOM   8115  C12 POPEg 294      54.275  62.640  71.488  1.00  0.00           C
ATOM   8118  C11 POPEg 294      55.495  61.970  70.808  1.00  0.00           C
ATOM   8121  P   POPEg 294      57.265  61.310  72.668  1.00  0.00           P
ATOM   8122  O13 POPEg 294      58.735  61.330  72.738  1.00  0.00           O
ATOM   8123  O14 POPEg 294      56.475  61.730  73.838  1.00  0.00           O
ATOM   8124  O11 POPEg 294      56.765  59.890  72.208  1.00  0.00           O
ATOM   8125  O12 POPEg 294      56.755  62.190  71.438  1.00  0.00           O
ATOM   8126  C1  POPEg 294      57.165  58.670  72.808  1.00  0.00           C
ATOM   8129  C2  POPEg 294      57.385  57.600  71.698  1.00  0.00           C
ATOM   8131  O21 POPEg 294      56.905  56.330  72.168  1.00  0.00           O
ATOM   8132  C21 POPEg 294      56.435  55.370  71.338  1.00  0.00           C
ATOM   8133  O22 POPEg 294      56.295  54.210  71.718  1.00  0.00           O
ATOM   8134  C22 POPEg 294      55.985  55.820  69.968  1.00  0.00           C
ATOM   8137  C3  POPEg 294      58.885  57.510  71.288  1.00  0.00           C
ATOM   8140  O31 POPEg 294      59.025  56.840  70.008  1.00  0.00           O
ATOM   8141  C31 POPEg 294      59.475  57.570  68.998  1.00  0.00           C
ATOM   8142  O32 POPEg 294      60.055  58.630  69.078  1.00  0.00           O
ATOM   8143  C32 POPEg 294      59.055  56.890  67.688  1.00  0.00           C
ATOM   8146  C23 POPEg 294      55.155  54.690  69.308  1.00  0.00           C
ATOM   8149  C24 POPEg 294      54.475  55.110  68.008  1.00  0.00           C
ATOM   8152  C25 POPEg 294      53.475  54.070  67.478  1.00  0.00           C
ATOM   8155  C26 POPEg 294      54.155  52.930  66.728  1.00  0.00           C
ATOM   8158  C27 POPEg 294      53.215  51.860  66.148  1.00  0.00           C
ATOM   8161  C28 POPEg 294      52.345  52.380  64.978  1.00  0.00           C
ATOM   8164  C29 POPEg 294      50.925  52.580  65.438  1.00  0.00           C
ATOM   8166 0C21 POPEg 294      49.825  52.010  64.928  1.00  0.00           C
ATOM   8168 1C21 POPEg 294      49.735  51.040  63.768  1.00  0.00           C
ATOM   8171 2C21 POPEg 294      49.115  51.600  62.478  1.00  0.00           C
ATOM   8174 3C21 POPEg 294      49.935  52.700  61.798  1.00  0.00           C
ATOM   8177 4C21 POPEg 294      49.365  53.060  60.418  1.00  0.00           C
ATOM   8180 5C21 POPEg 294      50.255  54.010  59.608  1.00  0.00           C
ATOM   8183 6C21 POPEg 294      50.315  55.450  60.148  1.00  0.00           C
ATOM   8186 7C21 POPEg 294      50.835  56.440  59.098  1.00  0.00           C
ATOM   8189 8C21 POPEg 294      50.855  57.890  59.568  1.00  0.00           C
ATOM   8193  C33 POPEg 294      59.685  57.510  66.408  1.00  0.00           C
ATOM   8196  C34 POPEg 294      58.785  57.330  65.168  1.00  0.00           C
ATOM   8199  C35 POPEg 294      58.365  58.650  64.518  1.00  0.00           C
ATOM   8202  C36 POPEg 294      59.495  59.380  63.788  1.00  0.00           C
ATOM   8205  C37 POPEg 294      59.115  60.840  63.468  1.00  0.00           C
ATOM   8208  C38 POPEg 294      60.305  61.690  62.988  1.00  0.00           C
ATOM   8211  C39 POPEg 294      60.715  61.440  61.528  1.00  0.00           C
ATOM   8214 0C31 POPEg 294      61.975  62.230  61.158  1.00  0.00           C
ATOM   8217 1C31 POPEg 294      62.285  62.240  59.658  1.00  0.00           C
ATOM   8220 2C31 POPEg 294      63.545  63.070  59.358  1.00  0.00           C
ATOM   8223 3C31 POPEg 294      63.855  63.230  57.868  1.00  0.00           C
ATOM   8226 4C31 POPEg 294      65.225  63.900  57.668  1.00  0.00           C
ATOM   8229 5C31 POPEg 294      65.645  64.080  56.208  1.00  0.00           C
ATOM   8232 6C31 POPEg 294      64.845  65.140  55.458  1.00  0.00           C
ATOM   8236  NH3 POPEh 295      44.065 123.310  72.678  1.00  0.00           N
ATOM   8240  C12 POPEh 295      44.415 124.430  73.618  1.00  0.00           C
ATOM   8243  C11 POPEh 295      43.175 124.770  74.438  1.00  0.00           C
ATOM   8246  P   POPEh 295      41.105 123.580  75.448  1.00  0.00           P
ATOM   8247  O13 POPEh 295      40.945 123.030  76.818  1.00  0.00           O
ATOM   8248  O14 POPEh 295      40.545 124.900  75.148  1.00  0.00           O
ATOM   8249  O11 POPEh 295      40.505 122.530  74.428  1.00  0.00           O
ATOM   8250  O12 POPEh 295      42.635 123.570  75.008  1.00  0.00           O
ATOM   8251  C1  POPEh 295      39.985 122.890  73.158  1.00  0.00           C
ATOM   8254  C2  POPEh 295      39.855 121.630  72.248  1.00  0.00           C
ATOM   8256  O21 POPEh 295      39.675 122.020  70.878  1.00  0.00           O
ATOM   8257  C21 POPEh 295      40.785 122.160  70.198  1.00  0.00           C
ATOM   8258  O22 POPEh 295      41.815 122.670  70.628  1.00  0.00           O
ATOM   8259  C22 POPEh 295      40.585 121.420  68.878  1.00  0.00           C
ATOM   8262  C3  POPEh 295      38.685 120.680  72.648  1.00  0.00           C
ATOM   8265  O31 POPEh 295      37.595 120.710  71.698  1.00  0.00           O
ATOM   8266  C31 POPEh 295      37.735 119.920  70.628  1.00  0.00           C
ATOM   8267  O32 POPEh 295      38.615 119.090  70.478  1.00  0.00           O
ATOM   8268  C32 POPEh 295      36.705 120.320  69.558  1.00  0.00           C
ATOM   8271  C23 POPEh 295      41.485 121.930  67.748  1.00  0.00           C
ATOM   8274  C24 POPEh 295      40.765 122.860  66.758  1.00  0.00           C
ATOM   8277  C25 POPEh 295      40.445 124.270  67.268  1.00  0.00           C
ATOM   8280  C26 POPEh 295      39.815 125.120  66.148  1.00  0.00           C
ATOM   8283  C27 POPEh 295      39.445 126.570  66.528  1.00  0.00           C
ATOM   8286  C28 POPEh 295      38.735 127.280  65.348  1.00  0.00           C
ATOM   8289  C29 POPEh 295      38.235 128.660  65.688  1.00  0.00           C
ATOM   8291 0C21 POPEh 295      38.655 129.830  65.178  1.00  0.00           C
ATOM   8293 1C21 POPEh 295      39.755 130.050  64.148  1.00  0.00           C
ATOM   8296 2C21 POPEh 295      39.225 130.760  62.888  1.00  0.00           C
ATOM   8299 3C21 POPEh 295      40.355 131.310  61.998  1.00  0.00           C
ATOM   8302 4C21 POPEh 295      39.825 132.060  60.768  1.00  0.00           C
ATOM   8305 5C21 POPEh 295      40.865 132.950  60.068  1.00  0.00           C
ATOM   8308 6C21 POPEh 295      41.335 134.150  60.918  1.00  0.00           C
ATOM   8311 7C21 POPEh 295      41.795 135.330  60.058  1.00  0.00           C
ATOM   8314 8C21 POPEh 295      42.525 136.430  60.828  1.00  0.00           C
ATOM   8318  C33 POPEh 295      36.355 119.190  68.558  1.00  0.00           C
ATOM   8321  C34 POPEh 295      35.285 119.600  67.518  1.00  0.00           C
ATOM   8324  C35 POPEh 295      35.845 120.320  66.288  1.00  0.00           C
ATOM   8327  C36 POPEh 295      35.815 119.470  65.008  1.00  0.00           C
ATOM   8330  C37 POPEh 295      36.535 120.150  63.838  1.00  0.00           C
ATOM   8333  C38 POPEh 295      36.555 119.370  62.518  1.00  0.00           C
ATOM   8336  C39 POPEh 295      35.295 119.570  61.668  1.00  0.00           C
ATOM   8339 0C31 POPEh 295      35.245 120.920  60.948  1.00  0.00           C
ATOM   8342 1C31 POPEh 295      34.055 121.030  59.988  1.00  0.00           C
ATOM   8345 2C31 POPEh 295      33.985 122.390  59.278  1.00  0.00           C
ATOM   8348 3C31 POPEh 295      32.715 122.580  58.438  1.00  0.00           C
ATOM   8351 4C31 POPEh 295      31.465 122.870  59.288  1.00  0.00           C
ATOM   8354 5C31 POPEh 295      30.205 123.070  58.458  1.00  0.00           C
ATOM   8357 6C31 POPEh 295      28.985 123.370  59.328  1.00  0.00           C
ATOM   8361  NH3 POPEi 296      99.275 101.610  31.838  1.00  0.00           N
ATOM   8365  C12 POPEi 296      99.885 102.770  31.098  1.00  0.00           C
ATOM   8368  C11 POPEi 296     100.395 103.920  31.998  1.00  0.00           C
ATOM   8371  P   POPEi 296     102.055 105.850  31.128  1.00  0.00           P
ATOM   8372  O13 POPEi 296     103.185 104.890  31.098  1.00  0.00           O
ATOM   8373  O14 POPEi 296     102.015 106.820  30.008  1.00  0.00           O
ATOM   8374  O11 POPEi 296     102.025 106.690  32.458  1.00  0.00           O
ATOM   8375  O12 POPEi 296     100.705 105.030  31.158  1.00  0.00           O
ATOM   8376  C1  POPEi 296     102.275 106.170  33.758  1.00  0.00           C
ATOM   8379  C2  POPEi 296     102.175 107.340  34.758  1.00  0.00           C
ATOM   8381  O21 POPEi 296     102.465 106.890  36.108  1.00  0.00           O
ATOM   8382  C21 POPEi 296     101.515 106.250  36.758  1.00  0.00           C
ATOM   8383  O22 POPEi 296     100.465 105.850  36.298  1.00  0.00           O
ATOM   8384  C22 POPEi 296     101.885 106.040  38.228  1.00  0.00           C
ATOM   8387  C3  POPEi 296     100.835 108.150  34.598  1.00  0.00           C
ATOM   8390  O31 POPEi 296     100.695 109.220  35.568  1.00  0.00           O
ATOM   8391  C31 POPEi 296     101.395 110.320  35.268  1.00  0.00           C
ATOM   8392  O32 POPEi 296     102.145 110.430  34.308  1.00  0.00           O
ATOM   8393  C32 POPEi 296     101.025 111.430  36.248  1.00  0.00           C
ATOM   8396  C23 POPEi 296     100.695 106.390  39.168  1.00  0.00           C
ATOM   8399  C24 POPEi 296     101.115 106.740  40.598  1.00  0.00           C
ATOM   8402  C25 POPEi 296     100.075 107.600  41.328  1.00  0.00           C
ATOM   8405  C26 POPEi 296      98.895 106.830  41.938  1.00  0.00           C
ATOM   8408  C27 POPEi 296      97.855 107.780  42.558  1.00  0.00           C
ATOM   8411  C28 POPEi 296      96.905 107.060  43.528  1.00  0.00           C
ATOM   8414  C29 POPEi 296      95.615 107.780  43.838  1.00  0.00           C
ATOM   8416 0C21 POPEi 296      95.425 108.720  44.788  1.00  0.00           C
ATOM   8418 1C21 POPEi 296      96.455 109.310  45.718  1.00  0.00           C
ATOM   8421 2C21 POPEi 296      96.245 108.940  47.198  1.00  0.00           C
ATOM   8424 3C21 POPEi 296      96.655 107.510  47.548  1.00  0.00           C
ATOM   8427 4C21 POPEi 296      96.515 107.210  49.048  1.00  0.00           C
ATOM   8430 5C21 POPEi 296      97.045 105.820  49.408  1.00  0.00           C
ATOM   8433 6C21 POPEi 296      96.955 105.520  50.908  1.00  0.00           C
ATOM   8436 7C21 POPEi 296      97.465 104.100  51.228  1.00  0.00           C
ATOM   8439 8C21 POPEi 296      97.365 103.700  52.708  1.00  0.00           C
ATOM   8443  C33 POPEi 296     101.655 111.290  37.658  1.00  0.00           C
ATOM   8446  C34 POPEi 296     101.005 112.250  38.658  1.00  0.00           C
ATOM   8449  C35 POPEi 296     101.755 112.450  39.988  1.00  0.00           C
ATOM   8452  C36 POPEi 296     101.875 111.190  40.868  1.00  0.00           C
ATOM   8455  C37 POPEi 296     102.515 111.520  42.238  1.00  0.00           C
ATOM   8458  C38 POPEi 296     102.825 110.290  43.108  1.00  0.00           C
ATOM   8461  C39 POPEi 296     101.685 109.860  44.048  1.00  0.00           C
ATOM   8464 0C31 POPEi 296     102.045 108.560  44.788  1.00  0.00           C
ATOM   8467 1C31 POPEi 296     100.885 107.880  45.528  1.00  0.00           C
ATOM   8470 2C31 POPEi 296     101.375 106.680  46.348  1.00  0.00           C
ATOM   8473 3C31 POPEi 296     100.275 105.680  46.708  1.00  0.00           C
ATOM   8476 4C31 POPEi 296     100.775 104.510  47.578  1.00  0.00           C
ATOM   8479 5C31 POPEi 296     100.105 103.180  47.218  1.00  0.00           C
ATOM   8482 6C31 POPEi 296     100.435 102.050  48.208  1.00  0.00           C
ATOM   8486  NH3 POPEj 297      81.125  39.290  31.938  1.00  0.00           N
ATOM   8490  C12 POPEj 297      82.565  39.700  31.838  1.00  0.00           C
ATOM   8493  C11 POPEj 297      82.715  41.060  31.178  1.00  0.00           C
ATOM   8496  P   POPEj 297      85.015  42.420  31.348  1.00  0.00           P
ATOM   8497  O13 POPEj 297      86.385  41.850  31.468  1.00  0.00           O
ATOM   8498  O14 POPEj 297      84.745  43.520  30.388  1.00  0.00           O
ATOM   8499  O11 POPEj 297      84.445  42.920  32.758  1.00  0.00           O
ATOM   8500  O12 POPEj 297      84.085  41.240  30.918  1.00  0.00           O
ATOM   8501  C1  POPEj 297      84.825  42.220  33.948  1.00  0.00           C
ATOM   8504  C2  POPEj 297      84.585  43.010  35.288  1.00  0.00           C
ATOM   8506  O21 POPEj 297      83.405  42.490  35.958  1.00  0.00           O
ATOM   8507  C21 POPEj 297      83.385  42.560  37.278  1.00  0.00           C
ATOM   8508  O22 POPEj 297      84.215  43.100  37.998  1.00  0.00           O
ATOM   8509  C22 POPEj 297      82.205  41.720  37.768  1.00  0.00           C
ATOM   8512  C3  POPEj 297      84.535  44.550  35.098  1.00  0.00           C
ATOM   8515  O31 POPEj 297      84.845  45.260  36.318  1.00  0.00           O
ATOM   8516  C31 POPEj 297      86.155  45.360  36.578  1.00  0.00           C
ATOM   8517  O32 POPEj 297      87.045  45.060  35.808  1.00  0.00           O
ATOM   8518  C32 POPEj 297      86.335  45.980  37.958  1.00  0.00           C
ATOM   8521  C23 POPEj 297      82.255  41.360  39.278  1.00  0.00           C
ATOM   8524  C24 POPEj 297      81.765  39.930  39.528  1.00  0.00           C
ATOM   8527  C25 POPEj 297      81.895  39.420  40.978  1.00  0.00           C
ATOM   8530  C26 POPEj 297      80.705  39.800  41.858  1.00  0.00           C
ATOM   8533  C27 POPEj 297      80.865  39.350  43.328  1.00  0.00           C
ATOM   8536  C28 POPEj 297      79.665  39.800  44.188  1.00  0.00           C
ATOM   8539  C29 POPEj 297      79.805  39.570  45.668  1.00  0.00           C
ATOM   8541 0C21 POPEj 297      79.285  38.550  46.388  1.00  0.00           C
ATOM   8543 1C21 POPEj 297      78.525  37.360  45.868  1.00  0.00           C
ATOM   8546 2C21 POPEj 297      77.125  37.170  46.508  1.00  0.00           C
ATOM   8549 3C21 POPEj 297      77.175  36.890  48.028  1.00  0.00           C
ATOM   8552 4C21 POPEj 297      75.855  36.330  48.558  1.00  0.00           C
ATOM   8555 5C21 POPEj 297      75.775  36.230  50.088  1.00  0.00           C
ATOM   8558 6C21 POPEj 297      76.945  35.490  50.748  1.00  0.00           C
ATOM   8561 7C21 POPEj 297      76.665  35.150  52.218  1.00  0.00           C
ATOM   8564 8C21 POPEj 297      77.915  34.680  52.968  1.00  0.00           C
ATOM   8568  C33 POPEj 297      87.805  46.240  38.328  1.00  0.00           C
ATOM   8571  C34 POPEj 297      88.545  45.050  38.968  1.00  0.00           C
ATOM   8574  C35 POPEj 297      87.855  44.460  40.208  1.00  0.00           C
ATOM   8577  C36 POPEj 297      88.845  43.940  41.278  1.00  0.00           C
ATOM   8580  C37 POPEj 297      88.145  43.360  42.518  1.00  0.00           C
ATOM   8583  C38 POPEj 297      89.155  42.840  43.558  1.00  0.00           C
ATOM   8586  C39 POPEj 297      89.405  43.780  44.738  1.00  0.00           C
ATOM   8589 0C31 POPEj 297      88.425  43.560  45.908  1.00  0.00           C
ATOM   8592 1C31 POPEj 297      88.995  44.090  47.238  1.00  0.00           C
ATOM   8595 2C31 POPEj 297      88.165  43.700  48.468  1.00  0.00           C
ATOM   8598 3C31 POPEj 297      88.925  43.940  49.778  1.00  0.00           C
ATOM   8601 4C31 POPEj 297      88.105  43.560  51.018  1.00  0.00           C
ATOM   8604 5C31 POPEj 297      88.965  43.440  52.288  1.00  0.00           C
ATOM   8607 6C31 POPEj 297      88.155  43.110  53.548  1.00  0.00           C
ATOM   8611  NH3 POPEk 298      98.145 108.980  72.618  1.00  0.00           N
ATOM   8615  C12 POPEk 298      97.325 107.960  73.358  1.00  0.00           C
ATOM   8618  C11 POPEk 298      97.065 106.730  72.468  1.00  0.00           C
ATOM   8621  P   POPEk 298      94.695 105.990  73.308  1.00  0.00           P
ATOM   8622  O13 POPEk 298      94.005 104.720  72.978  1.00  0.00           O
ATOM   8623  O14 POPEk 298      94.445 106.580  74.638  1.00  0.00           O
ATOM   8624  O11 POPEk 298      94.375 107.120  72.258  1.00  0.00           O
ATOM   8625  O12 POPEk 298      96.245 105.760  73.118  1.00  0.00           O
ATOM   8626  C1  POPEk 298      93.525 107.020  71.128  1.00  0.00           C
ATOM   8629  C2  POPEk 298      94.215 107.540  69.828  1.00  0.00           C
ATOM   8631  O21 POPEk 298      95.415 106.800  69.518  1.00  0.00           O
ATOM   8632  C21 POPEk 298      95.235 105.580  69.098  1.00  0.00           C
ATOM   8633  O22 POPEk 298      94.155 105.000  68.978  1.00  0.00           O
ATOM   8634  C22 POPEk 298      96.565 104.980  68.648  1.00  0.00           C
ATOM   8637  C3  POPEk 298      94.585 109.060  69.918  1.00  0.00           C
ATOM   8640  O31 POPEk 298      95.405 109.490  68.798  1.00  0.00           O
ATOM   8641  C31 POPEk 298      96.725 109.470  68.978  1.00  0.00           C
ATOM   8642  O32 POPEk 298      97.285 109.350  70.058  1.00  0.00           O
ATOM   8643  C32 POPEk 298      97.425 109.550  67.608  1.00  0.00           C
ATOM   8646  C23 POPEk 298      96.455 104.310  67.258  1.00  0.00           C
ATOM   8649  C24 POPEk 298      97.065 105.100  66.098  1.00  0.00           C
ATOM   8652  C25 POPEk 298      97.585 104.150  64.998  1.00  0.00           C
ATOM   8655  C26 POPEk 298      97.535 104.740  63.588  1.00  0.00           C
ATOM   8658  C27 POPEk 298      98.095 103.770  62.538  1.00  0.00           C
ATOM   8661  C28 POPEk 298      97.725 104.170  61.098  1.00  0.00           C
ATOM   8664  C29 POPEk 298      96.305 103.800  60.738  1.00  0.00           C
ATOM   8666 0C21 POPEk 298      95.305 104.660  60.468  1.00  0.00           C
ATOM   8668 1C21 POPEk 298      95.425 106.160  60.478  1.00  0.00           C
ATOM   8671 2C21 POPEk 298      96.035 106.720  59.178  1.00  0.00           C
ATOM   8674 3C21 POPEk 298      96.515 108.170  59.348  1.00  0.00           C
ATOM   8677 4C21 POPEk 298      97.085 108.800  58.068  1.00  0.00           C
ATOM   8680 5C21 POPEk 298      98.315 108.060  57.518  1.00  0.00           C
ATOM   8683 6C21 POPEk 298      98.945 108.800  56.328  1.00  0.00           C
ATOM   8686 7C21 POPEk 298     100.135 108.060  55.728  1.00  0.00           C
ATOM   8689 8C21 POPEk 298     100.605 108.680  54.408  1.00  0.00           C
ATOM   8693  C33 POPEk 298      98.885 110.070  67.638  1.00  0.00           C
ATOM   8696  C34 POPEk 298      99.535 109.950  66.248  1.00  0.00           C
ATOM   8699  C35 POPEk 298     100.995 110.450  66.138  1.00  0.00           C
ATOM   8702  C36 POPEk 298     101.885 109.580  65.238  1.00  0.00           C
ATOM   8705  C37 POPEk 298     103.085 110.330  64.638  1.00  0.00           C
ATOM   8708  C38 POPEk 298     103.945 109.420  63.748  1.00  0.00           C
ATOM   8711  C39 POPEk 298     104.855 110.190  62.768  1.00  0.00           C
ATOM   8714 0C31 POPEk 298     105.855 111.120  63.448  1.00  0.00           C
ATOM   8717 1C31 POPEk 298     106.565 112.050  62.458  1.00  0.00           C
ATOM   8720 2C31 POPEk 298     107.045 113.360  63.098  1.00  0.00           C
ATOM   8723 3C31 POPEk 298     107.765 114.280  62.098  1.00  0.00           C
ATOM   8726 4C31 POPEk 298     107.535 115.770  62.388  1.00  0.00           C
ATOM   8729 5C31 POPEk 298     108.365 116.680  61.488  1.00  0.00           C
ATOM   8732 6C31 POPEk 298     107.955 118.150  61.568  1.00  0.00           C
ATOM   8736  NH3 POPEl 299     114.885  -1.450  31.658  1.00  0.00           N
ATOM   8740  C12 POPEl 299     114.035  -0.450  30.908  1.00  0.00           C
ATOM   8743  C11 POPEl 299     113.795   0.870  31.678  1.00  0.00           C
ATOM   8746  P   POPEl 299     114.035   0.410  34.218  1.00  0.00           P
ATOM   8747  O13 POPEl 299     114.205  -1.060  34.228  1.00  0.00           O
ATOM   8748  O14 POPEl 299     115.255   1.210  34.048  1.00  0.00           O
ATOM   8749  O11 POPEl 299     113.135   0.910  35.408  1.00  0.00           O
ATOM   8750  O12 POPEl 299     113.155   0.670  32.938  1.00  0.00           O
ATOM   8751  C1  POPEl 299     113.125   0.200  36.638  1.00  0.00           C
ATOM   8754  C2  POPEl 299     112.005   0.710  37.588  1.00  0.00           C
ATOM   8756  O21 POPEl 299     111.995  -0.190  38.708  1.00  0.00           O
ATOM   8757  C21 POPEl 299     111.655   0.340  39.878  1.00  0.00           C
ATOM   8758  O22 POPEl 299     111.495   1.520  40.098  1.00  0.00           O
ATOM   8759  C22 POPEl 299     111.525  -0.770  40.918  1.00  0.00           C
ATOM   8762  C3  POPEl 299     110.615   0.760  36.868  1.00  0.00           C
ATOM   8765  O31 POPEl 299     109.465   0.840  37.758  1.00  0.00           O
ATOM   8766  C31 POPEl 299     109.035  -0.310  38.258  1.00  0.00           C
ATOM   8767  O32 POPEl 299     109.485  -1.410  38.028  1.00  0.00           O
ATOM   8768  C32 POPEl 299     107.875  -0.080  39.248  1.00  0.00           C
ATOM   8771  C23 POPEl 299     112.375  -0.520  42.188  1.00  0.00           C
ATOM   8774  C24 POPEl 299     112.265  -1.700  43.168  1.00  0.00           C
ATOM   8777  C25 POPEl 299     110.965  -1.730  43.968  1.00  0.00           C
ATOM   8780  C26 POPEl 299     111.035  -1.000  45.318  1.00  0.00           C
ATOM   8783  C27 POPEl 299     109.725  -1.120  46.098  1.00  0.00           C
ATOM   8786  C28 POPEl 299     109.755  -0.420  47.468  1.00  0.00           C
ATOM   8789  C29 POPEl 299     108.395  -0.430  48.108  1.00  0.00           C
ATOM   8791 0C21 POPEl 299     108.015  -1.150  49.178  1.00  0.00           C
ATOM   8793 1C21 POPEl 299     108.875  -2.110  49.968  1.00  0.00           C
ATOM   8796 2C21 POPEl 299     108.035  -2.960  50.948  1.00  0.00           C
ATOM   8799 3C21 POPEl 299     107.445  -2.160  52.128  1.00  0.00           C
ATOM   8802 4C21 POPEl 299     106.255  -2.880  52.788  1.00  0.00           C
ATOM   8805 5C21 POPEl 299     105.485  -2.020  53.808  1.00  0.00           C
ATOM   8808 6C21 POPEl 299     105.025  -0.670  53.228  1.00  0.00           C
ATOM   8811 7C21 POPEl 299     103.845  -0.040  53.978  1.00  0.00           C
ATOM   8814 8C21 POPEl 299     103.485   1.360  53.478  1.00  0.00           C
ATOM   8818  C33 POPEl 299     108.065   1.160  40.148  1.00  0.00           C
ATOM   8821  C34 POPEl 299     106.995   1.380  41.228  1.00  0.00           C
ATOM   8824  C35 POPEl 299     106.085   0.180  41.538  1.00  0.00           C
ATOM   8827  C36 POPEl 299     105.325   0.350  42.858  1.00  0.00           C
ATOM   8830  C37 POPEl 299     106.145  -0.190  44.048  1.00  0.00           C
ATOM   8833  C38 POPEl 299     105.445   0.000  45.398  1.00  0.00           C
ATOM   8836  C39 POPEl 299     105.345   1.470  45.808  1.00  0.00           C
ATOM   8839 0C31 POPEl 299     104.825   1.660  47.238  1.00  0.00           C
ATOM   8842 1C31 POPEl 299     104.585   3.140  47.558  1.00  0.00           C
ATOM   8845 2C31 POPEl 299     104.435   3.470  49.048  1.00  0.00           C
ATOM   8848 3C31 POPEl 299     105.615   3.050  49.948  1.00  0.00           C
ATOM   8851 4C31 POPEl 299     106.985   3.590  49.488  1.00  0.00           C
ATOM   8854 5C31 POPEl 299     108.165   2.860  50.128  1.00  0.00           C
ATOM   8857 6C31 POPEl 299     109.495   3.130  49.408  1.00  0.00           C
ATOM   8861  NH3 POPEm 300      93.535 114.050  73.668  1.00  0.00           N
ATOM   8865  C12 POPEm 300      93.775 114.110  75.148  1.00  0.00           C
ATOM   8868  C11 POPEm 300      94.835 113.100  75.678  1.00  0.00           C
ATOM   8871  P   POPEm 300      96.335 112.180  73.728  1.00  0.00           P
ATOM   8872  O13 POPEm 300      97.525 111.310  73.838  1.00  0.00           O
ATOM   8873  O14 POPEm 300      95.035 111.520  73.478  1.00  0.00           O
ATOM   8874  O11 POPEm 300      96.485 113.260  72.578  1.00  0.00           O
ATOM   8875  O12 POPEm 300      96.095 113.110  74.988  1.00  0.00           O
ATOM   8876  C1  POPEm 300      96.155 112.980  71.218  1.00  0.00           C
ATOM   8879  C2  POPEm 300      97.325 113.450  70.328  1.00  0.00           C
ATOM   8881  O21 POPEm 300      97.045 113.080  68.968  1.00  0.00           O
ATOM   8882  C21 POPEm 300      96.755 114.070  68.138  1.00  0.00           C
ATOM   8883  O22 POPEm 300      96.575 115.240  68.458  1.00  0.00           O
ATOM   8884  C22 POPEm 300      96.645 113.480  66.728  1.00  0.00           C
ATOM   8887  C3  POPEm 300      98.665 112.810  70.758  1.00  0.00           C
ATOM   8890  O31 POPEm 300      99.735 113.260  69.898  1.00  0.00           O
ATOM   8891  C31 POPEm 300     100.935 113.250  70.488  1.00  0.00           C
ATOM   8892  O32 POPEm 300     101.225 112.660  71.508  1.00  0.00           O
ATOM   8893  C32 POPEm 300     101.915 114.080  69.668  1.00  0.00           C
ATOM   8896  C23 POPEm 300      97.365 114.300  65.628  1.00  0.00           C
ATOM   8899  C24 POPEm 300      97.375 113.580  64.278  1.00  0.00           C
ATOM   8902  C25 POPEm 300      98.415 114.120  63.278  1.00  0.00           C
ATOM   8905  C26 POPEm 300      97.835 114.560  61.918  1.00  0.00           C
ATOM   8908  C27 POPEm 300      98.945 115.010  60.948  1.00  0.00           C
ATOM   8911  C28 POPEm 300      98.425 115.530  59.588  1.00  0.00           C
ATOM   8914  C29 POPEm 300      97.925 114.430  58.678  1.00  0.00           C
ATOM   8916 0C21 POPEm 300      98.405 114.110  57.468  1.00  0.00           C
ATOM   8918 1C21 POPEm 300      99.575 114.780  56.778  1.00  0.00           C
ATOM   8921 2C21 POPEm 300      99.905 114.170  55.398  1.00  0.00           C
ATOM   8924 3C21 POPEm 300      99.155 114.800  54.218  1.00  0.00           C
ATOM   8927 4C21 POPEm 300      99.475 114.090  52.888  1.00  0.00           C
ATOM   8930 5C21 POPEm 300      98.805 114.720  51.658  1.00  0.00           C
ATOM   8933 6C21 POPEm 300      99.665 115.760  50.928  1.00  0.00           C
ATOM   8936 7C21 POPEm 300      98.945 116.350  49.708  1.00  0.00           C
ATOM   8939 8C21 POPEm 300      99.775 117.370  48.928  1.00  0.00           C
ATOM   8943  C33 POPEm 300     101.335 115.390  69.108  1.00  0.00           C
ATOM   8946  C34 POPEm 300     101.045 116.440  70.188  1.00  0.00           C
ATOM   8949  C35 POPEm 300     101.275 117.870  69.698  1.00  0.00           C
ATOM   8952  C36 POPEm 300     102.755 118.220  69.478  1.00  0.00           C
ATOM   8955  C37 POPEm 300     103.115 118.360  67.988  1.00  0.00           C
ATOM   8958  C38 POPEm 300     104.155 119.450  67.688  1.00  0.00           C
ATOM   8961  C39 POPEm 300     105.585 119.140  68.158  1.00  0.00           C
ATOM   8964 0C31 POPEm 300     106.305 118.130  67.258  1.00  0.00           C
ATOM   8967 1C31 POPEm 300     107.805 118.000  67.598  1.00  0.00           C
ATOM   8970 2C31 POPEm 300     108.515 116.900  66.788  1.00  0.00           C
ATOM   8973 3C31 POPEm 300     109.025 117.340  65.408  1.00  0.00           C
ATOM   8976 4C31 POPEm 300     110.145 118.380  65.468  1.00  0.00           C
ATOM   8979 5C31 POPEm 300     111.025 118.360  64.218  1.00  0.00           C
ATOM   8982 6C31 POPEm 300     112.075 119.470  64.198  1.00  0.00           C
ATOM   8986  NH3 POPEn 301      65.425  30.670  31.598  1.00  0.00           N
ATOM   8990  C12 POPEn 301      66.565  31.110  30.708  1.00  0.00           C
ATOM   8993  C11 POPEn 301      67.965  30.850  31.318  1.00  0.00           C
ATOM   8996  P   POPEn 301      68.605  28.470  30.418  1.00  0.00           P
ATOM   8997  O13 POPEn 301      68.055  28.940  29.128  1.00  0.00           O
ATOM   8998  O14 POPEn 301      70.035  28.090  30.498  1.00  0.00           O
ATOM   8999  O11 POPEn 301      67.765  27.200  30.788  1.00  0.00           O
ATOM   9000  O12 POPEn 301      68.195  29.470  31.578  1.00  0.00           O
ATOM   9001  C1  POPEn 301      67.305  26.890  32.098  1.00  0.00           C
ATOM   9004  C2  POPEn 301      68.305  26.070  32.958  1.00  0.00           C
ATOM   9006  O21 POPEn 301      67.525  25.400  33.968  1.00  0.00           O
ATOM   9007  C21 POPEn 301      67.915  24.180  34.278  1.00  0.00           C
ATOM   9008  O22 POPEn 301      68.905  23.620  33.838  1.00  0.00           O
ATOM   9009  C22 POPEn 301      66.935  23.500  35.228  1.00  0.00           C
ATOM   9012  C3  POPEn 301      69.385  27.000  33.578  1.00  0.00           C
ATOM   9015  O31 POPEn 301      69.845  26.500  34.848  1.00  0.00           O
ATOM   9016  C31 POPEn 301      70.065  27.420  35.758  1.00  0.00           C
ATOM   9017  O32 POPEn 301      70.375  28.590  35.558  1.00  0.00           O
ATOM   9018  C32 POPEn 301      69.545  26.880  37.088  1.00  0.00           C
ATOM   9021  C23 POPEn 301      67.625  22.840  36.448  1.00  0.00           C
ATOM   9024  C24 POPEn 301      66.585  22.460  37.518  1.00  0.00           C
ATOM   9027  C25 POPEn 301      67.095  22.010  38.888  1.00  0.00           C
ATOM   9030  C26 POPEn 301      66.125  22.460  39.998  1.00  0.00           C
ATOM   9033  C27 POPEn 301      66.065  21.540  41.218  1.00  0.00           C
ATOM   9036  C28 POPEn 301      65.115  22.050  42.328  1.00  0.00           C
ATOM   9039  C29 POPEn 301      64.535  20.900  43.108  1.00  0.00           C
ATOM   9041 0C21 POPEn 301      64.325  20.800  44.438  1.00  0.00           C
ATOM   9043 1C21 POPEn 301      64.585  21.850  45.488  1.00  0.00           C
ATOM   9046 2C21 POPEn 301      63.955  21.430  46.828  1.00  0.00           C
ATOM   9049 3C21 POPEn 301      64.265  22.410  47.978  1.00  0.00           C
ATOM   9052 4C21 POPEn 301      63.835  21.850  49.348  1.00  0.00           C
ATOM   9055 5C21 POPEn 301      64.095  22.830  50.508  1.00  0.00           C
ATOM   9058 6C21 POPEn 301      63.945  22.160  51.878  1.00  0.00           C
ATOM   9061 7C21 POPEn 301      64.015  23.160  53.038  1.00  0.00           C
ATOM   9064 8C21 POPEn 301      63.935  22.510  54.428  1.00  0.00           C
ATOM   9068  C33 POPEn 301      70.475  25.960  37.898  1.00  0.00           C
ATOM   9071  C34 POPEn 301      69.715  25.420  39.118  1.00  0.00           C
ATOM   9074  C35 POPEn 301      69.045  26.510  39.968  1.00  0.00           C
ATOM   9077  C36 POPEn 301      68.245  25.980  41.148  1.00  0.00           C
ATOM   9080  C37 POPEn 301      67.795  27.130  42.068  1.00  0.00           C
ATOM   9083  C38 POPEn 301      66.965  26.640  43.248  1.00  0.00           C
ATOM   9086  C39 POPEn 301      66.765  27.720  44.308  1.00  0.00           C
ATOM   9089 0C31 POPEn 301      65.895  27.230  45.468  1.00  0.00           C
ATOM   9092 1C31 POPEn 301      65.645  28.330  46.518  1.00  0.00           C
ATOM   9095 2C31 POPEn 301      64.605  27.900  47.548  1.00  0.00           C
ATOM   9098 3C31 POPEn 301      64.055  29.080  48.368  1.00  0.00           C
ATOM   9101 4C31 POPEn 301      65.015  29.570  49.458  1.00  0.00           C
ATOM   9104 5C31 POPEn 301      64.345  30.600  50.378  1.00  0.00           C
ATOM   9107 6C31 POPEn 301      65.235  31.080  51.518  1.00  0.00           C
ATOM   9111  NH3 POPEo 302      31.225  52.570  30.868  1.00  0.00           N
ATOM   9115  C12 POPEo 302      30.755  53.850  30.218  1.00  0.00           C
ATOM   9118  C11 POPEo 302      31.295  54.110  28.788  1.00  0.00           C
ATOM   9121  P   POPEo 302      29.805  56.240  28.048  1.00  0.00           P
ATOM   9122  O13 POPEo 302      30.145  57.660  27.788  1.00  0.00           O
ATOM   9123  O14 POPEo 302      28.985  55.550  27.038  1.00  0.00           O
ATOM   9124  O11 POPEo 302      29.045  56.180  29.418  1.00  0.00           O
ATOM   9125  O12 POPEo 302      31.145  55.470  28.358  1.00  0.00           O
ATOM   9126  C1  POPEo 302      28.135  57.190  29.838  1.00  0.00           C
ATOM   9129  C2  POPEo 302      27.675  56.900  31.298  1.00  0.00           C
ATOM   9131  O21 POPEo 302      27.615  58.080  32.118  1.00  0.00           O
ATOM   9132  C21 POPEo 302      28.725  58.670  32.478  1.00  0.00           C
ATOM   9133  O22 POPEo 302      29.815  58.620  31.918  1.00  0.00           O
ATOM   9134  C22 POPEo 302      28.485  59.380  33.808  1.00  0.00           C
ATOM   9137  C3  POPEo 302      28.555  55.800  31.958  1.00  0.00           C
ATOM   9140  O31 POPEo 302      28.255  55.600  33.358  1.00  0.00           O
ATOM   9141  C31 POPEo 302      29.065  54.680  33.898  1.00  0.00           C
ATOM   9142  O32 POPEo 302      30.065  54.220  33.368  1.00  0.00           O
ATOM   9143  C32 POPEo 302      28.545  54.320  35.288  1.00  0.00           C
ATOM   9146  C23 POPEo 302      29.405  58.810  34.908  1.00  0.00           C
ATOM   9149  C24 POPEo 302      29.255  59.490  36.278  1.00  0.00           C
ATOM   9152  C25 POPEo 302      30.115  58.790  37.338  1.00  0.00           C
ATOM   9155  C26 POPEo 302      29.965  59.370  38.758  1.00  0.00           C
ATOM   9158  C27 POPEo 302      30.665  58.460  39.788  1.00  0.00           C
ATOM   9161  C28 POPEo 302      30.415  58.880  41.258  1.00  0.00           C
ATOM   9164  C29 POPEo 302      30.185  57.690  42.148  1.00  0.00           C
ATOM   9166 0C21 POPEo 302      30.305  57.620  43.488  1.00  0.00           C
ATOM   9168 1C21 POPEo 302      30.705  58.720  44.428  1.00  0.00           C
ATOM   9171 2C21 POPEo 302      29.605  59.030  45.458  1.00  0.00           C
ATOM   9174 3C21 POPEo 302      30.075  60.040  46.518  1.00  0.00           C
ATOM   9177 4C21 POPEo 302      28.905  60.540  47.368  1.00  0.00           C
ATOM   9180 5C21 POPEo 302      29.315  61.480  48.518  1.00  0.00           C
ATOM   9183 6C21 POPEo 302      29.925  60.750  49.728  1.00  0.00           C
ATOM   9186 7C21 POPEo 302      29.925  61.620  50.998  1.00  0.00           C
ATOM   9189 8C21 POPEo 302      30.345  60.860  52.258  1.00  0.00           C
ATOM   9193  C33 POPEo 302      29.265  53.090  35.908  1.00  0.00           C
ATOM   9196  C34 POPEo 302      28.625  52.680  37.238  1.00  0.00           C
ATOM   9199  C35 POPEo 302      28.995  53.610  38.408  1.00  0.00           C
ATOM   9202  C36 POPEo 302      28.065  53.430  39.618  1.00  0.00           C
ATOM   9205  C37 POPEo 302      28.385  54.370  40.788  1.00  0.00           C
ATOM   9208  C38 POPEo 302      27.375  54.220  41.928  1.00  0.00           C
ATOM   9211  C39 POPEo 302      27.655  55.120  43.138  1.00  0.00           C
ATOM   9214 0C31 POPEo 302      26.615  54.880  44.248  1.00  0.00           C
ATOM   9217 1C31 POPEo 302      26.975  55.520  45.588  1.00  0.00           C
ATOM   9220 2C31 POPEo 302      26.015  55.040  46.698  1.00  0.00           C
ATOM   9223 3C31 POPEo 302      26.455  55.450  48.108  1.00  0.00           C
ATOM   9226 4C31 POPEo 302      26.385  56.960  48.378  1.00  0.00           C
ATOM   9229 5C31 POPEo 302      26.775  57.300  49.818  1.00  0.00           C
ATOM   9232 6C31 POPEo 302      26.565  58.760  50.198  1.00  0.00           C
ATOM   9236  NH3 POPEp 303      95.085  37.140  36.308  1.00  0.00           N
ATOM   9240  C12 POPEp 303      93.645  37.520  36.028  1.00  0.00           C
ATOM   9243  C11 POPEp 303      93.055  36.630  34.908  1.00  0.00           C
ATOM   9246  P   POPEp 303      90.515  35.990  34.398  1.00  0.00           P
ATOM   9247  O13 POPEp 303      89.315  36.660  33.848  1.00  0.00           O
ATOM   9248  O14 POPEp 303      90.985  34.780  33.668  1.00  0.00           O
ATOM   9249  O11 POPEp 303      90.215  35.580  35.908  1.00  0.00           O
ATOM   9250  O12 POPEp 303      91.725  37.010  34.548  1.00  0.00           O
ATOM   9251  C1  POPEp 303      90.555  36.420  37.018  1.00  0.00           C
ATOM   9254  C2  POPEp 303      89.405  36.550  38.058  1.00  0.00           C
ATOM   9256  O21 POPEp 303      89.855  37.190  39.278  1.00  0.00           O
ATOM   9257  C21 POPEp 303      90.185  38.480  39.178  1.00  0.00           C
ATOM   9258  O22 POPEp 303      90.075  39.170  38.178  1.00  0.00           O
ATOM   9259  C22 POPEp 303      90.675  39.010  40.548  1.00  0.00           C
ATOM   9262  C3  POPEp 303      88.845  35.150  38.428  1.00  0.00           C
ATOM   9265  O31 POPEp 303      87.795  35.200  39.418  1.00  0.00           O
ATOM   9266  C31 POPEp 303      87.975  34.880  40.708  1.00  0.00           C
ATOM   9267  O32 POPEp 303      87.065  34.940  41.528  1.00  0.00           O
ATOM   9268  C32 POPEp 303      89.375  34.420  41.128  1.00  0.00           C
ATOM   9271  C23 POPEp 303      90.315  38.120  41.768  1.00  0.00           C
ATOM   9274  C24 POPEp 303      90.635  38.770  43.128  1.00  0.00           C
ATOM   9277  C25 POPEp 303      90.115  37.920  44.298  1.00  0.00           C
ATOM   9280  C26 POPEp 303      90.345  38.530  45.698  1.00  0.00           C
ATOM   9283  C27 POPEp 303      89.775  37.650  46.818  1.00  0.00           C
ATOM   9286  C28 POPEp 303      89.935  38.250  48.238  1.00  0.00           C
ATOM   9289  C29 POPEp 303      88.985  39.390  48.508  1.00  0.00           C
ATOM   9291 0C21 POPEp 303      87.975  39.430  49.408  1.00  0.00           C
ATOM   9293 1C21 POPEp 303      87.575  38.330  50.368  1.00  0.00           C
ATOM   9296 2C21 POPEp 303      87.285  38.800  51.808  1.00  0.00           C
ATOM   9299 3C21 POPEp 303      85.815  39.190  52.068  1.00  0.00           C
ATOM   9302 4C21 POPEp 303      85.475  40.660  51.768  1.00  0.00           C
ATOM   9305 5C21 POPEp 303      84.745  41.350  52.928  1.00  0.00           C
ATOM   9308 6C21 POPEp 303      84.525  42.850  52.648  1.00  0.00           C
ATOM   9311 7C21 POPEp 303      83.825  43.570  53.798  1.00  0.00           C
ATOM   9314 8C21 POPEp 303      83.665  45.080  53.598  1.00  0.00           C
ATOM   9318  C33 POPEp 303      89.425  34.120  42.648  1.00  0.00           C
ATOM   9321  C34 POPEp 303      90.805  33.730  43.178  1.00  0.00           C
ATOM   9324  C35 POPEp 303      90.855  33.570  44.708  1.00  0.00           C
ATOM   9327  C36 POPEp 303      92.215  33.990  45.318  1.00  0.00           C
ATOM   9330  C37 POPEp 303      92.415  33.540  46.778  1.00  0.00           C
ATOM   9333  C38 POPEp 303      93.825  33.860  47.318  1.00  0.00           C
ATOM   9336  C39 POPEp 303      94.025  35.310  47.768  1.00  0.00           C
ATOM   9339 0C31 POPEp 303      93.485  35.580  49.178  1.00  0.00           C
ATOM   9342 1C31 POPEp 303      93.605  37.060  49.588  1.00  0.00           C
ATOM   9345 2C31 POPEp 303      92.915  37.390  50.928  1.00  0.00           C
ATOM   9348 3C31 POPEp 303      93.665  36.890  52.178  1.00  0.00           C
ATOM   9351 4C31 POPEp 303      94.955  37.680  52.458  1.00  0.00           C
ATOM   9354 5C31 POPEp 303      95.605  37.330  53.798  1.00  0.00           C
ATOM   9357 6C31 POPEp 303      96.905  38.090  54.058  1.00  0.00           C
ATOM   9361  NH3 POPEq 304     121.355  34.160  34.688  1.00  0.00           N
ATOM   9365  C12 POPEq 304     121.985  33.260  33.648  1.00  0.00           C
ATOM   9368  C11 POPEq 304     123.505  33.480  33.578  1.00  0.00           C
ATOM   9371  P   POPEq 304     125.355  31.660  33.188  1.00  0.00           P
ATOM   9372  O13 POPEq 304     126.495  32.560  33.458  1.00  0.00           O
ATOM   9373  O14 POPEq 304     125.515  30.550  32.218  1.00  0.00           O
ATOM   9374  O11 POPEq 304     124.745  31.060  34.518  1.00  0.00           O
ATOM   9375  O12 POPEq 304     124.105  32.500  32.728  1.00  0.00           O
ATOM   9376  C1  POPEq 304     125.485  31.040  35.738  1.00  0.00           C
ATOM   9379  C2  POPEq 304     124.565  30.630  36.928  1.00  0.00           C
ATOM   9381  O21 POPEq 304     125.245  29.740  37.828  1.00  0.00           O
ATOM   9382  C21 POPEq 304     125.475  28.490  37.438  1.00  0.00           C
ATOM   9383  O22 POPEq 304     125.185  27.990  36.368  1.00  0.00           O
ATOM   9384  C22 POPEq 304     126.195  27.750  38.558  1.00  0.00           C
ATOM   9387  C3  POPEq 304     123.155  30.130  36.498  1.00  0.00           C
ATOM   9390  O31 POPEq 304     122.315  29.870  37.648  1.00  0.00           O
ATOM   9391  C31 POPEq 304     121.395  30.780  37.908  1.00  0.00           C
ATOM   9392  O32 POPEq 304     121.365  31.900  37.438  1.00  0.00           O
ATOM   9393  C32 POPEq 304     120.385  30.170  38.888  1.00  0.00           C
ATOM   9396  C23 POPEq 304     125.275  27.290  39.718  1.00  0.00           C
ATOM   9399  C24 POPEq 304     125.625  27.920  41.068  1.00  0.00           C
ATOM   9402  C25 POPEq 304     125.055  27.130  42.268  1.00  0.00           C
ATOM   9405  C26 POPEq 304     123.525  27.180  42.378  1.00  0.00           C
ATOM   9408  C27 POPEq 304     123.025  26.710  43.758  1.00  0.00           C
ATOM   9411  C28 POPEq 304     123.255  27.780  44.838  1.00  0.00           C
ATOM   9414  C29 POPEq 304     122.825  27.400  46.228  1.00  0.00           C
ATOM   9416 0C21 POPEq 304     123.425  26.530  47.058  1.00  0.00           C
ATOM   9418 1C21 POPEq 304     124.645  25.680  46.778  1.00  0.00           C
ATOM   9421 2C21 POPEq 304     125.995  26.410  46.628  1.00  0.00           C
ATOM   9424 3C21 POPEq 304     126.425  27.200  47.868  1.00  0.00           C
ATOM   9427 4C21 POPEq 304     127.875  27.690  47.808  1.00  0.00           C
ATOM   9430 5C21 POPEq 304     128.155  28.690  46.678  1.00  0.00           C
ATOM   9433 6C21 POPEq 304     129.505  29.410  46.808  1.00  0.00           C
ATOM   9436 7C21 POPEq 304     130.725  28.480  46.758  1.00  0.00           C
ATOM   9439 8C21 POPEq 304     132.055  29.240  46.798  1.00  0.00           C
ATOM   9443  C33 POPEq 304     119.255  31.150  39.268  1.00  0.00           C
ATOM   9446  C34 POPEq 304     118.155  30.480  40.108  1.00  0.00           C
ATOM   9449  C35 POPEq 304     118.385  30.510  41.628  1.00  0.00           C
ATOM   9452  C36 POPEq 304     118.375  31.920  42.228  1.00  0.00           C
ATOM   9455  C37 POPEq 304     118.015  31.930  43.718  1.00  0.00           C
ATOM   9458  C38 POPEq 304     118.075  33.340  44.348  1.00  0.00           C
ATOM   9461  C39 POPEq 304     117.255  33.460  45.638  1.00  0.00           C
ATOM   9464 0C31 POPEq 304     117.935  32.830  46.858  1.00  0.00           C
ATOM   9467 1C31 POPEq 304     117.025  32.790  48.098  1.00  0.00           C
ATOM   9470 2C31 POPEq 304     117.745  32.310  49.368  1.00  0.00           C
ATOM   9473 3C31 POPEq 304     118.795  33.310  49.898  1.00  0.00           C
ATOM   9476 4C31 POPEq 304     119.405  32.860  51.228  1.00  0.00           C
ATOM   9479 5C31 POPEq 304     120.635  33.680  51.638  1.00  0.00           C
ATOM   9482 6C31 POPEq 304     121.275  33.240  52.958  1.00  0.00           C
ATOM   9486  NH3 POPEr 305      43.865  70.880  28.668  1.00  0.00           N
ATOM   9490  C12 POPEr 305      42.565  71.560  28.988  1.00  0.00           C
ATOM   9493  C11 POPEr 305      41.465  70.510  29.088  1.00  0.00           C
ATOM   9496  P   POPEr 305      41.585  67.920  29.468  1.00  0.00           P
ATOM   9497  O13 POPEr 305      42.865  67.170  29.408  1.00  0.00           O
ATOM   9498  O14 POPEr 305      40.725  67.940  28.278  1.00  0.00           O
ATOM   9499  O11 POPEr 305      40.735  67.550  30.758  1.00  0.00           O
ATOM   9500  O12 POPEr 305      41.955  69.410  29.858  1.00  0.00           O
ATOM   9501  C1  POPEr 305      41.345  66.840  31.838  1.00  0.00           C
ATOM   9504  C2  POPEr 305      42.235  67.750  32.738  1.00  0.00           C
ATOM   9506  O21 POPEr 305      42.435  67.150  34.018  1.00  0.00           O
ATOM   9507  C21 POPEr 305      43.085  66.020  34.078  1.00  0.00           C
ATOM   9508  O22 POPEr 305      43.615  65.410  33.168  1.00  0.00           O
ATOM   9509  C22 POPEr 305      43.165  65.630  35.548  1.00  0.00           C
ATOM   9512  C3  POPEr 305      41.575  69.140  33.008  1.00  0.00           C
ATOM   9515  O31 POPEr 305      42.165  69.770  34.178  1.00  0.00           O
ATOM   9516  C31 POPEr 305      41.335  69.970  35.198  1.00  0.00           C
ATOM   9517  O32 POPEr 305      40.125  70.120  35.108  1.00  0.00           O
ATOM   9518  C32 POPEr 305      42.115  69.870  36.518  1.00  0.00           C
ATOM   9521  C23 POPEr 305      44.585  65.840  36.098  1.00  0.00           C
ATOM   9524  C24 POPEr 305      44.635  66.600  37.438  1.00  0.00           C
ATOM   9527  C25 POPEr 305      43.975  65.780  38.538  1.00  0.00           C
ATOM   9530  C26 POPEr 305      43.735  66.570  39.828  1.00  0.00           C
ATOM   9533  C27 POPEr 305      42.945  65.700  40.798  1.00  0.00           C
ATOM   9536  C28 POPEr 305      43.015  66.210  42.248  1.00  0.00           C
ATOM   9539  C29 POPEr 305      42.515  65.130  43.178  1.00  0.00           C
ATOM   9541 0C21 POPEr 305      42.245  65.290  44.478  1.00  0.00           C
ATOM   9543 1C21 POPEr 305      42.375  66.570  45.258  1.00  0.00           C
ATOM   9546 2C21 POPEr 305      43.465  66.490  46.338  1.00  0.00           C
ATOM   9549 3C21 POPEr 305      43.375  67.660  47.338  1.00  0.00           C
ATOM   9552 4C21 POPEr 305      44.265  67.490  48.568  1.00  0.00           C
ATOM   9555 5C21 POPEr 305      44.025  68.580  49.618  1.00  0.00           C
ATOM   9558 6C21 POPEr 305      44.825  68.360  50.908  1.00  0.00           C
ATOM   9561 7C21 POPEr 305      44.745  69.520  51.898  1.00  0.00           C
ATOM   9564 8C21 POPEr 305      45.525  69.260  53.178  1.00  0.00           C
ATOM   9568  C33 POPEr 305      42.525  71.220  37.158  1.00  0.00           C
ATOM   9571  C34 POPEr 305      43.005  71.000  38.598  1.00  0.00           C
ATOM   9574  C35 POPEr 305      43.545  72.260  39.308  1.00  0.00           C
ATOM   9577  C36 POPEr 305      44.115  71.970  40.708  1.00  0.00           C
ATOM   9580  C37 POPEr 305      43.085  71.400  41.698  1.00  0.00           C
ATOM   9583  C38 POPEr 305      43.665  71.050  43.078  1.00  0.00           C
ATOM   9586  C39 POPEr 305      44.175  72.260  43.858  1.00  0.00           C
ATOM   9589 0C31 POPEr 305      44.335  71.940  45.358  1.00  0.00           C
ATOM   9592 1C31 POPEr 305      44.765  73.170  46.158  1.00  0.00           C
ATOM   9595 2C31 POPEr 305      44.775  72.930  47.678  1.00  0.00           C
ATOM   9598 3C31 POPEr 305      43.365  72.820  48.268  1.00  0.00           C
ATOM   9601 4C31 POPEr 305      43.385  72.860  49.798  1.00  0.00           C
ATOM   9604 5C31 POPEr 305      41.975  72.950  50.378  1.00  0.00           C
ATOM   9607 6C31 POPEr 305      41.955  73.180  51.888  1.00  0.00           C
ATOM   9611  NH3 POPEs 306      60.975 110.840  67.478  1.00  0.00           N
ATOM   9615  C12 POPEs 306      61.335 109.390  67.258  1.00  0.00           C
ATOM   9618  C11 POPEs 306      62.795 109.120  67.678  1.00  0.00           C
ATOM   9621  P   POPEs 306      64.945 108.190  66.408  1.00  0.00           P
ATOM   9622  O13 POPEs 306      65.745 109.340  66.928  1.00  0.00           O
ATOM   9623  O14 POPEs 306      65.325 106.860  66.928  1.00  0.00           O
ATOM   9624  O11 POPEs 306      65.005 108.200  64.828  1.00  0.00           O
ATOM   9625  O12 POPEs 306      63.405 108.390  66.638  1.00  0.00           O
ATOM   9626  C1  POPEs 306      64.945 109.450  64.108  1.00  0.00           C
ATOM   9629  C2  POPEs 306      63.485 109.970  63.898  1.00  0.00           C
ATOM   9631  O21 POPEs 306      62.895 109.450  62.708  1.00  0.00           O
ATOM   9632  C21 POPEs 306      63.335 109.860  61.528  1.00  0.00           C
ATOM   9633  O22 POPEs 306      64.335 110.510  61.318  1.00  0.00           O
ATOM   9634  C22 POPEs 306      62.345 109.380  60.458  1.00  0.00           C
ATOM   9637  C3  POPEs 306      63.325 111.510  64.008  1.00  0.00           C
ATOM   9640  O31 POPEs 306      61.925 111.910  64.068  1.00  0.00           O
ATOM   9641  C31 POPEs 306      61.475 112.660  63.058  1.00  0.00           C
ATOM   9642  O32 POPEs 306      62.145 113.080  62.138  1.00  0.00           O
ATOM   9643  C32 POPEs 306      59.975 112.920  63.248  1.00  0.00           C
ATOM   9646  C23 POPEs 306      61.695 110.520  59.648  1.00  0.00           C
ATOM   9649  C24 POPEs 306      60.465 110.040  58.848  1.00  0.00           C
ATOM   9652  C25 POPEs 306      60.815 109.190  57.618  1.00  0.00           C
ATOM   9655  C26 POPEs 306      61.405 110.040  56.478  1.00  0.00           C
ATOM   9658  C27 POPEs 306      61.815 109.200  55.258  1.00  0.00           C
ATOM   9661  C28 POPEs 306      62.245 110.080  54.058  1.00  0.00           C
ATOM   9664  C29 POPEs 306      62.685 109.250  52.888  1.00  0.00           C
ATOM   9666 0C21 POPEs 306      62.265 109.330  51.608  1.00  0.00           C
ATOM   9668 1C21 POPEs 306      61.285 110.320  51.028  1.00  0.00           C
ATOM   9671 2C21 POPEs 306      61.825 111.000  49.748  1.00  0.00           C
ATOM   9674 3C21 POPEs 306      62.975 111.990  50.008  1.00  0.00           C
ATOM   9677 4C21 POPEs 306      63.535 112.580  48.708  1.00  0.00           C
ATOM   9680 5C21 POPEs 306      64.395 113.820  48.948  1.00  0.00           C
ATOM   9683 6C21 POPEs 306      64.875 114.480  47.648  1.00  0.00           C
ATOM   9686 7C21 POPEs 306      65.285 115.950  47.838  1.00  0.00           C
ATOM   9689 8C21 POPEs 306      65.785 116.620  46.558  1.00  0.00           C
ATOM   9693  C33 POPEs 306      59.345 113.740  62.098  1.00  0.00           C
ATOM   9696  C34 POPEs 306      58.645 112.870  61.038  1.00  0.00           C
ATOM   9699  C35 POPEs 306      58.235 113.690  59.808  1.00  0.00           C
ATOM   9702  C36 POPEs 306      57.345 112.950  58.798  1.00  0.00           C
ATOM   9705  C37 POPEs 306      55.965 112.570  59.358  1.00  0.00           C
ATOM   9708  C38 POPEs 306      55.055 111.970  58.288  1.00  0.00           C
ATOM   9711  C39 POPEs 306      54.275 113.020  57.478  1.00  0.00           C
ATOM   9714 0C31 POPEs 306      54.075 112.580  56.018  1.00  0.00           C
ATOM   9717 1C31 POPEs 306      53.145 113.520  55.228  1.00  0.00           C
ATOM   9720 2C31 POPEs 306      53.355 113.430  53.718  1.00  0.00           C
ATOM   9723 3C31 POPEs 306      52.325 114.230  52.918  1.00  0.00           C
ATOM   9726 4C31 POPEs 306      52.695 114.350  51.428  1.00  0.00           C
ATOM   9729 5C31 POPEs 306      52.205 115.660  50.808  1.00  0.00           C
ATOM   9732 6C31 POPEs 306      52.645 115.880  49.358  1.00  0.00           C
ATOM   9736  NH3 POPEt 307      -8.015  17.920  33.148  1.00  0.00           N
ATOM   9740  C12 POPEt 307      -6.545  18.330  33.248  1.00  0.00           C
ATOM   9743  C11 POPEt 307      -5.665  17.310  34.008  1.00  0.00           C
ATOM   9746  P   POPEt 307      -3.085  17.050  34.588  1.00  0.00           P
ATOM   9747  O13 POPEt 307      -2.825  16.120  33.478  1.00  0.00           O
ATOM   9748  O14 POPEt 307      -1.965  17.950  34.928  1.00  0.00           O
ATOM   9749  O11 POPEt 307      -3.445  16.250  35.908  1.00  0.00           O
ATOM   9750  O12 POPEt 307      -4.395  17.910  34.298  1.00  0.00           O
ATOM   9751  C1  POPEt 307      -4.055  16.910  37.028  1.00  0.00           C
ATOM   9754  C2  POPEt 307      -3.065  17.120  38.218  1.00  0.00           C
ATOM   9756  O21 POPEt 307      -3.865  17.410  39.378  1.00  0.00           O
ATOM   9757  C21 POPEt 307      -3.355  17.000  40.538  1.00  0.00           C
ATOM   9758  O22 POPEt 307      -2.235  16.560  40.728  1.00  0.00           O
ATOM   9759  C22 POPEt 307      -4.475  16.960  41.588  1.00  0.00           C
ATOM   9762  C3  POPEt 307      -2.065  18.270  37.898  1.00  0.00           C
ATOM   9765  O31 POPEt 307      -1.365  18.790  39.048  1.00  0.00           O
ATOM   9766  C31 POPEt 307      -0.315  19.530  38.688  1.00  0.00           C
ATOM   9767  O32 POPEt 307      -0.015  19.780  37.538  1.00  0.00           O
ATOM   9768  C32 POPEt 307       0.425  20.040  39.918  1.00  0.00           C
ATOM   9771  C23 POPEt 307      -4.305  18.000  42.728  1.00  0.00           C
ATOM   9774  C24 POPEt 307      -5.105  17.600  43.978  1.00  0.00           C
ATOM   9777  C25 POPEt 307      -4.835  18.530  45.158  1.00  0.00           C
ATOM   9780  C26 POPEt 307      -5.395  18.010  46.488  1.00  0.00           C
ATOM   9783  C27 POPEt 307      -5.055  18.950  47.658  1.00  0.00           C
ATOM   9786  C28 POPEt 307      -5.145  18.320  49.058  1.00  0.00           C
ATOM   9789  C29 POPEt 307      -4.165  17.200  49.298  1.00  0.00           C
ATOM   9791 0C21 POPEt 307      -2.845  17.320  49.558  1.00  0.00           C
ATOM   9793 1C21 POPEt 307      -2.065  18.610  49.648  1.00  0.00           C
ATOM   9796 2C21 POPEt 307      -1.575  18.950  51.068  1.00  0.00           C
ATOM   9799 3C21 POPEt 307      -0.435  18.060  51.578  1.00  0.00           C
ATOM   9802 4C21 POPEt 307       0.245  18.670  52.808  1.00  0.00           C
ATOM   9805 5C21 POPEt 307       1.455  17.890  53.348  1.00  0.00           C
ATOM   9808 6C21 POPEt 307       2.575  17.690  52.308  1.00  0.00           C
ATOM   9811 7C21 POPEt 307       3.885  17.210  52.938  1.00  0.00           C
ATOM   9814 8C21 POPEt 307       4.995  16.960  51.908  1.00  0.00           C
ATOM   9818  C33 POPEt 307       0.985  18.870  40.748  1.00  0.00           C
ATOM   9821  C34 POPEt 307       1.315  19.280  42.188  1.00  0.00           C
ATOM   9824  C35 POPEt 307       2.645  20.010  42.358  1.00  0.00           C
ATOM   9827  C36 POPEt 307       3.575  19.200  43.278  1.00  0.00           C
ATOM   9830  C37 POPEt 307       4.935  19.840  43.518  1.00  0.00           C
ATOM   9833  C38 POPEt 307       5.855  18.890  44.298  1.00  0.00           C
ATOM   9836  C39 POPEt 307       7.245  19.480  44.488  1.00  0.00           C
ATOM   9839 0C31 POPEt 307       7.345  20.510  45.628  1.00  0.00           C
ATOM   9842 1C31 POPEt 307       8.595  21.400  45.508  1.00  0.00           C
ATOM   9845 2C31 POPEt 307       8.285  22.850  45.118  1.00  0.00           C
ATOM   9848 3C31 POPEt 307       9.525  23.680  44.738  1.00  0.00           C
ATOM   9851 4C31 POPEt 307      10.525  23.890  45.878  1.00  0.00           C
ATOM   9854 5C31 POPEt 307      11.725  24.740  45.438  1.00  0.00           C
ATOM   9857 6C31 POPEt 307      12.795  24.910  46.508  1.00  0.00           C
ATOM   9861  NH3 POPEu 308      84.435  25.870  32.328  1.00  0.00           N
ATOM   9865  C12 POPEu 308      85.325  27.040  32.018  1.00  0.00           C
ATOM   9868  C11 POPEu 308      84.785  28.350  32.618  1.00  0.00           C
ATOM   9871  P   POPEu 308      87.065  29.660  32.688  1.00  0.00           P
ATOM   9872  O13 POPEu 308      87.865  28.760  31.838  1.00  0.00           O
ATOM   9873  O14 POPEu 308      87.435  31.100  32.758  1.00  0.00           O
ATOM   9874  O11 POPEu 308      87.045  29.090  34.168  1.00  0.00           O
ATOM   9875  O12 POPEu 308      85.555  29.490  32.218  1.00  0.00           O
ATOM   9876  C1  POPEu 308      86.635  29.870  35.298  1.00  0.00           C
ATOM   9879  C2  POPEu 308      86.925  29.150  36.658  1.00  0.00           C
ATOM   9881  O21 POPEu 308      86.705  30.100  37.728  1.00  0.00           O
ATOM   9882  C21 POPEu 308      85.995  29.670  38.758  1.00  0.00           C
ATOM   9883  O22 POPEu 308      85.475  28.580  38.888  1.00  0.00           O
ATOM   9884  C22 POPEu 308      85.875  30.810  39.778  1.00  0.00           C
ATOM   9887  C3  POPEu 308      88.385  28.610  36.708  1.00  0.00           C
ATOM   9890  O31 POPEu 308      88.635  27.730  37.818  1.00  0.00           O
ATOM   9891  C31 POPEu 308      89.145  28.280  38.908  1.00  0.00           C
ATOM   9892  O32 POPEu 308      89.225  29.480  39.118  1.00  0.00           O
ATOM   9893  C32 POPEu 308      89.615  27.210  39.868  1.00  0.00           C
ATOM   9896  C23 POPEu 308      85.105  30.440  41.068  1.00  0.00           C
ATOM   9899  C24 POPEu 308      85.445  31.400  42.218  1.00  0.00           C
ATOM   9902  C25 POPEu 308      84.475  31.400  43.418  1.00  0.00           C
ATOM   9905  C26 POPEu 308      84.015  30.040  43.948  1.00  0.00           C
ATOM   9908  C27 POPEu 308      83.745  30.130  45.468  1.00  0.00           C
ATOM   9911  C28 POPEu 308      82.915  28.970  46.038  1.00  0.00           C
ATOM   9914  C29 POPEu 308      82.875  29.070  47.548  1.00  0.00           C
ATOM   9916 0C21 POPEu 308      82.045  28.440  48.388  1.00  0.00           C
ATOM   9918 1C21 POPEu 308      80.965  27.450  48.038  1.00  0.00           C
ATOM   9921 2C21 POPEu 308      80.945  26.230  48.988  1.00  0.00           C
ATOM   9924 3C21 POPEu 308      82.185  25.330  48.848  1.00  0.00           C
ATOM   9927 4C21 POPEu 308      82.095  24.010  49.628  1.00  0.00           C
ATOM   9930 5C21 POPEu 308      82.025  24.170  51.158  1.00  0.00           C
ATOM   9933 6C21 POPEu 308      83.235  24.910  51.748  1.00  0.00           C
ATOM   9936 7C21 POPEu 308      83.335  24.770  53.278  1.00  0.00           C
ATOM   9939 8C21 POPEu 308      84.575  25.420  53.868  1.00  0.00           C
ATOM   9943  C33 POPEu 308      89.815  27.730  41.298  1.00  0.00           C
ATOM   9946  C34 POPEu 308      89.655  26.580  42.298  1.00  0.00           C
ATOM   9949  C35 POPEu 308      89.975  26.950  43.738  1.00  0.00           C
ATOM   9952  C36 POPEu 308      89.135  28.150  44.198  1.00  0.00           C
ATOM   9955  C37 POPEu 308      89.495  28.600  45.598  1.00  0.00           C
ATOM   9958  C38 POPEu 308      88.825  29.920  45.918  1.00  0.00           C
ATOM   9961  C39 POPEu 308      89.405  30.590  47.158  1.00  0.00           C
ATOM   9964 0C31 POPEu 308      88.665  31.890  47.458  1.00  0.00           C
ATOM   9967 1C31 POPEu 308      89.115  32.550  48.758  1.00  0.00           C
ATOM   9970 2C31 POPEu 308      88.795  34.060  48.838  1.00  0.00           C
ATOM   9973 3C31 POPEu 308      87.305  34.430  48.798  1.00  0.00           C
ATOM   9976 4C31 POPEu 308      86.695  34.490  47.398  1.00  0.00           C
ATOM   9979 5C31 POPEu 308      85.315  35.170  47.358  1.00  0.00           C
ATOM   9982 6C31 POPEu 308      84.655  35.210  45.978  1.00  0.00           C
ATOM   9986  NH3 POPEv 309      28.115 108.460  73.918  1.00  0.00           N
ATOM   9990  C12 POPEv 309      27.485 108.650  72.568  1.00  0.00           C
ATOM   9993  C11 POPEv 309      25.965 108.680  72.718  1.00  0.00           C
ATOM   9996  P   POPEv 309      24.715 108.790  70.398  1.00  0.00           P
ATOM   9997  O13 POPEv 309      25.145 110.210  70.468  1.00  0.00           O
ATOM   9998  O14 POPEv 309      25.005 108.030  69.178  1.00  0.00           O
ATOM   9999  O11 POPEv 309      23.175 108.660  70.808  1.00  0.00           O
ATOM  10000  O12 POPEv 309      25.355 108.020  71.618  1.00  0.00           O
ATOM  10001  C1  POPEv 309      22.405 107.520  70.368  1.00  0.00           C
ATOM  10004  C2  POPEv 309      21.545 107.820  69.098  1.00  0.00           C
ATOM  10006  O21 POPEv 309      22.215 107.360  67.908  1.00  0.00           O
ATOM  10007  C21 POPEv 309      21.965 106.120  67.558  1.00  0.00           C
ATOM  10008  O22 POPEv 309      21.175 105.360  68.078  1.00  0.00           O
ATOM  10009  C22 POPEv 309      22.895 105.750  66.408  1.00  0.00           C
ATOM  10012  C3  POPEv 309      21.285 109.330  68.938  1.00  0.00           C
ATOM  10015  O31 POPEv 309      20.455 109.610  67.798  1.00  0.00           O
ATOM  10016  C31 POPEv 309      19.165 109.820  68.008  1.00  0.00           C
ATOM  10017  O32 POPEv 309      18.605 109.760  69.088  1.00  0.00           O
ATOM  10018  C32 POPEv 309      18.585 110.400  66.718  1.00  0.00           C
ATOM  10021  C23 POPEv 309      22.355 106.210  65.038  1.00  0.00           C
ATOM  10024  C24 POPEv 309      23.435 106.150  63.958  1.00  0.00           C
ATOM  10027  C25 POPEv 309      23.095 107.070  62.778  1.00  0.00           C
ATOM  10030  C26 POPEv 309      22.025 106.520  61.828  1.00  0.00           C
ATOM  10033  C27 POPEv 309      22.555 106.420  60.388  1.00  0.00           C
ATOM  10036  C28 POPEv 309      21.455 106.150  59.348  1.00  0.00           C
ATOM  10039  C29 POPEv 309      22.005 106.150  57.948  1.00  0.00           C
ATOM  10041 0C21 POPEv 309      22.145 107.230  57.148  1.00  0.00           C
ATOM  10043 1C21 POPEv 309      21.825 108.660  57.498  1.00  0.00           C
ATOM  10046 2C21 POPEv 309      23.065 109.570  57.388  1.00  0.00           C
ATOM  10049 3C21 POPEv 309      23.365 110.010  55.948  1.00  0.00           C
ATOM  10052 4C21 POPEv 309      24.745 110.660  55.758  1.00  0.00           C
ATOM  10055 5C21 POPEv 309      25.895 109.660  55.898  1.00  0.00           C
ATOM  10058 6C21 POPEv 309      27.215 110.170  55.308  1.00  0.00           C
ATOM  10061 7C21 POPEv 309      28.375 109.190  55.528  1.00  0.00           C
ATOM  10064 8C21 POPEv 309      29.725 109.690  55.008  1.00  0.00           C
ATOM  10068  C33 POPEv 309      17.765 109.430  65.838  1.00  0.00           C
ATOM  10071  C34 POPEv 309      17.535 110.090  64.478  1.00  0.00           C
ATOM  10074  C35 POPEv 309      16.555 109.350  63.558  1.00  0.00           C
ATOM  10077  C36 POPEv 309      16.315 110.140  62.258  1.00  0.00           C
ATOM  10080  C37 POPEv 309      15.155 109.630  61.408  1.00  0.00           C
ATOM  10083  C38 POPEv 309      15.055 110.420  60.088  1.00  0.00           C
ATOM  10086  C39 POPEv 309      13.955 109.940  59.128  1.00  0.00           C
ATOM  10089 0C31 POPEv 309      12.535 110.050  59.698  1.00  0.00           C
ATOM  10092 1C31 POPEv 309      11.475 110.240  58.598  1.00  0.00           C
ATOM  10095 2C31 POPEv 309      10.045 110.050  59.108  1.00  0.00           C
ATOM  10098 3C31 POPEv 309       9.665 108.570  59.258  1.00  0.00           C
ATOM  10101 4C31 POPEv 309       8.485 108.340  60.208  1.00  0.00           C
ATOM  10104 5C31 POPEv 309       8.165 106.850  60.388  1.00  0.00           C
ATOM  10107 6C31 POPEv 309       7.115 106.590  61.468  1.00  0.00           C
ATOM  10111  NH3 POPEw 310      53.845  46.120  72.008  1.00  0.00           N
ATOM  10115  C12 POPEw 310      54.095  45.820  73.458  1.00  0.00           C
ATOM  10118  C11 POPEw 310      54.585  44.360  73.688  1.00  0.00           C
ATOM  10121  P   POPEw 310      52.305  43.170  73.388  1.00  0.00           P
ATOM  10122  O13 POPEw 310      52.235  43.010  74.858  1.00  0.00           O
ATOM  10123  O14 POPEw 310      51.605  44.330  72.778  1.00  0.00           O
ATOM  10124  O11 POPEw 310      51.865  41.850  72.618  1.00  0.00           O
ATOM  10125  O12 POPEw 310      53.825  43.370  72.978  1.00  0.00           O
ATOM  10126  C1  POPEw 310      51.545  41.920  71.218  1.00  0.00           C
ATOM  10129  C2  POPEw 310      52.825  41.800  70.348  1.00  0.00           C
ATOM  10131  O21 POPEw 310      52.655  41.780  68.928  1.00  0.00           O
ATOM  10132  C21 POPEw 310      51.725  42.410  68.268  1.00  0.00           C
ATOM  10133  O22 POPEw 310      50.885  43.190  68.678  1.00  0.00           O
ATOM  10134  C22 POPEw 310      51.885  42.020  66.798  1.00  0.00           C
ATOM  10137  C3  POPEw 310      53.615  40.520  70.708  1.00  0.00           C
ATOM  10140  O31 POPEw 310      52.805  39.320  70.728  1.00  0.00           O
ATOM  10141  C31 POPEw 310      52.905  38.350  69.808  1.00  0.00           C
ATOM  10142  O32 POPEw 310      52.985  37.160  70.078  1.00  0.00           O
ATOM  10143  C32 POPEw 310      52.805  38.890  68.388  1.00  0.00           C
ATOM  10146  C23 POPEw 310      50.555  41.700  66.088  1.00  0.00           C
ATOM  10149  C24 POPEw 310      50.825  40.960  64.778  1.00  0.00           C
ATOM  10152  C25 POPEw 310      49.575  40.570  63.998  1.00  0.00           C
ATOM  10155  C26 POPEw 310      48.895  41.760  63.338  1.00  0.00           C
ATOM  10158  C27 POPEw 310      47.765  41.310  62.408  1.00  0.00           C
ATOM  10161  C28 POPEw 310      47.025  42.480  61.768  1.00  0.00           C
ATOM  10164  C29 POPEw 310      47.915  43.250  60.808  1.00  0.00           C
ATOM  10166 0C21 POPEw 310      47.745  43.350  59.478  1.00  0.00           C
ATOM  10168 1C21 POPEw 310      46.665  42.710  58.658  1.00  0.00           C
ATOM  10171 2C21 POPEw 310      47.255  41.800  57.568  1.00  0.00           C
ATOM  10174 3C21 POPEw 310      47.795  42.580  56.358  1.00  0.00           C
ATOM  10177 4C21 POPEw 310      48.105  41.670  55.168  1.00  0.00           C
ATOM  10180 5C21 POPEw 310      49.205  40.630  55.438  1.00  0.00           C
ATOM  10183 6C21 POPEw 310      49.485  39.750  54.218  1.00  0.00           C
ATOM  10186 7C21 POPEw 310      50.735  38.890  54.378  1.00  0.00           C
ATOM  10189 8C21 POPEw 310      50.855  37.810  53.308  1.00  0.00           C
ATOM  10193  C33 POPEw 310      53.035  37.790  67.338  1.00  0.00           C
ATOM  10196  C34 POPEw 310      54.525  37.530  67.088  1.00  0.00           C
ATOM  10199  C35 POPEw 310      55.275  38.600  66.268  1.00  0.00           C
ATOM  10202  C36 POPEw 310      55.175  38.390  64.748  1.00  0.00           C
ATOM  10205  C37 POPEw 310      54.025  39.180  64.118  1.00  0.00           C
ATOM  10208  C38 POPEw 310      53.825  38.930  62.608  1.00  0.00           C
ATOM  10211  C39 POPEw 310      53.435  40.220  61.888  1.00  0.00           C
ATOM  10214 0C31 POPEw 310      52.825  40.020  60.498  1.00  0.00           C
ATOM  10217 1C31 POPEw 310      52.505  41.370  59.858  1.00  0.00           C
ATOM  10220 2C31 POPEw 310      51.815  41.300  58.488  1.00  0.00           C
ATOM  10223 3C31 POPEw 310      51.295  42.670  58.038  1.00  0.00           C
ATOM  10226 4C31 POPEw 310      52.315  43.820  58.078  1.00  0.00           C
ATOM  10229 5C31 POPEw 310      51.765  45.120  57.488  1.00  0.00           C
ATOM  10232 6C31 POPEw 310      52.695  46.320  57.678  1.00  0.00           C
ATOM  10236  NH3 POPEx 311      55.715  54.810  74.398  1.00  0.00           N
ATOM  10240  C12 POPEx 311      54.625  54.030  75.068  1.00  0.00           C
ATOM  10243  C11 POPEx 311      55.155  53.200  76.248  1.00  0.00           C
ATOM  10246  P   POPEx 311      56.555  50.990  75.948  1.00  0.00           P
ATOM  10247  O13 POPEx 311      55.255  50.320  75.808  1.00  0.00           O
ATOM  10248  O14 POPEx 311      57.435  50.550  77.038  1.00  0.00           O
ATOM  10249  O11 POPEx 311      57.335  50.770  74.588  1.00  0.00           O
ATOM  10250  O12 POPEx 311      56.405  52.570  75.928  1.00  0.00           O
ATOM  10251  C1  POPEx 311      56.665  51.170  73.378  1.00  0.00           C
ATOM  10254  C2  POPEx 311      56.775  50.010  72.378  1.00  0.00           C
ATOM  10256  O21 POPEx 311      56.315  50.430  71.088  1.00  0.00           O
ATOM  10257  C21 POPEx 311      55.465  49.730  70.368  1.00  0.00           C
ATOM  10258  O22 POPEx 311      54.645  48.930  70.768  1.00  0.00           O
ATOM  10259  C22 POPEx 311      55.685  50.060  68.878  1.00  0.00           C
ATOM  10262  C3  POPEx 311      56.275  48.640  72.938  1.00  0.00           C
ATOM  10265  O31 POPEx 311      56.535  47.500  72.068  1.00  0.00           O
ATOM  10266  C31 POPEx 311      57.815  47.230  71.778  1.00  0.00           C
ATOM  10267  O32 POPEx 311      58.775  47.790  72.268  1.00  0.00           O
ATOM  10268  C32 POPEx 311      57.875  46.260  70.608  1.00  0.00           C
ATOM  10271  C23 POPEx 311      56.985  50.820  68.508  1.00  0.00           C
ATOM  10274  C24 POPEx 311      57.085  51.040  66.988  1.00  0.00           C
ATOM  10277  C25 POPEx 311      57.495  52.470  66.578  1.00  0.00           C
ATOM  10280  C26 POPEx 311      57.235  52.720  65.078  1.00  0.00           C
ATOM  10283  C27 POPEx 311      57.585  54.140  64.618  1.00  0.00           C
ATOM  10286  C28 POPEx 311      57.615  54.270  63.078  1.00  0.00           C
ATOM  10289  C29 POPEx 311      56.285  53.840  62.508  1.00  0.00           C
ATOM  10291 0C21 POPEx 311      55.375  54.610  61.898  1.00  0.00           C
ATOM  10293 1C21 POPEx 311      55.485  56.080  61.588  1.00  0.00           C
ATOM  10296 2C21 POPEx 311      55.335  56.310  60.078  1.00  0.00           C
ATOM  10299 3C21 POPEx 311      56.395  55.550  59.258  1.00  0.00           C
ATOM  10302 4C21 POPEx 311      56.755  56.260  57.948  1.00  0.00           C
ATOM  10305 5C21 POPEx 311      55.635  56.350  56.898  1.00  0.00           C
ATOM  10308 6C21 POPEx 311      55.345  55.020  56.198  1.00  0.00           C
ATOM  10311 7C21 POPEx 311      54.595  55.220  54.878  1.00  0.00           C
ATOM  10314 8C21 POPEx 311      54.305  53.930  54.108  1.00  0.00           C
ATOM  10318  C33 POPEx 311      59.065  46.600  69.688  1.00  0.00           C
ATOM  10321  C34 POPEx 311      59.135  45.690  68.458  1.00  0.00           C
ATOM  10324  C35 POPEx 311      60.315  46.040  67.528  1.00  0.00           C
ATOM  10327  C36 POPEx 311      60.075  47.320  66.718  1.00  0.00           C
ATOM  10330  C37 POPEx 311      61.065  47.540  65.568  1.00  0.00           C
ATOM  10333  C38 POPEx 311      60.965  46.560  64.378  1.00  0.00           C
ATOM  10336  C39 POPEx 311      62.055  45.480  64.388  1.00  0.00           C
ATOM  10339 0C31 POPEx 311      62.565  45.060  62.998  1.00  0.00           C
ATOM  10342 1C31 POPEx 311      64.025  44.590  63.078  1.00  0.00           C
ATOM  10345 2C31 POPEx 311      64.695  44.260  61.738  1.00  0.00           C
ATOM  10348 3C31 POPEx 311      64.705  45.450  60.768  1.00  0.00           C
ATOM  10351 4C31 POPEx 311      65.885  45.420  59.788  1.00  0.00           C
ATOM  10354 5C31 POPEx 311      65.665  46.330  58.578  1.00  0.00           C
ATOM  10357 6C31 POPEx 311      66.945  46.590  57.768  1.00  0.00           C
ATOM  10361  NH3 POPEy 312      94.485 102.170  72.928  1.00  0.00           N
ATOM  10365  C12 POPEy 312      95.765 102.120  73.698  1.00  0.00           C
ATOM  10368  C11 POPEy 312      95.555 101.560  75.118  1.00  0.00           C
ATOM  10371  P   POPEy 312      97.985 101.080  75.848  1.00  0.00           P
ATOM  10372  O13 POPEy 312      98.755 101.340  77.078  1.00  0.00           O
ATOM  10373  O14 POPEy 312      97.665  99.690  75.498  1.00  0.00           O
ATOM  10374  O11 POPEy 312      98.685 101.800  74.618  1.00  0.00           O
ATOM  10375  O12 POPEy 312      96.635 101.860  75.988  1.00  0.00           O
ATOM  10376  C1  POPEy 312      99.035 101.030  73.468  1.00  0.00           C
ATOM  10379  C2  POPEy 312      99.125 101.980  72.258  1.00  0.00           C
ATOM  10381  O21 POPEy 312      98.525 101.420  71.078  1.00  0.00           O
ATOM  10382  C21 POPEy 312      99.095 100.320  70.618  1.00  0.00           C
ATOM  10383  O22 POPEy 312     100.035  99.740  71.118  1.00  0.00           O
ATOM  10384  C22 POPEy 312      98.355  99.900  69.348  1.00  0.00           C
ATOM  10387  C3  POPEy 312     100.575 102.510  72.068  1.00  0.00           C
ATOM  10390  O31 POPEy 312     100.605 103.680  71.248  1.00  0.00           O
ATOM  10391  C31 POPEy 312     101.025 103.510  69.998  1.00  0.00           C
ATOM  10392  O32 POPEy 312     101.365 102.470  69.488  1.00  0.00           O
ATOM  10393  C32 POPEy 312     100.895 104.850  69.288  1.00  0.00           C
ATOM  10396  C23 POPEy 312      99.085 100.330  68.058  1.00  0.00           C
ATOM  10399  C24 POPEy 312      98.095 100.780  66.978  1.00  0.00           C
ATOM  10402  C25 POPEy 312      97.325  99.640  66.268  1.00  0.00           C
ATOM  10405  C26 POPEy 312      96.445 100.190  65.138  1.00  0.00           C
ATOM  10408  C27 POPEy 312      95.155 100.830  65.678  1.00  0.00           C
ATOM  10411  C28 POPEy 312      94.385 101.680  64.658  1.00  0.00           C
ATOM  10414  C29 POPEy 312      93.215 102.330  65.368  1.00  0.00           C
ATOM  10416 0C21 POPEy 312      91.965 102.440  64.898  1.00  0.00           C
ATOM  10418 1C21 POPEy 312      91.475 102.000  63.548  1.00  0.00           C
ATOM  10421 2C21 POPEy 312      91.825 103.060  62.478  1.00  0.00           C
ATOM  10424 3C21 POPEy 312      91.015 102.880  61.188  1.00  0.00           C
ATOM  10427 4C21 POPEy 312      91.005 104.130  60.288  1.00  0.00           C
ATOM  10430 5C21 POPEy 312      89.865 105.130  60.548  1.00  0.00           C
ATOM  10433 6C21 POPEy 312      90.015 105.960  61.828  1.00  0.00           C
ATOM  10436 7C21 POPEy 312      88.895 107.000  61.978  1.00  0.00           C
ATOM  10439 8C21 POPEy 312      88.835 107.670  63.358  1.00  0.00           C
ATOM  10443  C33 POPEy 312     100.875 104.770  67.758  1.00  0.00           C
ATOM  10446  C34 POPEy 312     100.905 106.190  67.178  1.00  0.00           C
ATOM  10449  C35 POPEy 312     100.705 106.210  65.658  1.00  0.00           C
ATOM  10452  C36 POPEy 312     101.785 105.440  64.898  1.00  0.00           C
ATOM  10455  C37 POPEy 312     101.695 105.710  63.398  1.00  0.00           C
ATOM  10458  C38 POPEy 312     102.795 105.000  62.608  1.00  0.00           C
ATOM  10461  C39 POPEy 312     102.775 105.400  61.138  1.00  0.00           C
ATOM  10464 0C31 POPEy 312     101.715 104.660  60.318  1.00  0.00           C
ATOM  10467 1C31 POPEy 312     101.445 105.330  58.968  1.00  0.00           C
ATOM  10470 2C31 POPEy 312     100.565 104.490  58.038  1.00  0.00           C
ATOM  10473 3C31 POPEy 312     101.325 103.300  57.458  1.00  0.00           C
ATOM  10476 4C31 POPEy 312     100.495 102.490  56.458  1.00  0.00           C
ATOM  10479 5C31 POPEy 312     101.285 101.310  55.898  1.00  0.00           C
ATOM  10482 6C31 POPEy 312     100.495 100.490  54.888  1.00  0.00           C
ATOM  10486  NH3 POPEz 313      76.485  75.140  71.458  1.00  0.00           N
ATOM  10490  C12 POPEz 313      76.095  75.240  70.008  1.00  0.00           C
ATOM  10493  C11 POPEz 313      75.055  74.170  69.638  1.00  0.00           C
ATOM  10496  P   POPEz 313      76.155  71.860  70.198  1.00  0.00           P
ATOM  10497  O13 POPEz 313      75.185  70.750  70.278  1.00  0.00           O
ATOM  10498  O14 POPEz 313      76.585  72.520  71.448  1.00  0.00           O
ATOM  10499  O11 POPEz 313      77.455  71.360  69.468  1.00  0.00           O
ATOM  10500  O12 POPEz 313      75.665  72.970  69.188  1.00  0.00           O
ATOM  10501  C1  POPEz 313      77.475  70.660  68.228  1.00  0.00           C
ATOM  10504  C2  POPEz 313      77.125  71.480  66.958  1.00  0.00           C
ATOM  10506  O21 POPEz 313      77.245  70.620  65.798  1.00  0.00           O
ATOM  10507  C21 POPEz 313      76.245  69.770  65.598  1.00  0.00           C
ATOM  10508  O22 POPEz 313      75.285  69.630  66.328  1.00  0.00           O
ATOM  10509  C22 POPEz 313      76.505  68.940  64.328  1.00  0.00           C
ATOM  10512  C3  POPEz 313      78.045  72.730  66.788  1.00  0.00           C
ATOM  10515  O31 POPEz 313      77.745  73.430  65.568  1.00  0.00           O
ATOM  10516  C31 POPEz 313      78.445  73.300  64.438  1.00  0.00           C
ATOM  10517  O32 POPEz 313      78.055  73.690  63.348  1.00  0.00           O
ATOM  10518  C32 POPEz 313      79.845  72.710  64.608  1.00  0.00           C
ATOM  10521  C23 POPEz 313      75.685  69.430  63.098  1.00  0.00           C
ATOM  10524  C24 POPEz 313      76.145  68.950  61.708  1.00  0.00           C
ATOM  10527  C25 POPEz 313      75.155  69.440  60.628  1.00  0.00           C
ATOM  10530  C26 POPEz 313      74.005  68.480  60.288  1.00  0.00           C
ATOM  10533  C27 POPEz 313      74.345  67.480  59.178  1.00  0.00           C
ATOM  10536  C28 POPEz 313      73.195  67.320  58.168  1.00  0.00           C
ATOM  10539  C29 POPEz 313      73.605  66.490  56.968  1.00  0.00           C
ATOM  10541 0C21 POPEz 313      73.505  66.840  55.668  1.00  0.00           C
ATOM  10543 1C21 POPEz 313      72.945  68.140  55.148  1.00  0.00           C
ATOM  10546 2C21 POPEz 313      71.415  68.220  55.298  1.00  0.00           C
ATOM  10549 3C21 POPEz 313      70.825  69.530  54.768  1.00  0.00           C
ATOM  10552 4C21 POPEz 313      69.355  69.670  55.178  1.00  0.00           C
ATOM  10555 5C21 POPEz 313      68.555  70.750  54.428  1.00  0.00           C
ATOM  10558 6C21 POPEz 313      69.105  72.180  54.548  1.00  0.00           C
ATOM  10561 7C21 POPEz 313      68.295  73.180  53.718  1.00  0.00           C
ATOM  10564 8C21 POPEz 313      68.845  74.610  53.788  1.00  0.00           C
ATOM  10568  C33 POPEz 313      80.605  72.760  63.258  1.00  0.00           C
ATOM  10571  C34 POPEz 313      82.025  72.190  63.298  1.00  0.00           C
ATOM  10574  C35 POPEz 313      82.705  72.350  61.938  1.00  0.00           C
ATOM  10577  C36 POPEz 313      84.005  71.570  61.758  1.00  0.00           C
ATOM  10580  C37 POPEz 313      84.585  71.800  60.348  1.00  0.00           C
ATOM  10583  C38 POPEz 313      85.865  71.020  60.078  1.00  0.00           C
ATOM  10586  C39 POPEz 313      86.235  71.000  58.588  1.00  0.00           C
ATOM  10589 0C31 POPEz 313      86.605  72.380  58.008  1.00  0.00           C
ATOM  10592 1C31 POPEz 313      86.675  72.330  56.478  1.00  0.00           C
ATOM  10595 2C31 POPEz 313      87.215  73.610  55.838  1.00  0.00           C
ATOM  10598 3C31 POPEz 313      87.235  73.490  54.308  1.00  0.00           C
ATOM  10601 4C31 POPEz 313      88.025  74.590  53.618  1.00  0.00           C
ATOM  10604 5C31 POPEz 313      88.115  74.350  52.098  1.00  0.00           C
ATOM  10607 6C31 POPEz 313      89.125  75.270  51.418  1.00  0.00           C
ATOM  10611  NH3 POPE0 314      45.785 113.050  29.488  1.00  0.00           N
ATOM  10615  C12 POPE0 314      44.675 113.880  30.088  1.00  0.00           C
ATOM  10618  C11 POPE0 314      43.495 114.100  29.118  1.00  0.00           C
ATOM  10621  P   POPE0 314      41.415 114.500  30.698  1.00  0.00           P
ATOM  10622  O13 POPE0 314      41.505 115.360  31.898  1.00  0.00           O
ATOM  10623  O14 POPE0 314      40.115 114.430  30.008  1.00  0.00           O
ATOM  10624  O11 POPE0 314      41.935 113.050  31.068  1.00  0.00           O
ATOM  10625  O12 POPE0 314      42.515 114.980  29.668  1.00  0.00           O
ATOM  10626  C1  POPE0 314      41.415 112.350  32.198  1.00  0.00           C
ATOM  10629  C2  POPE0 314      42.565 111.640  32.948  1.00  0.00           C
ATOM  10631  O21 POPE0 314      42.005 110.780  33.958  1.00  0.00           O
ATOM  10632  C21 POPE0 314      42.055 109.510  33.658  1.00  0.00           C
ATOM  10633  O22 POPE0 314      42.485 109.020  32.628  1.00  0.00           O
ATOM  10634  C22 POPE0 314      41.505 108.720  34.828  1.00  0.00           C
ATOM  10637  C3  POPE0 314      43.475 112.630  33.698  1.00  0.00           C
ATOM  10640  O31 POPE0 314      44.705 112.000  34.118  1.00  0.00           O
ATOM  10641  C31 POPE0 314      45.205 112.080  35.358  1.00  0.00           C
ATOM  10642  O32 POPE0 314      46.285 111.630  35.658  1.00  0.00           O
ATOM  10643  C32 POPE0 314      44.315 112.750  36.398  1.00  0.00           C
ATOM  10646  C23 POPE0 314      41.805 107.220  34.638  1.00  0.00           C
ATOM  10649  C24 POPE0 314      41.225 106.390  35.788  1.00  0.00           C
ATOM  10652  C25 POPE0 314      41.205 104.890  35.468  1.00  0.00           C
ATOM  10655  C26 POPE0 314      42.575 104.270  35.208  1.00  0.00           C
ATOM  10658  C27 POPE0 314      42.485 102.750  35.048  1.00  0.00           C
ATOM  10661  C28 POPE0 314      43.825 102.070  34.698  1.00  0.00           C
ATOM  10664  C29 POPE0 314      44.865 102.210  35.778  1.00  0.00           C
ATOM  10666 0C21 POPE0 314      45.415 101.210  36.488  1.00  0.00           C
ATOM  10668 1C21 POPE0 314      45.135  99.740  36.358  1.00  0.00           C
ATOM  10671 2C21 POPE0 314      46.325  98.910  36.888  1.00  0.00           C
ATOM  10674 3C21 POPE0 314      46.025  97.410  36.918  1.00  0.00           C
ATOM  10677 4C21 POPE0 314      47.265  96.540  37.128  1.00  0.00           C
ATOM  10680 5C21 POPE0 314      48.055  96.770  38.428  1.00  0.00           C
ATOM  10683 6C21 POPE0 314      47.285  96.410  39.698  1.00  0.00           C
ATOM  10686 7C21 POPE0 314      48.215  96.270  40.918  1.00  0.00           C
ATOM  10689 8C21 POPE0 314      47.465  96.000  42.218  1.00  0.00           C
ATOM  10693  C33 POPE0 314      44.985 112.730  37.798  1.00  0.00           C
ATOM  10696  C34 POPE0 314      44.075 113.220  38.938  1.00  0.00           C
ATOM  10699  C35 POPE0 314      44.805 113.280  40.298  1.00  0.00           C
ATOM  10702  C36 POPE0 314      45.445 111.950  40.708  1.00  0.00           C
ATOM  10705  C37 POPE0 314      45.845 111.920  42.188  1.00  0.00           C
ATOM  10708  C38 POPE0 314      46.665 110.670  42.568  1.00  0.00           C
ATOM  10711  C39 POPE0 314      47.175 110.680  44.018  1.00  0.00           C
ATOM  10714 0C31 POPE0 314      46.065 111.040  45.018  1.00  0.00           C
ATOM  10717 1C31 POPE0 314      46.485 110.950  46.488  1.00  0.00           C
ATOM  10720 2C31 POPE0 314      45.335 111.340  47.428  1.00  0.00           C
ATOM  10723 3C31 POPE0 314      44.735 112.710  47.118  1.00  0.00           C
ATOM  10726 4C31 POPE0 314      44.025 113.360  48.308  1.00  0.00           C
ATOM  10729 5C31 POPE0 314      43.595 114.810  48.008  1.00  0.00           C
ATOM  10732 6C31 POPE0 314      43.065 115.560  49.228  1.00  0.00           C
ATOM  10736  NH3 POPE1 315      65.915   8.450  27.768  1.00  0.00           N
ATOM  10740  C12 POPE1 315      65.625   9.370  26.608  1.00  0.00           C
ATOM  10743  C11 POPE1 315      64.195   9.240  26.088  1.00  0.00           C
ATOM  10746  P   POPE1 315      61.725   9.150  26.948  1.00  0.00           P
ATOM  10747  O13 POPE1 315      60.765  10.270  27.088  1.00  0.00           O
ATOM  10748  O14 POPE1 315      61.545   8.230  25.808  1.00  0.00           O
ATOM  10749  O11 POPE1 315      61.705   8.270  28.248  1.00  0.00           O
ATOM  10750  O12 POPE1 315      63.225   9.660  27.048  1.00  0.00           O
ATOM  10751  C1  POPE1 315      61.635   8.860  29.548  1.00  0.00           C
ATOM  10754  C2  POPE1 315      60.185   8.790  30.058  1.00  0.00           C
ATOM  10756  O21 POPE1 315      60.085   9.280  31.398  1.00  0.00           O
ATOM  10757  C21 POPE1 315      59.455  10.420  31.528  1.00  0.00           C
ATOM  10758  O22 POPE1 315      59.325  11.270  30.648  1.00  0.00           O
ATOM  10759  C22 POPE1 315      58.955  10.540  32.948  1.00  0.00           C
ATOM  10762  C3  POPE1 315      59.685   7.320  30.068  1.00  0.00           C
ATOM  10765  O31 POPE1 315      58.445   7.170  30.778  1.00  0.00           O
ATOM  10766  C31 POPE1 315      58.395   6.940  32.108  1.00  0.00           C
ATOM  10767  O32 POPE1 315      57.365   6.960  32.758  1.00  0.00           O
ATOM  10768  C32 POPE1 315      59.755   6.620  32.748  1.00  0.00           C
ATOM  10771  C23 POPE1 315      60.095  10.860  33.938  1.00  0.00           C
ATOM  10774  C24 POPE1 315      59.725  10.540  35.398  1.00  0.00           C
ATOM  10777  C25 POPE1 315      58.445  11.210  35.908  1.00  0.00           C
ATOM  10780  C26 POPE1 315      58.175  10.870  37.388  1.00  0.00           C
ATOM  10783  C27 POPE1 315      56.875  11.500  37.898  1.00  0.00           C
ATOM  10786  C28 POPE1 315      56.595  11.250  39.398  1.00  0.00           C
ATOM  10789  C29 POPE1 315      57.545  12.000  40.288  1.00  0.00           C
ATOM  10791 0C21 POPE1 315      57.355  12.270  41.598  1.00  0.00           C
ATOM  10793 1C21 POPE1 315      56.195  11.830  42.448  1.00  0.00           C
ATOM  10796 2C21 POPE1 315      56.625  10.940  43.628  1.00  0.00           C
ATOM  10799 3C21 POPE1 315      57.475  11.660  44.688  1.00  0.00           C
ATOM  10802 4C21 POPE1 315      57.835  10.750  45.878  1.00  0.00           C
ATOM  10805 5C21 POPE1 315      58.915  11.340  46.808  1.00  0.00           C
ATOM  10808 6C21 POPE1 315      58.455  12.560  47.608  1.00  0.00           C
ATOM  10811 7C21 POPE1 315      59.585  13.170  48.458  1.00  0.00           C
ATOM  10814 8C21 POPE1 315      59.095  14.270  49.398  1.00  0.00           C
ATOM  10818  C33 POPE1 315      59.745   6.520  34.288  1.00  0.00           C
ATOM  10821  C34 POPE1 315      61.185   6.480  34.818  1.00  0.00           C
ATOM  10824  C35 POPE1 315      61.285   6.330  36.338  1.00  0.00           C
ATOM  10827  C36 POPE1 315      60.465   7.330  37.158  1.00  0.00           C
ATOM  10830  C37 POPE1 315      60.595   7.000  38.638  1.00  0.00           C
ATOM  10833  C38 POPE1 315      59.875   7.990  39.568  1.00  0.00           C
ATOM  10836  C39 POPE1 315      59.875   7.490  41.018  1.00  0.00           C
ATOM  10839 0C31 POPE1 315      61.285   7.200  41.548  1.00  0.00           C
ATOM  10842 1C31 POPE1 315      61.285   6.630  42.968  1.00  0.00           C
ATOM  10845 2C31 POPE1 315      62.665   6.700  43.638  1.00  0.00           C
ATOM  10848 3C31 POPE1 315      63.005   8.120  44.108  1.00  0.00           C
ATOM  10851 4C31 POPE1 315      64.325   8.220  44.868  1.00  0.00           C
ATOM  10854 5C31 POPE1 315      64.415   9.500  45.708  1.00  0.00           C
ATOM  10857 6C31 POPE1 315      65.775   9.720  46.368  1.00  0.00           C
ATOM  10861  NH3 POPE2 316      16.505  44.490  75.758  1.00  0.00           N
ATOM  10865  C12 POPE2 316      16.435  45.640  76.718  1.00  0.00           C
ATOM  10868  C11 POPE2 316      17.125  45.270  78.028  1.00  0.00           C
ATOM  10871  P   POPE2 316      19.645  44.690  78.518  1.00  0.00           P
ATOM  10872  O13 POPE2 316      20.865  45.510  78.688  1.00  0.00           O
ATOM  10873  O14 POPE2 316      19.145  43.990  79.718  1.00  0.00           O
ATOM  10874  O11 POPE2 316      19.845  43.600  77.398  1.00  0.00           O
ATOM  10875  O12 POPE2 316      18.505  45.570  77.898  1.00  0.00           O
ATOM  10876  C1  POPE2 316      20.865  42.590  77.438  1.00  0.00           C
ATOM  10879  C2  POPE2 316      21.815  42.760  76.228  1.00  0.00           C
ATOM  10881  O21 POPE2 316      22.365  41.470  75.868  1.00  0.00           O
ATOM  10882  C21 POPE2 316      22.725  41.360  74.588  1.00  0.00           C
ATOM  10883  O22 POPE2 316      22.445  42.180  73.718  1.00  0.00           O
ATOM  10884  C22 POPE2 316      23.575  40.120  74.328  1.00  0.00           C
ATOM  10887  C3  POPE2 316      22.955  43.780  76.528  1.00  0.00           C
ATOM  10890  O31 POPE2 316      23.535  44.260  75.308  1.00  0.00           O
ATOM  10891  C31 POPE2 316      23.185  45.450  74.888  1.00  0.00           C
ATOM  10892  O32 POPE2 316      22.815  46.390  75.598  1.00  0.00           O
ATOM  10893  C32 POPE2 316      23.155  45.400  73.358  1.00  0.00           C
ATOM  10896  C23 POPE2 316      24.245  40.110  72.928  1.00  0.00           C
ATOM  10899  C24 POPE2 316      25.555  39.290  72.948  1.00  0.00           C
ATOM  10902  C25 POPE2 316      26.135  39.040  71.538  1.00  0.00           C
ATOM  10905  C26 POPE2 316      27.355  39.900  71.158  1.00  0.00           C
ATOM  10908  C27 POPE2 316      27.955  39.430  69.808  1.00  0.00           C
ATOM  10911  C28 POPE2 316      29.285  40.110  69.448  1.00  0.00           C
ATOM  10914  C29 POPE2 316      30.105  39.270  68.488  1.00  0.00           C
ATOM  10916 0C21 POPE2 316      30.445  39.570  67.218  1.00  0.00           C
ATOM  10918 1C21 POPE2 316      30.055  40.790  66.428  1.00  0.00           C
ATOM  10921 2C21 POPE2 316      30.025  40.500  64.898  1.00  0.00           C
ATOM  10924 3C21 POPE2 316      28.865  39.590  64.468  1.00  0.00           C
ATOM  10927 4C21 POPE2 316      29.015  38.980  63.058  1.00  0.00           C
ATOM  10930 5C21 POPE2 316      29.235  40.000  61.928  1.00  0.00           C
ATOM  10933 6C21 POPE2 316      29.115  39.350  60.538  1.00  0.00           C
ATOM  10936 7C21 POPE2 316      29.235  40.360  59.388  1.00  0.00           C
ATOM  10939 8C21 POPE2 316      29.055  39.730  57.998  1.00  0.00           C
ATOM  10943  C33 POPE2 316      21.695  45.280  72.858  1.00  0.00           C
ATOM  10946  C34 POPE2 316      21.575  44.680  71.448  1.00  0.00           C
ATOM  10949  C35 POPE2 316      20.185  44.070  71.208  1.00  0.00           C
ATOM  10952  C36 POPE2 316      20.045  43.320  69.868  1.00  0.00           C
ATOM  10955  C37 POPE2 316      18.785  42.450  69.828  1.00  0.00           C
ATOM  10958  C38 POPE2 316      18.545  41.660  68.518  1.00  0.00           C
ATOM  10961  C39 POPE2 316      19.695  40.730  68.098  1.00  0.00           C
ATOM  10964 0C31 POPE2 316      19.375  40.010  66.778  1.00  0.00           C
ATOM  10967 1C31 POPE2 316      20.395  38.970  66.288  1.00  0.00           C
ATOM  10970 2C31 POPE2 316      19.865  38.090  65.138  1.00  0.00           C
ATOM  10973 3C31 POPE2 316      19.245  38.860  63.948  1.00  0.00           C
ATOM  10976 4C31 POPE2 316      18.905  37.990  62.728  1.00  0.00           C
ATOM  10979 5C31 POPE2 316      19.525  38.510  61.418  1.00  0.00           C
ATOM  10982 6C31 POPE2 316      18.875  37.920  60.158  1.00  0.00           C
ATOM  10986  NH3 POPE3 317     117.985 104.010  72.258  1.00  0.00           N
ATOM  10990  C12 POPE3 317     117.565 105.420  72.588  1.00  0.00           C
ATOM  10993  C11 POPE3 317     118.565 106.070  73.558  1.00  0.00           C
ATOM  10996  P   POPE3 317     118.815 108.520  72.688  1.00  0.00           P
ATOM  10997  O13 POPE3 317     117.645 109.310  72.258  1.00  0.00           O
ATOM  10998  O14 POPE3 317     119.925 109.270  73.298  1.00  0.00           O
ATOM  10999  O11 POPE3 317     119.315 107.650  71.458  1.00  0.00           O
ATOM  11000  O12 POPE3 317     118.255 107.450  73.738  1.00  0.00           O
ATOM  11001  C1  POPE3 317     120.555 107.830  70.768  1.00  0.00           C
ATOM  11004  C2  POPE3 317     120.355 107.910  69.208  1.00  0.00           C
ATOM  11006  O21 POPE3 317     119.865 106.630  68.728  1.00  0.00           O
ATOM  11007  C21 POPE3 317     119.015 106.730  67.708  1.00  0.00           C
ATOM  11008  O22 POPE3 317     118.555 107.750  67.248  1.00  0.00           O
ATOM  11009  C22 POPE3 317     118.655 105.330  67.208  1.00  0.00           C
ATOM  11012  C3  POPE3 317     121.665 108.260  68.428  1.00  0.00           C
ATOM  11015  O31 POPE3 317     121.445 108.350  66.998  1.00  0.00           O
ATOM  11016  C31 POPE3 317     120.985 109.530  66.578  1.00  0.00           C
ATOM  11017  O32 POPE3 317     120.925 110.540  67.288  1.00  0.00           O
ATOM  11018  C32 POPE3 317     120.485 109.410  65.148  1.00  0.00           C
ATOM  11021  C23 POPE3 317     118.275 105.330  65.708  1.00  0.00           C
ATOM  11024  C24 POPE3 317     119.455 105.510  64.738  1.00  0.00           C
ATOM  11027  C25 POPE3 317     119.005 105.930  63.328  1.00  0.00           C
ATOM  11030  C26 POPE3 317     117.995 104.960  62.688  1.00  0.00           C
ATOM  11033  C27 POPE3 317     117.915 105.110  61.158  1.00  0.00           C
ATOM  11036  C28 POPE3 317     116.815 104.220  60.538  1.00  0.00           C
ATOM  11039  C29 POPE3 317     116.755 104.380  59.038  1.00  0.00           C
ATOM  11041 0C21 POPE3 317     116.945 103.430  58.098  1.00  0.00           C
ATOM  11043 1C21 POPE3 317     117.215 101.970  58.308  1.00  0.00           C
ATOM  11046 2C21 POPE3 317     116.545 101.060  57.248  1.00  0.00           C
ATOM  11049 3C21 POPE3 317     115.025 100.910  57.418  1.00  0.00           C
ATOM  11052 4C21 POPE3 317     114.175 101.430  56.238  1.00  0.00           C
ATOM  11055 5C21 POPE3 317     114.265 102.950  56.028  1.00  0.00           C
ATOM  11058 6C21 POPE3 317     113.245 103.480  55.008  1.00  0.00           C
ATOM  11061 7C21 POPE3 317     113.405 104.990  54.748  1.00  0.00           C
ATOM  11064 8C21 POPE3 317     112.375 105.540  53.758  1.00  0.00           C
ATOM  11068  C33 POPE3 317     120.485 110.770  64.408  1.00  0.00           C
ATOM  11071  C34 POPE3 317     119.575 110.780  63.168  1.00  0.00           C
ATOM  11074  C35 POPE3 317     119.615 112.150  62.468  1.00  0.00           C
ATOM  11077  C36 POPE3 317     118.305 112.590  61.818  1.00  0.00           C
ATOM  11080  C37 POPE3 317     118.035 111.970  60.438  1.00  0.00           C
ATOM  11083  C38 POPE3 317     116.855 112.630  59.708  1.00  0.00           C
ATOM  11086  C39 POPE3 317     117.145 114.050  59.168  1.00  0.00           C
ATOM  11089 0C31 POPE3 317     117.905 114.070  57.828  1.00  0.00           C
ATOM  11092 1C31 POPE3 317     118.235 115.500  57.388  1.00  0.00           C
ATOM  11095 2C31 POPE3 317     118.995 115.580  56.058  1.00  0.00           C
ATOM  11098 3C31 POPE3 317     119.605 116.960  55.738  1.00  0.00           C
ATOM  11101 4C31 POPE3 317     118.605 118.080  55.388  1.00  0.00           C
ATOM  11104 5C31 POPE3 317     117.875 118.690  56.588  1.00  0.00           C
ATOM  11107 6C31 POPE3 317     117.525 120.170  56.408  1.00  0.00           C
ATOM  11111  NH3 POPE4 318      85.725  80.650  74.598  1.00  0.00           N
ATOM  11115  C12 POPE4 318      86.795  80.590  75.648  1.00  0.00           C
ATOM  11118  C11 POPE4 318      87.565  79.260  75.608  1.00  0.00           C
ATOM  11121  P   POPE4 318      89.115  77.810  74.168  1.00  0.00           P
ATOM  11122  O13 POPE4 318      88.575  76.570  74.738  1.00  0.00           O
ATOM  11123  O14 POPE4 318      90.405  78.310  74.698  1.00  0.00           O
ATOM  11124  O11 POPE4 318      89.305  77.570  72.628  1.00  0.00           O
ATOM  11125  O12 POPE4 318      88.055  78.990  74.288  1.00  0.00           O
ATOM  11126  C1  POPE4 318      88.965  78.600  71.718  1.00  0.00           C
ATOM  11129  C2  POPE4 318      89.545  78.270  70.328  1.00  0.00           C
ATOM  11131  O21 POPE4 318      89.055  79.130  69.258  1.00  0.00           O
ATOM  11132  C21 POPE4 318      88.445  80.310  69.448  1.00  0.00           C
ATOM  11133  O22 POPE4 318      88.325  80.930  70.478  1.00  0.00           O
ATOM  11134  C22 POPE4 318      87.835  80.750  68.118  1.00  0.00           C
ATOM  11137  C3  POPE4 318      89.315  76.760  69.968  1.00  0.00           C
ATOM  11140  O31 POPE4 318      89.345  76.500  68.538  1.00  0.00           O
ATOM  11141  C31 POPE4 318      90.555  76.260  68.038  1.00  0.00           C
ATOM  11142  O32 POPE4 318      91.565  76.090  68.688  1.00  0.00           O
ATOM  11143  C32 POPE4 318      90.495  76.260  66.508  1.00  0.00           C
ATOM  11146  C23 POPE4 318      88.815  81.240  67.038  1.00  0.00           C
ATOM  11149  C24 POPE4 318      88.115  81.240  65.678  1.00  0.00           C
ATOM  11152  C25 POPE4 318      88.945  81.860  64.548  1.00  0.00           C
ATOM  11155  C26 POPE4 318      88.335  81.730  63.148  1.00  0.00           C
ATOM  11158  C27 POPE4 318      89.155  82.470  62.088  1.00  0.00           C
ATOM  11161  C28 POPE4 318      88.505  82.380  60.698  1.00  0.00           C
ATOM  11164  C29 POPE4 318      89.125  83.370  59.748  1.00  0.00           C
ATOM  11166 0C21 POPE4 318      89.805  83.080  58.628  1.00  0.00           C
ATOM  11168 1C21 POPE4 318      90.145  81.700  58.148  1.00  0.00           C
ATOM  11171 2C21 POPE4 318      91.455  81.680  57.348  1.00  0.00           C
ATOM  11174 3C21 POPE4 318      92.695  82.080  58.178  1.00  0.00           C
ATOM  11177 4C21 POPE4 318      94.015  81.740  57.468  1.00  0.00           C
ATOM  11180 5C21 POPE4 318      94.155  82.390  56.078  1.00  0.00           C
ATOM  11183 6C21 POPE4 318      95.385  81.880  55.328  1.00  0.00           C
ATOM  11186 7C21 POPE4 318      95.345  82.210  53.828  1.00  0.00           C
ATOM  11189 8C21 POPE4 318      96.445  81.510  53.038  1.00  0.00           C
ATOM  11193  C33 POPE4 318      90.545  77.690  65.888  1.00  0.00           C
ATOM  11196  C34 POPE4 318      89.955  77.750  64.468  1.00  0.00           C
ATOM  11199  C35 POPE4 318      90.575  76.770  63.458  1.00  0.00           C
ATOM  11202  C36 POPE4 318      92.055  77.040  63.148  1.00  0.00           C
ATOM  11205  C37 POPE4 318      92.615  76.130  62.038  1.00  0.00           C
ATOM  11208  C38 POPE4 318      94.105  76.400  61.758  1.00  0.00           C
ATOM  11211  C39 POPE4 318      94.735  75.500  60.688  1.00  0.00           C
ATOM  11214 0C31 POPE4 318      94.035  75.570  59.318  1.00  0.00           C
ATOM  11217 1C31 POPE4 318      94.875  74.930  58.198  1.00  0.00           C
ATOM  11220 2C31 POPE4 318      94.315  75.230  56.798  1.00  0.00           C
ATOM  11223 3C31 POPE4 318      95.215  74.710  55.668  1.00  0.00           C
ATOM  11226 4C31 POPE4 318      94.865  75.300  54.298  1.00  0.00           C
ATOM  11229 5C31 POPE4 318      95.795  74.820  53.188  1.00  0.00           C
ATOM  11232 6C31 POPE4 318      95.515  75.490  51.838  1.00  0.00           C
ATOM  11236  NH3 POPE5 319      54.985  33.470  74.888  1.00  0.00           N
ATOM  11240  C12 POPE5 319      55.485  34.030  73.588  1.00  0.00           C
ATOM  11243  C11 POPE5 319      54.695  35.280  73.138  1.00  0.00           C
ATOM  11246  P   POPE5 319      55.545  37.090  74.958  1.00  0.00           P
ATOM  11247  O13 POPE5 319      54.975  38.420  75.288  1.00  0.00           O
ATOM  11248  O14 POPE5 319      55.895  36.230  76.108  1.00  0.00           O
ATOM  11249  O11 POPE5 319      56.815  37.250  73.998  1.00  0.00           O
ATOM  11250  O12 POPE5 319      54.475  36.270  74.148  1.00  0.00           O
ATOM  11251  C1  POPE5 319      57.565  38.490  73.928  1.00  0.00           C
ATOM  11254  C2  POPE5 319      57.645  39.110  72.488  1.00  0.00           C
ATOM  11256  O21 POPE5 319      58.605  38.380  71.688  1.00  0.00           O
ATOM  11257  C21 POPE5 319      58.225  38.130  70.428  1.00  0.00           C
ATOM  11258  O22 POPE5 319      57.175  38.480  69.918  1.00  0.00           O
ATOM  11259  C22 POPE5 319      59.275  37.240  69.768  1.00  0.00           C
ATOM  11262  C3  POPE5 319      57.975  40.640  72.508  1.00  0.00           C
ATOM  11265  O31 POPE5 319      58.105  41.160  71.168  1.00  0.00           O
ATOM  11266  C31 POPE5 319      57.235  42.090  70.768  1.00  0.00           C
ATOM  11267  O32 POPE5 319      56.455  42.690  71.478  1.00  0.00           O
ATOM  11268  C32 POPE5 319      57.245  42.190  69.248  1.00  0.00           C
ATOM  11271  C23 POPE5 319      59.345  37.400  68.228  1.00  0.00           C
ATOM  11274  C24 POPE5 319      60.325  36.410  67.578  1.00  0.00           C
ATOM  11277  C25 POPE5 319      60.585  36.670  66.078  1.00  0.00           C
ATOM  11280  C26 POPE5 319      59.425  36.230  65.178  1.00  0.00           C
ATOM  11283  C27 POPE5 319      59.565  36.630  63.698  1.00  0.00           C
ATOM  11286  C28 POPE5 319      58.285  36.330  62.888  1.00  0.00           C
ATOM  11289  C29 POPE5 319      58.085  34.860  62.568  1.00  0.00           C
ATOM  11291 0C21 POPE5 319      58.085  34.300  61.348  1.00  0.00           C
ATOM  11293 1C21 POPE5 319      58.325  35.010  60.038  1.00  0.00           C
ATOM  11296 2C21 POPE5 319      59.015  34.140  58.968  1.00  0.00           C
ATOM  11299 3C21 POPE5 319      58.805  34.650  57.528  1.00  0.00           C
ATOM  11302 4C21 POPE5 319      59.385  36.040  57.238  1.00  0.00           C
ATOM  11305 5C21 POPE5 319      60.905  36.040  57.028  1.00  0.00           C
ATOM  11308 6C21 POPE5 319      61.475  37.440  56.818  1.00  0.00           C
ATOM  11311 7C21 POPE5 319      63.005  37.470  56.718  1.00  0.00           C
ATOM  11314 8C21 POPE5 319      63.585  38.870  56.568  1.00  0.00           C
ATOM  11318  C33 POPE5 319      56.065  43.020  68.698  1.00  0.00           C
ATOM  11321  C34 POPE5 319      55.635  42.620  67.268  1.00  0.00           C
ATOM  11324  C35 POPE5 319      56.535  43.170  66.148  1.00  0.00           C
ATOM  11327  C36 POPE5 319      56.245  44.640  65.838  1.00  0.00           C
ATOM  11330  C37 POPE5 319      57.105  45.170  64.688  1.00  0.00           C
ATOM  11333  C38 POPE5 319      56.975  46.690  64.468  1.00  0.00           C
ATOM  11336  C39 POPE5 319      55.585  47.140  64.038  1.00  0.00           C
ATOM  11339 0C31 POPE5 319      55.565  48.580  63.508  1.00  0.00           C
ATOM  11342 1C31 POPE5 319      54.355  48.850  62.608  1.00  0.00           C
ATOM  11345 2C31 POPE5 319      54.355  50.280  62.028  1.00  0.00           C
ATOM  11348 3C31 POPE5 319      53.705  50.380  60.638  1.00  0.00           C
ATOM  11351 4C31 POPE5 319      52.325  49.730  60.508  1.00  0.00           C
ATOM  11354 5C31 POPE5 319      51.705  49.960  59.118  1.00  0.00           C
ATOM  11357 6C31 POPE5 319      50.365  49.260  58.908  1.00  0.00           C
ATOM  11361  NH3 POPE6 320     118.395  57.780  35.468  1.00  0.00           N
ATOM  11365  C12 POPE6 320     117.685  58.010  34.168  1.00  0.00           C
ATOM  11368  C11 POPE6 320     117.175  56.710  33.538  1.00  0.00           C
ATOM  11371  P   POPE6 320     117.965  54.230  33.288  1.00  0.00           P
ATOM  11372  O13 POPE6 320     117.155  53.800  34.448  1.00  0.00           O
ATOM  11373  O14 POPE6 320     117.445  53.930  31.938  1.00  0.00           O
ATOM  11374  O11 POPE6 320     119.415  53.640  33.478  1.00  0.00           O
ATOM  11375  O12 POPE6 320     118.255  55.780  33.398  1.00  0.00           O
ATOM  11376  C1  POPE6 320     120.385  54.330  34.278  1.00  0.00           C
ATOM  11379  C2  POPE6 320     120.145  54.170  35.808  1.00  0.00           C
ATOM  11381  O21 POPE6 320     121.295  54.730  36.468  1.00  0.00           O
ATOM  11382  C21 POPE6 320     121.255  55.530  37.538  1.00  0.00           C
ATOM  11383  O22 POPE6 320     122.205  56.200  37.908  1.00  0.00           O
ATOM  11384  C22 POPE6 320     119.925  55.530  38.308  1.00  0.00           C
ATOM  11387  C3  POPE6 320     119.955  52.670  36.168  1.00  0.00           C
ATOM  11390  O31 POPE6 320     120.225  52.420  37.548  1.00  0.00           O
ATOM  11391  C31 POPE6 320     121.305  51.710  37.878  1.00  0.00           C
ATOM  11392  O32 POPE6 320     122.015  51.080  37.108  1.00  0.00           O
ATOM  11393  C32 POPE6 320     121.525  51.920  39.378  1.00  0.00           C
ATOM  11396  C23 POPE6 320     120.095  56.150  39.718  1.00  0.00           C
ATOM  11399  C24 POPE6 320     120.805  55.190  40.688  1.00  0.00           C
ATOM  11402  C25 POPE6 320     121.315  55.830  41.978  1.00  0.00           C
ATOM  11405  C26 POPE6 320     121.555  54.750  43.038  1.00  0.00           C
ATOM  11408  C27 POPE6 320     122.105  55.250  44.378  1.00  0.00           C
ATOM  11411  C28 POPE6 320     122.185  54.060  45.358  1.00  0.00           C
ATOM  11414  C29 POPE6 320     122.665  54.380  46.748  1.00  0.00           C
ATOM  11416 0C21 POPE6 320     123.085  53.430  47.598  1.00  0.00           C
ATOM  11418 1C21 POPE6 320     123.145  51.950  47.278  1.00  0.00           C
ATOM  11421 2C21 POPE6 320     124.195  51.180  48.098  1.00  0.00           C
ATOM  11424 3C21 POPE6 320     123.865  51.090  49.588  1.00  0.00           C
ATOM  11427 4C21 POPE6 320     125.015  50.530  50.428  1.00  0.00           C
ATOM  11430 5C21 POPE6 320     124.765  50.790  51.918  1.00  0.00           C
ATOM  11433 6C21 POPE6 320     125.955  50.460  52.818  1.00  0.00           C
ATOM  11436 7C21 POPE6 320     125.695  50.890  54.268  1.00  0.00           C
ATOM  11439 8C21 POPE6 320     126.795  50.500  55.248  1.00  0.00           C
ATOM  11443  C33 POPE6 320     121.705  50.600  40.148  1.00  0.00           C
ATOM  11446  C34 POPE6 320     121.625  50.780  41.668  1.00  0.00           C
ATOM  11449  C35 POPE6 320     122.065  49.510  42.398  1.00  0.00           C
ATOM  11452  C36 POPE6 320     121.915  49.620  43.918  1.00  0.00           C
ATOM  11455  C37 POPE6 320     122.355  48.340  44.648  1.00  0.00           C
ATOM  11458  C38 POPE6 320     121.945  48.340  46.128  1.00  0.00           C
ATOM  11461  C39 POPE6 320     122.165  46.980  46.808  1.00  0.00           C
ATOM  11464 0C31 POPE6 320     123.355  46.960  47.768  1.00  0.00           C
ATOM  11467 1C31 POPE6 320     123.545  45.580  48.418  1.00  0.00           C
ATOM  11470 2C31 POPE6 320     124.575  45.540  49.548  1.00  0.00           C
ATOM  11473 3C31 POPE6 320     124.015  46.090  50.868  1.00  0.00           C
ATOM  11476 4C31 POPE6 320     125.065  46.120  51.998  1.00  0.00           C
ATOM  11479 5C31 POPE6 320     124.505  46.730  53.288  1.00  0.00           C
ATOM  11482 6C31 POPE6 320     125.555  46.840  54.398  1.00  0.00           C
ATOM  11486  NH3 POPE7 321       9.675  21.280  76.128  1.00  0.00           N
ATOM  11490  C12 POPE7 321       8.915  20.050  76.538  1.00  0.00           C
ATOM  11493  C11 POPE7 321       9.535  18.810  75.908  1.00  0.00           C
ATOM  11496  P   POPE7 321      11.415  17.050  76.298  1.00  0.00           P
ATOM  11497  O13 POPE7 321      12.875  17.320  76.358  1.00  0.00           O
ATOM  11498  O14 POPE7 321      10.845  15.960  77.108  1.00  0.00           O
ATOM  11499  O11 POPE7 321      10.945  16.840  74.788  1.00  0.00           O
ATOM  11500  O12 POPE7 321      10.675  18.410  76.658  1.00  0.00           O
ATOM  11501  C1  POPE7 321      11.805  16.250  73.808  1.00  0.00           C
ATOM  11504  C2  POPE7 321      12.245  17.330  72.798  1.00  0.00           C
ATOM  11506  O21 POPE7 321      12.765  16.780  71.568  1.00  0.00           O
ATOM  11507  C21 POPE7 321      11.835  16.440  70.698  1.00  0.00           C
ATOM  11508  O22 POPE7 321      10.685  16.120  70.978  1.00  0.00           O
ATOM  11509  C22 POPE7 321      12.355  16.630  69.268  1.00  0.00           C
ATOM  11512  C3  POPE7 321      13.305  18.280  73.448  1.00  0.00           C
ATOM  11515  O31 POPE7 321      14.235  18.880  72.538  1.00  0.00           O
ATOM  11516  C31 POPE7 321      13.745  19.670  71.608  1.00  0.00           C
ATOM  11517  O32 POPE7 321      12.575  19.990  71.478  1.00  0.00           O
ATOM  11518  C32 POPE7 321      14.865  20.040  70.648  1.00  0.00           C
ATOM  11521  C23 POPE7 321      11.365  17.480  68.448  1.00  0.00           C
ATOM  11524  C24 POPE7 321      11.825  17.830  67.028  1.00  0.00           C
ATOM  11527  C25 POPE7 321      10.675  18.410  66.188  1.00  0.00           C
ATOM  11530  C26 POPE7 321      11.175  19.120  64.928  1.00  0.00           C
ATOM  11533  C27 POPE7 321      10.035  19.640  64.038  1.00  0.00           C
ATOM  11536  C28 POPE7 321      10.515  20.540  62.888  1.00  0.00           C
ATOM  11539  C29 POPE7 321      11.415  19.880  61.878  1.00  0.00           C
ATOM  11541 0C21 POPE7 321      11.585  20.290  60.608  1.00  0.00           C
ATOM  11543 1C21 POPE7 321      10.925  21.490  59.978  1.00  0.00           C
ATOM  11546 2C21 POPE7 321       9.925  21.150  58.848  1.00  0.00           C
ATOM  11549 3C21 POPE7 321       8.715  20.330  59.318  1.00  0.00           C
ATOM  11552 4C21 POPE7 321       7.735  19.910  58.208  1.00  0.00           C
ATOM  11555 5C21 POPE7 321       6.995  21.070  57.508  1.00  0.00           C
ATOM  11558 6C21 POPE7 321       7.695  21.570  56.238  1.00  0.00           C
ATOM  11561 7C21 POPE7 321       6.925  22.660  55.488  1.00  0.00           C
ATOM  11564 8C21 POPE7 321       7.655  23.160  54.248  1.00  0.00           C
ATOM  11568  C33 POPE7 321      14.335  20.560  69.288  1.00  0.00           C
ATOM  11571  C34 POPE7 321      15.485  20.810  68.308  1.00  0.00           C
ATOM  11574  C35 POPE7 321      15.035  21.290  66.928  1.00  0.00           C
ATOM  11577  C36 POPE7 321      14.625  22.770  66.928  1.00  0.00           C
ATOM  11580  C37 POPE7 321      13.745  23.130  65.738  1.00  0.00           C
ATOM  11583  C38 POPE7 321      13.195  24.560  65.848  1.00  0.00           C
ATOM  11586  C39 POPE7 321      11.925  24.770  65.028  1.00  0.00           C
ATOM  11589 0C31 POPE7 321      12.075  24.590  63.518  1.00  0.00           C
ATOM  11592 1C31 POPE7 321      10.755  24.830  62.758  1.00  0.00           C
ATOM  11595 2C31 POPE7 321      10.985  25.030  61.258  1.00  0.00           C
ATOM  11598 3C31 POPE7 321       9.695  25.070  60.438  1.00  0.00           C
ATOM  11601 4C31 POPE7 321       9.955  25.510  58.988  1.00  0.00           C
ATOM  11604 5C31 POPE7 321       8.745  25.290  58.068  1.00  0.00           C
ATOM  11607 6C31 POPE7 321       8.975  25.850  56.668  1.00  0.00           C
ATOM  11611  NH3 POPE8 322      54.765 100.550  28.028  1.00  0.00           N
ATOM  11615  C12 POPE8 322      53.855  99.370  28.198  1.00  0.00           C
ATOM  11618  C11 POPE8 322      54.165  98.200  27.258  1.00  0.00           C
ATOM  11621  P   POPE8 322      53.195  95.770  26.888  1.00  0.00           P
ATOM  11622  O13 POPE8 322      51.845  95.250  27.198  1.00  0.00           O
ATOM  11623  O14 POPE8 322      53.555  96.030  25.478  1.00  0.00           O
ATOM  11624  O11 POPE8 322      54.365  94.920  27.558  1.00  0.00           O
ATOM  11625  O12 POPE8 322      53.325  97.140  27.678  1.00  0.00           O
ATOM  11626  C1  POPE8 322      54.175  93.860  28.488  1.00  0.00           C
ATOM  11629  C2  POPE8 322      54.815  94.180  29.868  1.00  0.00           C
ATOM  11631  O21 POPE8 322      54.195  93.370  30.878  1.00  0.00           O
ATOM  11632  C21 POPE8 322      53.095  93.830  31.438  1.00  0.00           C
ATOM  11633  O22 POPE8 322      52.355  94.700  31.008  1.00  0.00           O
ATOM  11634  C22 POPE8 322      52.915  93.130  32.778  1.00  0.00           C
ATOM  11637  C3  POPE8 322      54.865  95.720  30.198  1.00  0.00           C
ATOM  11640  O31 POPE8 322      54.785  96.080  31.588  1.00  0.00           O
ATOM  11641  C31 POPE8 322      55.735  95.660  32.388  1.00  0.00           C
ATOM  11642  O32 POPE8 322      56.645  94.910  32.128  1.00  0.00           O
ATOM  11643  C32 POPE8 322      55.575  96.380  33.738  1.00  0.00           C
ATOM  11646  C23 POPE8 322      52.495  94.160  33.848  1.00  0.00           C
ATOM  11649  C24 POPE8 322      52.555  93.620  35.278  1.00  0.00           C
ATOM  11652  C25 POPE8 322      51.605  92.440  35.488  1.00  0.00           C
ATOM  11655  C26 POPE8 322      51.355  92.140  36.968  1.00  0.00           C
ATOM  11658  C27 POPE8 322      50.675  90.780  37.178  1.00  0.00           C
ATOM  11661  C28 POPE8 322      50.375  90.480  38.658  1.00  0.00           C
ATOM  11664  C29 POPE8 322      49.305  91.400  39.178  1.00  0.00           C
ATOM  11666 0C21 POPE8 322      48.945  91.500  40.468  1.00  0.00           C
ATOM  11668 1C21 POPE8 322      49.515  90.690  41.608  1.00  0.00           C
ATOM  11671 2C21 POPE8 322      50.735  91.370  42.268  1.00  0.00           C
ATOM  11674 3C21 POPE8 322      50.895  91.010  43.748  1.00  0.00           C
ATOM  11677 4C21 POPE8 322      49.905  91.780  44.638  1.00  0.00           C
ATOM  11680 5C21 POPE8 322      49.785  91.240  46.068  1.00  0.00           C
ATOM  11683 6C21 POPE8 322      51.065  91.360  46.888  1.00  0.00           C
ATOM  11686 7C21 POPE8 322      50.855  90.900  48.338  1.00  0.00           C
ATOM  11689 8C21 POPE8 322      52.085  91.090  49.218  1.00  0.00           C
ATOM  11693  C33 POPE8 322      56.005  95.510  34.938  1.00  0.00           C
ATOM  11696  C34 POPE8 322      55.885  96.260  36.268  1.00  0.00           C
ATOM  11699  C35 POPE8 322      56.825  97.470  36.358  1.00  0.00           C
ATOM  11702  C36 POPE8 322      56.745  98.240  37.698  1.00  0.00           C
ATOM  11705  C37 POPE8 322      56.265  99.680  37.498  1.00  0.00           C
ATOM  11708  C38 POPE8 322      56.405 100.570  38.738  1.00  0.00           C
ATOM  11711  C39 POPE8 322      55.995 102.030  38.468  1.00  0.00           C
ATOM  11714 0C31 POPE8 322      54.485 102.250  38.248  1.00  0.00           C
ATOM  11717 1C31 POPE8 322      53.645 101.850  39.468  1.00  0.00           C
ATOM  11720 2C31 POPE8 322      52.315 102.590  39.608  1.00  0.00           C
ATOM  11723 3C31 POPE8 322      51.215 102.220  38.608  1.00  0.00           C
ATOM  11726 4C31 POPE8 322      49.865 102.800  39.058  1.00  0.00           C
ATOM  11729 5C31 POPE8 322      48.765 102.750  37.988  1.00  0.00           C
ATOM  11732 6C31 POPE8 322      47.485 103.450  38.458  1.00  0.00           C
ATOM  11736  NH3 POPE9 323     121.665 120.800  75.118  1.00  0.00           N
ATOM  11740  C12 POPE9 323     120.745 120.310  74.028  1.00  0.00           C
ATOM  11743  C11 POPE9 323     119.255 120.550  74.378  1.00  0.00           C
ATOM  11746  P   POPE9 323     119.315 122.850  75.728  1.00  0.00           P
ATOM  11747  O13 POPE9 323     118.075 123.520  76.138  1.00  0.00           O
ATOM  11748  O14 POPE9 323     120.535 123.030  76.548  1.00  0.00           O
ATOM  11749  O11 POPE9 323     119.765 123.210  74.248  1.00  0.00           O
ATOM  11750  O12 POPE9 323     119.055 121.290  75.578  1.00  0.00           O
ATOM  11751  C1  POPE9 323     118.905 123.880  73.328  1.00  0.00           C
ATOM  11754  C2  POPE9 323     119.515 123.890  71.888  1.00  0.00           C
ATOM  11756  O21 POPE9 323     118.905 122.820  71.128  1.00  0.00           O
ATOM  11757  C21 POPE9 323     118.155 123.190  70.108  1.00  0.00           C
ATOM  11758  O22 POPE9 323     118.015 124.330  69.688  1.00  0.00           O
ATOM  11759  C22 POPE9 323     117.465 121.990  69.488  1.00  0.00           C
ATOM  11762  C3  POPE9 323     121.055 123.720  71.868  1.00  0.00           C
ATOM  11765  O31 POPE9 323     121.595 123.670  70.528  1.00  0.00           O
ATOM  11766  C31 POPE9 323     122.255 124.740  70.108  1.00  0.00           C
ATOM  11767  O32 POPE9 323     122.595 125.690  70.788  1.00  0.00           O
ATOM  11768  C32 POPE9 323     122.455 124.600  68.598  1.00  0.00           C
ATOM  11771  C23 POPE9 323     118.285 121.430  68.318  1.00  0.00           C
ATOM  11774  C24 POPE9 323     117.465 120.590  67.328  1.00  0.00           C
ATOM  11777  C25 POPE9 323     116.365 121.400  66.618  1.00  0.00           C
ATOM  11780  C26 POPE9 323     116.375 121.270  65.098  1.00  0.00           C
ATOM  11783  C27 POPE9 323     115.055 121.770  64.478  1.00  0.00           C
ATOM  11786  C28 POPE9 323     115.195 122.450  63.108  1.00  0.00           C
ATOM  11789  C29 POPE9 323     115.775 121.540  62.038  1.00  0.00           C
ATOM  11791 0C21 POPE9 323     115.375 121.470  60.758  1.00  0.00           C
ATOM  11793 1C21 POPE9 323     114.255 122.250  60.118  1.00  0.00           C
ATOM  11796 2C21 POPE9 323     113.485 121.420  59.078  1.00  0.00           C
ATOM  11799 3C21 POPE9 323     112.215 122.110  58.588  1.00  0.00           C
ATOM  11802 4C21 POPE9 323     111.625 121.500  57.298  1.00  0.00           C
[truncated: 1,806,900 more chars]
