# Supplementary material for: Characterizing Membrane Association and Periplasmic Transfer of Bacterial Lipoproteins through Molecular Dynamics Simulations
Source: Structure. 2020 Apr 7;28(4):475–487.e3. doi: 10.1016/j.str.2020.01.012 (PMC7139219; doi:10.1016/j.str.2020.01.012)
Supplement: Data S2. Final Coordinates from Simulations (A–L), Related to Figure 3 [file mmc4.zip › A-L/CUSC-1-atomistic.pdb]

TITLE     Protein
REMARK    THIS IS A SIMULATION BOX
CRYST1  128.948  128.948  164.323  90.00  90.00  90.00 P 1           1
MODEL        1
ATOM      1  N   CYSTA   1      68.763  49.409  63.705  1.00  0.00           N
ATOM      3  CA  CYSTA   1      69.793  48.449  64.095  1.00  0.00           C
ATOM      5  C   CYSTA   1      71.013  49.089  64.635  1.00  0.00           C
ATOM      6  O   CYSTA   1      72.133  48.899  64.165  1.00  0.00           O
ATOM      7  CB  CYSTA   1      70.063  47.179  63.205  1.00  0.00           C
ATOM     10  SG  CYSTA   1      68.803  45.849  63.405  1.00  0.00           S
ATOM     11  C1  CYSTA   1      68.863  44.929  61.825  1.00  0.00           C
ATOM     14  CA1 CYSTA   1      68.763  50.709  63.375  1.00  0.00           C
ATOM     15  OA1 CYSTA   1      67.733  51.329  63.615  1.00  0.00           O
ATOM     16  CA2 CYSTA   1      69.923  51.409  62.745  1.00  0.00           C
ATOM     19  C11 CYSTA   1      67.583  44.169  61.345  1.00  0.00           C
ATOM     21  O11 CYSTA   1      66.423  44.879  61.825  1.00  0.00           O
ATOM     22  CX1 CYSTA   1      65.493  45.439  61.035  1.00  0.00           C
ATOM     23  OX1 CYSTA   1      64.683  46.259  61.415  1.00  0.00           O
ATOM     24  CX2 CYSTA   1      65.473  44.859  59.625  1.00  0.00           C
ATOM     27  C12 CYSTA   1      67.583  42.679  61.815  1.00  0.00           C
ATOM     30  O12 CYSTA   1      66.623  41.829  61.095  1.00  0.00           O
ATOM     31  CD1 CYSTA   1      66.963  40.529  61.155  1.00  0.00           C
ATOM     32  OD1 CYSTA   1      68.033  40.109  61.525  1.00  0.00           O
ATOM     33  CD2 CYSTA   1      65.803  39.589  60.765  1.00  0.00           C
ATOM     36  CA3 CYSTA   1      70.523  50.599  61.575  1.00  0.00           C
ATOM     39  CA4 CYSTA   1      71.983  50.979  61.315  1.00  0.00           C
ATOM     42  CA5 CYSTA   1      72.643  50.289  60.115  1.00  0.00           C
ATOM     45  CA6 CYSTA   1      72.093  50.689  58.735  1.00  0.00           C
ATOM     48  CA7 CYSTA   1      72.673  52.009  58.205  1.00  0.00           C
ATOM     51  CA8 CYSTA   1      72.183  52.379  56.785  1.00  0.00           C
ATOM     54  CA9 CYSTA   1      72.083  53.899  56.575  1.00  0.00           C
ATOM     57 0CA1 CYSTA   1      72.603  54.369  55.205  1.00  0.00           C
ATOM     60 1CA1 CYSTA   1      73.213  55.769  55.255  1.00  0.00           C
ATOM     63 2CA1 CYSTA   1      73.933  56.129  53.945  1.00  0.00           C
ATOM     66 3CA1 CYSTA   1      74.363  57.599  53.885  1.00  0.00           C
ATOM     69 4CA1 CYSTA   1      74.423  58.139  52.445  1.00  0.00           C
ATOM     72 5CA1 CYSTA   1      73.023  58.329  51.835  1.00  0.00           C
ATOM     75 6CA1 CYSTA   1      73.033  58.929  50.435  1.00  0.00           C
ATOM     79  CD3 CYSTA   1      65.243  39.679  59.325  1.00  0.00           C
ATOM     82  CD4 CYSTA   1      63.723  39.879  59.245  1.00  0.00           C
ATOM     85  CD5 CYSTA   1      63.333  41.289  58.755  1.00  0.00           C
ATOM     88  CD6 CYSTA   1      62.973  41.279  57.275  1.00  0.00           C
ATOM     91  CD7 CYSTA   1      61.493  40.939  57.075  1.00  0.00           C
ATOM     94  CD8 CYSTA   1      61.233  40.269  55.725  1.00  0.00           C
ATOM     97  CD9 CYSTA   1      59.753  40.289  55.335  1.00  0.00           C
ATOM    100 0CD1 CYSTA   1      58.843  39.439  56.225  1.00  0.00           C
ATOM    103 1CD1 CYSTA   1      58.023  38.439  55.405  1.00  0.00           C
ATOM    106 2CD1 CYSTA   1      56.823  37.849  56.165  1.00  0.00           C
ATOM    109 3CD1 CYSTA   1      56.173  36.719  55.365  1.00  0.00           C
ATOM    112 4CD1 CYSTA   1      54.943  36.119  56.055  1.00  0.00           C
ATOM    115 5CD1 CYSTA   1      54.693  34.669  55.605  1.00  0.00           C
ATOM    118 6CD1 CYSTA   1      53.473  34.019  56.265  1.00  0.00           C
ATOM    122  CX3 CYSTA   1      64.173  45.229  58.885  1.00  0.00           C
ATOM    125  CX4 CYSTA   1      64.213  46.639  58.305  1.00  0.00           C
ATOM    128  CX5 CYSTA   1      63.413  46.739  57.015  1.00  0.00           C
ATOM    131  CX6 CYSTA   1      63.693  48.059  56.295  1.00  0.00           C
ATOM    134  CX7 CYSTA   1      62.613  48.379  55.255  1.00  0.00           C
ATOM    137  CX8 CYSTA   1      62.833  49.779  54.645  1.00  0.00           C
ATOM    140  CX9 CYSTA   1      61.513  50.459  54.365  1.00  0.00           C
ATOM    142 0CX1 CYSTA   1      60.993  50.699  53.165  1.00  0.00           C
ATOM    144 1CX1 CYSTA   1      61.623  50.369  51.835  1.00  0.00           C
ATOM    147 2CX1 CYSTA   1      61.233  48.929  51.475  1.00  0.00           C
ATOM    150 3CX1 CYSTA   1      61.763  48.489  50.115  1.00  0.00           C
ATOM    153 4CX1 CYSTA   1      61.333  47.049  49.805  1.00  0.00           C
ATOM    156 5CX1 CYSTA   1      59.823  46.909  49.525  1.00  0.00           C
ATOM    159 6CX1 CYSTA   1      59.143  45.779  50.315  1.00  0.00           C
ATOM    162 7CX1 CYSTA   1      57.683  45.579  49.875  1.00  0.00           C
ATOM    165 8CX1 CYSTA   1      56.943  44.479  50.635  1.00  0.00           C
ATOM    169  N   SER A   2      70.743  49.869  65.705  1.00  0.00           N
ATOM    171  CA  SER A   2      71.493  49.899  66.945  1.00  0.00           C
ATOM    173  CB  SER A   2      70.933  48.819  67.945  1.00  0.00           C
ATOM    176  OG  SER A   2      70.433  49.389  69.155  1.00  0.00           O
ATOM    178  C   SER A   2      72.983  49.759  66.775  1.00  0.00           C
ATOM    179  O   SER A   2      73.603  48.879  67.355  1.00  0.00           O
ATOM    180  N   LEU A   3      73.633  50.729  66.075  1.00  0.00           N
ATOM    182  CA  LEU A   3      75.093  50.859  66.045  1.00  0.00           C
ATOM    184  CB  LEU A   3      75.593  52.159  65.355  1.00  0.00           C
ATOM    187  CG  LEU A   3      76.013  51.999  63.885  1.00  0.00           C
ATOM    189  CD1 LEU A   3      76.933  53.119  63.395  1.00  0.00           C
ATOM    193  CD2 LEU A   3      74.793  51.859  62.985  1.00  0.00           C
ATOM    197  C   LEU A   3      75.663  50.869  67.425  1.00  0.00           C
ATOM    198  O   LEU A   3      76.793  50.459  67.645  1.00  0.00           O
ATOM    199  N   ALA A   4      74.843  51.339  68.385  1.00  0.00           N
ATOM    201  CA  ALA A   4      75.013  51.189  69.795  1.00  0.00           C
ATOM    203  CB  ALA A   4      75.313  49.749  70.285  1.00  0.00           C
ATOM    207  C   ALA A   4      76.063  52.189  70.175  1.00  0.00           C
ATOM    208  O   ALA A   4      77.243  51.929  69.995  1.00  0.00           O
ATOM    209  N   PRO A   5      75.653  53.399  70.555  1.00  0.00           N
ATOM    210  CD  PRO A   5      74.663  53.459  71.625  1.00  0.00           C
ATOM    213  CA  PRO A   5      76.623  54.399  70.915  1.00  0.00           C
ATOM    215  CB  PRO A   5      76.893  54.009  72.365  1.00  0.00           C
ATOM    218  CG  PRO A   5      75.533  53.499  72.875  1.00  0.00           C
ATOM    221  C   PRO A   5      77.853  54.689  70.045  1.00  0.00           C
ATOM    222  O   PRO A   5      77.753  55.509  69.135  1.00  0.00           O
ATOM    223  N   ASP A   6      79.013  54.109  70.425  1.00  0.00           N
ATOM    225  CA  ASP A   6      80.183  54.929  70.555  1.00  0.00           C
ATOM    227  CB  ASP A   6      79.963  55.899  71.755  1.00  0.00           C
ATOM    230  CG  ASP A   6      79.823  55.249  73.145  1.00  0.00           C
ATOM    231  OD1 ASP A   6      79.733  56.059  74.085  1.00  0.00           O
ATOM    232  OD2 ASP A   6      79.793  53.999  73.305  1.00  0.00           O
ATOM    233  C   ASP A   6      81.473  54.169  70.815  1.00  0.00           C
ATOM    234  O   ASP A   6      81.513  52.969  71.045  1.00  0.00           O
ATOM    235  N   TYR A   7      82.563  54.939  70.855  1.00  0.00           N
ATOM    237  CA  TYR A   7      83.233  55.329  72.075  1.00  0.00           C
ATOM    239  CB  TYR A   7      83.163  54.419  73.345  1.00  0.00           C
ATOM    242  CG  TYR A   7      83.713  55.179  74.545  1.00  0.00           C
ATOM    243  CD1 TYR A   7      83.023  56.289  75.065  1.00  0.00           C
ATOM    245  CE1 TYR A   7      83.603  57.089  76.055  1.00  0.00           C
ATOM    247  CZ  TYR A   7      84.873  56.769  76.565  1.00  0.00           C
ATOM    248  OH  TYR A   7      85.503  57.629  77.495  1.00  0.00           O
ATOM    250  CD2 TYR A   7      84.963  54.849  75.085  1.00  0.00           C
ATOM    252  CE2 TYR A   7      85.533  55.629  76.105  1.00  0.00           C
ATOM    254  C   TYR A   7      84.663  55.589  71.745  1.00  0.00           C
ATOM    255  O   TYR A   7      85.463  54.719  71.435  1.00  0.00           O
ATOM    256  N   GLN A   8      85.023  56.869  71.845  1.00  0.00           N
ATOM    258  CA  GLN A   8      86.373  57.319  71.795  1.00  0.00           C
ATOM    260  CB  GLN A   8      86.633  58.019  70.435  1.00  0.00           C
ATOM    263  CG  GLN A   8      86.453  57.079  69.205  1.00  0.00           C
ATOM    266  CD  GLN A   8      86.653  57.759  67.855  1.00  0.00           C
ATOM    267  OE1 GLN A   8      86.703  57.119  66.805  1.00  0.00           O
ATOM    268  NE2 GLN A   8      86.743  59.109  67.825  1.00  0.00           N
ATOM    271  C   GLN A   8      86.433  58.279  72.955  1.00  0.00           C
ATOM    272  O   GLN A   8      85.523  59.099  73.095  1.00  0.00           O
ATOM    273  N   ARG A   9      87.433  58.149  73.845  1.00  0.00           N
ATOM    275  CA  ARG A   9      87.603  59.059  74.965  1.00  0.00           C
ATOM    277  CB  ARG A   9      88.693  58.479  75.905  1.00  0.00           C
ATOM    280  CG  ARG A   9      88.883  59.219  77.245  1.00  0.00           C
ATOM    283  CD  ARG A   9      90.263  59.029  77.905  1.00  0.00           C
ATOM    286  NE  ARG A   9      90.373  57.729  78.645  1.00  0.00           N
ATOM    288  CZ  ARG A   9      91.523  57.059  78.735  1.00  0.00           C
ATOM    289  NH1 ARG A   9      92.653  57.569  78.315  1.00  0.00           N
ATOM    292  NH2 ARG A   9      91.613  55.849  79.245  1.00  0.00           N
ATOM    295  C   ARG A   9      87.983  60.459  74.465  1.00  0.00           C
ATOM    296  O   ARG A   9      88.853  60.529  73.605  1.00  0.00           O
ATOM    297  N   PRO A  10      87.403  61.579  74.895  1.00  0.00           N
ATOM    298  CD  PRO A  10      86.173  61.599  75.685  1.00  0.00           C
ATOM    301  CA  PRO A  10      87.863  62.929  74.545  1.00  0.00           C
ATOM    303  CB  PRO A  10      86.963  63.819  75.405  1.00  0.00           C
ATOM    306  CG  PRO A  10      85.663  63.029  75.535  1.00  0.00           C
ATOM    309  C   PRO A  10      89.343  63.209  74.805  1.00  0.00           C
ATOM    310  O   PRO A  10      89.853  62.689  75.795  1.00  0.00           O
ATOM    311  N   ALA A  11      90.053  63.989  73.965  1.00  0.00           N
ATOM    313  CA  ALA A  11      91.453  64.319  74.215  1.00  0.00           C
ATOM    315  CB  ALA A  11      92.023  65.149  73.055  1.00  0.00           C
ATOM    319  C   ALA A  11      91.703  65.079  75.525  1.00  0.00           C
ATOM    320  O   ALA A  11      90.923  65.949  75.905  1.00  0.00           O
ATOM    321  N   MET A  12      92.803  64.759  76.245  1.00  0.00           N
ATOM    323  CA  MET A  12      93.023  65.149  77.635  1.00  0.00           C
ATOM    325  CB  MET A  12      94.383  64.609  78.165  1.00  0.00           C
ATOM    328  CG  MET A  12      94.533  64.609  79.705  1.00  0.00           C
ATOM    331  SD  MET A  12      93.463  63.389  80.535  1.00  0.00           S
ATOM    332  CE  MET A  12      94.173  63.579  82.185  1.00  0.00           C
ATOM    336  C   MET A  12      93.003  66.669  77.805  1.00  0.00           C
ATOM    337  O   MET A  12      93.703  67.339  77.045  1.00  0.00           O
ATOM    338  N   PRO A  13      92.293  67.299  78.725  1.00  0.00           N
ATOM    339  CD  PRO A  13      91.243  66.619  79.495  1.00  0.00           C
ATOM    342  CA  PRO A  13      91.993  68.719  78.565  1.00  0.00           C
ATOM    344  CB  PRO A  13      90.513  68.819  78.975  1.00  0.00           C
ATOM    347  CG  PRO A  13      90.373  67.749  80.055  1.00  0.00           C
ATOM    350  C   PRO A  13      92.883  69.519  79.485  1.00  0.00           C
ATOM    351  O   PRO A  13      92.733  70.729  79.585  1.00  0.00           O
ATOM    352  N   VAL A  14      93.823  68.849  80.155  1.00  0.00           N
ATOM    354  CA  VAL A  14      94.723  69.419  81.145  1.00  0.00           C
ATOM    356  CB  VAL A  14      94.403  68.959  82.565  1.00  0.00           C
ATOM    358  CG1 VAL A  14      93.043  69.529  82.955  1.00  0.00           C
ATOM    362  CG2 VAL A  14      94.403  67.419  82.685  1.00  0.00           C
ATOM    366  C   VAL A  14      96.103  68.939  80.765  1.00  0.00           C
ATOM    367  O   VAL A  14      96.153  67.919  80.085  1.00  0.00           O
ATOM    368  N   PRO A  15      97.203  69.579  81.145  1.00  0.00           N
ATOM    369  CD  PRO A  15      97.193  70.889  81.795  1.00  0.00           C
ATOM    372  CA  PRO A  15      98.573  69.049  81.035  1.00  0.00           C
ATOM    374  CB  PRO A  15      99.433  70.049  81.815  1.00  0.00           C
ATOM    377  CG  PRO A  15      98.643  71.359  81.715  1.00  0.00           C
ATOM    380  C   PRO A  15      98.813  67.619  81.495  1.00  0.00           C
ATOM    381  O   PRO A  15      98.253  67.229  82.525  1.00  0.00           O
ATOM    382  N   GLN A  16      99.683  66.859  80.795  1.00  0.00           N
ATOM    384  CA  GLN A  16      99.923  65.429  80.975  1.00  0.00           C
ATOM    386  CB  GLN A  16     100.773  64.769  79.845  1.00  0.00           C
ATOM    389  CG  GLN A  16     102.163  65.409  79.525  1.00  0.00           C
ATOM    392  CD  GLN A  16     102.953  64.529  78.525  1.00  0.00           C
ATOM    393  OE1 GLN A  16     102.393  63.619  77.915  1.00  0.00           O
ATOM    394  NE2 GLN A  16     104.283  64.749  78.405  1.00  0.00           N
ATOM    397  C   GLN A  16     100.633  65.089  82.265  1.00  0.00           C
ATOM    398  O   GLN A  16     100.603  63.959  82.745  1.00  0.00           O
ATOM    399  N   GLN A  17     101.283  66.109  82.835  1.00  0.00           N
ATOM    401  CA  GLN A  17     101.973  66.019  84.095  1.00  0.00           C
ATOM    403  CB  GLN A  17     103.503  65.909  83.925  1.00  0.00           C
ATOM    406  CG  GLN A  17     103.973  64.659  83.145  1.00  0.00           C
ATOM    409  CD  GLN A  17     105.443  64.779  82.765  1.00  0.00           C
ATOM    410  OE1 GLN A  17     105.863  64.779  81.605  1.00  0.00           O
ATOM    411  NE2 GLN A  17     106.293  64.919  83.815  1.00  0.00           N
ATOM    414  C   GLN A  17     101.673  67.299  84.835  1.00  0.00           C
ATOM    415  O   GLN A  17     101.573  68.369  84.245  1.00  0.00           O
ATOM    416  N   PHE A  18     101.543  67.189  86.165  1.00  0.00           N
ATOM    418  CA  PHE A  18     101.213  68.279  87.055  1.00  0.00           C
ATOM    420  CB  PHE A  18     100.993  67.739  88.485  1.00  0.00           C
ATOM    423  CG  PHE A  18      99.753  66.899  88.525  1.00  0.00           C
ATOM    424  CD1 PHE A  18      98.483  67.499  88.415  1.00  0.00           C
ATOM    426  CE1 PHE A  18      97.323  66.719  88.445  1.00  0.00           C
ATOM    428  CZ  PHE A  18      97.413  65.329  88.615  1.00  0.00           C
ATOM    430  CD2 PHE A  18      99.833  65.509  88.705  1.00  0.00           C
ATOM    432  CE2 PHE A  18      98.673  64.729  88.745  1.00  0.00           C
ATOM    434  C   PHE A  18     102.163  69.469  87.075  1.00  0.00           C
ATOM    435  O   PHE A  18     101.703  70.599  87.175  1.00  0.00           O
ATOM    436  N   SER A  19     103.503  69.289  86.975  1.00  0.00           N
ATOM    438  CA  SER A  19     104.373  70.489  86.935  1.00  0.00           C
ATOM    440  CB  SER A  19     104.523  71.129  88.345  1.00  0.00           C
ATOM    443  OG  SER A  19     104.933  72.489  88.255  1.00  0.00           O
ATOM    445  C   SER A  19     105.793  70.269  86.405  1.00  0.00           C
ATOM    446  O   SER A  19     106.513  71.229  86.145  1.00  0.00           O
ATOM    447  N   LEU A  20     106.283  69.019  86.215  1.00  0.00           N
ATOM    449  CA  LEU A  20     107.723  68.789  86.165  1.00  0.00           C
ATOM    451  CB  LEU A  20     108.043  67.279  86.365  1.00  0.00           C
ATOM    454  CG  LEU A  20     109.543  66.939  86.525  1.00  0.00           C
ATOM    456  CD1 LEU A  20     110.193  67.739  87.665  1.00  0.00           C
ATOM    460  CD2 LEU A  20     109.783  65.449  86.785  1.00  0.00           C
ATOM    464  C   LEU A  20     108.433  69.299  84.905  1.00  0.00           C
ATOM    465  O   LEU A  20     109.643  69.549  84.915  1.00  0.00           O
ATOM    466  N   SER A  21     107.683  69.539  83.815  1.00  0.00           N
ATOM    468  CA  SER A  21     108.193  70.039  82.545  1.00  0.00           C
ATOM    470  CB  SER A  21     107.163  69.929  81.405  1.00  0.00           C
ATOM    473  OG  SER A  21     105.903  70.459  81.815  1.00  0.00           O
ATOM    475  C   SER A  21     108.643  71.489  82.645  1.00  0.00           C
ATOM    476  O   SER A  21     109.413  71.939  81.805  1.00  0.00           O
ATOM    477  N   GLN A  22     108.233  72.209  83.715  1.00  0.00           N
ATOM    479  CA  GLN A  22     108.753  73.499  84.125  1.00  0.00           C
ATOM    481  CB  GLN A  22     108.083  73.959  85.455  1.00  0.00           C
ATOM    484  CG  GLN A  22     108.553  75.319  86.065  1.00  0.00           C
ATOM    487  CD  GLN A  22     108.173  76.549  85.235  1.00  0.00           C
ATOM    488  OE1 GLN A  22     106.983  76.829  85.015  1.00  0.00           O
ATOM    489  NE2 GLN A  22     109.173  77.369  84.835  1.00  0.00           N
ATOM    492  C   GLN A  22     110.263  73.489  84.315  1.00  0.00           C
ATOM    493  O   GLN A  22     110.953  74.479  84.085  1.00  0.00           O
ATOM    494  N   ASN A  23     110.813  72.339  84.755  1.00  0.00           N
ATOM    496  CA  ASN A  23     112.243  72.209  84.945  1.00  0.00           C
ATOM    498  CB  ASN A  23     112.553  71.339  86.185  1.00  0.00           C
ATOM    501  CG  ASN A  23     112.063  72.099  87.405  1.00  0.00           C
ATOM    502  OD1 ASN A  23     112.423  73.249  87.625  1.00  0.00           O
ATOM    503  ND2 ASN A  23     111.233  71.449  88.255  1.00  0.00           N
ATOM    506  C   ASN A  23     112.933  71.609  83.745  1.00  0.00           C
ATOM    507  O   ASN A  23     114.133  71.399  83.785  1.00  0.00           O
ATOM    508  N   GLY A  24     112.203  71.379  82.625  1.00  0.00           N
ATOM    510  CA  GLY A  24     112.763  70.939  81.345  1.00  0.00           C
ATOM    513  C   GLY A  24     112.713  69.459  81.065  1.00  0.00           C
ATOM    514  O   GLY A  24     113.363  68.969  80.145  1.00  0.00           O
ATOM    515  N   LEU A  25     111.943  68.679  81.835  1.00  0.00           N
ATOM    517  CA  LEU A  25     111.823  67.239  81.635  1.00  0.00           C
ATOM    519  CB  LEU A  25     111.503  66.519  82.975  1.00  0.00           C
ATOM    522  CG  LEU A  25     111.083  65.029  82.895  1.00  0.00           C
ATOM    524  CD1 LEU A  25     111.773  64.179  83.975  1.00  0.00           C
ATOM    528  CD2 LEU A  25     109.553  64.849  82.985  1.00  0.00           C
ATOM    532  C   LEU A  25     110.743  66.849  80.635  1.00  0.00           C
ATOM    533  O   LEU A  25     109.573  67.179  80.835  1.00  0.00           O
ATOM    534  N   VAL A  26     111.083  66.089  79.565  1.00  0.00           N
ATOM    536  CA  VAL A  26     110.173  65.779  78.455  1.00  0.00           C
ATOM    538  CB  VAL A  26     110.983  65.749  77.165  1.00  0.00           C
ATOM    540  CG1 VAL A  26     111.583  67.139  76.925  1.00  0.00           C
ATOM    544  CG2 VAL A  26     112.103  64.679  77.235  1.00  0.00           C
ATOM    548  C   VAL A  26     109.413  64.449  78.505  1.00  0.00           C
ATOM    549  O   VAL A  26     108.513  64.199  77.715  1.00  0.00           O
ATOM    550  N   ASN A  27     109.763  63.519  79.415  1.00  0.00           N
ATOM    552  CA  ASN A  27     109.203  62.189  79.425  1.00  0.00           C
ATOM    554  CB  ASN A  27     110.043  61.249  78.515  1.00  0.00           C
ATOM    557  CG  ASN A  27     109.453  59.849  78.395  1.00  0.00           C
ATOM    558  OD1 ASN A  27     109.593  59.019  79.285  1.00  0.00           O
ATOM    559  ND2 ASN A  27     108.833  59.549  77.235  1.00  0.00           N
ATOM    562  C   ASN A  27     109.213  61.689  80.855  1.00  0.00           C
ATOM    563  O   ASN A  27     110.253  61.749  81.515  1.00  0.00           O
ATOM    564  N   ALA A  28     108.073  61.179  81.355  1.00  0.00           N
ATOM    566  CA  ALA A  28     108.023  60.599  82.675  1.00  0.00           C
ATOM    568  CB  ALA A  28     107.483  61.599  83.715  1.00  0.00           C
ATOM    572  C   ALA A  28     107.073  59.439  82.625  1.00  0.00           C
ATOM    573  O   ALA A  28     106.053  59.469  81.935  1.00  0.00           O
ATOM    574  N   ALA A  29     107.363  58.419  83.425  1.00  0.00           N
ATOM    576  CA  ALA A  29     106.483  57.309  83.635  1.00  0.00           C
ATOM    578  CB  ALA A  29     106.943  56.079  82.835  1.00  0.00           C
ATOM    582  C   ALA A  29     106.513  57.019  85.115  1.00  0.00           C
ATOM    583  O   ALA A  29     107.473  57.339  85.825  1.00  0.00           O
ATOM    584  N   ASP A  30     105.453  56.409  85.625  1.00  0.00           N
ATOM    586  CA  ASP A  30     105.353  56.049  87.005  1.00  0.00           C
ATOM    588  CB  ASP A  30     105.043  57.279  87.915  1.00  0.00           C
ATOM    591  CG  ASP A  30     103.723  57.959  87.605  1.00  0.00           C
ATOM    592  OD1 ASP A  30     102.673  57.359  87.955  1.00  0.00           O
ATOM    593  OD2 ASP A  30     103.723  59.059  86.995  1.00  0.00           O
ATOM    594  C   ASP A  30     104.333  54.939  87.085  1.00  0.00           C
ATOM    595  O   ASP A  30     103.623  54.639  86.125  1.00  0.00           O
ATOM    596  N   ASN A  31     104.263  54.269  88.255  1.00  0.00           N
ATOM    598  CA  ASN A  31     103.033  53.659  88.685  1.00  0.00           C
ATOM    600  CB  ASN A  31     103.203  52.109  88.765  1.00  0.00           C
ATOM    603  CG  ASN A  31     101.863  51.389  88.865  1.00  0.00           C
ATOM    604  OD1 ASN A  31     100.843  51.859  88.355  1.00  0.00           O
ATOM    605  ND2 ASN A  31     101.853  50.189  89.485  1.00  0.00           N
ATOM    608  C   ASN A  31     102.723  54.269  90.055  1.00  0.00           C
ATOM    609  O   ASN A  31     103.473  54.089  91.005  1.00  0.00           O
ATOM    610  N   TYR A  32     101.643  55.049  90.175  1.00  0.00           N
ATOM    612  CA  TYR A  32     101.283  55.669  91.435  1.00  0.00           C
ATOM    614  CB  TYR A  32     101.553  57.199  91.435  1.00  0.00           C
ATOM    617  CG  TYR A  32     101.033  57.879  92.685  1.00  0.00           C
ATOM    618  CD1 TYR A  32     101.633  57.639  93.935  1.00  0.00           C
ATOM    620  CE1 TYR A  32     101.033  58.129  95.105  1.00  0.00           C
ATOM    622  CZ  TYR A  32      99.843  58.859  95.035  1.00  0.00           C
ATOM    623  OH  TYR A  32      99.183  59.279  96.205  1.00  0.00           O
ATOM    625  CD2 TYR A  32      99.883  58.679  92.615  1.00  0.00           C
ATOM    627  CE2 TYR A  32      99.293  59.179  93.785  1.00  0.00           C
ATOM    629  C   TYR A  32      99.843  55.319  91.755  1.00  0.00           C
ATOM    630  O   TYR A  32      98.973  55.379  90.875  1.00  0.00           O
ATOM    631  N   GLN A  33      99.573  54.969  93.025  1.00  0.00           N
ATOM    633  CA  GLN A  33      98.243  54.889  93.575  1.00  0.00           C
ATOM    635  CB  GLN A  33      97.653  53.449  93.505  1.00  0.00           C
ATOM    638  CG  GLN A  33      97.423  52.959  92.065  1.00  0.00           C
ATOM    641  CD  GLN A  33      96.503  51.749  91.985  1.00  0.00           C
ATOM    642  OE1 GLN A  33      96.353  50.939  92.905  1.00  0.00           O
ATOM    643  NE2 GLN A  33      95.803  51.609  90.835  1.00  0.00           N
ATOM    646  C   GLN A  33      98.273  55.329  95.025  1.00  0.00           C
ATOM    647  O   GLN A  33      99.273  55.169  95.725  1.00  0.00           O
ATOM    648  N   ASN A  34      97.143  55.879  95.545  1.00  0.00           N
ATOM    650  CA  ASN A  34      96.933  56.009  96.965  1.00  0.00           C
ATOM    652  CB  ASN A  34      95.623  56.759  97.315  1.00  0.00           C
ATOM    655  CG  ASN A  34      95.633  58.209  96.825  1.00  0.00           C
ATOM    656  OD1 ASN A  34      95.003  58.549  95.825  1.00  0.00           O
ATOM    657  ND2 ASN A  34      96.323  59.099  97.565  1.00  0.00           N
ATOM    660  C   ASN A  34      96.943  54.659  97.685  1.00  0.00           C
ATOM    661  O   ASN A  34      96.413  53.669  97.205  1.00  0.00           O
ATOM    662  N   ALA A  35      97.553  54.599  98.885  1.00  0.00           N
ATOM    664  CA  ALA A  35      97.223  53.599  99.885  1.00  0.00           C
ATOM    666  CB  ALA A  35      98.283  53.559 100.995  1.00  0.00           C
ATOM    670  C   ALA A  35      95.863  53.889 100.495  1.00  0.00           C
ATOM    671  O   ALA A  35      95.513  55.059 100.655  1.00  0.00           O
ATOM    672  N   GLY A  36      95.073  52.859 100.875  1.00  0.00           N
ATOM    674  CA  GLY A  36      93.753  53.019 101.515  1.00  0.00           C
ATOM    677  C   GLY A  36      93.683  53.929 102.735  1.00  0.00           C
ATOM    678  O   GLY A  36      94.663  54.149 103.435  1.00  0.00           O
ATOM    679  N   TRP A  37      92.483  54.479 103.045  1.00  0.00           N
ATOM    681  CA  TRP A  37      92.333  55.549 104.035  1.00  0.00           C
ATOM    683  CB  TRP A  37      90.913  56.159 104.035  1.00  0.00           C
ATOM    686  CG  TRP A  37      89.773  55.239 104.325  1.00  0.00           C
ATOM    687  CD1 TRP A  37      88.973  54.659 103.395  1.00  0.00           C
ATOM    689  NE1 TRP A  37      87.993  53.939 104.005  1.00  0.00           N
ATOM    691  CE2 TRP A  37      88.123  54.049 105.355  1.00  0.00           C
ATOM    692  CD2 TRP A  37      89.243  54.869 105.615  1.00  0.00           C
ATOM    693  CE3 TRP A  37      89.583  55.189 106.925  1.00  0.00           C
ATOM    695  CZ3 TRP A  37      88.793  54.689 107.965  1.00  0.00           C
ATOM    697  CZ2 TRP A  37      87.353  53.519 106.385  1.00  0.00           C
ATOM    699  CH2 TRP A  37      87.693  53.869 107.695  1.00  0.00           C
ATOM    701  C   TRP A  37      92.703  55.159 105.445  1.00  0.00           C
ATOM    702  O   TRP A  37      93.183  55.949 106.245  1.00  0.00           O
ATOM    703  N   ARG A  38      92.553  53.849 105.735  1.00  0.00           N
ATOM    705  CA  ARG A  38      93.023  53.199 106.935  1.00  0.00           C
ATOM    707  CB  ARG A  38      92.533  51.739 106.965  1.00  0.00           C
ATOM    710  CG  ARG A  38      90.993  51.649 107.075  1.00  0.00           C
ATOM    713  CD  ARG A  38      90.523  50.199 107.105  1.00  0.00           C
ATOM    716  NE  ARG A  38      89.033  50.139 107.105  1.00  0.00           N
ATOM    718  CZ  ARG A  38      88.303  50.179 105.995  1.00  0.00           C
ATOM    719  NH1 ARG A  38      88.843  50.529 104.845  1.00  0.00           N
ATOM    722  NH2 ARG A  38      87.063  49.759 106.045  1.00  0.00           N
ATOM    725  C   ARG A  38      94.533  53.259 107.145  1.00  0.00           C
ATOM    726  O   ARG A  38      95.013  53.319 108.275  1.00  0.00           O
ATOM    727  N   THR A  39      95.293  53.199 106.035  1.00  0.00           N
ATOM    729  CA  THR A  39      96.743  53.369 106.015  1.00  0.00           C
ATOM    731  CB  THR A  39      97.393  52.749 104.765  1.00  0.00           C
ATOM    733  OG1 THR A  39      96.983  51.409 104.535  1.00  0.00           O
ATOM    735  CG2 THR A  39      98.913  52.689 104.925  1.00  0.00           C
ATOM    739  C   THR A  39      97.083  54.849 106.045  1.00  0.00           C
ATOM    740  O   THR A  39      97.953  55.289 106.795  1.00  0.00           O
ATOM    741  N   PHE A  40      96.383  55.679 105.245  1.00  0.00           N
ATOM    743  CA  PHE A  40      96.623  57.129 105.165  1.00  0.00           C
ATOM    745  CB  PHE A  40      95.683  57.779 104.105  1.00  0.00           C
ATOM    748  CG  PHE A  40      95.903  59.269 103.975  1.00  0.00           C
ATOM    749  CD1 PHE A  40      97.123  59.769 103.485  1.00  0.00           C
ATOM    751  CE1 PHE A  40      97.343  61.159 103.415  1.00  0.00           C
ATOM    753  CZ  PHE A  40      96.343  62.049 103.825  1.00  0.00           C
ATOM    755  CD2 PHE A  40      94.903  60.179 104.365  1.00  0.00           C
ATOM    757  CE2 PHE A  40      95.123  61.559 104.295  1.00  0.00           C
ATOM    759  C   PHE A  40      96.483  57.879 106.495  1.00  0.00           C
ATOM    760  O   PHE A  40      97.283  58.759 106.825  1.00  0.00           O
ATOM    761  N   PHE A  41      95.453  57.539 107.285  1.00  0.00           N
ATOM    763  CA  PHE A  41      95.233  58.069 108.605  1.00  0.00           C
ATOM    765  CB  PHE A  41      93.733  58.209 108.955  1.00  0.00           C
ATOM    768  CG  PHE A  41      93.083  59.269 108.115  1.00  0.00           C
ATOM    769  CD1 PHE A  41      93.523  60.599 108.195  1.00  0.00           C
ATOM    771  CE1 PHE A  41      92.903  61.599 107.435  1.00  0.00           C
ATOM    773  CZ  PHE A  41      91.833  61.269 106.585  1.00  0.00           C
ATOM    775  CD2 PHE A  41      91.993  58.959 107.285  1.00  0.00           C
ATOM    777  CE2 PHE A  41      91.373  59.959 106.535  1.00  0.00           C
ATOM    779  C   PHE A  41      95.883  57.189 109.655  1.00  0.00           C
ATOM    780  O   PHE A  41      95.463  56.079 109.965  1.00  0.00           O
ATOM    781  N   VAL A  42      96.973  57.709 110.235  1.00  0.00           N
ATOM    783  CA  VAL A  42      97.673  57.049 111.315  1.00  0.00           C
ATOM    785  CB  VAL A  42      99.033  57.689 111.485  1.00  0.00           C
ATOM    787  CG1 VAL A  42      99.873  56.909 112.505  1.00  0.00           C
ATOM    791  CG2 VAL A  42      99.733  57.679 110.115  1.00  0.00           C
ATOM    795  C   VAL A  42      96.873  57.109 112.605  1.00  0.00           C
ATOM    796  O   VAL A  42      96.793  56.129 113.355  1.00  0.00           O
ATOM    797  N   ASP A  43      96.223  58.269 112.845  1.00  0.00           N
ATOM    799  CA  ASP A  43      95.343  58.529 113.965  1.00  0.00           C
ATOM    801  CB  ASP A  43      95.023  60.069 113.995  1.00  0.00           C
ATOM    804  CG  ASP A  43      94.313  60.559 115.255  1.00  0.00           C
ATOM    805  OD1 ASP A  43      94.103  59.739 116.185  1.00  0.00           O
ATOM    806  OD2 ASP A  43      93.993  61.779 115.315  1.00  0.00           O
ATOM    807  C   ASP A  43      94.143  57.599 114.015  1.00  0.00           C
ATOM    808  O   ASP A  43      93.323  57.509 113.105  1.00  0.00           O
ATOM    809  N   ASN A  44      94.013  56.799 115.105  1.00  0.00           N
ATOM    811  CA  ASN A  44      92.953  55.829 115.215  1.00  0.00           C
ATOM    813  CB  ASN A  44      93.343  54.749 116.245  1.00  0.00           C
ATOM    816  CG  ASN A  44      92.413  53.539 116.195  1.00  0.00           C
ATOM    817  OD1 ASN A  44      91.643  53.249 117.105  1.00  0.00           O
ATOM    818  ND2 ASN A  44      92.443  52.819 115.055  1.00  0.00           N
ATOM    821  C   ASN A  44      91.593  56.439 115.565  1.00  0.00           C
ATOM    822  O   ASN A  44      90.553  55.889 115.195  1.00  0.00           O
ATOM    823  N   GLN A  45      91.573  57.599 116.255  1.00  0.00           N
ATOM    825  CA  GLN A  45      90.343  58.299 116.595  1.00  0.00           C
ATOM    827  CB  GLN A  45      90.693  59.529 117.465  1.00  0.00           C
ATOM    830  CG  GLN A  45      89.483  60.199 118.165  1.00  0.00           C
ATOM    833  CD  GLN A  45      89.133  59.529 119.495  1.00  0.00           C
ATOM    834  OE1 GLN A  45      88.673  58.389 119.605  1.00  0.00           O
ATOM    835  NE2 GLN A  45      89.383  60.249 120.615  1.00  0.00           N
ATOM    838  C   GLN A  45      89.573  58.759 115.355  1.00  0.00           C
ATOM    839  O   GLN A  45      88.393  58.459 115.165  1.00  0.00           O
ATOM    840  N   VAL A  46      90.273  59.409 114.395  1.00  0.00           N
ATOM    842  CA  VAL A  46      89.663  59.839 113.135  1.00  0.00           C
ATOM    844  CB  VAL A  46      90.573  60.759 112.325  1.00  0.00           C
ATOM    846  CG1 VAL A  46      91.783  60.059 111.675  1.00  0.00           C
ATOM    850  CG2 VAL A  46      89.743  61.499 111.265  1.00  0.00           C
ATOM    854  C   VAL A  46      89.143  58.679 112.305  1.00  0.00           C
ATOM    855  O   VAL A  46      88.053  58.709 111.745  1.00  0.00           O
ATOM    856  N   LYS A  47      89.903  57.569 112.275  1.00  0.00           N
ATOM    858  CA  LYS A  47      89.473  56.319 111.685  1.00  0.00           C
ATOM    860  CB  LYS A  47      90.643  55.319 111.665  1.00  0.00           C
ATOM    863  CG  LYS A  47      91.673  55.699 110.595  1.00  0.00           C
ATOM    866  CD  LYS A  47      92.693  54.579 110.345  1.00  0.00           C
ATOM    869  CE  LYS A  47      93.603  54.279 111.545  1.00  0.00           C
ATOM    872  NZ  LYS A  47      94.633  53.339 111.095  1.00  0.00           N
ATOM    876  C   LYS A  47      88.223  55.679 112.275  1.00  0.00           C
ATOM    877  O   LYS A  47      87.343  55.209 111.555  1.00  0.00           O
ATOM    878  N   THR A  48      88.063  55.679 113.605  1.00  0.00           N
ATOM    880  CA  THR A  48      86.803  55.279 114.235  1.00  0.00           C
ATOM    882  CB  THR A  48      86.953  55.279 115.755  1.00  0.00           C
ATOM    884  OG1 THR A  48      87.883  54.299 116.175  1.00  0.00           O
ATOM    886  CG2 THR A  48      85.643  54.969 116.485  1.00  0.00           C
ATOM    890  C   THR A  48      85.623  56.149 113.815  1.00  0.00           C
ATOM    891  O   THR A  48      84.593  55.649 113.375  1.00  0.00           O
ATOM    892  N   LEU A  49      85.783  57.489 113.815  1.00  0.00           N
ATOM    894  CA  LEU A  49      84.783  58.439 113.335  1.00  0.00           C
ATOM    896  CB  LEU A  49      85.283  59.899 113.505  1.00  0.00           C
ATOM    899  CG  LEU A  49      85.573  60.319 114.945  1.00  0.00           C
ATOM    901  CD1 LEU A  49      86.323  61.649 114.925  1.00  0.00           C
ATOM    905  CD2 LEU A  49      84.303  60.409 115.825  1.00  0.00           C
ATOM    909  C   LEU A  49      84.393  58.279 111.875  1.00  0.00           C
ATOM    910  O   LEU A  49      83.213  58.299 111.515  1.00  0.00           O
ATOM    911  N   ILE A  50      85.383  58.089 110.975  1.00  0.00           N
ATOM    913  CA  ILE A  50      85.163  57.779 109.555  1.00  0.00           C
ATOM    915  CB  ILE A  50      86.473  57.669 108.785  1.00  0.00           C
ATOM    917  CG2 ILE A  50      86.273  57.039 107.385  1.00  0.00           C
ATOM    921  CG1 ILE A  50      87.143  59.059 108.665  1.00  0.00           C
ATOM    924  CD  ILE A  50      88.633  58.969 108.315  1.00  0.00           C
ATOM    928  C   ILE A  50      84.343  56.519 109.375  1.00  0.00           C
ATOM    929  O   ILE A  50      83.373  56.479 108.615  1.00  0.00           O
ATOM    930  N   SER A  51      84.683  55.449 110.125  1.00  0.00           N
ATOM    932  CA  SER A  51      83.923  54.209 110.125  1.00  0.00           C
ATOM    934  CB  SER A  51      84.593  53.099 110.995  1.00  0.00           C
ATOM    937  OG  SER A  51      85.743  52.559 110.335  1.00  0.00           O
ATOM    939  C   SER A  51      82.483  54.399 110.575  1.00  0.00           C
ATOM    940  O   SER A  51      81.553  53.909 109.925  1.00  0.00           O
ATOM    941  N   GLU A  52      82.233  55.129 111.675  1.00  0.00           N
ATOM    943  CA  GLU A  52      80.903  55.509 112.115  1.00  0.00           C
ATOM    945  CB  GLU A  52      80.933  56.299 113.455  1.00  0.00           C
ATOM    948  CG  GLU A  52      81.253  55.489 114.745  1.00  0.00           C
ATOM    951  CD  GLU A  52      81.103  56.349 116.005  1.00  0.00           C
ATOM    952  OE1 GLU A  52      80.743  57.549 115.865  1.00  0.00           O
ATOM    953  OE2 GLU A  52      81.243  55.819 117.135  1.00  0.00           O
ATOM    954  C   GLU A  52      80.123  56.339 111.105  1.00  0.00           C
ATOM    955  O   GLU A  52      78.933  56.119 110.865  1.00  0.00           O
ATOM    956  N   ALA A  53      80.753  57.339 110.455  1.00  0.00           N
ATOM    958  CA  ALA A  53      80.123  58.149 109.435  1.00  0.00           C
ATOM    960  CB  ALA A  53      81.083  59.269 109.015  1.00  0.00           C
ATOM    964  C   ALA A  53      79.663  57.389 108.195  1.00  0.00           C
ATOM    965  O   ALA A  53      78.583  57.639 107.675  1.00  0.00           O
ATOM    966  N   LEU A  54      80.463  56.419 107.705  1.00  0.00           N
ATOM    968  CA  LEU A  54      80.083  55.589 106.565  1.00  0.00           C
ATOM    970  CB  LEU A  54      81.233  54.629 106.195  1.00  0.00           C
ATOM    973  CG  LEU A  54      82.483  55.309 105.595  1.00  0.00           C
ATOM    975  CD1 LEU A  54      83.623  54.289 105.455  1.00  0.00           C
ATOM    979  CD2 LEU A  54      82.173  55.959 104.245  1.00  0.00           C
ATOM    983  C   LEU A  54      78.793  54.789 106.775  1.00  0.00           C
ATOM    984  O   LEU A  54      77.913  54.759 105.915  1.00  0.00           O
ATOM    985  N   VAL A  55      78.653  54.169 107.965  1.00  0.00           N
ATOM    987  CA  VAL A  55      77.443  53.469 108.375  1.00  0.00           C
ATOM    989  CB  VAL A  55      77.663  52.799 109.735  1.00  0.00           C
ATOM    991  CG1 VAL A  55      76.383  52.129 110.255  1.00  0.00           C
ATOM    995  CG2 VAL A  55      78.763  51.729 109.595  1.00  0.00           C
ATOM    999  C   VAL A  55      76.203  54.349 108.455  1.00  0.00           C
ATOM   1000  O   VAL A  55      75.113  53.969 108.025  1.00  0.00           O
ATOM   1001  N   ASN A  56      76.343  55.549 109.045  1.00  0.00           N
ATOM   1003  CA  ASN A  56      75.193  56.289 109.535  1.00  0.00           C
ATOM   1005  CB  ASN A  56      75.393  56.639 111.025  1.00  0.00           C
ATOM   1008  CG  ASN A  56      75.423  55.389 111.885  1.00  0.00           C
ATOM   1009  OD1 ASN A  56      74.463  54.609 111.885  1.00  0.00           O
ATOM   1010  ND2 ASN A  56      76.493  55.209 112.695  1.00  0.00           N
ATOM   1013  C   ASN A  56      74.923  57.589 108.835  1.00  0.00           C
ATOM   1014  O   ASN A  56      73.803  58.089 108.955  1.00  0.00           O
ATOM   1015  N   ASN A  57      75.873  58.189 108.075  1.00  0.00           N
ATOM   1017  CA  ASN A  57      75.693  59.489 107.465  1.00  0.00           C
ATOM   1019  CB  ASN A  57      76.983  59.999 106.755  1.00  0.00           C
ATOM   1022  CG  ASN A  57      76.793  61.289 105.965  1.00  0.00           C
ATOM   1023  OD1 ASN A  57      76.613  61.279 104.745  1.00  0.00           O
ATOM   1024  ND2 ASN A  57      76.753  62.439 106.675  1.00  0.00           N
ATOM   1027  C   ASN A  57      74.533  59.519 106.485  1.00  0.00           C
ATOM   1028  O   ASN A  57      74.383  58.659 105.615  1.00  0.00           O
ATOM   1029  N   ARG A  58      73.653  60.529 106.595  1.00  0.00           N
ATOM   1031  CA  ARG A  58      72.433  60.499 105.835  1.00  0.00           C
ATOM   1033  CB  ARG A  58      71.363  61.439 106.455  1.00  0.00           C
ATOM   1036  CG  ARG A  58      71.113  61.289 107.975  1.00  0.00           C
ATOM   1039  CD  ARG A  58      71.133  59.869 108.525  1.00  0.00           C
ATOM   1042  NE  ARG A  58      70.123  59.039 107.805  1.00  0.00           N
ATOM   1044  CZ  ARG A  58      70.203  57.709 107.795  1.00  0.00           C
ATOM   1045  NH1 ARG A  58      71.313  57.049 108.035  1.00  0.00           N
ATOM   1048  NH2 ARG A  58      69.123  57.019 107.525  1.00  0.00           N
ATOM   1051  C   ARG A  58      72.653  60.819 104.355  1.00  0.00           C
ATOM   1052  O   ARG A  58      71.903  60.339 103.505  1.00  0.00           O
ATOM   1053  N   ASP A  59      73.663  61.639 104.005  1.00  0.00           N
ATOM   1055  CA  ASP A  59      73.943  62.049 102.635  1.00  0.00           C
ATOM   1057  CB  ASP A  59      74.933  63.249 102.585  1.00  0.00           C
ATOM   1060  CG  ASP A  59      74.393  64.479 103.285  1.00  0.00           C
ATOM   1061  OD1 ASP A  59      73.273  64.409 103.855  1.00  0.00           O
ATOM   1062  OD2 ASP A  59      75.073  65.539 103.265  1.00  0.00           O
ATOM   1063  C   ASP A  59      74.463  60.899 101.775  1.00  0.00           C
ATOM   1064  O   ASP A  59      74.013  60.659 100.655  1.00  0.00           O
ATOM   1065  N   LEU A  60      75.393  60.119 102.345  1.00  0.00           N
ATOM   1067  CA  LEU A  60      75.853  58.859 101.795  1.00  0.00           C
ATOM   1069  CB  LEU A  60      77.053  58.339 102.615  1.00  0.00           C
ATOM   1072  CG  LEU A  60      77.703  57.049 102.075  1.00  0.00           C
ATOM   1074  CD1 LEU A  60      78.283  57.249 100.665  1.00  0.00           C
ATOM   1078  CD2 LEU A  60      78.813  56.579 103.025  1.00  0.00           C
ATOM   1082  C   LEU A  60      74.743  57.829 101.715  1.00  0.00           C
ATOM   1083  O   LEU A  60      74.593  57.139 100.705  1.00  0.00           O
ATOM   1084  N   ARG A  61      73.873  57.709 102.745  1.00  0.00           N
ATOM   1086  CA  ARG A  61      72.683  56.889 102.645  1.00  0.00           C
ATOM   1088  CB  ARG A  61      71.873  56.849 103.965  1.00  0.00           C
ATOM   1091  CG  ARG A  61      70.563  56.029 103.925  1.00  0.00           C
ATOM   1094  CD  ARG A  61      70.823  54.559 103.535  1.00  0.00           C
ATOM   1097  NE  ARG A  61      69.533  53.839 103.385  1.00  0.00           N
ATOM   1099  CZ  ARG A  61      69.473  52.619 102.875  1.00  0.00           C
ATOM   1100  NH1 ARG A  61      70.523  51.969 102.435  1.00  0.00           N
ATOM   1103  NH2 ARG A  61      68.323  51.979 102.895  1.00  0.00           N
ATOM   1106  C   ARG A  61      71.743  57.299 101.505  1.00  0.00           C
ATOM   1107  O   ARG A  61      71.283  56.459 100.735  1.00  0.00           O
ATOM   1108  N   MET A  62      71.503  58.609 101.325  1.00  0.00           N
ATOM   1110  CA  MET A  62      70.773  59.149 100.185  1.00  0.00           C
ATOM   1112  CB  MET A  62      70.653  60.689 100.345  1.00  0.00           C
ATOM   1115  CG  MET A  62      69.913  61.419  99.205  1.00  0.00           C
ATOM   1118  SD  MET A  62      68.163  60.979  99.035  1.00  0.00           S
ATOM   1119  CE  MET A  62      67.583  61.849 100.515  1.00  0.00           C
ATOM   1123  C   MET A  62      71.403  58.789  98.845  1.00  0.00           C
ATOM   1124  O   MET A  62      70.713  58.389  97.905  1.00  0.00           O
ATOM   1125  N   ALA A  63      72.753  58.859  98.735  1.00  0.00           N
ATOM   1127  CA  ALA A  63      73.493  58.469  97.545  1.00  0.00           C
ATOM   1129  CB  ALA A  63      74.993  58.789  97.735  1.00  0.00           C
ATOM   1133  C   ALA A  63      73.333  57.009  97.165  1.00  0.00           C
ATOM   1134  O   ALA A  63      73.083  56.679  96.005  1.00  0.00           O
ATOM   1135  N   THR A  64      73.403  56.119  98.165  1.00  0.00           N
ATOM   1137  CA  THR A  64      73.133  54.679  98.055  1.00  0.00           C
ATOM   1139  CB  THR A  64      73.373  53.939  99.365  1.00  0.00           C
ATOM   1141  OG1 THR A  64      74.733  54.109  99.755  1.00  0.00           O
ATOM   1143  CG2 THR A  64      73.163  52.429  99.235  1.00  0.00           C
ATOM   1147  C   THR A  64      71.733  54.369  97.575  1.00  0.00           C
ATOM   1148  O   THR A  64      71.523  53.519  96.705  1.00  0.00           O
ATOM   1149  N   LEU A  65      70.713  55.079  98.105  1.00  0.00           N
ATOM   1151  CA  LEU A  65      69.353  55.009  97.615  1.00  0.00           C
ATOM   1153  CB  LEU A  65      68.373  55.749  98.565  1.00  0.00           C
ATOM   1156  CG  LEU A  65      68.243  55.069  99.955  1.00  0.00           C
ATOM   1158  CD1 LEU A  65      67.513  55.999 100.935  1.00  0.00           C
ATOM   1162  CD2 LEU A  65      67.493  53.739  99.855  1.00  0.00           C
ATOM   1166  C   LEU A  65      69.173  55.469  96.165  1.00  0.00           C
ATOM   1167  O   LEU A  65      68.423  54.849  95.405  1.00  0.00           O
ATOM   1168  N   LYS A  66      69.873  56.519  95.715  1.00  0.00           N
ATOM   1170  CA  LYS A  66      69.903  56.899  94.305  1.00  0.00           C
ATOM   1172  CB  LYS A  66      70.663  58.239  94.085  1.00  0.00           C
ATOM   1175  CG  LYS A  66      69.893  59.459  94.625  1.00  0.00           C
ATOM   1178  CD  LYS A  66      70.693  60.769  94.475  1.00  0.00           C
ATOM   1181  CE  LYS A  66      69.873  61.989  94.915  1.00  0.00           C
ATOM   1184  NZ  LYS A  66      70.673  63.229  94.835  1.00  0.00           N
ATOM   1188  C   LYS A  66      70.413  55.829  93.345  1.00  0.00           C
ATOM   1189  O   LYS A  66      69.853  55.599  92.275  1.00  0.00           O
ATOM   1190  N   VAL A  67      71.463  55.079  93.725  1.00  0.00           N
ATOM   1192  CA  VAL A  67      71.963  53.929  92.965  1.00  0.00           C
ATOM   1194  CB  VAL A  67      73.183  53.349  93.685  1.00  0.00           C
ATOM   1196  CG1 VAL A  67      73.643  52.039  93.055  1.00  0.00           C
ATOM   1200  CG2 VAL A  67      74.323  54.369  93.635  1.00  0.00           C
ATOM   1204  C   VAL A  67      70.913  52.849  92.785  1.00  0.00           C
ATOM   1205  O   VAL A  67      70.723  52.279  91.705  1.00  0.00           O
ATOM   1206  N   GLN A  68      70.183  52.559  93.875  1.00  0.00           N
ATOM   1208  CA  GLN A  68      69.013  51.719  93.885  1.00  0.00           C
ATOM   1210  CB  GLN A  68      68.543  51.569  95.345  1.00  0.00           C
ATOM   1213  CG  GLN A  68      69.503  50.719  96.225  1.00  0.00           C
ATOM   1216  CD  GLN A  68      69.043  50.719  97.685  1.00  0.00           C
ATOM   1217  OE1 GLN A  68      69.783  50.949  98.635  1.00  0.00           O
ATOM   1218  NE2 GLN A  68      67.713  50.479  97.835  1.00  0.00           N
ATOM   1221  C   GLN A  68      67.843  52.169  93.005  1.00  0.00           C
ATOM   1222  O   GLN A  68      67.273  51.339  92.285  1.00  0.00           O
ATOM   1223  N   GLU A  69      67.473  53.479  93.025  1.00  0.00           N
ATOM   1225  CA  GLU A  69      66.443  54.049  92.155  1.00  0.00           C
ATOM   1227  CB  GLU A  69      66.143  55.529  92.535  1.00  0.00           C
ATOM   1230  CG  GLU A  69      64.743  55.969  92.045  1.00  0.00           C
ATOM   1233  CD  GLU A  69      64.563  57.479  92.065  1.00  0.00           C
ATOM   1234  OE1 GLU A  69      64.553  58.059  90.955  1.00  0.00           O
ATOM   1235  OE2 GLU A  69      64.483  58.079  93.175  1.00  0.00           O
ATOM   1236  C   GLU A  69      66.813  53.989  90.685  1.00  0.00           C
ATOM   1237  O   GLU A  69      66.033  53.549  89.845  1.00  0.00           O
ATOM   1238  N   ALA A  70      68.073  54.339  90.335  1.00  0.00           N
ATOM   1240  CA  ALA A  70      68.613  54.219  88.995  1.00  0.00           C
ATOM   1242  CB  ALA A  70      70.023  54.839  88.955  1.00  0.00           C
ATOM   1246  C   ALA A  70      68.653  52.779  88.465  1.00  0.00           C
ATOM   1247  O   ALA A  70      68.363  52.499  87.305  1.00  0.00           O
ATOM   1248  N   ARG A  71      68.993  51.809  89.335  1.00  0.00           N
ATOM   1250  CA  ARG A  71      68.933  50.399  89.015  1.00  0.00           C
ATOM   1252  CB  ARG A  71      69.463  49.549  90.185  1.00  0.00           C
ATOM   1255  CG  ARG A  71      69.733  48.079  89.795  1.00  0.00           C
ATOM   1258  CD  ARG A  71      70.063  47.199  91.005  1.00  0.00           C
ATOM   1261  NE  ARG A  71      71.303  47.769  91.615  1.00  0.00           N
ATOM   1263  CZ  ARG A  71      71.473  48.059  92.895  1.00  0.00           C
ATOM   1264  NH1 ARG A  71      70.533  47.959  93.815  1.00  0.00           N
ATOM   1267  NH2 ARG A  71      72.643  48.459  93.315  1.00  0.00           N
ATOM   1270  C   ARG A  71      67.533  49.899  88.715  1.00  0.00           C
ATOM   1271  O   ARG A  71      67.303  49.129  87.785  1.00  0.00           O
ATOM   1272  N   ALA A  72      66.543  50.339  89.505  1.00  0.00           N
ATOM   1274  CA  ALA A  72      65.143  50.149  89.225  1.00  0.00           C
ATOM   1276  CB  ALA A  72      64.323  50.659  90.405  1.00  0.00           C
ATOM   1280  C   ALA A  72      64.693  50.799  87.915  1.00  0.00           C
ATOM   1281  O   ALA A  72      63.993  50.169  87.125  1.00  0.00           O
ATOM   1282  N   GLN A  73      65.143  52.039  87.625  1.00  0.00           N
ATOM   1284  CA  GLN A  73      64.883  52.689  86.345  1.00  0.00           C
ATOM   1286  CB  GLN A  73      65.413  54.149  86.325  1.00  0.00           C
ATOM   1289  CG  GLN A  73      64.993  54.959  85.065  1.00  0.00           C
ATOM   1292  CD  GLN A  73      63.493  54.799  84.765  1.00  0.00           C
ATOM   1293  OE1 GLN A  73      62.663  54.989  85.645  1.00  0.00           O
ATOM   1294  NE2 GLN A  73      63.113  54.479  83.505  1.00  0.00           N
ATOM   1297  C   GLN A  73      65.453  51.949  85.145  1.00  0.00           C
ATOM   1298  O   GLN A  73      64.793  51.749  84.125  1.00  0.00           O
ATOM   1299  N   TYR A  74      66.703  51.439  85.255  1.00  0.00           N
ATOM   1301  CA  TYR A  74      67.303  50.609  84.215  1.00  0.00           C
ATOM   1303  CB  TYR A  74      68.793  50.309  84.595  1.00  0.00           C
ATOM   1306  CG  TYR A  74      69.413  49.129  83.865  1.00  0.00           C
ATOM   1307  CD1 TYR A  74      69.413  49.109  82.455  1.00  0.00           C
ATOM   1309  CE1 TYR A  74      69.943  48.009  81.765  1.00  0.00           C
ATOM   1311  CZ  TYR A  74      70.473  46.929  82.455  1.00  0.00           C
ATOM   1312  OH  TYR A  74      71.063  45.879  81.705  1.00  0.00           O
ATOM   1314  CD2 TYR A  74      69.933  48.019  84.555  1.00  0.00           C
ATOM   1316  CE2 TYR A  74      70.463  46.919  83.855  1.00  0.00           C
ATOM   1318  C   TYR A  74      66.503  49.349  83.905  1.00  0.00           C
ATOM   1319  O   TYR A  74      66.203  49.029  82.755  1.00  0.00           O
ATOM   1320  N   ARG A  75      66.063  48.629  84.955  1.00  0.00           N
ATOM   1322  CA  ARG A  75      65.233  47.459  84.815  1.00  0.00           C
ATOM   1324  CB  ARG A  75      65.023  46.809  86.205  1.00  0.00           C
ATOM   1327  CG  ARG A  75      66.323  46.239  86.815  1.00  0.00           C
ATOM   1330  CD  ARG A  75      66.203  46.029  88.325  1.00  0.00           C
ATOM   1333  NE  ARG A  75      67.343  45.179  88.795  1.00  0.00           N
ATOM   1335  CZ  ARG A  75      67.433  44.669  90.015  1.00  0.00           C
ATOM   1336  NH1 ARG A  75      66.513  44.829  90.935  1.00  0.00           N
ATOM   1339  NH2 ARG A  75      68.453  43.899  90.345  1.00  0.00           N
ATOM   1342  C   ARG A  75      63.883  47.719  84.175  1.00  0.00           C
ATOM   1343  O   ARG A  75      63.383  46.919  83.395  1.00  0.00           O
ATOM   1344  N   LEU A  76      63.253  48.849  84.525  1.00  0.00           N
ATOM   1346  CA  LEU A  76      62.023  49.299  83.905  1.00  0.00           C
ATOM   1348  CB  LEU A  76      61.553  50.589  84.625  1.00  0.00           C
ATOM   1351  CG  LEU A  76      60.293  51.279  84.065  1.00  0.00           C
ATOM   1353  CD1 LEU A  76      59.073  50.349  83.945  1.00  0.00           C
ATOM   1357  CD2 LEU A  76      59.943  52.459  84.965  1.00  0.00           C
ATOM   1361  C   LEU A  76      62.163  49.559  82.415  1.00  0.00           C
ATOM   1362  O   LEU A  76      61.383  49.059  81.625  1.00  0.00           O
ATOM   1363  N   THR A  77      63.223  50.279  82.005  1.00  0.00           N
ATOM   1365  CA  THR A  77      63.463  50.569  80.605  1.00  0.00           C
ATOM   1367  CB  THR A  77      64.473  51.699  80.455  1.00  0.00           C
ATOM   1369  OG1 THR A  77      64.053  52.809  81.225  1.00  0.00           O
ATOM   1371  CG2 THR A  77      64.563  52.199  79.005  1.00  0.00           C
ATOM   1375  C   THR A  77      63.903  49.349  79.805  1.00  0.00           C
ATOM   1376  O   THR A  77      63.503  49.159  78.665  1.00  0.00           O
ATOM   1377  N   ASP A  78      64.703  48.449  80.415  1.00  0.00           N
ATOM   1379  CA  ASP A  78      65.043  47.149  79.855  1.00  0.00           C
ATOM   1381  CB  ASP A  78      66.063  46.439  80.805  1.00  0.00           C
ATOM   1384  CG  ASP A  78      66.923  45.369  80.155  1.00  0.00           C
ATOM   1385  OD1 ASP A  78      67.173  45.439  78.925  1.00  0.00           O
ATOM   1386  OD2 ASP A  78      67.503  44.569  80.955  1.00  0.00           O
ATOM   1387  C   ASP A  78      63.813  46.289  79.585  1.00  0.00           C
ATOM   1388  O   ASP A  78      63.683  45.649  78.545  1.00  0.00           O
ATOM   1389  N   ALA A  79      62.823  46.299  80.505  1.00  0.00           N
ATOM   1391  CA  ALA A  79      61.623  45.499  80.445  1.00  0.00           C
ATOM   1393  CB  ALA A  79      60.873  45.589  81.785  1.00  0.00           C
ATOM   1397  C   ALA A  79      60.693  45.829  79.275  1.00  0.00           C
ATOM   1398  O   ALA A  79      60.043  44.939  78.725  1.00  0.00           O
ATOM   1399  N   ASP A  80      60.693  47.099  78.805  1.00  0.00           N
ATOM   1401  CA  ASP A  80      59.933  47.559  77.655  1.00  0.00           C
ATOM   1403  CB  ASP A  80      60.103  49.099  77.515  1.00  0.00           C
ATOM   1406  CG  ASP A  80      59.293  49.879  78.545  1.00  0.00           C
ATOM   1407  OD1 ASP A  80      58.803  49.299  79.545  1.00  0.00           O
ATOM   1408  OD2 ASP A  80      59.123  51.109  78.305  1.00  0.00           O
ATOM   1409  C   ASP A  80      60.333  46.829  76.365  1.00  0.00           C
ATOM   1410  O   ASP A  80      59.523  46.679  75.445  1.00  0.00           O
ATOM   1411  N   ARG A  81      61.573  46.319  76.285  1.00  0.00           N
ATOM   1413  CA  ARG A  81      62.093  45.559  75.155  1.00  0.00           C
ATOM   1415  CB  ARG A  81      63.623  45.359  75.335  1.00  0.00           C
ATOM   1418  CG  ARG A  81      64.433  46.639  75.545  1.00  0.00           C
ATOM   1421  CD  ARG A  81      65.843  46.339  76.045  1.00  0.00           C
ATOM   1424  NE  ARG A  81      66.573  45.729  74.895  1.00  0.00           N
ATOM   1426  CZ  ARG A  81      67.623  44.949  75.015  1.00  0.00           C
ATOM   1427  NH1 ARG A  81      68.223  44.719  76.175  1.00  0.00           N
ATOM   1430  NH2 ARG A  81      68.073  44.339  73.945  1.00  0.00           N
ATOM   1433  C   ARG A  81      61.513  44.159  75.045  1.00  0.00           C
ATOM   1434  O   ARG A  81      61.513  43.529  73.995  1.00  0.00           O
ATOM   1435  N   TYR A  82      61.013  43.619  76.175  1.00  0.00           N
ATOM   1437  CA  TYR A  82      60.473  42.279  76.285  1.00  0.00           C
ATOM   1439  CB  TYR A  82      60.663  41.709  77.705  1.00  0.00           C
ATOM   1442  CG  TYR A  82      62.113  41.419  77.955  1.00  0.00           C
ATOM   1443  CD1 TYR A  82      62.963  42.439  78.415  1.00  0.00           C
ATOM   1445  CE1 TYR A  82      64.323  42.179  78.685  1.00  0.00           C
ATOM   1447  CZ  TYR A  82      64.833  40.899  78.475  1.00  0.00           C
ATOM   1448  OH  TYR A  82      66.183  40.629  78.745  1.00  0.00           O
ATOM   1450  CD2 TYR A  82      62.643  40.139  77.755  1.00  0.00           C
ATOM   1452  CE2 TYR A  82      64.003  39.889  77.985  1.00  0.00           C
ATOM   1454  C   TYR A  82      58.993  42.249  75.925  1.00  0.00           C
ATOM   1455  O   TYR A  82      58.333  43.279  75.915  1.00  0.00           O
ATOM   1456  N   PRO A  83      58.423  41.089  75.605  1.00  0.00           N
ATOM   1457  CD  PRO A  83      59.143  39.869  75.245  1.00  0.00           C
ATOM   1460  CA  PRO A  83      56.983  40.929  75.435  1.00  0.00           C
ATOM   1462  CB  PRO A  83      56.793  39.439  75.165  1.00  0.00           C
ATOM   1465  CG  PRO A  83      58.093  39.019  74.515  1.00  0.00           C
ATOM   1468  C   PRO A  83      56.093  41.349  76.575  1.00  0.00           C
ATOM   1469  O   PRO A  83      56.493  41.289  77.745  1.00  0.00           O
ATOM   1470  N   GLN A  84      54.843  41.709  76.255  1.00  0.00           N
ATOM   1472  CA  GLN A  84      53.803  41.959  77.225  1.00  0.00           C
ATOM   1474  CB  GLN A  84      53.253  43.399  77.075  1.00  0.00           C
ATOM   1477  CG  GLN A  84      54.273  44.539  77.305  1.00  0.00           C
ATOM   1480  CD  GLN A  84      53.643  45.899  77.005  1.00  0.00           C
ATOM   1481  OE1 GLN A  84      53.823  46.529  75.955  1.00  0.00           O
ATOM   1482  NE2 GLN A  84      52.823  46.389  77.955  1.00  0.00           N
ATOM   1485  C   GLN A  84      52.653  41.009  76.945  1.00  0.00           C
ATOM   1486  O   GLN A  84      52.113  40.989  75.835  1.00  0.00           O
ATOM   1487  N   LEU A  85      52.203  40.249  77.955  1.00  0.00           N
ATOM   1489  CA  LEU A  85      50.953  39.529  77.885  1.00  0.00           C
ATOM   1491  CB  LEU A  85      51.153  38.059  78.325  1.00  0.00           C
ATOM   1494  CG  LEU A  85      49.903  37.159  78.275  1.00  0.00           C
ATOM   1496  CD1 LEU A  85      49.363  37.009  76.865  1.00  0.00           C
ATOM   1500  CD2 LEU A  85      50.253  35.779  78.825  1.00  0.00           C
ATOM   1504  C   LEU A  85      49.983  40.239  78.795  1.00  0.00           C
ATOM   1505  O   LEU A  85      50.323  40.559  79.925  1.00  0.00           O
ATOM   1506  N   ASN A  86      48.763  40.519  78.295  1.00  0.00           N
ATOM   1508  CA  ASN A  86      47.753  41.259  79.035  1.00  0.00           C
ATOM   1510  CB  ASN A  86      47.773  42.779  78.685  1.00  0.00           C
ATOM   1513  CG  ASN A  86      49.083  43.439  79.115  1.00  0.00           C
ATOM   1514  OD1 ASN A  86      49.393  43.569  80.295  1.00  0.00           O
ATOM   1515  ND2 ASN A  86      49.863  43.969  78.135  1.00  0.00           N
ATOM   1518  C   ASN A  86      46.373  40.689  78.695  1.00  0.00           C
ATOM   1519  O   ASN A  86      46.183  40.059  77.655  1.00  0.00           O
ATOM   1520  N   GLY A  87      45.353  40.879  79.565  1.00  0.00           N
ATOM   1522  CA  GLY A  87      43.993  40.489  79.245  1.00  0.00           C
ATOM   1525  C   GLY A  87      43.133  41.659  78.855  1.00  0.00           C
ATOM   1526  O   GLY A  87      43.493  42.829  78.965  1.00  0.00           O
ATOM   1527  N   GLU A  88      41.903  41.339  78.435  1.00  0.00           N
ATOM   1529  CA  GLU A  88      40.773  42.249  78.405  1.00  0.00           C
ATOM   1531  CB  GLU A  88      40.603  42.979  77.055  1.00  0.00           C
ATOM   1534  CG  GLU A  88      41.583  44.159  76.905  1.00  0.00           C
ATOM   1537  CD  GLU A  88      41.513  44.869  75.565  1.00  0.00           C
ATOM   1538  OE1 GLU A  88      40.623  44.569  74.745  1.00  0.00           O
ATOM   1539  OE2 GLU A  88      42.473  45.649  75.285  1.00  0.00           O
ATOM   1540  C   GLU A  88      39.523  41.469  78.745  1.00  0.00           C
ATOM   1541  O   GLU A  88      39.493  40.239  78.735  1.00  0.00           O
ATOM   1542  N   GLY A  89      38.433  42.169  79.075  1.00  0.00           N
ATOM   1544  CA  GLY A  89      37.103  41.609  79.055  1.00  0.00           C
ATOM   1547  C   GLY A  89      36.273  42.789  78.725  1.00  0.00           C
ATOM   1548  O   GLY A  89      36.573  43.869  79.245  1.00  0.00           O
ATOM   1549  N   SER A  90      35.253  42.639  77.885  1.00  0.00           N
ATOM   1551  CA  SER A  90      34.473  43.769  77.425  1.00  0.00           C
ATOM   1553  CB  SER A  90      34.973  44.289  76.035  1.00  0.00           C
ATOM   1556  OG  SER A  90      34.183  45.349  75.465  1.00  0.00           O
ATOM   1558  C   SER A  90      33.043  43.319  77.315  1.00  0.00           C
ATOM   1559  O   SER A  90      32.753  42.249  76.775  1.00  0.00           O
ATOM   1560  N   GLY A  91      32.113  44.139  77.825  1.00  0.00           N
ATOM   1562  CA  GLY A  91      30.683  43.979  77.585  1.00  0.00           C
ATOM   1565  C   GLY A  91      30.183  45.169  76.825  1.00  0.00           C
ATOM   1566  O   GLY A  91      30.473  46.319  77.165  1.00  0.00           O
ATOM   1567  N   SER A  92      29.373  44.919  75.775  1.00  0.00           N
ATOM   1569  CA  SER A  92      28.803  45.979  74.975  1.00  0.00           C
ATOM   1571  CB  SER A  92      29.373  46.009  73.525  1.00  0.00           C
ATOM   1574  OG  SER A  92      28.883  47.129  72.775  1.00  0.00           O
ATOM   1576  C   SER A  92      27.303  45.839  74.915  1.00  0.00           C
ATOM   1577  O   SER A  92      26.763  44.779  74.595  1.00  0.00           O
ATOM   1578  N   TRP A  93      26.583  46.939  75.165  1.00  0.00           N
ATOM   1580  CA  TRP A  93      25.163  47.039  74.915  1.00  0.00           C
ATOM   1582  CB  TRP A  93      24.343  47.159  76.235  1.00  0.00           C
ATOM   1585  CG  TRP A  93      24.303  45.939  77.105  1.00  0.00           C
ATOM   1586  CD1 TRP A  93      23.223  45.109  77.235  1.00  0.00           C
ATOM   1588  NE1 TRP A  93      23.453  44.229  78.255  1.00  0.00           N
ATOM   1590  CE2 TRP A  93      24.693  44.429  78.775  1.00  0.00           C
ATOM   1591  CD2 TRP A  93      25.283  45.489  78.065  1.00  0.00           C
ATOM   1592  CE3 TRP A  93      26.583  45.899  78.405  1.00  0.00           C
ATOM   1594  CZ3 TRP A  93      27.253  45.229  79.435  1.00  0.00           C
ATOM   1596  CZ2 TRP A  93      25.333  43.789  79.815  1.00  0.00           C
ATOM   1598  CH2 TRP A  93      26.623  44.199  80.145  1.00  0.00           C
ATOM   1600  C   TRP A  93      24.903  48.259  74.045  1.00  0.00           C
ATOM   1601  O   TRP A  93      25.493  49.309  74.245  1.00  0.00           O
ATOM   1602  N   SER A  94      24.003  48.149  73.055  1.00  0.00           N
ATOM   1604  CA  SER A  94      23.753  49.239  72.115  1.00  0.00           C
ATOM   1606  CB  SER A  94      24.863  49.449  71.045  1.00  0.00           C
ATOM   1609  OG  SER A  94      25.193  48.219  70.415  1.00  0.00           O
ATOM   1611  C   SER A  94      22.423  48.979  71.455  1.00  0.00           C
ATOM   1612  O   SER A  94      21.893  47.879  71.545  1.00  0.00           O
ATOM   1613  N   GLY A  95      21.793  49.979  70.805  1.00  0.00           N
ATOM   1615  CA  GLY A  95      20.503  49.729  70.185  1.00  0.00           C
ATOM   1618  C   GLY A  95      20.003  50.969  69.515  1.00  0.00           C
ATOM   1619  O   GLY A  95      20.473  52.079  69.775  1.00  0.00           O
ATOM   1620  N   ASN A  96      19.033  50.839  68.595  1.00  0.00           N
ATOM   1622  CA  ASN A  96      18.623  51.939  67.745  1.00  0.00           C
ATOM   1624  CB  ASN A  96      17.923  51.459  66.455  1.00  0.00           C
ATOM   1627  CG  ASN A  96      18.763  50.399  65.735  1.00  0.00           C
ATOM   1628  OD1 ASN A  96      19.993  50.479  65.675  1.00  0.00           O
ATOM   1629  ND2 ASN A  96      18.093  49.379  65.175  1.00  0.00           N
ATOM   1632  C   ASN A  96      17.673  52.889  68.465  1.00  0.00           C
ATOM   1633  O   ASN A  96      16.983  52.509  69.415  1.00  0.00           O
ATOM   1634  N   LEU A  97      17.583  54.149  68.005  1.00  0.00           N
ATOM   1636  CA  LEU A  97      16.923  55.199  68.765  1.00  0.00           C
ATOM   1638  CB  LEU A  97      17.633  56.559  68.515  1.00  0.00           C
ATOM   1641  CG  LEU A  97      17.913  57.419  69.775  1.00  0.00           C
ATOM   1643  CD1 LEU A  97      19.373  57.899  69.805  1.00  0.00           C
ATOM   1647  CD2 LEU A  97      16.953  58.609  69.895  1.00  0.00           C
ATOM   1651  C   LEU A  97      15.443  55.309  68.405  1.00  0.00           C
ATOM   1652  O   LEU A  97      14.743  56.179  68.915  1.00  0.00           O
ATOM   1653  N   LYS A  98      14.913  54.429  67.525  1.00  0.00           N
ATOM   1655  CA  LYS A  98      13.553  54.569  67.055  1.00  0.00           C
ATOM   1657  CB  LYS A  98      13.473  55.769  66.085  1.00  0.00           C
ATOM   1660  CG  LYS A  98      12.045  56.229  65.805  1.00  0.00           C
ATOM   1663  CD  LYS A  98      12.035  57.489  64.955  1.00  0.00           C
ATOM   1666  CE  LYS A  98      12.225  57.139  63.485  1.00  0.00           C
ATOM   1669  NZ  LYS A  98      11.935  58.299  62.645  1.00  0.00           N
ATOM   1673  C   LYS A  98      13.015  53.359  66.285  1.00  0.00           C
ATOM   1674  O   LYS A  98      11.955  52.839  66.605  1.00  0.00           O
ATOM   1675  N   GLY A  99      13.723  52.879  65.235  1.00  0.00           N
ATOM   1677  CA  GLY A  99      13.135  51.909  64.305  1.00  0.00           C
ATOM   1680  C   GLY A  99      12.875  50.519  64.825  1.00  0.00           C
ATOM   1681  O   GLY A  99      11.755  49.999  64.725  1.00  0.00           O
ATOM   1682  N   ASN A 100      13.903  49.879  65.405  1.00  0.00           N
ATOM   1684  CA  ASN A 100      13.763  48.639  66.145  1.00  0.00           C
ATOM   1686  CB  ASN A 100      14.233  47.389  65.325  1.00  0.00           C
ATOM   1689  CG  ASN A 100      14.373  46.139  66.195  1.00  0.00           C
ATOM   1690  OD1 ASN A 100      15.343  45.989  66.925  1.00  0.00           O
ATOM   1691  ND2 ASN A 100      13.365  45.229  66.175  1.00  0.00           N
ATOM   1694  C   ASN A 100      14.533  48.829  67.435  1.00  0.00           C
ATOM   1695  O   ASN A 100      15.753  49.029  67.435  1.00  0.00           O
ATOM   1696  N   THR A 101      13.813  48.839  68.575  1.00  0.00           N
ATOM   1698  CA  THR A 101      14.363  49.309  69.835  1.00  0.00           C
ATOM   1700  CB  THR A 101      13.375  50.169  70.645  1.00  0.00           C
ATOM   1702  OG1 THR A 101      12.525  50.929  69.795  1.00  0.00           O
ATOM   1704  CG2 THR A 101      14.143  51.179  71.495  1.00  0.00           C
ATOM   1708  C   THR A 101      14.833  48.139  70.655  1.00  0.00           C
ATOM   1709  O   THR A 101      15.003  48.259  71.865  1.00  0.00           O
ATOM   1710  N   ALA A 102      15.053  46.959  70.035  1.00  0.00           N
ATOM   1712  CA  ALA A 102      15.783  45.839  70.605  1.00  0.00           C
ATOM   1714  CB  ALA A 102      15.723  44.609  69.675  1.00  0.00           C
ATOM   1718  C   ALA A 102      17.223  46.179  70.945  1.00  0.00           C
ATOM   1719  O   ALA A 102      17.843  47.069  70.355  1.00  0.00           O
ATOM   1720  N   THR A 103      17.773  45.519  71.985  1.00  0.00           N
ATOM   1722  CA  THR A 103      19.123  45.839  72.455  1.00  0.00           C
ATOM   1724  CB  THR A 103      19.263  45.919  73.975  1.00  0.00           C
ATOM   1726  OG1 THR A 103      18.473  46.979  74.475  1.00  0.00           O
ATOM   1728  CG2 THR A 103      20.713  46.239  74.395  1.00  0.00           C
ATOM   1732  C   THR A 103      20.083  44.799  71.985  1.00  0.00           C
ATOM   1733  O   THR A 103      20.083  43.669  72.475  1.00  0.00           O
ATOM   1734  N   THR A 104      20.973  45.169  71.055  1.00  0.00           N
ATOM   1736  CA  THR A 104      22.113  44.359  70.645  1.00  0.00           C
ATOM   1738  CB  THR A 104      22.853  44.899  69.415  1.00  0.00           C
ATOM   1740  OG1 THR A 104      21.903  45.319  68.435  1.00  0.00           O
ATOM   1742  CG2 THR A 104      23.703  43.799  68.785  1.00  0.00           C
ATOM   1746  C   THR A 104      23.083  44.209  71.805  1.00  0.00           C
ATOM   1747  O   THR A 104      23.413  45.169  72.495  1.00  0.00           O
ATOM   1748  N   ARG A 105      23.513  42.969  72.095  1.00  0.00           N
ATOM   1750  CA  ARG A 105      24.353  42.699  73.245  1.00  0.00           C
ATOM   1752  CB  ARG A 105      23.553  42.029  74.385  1.00  0.00           C
ATOM   1755  CG  ARG A 105      24.343  41.879  75.705  1.00  0.00           C
ATOM   1758  CD  ARG A 105      23.503  41.299  76.865  1.00  0.00           C
ATOM   1761  NE  ARG A 105      23.303  39.849  76.545  1.00  0.00           N
ATOM   1763  CZ  ARG A 105      22.413  39.029  77.075  1.00  0.00           C
ATOM   1764  NH1 ARG A 105      21.463  39.319  77.925  1.00  0.00           N
ATOM   1767  NH2 ARG A 105      22.493  37.769  76.695  1.00  0.00           N
ATOM   1770  C   ARG A 105      25.443  41.769  72.815  1.00  0.00           C
ATOM   1771  O   ARG A 105      25.183  40.729  72.215  1.00  0.00           O
ATOM   1772  N   GLU A 106      26.693  42.109  73.185  1.00  0.00           N
ATOM   1774  CA  GLU A 106      27.823  41.269  72.885  1.00  0.00           C
ATOM   1776  CB  GLU A 106      28.613  41.759  71.645  1.00  0.00           C
ATOM   1779  CG  GLU A 106      29.683  40.749  71.115  1.00  0.00           C
ATOM   1782  CD  GLU A 106      29.083  39.469  70.565  1.00  0.00           C
ATOM   1783  OE1 GLU A 106      27.843  39.329  70.495  1.00  0.00           O
ATOM   1784  OE2 GLU A 106      29.873  38.569  70.165  1.00  0.00           O
ATOM   1785  C   GLU A 106      28.723  41.259  74.105  1.00  0.00           C
ATOM   1786  O   GLU A 106      28.733  42.199  74.895  1.00  0.00           O
ATOM   1787  N   PHE A 107      29.483  40.169  74.285  1.00  0.00           N
ATOM   1789  CA  PHE A 107      30.523  40.069  75.265  1.00  0.00           C
ATOM   1791  CB  PHE A 107      30.173  39.069  76.385  1.00  0.00           C
ATOM   1794  CG  PHE A 107      28.973  39.549  77.145  1.00  0.00           C
ATOM   1795  CD1 PHE A 107      29.113  40.549  78.115  1.00  0.00           C
ATOM   1797  CE1 PHE A 107      28.003  40.969  78.855  1.00  0.00           C
ATOM   1799  CZ  PHE A 107      26.753  40.379  78.645  1.00  0.00           C
ATOM   1801  CD2 PHE A 107      27.713  38.979  76.925  1.00  0.00           C
ATOM   1803  CE2 PHE A 107      26.603  39.379  77.685  1.00  0.00           C
ATOM   1805  C   PHE A 107      31.763  39.529  74.595  1.00  0.00           C
ATOM   1806  O   PHE A 107      31.693  38.809  73.605  1.00  0.00           O
ATOM   1807  N   SER A 108      32.943  39.849  75.135  1.00  0.00           N
ATOM   1809  CA  SER A 108      34.173  39.329  74.575  1.00  0.00           C
ATOM   1811  CB  SER A 108      34.673  40.129  73.345  1.00  0.00           C
ATOM   1814  OG  SER A 108      34.743  41.519  73.665  1.00  0.00           O
ATOM   1816  C   SER A 108      35.233  39.279  75.635  1.00  0.00           C
ATOM   1817  O   SER A 108      35.183  40.009  76.635  1.00  0.00           O
ATOM   1818  N   THR A 109      36.183  38.349  75.475  1.00  0.00           N
ATOM   1820  CA  THR A 109      37.293  38.239  76.405  1.00  0.00           C
ATOM   1822  CB  THR A 109      37.223  37.069  77.385  1.00  0.00           C
ATOM   1824  OG1 THR A 109      36.023  37.119  78.145  1.00  0.00           O
ATOM   1826  CG2 THR A 109      38.363  37.129  78.405  1.00  0.00           C
ATOM   1830  C   THR A 109      38.543  38.059  75.585  1.00  0.00           C
ATOM   1831  O   THR A 109      38.693  37.069  74.875  1.00  0.00           O
ATOM   1832  N   GLY A 110      39.483  39.009  75.695  1.00  0.00           N
ATOM   1834  CA  GLY A 110      40.733  38.939  74.945  1.00  0.00           C
ATOM   1837  C   GLY A 110      41.853  38.479  75.825  1.00  0.00           C
ATOM   1838  O   GLY A 110      41.943  38.809  77.015  1.00  0.00           O
ATOM   1839  N   LEU A 111      42.763  37.679  75.235  1.00  0.00           N
ATOM   1841  CA  LEU A 111      44.043  37.379  75.815  1.00  0.00           C
ATOM   1843  CB  LEU A 111      44.113  35.919  76.325  1.00  0.00           C
ATOM   1846  CG  LEU A 111      45.473  35.539  76.945  1.00  0.00           C
ATOM   1848  CD1 LEU A 111      45.763  36.419  78.155  1.00  0.00           C
ATOM   1852  CD2 LEU A 111      45.493  34.069  77.375  1.00  0.00           C
ATOM   1856  C   LEU A 111      45.123  37.589  74.775  1.00  0.00           C
ATOM   1857  O   LEU A 111      45.213  36.889  73.765  1.00  0.00           O
ATOM   1858  N   ASN A 112      46.013  38.569  75.025  1.00  0.00           N
ATOM   1860  CA  ASN A 112      46.753  39.159  73.935  1.00  0.00           C
ATOM   1862  CB  ASN A 112      46.093  40.459  73.405  1.00  0.00           C
ATOM   1865  CG  ASN A 112      45.773  41.399  74.555  1.00  0.00           C
ATOM   1866  OD1 ASN A 112      44.703  41.299  75.175  1.00  0.00           O
ATOM   1867  ND2 ASN A 112      46.683  42.349  74.865  1.00  0.00           N
ATOM   1870  C   ASN A 112      48.183  39.419  74.315  1.00  0.00           C
ATOM   1871  O   ASN A 112      48.513  40.039  75.325  1.00  0.00           O
ATOM   1872  N   ALA A 113      49.073  38.959  73.445  1.00  0.00           N
ATOM   1874  CA  ALA A 113      50.473  39.209  73.525  1.00  0.00           C
ATOM   1876  CB  ALA A 113      51.283  37.939  73.265  1.00  0.00           C
ATOM   1880  C   ALA A 113      50.863  40.289  72.545  1.00  0.00           C
ATOM   1881  O   ALA A 113      50.193  40.609  71.555  1.00  0.00           O
ATOM   1882  N   SER A 114      51.993  40.899  72.845  1.00  0.00           N
ATOM   1884  CA  SER A 114      52.593  41.909  72.025  1.00  0.00           C
ATOM   1886  CB  SER A 114      52.063  43.329  72.345  1.00  0.00           C
ATOM   1889  OG  SER A 114      52.623  44.359  71.535  1.00  0.00           O
ATOM   1891  C   SER A 114      54.063  41.809  72.305  1.00  0.00           C
ATOM   1892  O   SER A 114      54.503  41.389  73.385  1.00  0.00           O
ATOM   1893  N   PHE A 115      54.843  42.159  71.315  1.00  0.00           N
ATOM   1895  CA  PHE A 115      56.273  42.239  71.375  1.00  0.00           C
ATOM   1897  CB  PHE A 115      56.813  40.859  70.895  1.00  0.00           C
ATOM   1900  CG  PHE A 115      58.303  40.729  70.855  1.00  0.00           C
ATOM   1901  CD1 PHE A 115      59.123  41.229  71.885  1.00  0.00           C
ATOM   1903  CE1 PHE A 115      60.503  41.049  71.845  1.00  0.00           C
ATOM   1905  CZ  PHE A 115      61.093  40.379  70.765  1.00  0.00           C
ATOM   1907  CD2 PHE A 115      58.903  40.029  69.795  1.00  0.00           C
ATOM   1909  CE2 PHE A 115      60.293  39.859  69.745  1.00  0.00           C
ATOM   1911  C   PHE A 115      56.583  43.349  70.415  1.00  0.00           C
ATOM   1912  O   PHE A 115      56.003  43.389  69.325  1.00  0.00           O
ATOM   1913  N   ASP A 116      57.503  44.279  70.745  1.00  0.00           N
ATOM   1915  CA  ASP A 116      58.173  45.009  69.685  1.00  0.00           C
ATOM   1917  CB  ASP A 116      58.663  46.419  70.075  1.00  0.00           C
ATOM   1920  CG  ASP A 116      57.543  47.439  70.145  1.00  0.00           C
ATOM   1921  OD1 ASP A 116      56.413  47.129  69.725  1.00  0.00           O
ATOM   1922  OD2 ASP A 116      57.863  48.599  70.525  1.00  0.00           O
ATOM   1923  C   ASP A 116      59.393  44.179  69.405  1.00  0.00           C
ATOM   1924  O   ASP A 116      60.033  43.669  70.315  1.00  0.00           O
ATOM   1925  N   LEU A 117      59.813  44.019  68.135  1.00  0.00           N
ATOM   1927  CA  LEU A 117      60.923  43.119  67.835  1.00  0.00           C
ATOM   1929  CB  LEU A 117      61.033  42.889  66.295  1.00  0.00           C
ATOM   1932  CG  LEU A 117      60.733  41.449  65.835  1.00  0.00           C
ATOM   1934  CD1 LEU A 117      59.333  40.949  66.225  1.00  0.00           C
ATOM   1938  CD2 LEU A 117      60.883  41.349  64.315  1.00  0.00           C
ATOM   1942  C   LEU A 117      62.243  43.609  68.415  1.00  0.00           C
ATOM   1943  O   LEU A 117      63.223  42.869  68.455  1.00  0.00           O
ATOM   1944  N   ASP A 118      62.283  44.899  68.865  1.00  0.00           N
ATOM   1946  CA  ASP A 118      63.423  45.689  69.335  1.00  0.00           C
ATOM   1948  CB  ASP A 118      63.533  45.799  70.865  1.00  0.00           C
ATOM   1951  CG  ASP A 118      64.653  46.709  71.335  1.00  0.00           C
ATOM   1952  OD1 ASP A 118      64.813  47.849  70.825  1.00  0.00           O
ATOM   1953  OD2 ASP A 118      65.323  46.299  72.325  1.00  0.00           O
ATOM   1954  C   ASP A 118      64.653  45.399  68.505  1.00  0.00           C
ATOM   1955  O   ASP A 118      65.723  44.949  68.895  1.00  0.00           O
ATOM   1956  N   PHE A 119      64.343  45.569  67.225  1.00  0.00           N
ATOM   1958  CA  PHE A 119      65.003  45.049  66.095  1.00  0.00           C
ATOM   1960  CB  PHE A 119      63.903  45.169  64.985  1.00  0.00           C
ATOM   1963  CG  PHE A 119      63.853  44.079  63.995  1.00  0.00           C
ATOM   1964  CD1 PHE A 119      64.443  42.829  64.225  1.00  0.00           C
ATOM   1966  CE1 PHE A 119      64.343  41.839  63.255  1.00  0.00           C
ATOM   1968  CZ  PHE A 119      63.713  42.099  62.045  1.00  0.00           C
ATOM   1970  CD2 PHE A 119      63.133  44.299  62.815  1.00  0.00           C
ATOM   1972  CE2 PHE A 119      63.123  43.339  61.815  1.00  0.00           C
ATOM   1974  C   PHE A 119      66.113  46.019  65.885  1.00  0.00           C
ATOM   1975  O   PHE A 119      67.293  45.719  65.995  1.00  0.00           O
ATOM   1976  N   PHE A 120      65.693  47.269  65.685  1.00  0.00           N
ATOM   1978  CA  PHE A 120      66.373  48.269  64.945  1.00  0.00           C
ATOM   1980  CB  PHE A 120      65.473  48.529  63.685  1.00  0.00           C
ATOM   1983  CG  PHE A 120      65.953  48.939  62.275  1.00  0.00           C
ATOM   1984  CD1 PHE A 120      67.073  48.429  61.585  1.00  0.00           C
ATOM   1986  CE1 PHE A 120      67.313  48.709  60.225  1.00  0.00           C
ATOM   1988  CZ  PHE A 120      66.333  49.379  59.485  1.00  0.00           C
ATOM   1990  CD2 PHE A 120      65.013  49.629  61.495  1.00  0.00           C
ATOM   1992  CE2 PHE A 120      65.153  49.779  60.115  1.00  0.00           C
ATOM   1994  C   PHE A 120      66.423  49.289  66.095  1.00  0.00           C
ATOM   1995  O   PHE A 120      65.613  50.209  66.235  1.00  0.00           O
ATOM   1996  N   GLY A 121      67.313  48.959  67.075  1.00  0.00           N
ATOM   1998  CA  GLY A 121      66.933  48.819  68.485  1.00  0.00           C
ATOM   2001  C   GLY A 121      66.813  50.049  69.335  1.00  0.00           C
ATOM   2002  O   GLY A 121      67.633  50.309  70.215  1.00  0.00           O
ATOM   2003  N   ARG A 122      65.733  50.819  69.145  1.00  0.00           N
ATOM   2005  CA  ARG A 122      65.403  51.989  69.915  1.00  0.00           C
ATOM   2007  CB  ARG A 122      64.133  52.609  69.305  1.00  0.00           C
ATOM   2010  CG  ARG A 122      63.713  53.969  69.875  1.00  0.00           C
ATOM   2013  CD  ARG A 122      62.503  54.599  69.175  1.00  0.00           C
ATOM   2016  NE  ARG A 122      61.313  53.689  69.355  1.00  0.00           N
ATOM   2018  CZ  ARG A 122      60.593  53.559  70.465  1.00  0.00           C
ATOM   2019  NH1 ARG A 122      60.813  54.219  71.565  1.00  0.00           N
ATOM   2022  NH2 ARG A 122      59.553  52.749  70.435  1.00  0.00           N
ATOM   2025  C   ARG A 122      65.203  51.719  71.415  1.00  0.00           C
ATOM   2026  O   ARG A 122      65.663  52.479  72.255  1.00  0.00           O
ATOM   2027  N   LEU A 123      64.543  50.609  71.785  1.00  0.00           N
ATOM   2029  CA  LEU A 123      64.363  50.249  73.175  1.00  0.00           C
ATOM   2031  CB  LEU A 123      63.203  49.239  73.355  1.00  0.00           C
ATOM   2034  CG  LEU A 123      61.903  49.539  72.585  1.00  0.00           C
ATOM   2036  CD1 LEU A 123      60.923  48.379  72.745  1.00  0.00           C
ATOM   2040  CD2 LEU A 123      61.243  50.849  73.025  1.00  0.00           C
ATOM   2044  C   LEU A 123      65.643  49.699  73.795  1.00  0.00           C
ATOM   2045  O   LEU A 123      65.993  49.979  74.945  1.00  0.00           O
ATOM   2046  N   LYS A 124      66.473  48.959  73.035  1.00  0.00           N
ATOM   2048  CA  LYS A 124      67.783  48.529  73.495  1.00  0.00           C
ATOM   2050  CB  LYS A 124      68.523  47.629  72.465  1.00  0.00           C
ATOM   2053  CG  LYS A 124      69.973  47.259  72.875  1.00  0.00           C
ATOM   2056  CD  LYS A 124      70.613  46.249  71.915  1.00  0.00           C
ATOM   2059  CE  LYS A 124      71.983  45.709  72.345  1.00  0.00           C
ATOM   2062  NZ  LYS A 124      73.013  46.769  72.415  1.00  0.00           N
ATOM   2066  C   LYS A 124      68.703  49.659  73.875  1.00  0.00           C
ATOM   2067  O   LYS A 124      69.303  49.649  74.945  1.00  0.00           O
ATOM   2068  N   ASN A 125      68.813  50.679  73.015  1.00  0.00           N
ATOM   2070  CA  ASN A 125      69.663  51.809  73.285  1.00  0.00           C
ATOM   2072  CB  ASN A 125      69.983  52.579  71.985  1.00  0.00           C
ATOM   2075  CG  ASN A 125      71.053  51.869  71.155  1.00  0.00           C
ATOM   2076  OD1 ASN A 125      71.653  50.839  71.485  1.00  0.00           O
ATOM   2077  ND2 ASN A 125      71.353  52.489  69.995  1.00  0.00           N
ATOM   2080  C   ASN A 125      69.113  52.749  74.355  1.00  0.00           C
ATOM   2081  O   ASN A 125      69.913  53.319  75.095  1.00  0.00           O
ATOM   2082  N   MET A 126      67.773  52.869  74.555  1.00  0.00           N
ATOM   2084  CA  MET A 126      67.223  53.469  75.765  1.00  0.00           C
ATOM   2086  CB  MET A 126      65.673  53.639  75.715  1.00  0.00           C
ATOM   2089  CG  MET A 126      65.203  54.789  74.805  1.00  0.00           C
ATOM   2092  SD  MET A 126      63.463  55.299  74.955  1.00  0.00           S
ATOM   2093  CE  MET A 126      62.733  53.699  74.595  1.00  0.00           C
ATOM   2097  C   MET A 126      67.593  52.739  77.045  1.00  0.00           C
ATOM   2098  O   MET A 126      68.033  53.339  78.035  1.00  0.00           O
ATOM   2099  N   SER A 127      67.493  51.389  77.045  1.00  0.00           N
ATOM   2101  CA  SER A 127      67.963  50.539  78.145  1.00  0.00           C
ATOM   2103  CB  SER A 127      67.623  49.039  77.855  1.00  0.00           C
ATOM   2106  OG  SER A 127      68.333  48.069  78.645  1.00  0.00           O
ATOM   2108  C   SER A 127      69.433  50.719  78.465  1.00  0.00           C
ATOM   2109  O   SER A 127      69.823  50.889  79.625  1.00  0.00           O
ATOM   2110  N   GLU A 128      70.293  50.759  77.425  1.00  0.00           N
ATOM   2112  CA  GLU A 128      71.703  51.029  77.575  1.00  0.00           C
ATOM   2114  CB  GLU A 128      72.463  50.849  76.225  1.00  0.00           C
ATOM   2117  CG  GLU A 128      73.993  51.049  76.315  1.00  0.00           C
ATOM   2120  CD  GLU A 128      74.693  50.099  77.265  1.00  0.00           C
ATOM   2121  OE1 GLU A 128      74.083  49.099  77.715  1.00  0.00           O
ATOM   2122  OE2 GLU A 128      75.893  50.299  77.555  1.00  0.00           O
ATOM   2123  C   GLU A 128      72.003  52.399  78.165  1.00  0.00           C
ATOM   2124  O   GLU A 128      72.843  52.559  79.045  1.00  0.00           O
ATOM   2125  N   ALA A 129      71.253  53.429  77.745  1.00  0.00           N
ATOM   2127  CA  ALA A 129      71.343  54.759  78.295  1.00  0.00           C
ATOM   2129  CB  ALA A 129      70.363  55.679  77.545  1.00  0.00           C
ATOM   2133  C   ALA A 129      71.063  54.829  79.785  1.00  0.00           C
ATOM   2134  O   ALA A 129      71.793  55.469  80.545  1.00  0.00           O
ATOM   2135  N   GLU A 130      70.023  54.099  80.255  1.00  0.00           N
ATOM   2137  CA  GLU A 130      69.703  54.009  81.665  1.00  0.00           C
ATOM   2139  CB  GLU A 130      68.253  53.509  81.845  1.00  0.00           C
ATOM   2142  CG  GLU A 130      67.193  54.459  81.245  1.00  0.00           C
ATOM   2145  CD  GLU A 130      67.003  55.789  81.985  1.00  0.00           C
ATOM   2146  OE1 GLU A 130      67.863  56.169  82.815  1.00  0.00           O
ATOM   2147  OE2 GLU A 130      65.993  56.479  81.685  1.00  0.00           O
ATOM   2148  C   GLU A 130      70.663  53.119  82.455  1.00  0.00           C
ATOM   2149  O   GLU A 130      70.953  53.359  83.635  1.00  0.00           O
ATOM   2150  N   ARG A 131      71.233  52.079  81.815  1.00  0.00           N
ATOM   2152  CA  ARG A 131      72.313  51.299  82.375  1.00  0.00           C
ATOM   2154  CB  ARG A 131      72.683  50.159  81.415  1.00  0.00           C
ATOM   2157  CG  ARG A 131      73.423  49.019  82.115  1.00  0.00           C
ATOM   2160  CD  ARG A 131      73.743  47.859  81.175  1.00  0.00           C
ATOM   2163  NE  ARG A 131      74.783  48.309  80.195  1.00  0.00           N
ATOM   2165  CZ  ARG A 131      76.073  48.479  80.455  1.00  0.00           C
ATOM   2166  NH1 ARG A 131      76.583  48.199  81.635  1.00  0.00           N
ATOM   2169  NH2 ARG A 131      76.893  48.789  79.485  1.00  0.00           N
ATOM   2172  C   ARG A 131      73.563  52.129  82.625  1.00  0.00           C
ATOM   2173  O   ARG A 131      74.153  52.099  83.705  1.00  0.00           O
ATOM   2174  N   GLN A 132      73.953  52.959  81.645  1.00  0.00           N
ATOM   2176  CA  GLN A 132      75.023  53.929  81.775  1.00  0.00           C
ATOM   2178  CB  GLN A 132      75.373  54.499  80.385  1.00  0.00           C
ATOM   2181  CG  GLN A 132      76.003  53.449  79.435  1.00  0.00           C
ATOM   2184  CD  GLN A 132      77.313  52.879  79.985  1.00  0.00           C
ATOM   2185  OE1 GLN A 132      77.933  53.399  80.905  1.00  0.00           O
ATOM   2186  NE2 GLN A 132      77.763  51.759  79.375  1.00  0.00           N
ATOM   2189  C   GLN A 132      74.753  55.029  82.795  1.00  0.00           C
ATOM   2190  O   GLN A 132      75.653  55.459  83.525  1.00  0.00           O
ATOM   2191  N   ASN A 133      73.493  55.509  82.925  1.00  0.00           N
ATOM   2193  CA  ASN A 133      73.103  56.349  84.035  1.00  0.00           C
ATOM   2195  CB  ASN A 133      71.633  56.839  83.875  1.00  0.00           C
ATOM   2198  CG  ASN A 133      71.213  57.819  84.975  1.00  0.00           C
ATOM   2199  OD1 ASN A 133      70.313  57.539  85.775  1.00  0.00           O
ATOM   2200  ND2 ASN A 133      71.853  58.999  84.995  1.00  0.00           N
ATOM   2203  C   ASN A 133      73.283  55.679  85.395  1.00  0.00           C
ATOM   2204  O   ASN A 133      73.813  56.279  86.325  1.00  0.00           O
ATOM   2205  N   TYR A 134      72.883  54.399  85.515  1.00  0.00           N
ATOM   2207  CA  TYR A 134      73.073  53.569  86.685  1.00  0.00           C
ATOM   2209  CB  TYR A 134      72.283  52.239  86.465  1.00  0.00           C
ATOM   2212  CG  TYR A 134      72.653  51.099  87.375  1.00  0.00           C
ATOM   2213  CD1 TYR A 134      72.453  51.219  88.765  1.00  0.00           C
ATOM   2215  CE1 TYR A 134      72.793  50.159  89.615  1.00  0.00           C
ATOM   2217  CZ  TYR A 134      73.313  48.979  89.085  1.00  0.00           C
ATOM   2218  OH  TYR A 134      73.613  47.909  89.945  1.00  0.00           O
ATOM   2220  CD2 TYR A 134      73.213  49.919  86.865  1.00  0.00           C
ATOM   2222  CE2 TYR A 134      73.553  48.859  87.715  1.00  0.00           C
ATOM   2224  C   TYR A 134      74.533  53.389  87.095  1.00  0.00           C
ATOM   2225  O   TYR A 134      74.873  53.569  88.265  1.00  0.00           O
ATOM   2226  N   LEU A 135      75.433  53.099  86.125  1.00  0.00           N
ATOM   2228  CA  LEU A 135      76.873  53.099  86.305  1.00  0.00           C
ATOM   2230  CB  LEU A 135      77.563  52.629  84.985  1.00  0.00           C
ATOM   2233  CG  LEU A 135      77.763  51.099  84.815  1.00  0.00           C
ATOM   2235  CD1 LEU A 135      76.623  50.219  85.355  1.00  0.00           C
ATOM   2239  CD2 LEU A 135      78.013  50.789  83.335  1.00  0.00           C
ATOM   2243  C   LEU A 135      77.433  54.459  86.715  1.00  0.00           C
ATOM   2244  O   LEU A 135      78.173  54.559  87.695  1.00  0.00           O
ATOM   2245  N   ALA A 136      77.003  55.569  86.075  1.00  0.00           N
ATOM   2247  CA  ALA A 136      77.343  56.909  86.525  1.00  0.00           C
ATOM   2249  CB  ALA A 136      76.733  57.959  85.575  1.00  0.00           C
ATOM   2253  C   ALA A 136      76.893  57.199  87.955  1.00  0.00           C
ATOM   2254  O   ALA A 136      77.633  57.729  88.775  1.00  0.00           O
ATOM   2255  N   THR A 137      75.653  56.819  88.325  1.00  0.00           N
ATOM   2257  CA  THR A 137      75.113  56.969  89.675  1.00  0.00           C
ATOM   2259  CB  THR A 137      73.613  56.709  89.755  1.00  0.00           C
ATOM   2261  OG1 THR A 137      72.933  57.539  88.825  1.00  0.00           O
ATOM   2263  CG2 THR A 137      73.033  57.099  91.125  1.00  0.00           C
ATOM   2267  C   THR A 137      75.853  56.149  90.725  1.00  0.00           C
ATOM   2268  O   THR A 137      76.033  56.589  91.865  1.00  0.00           O
ATOM   2269  N   GLU A 138      76.343  54.939  90.365  1.00  0.00           N
ATOM   2271  CA  GLU A 138      77.283  54.209  91.205  1.00  0.00           C
ATOM   2273  CB  GLU A 138      77.613  52.829  90.605  1.00  0.00           C
ATOM   2276  CG  GLU A 138      76.453  51.809  90.695  1.00  0.00           C
ATOM   2279  CD  GLU A 138      76.893  50.469  90.135  1.00  0.00           C
ATOM   2280  OE1 GLU A 138      77.173  50.369  88.915  1.00  0.00           O
ATOM   2281  OE2 GLU A 138      77.053  49.519  90.955  1.00  0.00           O
ATOM   2282  C   GLU A 138      78.593  54.939  91.495  1.00  0.00           C
ATOM   2283  O   GLU A 138      79.043  54.989  92.645  1.00  0.00           O
ATOM   2284  N   GLU A 139      79.203  55.539  90.465  1.00  0.00           N
ATOM   2286  CA  GLU A 139      80.383  56.379  90.585  1.00  0.00           C
ATOM   2288  CB  GLU A 139      81.033  56.559  89.205  1.00  0.00           C
ATOM   2291  CG  GLU A 139      81.583  55.229  88.605  1.00  0.00           C
ATOM   2294  CD  GLU A 139      82.603  54.489  89.465  1.00  0.00           C
ATOM   2295  OE1 GLU A 139      83.443  55.149  90.135  1.00  0.00           O
ATOM   2296  OE2 GLU A 139      82.563  53.239  89.515  1.00  0.00           O
ATOM   2297  C   GLU A 139      80.123  57.689  91.335  1.00  0.00           C
ATOM   2298  O   GLU A 139      80.903  58.109  92.175  1.00  0.00           O
ATOM   2299  N   ALA A 140      78.953  58.319  91.135  1.00  0.00           N
ATOM   2301  CA  ALA A 140      78.523  59.449  91.945  1.00  0.00           C
ATOM   2303  CB  ALA A 140      77.153  59.929  91.445  1.00  0.00           C
ATOM   2307  C   ALA A 140      78.413  59.129  93.445  1.00  0.00           C
ATOM   2308  O   ALA A 140      78.853  59.869  94.325  1.00  0.00           O
ATOM   2309  N   GLN A 141      77.863  57.949  93.785  1.00  0.00           N
ATOM   2311  CA  GLN A 141      77.873  57.429  95.155  1.00  0.00           C
ATOM   2313  CB  GLN A 141      77.003  56.139  95.235  1.00  0.00           C
ATOM   2316  CG  GLN A 141      76.853  55.429  96.615  1.00  0.00           C
ATOM   2319  CD  GLN A 141      78.023  54.589  97.145  1.00  0.00           C
ATOM   2320  OE1 GLN A 141      78.153  54.379  98.355  1.00  0.00           O
ATOM   2321  NE2 GLN A 141      78.893  54.069  96.255  1.00  0.00           N
ATOM   2324  C   GLN A 141      79.273  57.219  95.725  1.00  0.00           C
ATOM   2325  O   GLN A 141      79.553  57.539  96.885  1.00  0.00           O
ATOM   2326  N   ARG A 142      80.213  56.689  94.915  1.00  0.00           N
ATOM   2328  CA  ARG A 142      81.623  56.579  95.275  1.00  0.00           C
ATOM   2330  CB  ARG A 142      82.383  55.779  94.205  1.00  0.00           C
ATOM   2333  CG  ARG A 142      81.973  54.309  94.155  1.00  0.00           C
ATOM   2336  CD  ARG A 142      82.743  53.609  93.045  1.00  0.00           C
ATOM   2339  NE  ARG A 142      82.343  52.179  93.045  1.00  0.00           N
ATOM   2341  CZ  ARG A 142      82.913  51.319  92.215  1.00  0.00           C
ATOM   2342  NH1 ARG A 142      83.853  51.699  91.365  1.00  0.00           N
ATOM   2345  NH2 ARG A 142      82.433  50.099  92.155  1.00  0.00           N
ATOM   2348  C   ARG A 142      82.323  57.899  95.495  1.00  0.00           C
ATOM   2349  O   ARG A 142      83.173  58.039  96.385  1.00  0.00           O
ATOM   2350  N   ALA A 143      81.973  58.909  94.695  1.00  0.00           N
ATOM   2352  CA  ALA A 143      82.383  60.279  94.845  1.00  0.00           C
ATOM   2354  CB  ALA A 143      81.853  61.009  93.595  1.00  0.00           C
ATOM   2358  C   ALA A 143      81.913  60.939  96.155  1.00  0.00           C
ATOM   2359  O   ALA A 143      82.673  61.609  96.855  1.00  0.00           O
ATOM   2360  N   VAL A 144      80.643  60.709  96.565  1.00  0.00           N
ATOM   2362  CA  VAL A 144      80.133  61.079  97.885  1.00  0.00           C
ATOM   2364  CB  VAL A 144      78.623  60.849  97.995  1.00  0.00           C
ATOM   2366  CG1 VAL A 144      78.073  61.109  99.415  1.00  0.00           C
ATOM   2370  CG2 VAL A 144      77.913  61.809  97.015  1.00  0.00           C
ATOM   2374  C   VAL A 144      80.873  60.389  99.025  1.00  0.00           C
ATOM   2375  O   VAL A 144      81.213  60.999 100.045  1.00  0.00           O
ATOM   2376  N   HIS A 145      81.183  59.089  98.865  1.00  0.00           N
ATOM   2378  CA  HIS A 145      81.893  58.279  99.835  1.00  0.00           C
ATOM   2380  CB  HIS A 145      81.973  56.829  99.305  1.00  0.00           C
ATOM   2383  ND1 HIS A 145      83.823  55.699 100.515  1.00  0.00           N
ATOM   2384  CG  HIS A 145      82.473  55.789 100.265  1.00  0.00           C
ATOM   2385  CE1 HIS A 145      83.953  54.629 101.275  1.00  0.00           C
ATOM   2387  NE2 HIS A 145      82.763  54.019 101.505  1.00  0.00           N
ATOM   2389  CD2 HIS A 145      81.813  54.759 100.845  1.00  0.00           C
ATOM   2391  C   HIS A 145      83.273  58.839 100.195  1.00  0.00           C
ATOM   2392  O   HIS A 145      83.613  58.979 101.365  1.00  0.00           O
ATOM   2393  N   ILE A 146      84.093  59.259  99.205  1.00  0.00           N
ATOM   2395  CA  ILE A 146      85.423  59.759  99.545  1.00  0.00           C
ATOM   2397  CB  ILE A 146      86.373  59.679  98.355  1.00  0.00           C
ATOM   2399  CG2 ILE A 146      86.573  58.189  98.005  1.00  0.00           C
ATOM   2403  CG1 ILE A 146      85.863  60.499  97.155  1.00  0.00           C
ATOM   2406  CD  ILE A 146      86.893  60.589  96.045  1.00  0.00           C
ATOM   2410  C   ILE A 146      85.393  61.179 100.085  1.00  0.00           C
ATOM   2411  O   ILE A 146      86.203  61.579 100.915  1.00  0.00           O
ATOM   2412  N   LEU A 147      84.413  61.999  99.655  1.00  0.00           N
ATOM   2414  CA  LEU A 147      84.183  63.309 100.205  1.00  0.00           C
ATOM   2416  CB  LEU A 147      83.173  64.089  99.335  1.00  0.00           C
ATOM   2419  CG  LEU A 147      83.703  64.509  97.955  1.00  0.00           C
ATOM   2421  CD1 LEU A 147      82.563  65.109  97.115  1.00  0.00           C
ATOM   2425  CD2 LEU A 147      84.893  65.499  98.015  1.00  0.00           C
ATOM   2429  C   LEU A 147      83.743  63.279 101.665  1.00  0.00           C
ATOM   2430  O   LEU A 147      84.203  64.069 102.475  1.00  0.00           O
ATOM   2431  N   LEU A 148      82.883  62.309 102.035  1.00  0.00           N
ATOM   2433  CA  LEU A 148      82.543  62.039 103.415  1.00  0.00           C
ATOM   2435  CB  LEU A 148      81.433  60.969 103.525  1.00  0.00           C
ATOM   2438  CG  LEU A 148      80.913  60.739 104.965  1.00  0.00           C
ATOM   2440  CD1 LEU A 148      80.273  61.999 105.545  1.00  0.00           C
ATOM   2444  CD2 LEU A 148      79.933  59.569 105.005  1.00  0.00           C
ATOM   2448  C   LEU A 148      83.733  61.629 104.275  1.00  0.00           C
ATOM   2449  O   LEU A 148      83.873  62.079 105.415  1.00  0.00           O
ATOM   2450  N   VAL A 149      84.643  60.779 103.765  1.00  0.00           N
ATOM   2452  CA  VAL A 149      85.903  60.489 104.425  1.00  0.00           C
ATOM   2454  CB  VAL A 149      86.673  59.399 103.685  1.00  0.00           C
ATOM   2456  CG1 VAL A 149      88.043  59.169 104.355  1.00  0.00           C
ATOM   2460  CG2 VAL A 149      85.863  58.089 103.705  1.00  0.00           C
ATOM   2464  C   VAL A 149      86.753  61.739 104.625  1.00  0.00           C
ATOM   2465  O   VAL A 149      87.233  62.029 105.725  1.00  0.00           O
ATOM   2466  N   SER A 150      86.883  62.559 103.555  1.00  0.00           N
ATOM   2468  CA  SER A 150      87.593  63.839 103.575  1.00  0.00           C
ATOM   2470  CB  SER A 150      87.593  64.439 102.145  1.00  0.00           C
ATOM   2473  OG  SER A 150      88.433  65.589 102.015  1.00  0.00           O
ATOM   2475  C   SER A 150      87.013  64.849 104.565  1.00  0.00           C
ATOM   2476  O   SER A 150      87.723  65.419 105.385  1.00  0.00           O
ATOM   2477  N   ASN A 151      85.693  65.079 104.535  1.00  0.00           N
ATOM   2479  CA  ASN A 151      84.973  65.949 105.455  1.00  0.00           C
ATOM   2481  CB  ASN A 151      83.513  66.209 104.985  1.00  0.00           C
ATOM   2484  CG  ASN A 151      83.413  67.009 103.675  1.00  0.00           C
ATOM   2485  OD1 ASN A 151      82.313  67.319 103.215  1.00  0.00           O
ATOM   2486  ND2 ASN A 151      84.543  67.409 103.065  1.00  0.00           N
ATOM   2489  C   ASN A 151      84.953  65.489 106.905  1.00  0.00           C
ATOM   2490  O   ASN A 151      85.113  66.289 107.825  1.00  0.00           O
ATOM   2491  N   VAL A 152      84.753  64.189 107.175  1.00  0.00           N
ATOM   2493  CA  VAL A 152      84.803  63.699 108.555  1.00  0.00           C
ATOM   2495  CB  VAL A 152      84.333  62.259 108.655  1.00  0.00           C
ATOM   2497  CG1 VAL A 152      84.613  61.629 110.035  1.00  0.00           C
ATOM   2501  CG2 VAL A 152      82.823  62.269 108.385  1.00  0.00           C
ATOM   2505  C   VAL A 152      86.153  63.909 109.205  1.00  0.00           C
ATOM   2506  O   VAL A 152      86.233  64.399 110.335  1.00  0.00           O
ATOM   2507  N   ALA A 153      87.253  63.629 108.475  1.00  0.00           N
ATOM   2509  CA  ALA A 153      88.593  63.939 108.915  1.00  0.00           C
ATOM   2511  CB  ALA A 153      89.583  63.349 107.895  1.00  0.00           C
ATOM   2515  C   ALA A 153      88.903  65.429 109.125  1.00  0.00           C
ATOM   2516  O   ALA A 153      89.443  65.819 110.155  1.00  0.00           O
ATOM   2517  N   GLN A 154      88.523  66.309 108.175  1.00  0.00           N
ATOM   2519  CA  GLN A 154      88.663  67.749 108.315  1.00  0.00           C
ATOM   2521  CB  GLN A 154      88.243  68.479 107.015  1.00  0.00           C
ATOM   2524  CG  GLN A 154      89.203  68.259 105.825  1.00  0.00           C
ATOM   2527  CD  GLN A 154      88.703  68.989 104.565  1.00  0.00           C
ATOM   2528  OE1 GLN A 154      88.503  70.209 104.575  1.00  0.00           O
ATOM   2529  NE2 GLN A 154      88.523  68.249 103.445  1.00  0.00           N
ATOM   2532  C   GLN A 154      87.913  68.339 109.515  1.00  0.00           C
ATOM   2533  O   GLN A 154      88.453  69.119 110.295  1.00  0.00           O
ATOM   2534  N   SER A 155      86.653  67.909 109.725  1.00  0.00           N
ATOM   2536  CA  SER A 155      85.853  68.259 110.905  1.00  0.00           C
ATOM   2538  CB  SER A 155      84.413  67.679 110.785  1.00  0.00           C
ATOM   2541  OG  SER A 155      83.503  68.299 111.695  1.00  0.00           O
ATOM   2543  C   SER A 155      86.483  67.809 112.225  1.00  0.00           C
ATOM   2544  O   SER A 155      86.543  68.579 113.185  1.00  0.00           O
ATOM   2545  N   TYR A 156      87.023  66.579 112.295  1.00  0.00           N
ATOM   2547  CA  TYR A 156      87.813  66.109 113.435  1.00  0.00           C
ATOM   2549  CB  TYR A 156      88.143  64.589 113.285  1.00  0.00           C
ATOM   2552  CG  TYR A 156      89.163  64.099 114.295  1.00  0.00           C
ATOM   2553  CD1 TYR A 156      88.853  63.939 115.655  1.00  0.00           C
ATOM   2555  CE1 TYR A 156      89.833  63.539 116.565  1.00  0.00           C
ATOM   2557  CZ  TYR A 156      91.143  63.269 116.125  1.00  0.00           C
ATOM   2558  OH  TYR A 156      92.143  62.789 116.985  1.00  0.00           O
ATOM   2560  CD2 TYR A 156      90.483  63.899 113.875  1.00  0.00           C
ATOM   2562  CE2 TYR A 156      91.463  63.489 114.785  1.00  0.00           C
ATOM   2564  C   TYR A 156      89.073  66.919 113.715  1.00  0.00           C
ATOM   2565  O   TYR A 156      89.353  67.299 114.855  1.00  0.00           O
ATOM   2566  N   PHE A 157      89.883  67.249 112.695  1.00  0.00           N
ATOM   2568  CA  PHE A 157      91.073  68.059 112.935  1.00  0.00           C
ATOM   2570  CB  PHE A 157      92.053  67.949 111.745  1.00  0.00           C
ATOM   2573  CG  PHE A 157      92.663  66.569 111.735  1.00  0.00           C
ATOM   2574  CD1 PHE A 157      93.433  66.129 112.825  1.00  0.00           C
ATOM   2576  CE1 PHE A 157      93.983  64.839 112.845  1.00  0.00           C
ATOM   2578  CZ  PHE A 157      93.743  63.969 111.775  1.00  0.00           C
ATOM   2580  CD2 PHE A 157      92.463  65.699 110.655  1.00  0.00           C
ATOM   2582  CE2 PHE A 157      92.973  64.399 110.685  1.00  0.00           C
ATOM   2584  C   PHE A 157      90.773  69.509 113.285  1.00  0.00           C
ATOM   2585  O   PHE A 157      91.533  70.159 113.985  1.00  0.00           O
ATOM   2586  N   ASN A 158      89.603  70.009 112.875  1.00  0.00           N
ATOM   2588  CA  ASN A 158      88.983  71.219 113.375  1.00  0.00           C
ATOM   2590  CB  ASN A 158      87.783  71.529 112.445  1.00  0.00           C
ATOM   2593  CG  ASN A 158      87.293  72.969 112.545  1.00  0.00           C
ATOM   2594  OD1 ASN A 158      87.803  73.839 111.835  1.00  0.00           O
ATOM   2595  ND2 ASN A 158      86.173  73.169 113.265  1.00  0.00           N
ATOM   2598  C   ASN A 158      88.613  71.129 114.865  1.00  0.00           C
ATOM   2599  O   ASN A 158      88.853  72.049 115.655  1.00  0.00           O
ATOM   2600  N   GLN A 159      88.093  69.989 115.345  1.00  0.00           N
ATOM   2602  CA  GLN A 159      87.923  69.729 116.775  1.00  0.00           C
ATOM   2604  CB  GLN A 159      87.363  68.309 116.985  1.00  0.00           C
ATOM   2607  CG  GLN A 159      86.643  68.169 118.335  1.00  0.00           C
ATOM   2610  CD  GLN A 159      86.233  66.719 118.575  1.00  0.00           C
ATOM   2611  OE1 GLN A 159      86.303  65.819 117.725  1.00  0.00           O
ATOM   2612  NE2 GLN A 159      85.753  66.469 119.805  1.00  0.00           N
ATOM   2615  C   GLN A 159      89.233  69.769 117.555  1.00  0.00           C
ATOM   2616  O   GLN A 159      89.393  70.459 118.565  1.00  0.00           O
ATOM   2617  N   GLN A 160      90.253  69.079 117.025  1.00  0.00           N
ATOM   2619  CA  GLN A 160      91.603  69.059 117.535  1.00  0.00           C
ATOM   2621  CB  GLN A 160      92.443  67.959 116.835  1.00  0.00           C
ATOM   2624  CG  GLN A 160      91.913  66.519 117.045  1.00  0.00           C
ATOM   2627  CD  GLN A 160      91.563  66.219 118.495  1.00  0.00           C
ATOM   2628  OE1 GLN A 160      90.413  66.049 118.875  1.00  0.00           O
ATOM   2629  NE2 GLN A 160      92.573  66.199 119.385  1.00  0.00           N
ATOM   2632  C   GLN A 160      92.283  70.419 117.485  1.00  0.00           C
ATOM   2633  O   GLN A 160      93.083  70.739 118.375  1.00  0.00           O
ATOM   2634  N   LEU A 161      91.993  71.259 116.475  1.00  0.00           N
ATOM   2636  CA  LEU A 161      92.363  72.659 116.475  1.00  0.00           C
ATOM   2638  CB  LEU A 161      92.133  73.339 115.105  1.00  0.00           C
ATOM   2641  CG  LEU A 161      92.413  74.869 115.055  1.00  0.00           C
ATOM   2643  CD1 LEU A 161      93.893  75.169 115.325  1.00  0.00           C
ATOM   2647  CD2 LEU A 161      92.003  75.489 113.705  1.00  0.00           C
ATOM   2651  C   LEU A 161      91.733  73.489 117.585  1.00  0.00           C
ATOM   2652  O   LEU A 161      92.463  74.189 118.295  1.00  0.00           O
ATOM   2653  N   ALA A 162      90.413  73.439 117.835  1.00  0.00           N
ATOM   2655  CA  ALA A 162      89.833  74.219 118.925  1.00  0.00           C
ATOM   2657  CB  ALA A 162      88.313  74.219 118.905  1.00  0.00           C
ATOM   2661  C   ALA A 162      90.303  73.769 120.285  1.00  0.00           C
ATOM   2662  O   ALA A 162      90.673  74.609 121.115  1.00  0.00           O
ATOM   2663  N   TYR A 163      90.423  72.439 120.515  1.00  0.00           N
ATOM   2665  CA  TYR A 163      91.013  71.879 121.715  1.00  0.00           C
ATOM   2667  CB  TYR A 163      91.043  70.329 121.665  1.00  0.00           C
ATOM   2670  CG  TYR A 163      89.743  69.639 122.015  1.00  0.00           C
ATOM   2671  CD1 TYR A 163      89.033  69.969 123.185  1.00  0.00           C
ATOM   2673  CE1 TYR A 163      87.933  69.189 123.595  1.00  0.00           C
ATOM   2675  CZ  TYR A 163      87.563  68.059 122.865  1.00  0.00           C
ATOM   2676  OH  TYR A 163      86.503  67.259 123.325  1.00  0.00           O
ATOM   2678  CD2 TYR A 163      89.343  68.509 121.285  1.00  0.00           C
ATOM   2680  CE2 TYR A 163      88.273  67.709 121.715  1.00  0.00           C
ATOM   2682  C   TYR A 163      92.433  72.369 121.975  1.00  0.00           C
ATOM   2683  O   TYR A 163      92.773  72.739 123.105  1.00  0.00           O
ATOM   2684  N   ALA A 164      93.283  72.439 120.925  1.00  0.00           N
ATOM   2686  CA  ALA A 164      94.573  73.079 120.995  1.00  0.00           C
ATOM   2688  CB  ALA A 164      95.333  72.809 119.685  1.00  0.00           C
ATOM   2692  C   ALA A 164      94.563  74.589 121.255  1.00  0.00           C
ATOM   2693  O   ALA A 164      95.303  75.079 122.095  1.00  0.00           O
ATOM   2694  N   GLN A 165      93.703  75.339 120.535  1.00  0.00           N
ATOM   2696  CA  GLN A 165      93.533  76.779 120.705  1.00  0.00           C
ATOM   2698  CB  GLN A 165      92.583  77.359 119.615  1.00  0.00           C
ATOM   2701  CG  GLN A 165      93.153  77.399 118.165  1.00  0.00           C
ATOM   2704  CD  GLN A 165      94.233  78.479 117.975  1.00  0.00           C
ATOM   2705  OE1 GLN A 165      94.813  78.999 118.915  1.00  0.00           O
ATOM   2706  NE2 GLN A 165      94.503  78.839 116.695  1.00  0.00           N
ATOM   2709  C   GLN A 165      93.043  77.199 122.085  1.00  0.00           C
ATOM   2710  O   GLN A 165      93.533  78.149 122.705  1.00  0.00           O
ATOM   2711  N   LEU A 166      92.043  76.479 122.635  1.00  0.00           N
ATOM   2713  CA  LEU A 166      91.553  76.659 123.995  1.00  0.00           C
ATOM   2715  CB  LEU A 166      90.333  75.719 124.225  1.00  0.00           C
ATOM   2718  CG  LEU A 166      89.653  75.809 125.605  1.00  0.00           C
ATOM   2720  CD1 LEU A 166      89.203  77.249 125.915  1.00  0.00           C
ATOM   2724  CD2 LEU A 166      88.443  74.869 125.725  1.00  0.00           C
ATOM   2728  C   LEU A 166      92.613  76.399 125.055  1.00  0.00           C
ATOM   2729  O   LEU A 166      92.763  77.159 126.005  1.00  0.00           O
ATOM   2730  N   GLN A 167      93.403  75.319 124.885  1.00  0.00           N
ATOM   2732  CA  GLN A 167      94.483  75.019 125.785  1.00  0.00           C
ATOM   2734  CB  GLN A 167      95.083  73.659 125.395  1.00  0.00           C
ATOM   2737  CG  GLN A 167      96.183  73.159 126.355  1.00  0.00           C
ATOM   2740  CD  GLN A 167      96.563  71.739 125.975  1.00  0.00           C
ATOM   2741  OE1 GLN A 167      96.093  71.159 124.995  1.00  0.00           O
ATOM   2742  NE2 GLN A 167      97.443  71.109 126.785  1.00  0.00           N
ATOM   2745  C   GLN A 167      95.583  76.079 125.855  1.00  0.00           C
ATOM   2746  O   GLN A 167      95.993  76.489 126.945  1.00  0.00           O
ATOM   2747  N   ILE A 168      96.063  76.589 124.685  1.00  0.00           N
ATOM   2749  CA  ILE A 168      97.053  77.659 124.645  1.00  0.00           C
ATOM   2751  CB  ILE A 168      97.733  77.909 123.315  1.00  0.00           C
ATOM   2753  CG2 ILE A 168      98.423  76.599 122.895  1.00  0.00           C
ATOM   2757  CG1 ILE A 168      96.843  78.439 122.175  1.00  0.00           C
ATOM   2760  CD  ILE A 168      97.663  79.079 121.055  1.00  0.00           C
ATOM   2764  C   ILE A 168      96.543  78.949 125.265  1.00  0.00           C
ATOM   2765  O   ILE A 168      97.253  79.609 126.025  1.00  0.00           O
ATOM   2766  N   ALA A 169      95.273  79.319 124.995  1.00  0.00           N
ATOM   2768  CA  ALA A 169      94.613  80.439 125.625  1.00  0.00           C
ATOM   2770  CB  ALA A 169      93.223  80.579 124.985  1.00  0.00           C
ATOM   2774  C   ALA A 169      94.513  80.319 127.135  1.00  0.00           C
ATOM   2775  O   ALA A 169      94.893  81.239 127.865  1.00  0.00           O
ATOM   2776  N   GLU A 170      94.103  79.159 127.675  1.00  0.00           N
ATOM   2778  CA  GLU A 170      94.123  78.919 129.105  1.00  0.00           C
ATOM   2780  CB  GLU A 170      93.513  77.549 129.475  1.00  0.00           C
ATOM   2783  CG  GLU A 170      91.983  77.469 129.335  1.00  0.00           C
ATOM   2786  CD  GLU A 170      91.403  76.269 130.075  1.00  0.00           C
ATOM   2787  OE1 GLU A 170      92.153  75.519 130.775  1.00  0.00           O
ATOM   2788  OE2 GLU A 170      90.153  76.129 130.005  1.00  0.00           O
ATOM   2789  C   GLU A 170      95.493  79.029 129.785  1.00  0.00           C
ATOM   2790  O   GLU A 170      95.603  79.509 130.905  1.00  0.00           O
ATOM   2791  N   GLU A 171      96.593  78.569 129.145  1.00  0.00           N
ATOM   2793  CA  GLU A 171      97.903  78.639 129.785  1.00  0.00           C
ATOM   2795  CB  GLU A 171      98.883  77.579 129.235  1.00  0.00           C
ATOM   2798  CG  GLU A 171      99.213  77.789 127.745  1.00  0.00           C
ATOM   2801  CD  GLU A 171     100.183  76.779 127.165  1.00  0.00           C
ATOM   2802  OE1 GLU A 171      99.723  75.709 126.725  1.00  0.00           O
ATOM   2803  OE2 GLU A 171     101.383  77.149 127.045  1.00  0.00           O
ATOM   2804  C   GLU A 171      98.503  80.019 129.615  1.00  0.00           C
ATOM   2805  O   GLU A 171      99.213  80.519 130.485  1.00  0.00           O
ATOM   2806  N   THR A 172      98.163  80.729 128.525  1.00  0.00           N
ATOM   2808  CA  THR A 172      98.453  82.139 128.335  1.00  0.00           C
ATOM   2810  CB  THR A 172      98.093  82.609 126.925  1.00  0.00           C
ATOM   2812  OG1 THR A 172      98.953  81.999 125.975  1.00  0.00           O
ATOM   2814  CG2 THR A 172      98.303  84.119 126.785  1.00  0.00           C
ATOM   2818  C   THR A 172      97.793  83.009 129.395  1.00  0.00           C
ATOM   2819  O   THR A 172      98.453  83.859 129.995  1.00  0.00           O
ATOM   2820  N   LEU A 173      96.523  82.739 129.745  1.00  0.00           N
ATOM   2822  CA  LEU A 173      95.853  83.349 130.875  1.00  0.00           C
ATOM   2824  CB  LEU A 173      94.393  82.819 130.975  1.00  0.00           C
ATOM   2827  CG  LEU A 173      93.573  83.269 132.205  1.00  0.00           C
ATOM   2829  CD1 LEU A 173      93.333  84.779 132.165  1.00  0.00           C
ATOM   2833  CD2 LEU A 173      92.233  82.539 132.285  1.00  0.00           C
ATOM   2837  C   LEU A 173      96.593  83.109 132.185  1.00  0.00           C
ATOM   2838  O   LEU A 173      96.863  84.049 132.928  1.00  0.00           O
ATOM   2839  N   ARG A 174      97.023  81.859 132.435  1.00  0.00           N
ATOM   2841  CA  ARG A 174      97.843  81.469 133.568  1.00  0.00           C
ATOM   2843  CB  ARG A 174      98.043  79.939 133.528  1.00  0.00           C
ATOM   2846  CG  ARG A 174      97.623  79.239 134.838  1.00  0.00           C
ATOM   2849  CD  ARG A 174      97.683  77.709 134.768  1.00  0.00           C
ATOM   2852  NE  ARG A 174      96.383  77.289 134.178  1.00  0.00           N
ATOM   2854  CZ  ARG A 174      96.183  76.319 133.308  1.00  0.00           C
ATOM   2855  NH1 ARG A 174      97.163  75.599 132.808  1.00  0.00           N
ATOM   2858  NH2 ARG A 174      94.953  76.039 132.908  1.00  0.00           N
ATOM   2861  C   ARG A 174      99.193  82.189 133.638  1.00  0.00           C
ATOM   2862  O   ARG A 174      99.633  82.619 134.708  1.00  0.00           O
ATOM   2863  N   ASN A 175      99.903  82.359 132.505  1.00  0.00           N
ATOM   2865  CA  ASN A 175     101.053  83.239 132.405  1.00  0.00           C
ATOM   2867  CB  ASN A 175     101.723  83.129 131.005  1.00  0.00           C
ATOM   2870  CG  ASN A 175     102.603  81.899 130.975  1.00  0.00           C
ATOM   2871  OD1 ASN A 175     103.823  81.999 131.115  1.00  0.00           O
ATOM   2872  ND2 ASN A 175     102.013  80.699 130.795  1.00  0.00           N
ATOM   2875  C   ASN A 175     100.763  84.699 132.705  1.00  0.00           C
ATOM   2876  O   ASN A 175     101.513  85.359 133.428  1.00  0.00           O
ATOM   2877  N   TYR A 176      99.663  85.269 132.175  1.00  0.00           N
ATOM   2879  CA  TYR A 176      99.353  86.689 132.355  1.00  0.00           C
ATOM   2881  CB  TYR A 176      98.273  87.169 131.345  1.00  0.00           C
ATOM   2884  CG  TYR A 176      98.753  87.129 129.905  1.00  0.00           C
ATOM   2885  CD1 TYR A 176     100.093  86.929 129.525  1.00  0.00           C
ATOM   2887  CE1 TYR A 176     100.463  86.969 128.175  1.00  0.00           C
ATOM   2889  CZ  TYR A 176      99.503  87.229 127.195  1.00  0.00           C
ATOM   2890  OH  TYR A 176      99.863  87.269 125.835  1.00  0.00           O
ATOM   2892  CD2 TYR A 176      97.793  87.369 128.905  1.00  0.00           C
ATOM   2894  CE2 TYR A 176      98.173  87.429 127.555  1.00  0.00           C
ATOM   2896  C   TYR A 176      98.943  87.049 133.768  1.00  0.00           C
ATOM   2897  O   TYR A 176      99.293  88.109 134.298  1.00  0.00           O
ATOM   2898  N   GLN A 177      98.263  86.119 134.448  1.00  0.00           N
ATOM   2900  CA  GLN A 177      97.963  86.189 135.868  1.00  0.00           C
ATOM   2902  CB  GLN A 177      97.103  84.969 136.278  1.00  0.00           C
ATOM   2905  CG  GLN A 177      95.663  85.019 135.738  1.00  0.00           C
ATOM   2908  CD  GLN A 177      94.923  83.699 136.048  1.00  0.00           C
ATOM   2909  OE1 GLN A 177      95.523  82.629 136.198  1.00  0.00           O
ATOM   2910  NE2 GLN A 177      93.593  83.779 136.218  1.00  0.00           N
ATOM   2913  C   GLN A 177      99.183  86.259 136.778  1.00  0.00           C
ATOM   2914  O   GLN A 177      99.193  87.019 137.748  1.00  0.00           O
ATOM   2915  N   GLN A 178     100.233  85.459 136.478  1.00  0.00           N
ATOM   2917  CA  GLN A 178     101.543  85.559 137.078  1.00  0.00           C
ATOM   2919  CB  GLN A 178     102.443  84.379 136.608  1.00  0.00           C
ATOM   2922  CG  GLN A 178     101.983  82.989 137.118  1.00  0.00           C
ATOM   2925  CD  GLN A 178     102.833  81.859 136.528  1.00  0.00           C
ATOM   2926  OE1 GLN A 178     103.803  81.419 137.158  1.00  0.00           O
ATOM   2927  NE2 GLN A 178     102.463  81.389 135.318  1.00  0.00           N
ATOM   2930  C   GLN A 178     102.253  86.889 136.808  1.00  0.00           C
ATOM   2931  O   GLN A 178     102.733  87.539 137.728  1.00  0.00           O
ATOM   2932  N   SER A 179     102.243  87.349 135.528  1.00  0.00           N
ATOM   2934  CA  SER A 179     102.813  88.629 135.108  1.00  0.00           C
ATOM   2936  CB  SER A 179     102.693  88.879 133.568  1.00  0.00           C
ATOM   2939  OG  SER A 179     103.513  87.999 132.788  1.00  0.00           O
ATOM   2941  C   SER A 179     102.223  89.829 135.828  1.00  0.00           C
ATOM   2942  O   SER A 179     102.973  90.649 136.358  1.00  0.00           O
ATOM   2943  N   TYR A 180     100.883  89.889 135.968  1.00  0.00           N
ATOM   2945  CA  TYR A 180     100.163  90.839 136.808  1.00  0.00           C
ATOM   2947  CB  TYR A 180      98.623  90.649 136.568  1.00  0.00           C
ATOM   2950  CG  TYR A 180      97.723  91.529 137.418  1.00  0.00           C
ATOM   2951  CD1 TYR A 180      97.493  92.869 137.068  1.00  0.00           C
ATOM   2953  CE1 TYR A 180      96.633  93.669 137.818  1.00  0.00           C
ATOM   2955  CZ  TYR A 180      95.993  93.149 138.948  1.00  0.00           C
ATOM   2956  OH  TYR A 180      95.153  93.959 139.738  1.00  0.00           O
ATOM   2958  CD2 TYR A 180      97.053  91.009 138.548  1.00  0.00           C
ATOM   2960  CE2 TYR A 180      96.203  91.819 139.308  1.00  0.00           C
ATOM   2962  C   TYR A 180     100.503  90.769 138.308  1.00  0.00           C
ATOM   2963  O   TYR A 180     100.733  91.789 138.958  1.00  0.00           O
ATOM   2964  N   ALA A 181     100.603  89.559 138.888  1.00  0.00           N
ATOM   2966  CA  ALA A 181     100.963  89.369 140.278  1.00  0.00           C
ATOM   2968  CB  ALA A 181     100.833  87.869 140.608  1.00  0.00           C
ATOM   2972  C   ALA A 181     102.353  89.869 140.638  1.00  0.00           C
ATOM   2973  O   ALA A 181     102.593  90.419 141.718  1.00  0.00           O
ATOM   2974  N   PHE A 182     103.323  89.659 139.728  1.00  0.00           N
ATOM   2976  CA  PHE A 182     104.643  90.249 139.788  1.00  0.00           C
ATOM   2978  CB  PHE A 182     105.483  89.659 138.628  1.00  0.00           C
ATOM   2981  CG  PHE A 182     106.883  90.179 138.638  1.00  0.00           C
ATOM   2982  CD1 PHE A 182     107.783  89.679 139.588  1.00  0.00           C
ATOM   2984  CE1 PHE A 182     109.053  90.239 139.698  1.00  0.00           C
ATOM   2986  CZ  PHE A 182     109.453  91.269 138.838  1.00  0.00           C
ATOM   2988  CD2 PHE A 182     107.283  91.199 137.758  1.00  0.00           C
ATOM   2990  CE2 PHE A 182     108.563  91.739 137.858  1.00  0.00           C
ATOM   2992  C   PHE A 182     104.663  91.779 139.758  1.00  0.00           C
ATOM   2993  O   PHE A 182     105.303  92.409 140.588  1.00  0.00           O
ATOM   2994  N   VAL A 183     103.933  92.389 138.808  1.00  0.00           N
ATOM   2996  CA  VAL A 183     103.833  93.839 138.708  1.00  0.00           C
ATOM   2998  CB  VAL A 183     103.143  94.299 137.418  1.00  0.00           C
ATOM   3000  CG1 VAL A 183     103.033  95.829 137.388  1.00  0.00           C
ATOM   3004  CG2 VAL A 183     103.973  93.839 136.208  1.00  0.00           C
ATOM   3008  C   VAL A 183     103.193  94.469 139.938  1.00  0.00           C
ATOM   3009  O   VAL A 183     103.653  95.479 140.458  1.00  0.00           O
ATOM   3010  N   GLU A 184     102.143  93.819 140.488  1.00  0.00           N
ATOM   3012  CA  GLU A 184     101.513  94.139 141.758  1.00  0.00           C
ATOM   3014  CB  GLU A 184     100.343  93.129 141.938  1.00  0.00           C
ATOM   3017  CG  GLU A 184      99.433  93.319 143.178  1.00  0.00           C
ATOM   3020  CD  GLU A 184      98.363  94.389 142.998  1.00  0.00           C
ATOM   3021  OE1 GLU A 184      97.323  94.079 142.348  1.00  0.00           O
ATOM   3022  OE2 GLU A 184      98.513  95.469 143.598  1.00  0.00           O
ATOM   3023  C   GLU A 184     102.503  94.069 142.938  1.00  0.00           C
ATOM   3024  O   GLU A 184     102.623  95.019 143.708  1.00  0.00           O
ATOM   3025  N   LYS A 185     103.323  92.999 143.038  1.00  0.00           N
ATOM   3027  CA  LYS A 185     104.403  92.879 144.008  1.00  0.00           C
ATOM   3029  CB  LYS A 185     105.043  91.469 143.958  1.00  0.00           C
ATOM   3032  CG  LYS A 185     104.333  90.469 144.878  1.00  0.00           C
ATOM   3035  CD  LYS A 185     104.793  89.019 144.668  1.00  0.00           C
ATOM   3038  CE  LYS A 185     104.183  88.369 143.418  1.00  0.00           C
ATOM   3041  NZ  LYS A 185     104.663  86.989 143.278  1.00  0.00           N
ATOM   3045  C   LYS A 185     105.473  93.949 143.928  1.00  0.00           C
ATOM   3046  O   LYS A 185     105.883  94.499 144.948  1.00  0.00           O
ATOM   3047  N   GLN A 186     105.903  94.309 142.698  1.00  0.00           N
ATOM   3049  CA  GLN A 186     106.743  95.479 142.428  1.00  0.00           C
ATOM   3051  CB  GLN A 186     107.043  95.669 140.918  1.00  0.00           C
ATOM   3054  CG  GLN A 186     108.023  94.669 140.298  1.00  0.00           C
ATOM   3057  CD  GLN A 186     108.213  95.009 138.828  1.00  0.00           C
ATOM   3058  OE1 GLN A 186     107.323  94.839 137.988  1.00  0.00           O
ATOM   3059  NE2 GLN A 186     109.403  95.559 138.478  1.00  0.00           N
ATOM   3062  C   GLN A 186     106.123  96.789 142.858  1.00  0.00           C
ATOM   3063  O   GLN A 186     106.793  97.649 143.438  1.00  0.00           O
ATOM   3064  N   LEU A 187     104.833  96.999 142.548  1.00  0.00           N
ATOM   3066  CA  LEU A 187     104.113  98.219 142.858  1.00  0.00           C
ATOM   3068  CB  LEU A 187     102.713  98.209 142.208  1.00  0.00           C
ATOM   3071  CG  LEU A 187     102.023  99.589 142.128  1.00  0.00           C
ATOM   3073  CD1 LEU A 187     102.873 100.609 141.368  1.00  0.00           C
ATOM   3077  CD2 LEU A 187     100.673  99.459 141.418  1.00  0.00           C
ATOM   3081  C   LEU A 187     104.043  98.469 144.358  1.00  0.00           C
ATOM   3082  O   LEU A 187     104.373  99.569 144.818  1.00  0.00           O
ATOM   3083  N   LEU A 188     103.773  97.399 145.128  1.00  0.00           N
ATOM   3085  CA  LEU A 188     103.773  97.389 146.578  1.00  0.00           C
ATOM   3087  CB  LEU A 188     103.233  96.029 147.138  1.00  0.00           C
ATOM   3090  CG  LEU A 188     101.713  95.879 147.358  1.00  0.00           C
ATOM   3092  CD1 LEU A 188     100.843  96.499 146.258  1.00  0.00           C
ATOM   3096  CD2 LEU A 188     101.393  94.379 147.508  1.00  0.00           C
ATOM   3100  C   LEU A 188     105.153  97.629 147.198  1.00  0.00           C
ATOM   3101  O   LEU A 188     105.233  97.989 148.368  1.00  0.00           O
ATOM   3102  N   THR A 189     106.263  97.469 146.448  1.00  0.00           N
ATOM   3104  CA  THR A 189     107.603  97.789 146.928  1.00  0.00           C
ATOM   3106  CB  THR A 189     108.643  96.799 146.388  1.00  0.00           C
ATOM   3108  OG1 THR A 189     108.163  95.479 146.568  1.00  0.00           O
ATOM   3110  CG2 THR A 189     109.963  96.869 147.158  1.00  0.00           C
ATOM   3114  C   THR A 189     107.993  99.189 146.488  1.00  0.00           C
ATOM   3115  O   THR A 189     108.963  99.779 146.948  1.00  0.00           O
ATOM   3116  N   GLY A 190     107.173  99.799 145.608  1.00  0.00           N
ATOM   3118  CA  GLY A 190     107.483 101.069 144.968  1.00  0.00           C
ATOM   3121  C   GLY A 190     108.513 100.979 143.878  1.00  0.00           C
ATOM   3122  O   GLY A 190     109.253 101.919 143.638  1.00  0.00           O
ATOM   3123  N   SER A 191     108.543  99.829 143.168  1.00  0.00           N
ATOM   3125  CA  SER A 191     109.513  99.469 142.128  1.00  0.00           C
ATOM   3127  CB  SER A 191     110.083  98.049 142.428  1.00  0.00           C
ATOM   3130  OG  SER A 191     111.163  97.649 141.568  1.00  0.00           O
ATOM   3132  C   SER A 191     108.883  99.479 140.738  1.00  0.00           C
ATOM   3133  O   SER A 191     109.493  99.139 139.728  1.00  0.00           O
ATOM   3134  N   SER A 192     107.603  99.899 140.628  1.00  0.00           N
ATOM   3136  CA  SER A 192     106.913  99.969 139.348  1.00  0.00           C
ATOM   3138  CB  SER A 192     106.233  98.619 138.918  1.00  0.00           C
ATOM   3141  OG  SER A 192     105.633  98.689 137.618  1.00  0.00           O
ATOM   3143  C   SER A 192     105.913 101.109 139.408  1.00  0.00           C
ATOM   3144  O   SER A 192     105.763 101.799 140.418  1.00  0.00           O
ATOM   3145  N   ASN A 193     105.193 101.349 138.308  1.00  0.00           N
ATOM   3147  CA  ASN A 193     104.223 102.389 138.178  1.00  0.00           C
ATOM   3149  CB  ASN A 193     104.633 103.469 137.148  1.00  0.00           C
ATOM   3152  CG  ASN A 193     104.883 102.869 135.768  1.00  0.00           C
ATOM   3153  OD1 ASN A 193     103.963 102.409 135.078  1.00  0.00           O
ATOM   3154  ND2 ASN A 193     106.153 102.889 135.328  1.00  0.00           N
ATOM   3157  C   ASN A 193     102.913 101.749 137.808  1.00  0.00           C
ATOM   3158  O   ASN A 193     102.813 100.619 137.318  1.00  0.00           O
ATOM   3159  N   VAL A 194     101.853 102.509 138.058  1.00  0.00           N
ATOM   3161  CA  VAL A 194     100.503 102.099 137.808  1.00  0.00           C
ATOM   3163  CB  VAL A 194      99.603 103.139 138.428  1.00  0.00           C
ATOM   3165  CG1 VAL A 194      99.623 104.489 137.678  1.00  0.00           C
ATOM   3169  CG2 VAL A 194      98.203 102.559 138.488  1.00  0.00           C
ATOM   3173  C   VAL A 194     100.163 101.729 136.358  1.00  0.00           C
ATOM   3174  O   VAL A 194      99.463 100.739 136.138  1.00  0.00           O
ATOM   3175  N   LEU A 195     100.703 102.429 135.328  1.00  0.00           N
ATOM   3177  CA  LEU A 195     100.503 102.079 133.918  1.00  0.00           C
ATOM   3179  CB  LEU A 195     101.343 103.039 133.018  1.00  0.00           C
ATOM   3182  CG  LEU A 195     101.433 102.719 131.505  1.00  0.00           C
ATOM   3184  CD1 LEU A 195     100.053 102.729 130.845  1.00  0.00           C
ATOM   3188  CD2 LEU A 195     102.353 103.729 130.795  1.00  0.00           C
ATOM   3192  C   LEU A 195     100.873 100.639 133.568  1.00  0.00           C
ATOM   3193  O   LEU A 195     100.163  99.939 132.858  1.00  0.00           O
ATOM   3194  N   ALA A 196     102.013 100.159 134.108  1.00  0.00           N
ATOM   3196  CA  ALA A 196     102.443  98.769 133.978  1.00  0.00           C
ATOM   3198  CB  ALA A 196     103.803  98.599 134.678  1.00  0.00           C
ATOM   3202  C   ALA A 196     101.463  97.749 134.548  1.00  0.00           C
ATOM   3203  O   ALA A 196     101.213  96.689 133.958  1.00  0.00           O
ATOM   3204  N   LEU A 197     100.853  98.039 135.718  1.00  0.00           N
ATOM   3206  CA  LEU A 197      99.843  97.199 136.328  1.00  0.00           C
ATOM   3208  CB  LEU A 197      99.443  97.779 137.708  1.00  0.00           C
ATOM   3211  CG  LEU A 197      98.523  96.879 138.558  1.00  0.00           C
ATOM   3213  CD1 LEU A 197      99.303  95.679 139.128  1.00  0.00           C
ATOM   3217  CD2 LEU A 197      97.853  97.659 139.698  1.00  0.00           C
ATOM   3221  C   LEU A 197      98.603  97.039 135.448  1.00  0.00           C
ATOM   3222  O   LEU A 197      98.063  95.939 135.278  1.00  0.00           O
ATOM   3223  N   GLU A 198      98.123  98.149 134.848  1.00  0.00           N
ATOM   3225  CA  GLU A 198      96.933  98.169 134.028  1.00  0.00           C
ATOM   3227  CB  GLU A 198      96.523  99.639 133.838  1.00  0.00           C
ATOM   3230  CG  GLU A 198      95.083  99.859 133.348  1.00  0.00           C
ATOM   3233  CD  GLU A 198      94.123  99.649 134.498  1.00  0.00           C
ATOM   3234  OE1 GLU A 198      93.693 100.679 135.068  1.00  0.00           O
ATOM   3235  OE2 GLU A 198      93.913  98.479 134.898  1.00  0.00           O
ATOM   3236  C   GLU A 198      97.103  97.509 132.665  1.00  0.00           C
ATOM   3237  O   GLU A 198      96.233  96.819 132.145  1.00  0.00           O
ATOM   3238  N   GLN A 199      98.303  97.649 132.075  1.00  0.00           N
ATOM   3240  CA  GLN A 199      98.703  96.879 130.915  1.00  0.00           C
ATOM   3242  CB  GLN A 199     100.083  97.369 130.445  1.00  0.00           C
ATOM   3245  CG  GLN A 199      99.993  98.729 129.705  1.00  0.00           C
ATOM   3248  CD  GLN A 199     101.363  99.299 129.345  1.00  0.00           C
ATOM   3249  OE1 GLN A 199     102.433  98.799 129.675  1.00  0.00           O
ATOM   3250  NE2 GLN A 199     101.323 100.429 128.595  1.00  0.00           N
ATOM   3253  C   GLN A 199      98.693  95.359 131.095  1.00  0.00           C
ATOM   3254  O   GLN A 199      98.173  94.629 130.255  1.00  0.00           O
ATOM   3255  N   ALA A 200      99.233  94.869 132.235  1.00  0.00           N
ATOM   3257  CA  ALA A 200      99.113  93.489 132.655  1.00  0.00           C
ATOM   3259  CB  ALA A 200      99.993  93.289 133.908  1.00  0.00           C
ATOM   3263  C   ALA A 200      97.673  93.039 132.928  1.00  0.00           C
ATOM   3264  O   ALA A 200      97.243  91.959 132.525  1.00  0.00           O
ATOM   3265  N   ARG A 201      96.863  93.899 133.588  1.00  0.00           N
ATOM   3267  CA  ARG A 201      95.453  93.689 133.808  1.00  0.00           C
ATOM   3269  CB  ARG A 201      94.893  94.879 134.638  1.00  0.00           C
ATOM   3272  CG  ARG A 201      93.433  94.749 135.128  1.00  0.00           C
ATOM   3275  CD  ARG A 201      93.323  94.849 136.658  1.00  0.00           C
ATOM   3278  NE  ARG A 201      91.873  95.029 136.988  1.00  0.00           N
ATOM   3280  CZ  ARG A 201      91.393  94.969 138.218  1.00  0.00           C
ATOM   3281  NH1 ARG A 201      92.123  94.659 139.268  1.00  0.00           N
ATOM   3284  NH2 ARG A 201      90.113  95.209 138.408  1.00  0.00           N
ATOM   3287  C   ARG A 201      94.643  93.539 132.525  1.00  0.00           C
ATOM   3288  O   ARG A 201      93.773  92.669 132.415  1.00  0.00           O
ATOM   3289  N   GLY A 202      94.933  94.389 131.515  1.00  0.00           N
ATOM   3291  CA  GLY A 202      94.243  94.419 130.235  1.00  0.00           C
ATOM   3294  C   GLY A 202      94.353  93.169 129.405  1.00  0.00           C
ATOM   3295  O   GLY A 202      93.383  92.749 128.775  1.00  0.00           O
ATOM   3296  N   VAL A 203      95.533  92.519 129.395  1.00  0.00           N
ATOM   3298  CA  VAL A 203      95.763  91.289 128.635  1.00  0.00           C
ATOM   3300  CB  VAL A 203      97.213  91.069 128.235  1.00  0.00           C
ATOM   3302  CG1 VAL A 203      97.603  92.099 127.145  1.00  0.00           C
ATOM   3306  CG2 VAL A 203      98.143  91.179 129.445  1.00  0.00           C
ATOM   3310  C   VAL A 203      95.213  90.029 129.275  1.00  0.00           C
ATOM   3311  O   VAL A 203      94.903  89.049 128.595  1.00  0.00           O
ATOM   3312  N   ILE A 204      95.003  90.019 130.615  1.00  0.00           N
ATOM   3314  CA  ILE A 204      94.223  88.959 131.265  1.00  0.00           C
ATOM   3316  CB  ILE A 204      94.193  89.129 132.788  1.00  0.00           C
ATOM   3318  CG2 ILE A 204      93.163  88.199 133.458  1.00  0.00           C
ATOM   3322  CG1 ILE A 204      95.603  88.889 133.388  1.00  0.00           C
ATOM   3325  CD  ILE A 204      95.693  89.269 134.868  1.00  0.00           C
ATOM   3329  C   ILE A 204      92.813  88.899 130.705  1.00  0.00           C
ATOM   3330  O   ILE A 204      92.333  87.849 130.285  1.00  0.00           O
ATOM   3331  N   GLU A 205      92.153  90.079 130.605  1.00  0.00           N
ATOM   3333  CA  GLU A 205      90.803  90.199 130.125  1.00  0.00           C
ATOM   3335  CB  GLU A 205      90.213  91.589 130.475  1.00  0.00           C
ATOM   3338  CG  GLU A 205      90.103  91.859 131.995  1.00  0.00           C
ATOM   3341  CD  GLU A 205      89.443  90.709 132.748  1.00  0.00           C
ATOM   3342  OE1 GLU A 205      88.233  90.449 132.505  1.00  0.00           O
ATOM   3343  OE2 GLU A 205      90.123  90.049 133.578  1.00  0.00           O
ATOM   3344  C   GLU A 205      90.663  89.909 128.645  1.00  0.00           C
ATOM   3345  O   GLU A 205      89.643  89.389 128.205  1.00  0.00           O
ATOM   3346  N   SER A 206      91.693  90.229 127.825  1.00  0.00           N
ATOM   3348  CA  SER A 206      91.643  89.929 126.395  1.00  0.00           C
ATOM   3350  CB  SER A 206      92.613  90.819 125.585  1.00  0.00           C
ATOM   3353  OG  SER A 206      93.983  90.519 125.875  1.00  0.00           O
ATOM   3355  C   SER A 206      91.893  88.459 126.085  1.00  0.00           C
ATOM   3356  O   SER A 206      91.373  87.929 125.105  1.00  0.00           O
ATOM   3357  N   THR A 207      92.633  87.729 126.945  1.00  0.00           N
ATOM   3359  CA  THR A 207      92.753  86.269 126.875  1.00  0.00           C
ATOM   3361  CB  THR A 207      94.023  85.759 127.555  1.00  0.00           C
ATOM   3363  OG1 THR A 207      95.173  86.329 126.955  1.00  0.00           O
ATOM   3365  CG2 THR A 207      94.193  84.249 127.395  1.00  0.00           C
ATOM   3369  C   THR A 207      91.523  85.529 127.405  1.00  0.00           C
ATOM   3370  O   THR A 207      91.143  84.489 126.865  1.00  0.00           O
ATOM   3371  N   ARG A 208      90.783  86.069 128.405  1.00  0.00           N
ATOM   3373  CA  ARG A 208      89.453  85.599 128.775  1.00  0.00           C
ATOM   3375  CB  ARG A 208      88.863  86.379 129.985  1.00  0.00           C
ATOM   3378  CG  ARG A 208      89.603  86.179 131.315  1.00  0.00           C
ATOM   3381  CD  ARG A 208      88.883  86.839 132.505  1.00  0.00           C
ATOM   3384  NE  ARG A 208      89.763  86.879 133.708  1.00  0.00           N
ATOM   3386  CZ  ARG A 208      90.053  85.839 134.478  1.00  0.00           C
ATOM   3387  NH1 ARG A 208      89.763  84.589 134.208  1.00  0.00           N
ATOM   3390  NH2 ARG A 208      90.643  86.069 135.638  1.00  0.00           N
ATOM   3393  C   ARG A 208      88.443  85.649 127.635  1.00  0.00           C
ATOM   3394  O   ARG A 208      87.603  84.759 127.475  1.00  0.00           O
ATOM   3395  N   SER A 209      88.503  86.709 126.815  1.00  0.00           N
ATOM   3397  CA  SER A 209      87.773  86.799 125.555  1.00  0.00           C
ATOM   3399  CB  SER A 209      87.963  88.199 124.915  1.00  0.00           C
ATOM   3402  OG  SER A 209      87.203  88.389 123.725  1.00  0.00           O
ATOM   3404  C   SER A 209      88.133  85.719 124.565  1.00  0.00           C
ATOM   3405  O   SER A 209      87.243  85.029 124.065  1.00  0.00           O
ATOM   3406  N   ASP A 210      89.443  85.469 124.315  1.00  0.00           N
ATOM   3408  CA  ASP A 210      89.853  84.399 123.425  1.00  0.00           C
ATOM   3410  CB  ASP A 210      91.383  84.409 123.125  1.00  0.00           C
ATOM   3413  CG  ASP A 210      91.623  83.689 121.805  1.00  0.00           C
ATOM   3414  OD1 ASP A 210      91.023  84.129 120.795  1.00  0.00           O
ATOM   3415  OD2 ASP A 210      92.373  82.679 121.745  1.00  0.00           O
ATOM   3416  C   ASP A 210      89.393  83.019 123.925  1.00  0.00           C
ATOM   3417  O   ASP A 210      88.833  82.239 123.165  1.00  0.00           O
ATOM   3418  N   ILE A 211      89.513  82.729 125.245  1.00  0.00           N
ATOM   3420  CA  ILE A 211      89.003  81.489 125.855  1.00  0.00           C
ATOM   3422  CB  ILE A 211      89.343  81.429 127.355  1.00  0.00           C
ATOM   3424  CG2 ILE A 211      88.613  80.279 128.075  1.00  0.00           C
ATOM   3428  CG1 ILE A 211      90.873  81.289 127.545  1.00  0.00           C
ATOM   3431  CD  ILE A 211      91.343  81.589 128.965  1.00  0.00           C
ATOM   3435  C   ILE A 211      87.513  81.259 125.645  1.00  0.00           C
ATOM   3436  O   ILE A 211      87.103  80.199 125.175  1.00  0.00           O
ATOM   3437  N   ALA A 212      86.663  82.279 125.885  1.00  0.00           N
ATOM   3439  CA  ALA A 212      85.243  82.219 125.605  1.00  0.00           C
ATOM   3441  CB  ALA A 212      84.633  83.569 126.045  1.00  0.00           C
ATOM   3445  C   ALA A 212      84.933  81.949 124.135  1.00  0.00           C
ATOM   3446  O   ALA A 212      84.063  81.139 123.795  1.00  0.00           O
ATOM   3447  N   LYS A 213      85.663  82.609 123.225  1.00  0.00           N
ATOM   3449  CA  LYS A 213      85.603  82.329 121.795  1.00  0.00           C
ATOM   3451  CB  LYS A 213      86.433  83.349 120.965  1.00  0.00           C
ATOM   3454  CG  LYS A 213      86.503  83.019 119.465  1.00  0.00           C
ATOM   3457  CD  LYS A 213      87.003  84.159 118.575  1.00  0.00           C
ATOM   3460  CE  LYS A 213      88.433  84.619 118.905  1.00  0.00           C
ATOM   3463  NZ  LYS A 213      89.393  83.519 118.745  1.00  0.00           N
ATOM   3467  C   LYS A 213      86.023  80.929 121.375  1.00  0.00           C
ATOM   3468  O   LYS A 213      85.293  80.229 120.675  1.00  0.00           O
ATOM   3469  N   ARG A 214      87.183  80.439 121.845  1.00  0.00           N
ATOM   3471  CA  ARG A 214      87.673  79.089 121.575  1.00  0.00           C
ATOM   3473  CB  ARG A 214      89.123  78.869 122.065  1.00  0.00           C
ATOM   3476  CG  ARG A 214      90.193  79.809 121.455  1.00  0.00           C
ATOM   3479  CD  ARG A 214      90.083  80.009 119.935  1.00  0.00           C
ATOM   3482  NE  ARG A 214      91.163  80.949 119.485  1.00  0.00           N
ATOM   3484  CZ  ARG A 214      91.563  81.049 118.215  1.00  0.00           C
ATOM   3485  NH1 ARG A 214      90.873  80.499 117.235  1.00  0.00           N
ATOM   3488  NH2 ARG A 214      92.583  81.809 117.895  1.00  0.00           N
ATOM   3491  C   ARG A 214      86.743  77.999 122.095  1.00  0.00           C
ATOM   3492  O   ARG A 214      86.513  77.009 121.415  1.00  0.00           O
ATOM   3493  N   GLN A 215      86.113  78.219 123.275  1.00  0.00           N
ATOM   3495  CA  GLN A 215      84.973  77.429 123.745  1.00  0.00           C
ATOM   3497  CB  GLN A 215      84.473  77.899 125.145  1.00  0.00           C
ATOM   3500  CG  GLN A 215      85.443  77.549 126.305  1.00  0.00           C
ATOM   3503  CD  GLN A 215      85.033  78.219 127.625  1.00  0.00           C
ATOM   3504  OE1 GLN A 215      84.283  79.189 127.675  1.00  0.00           O
ATOM   3505  NE2 GLN A 215      85.583  77.699 128.745  1.00  0.00           N
ATOM   3508  C   GLN A 215      83.773  77.429 122.795  1.00  0.00           C
ATOM   3509  O   GLN A 215      83.183  76.379 122.535  1.00  0.00           O
ATOM   3510  N   GLY A 216      83.403  78.589 122.225  1.00  0.00           N
ATOM   3512  CA  GLY A 216      82.353  78.669 121.205  1.00  0.00           C
ATOM   3515  C   GLY A 216      82.703  77.959 119.925  1.00  0.00           C
ATOM   3516  O   GLY A 216      81.873  77.279 119.315  1.00  0.00           O
ATOM   3517  N   GLU A 217      83.963  78.079 119.475  1.00  0.00           N
ATOM   3519  CA  GLU A 217      84.513  77.349 118.345  1.00  0.00           C
ATOM   3521  CB  GLU A 217      85.973  77.799 118.025  1.00  0.00           C
ATOM   3524  CG  GLU A 217      86.093  79.279 117.555  1.00  0.00           C
ATOM   3527  CD  GLU A 217      87.503  79.769 117.215  1.00  0.00           C
ATOM   3528  OE1 GLU A 217      88.503  79.049 117.455  1.00  0.00           O
ATOM   3529  OE2 GLU A 217      87.583  80.869 116.595  1.00  0.00           O
ATOM   3530  C   GLU A 217      84.463  75.829 118.545  1.00  0.00           C
ATOM   3531  O   GLU A 217      83.963  75.109 117.675  1.00  0.00           O
ATOM   3532  N   LEU A 218      84.883  75.319 119.725  1.00  0.00           N
ATOM   3534  CA  LEU A 218      84.803  73.899 120.065  1.00  0.00           C
ATOM   3536  CB  LEU A 218      85.403  73.639 121.475  1.00  0.00           C
ATOM   3539  CG  LEU A 218      85.343  72.169 121.965  1.00  0.00           C
ATOM   3541  CD1 LEU A 218      86.203  71.259 121.065  1.00  0.00           C
ATOM   3545  CD2 LEU A 218      85.753  72.009 123.445  1.00  0.00           C
ATOM   3549  C   LEU A 218      83.383  73.369 119.995  1.00  0.00           C
ATOM   3550  O   LEU A 218      83.113  72.359 119.345  1.00  0.00           O
ATOM   3551  N   ALA A 219      82.393  74.089 120.585  1.00  0.00           N
ATOM   3553  CA  ALA A 219      80.993  73.729 120.525  1.00  0.00           C
ATOM   3555  CB  ALA A 219      80.183  74.789 121.305  1.00  0.00           C
ATOM   3559  C   ALA A 219      80.453  73.649 119.105  1.00  0.00           C
ATOM   3560  O   ALA A 219      79.763  72.709 118.715  1.00  0.00           O
ATOM   3561  N   GLN A 220      80.823  74.619 118.255  1.00  0.00           N
ATOM   3563  CA  GLN A 220      80.463  74.619 116.865  1.00  0.00           C
ATOM   3565  CB  GLN A 220      80.913  75.949 116.205  1.00  0.00           C
ATOM   3568  CG  GLN A 220      80.053  77.159 116.645  1.00  0.00           C
ATOM   3571  CD  GLN A 220      80.533  78.429 115.945  1.00  0.00           C
ATOM   3572  OE1 GLN A 220      81.623  78.949 116.195  1.00  0.00           O
ATOM   3573  NE2 GLN A 220      79.703  78.959 115.035  1.00  0.00           N
ATOM   3576  C   GLN A 220      80.953  73.429 116.055  1.00  0.00           C
ATOM   3577  O   GLN A 220      80.173  72.759 115.385  1.00  0.00           O
ATOM   3578  N   ALA A 221      82.243  73.069 116.145  1.00  0.00           N
ATOM   3580  CA  ALA A 221      82.753  71.859 115.535  1.00  0.00           C
ATOM   3582  CB  ALA A 221      84.243  71.719 115.765  1.00  0.00           C
ATOM   3586  C   ALA A 221      82.153  70.589 116.065  1.00  0.00           C
ATOM   3587  O   ALA A 221      81.893  69.649 115.305  1.00  0.00           O
ATOM   3588  N   ASN A 222      81.903  70.519 117.385  1.00  0.00           N
ATOM   3590  CA  ASN A 222      81.293  69.359 117.995  1.00  0.00           C
ATOM   3592  CB  ASN A 222      81.073  69.589 119.525  1.00  0.00           C
ATOM   3595  CG  ASN A 222      82.363  69.739 120.345  1.00  0.00           C
ATOM   3596  OD1 ASN A 222      83.503  69.589 119.925  1.00  0.00           O
ATOM   3597  ND2 ASN A 222      82.133  69.999 121.655  1.00  0.00           N
ATOM   3600  C   ASN A 222      79.953  69.009 117.375  1.00  0.00           C
ATOM   3601  O   ASN A 222      79.693  67.869 116.995  1.00  0.00           O
ATOM   3602  N   ASN A 223      79.113  70.029 117.165  1.00  0.00           N
ATOM   3604  CA  ASN A 223      77.873  69.939 116.425  1.00  0.00           C
ATOM   3606  CB  ASN A 223      77.113  71.279 116.575  1.00  0.00           C
ATOM   3609  CG  ASN A 223      76.863  71.579 118.055  1.00  0.00           C
ATOM   3610  OD1 ASN A 223      76.853  70.699 118.905  1.00  0.00           O
ATOM   3611  ND2 ASN A 223      76.683  72.889 118.355  1.00  0.00           N
ATOM   3614  C   ASN A 223      78.043  69.569 114.945  1.00  0.00           C
ATOM   3615  O   ASN A 223      77.333  68.739 114.395  1.00  0.00           O
ATOM   3616  N   ALA A 224      79.023  70.189 114.235  1.00  0.00           N
ATOM   3618  CA  ALA A 224      79.313  69.869 112.845  1.00  0.00           C
ATOM   3620  CB  ALA A 224      80.383  70.809 112.275  1.00  0.00           C
ATOM   3624  C   ALA A 224      79.773  68.439 112.615  1.00  0.00           C
ATOM   3625  O   ALA A 224      79.363  67.769 111.665  1.00  0.00           O
ATOM   3626  N   LEU A 225      80.653  67.939 113.505  1.00  0.00           N
ATOM   3628  CA  LEU A 225      81.123  66.569 113.525  1.00  0.00           C
ATOM   3630  CB  LEU A 225      82.253  66.419 114.565  1.00  0.00           C
ATOM   3633  CG  LEU A 225      82.973  65.059 114.595  1.00  0.00           C
ATOM   3635  CD1 LEU A 225      83.553  64.679 113.225  1.00  0.00           C
ATOM   3639  CD2 LEU A 225      84.103  65.089 115.635  1.00  0.00           C
ATOM   3643  C   LEU A 225      80.023  65.549 113.745  1.00  0.00           C
ATOM   3644  O   LEU A 225      79.903  64.629 112.935  1.00  0.00           O
ATOM   3645  N   GLN A 226      79.123  65.729 114.735  1.00  0.00           N
ATOM   3647  CA  GLN A 226      77.953  64.879 114.925  1.00  0.00           C
ATOM   3649  CB  GLN A 226      77.153  65.259 116.205  1.00  0.00           C
ATOM   3652  CG  GLN A 226      77.953  65.029 117.505  1.00  0.00           C
ATOM   3655  CD  GLN A 226      77.173  65.359 118.775  1.00  0.00           C
ATOM   3656  OE1 GLN A 226      76.373  66.299 118.835  1.00  0.00           O
ATOM   3657  NE2 GLN A 226      77.413  64.589 119.865  1.00  0.00           N
ATOM   3660  C   GLN A 226      77.003  64.839 113.735  1.00  0.00           C
ATOM   3661  O   GLN A 226      76.523  63.779 113.325  1.00  0.00           O
ATOM   3662  N   LEU A 227      76.753  65.989 113.075  1.00  0.00           N
ATOM   3664  CA  LEU A 227      75.973  66.079 111.845  1.00  0.00           C
ATOM   3666  CB  LEU A 227      75.873  67.559 111.385  1.00  0.00           C
ATOM   3669  CG  LEU A 227      75.073  67.789 110.085  1.00  0.00           C
ATOM   3671  CD1 LEU A 227      73.633  67.309 110.275  1.00  0.00           C
ATOM   3675  CD2 LEU A 227      75.043  69.259 109.665  1.00  0.00           C
ATOM   3679  C   LEU A 227      76.523  65.239 110.695  1.00  0.00           C
ATOM   3680  O   LEU A 227      75.783  64.559 109.975  1.00  0.00           O
ATOM   3681  N   LEU A 228      77.863  65.289 110.495  1.00  0.00           N
ATOM   3683  CA  LEU A 228      78.583  64.429 109.575  1.00  0.00           C
ATOM   3685  CB  LEU A 228      80.053  64.869 109.425  1.00  0.00           C
ATOM   3688  CG  LEU A 228      80.213  66.129 108.555  1.00  0.00           C
ATOM   3690  CD1 LEU A 228      81.583  66.769 108.795  1.00  0.00           C
ATOM   3694  CD2 LEU A 228      80.023  65.819 107.065  1.00  0.00           C
ATOM   3698  C   LEU A 228      78.563  62.959 109.915  1.00  0.00           C
ATOM   3699  O   LEU A 228      78.313  62.119 109.055  1.00  0.00           O
ATOM   3700  N   LEU A 229      78.803  62.619 111.195  1.00  0.00           N
ATOM   3702  CA  LEU A 229      78.733  61.239 111.645  1.00  0.00           C
ATOM   3704  CB  LEU A 229      78.983  61.129 113.175  1.00  0.00           C
ATOM   3707  CG  LEU A 229      80.413  61.439 113.655  1.00  0.00           C
ATOM   3709  CD1 LEU A 229      80.453  61.289 115.185  1.00  0.00           C
ATOM   3713  CD2 LEU A 229      81.463  60.519 113.015  1.00  0.00           C
ATOM   3717  C   LEU A 229      77.373  60.639 111.395  1.00  0.00           C
ATOM   3718  O   LEU A 229      77.243  59.519 110.915  1.00  0.00           O
ATOM   3719  N   GLY A 230      76.293  61.379 111.715  1.00  0.00           N
ATOM   3721  CA  GLY A 230      74.983  60.759 111.815  1.00  0.00           C
ATOM   3724  C   GLY A 230      74.913  59.929 113.065  1.00  0.00           C
ATOM   3725  O   GLY A 230      74.293  58.869 113.115  1.00  0.00           O
ATOM   3726  N   SER A 231      75.583  60.389 114.125  1.00  0.00           N
ATOM   3728  CA  SER A 231      75.433  59.809 115.435  1.00  0.00           C
ATOM   3730  CB  SER A 231      76.183  58.459 115.655  1.00  0.00           C
ATOM   3733  OG  SER A 231      77.603  58.609 115.635  1.00  0.00           O
ATOM   3735  C   SER A 231      75.883  60.829 116.455  1.00  0.00           C
ATOM   3736  O   SER A 231      76.693  61.719 116.195  1.00  0.00           O
ATOM   3737  N   TYR A 232      75.283  60.729 117.645  1.00  0.00           N
ATOM   3739  CA  TYR A 232      75.333  61.739 118.695  1.00  0.00           C
ATOM   3741  CB  TYR A 232      73.943  62.389 118.885  1.00  0.00           C
ATOM   3744  CG  TYR A 232      73.493  63.139 117.655  1.00  0.00           C
ATOM   3745  CD1 TYR A 232      72.603  62.559 116.735  1.00  0.00           C
ATOM   3747  CE1 TYR A 232      72.223  63.259 115.575  1.00  0.00           C
ATOM   3749  CZ  TYR A 232      72.723  64.539 115.325  1.00  0.00           C
ATOM   3750  OH  TYR A 232      72.393  65.199 114.125  1.00  0.00           O
ATOM   3752  CD2 TYR A 232      73.913  64.459 117.435  1.00  0.00           C
ATOM   3754  CE2 TYR A 232      73.543  65.149 116.265  1.00  0.00           C
ATOM   3756  C   TYR A 232      75.803  61.109 119.995  1.00  0.00           C
ATOM   3757  O   TYR A 232      75.383  61.489 121.095  1.00  0.00           O
ATOM   3758  N   GLY A 233      76.693  60.099 119.895  1.00  0.00           N
ATOM   3760  CA  GLY A 233      77.393  59.529 121.045  1.00  0.00           C
ATOM   3763  C   GLY A 233      78.313  60.509 121.735  1.00  0.00           C
ATOM   3764  O   GLY A 233      78.403  61.689 121.395  1.00  0.00           O
ATOM   3765  N   LYS A 234      79.093  60.039 122.725  1.00  0.00           N
ATOM   3767  CA  LYS A 234      80.243  60.799 123.165  1.00  0.00           C
ATOM   3769  CB  LYS A 234      80.883  60.279 124.475  1.00  0.00           C
ATOM   3772  CG  LYS A 234      80.183  60.779 125.755  1.00  0.00           C
ATOM   3775  CD  LYS A 234      81.163  60.989 126.935  1.00  0.00           C
ATOM   3778  CE  LYS A 234      82.133  62.169 126.755  1.00  0.00           C
ATOM   3781  NZ  LYS A 234      83.233  62.099 127.745  1.00  0.00           N
ATOM   3785  C   LYS A 234      81.313  61.049 122.095  1.00  0.00           C
ATOM   3786  O   LYS A 234      81.693  60.179 121.305  1.00  0.00           O
ATOM   3787  N   LEU A 235      81.813  62.299 122.085  1.00  0.00           N
ATOM   3789  CA  LEU A 235      82.743  62.809 121.105  1.00  0.00           C
ATOM   3791  CB  LEU A 235      82.443  64.319 120.925  1.00  0.00           C
ATOM   3794  CG  LEU A 235      81.143  64.599 120.145  1.00  0.00           C
ATOM   3796  CD1 LEU A 235      80.533  65.939 120.595  1.00  0.00           C
ATOM   3800  CD2 LEU A 235      81.403  64.449 118.625  1.00  0.00           C
ATOM   3804  C   LEU A 235      84.193  62.619 121.535  1.00  0.00           C
ATOM   3805  O   LEU A 235      84.453  62.409 122.725  1.00  0.00           O
ATOM   3806  N   PRO A 236      85.193  62.659 120.635  1.00  0.00           N
ATOM   3807  CD  PRO A 236      84.973  62.719 119.195  1.00  0.00           C
ATOM   3810  CA  PRO A 236      86.613  62.729 120.975  1.00  0.00           C
ATOM   3812  CB  PRO A 236      87.293  63.099 119.655  1.00  0.00           C
ATOM   3815  CG  PRO A 236      86.363  62.529 118.595  1.00  0.00           C
ATOM   3818  C   PRO A 236      87.013  63.649 122.105  1.00  0.00           C
ATOM   3819  O   PRO A 236      86.563  64.799 122.145  1.00  0.00           O
ATOM   3820  N   GLN A 237      87.913  63.209 122.995  1.00  0.00           N
ATOM   3822  CA  GLN A 237      88.593  64.109 123.895  1.00  0.00           C
ATOM   3824  CB  GLN A 237      89.033  63.359 125.185  1.00  0.00           C
ATOM   3827  CG  GLN A 237      87.833  62.959 126.095  1.00  0.00           C
ATOM   3830  CD  GLN A 237      88.153  61.719 126.935  1.00  0.00           C
ATOM   3831  OE1 GLN A 237      88.223  60.619 126.385  1.00  0.00           O
ATOM   3832  NE2 GLN A 237      88.353  61.869 128.265  1.00  0.00           N
ATOM   3835  C   GLN A 237      89.773  64.719 123.155  1.00  0.00           C
ATOM   3836  O   GLN A 237      90.153  64.259 122.085  1.00  0.00           O
ATOM   3837  N   ALA A 238      90.403  65.769 123.695  1.00  0.00           N
ATOM   3839  CA  ALA A 238      91.653  66.249 123.175  1.00  0.00           C
ATOM   3841  CB  ALA A 238      92.053  67.499 123.965  1.00  0.00           C
ATOM   3845  C   ALA A 238      92.793  65.219 123.205  1.00  0.00           C
ATOM   3846  O   ALA A 238      92.903  64.379 124.095  1.00  0.00           O
ATOM   3847  N   GLN A 239      93.673  65.259 122.195  1.00  0.00           N
ATOM   3849  CA  GLN A 239      94.813  64.369 122.145  1.00  0.00           C
ATOM   3851  CB  GLN A 239      94.533  62.989 121.495  1.00  0.00           C
ATOM   3854  CG  GLN A 239      94.253  63.009 119.975  1.00  0.00           C
ATOM   3857  CD  GLN A 239      94.523  61.629 119.365  1.00  0.00           C
ATOM   3858  OE1 GLN A 239      95.663  61.169 119.315  1.00  0.00           O
ATOM   3859  NE2 GLN A 239      93.463  60.979 118.855  1.00  0.00           N
ATOM   3862  C   GLN A 239      95.843  65.069 121.305  1.00  0.00           C
ATOM   3863  O   GLN A 239      95.533  65.999 120.565  1.00  0.00           O
ATOM   3864  N   THR A 240      97.123  64.669 121.435  1.00  0.00           N
ATOM   3866  CA  THR A 240      98.223  65.209 120.655  1.00  0.00           C
ATOM   3868  CB  THR A 240      99.583  64.809 121.215  1.00  0.00           C
ATOM   3870  OG1 THR A 240     100.663  65.459 120.545  1.00  0.00           O
ATOM   3872  CG2 THR A 240      99.833  63.299 121.145  1.00  0.00           C
ATOM   3876  C   THR A 240      98.113  64.889 119.175  1.00  0.00           C
ATOM   3877  O   THR A 240      98.003  63.739 118.775  1.00  0.00           O
ATOM   3878  N   VAL A 241      98.123  65.949 118.345  1.00  0.00           N
ATOM   3880  CA  VAL A 241      97.983  65.819 116.905  1.00  0.00           C
ATOM   3882  CB  VAL A 241      96.603  66.309 116.455  1.00  0.00           C
ATOM   3884  CG1 VAL A 241      96.603  66.999 115.065  1.00  0.00           C
ATOM   3888  CG2 VAL A 241      95.643  65.099 116.465  1.00  0.00           C
ATOM   3892  C   VAL A 241      99.153  66.529 116.255  1.00  0.00           C
ATOM   3893  O   VAL A 241      99.553  67.619 116.675  1.00  0.00           O
ATOM   3894  N   ASN A 242      99.793  65.899 115.245  1.00  0.00           N
ATOM   3896  CA  ASN A 242     100.973  66.439 114.585  1.00  0.00           C
ATOM   3898  CB  ASN A 242     102.253  66.049 115.375  1.00  0.00           C
ATOM   3901  CG  ASN A 242     102.333  64.549 115.615  1.00  0.00           C
ATOM   3902  OD1 ASN A 242     101.953  63.739 114.765  1.00  0.00           O
ATOM   3903  ND2 ASN A 242     102.773  64.159 116.835  1.00  0.00           N
ATOM   3906  C   ASN A 242     100.993  66.019 113.115  1.00  0.00           C
ATOM   3907  O   ASN A 242     100.023  65.469 112.595  1.00  0.00           O
ATOM   3908  N   SER A 243     102.093  66.289 112.375  1.00  0.00           N
ATOM   3910  CA  SER A 243     102.213  65.949 110.955  1.00  0.00           C
ATOM   3912  CB  SER A 243     103.413  66.669 110.265  1.00  0.00           C
ATOM   3915  OG  SER A 243     104.663  66.479 110.935  1.00  0.00           O
ATOM   3917  C   SER A 243     102.293  64.469 110.645  1.00  0.00           C
ATOM   3918  O   SER A 243     102.243  64.079 109.475  1.00  0.00           O
ATOM   3919  N   ASP A 244     102.363  63.619 111.675  1.00  0.00           N
ATOM   3921  CA  ASP A 244     102.473  62.179 111.535  1.00  0.00           C
ATOM   3923  CB  ASP A 244     103.553  61.679 112.505  1.00  0.00           C
ATOM   3926  CG  ASP A 244     104.863  62.419 112.325  1.00  0.00           C
ATOM   3927  OD1 ASP A 244     105.253  62.819 111.195  1.00  0.00           O
ATOM   3928  OD2 ASP A 244     105.603  62.469 113.335  1.00  0.00           O
ATOM   3929  C   ASP A 244     101.153  61.499 111.885  1.00  0.00           C
ATOM   3930  O   ASP A 244     101.003  60.289 111.765  1.00  0.00           O
ATOM   3931  N   SER A 245     100.113  62.289 112.235  1.00  0.00           N
ATOM   3933  CA  SER A 245      98.723  61.849 112.335  1.00  0.00           C
ATOM   3935  CB  SER A 245      97.743  62.969 112.805  1.00  0.00           C
ATOM   3938  OG  SER A 245      98.003  63.399 114.145  1.00  0.00           O
ATOM   3940  C   SER A 245      98.193  61.359 111.005  1.00  0.00           C
ATOM   3941  O   SER A 245      97.313  60.509 110.915  1.00  0.00           O
ATOM   3942  N   LEU A 246      98.743  61.929 109.925  1.00  0.00           N
ATOM   3944  CA  LEU A 246      98.483  61.559 108.565  1.00  0.00           C
ATOM   3946  CB  LEU A 246      98.073  62.789 107.715  1.00  0.00           C
ATOM   3949  CG  LEU A 246      96.613  63.259 107.815  1.00  0.00           C
ATOM   3951  CD1 LEU A 246      96.083  63.399 109.245  1.00  0.00           C
ATOM   3955  CD2 LEU A 246      96.503  64.619 107.115  1.00  0.00           C
ATOM   3959  C   LEU A 246      99.793  61.019 108.015  1.00  0.00           C
ATOM   3960  O   LEU A 246     100.873  61.549 108.275  1.00  0.00           O
ATOM   3961  N   GLN A 247      99.723  59.939 107.235  1.00  0.00           N
ATOM   3963  CA  GLN A 247     100.883  59.339 106.605  1.00  0.00           C
ATOM   3965  CB  GLN A 247     100.503  57.979 105.965  1.00  0.00           C
ATOM   3968  CG  GLN A 247     101.713  57.229 105.365  1.00  0.00           C
ATOM   3971  CD  GLN A 247     101.443  55.739 105.155  1.00  0.00           C
ATOM   3972  OE1 GLN A 247     101.593  54.919 106.055  1.00  0.00           O
ATOM   3973  NE2 GLN A 247     101.103  55.339 103.915  1.00  0.00           N
ATOM   3976  C   GLN A 247     101.543  60.279 105.605  1.00  0.00           C
ATOM   3977  O   GLN A 247     102.763  60.309 105.495  1.00  0.00           O
ATOM   3978  N   SER A 248     100.723  61.079 104.885  1.00  0.00           N
ATOM   3980  CA  SER A 248     101.123  62.119 103.935  1.00  0.00           C
ATOM   3982  CB  SER A 248     102.163  63.109 104.525  1.00  0.00           C
ATOM   3985  OG  SER A 248     102.373  64.259 103.725  1.00  0.00           O
ATOM   3987  C   SER A 248     101.593  61.529 102.625  1.00  0.00           C
ATOM   3988  O   SER A 248     102.513  60.719 102.595  1.00  0.00           O
ATOM   3989  N   VAL A 249     100.943  61.859 101.495  1.00  0.00           N
ATOM   3991  CA  VAL A 249     101.253  61.249 100.215  1.00  0.00           C
ATOM   3993  CB  VAL A 249     100.183  61.489  99.145  1.00  0.00           C
ATOM   3995  CG1 VAL A 249      98.853  60.889  99.635  1.00  0.00           C
ATOM   3999  CG2 VAL A 249      99.983  62.989  98.855  1.00  0.00           C
ATOM   4003  C   VAL A 249     102.643  61.559  99.675  1.00  0.00           C
ATOM   4004  O   VAL A 249     103.113  62.699  99.645  1.00  0.00           O
ATOM   4005  N   LYS A 250     103.353  60.519  99.205  1.00  0.00           N
ATOM   4007  CA  LYS A 250     104.583  60.649  98.455  1.00  0.00           C
ATOM   4009  CB  LYS A 250     105.713  59.759  99.015  1.00  0.00           C
ATOM   4012  CG  LYS A 250     106.083  60.049 100.485  1.00  0.00           C
ATOM   4015  CD  LYS A 250     107.253  59.189 101.005  1.00  0.00           C
ATOM   4018  CE  LYS A 250     107.543  59.349 102.505  1.00  0.00           C
ATOM   4021  NZ  LYS A 250     108.603  58.429 102.945  1.00  0.00           N
ATOM   4025  C   LYS A 250     104.273  60.289  97.015  1.00  0.00           C
ATOM   4026  O   LYS A 250     103.703  59.249  96.695  1.00  0.00           O
ATOM   4027  N   LEU A 251     104.643  61.189  96.105  1.00  0.00           N
ATOM   4029  CA  LEU A 251     104.243  61.189  94.715  1.00  0.00           C
ATOM   4031  CB  LEU A 251     103.523  62.509  94.325  1.00  0.00           C
ATOM   4034  CG  LEU A 251     102.333  62.859  95.245  1.00  0.00           C
ATOM   4036  CD1 LEU A 251     101.673  64.179  94.825  1.00  0.00           C
ATOM   4040  CD2 LEU A 251     101.283  61.759  95.245  1.00  0.00           C
ATOM   4044  C   LEU A 251     105.513  61.099  93.905  1.00  0.00           C
ATOM   4045  O   LEU A 251     106.513  61.709  94.295  1.00  0.00           O
ATOM   4046  N   PRO A 252     105.583  60.379  92.795  1.00  0.00           N
ATOM   4047  CD  PRO A 252     104.543  59.459  92.355  1.00  0.00           C
ATOM   4050  CA  PRO A 252     106.583  60.589  91.755  1.00  0.00           C
ATOM   4052  CB  PRO A 252     106.123  59.689  90.605  1.00  0.00           C
ATOM   4055  CG  PRO A 252     105.253  58.639  91.295  1.00  0.00           C
ATOM   4058  C   PRO A 252     106.783  62.049  91.335  1.00  0.00           C
ATOM   4059  O   PRO A 252     105.853  62.849  91.355  1.00  0.00           O
ATOM   4060  N   ALA A 253     108.013  62.439  90.935  1.00  0.00           N
ATOM   4062  CA  ALA A 253     108.293  63.799  90.525  1.00  0.00           C
ATOM   4064  CB  ALA A 253     109.803  63.989  90.275  1.00  0.00           C
ATOM   4068  C   ALA A 253     107.523  64.239  89.295  1.00  0.00           C
ATOM   4069  O   ALA A 253     106.963  65.339  89.235  1.00  0.00           O
ATOM   4070  N   GLY A 254     107.463  63.349  88.295  1.00  0.00           N
ATOM   4072  CA  GLY A 254     106.753  63.519  87.055  1.00  0.00           C
ATOM   4075  C   GLY A 254     105.473  62.759  87.085  1.00  0.00           C
ATOM   4076  O   GLY A 254     105.173  62.029  86.145  1.00  0.00           O
ATOM   4077  N   LEU A 255     104.683  62.899  88.165  1.00  0.00           N
ATOM   4079  CA  LEU A 255     103.383  62.259  88.255  1.00  0.00           C
ATOM   4081  CB  LEU A 255     102.713  62.499  89.635  1.00  0.00           C
ATOM   4084  CG  LEU A 255     101.303  61.879  89.805  1.00  0.00           C
ATOM   4086  CD1 LEU A 255     101.303  60.359  89.635  1.00  0.00           C
ATOM   4090  CD2 LEU A 255     100.723  62.269  91.175  1.00  0.00           C
ATOM   4094  C   LEU A 255     102.463  62.689  87.105  1.00  0.00           C
ATOM   4095  O   LEU A 255     102.203  63.879  86.895  1.00  0.00           O
ATOM   4096  N   SER A 256     102.033  61.689  86.315  1.00  0.00           N
ATOM   4098  CA  SER A 256     101.103  61.799  85.205  1.00  0.00           C
ATOM   4100  CB  SER A 256     101.013  60.439  84.455  1.00  0.00           C
ATOM   4103  OG  SER A 256     100.373  60.469  83.185  1.00  0.00           O
ATOM   4105  C   SER A 256      99.713  62.189  85.655  1.00  0.00           C
ATOM   4106  O   SER A 256      99.233  61.769  86.705  1.00  0.00           O
ATOM   4107  N   SER A 257      98.973  62.949  84.825  1.00  0.00           N
ATOM   4109  CA  SER A 257      97.663  63.479  85.185  1.00  0.00           C
ATOM   4111  CB  SER A 257      97.383  64.789  84.425  1.00  0.00           C
ATOM   4114  OG  SER A 257      98.453  65.719  84.645  1.00  0.00           O
ATOM   4116  C   SER A 257      96.573  62.469  84.845  1.00  0.00           C
ATOM   4117  O   SER A 257      95.383  62.709  84.995  1.00  0.00           O
ATOM   4118  N   GLN A 258      96.983  61.249  84.435  1.00  0.00           N
ATOM   4120  CA  GLN A 258      96.133  60.119  84.105  1.00  0.00           C
ATOM   4122  CB  GLN A 258      96.973  59.069  83.315  1.00  0.00           C
ATOM   4125  CG  GLN A 258      96.173  58.109  82.395  1.00  0.00           C
ATOM   4128  CD  GLN A 258      95.543  58.859  81.225  1.00  0.00           C
ATOM   4129  OE1 GLN A 258      95.273  60.059  81.285  1.00  0.00           O
ATOM   4130  NE2 GLN A 258      95.283  58.159  80.095  1.00  0.00           N
ATOM   4133  C   GLN A 258      95.573  59.459  85.355  1.00  0.00           C
ATOM   4134  O   GLN A 258      94.613  58.689  85.305  1.00  0.00           O
ATOM   4135  N   ILE A 259      96.153  59.819  86.525  1.00  0.00           N
ATOM   4137  CA  ILE A 259      95.643  59.529  87.855  1.00  0.00           C
ATOM   4139  CB  ILE A 259      96.643  59.969  88.925  1.00  0.00           C
ATOM   4141  CG2 ILE A 259      96.743  61.519  89.035  1.00  0.00           C
ATOM   4145  CG1 ILE A 259      96.353  59.319  90.285  1.00  0.00           C
ATOM   4148  CD  ILE A 259      96.523  57.789  90.275  1.00  0.00           C
ATOM   4152  C   ILE A 259      94.253  60.089  88.075  1.00  0.00           C
ATOM   4153  O   ILE A 259      93.383  59.439  88.645  1.00  0.00           O
ATOM   4154  N   LEU A 260      93.953  61.299  87.535  1.00  0.00           N
ATOM   4156  CA  LEU A 260      92.663  61.959  87.645  1.00  0.00           C
ATOM   4158  CB  LEU A 260      92.663  63.329  86.925  1.00  0.00           C
ATOM   4161  CG  LEU A 260      93.743  64.329  87.415  1.00  0.00           C
ATOM   4163  CD1 LEU A 260      93.713  65.599  86.555  1.00  0.00           C
ATOM   4167  CD2 LEU A 260      93.583  64.669  88.905  1.00  0.00           C
ATOM   4171  C   LEU A 260      91.513  61.129  87.085  1.00  0.00           C
ATOM   4172  O   LEU A 260      90.393  61.179  87.565  1.00  0.00           O
ATOM   4173  N   LEU A 261      91.783  60.299  86.065  1.00  0.00           N
ATOM   4175  CA  LEU A 261      90.803  59.419  85.455  1.00  0.00           C
ATOM   4177  CB  LEU A 261      91.333  58.839  84.125  1.00  0.00           C
ATOM   4180  CG  LEU A 261      91.873  59.889  83.115  1.00  0.00           C
ATOM   4182  CD1 LEU A 261      92.183  59.199  81.785  1.00  0.00           C
ATOM   4186  CD2 LEU A 261      90.943  61.089  82.885  1.00  0.00           C
ATOM   4190  C   LEU A 261      90.393  58.249  86.355  1.00  0.00           C
ATOM   4191  O   LEU A 261      89.443  57.529  86.065  1.00  0.00           O
ATOM   4192  N   GLN A 262      91.123  58.029  87.475  1.00  0.00           N
ATOM   4194  CA  GLN A 262      90.823  56.989  88.425  1.00  0.00           C
ATOM   4196  CB  GLN A 262      92.143  56.429  88.995  1.00  0.00           C
ATOM   4199  CG  GLN A 262      93.053  55.769  87.935  1.00  0.00           C
ATOM   4202  CD  GLN A 262      92.343  54.629  87.215  1.00  0.00           C
ATOM   4203  OE1 GLN A 262      91.733  53.749  87.825  1.00  0.00           O
ATOM   4204  NE2 GLN A 262      92.453  54.589  85.865  1.00  0.00           N
ATOM   4207  C   GLN A 262      89.933  57.499  89.565  1.00  0.00           C
ATOM   4208  O   GLN A 262      89.413  56.719  90.355  1.00  0.00           O
ATOM   4209  N   ARG A 263      89.673  58.809  89.615  1.00  0.00           N
ATOM   4211  CA  ARG A 263      88.623  59.399  90.415  1.00  0.00           C
ATOM   4213  CB  ARG A 263      88.563  60.909  90.155  1.00  0.00           C
ATOM   4216  CG  ARG A 263      89.733  61.779  90.655  1.00  0.00           C
ATOM   4219  CD  ARG A 263      89.243  63.219  90.535  1.00  0.00           C
ATOM   4222  NE  ARG A 263      90.163  64.189  91.205  1.00  0.00           N
ATOM   4224  CZ  ARG A 263      89.683  65.359  91.625  1.00  0.00           C
ATOM   4225  NH1 ARG A 263      88.433  65.719  91.445  1.00  0.00           N
ATOM   4228  NH2 ARG A 263      90.463  66.199  92.265  1.00  0.00           N
ATOM   4231  C   ARG A 263      87.213  58.909  90.095  1.00  0.00           C
ATOM   4232  O   ARG A 263      86.913  58.769  88.905  1.00  0.00           O
ATOM   4233  N   PRO A 264      86.273  58.749  91.025  1.00  0.00           N
ATOM   4234  CD  PRO A 264      86.553  58.419  92.425  1.00  0.00           C
ATOM   4237  CA  PRO A 264      84.903  58.429  90.665  1.00  0.00           C
ATOM   4239  CB  PRO A 264      84.213  58.189  92.005  1.00  0.00           C
ATOM   4242  CG  PRO A 264      85.313  57.679  92.935  1.00  0.00           C
ATOM   4245  C   PRO A 264      84.193  59.519  89.885  1.00  0.00           C
ATOM   4246  O   PRO A 264      83.383  59.189  89.025  1.00  0.00           O
ATOM   4247  N   ASP A 265      84.423  60.819  90.155  1.00  0.00           N
ATOM   4249  CA  ASP A 265      83.743  61.889  89.435  1.00  0.00           C
ATOM   4251  CB  ASP A 265      83.873  63.269  90.155  1.00  0.00           C
ATOM   4254  CG  ASP A 265      85.273  63.849  90.315  1.00  0.00           C
ATOM   4255  OD1 ASP A 265      86.253  63.219  89.855  1.00  0.00           O
ATOM   4256  OD2 ASP A 265      85.393  64.939  90.945  1.00  0.00           O
ATOM   4257  C   ASP A 265      84.053  61.929  87.925  1.00  0.00           C
ATOM   4258  O   ASP A 265      83.173  62.159  87.085  1.00  0.00           O
ATOM   4259  N   ILE A 266      85.303  61.659  87.525  1.00  0.00           N
ATOM   4261  CA  ILE A 266      85.673  61.459  86.135  1.00  0.00           C
ATOM   4263  CB  ILE A 266      87.183  61.509  85.925  1.00  0.00           C
ATOM   4265  CG2 ILE A 266      87.483  61.629  84.405  1.00  0.00           C
ATOM   4269  CG1 ILE A 266      87.843  62.679  86.695  1.00  0.00           C
ATOM   4272  CD  ILE A 266      87.223  64.049  86.475  1.00  0.00           C
ATOM   4276  C   ILE A 266      85.073  60.189  85.525  1.00  0.00           C
ATOM   4277  O   ILE A 266      84.653  60.179  84.365  1.00  0.00           O
ATOM   4278  N   MET A 267      84.993  59.089  86.295  1.00  0.00           N
ATOM   4280  CA  MET A 267      84.233  57.919  85.905  1.00  0.00           C
ATOM   4282  CB  MET A 267      84.463  56.719  86.845  1.00  0.00           C
ATOM   4285  CG  MET A 267      85.923  56.229  86.895  1.00  0.00           C
ATOM   4288  SD  MET A 267      86.123  54.619  87.715  1.00  0.00           S
ATOM   4289  CE  MET A 267      87.913  54.589  87.445  1.00  0.00           C
ATOM   4293  C   MET A 267      82.743  58.179  85.725  1.00  0.00           C
ATOM   4294  O   MET A 267      82.163  57.739  84.735  1.00  0.00           O
ATOM   4295  N   GLU A 268      82.103  58.949  86.635  1.00  0.00           N
ATOM   4297  CA  GLU A 268      80.723  59.409  86.515  1.00  0.00           C
ATOM   4299  CB  GLU A 268      80.343  60.239  87.795  1.00  0.00           C
ATOM   4302  CG  GLU A 268      78.933  60.909  87.855  1.00  0.00           C
ATOM   4305  CD  GLU A 268      78.763  61.959  88.965  1.00  0.00           C
ATOM   4306  OE1 GLU A 268      79.693  62.159  89.785  1.00  0.00           O
ATOM   4307  OE2 GLU A 268      77.703  62.639  89.005  1.00  0.00           O
ATOM   4308  C   GLU A 268      80.493  60.179  85.225  1.00  0.00           C
ATOM   4309  O   GLU A 268      79.563  59.899  84.465  1.00  0.00           O
ATOM   4310  N   ALA A 269      81.403  61.109  84.865  1.00  0.00           N
ATOM   4312  CA  ALA A 269      81.403  61.759  83.565  1.00  0.00           C
ATOM   4314  CB  ALA A 269      82.423  62.919  83.555  1.00  0.00           C
ATOM   4318  C   ALA A 269      81.633  60.849  82.335  1.00  0.00           C
ATOM   4319  O   ALA A 269      81.023  61.019  81.275  1.00  0.00           O
ATOM   4320  N   GLU A 270      82.543  59.869  82.435  1.00  0.00           N
ATOM   4322  CA  GLU A 270      82.753  58.889  81.385  1.00  0.00           C
ATOM   4324  CB  GLU A 270      84.003  58.029  81.675  1.00  0.00           C
ATOM   4327  CG  GLU A 270      84.253  56.919  80.635  1.00  0.00           C
ATOM   4330  CD  GLU A 270      85.633  56.309  80.745  1.00  0.00           C
ATOM   4331  OE1 GLU A 270      85.943  55.749  81.835  1.00  0.00           O
ATOM   4332  OE2 GLU A 270      86.393  56.339  79.735  1.00  0.00           O
ATOM   4333  C   GLU A 270      81.543  57.999  81.075  1.00  0.00           C
ATOM   4334  O   GLU A 270      81.153  57.819  79.925  1.00  0.00           O
ATOM   4335  N   HIS A 271      80.883  57.469  82.125  1.00  0.00           N
ATOM   4337  CA  HIS A 271      79.613  56.759  81.985  1.00  0.00           C
ATOM   4339  CB  HIS A 271      79.193  56.069  83.295  1.00  0.00           C
ATOM   4342  ND1 HIS A 271      80.563  54.909  85.015  1.00  0.00           N
ATOM   4343  CG  HIS A 271      80.153  54.989  83.705  1.00  0.00           C
ATOM   4344  CE1 HIS A 271      81.333  53.849  85.075  1.00  0.00           C
ATOM   4346  NE2 HIS A 271      81.453  53.249  83.875  1.00  0.00           N
ATOM   4348  CD2 HIS A 271      80.683  53.969  82.985  1.00  0.00           C
ATOM   4350  C   HIS A 271      78.463  57.629  81.485  1.00  0.00           C
ATOM   4351  O   HIS A 271      77.643  57.209  80.685  1.00  0.00           O
ATOM   4352  N   ALA A 272      78.373  58.889  81.955  1.00  0.00           N
ATOM   4354  CA  ALA A 272      77.413  59.869  81.465  1.00  0.00           C
ATOM   4356  CB  ALA A 272      77.543  61.169  82.265  1.00  0.00           C
ATOM   4360  C   ALA A 272      77.553  60.169  79.975  1.00  0.00           C
ATOM   4361  O   ALA A 272      76.573  60.269  79.235  1.00  0.00           O
ATOM   4362  N   LEU A 273      78.803  60.299  79.475  1.00  0.00           N
ATOM   4364  CA  LEU A 273      79.093  60.409  78.045  1.00  0.00           C
ATOM   4366  CB  LEU A 273      80.613  60.609  77.845  1.00  0.00           C
ATOM   4369  CG  LEU A 273      81.113  60.739  76.385  1.00  0.00           C
ATOM   4371  CD1 LEU A 273      80.333  61.789  75.575  1.00  0.00           C
ATOM   4375  CD2 LEU A 273      82.613  61.069  76.375  1.00  0.00           C
ATOM   4379  C   LEU A 273      78.563  59.219  77.265  1.00  0.00           C
ATOM   4380  O   LEU A 273      77.773  59.379  76.335  1.00  0.00           O
ATOM   4381  N   MET A 274      78.843  57.989  77.745  1.00  0.00           N
ATOM   4383  CA  MET A 274      78.273  56.769  77.185  1.00  0.00           C
ATOM   4385  CB  MET A 274      78.823  55.519  77.925  1.00  0.00           C
ATOM   4388  CG  MET A 274      80.313  55.259  77.675  1.00  0.00           C
ATOM   4391  SD  MET A 274      80.943  53.809  78.575  1.00  0.00           S
ATOM   4392  CE  MET A 274      82.693  54.059  78.175  1.00  0.00           C
ATOM   4396  C   MET A 274      76.743  56.739  77.145  1.00  0.00           C
ATOM   4397  O   MET A 274      76.143  56.349  76.135  1.00  0.00           O
ATOM   4398  N   ALA A 275      76.033  57.209  78.195  1.00  0.00           N
ATOM   4400  CA  ALA A 275      74.603  57.429  78.155  1.00  0.00           C
ATOM   4402  CB  ALA A 275      74.123  57.849  79.555  1.00  0.00           C
ATOM   4406  C   ALA A 275      74.103  58.439  77.095  1.00  0.00           C
ATOM   4407  O   ALA A 275      73.073  58.229  76.455  1.00  0.00           O
ATOM   4408  N   ALA A 276      74.813  59.569  76.885  1.00  0.00           N
ATOM   4410  CA  ALA A 276      74.483  60.559  75.875  1.00  0.00           C
ATOM   4412  CB  ALA A 276      75.323  61.819  76.135  1.00  0.00           C
ATOM   4416  C   ALA A 276      74.703  60.089  74.425  1.00  0.00           C
ATOM   4417  O   ALA A 276      73.933  60.359  73.505  1.00  0.00           O
ATOM   4418  N   ASN A 277      75.753  59.309  74.225  1.00  0.00           N
ATOM   4420  CA  ASN A 277      75.943  58.469  73.065  1.00  0.00           C
ATOM   4422  CB  ASN A 277      77.313  57.779  73.205  1.00  0.00           C
ATOM   4425  CG  ASN A 277      78.473  58.739  72.965  1.00  0.00           C
ATOM   4426  OD1 ASN A 277      79.163  59.219  73.855  1.00  0.00           O
ATOM   4427  ND2 ASN A 277      78.743  59.069  71.675  1.00  0.00           N
ATOM   4430  C   ASN A 277      74.843  57.419  72.845  1.00  0.00           C
ATOM   4431  O   ASN A 277      74.463  57.119  71.715  1.00  0.00           O
ATOM   4432  N   ALA A 278      74.293  56.819  73.915  1.00  0.00           N
ATOM   4434  CA  ALA A 278      73.173  55.889  73.855  1.00  0.00           C
ATOM   4436  CB  ALA A 278      72.963  55.199  75.205  1.00  0.00           C
ATOM   4440  C   ALA A 278      71.903  56.489  73.265  1.00  0.00           C
ATOM   4441  O   ALA A 278      71.193  55.879  72.465  1.00  0.00           O
ATOM   4442  N   ASN A 279      71.663  57.759  73.615  1.00  0.00           N
ATOM   4444  CA  ASN A 279      70.553  58.539  73.135  1.00  0.00           C
ATOM   4446  CB  ASN A 279      70.363  59.799  74.015  1.00  0.00           C
ATOM   4449  CG  ASN A 279      70.153  59.339  75.465  1.00  0.00           C
ATOM   4450  OD1 ASN A 279      69.873  58.179  75.755  1.00  0.00           O
ATOM   4451  ND2 ASN A 279      70.373  60.249  76.435  1.00  0.00           N
ATOM   4454  C   ASN A 279      70.673  58.849  71.645  1.00  0.00           C
ATOM   4455  O   ASN A 279      69.693  58.799  70.915  1.00  0.00           O
ATOM   4456  N   ILE A 280      71.903  59.089  71.115  1.00  0.00           N
ATOM   4458  CA  ILE A 280      72.133  59.289  69.675  1.00  0.00           C
ATOM   4460  CB  ILE A 280      73.623  59.519  69.345  1.00  0.00           C
ATOM   4462  CG2 ILE A 280      73.883  59.449  67.825  1.00  0.00           C
ATOM   4466  CG1 ILE A 280      74.103  60.869  69.915  1.00  0.00           C
ATOM   4469  CD  ILE A 280      75.603  61.109  69.695  1.00  0.00           C
ATOM   4473  C   ILE A 280      71.613  58.129  68.845  1.00  0.00           C
ATOM   4474  O   ILE A 280      70.913  58.309  67.845  1.00  0.00           O
ATOM   4475  N   GLY A 281      71.903  56.889  69.285  1.00  0.00           N
ATOM   4477  CA  GLY A 281      71.453  55.689  68.595  1.00  0.00           C
ATOM   4480  C   GLY A 281      69.973  55.439  68.715  1.00  0.00           C
ATOM   4481  O   GLY A 281      69.343  54.909  67.815  1.00  0.00           O
ATOM   4482  N   ALA A 282      69.323  55.799  69.835  1.00  0.00           N
ATOM   4484  CA  ALA A 282      67.883  55.669  69.915  1.00  0.00           C
ATOM   4486  CB  ALA A 282      67.503  55.679  71.395  1.00  0.00           C
ATOM   4490  C   ALA A 282      67.123  56.749  69.155  1.00  0.00           C
ATOM   4491  O   ALA A 282      66.083  56.479  68.555  1.00  0.00           O
ATOM   4492  N   ALA A 283      67.663  57.989  69.105  1.00  0.00           N
ATOM   4494  CA  ALA A 283      67.183  59.069  68.255  1.00  0.00           C
ATOM   4496  CB  ALA A 283      67.923  60.379  68.605  1.00  0.00           C
ATOM   4500  C   ALA A 283      67.303  58.739  66.765  1.00  0.00           C
ATOM   4501  O   ALA A 283      66.363  58.959  66.005  1.00  0.00           O
ATOM   4502  N   ARG A 284      68.423  58.119  66.345  1.00  0.00           N
ATOM   4504  CA  ARG A 284      68.683  57.699  64.985  1.00  0.00           C
ATOM   4506  CB  ARG A 284      70.183  57.429  64.745  1.00  0.00           C
ATOM   4509  CG  ARG A 284      71.073  58.679  64.605  1.00  0.00           C
ATOM   4512  CD  ARG A 284      72.543  58.309  64.375  1.00  0.00           C
ATOM   4515  NE  ARG A 284      73.403  59.529  64.305  1.00  0.00           N
ATOM   4517  CZ  ARG A 284      74.693  59.559  64.605  1.00  0.00           C
ATOM   4518  NH1 ARG A 284      75.343  58.449  64.855  1.00  0.00           N
ATOM   4521  NH2 ARG A 284      75.403  60.649  64.625  1.00  0.00           N
ATOM   4524  C   ARG A 284      67.893  56.479  64.535  1.00  0.00           C
ATOM   4525  O   ARG A 284      67.733  56.239  63.335  1.00  0.00           O
ATOM   4526  N   ALA A 285      67.323  55.709  65.465  1.00  0.00           N
ATOM   4528  CA  ALA A 285      66.423  54.619  65.135  1.00  0.00           C
ATOM   4530  CB  ALA A 285      66.253  53.749  66.405  1.00  0.00           C
ATOM   4534  C   ALA A 285      65.053  55.089  64.625  1.00  0.00           C
ATOM   4535  O   ALA A 285      64.353  54.389  63.885  1.00  0.00           O
ATOM   4536  N   ALA A 286      64.593  56.299  65.015  1.00  0.00           N
ATOM   4538  CA  ALA A 286      63.213  56.739  64.865  1.00  0.00           C
ATOM   4540  CB  ALA A 286      62.953  57.939  65.775  1.00  0.00           C
ATOM   4544  C   ALA A 286      62.793  57.129  63.455  1.00  0.00           C
ATOM   4545  O   ALA A 286      61.613  57.209  63.125  1.00  0.00           O
ATOM   4546  N   PHE A 287      63.783  57.349  62.585  1.00  0.00           N
ATOM   4548  CA  PHE A 287      63.603  57.479  61.155  1.00  0.00           C
ATOM   4550  CB  PHE A 287      64.963  57.809  60.515  1.00  0.00           C
ATOM   4553  CG  PHE A 287      65.483  59.099  61.045  1.00  0.00           C
ATOM   4554  CD1 PHE A 287      66.453  59.129  62.055  1.00  0.00           C
ATOM   4556  CE1 PHE A 287      66.883  60.349  62.595  1.00  0.00           C
ATOM   4558  CZ  PHE A 287      66.353  61.529  62.105  1.00  0.00           C
ATOM   4560  CD2 PHE A 287      64.983  60.289  60.525  1.00  0.00           C
ATOM   4562  CE2 PHE A 287      65.413  61.499  61.075  1.00  0.00           C
ATOM   4564  C   PHE A 287      63.153  56.189  60.505  1.00  0.00           C
ATOM   4565  O   PHE A 287      62.583  56.169  59.415  1.00  0.00           O
ATOM   4566  N   PHE A 288      63.453  55.039  61.135  1.00  0.00           N
ATOM   4568  CA  PHE A 288      63.533  53.789  60.415  1.00  0.00           C
ATOM   4570  CB  PHE A 288      64.943  53.189  60.515  1.00  0.00           C
ATOM   4573  CG  PHE A 288      65.903  54.139  59.885  1.00  0.00           C
ATOM   4574  CD1 PHE A 288      66.843  54.819  60.655  1.00  0.00           C
ATOM   4576  CE1 PHE A 288      67.673  55.789  60.065  1.00  0.00           C
ATOM   4578  CZ  PHE A 288      67.583  56.039  58.695  1.00  0.00           C
ATOM   4580  CD2 PHE A 288      65.833  54.399  58.505  1.00  0.00           C
ATOM   4582  CE2 PHE A 288      66.693  55.319  57.905  1.00  0.00           C
ATOM   4584  C   PHE A 288      62.463  52.819  60.865  1.00  0.00           C
ATOM   4585  O   PHE A 288      61.993  52.889  62.005  1.00  0.00           O
ATOM   4586  N   PRO A 289      61.983  51.939  59.985  1.00  0.00           N
ATOM   4587  CD  PRO A 289      62.313  51.929  58.545  1.00  0.00           C
ATOM   4590  CA  PRO A 289      60.913  50.999  60.275  1.00  0.00           C
ATOM   4592  CB  PRO A 289      60.953  50.009  59.105  1.00  0.00           C
ATOM   4595  CG  PRO A 289      61.393  50.879  57.935  1.00  0.00           C
ATOM   4598  C   PRO A 289      60.873  50.279  61.605  1.00  0.00           C
ATOM   4599  O   PRO A 289      61.873  49.719  62.035  1.00  0.00           O
ATOM   4600  N   SER A 290      59.723  50.199  62.265  1.00  0.00           N
ATOM   4602  CA  SER A 290      59.593  49.429  63.485  1.00  0.00           C
ATOM   4604  CB  SER A 290      59.283  50.279  64.725  1.00  0.00           C
ATOM   4607  OG  SER A 290      58.333  51.309  64.445  1.00  0.00           O
ATOM   4609  C   SER A 290      58.603  48.319  63.265  1.00  0.00           C
ATOM   4610  O   SER A 290      57.473  48.539  62.815  1.00  0.00           O
ATOM   4611  N   ILE A 291      59.043  47.069  63.525  1.00  0.00           N
ATOM   4613  CA  ILE A 291      58.263  45.879  63.295  1.00  0.00           C
ATOM   4615  CB  ILE A 291      59.043  44.769  62.575  1.00  0.00           C
ATOM   4617  CG2 ILE A 291      58.153  43.499  62.445  1.00  0.00           C
ATOM   4621  CG1 ILE A 291      59.513  45.309  61.205  1.00  0.00           C
ATOM   4624  CD  ILE A 291      60.033  44.229  60.255  1.00  0.00           C
ATOM   4628  C   ILE A 291      57.753  45.419  64.635  1.00  0.00           C
ATOM   4629  O   ILE A 291      58.503  45.239  65.595  1.00  0.00           O
ATOM   4630  N   SER A 292      56.433  45.249  64.725  1.00  0.00           N
ATOM   4632  CA  SER A 292      55.793  44.829  65.955  1.00  0.00           C
ATOM   4634  CB  SER A 292      54.903  45.879  66.665  1.00  0.00           C
ATOM   4637  OG  SER A 292      53.833  46.379  65.855  1.00  0.00           O
ATOM   4639  C   SER A 292      54.983  43.619  65.635  1.00  0.00           C
ATOM   4640  O   SER A 292      54.603  43.359  64.495  1.00  0.00           O
ATOM   4641  N   LEU A 293      54.783  42.799  66.665  1.00  0.00           N
ATOM   4643  CA  LEU A 293      54.133  41.529  66.505  1.00  0.00           C
ATOM   4645  CB  LEU A 293      55.193  40.409  66.465  1.00  0.00           C
ATOM   4648  CG  LEU A 293      54.663  38.959  66.475  1.00  0.00           C
ATOM   4650  CD1 LEU A 293      53.643  38.709  65.365  1.00  0.00           C
ATOM   4654  CD2 LEU A 293      55.843  37.989  66.325  1.00  0.00           C
ATOM   4658  C   LEU A 293      53.133  41.349  67.615  1.00  0.00           C
ATOM   4659  O   LEU A 293      53.463  41.309  68.805  1.00  0.00           O
ATOM   4660  N   THR A 294      51.853  41.249  67.245  1.00  0.00           N
ATOM   4662  CA  THR A 294      50.793  40.989  68.185  1.00  0.00           C
ATOM   4664  CB  THR A 294      49.723  42.079  68.295  1.00  0.00           C
ATOM   4666  OG1 THR A 294      49.153  42.449  67.045  1.00  0.00           O
ATOM   4668  CG2 THR A 294      50.403  43.349  68.835  1.00  0.00           C
ATOM   4672  C   THR A 294      50.203  39.639  67.855  1.00  0.00           C
ATOM   4673  O   THR A 294      50.083  39.229  66.705  1.00  0.00           O
ATOM   4674  N   SER A 295      49.853  38.879  68.905  1.00  0.00           N
ATOM   4676  CA  SER A 295      49.303  37.549  68.745  1.00  0.00           C
ATOM   4678  CB  SER A 295      50.353  36.409  68.815  1.00  0.00           C
ATOM   4681  OG  SER A 295      49.733  35.129  68.665  1.00  0.00           O
ATOM   4683  C   SER A 295      48.313  37.389  69.855  1.00  0.00           C
ATOM   4684  O   SER A 295      48.533  37.859  70.975  1.00  0.00           O
ATOM   4685  N   GLY A 296      47.163  36.759  69.575  1.00  0.00           N
ATOM   4687  CA  GLY A 296      46.073  36.699  70.525  1.00  0.00           C
ATOM   4690  C   GLY A 296      45.313  35.419  70.485  1.00  0.00           C
ATOM   4691  O   GLY A 296      45.423  34.589  69.575  1.00  0.00           O
ATOM   4692  N   ILE A 297      44.493  35.259  71.515  1.00  0.00           N
ATOM   4694  CA  ILE A 297      43.453  34.279  71.655  1.00  0.00           C
ATOM   4696  CB  ILE A 297      43.763  33.249  72.745  1.00  0.00           C
ATOM   4698  CG2 ILE A 297      42.513  32.409  73.065  1.00  0.00           C
ATOM   4702  CG1 ILE A 297      44.983  32.349  72.405  1.00  0.00           C
ATOM   4705  CD  ILE A 297      44.793  31.469  71.155  1.00  0.00           C
ATOM   4709  C   ILE A 297      42.263  35.109  72.055  1.00  0.00           C
ATOM   4710  O   ILE A 297      42.363  35.929  72.975  1.00  0.00           O
ATOM   4711  N   SER A 298      41.113  34.939  71.405  1.00  0.00           N
ATOM   4713  CA  SER A 298      39.963  35.769  71.735  1.00  0.00           C
ATOM   4715  CB  SER A 298      39.833  37.019  70.825  1.00  0.00           C
ATOM   4718  OG  SER A 298      38.763  37.899  71.195  1.00  0.00           O
ATOM   4720  C   SER A 298      38.713  34.949  71.665  1.00  0.00           C
ATOM   4721  O   SER A 298      38.703  33.829  71.155  1.00  0.00           O
ATOM   4722  N   THR A 299      37.643  35.469  72.255  1.00  0.00           N
ATOM   4724  CA  THR A 299      36.343  34.859  72.345  1.00  0.00           C
ATOM   4726  CB  THR A 299      36.113  34.069  73.635  1.00  0.00           C
ATOM   4728  OG1 THR A 299      35.963  34.849  74.815  1.00  0.00           O
ATOM   4730  CG2 THR A 299      37.283  33.109  73.925  1.00  0.00           C
ATOM   4734  C   THR A 299      35.293  35.939  72.245  1.00  0.00           C
ATOM   4735  O   THR A 299      35.433  37.019  72.825  1.00  0.00           O
ATOM   4736  N   ALA A 300      34.183  35.659  71.555  1.00  0.00           N
ATOM   4738  CA  ALA A 300      33.063  36.579  71.565  1.00  0.00           C
ATOM   4740  CB  ALA A 300      33.183  37.619  70.445  1.00  0.00           C
ATOM   4744  C   ALA A 300      31.773  35.809  71.435  1.00  0.00           C
ATOM   4745  O   ALA A 300      31.693  34.809  70.735  1.00  0.00           O
ATOM   4746  N   SER A 301      30.713  36.269  72.125  1.00  0.00           N
ATOM   4748  CA  SER A 301      29.393  35.669  72.045  1.00  0.00           C
ATOM   4750  CB  SER A 301      29.203  34.389  72.905  1.00  0.00           C
ATOM   4753  OG  SER A 301      27.923  33.759  72.695  1.00  0.00           O
ATOM   4755  C   SER A 301      28.413  36.719  72.515  1.00  0.00           C
ATOM   4756  O   SER A 301      28.773  37.619  73.265  1.00  0.00           O
ATOM   4757  N   SER A 302      27.143  36.609  72.105  1.00  0.00           N
ATOM   4759  CA  SER A 302      26.143  37.599  72.515  1.00  0.00           C
ATOM   4761  CB  SER A 302      24.883  37.479  71.615  1.00  0.00           C
ATOM   4764  OG  SER A 302      24.253  36.199  71.795  1.00  0.00           O
ATOM   4766  C   SER A 302      25.713  37.449  73.965  1.00  0.00           C
ATOM   4767  O   SER A 302      25.313  38.389  74.665  1.00  0.00           O
ATOM   4768  N   ASP A 303      25.803  36.209  74.475  1.00  0.00           N
ATOM   4770  CA  ASP A 303      25.453  35.879  75.825  1.00  0.00           C
ATOM   4772  CB  ASP A 303      24.203  34.939  75.945  1.00  0.00           C
ATOM   4775  CG  ASP A 303      24.373  33.439  75.775  1.00  0.00           C
ATOM   4776  OD1 ASP A 303      25.493  32.869  75.745  1.00  0.00           O
ATOM   4777  OD2 ASP A 303      23.283  32.799  75.715  1.00  0.00           O
ATOM   4778  C   ASP A 303      26.663  35.369  76.525  1.00  0.00           C
ATOM   4779  O   ASP A 303      27.723  35.099  75.975  1.00  0.00           O
ATOM   4780  N   LEU A 304      26.503  35.309  77.845  1.00  0.00           N
ATOM   4782  CA  LEU A 304      27.593  34.999  78.715  1.00  0.00           C
ATOM   4784  CB  LEU A 304      27.213  35.589  80.095  1.00  0.00           C
ATOM   4787  CG  LEU A 304      28.403  36.209  80.835  1.00  0.00           C
ATOM   4789  CD1 LEU A 304      29.063  37.349  80.055  1.00  0.00           C
ATOM   4793  CD2 LEU A 304      27.963  36.719  82.215  1.00  0.00           C
ATOM   4797  C   LEU A 304      27.803  33.509  78.785  1.00  0.00           C
ATOM   4798  O   LEU A 304      28.913  33.019  78.975  1.00  0.00           O
ATOM   4799  N   SER A 305      26.723  32.739  78.545  1.00  0.00           N
ATOM   4801  CA  SER A 305      26.663  31.349  78.905  1.00  0.00           C
ATOM   4803  CB  SER A 305      25.203  30.909  79.245  1.00  0.00           C
ATOM   4806  OG  SER A 305      24.203  31.379  78.325  1.00  0.00           O
ATOM   4808  C   SER A 305      27.383  30.479  77.905  1.00  0.00           C
ATOM   4809  O   SER A 305      27.913  29.429  78.265  1.00  0.00           O
ATOM   4810  N   SER A 306      27.533  30.959  76.645  1.00  0.00           N
ATOM   4812  CA  SER A 306      28.373  30.319  75.665  1.00  0.00           C
ATOM   4814  CB  SER A 306      27.663  30.119  74.295  1.00  0.00           C
ATOM   4817  OG  SER A 306      27.233  31.339  73.675  1.00  0.00           O
ATOM   4819  C   SER A 306      29.703  31.029  75.445  1.00  0.00           C
ATOM   4820  O   SER A 306      30.533  30.559  74.685  1.00  0.00           O
ATOM   4821  N   LEU A 307      29.993  32.149  76.175  1.00  0.00           N
ATOM   4823  CA  LEU A 307      31.063  33.119  75.895  1.00  0.00           C
ATOM   4825  CB  LEU A 307      31.133  34.139  77.065  1.00  0.00           C
ATOM   4828  CG  LEU A 307      31.753  35.549  76.835  1.00  0.00           C
ATOM   4830  CD1 LEU A 307      32.253  36.139  78.165  1.00  0.00           C
ATOM   4834  CD2 LEU A 307      32.873  35.629  75.795  1.00  0.00           C
ATOM   4838  C   LEU A 307      32.413  32.449  75.765  1.00  0.00           C
ATOM   4839  O   LEU A 307      33.213  32.729  74.875  1.00  0.00           O
ATOM   4840  N   PHE A 308      32.683  31.499  76.655  1.00  0.00           N
ATOM   4842  CA  PHE A 308      33.953  30.819  76.825  1.00  0.00           C
ATOM   4844  CB  PHE A 308      34.183  30.669  78.345  1.00  0.00           C
ATOM   4847  CG  PHE A 308      34.553  31.969  78.995  1.00  0.00           C
ATOM   4848  CD1 PHE A 308      35.803  32.559  78.735  1.00  0.00           C
ATOM   4850  CE1 PHE A 308      36.203  33.719  79.415  1.00  0.00           C
ATOM   4852  CZ  PHE A 308      35.343  34.319  80.345  1.00  0.00           C
ATOM   4854  CD2 PHE A 308      33.693  32.579  79.925  1.00  0.00           C
ATOM   4856  CE2 PHE A 308      34.083  33.749  80.595  1.00  0.00           C
ATOM   4858  C   PHE A 308      34.013  29.449  76.155  1.00  0.00           C
ATOM   4859  O   PHE A 308      34.983  28.709  76.275  1.00  0.00           O
ATOM   4860  N   ASN A 309      32.973  29.099  75.375  1.00  0.00           N
ATOM   4862  CA  ASN A 309      32.933  27.909  74.525  1.00  0.00           C
ATOM   4864  CB  ASN A 309      31.553  27.789  73.825  1.00  0.00           C
ATOM   4867  CG  ASN A 309      30.393  27.409  74.745  1.00  0.00           C
ATOM   4868  OD1 ASN A 309      29.373  26.919  74.255  1.00  0.00           O
ATOM   4869  ND2 ASN A 309      30.523  27.549  76.075  1.00  0.00           N
ATOM   4872  C   ASN A 309      33.993  27.879  73.425  1.00  0.00           C
ATOM   4873  O   ASN A 309      34.243  28.889  72.775  1.00  0.00           O
ATOM   4874  N   ALA A 310      34.573  26.679  73.125  1.00  0.00           N
ATOM   4876  CA  ALA A 310      35.543  26.469  72.065  1.00  0.00           C
ATOM   4878  CB  ALA A 310      35.903  24.969  72.005  1.00  0.00           C
ATOM   4882  C   ALA A 310      35.053  26.939  70.695  1.00  0.00           C
ATOM   4883  O   ALA A 310      35.783  27.579  69.945  1.00  0.00           O
ATOM   4884  N   SER A 311      33.763  26.699  70.415  1.00  0.00           N
ATOM   4886  CA  SER A 311      32.923  27.319  69.395  1.00  0.00           C
ATOM   4888  CB  SER A 311      31.453  26.989  69.665  1.00  0.00           C
ATOM   4891  OG  SER A 311      31.323  25.579  69.825  1.00  0.00           O
ATOM   4893  C   SER A 311      33.013  28.809  69.225  1.00  0.00           C
ATOM   4894  O   SER A 311      32.883  29.309  68.115  1.00  0.00           O
ATOM   4895  N   SER A 312      33.173  29.569  70.305  1.00  0.00           N
ATOM   4897  CA  SER A 312      33.023  31.019  70.285  1.00  0.00           C
ATOM   4899  CB  SER A 312      32.223  31.509  71.515  1.00  0.00           C
ATOM   4902  OG  SER A 312      30.963  30.839  71.625  1.00  0.00           O
ATOM   4904  C   SER A 312      34.393  31.659  70.325  1.00  0.00           C
ATOM   4905  O   SER A 312      34.513  32.889  70.285  1.00  0.00           O
ATOM   4906  N   GLY A 313      35.473  30.849  70.425  1.00  0.00           N
ATOM   4908  CA  GLY A 313      36.853  31.319  70.415  1.00  0.00           C
ATOM   4911  C   GLY A 313      37.363  31.579  69.035  1.00  0.00           C
ATOM   4912  O   GLY A 313      36.673  31.229  68.085  1.00  0.00           O
ATOM   4913  N   MET A 314      38.563  32.159  68.925  1.00  0.00           N
ATOM   4915  CA  MET A 314      39.333  32.489  67.735  1.00  0.00           C
ATOM   4917  CB  MET A 314      38.883  33.809  67.055  1.00  0.00           C
ATOM   4920  CG  MET A 314      37.553  33.649  66.285  1.00  0.00           C
ATOM   4923  SD  MET A 314      36.823  35.189  65.735  1.00  0.00           S
ATOM   4924  CE  MET A 314      36.313  34.689  64.065  1.00  0.00           C
ATOM   4928  C   MET A 314      40.823  32.549  68.085  1.00  0.00           C
ATOM   4929  O   MET A 314      41.183  32.669  69.255  1.00  0.00           O
ATOM   4930  N   TRP A 315      41.743  32.499  67.085  1.00  0.00           N
ATOM   4932  CA  TRP A 315      43.153  32.749  67.325  1.00  0.00           C
ATOM   4934  CB  TRP A 315      44.063  31.469  67.215  1.00  0.00           C
ATOM   4937  CG  TRP A 315      44.153  30.819  65.865  1.00  0.00           C
ATOM   4938  CD1 TRP A 315      43.343  29.839  65.335  1.00  0.00           C
ATOM   4940  NE1 TRP A 315      43.683  29.639  64.005  1.00  0.00           N
ATOM   4942  CE2 TRP A 315      44.733  30.449  63.685  1.00  0.00           C
ATOM   4943  CD2 TRP A 315      45.093  31.169  64.845  1.00  0.00           C
ATOM   4944  CE3 TRP A 315      46.213  32.009  64.805  1.00  0.00           C
ATOM   4946  CZ3 TRP A 315      46.903  32.159  63.605  1.00  0.00           C
ATOM   4948  CZ2 TRP A 315      45.373  30.649  62.475  1.00  0.00           C
ATOM   4950  CH2 TRP A 315      46.453  31.539  62.445  1.00  0.00           C
ATOM   4952  C   TRP A 315      43.643  33.839  66.385  1.00  0.00           C
ATOM   4953  O   TRP A 315      43.023  34.149  65.365  1.00  0.00           O
ATOM   4954  N   ASN A 316      44.773  34.469  66.725  1.00  0.00           N
ATOM   4956  CA  ASN A 316      45.203  35.669  66.055  1.00  0.00           C
ATOM   4958  CB  ASN A 316      44.613  36.859  66.845  1.00  0.00           C
ATOM   4961  CG  ASN A 316      45.073  38.219  66.365  1.00  0.00           C
ATOM   4962  OD1 ASN A 316      45.803  38.969  67.015  1.00  0.00           O
ATOM   4963  ND2 ASN A 316      44.673  38.539  65.115  1.00  0.00           N
ATOM   4966  C   ASN A 316      46.713  35.739  66.005  1.00  0.00           C
ATOM   4967  O   ASN A 316      47.383  35.509  66.995  1.00  0.00           O
ATOM   4968  N   PHE A 317      47.283  36.079  64.835  1.00  0.00           N
ATOM   4970  CA  PHE A 317      48.683  36.359  64.645  1.00  0.00           C
ATOM   4972  CB  PHE A 317      49.373  35.089  64.105  1.00  0.00           C
ATOM   4975  CG  PHE A 317      50.863  35.219  64.055  1.00  0.00           C
ATOM   4976  CD1 PHE A 317      51.603  34.999  65.225  1.00  0.00           C
ATOM   4978  CE1 PHE A 317      53.003  35.059  65.205  1.00  0.00           C
ATOM   4980  CZ  PHE A 317      53.673  35.319  64.005  1.00  0.00           C
ATOM   4982  CD2 PHE A 317      51.543  35.479  62.855  1.00  0.00           C
ATOM   4984  CE2 PHE A 317      52.943  35.529  62.825  1.00  0.00           C
ATOM   4986  C   PHE A 317      48.763  37.509  63.645  1.00  0.00           C
ATOM   4987  O   PHE A 317      48.233  37.419  62.535  1.00  0.00           O
ATOM   4988  N   ILE A 318      49.393  38.639  64.015  1.00  0.00           N
ATOM   4990  CA  ILE A 318      49.523  39.809  63.145  1.00  0.00           C
ATOM   4992  CB  ILE A 318      48.573  40.949  63.535  1.00  0.00           C
ATOM   4994  CG2 ILE A 318      48.783  42.169  62.615  1.00  0.00           C
ATOM   4998  CG1 ILE A 318      47.093  40.479  63.515  1.00  0.00           C
ATOM   5001  CD  ILE A 318      46.163  41.519  64.125  1.00  0.00           C
ATOM   5005  C   ILE A 318      50.933  40.369  63.195  1.00  0.00           C
ATOM   5006  O   ILE A 318      51.313  40.969  64.205  1.00  0.00           O
ATOM   5007  N   PRO A 319      51.733  40.249  62.145  1.00  0.00           N
ATOM   5008  CD  PRO A 319      51.753  39.079  61.275  1.00  0.00           C
ATOM   5011  CA  PRO A 319      52.943  41.049  61.995  1.00  0.00           C
ATOM   5013  CB  PRO A 319      53.813  40.239  61.015  1.00  0.00           C
ATOM   5016  CG  PRO A 319      53.243  38.819  61.095  1.00  0.00           C
ATOM   5019  C   PRO A 319      52.633  42.399  61.385  1.00  0.00           C
ATOM   5020  O   PRO A 319      51.993  42.469  60.345  1.00  0.00           O
ATOM   5021  N   LYS A 320      53.113  43.499  61.995  1.00  0.00           N
ATOM   5023  CA  LYS A 320      52.933  44.819  61.435  1.00  0.00           C
ATOM   5025  CB  LYS A 320      52.113  45.729  62.375  1.00  0.00           C
ATOM   5028  CG  LYS A 320      51.803  47.119  61.805  1.00  0.00           C
ATOM   5031  CD  LYS A 320      50.933  47.939  62.765  1.00  0.00           C
ATOM   5034  CE  LYS A 320      50.483  49.279  62.185  1.00  0.00           C
ATOM   5037  NZ  LYS A 320      50.023  50.149  63.275  1.00  0.00           N
ATOM   5041  C   LYS A 320      54.283  45.439  61.165  1.00  0.00           C
ATOM   5042  O   LYS A 320      55.233  45.259  61.925  1.00  0.00           O
ATOM   5043  N   ILE A 321      54.403  46.229  60.085  1.00  0.00           N
ATOM   5045  CA  ILE A 321      55.543  47.099  59.895  1.00  0.00           C
ATOM   5047  CB  ILE A 321      56.423  46.679  58.725  1.00  0.00           C
ATOM   5049  CG2 ILE A 321      55.623  46.629  57.415  1.00  0.00           C
ATOM   5053  CG1 ILE A 321      57.693  47.549  58.615  1.00  0.00           C
ATOM   5056  CD  ILE A 321      58.773  46.939  57.705  1.00  0.00           C
ATOM   5060  C   ILE A 321      55.023  48.519  59.745  1.00  0.00           C
ATOM   5061  O   ILE A 321      54.013  48.769  59.105  1.00  0.00           O
ATOM   5062  N   GLU A 322      55.703  49.479  60.395  1.00  0.00           N
ATOM   5064  CA  GLU A 322      55.443  50.889  60.195  1.00  0.00           C
ATOM   5066  CB  GLU A 322      55.063  51.579  61.525  1.00  0.00           C
ATOM   5069  CG  GLU A 322      53.753  50.999  62.125  1.00  0.00           C
ATOM   5072  CD  GLU A 322      53.253  51.809  63.305  1.00  0.00           C
ATOM   5073  OE1 GLU A 322      54.023  52.679  63.765  1.00  0.00           O
ATOM   5074  OE2 GLU A 322      52.103  51.589  63.765  1.00  0.00           O
ATOM   5075  C   GLU A 322      56.693  51.529  59.655  1.00  0.00           C
ATOM   5076  O   GLU A 322      57.783  51.209  60.105  1.00  0.00           O
ATOM   5077  N   ILE A 323      56.573  52.429  58.645  1.00  0.00           N
ATOM   5079  CA  ILE A 323      57.703  53.049  57.975  1.00  0.00           C
ATOM   5081  CB  ILE A 323      57.843  52.629  56.495  1.00  0.00           C
ATOM   5083  CG2 ILE A 323      59.053  53.349  55.875  1.00  0.00           C
ATOM   5087  CG1 ILE A 323      57.993  51.089  56.335  1.00  0.00           C
ATOM   5090  CD  ILE A 323      56.683  50.349  56.125  1.00  0.00           C
ATOM   5094  C   ILE A 323      57.513  54.559  58.055  1.00  0.00           C
ATOM   5095  O   ILE A 323      56.533  55.059  57.505  1.00  0.00           O
ATOM   5096  N   PRO A 324      58.363  55.329  58.735  1.00  0.00           N
ATOM   5097  CD  PRO A 324      59.313  54.829  59.735  1.00  0.00           C
ATOM   5100  CA  PRO A 324      58.463  56.779  58.585  1.00  0.00           C
ATOM   5102  CB  PRO A 324      59.493  57.199  59.645  1.00  0.00           C
ATOM   5105  CG  PRO A 324      59.513  56.039  60.645  1.00  0.00           C
ATOM   5108  C   PRO A 324      58.833  57.239  57.165  1.00  0.00           C
ATOM   5109  O   PRO A 324      59.663  56.609  56.515  1.00  0.00           O
ATOM   5110  N   ILE A 325      58.203  58.309  56.655  1.00  0.00           N
ATOM   5112  CA  ILE A 325      58.383  58.739  55.255  1.00  0.00           C
ATOM   5114  CB  ILE A 325      57.103  58.499  54.425  1.00  0.00           C
ATOM   5116  CG2 ILE A 325      57.313  58.929  52.955  1.00  0.00           C
ATOM   5120  CG1 ILE A 325      56.603  57.039  54.485  1.00  0.00           C
ATOM   5123  CD  ILE A 325      57.533  56.019  53.835  1.00  0.00           C
ATOM   5127  C   ILE A 325      58.723  60.219  55.135  1.00  0.00           C
ATOM   5128  O   ILE A 325      59.363  60.669  54.185  1.00  0.00           O
ATOM   5129  N   PHE A 326      58.243  61.039  56.085  1.00  0.00           N
ATOM   5131  CA  PHE A 326      58.353  62.469  55.925  1.00  0.00           C
ATOM   5133  CB  PHE A 326      57.103  63.049  55.185  1.00  0.00           C
ATOM   5136  CG  PHE A 326      57.063  64.559  55.135  1.00  0.00           C
ATOM   5137  CD1 PHE A 326      58.193  65.279  54.715  1.00  0.00           C
ATOM   5139  CE1 PHE A 326      58.193  66.679  54.725  1.00  0.00           C
ATOM   5141  CZ  PHE A 326      57.063  67.379  55.145  1.00  0.00           C
ATOM   5143  CD2 PHE A 326      55.923  65.269  55.535  1.00  0.00           C
ATOM   5145  CE2 PHE A 326      55.923  66.659  55.545  1.00  0.00           C
ATOM   5147  C   PHE A 326      58.563  63.109  57.275  1.00  0.00           C
ATOM   5148  O   PHE A 326      59.623  63.659  57.565  1.00  0.00           O
ATOM   5149  N   ASN A 327      57.513  63.129  58.115  1.00  0.00           N
ATOM   5151  CA  ASN A 327      57.553  63.559  59.505  1.00  0.00           C
ATOM   5153  CB  ASN A 327      58.343  62.549  60.385  1.00  0.00           C
ATOM   5156  CG  ASN A 327      57.603  61.209  60.265  1.00  0.00           C
ATOM   5157  OD1 ASN A 327      57.863  60.339  59.435  1.00  0.00           O
ATOM   5158  ND2 ASN A 327      56.573  61.019  61.125  1.00  0.00           N
ATOM   5161  C   ASN A 327      57.933  65.019  59.745  1.00  0.00           C
ATOM   5162  O   ASN A 327      57.763  65.519  60.855  1.00  0.00           O
ATOM   5163  N   ALA A 328      58.393  65.729  58.695  1.00  0.00           N
ATOM   5165  CA  ALA A 328      58.483  67.159  58.515  1.00  0.00           C
ATOM   5167  CB  ALA A 328      57.113  67.809  58.665  1.00  0.00           C
ATOM   5171  C   ALA A 328      59.543  67.789  59.395  1.00  0.00           C
ATOM   5172  O   ALA A 328      59.453  68.939  59.815  1.00  0.00           O
ATOM   5173  N   GLY A 329      60.573  66.989  59.705  1.00  0.00           N
ATOM   5175  CA  GLY A 329      61.683  67.429  60.505  1.00  0.00           C
ATOM   5178  C   GLY A 329      61.533  67.119  61.955  1.00  0.00           C
ATOM   5179  O   GLY A 329      62.353  67.529  62.765  1.00  0.00           O
ATOM   5180  N   ARG A 330      60.493  66.379  62.375  1.00  0.00           N
ATOM   5182  CA  ARG A 330      60.403  65.909  63.765  1.00  0.00           C
ATOM   5184  CB  ARG A 330      59.083  65.159  64.005  1.00  0.00           C
ATOM   5187  CG  ARG A 330      57.833  66.049  63.995  1.00  0.00           C
ATOM   5190  CD  ARG A 330      56.613  65.139  64.025  1.00  0.00           C
ATOM   5193  NE  ARG A 330      55.413  66.009  64.035  1.00  0.00           N
ATOM   5195  CZ  ARG A 330      54.763  66.419  62.945  1.00  0.00           C
ATOM   5196  NH1 ARG A 330      55.183  66.179  61.725  1.00  0.00           N
ATOM   5199  NH2 ARG A 330      53.643  67.079  63.135  1.00  0.00           N
ATOM   5202  C   ARG A 330      61.473  64.929  64.195  1.00  0.00           C
ATOM   5203  O   ARG A 330      62.103  65.059  65.245  1.00  0.00           O
ATOM   5204  N   ASN A 331      61.693  63.889  63.355  1.00  0.00           N
ATOM   5206  CA  ASN A 331      62.683  62.839  63.585  1.00  0.00           C
ATOM   5208  CB  ASN A 331      62.573  61.719  62.515  1.00  0.00           C
ATOM   5211  CG  ASN A 331      61.293  60.919  62.675  1.00  0.00           C
ATOM   5212  OD1 ASN A 331      60.553  61.099  63.645  1.00  0.00           O
ATOM   5213  ND2 ASN A 331      61.023  60.029  61.695  1.00  0.00           N
ATOM   5216  C   ASN A 331      64.073  63.429  63.595  1.00  0.00           C
ATOM   5217  O   ASN A 331      64.843  63.169  64.515  1.00  0.00           O
ATOM   5218  N   GLN A 332      64.323  64.309  62.595  1.00  0.00           N
ATOM   5220  CA  GLN A 332      65.413  65.269  62.505  1.00  0.00           C
ATOM   5222  CB  GLN A 332      65.233  66.059  61.155  1.00  0.00           C
ATOM   5225  CG  GLN A 332      65.753  67.509  60.865  1.00  0.00           C
ATOM   5228  CD  GLN A 332      66.993  67.729  59.965  1.00  0.00           C
ATOM   5229  OE1 GLN A 332      67.733  68.699  60.155  1.00  0.00           O
ATOM   5230  NE2 GLN A 332      67.203  66.929  58.905  1.00  0.00           N
ATOM   5233  C   GLN A 332      65.613  66.039  63.805  1.00  0.00           C
ATOM   5234  O   GLN A 332      66.603  65.849  64.495  1.00  0.00           O
ATOM   5235  N   ALA A 333      64.603  66.829  64.245  1.00  0.00           N
ATOM   5237  CA  ALA A 333      64.663  67.629  65.465  1.00  0.00           C
ATOM   5239  CB  ALA A 333      63.303  68.319  65.715  1.00  0.00           C
ATOM   5243  C   ALA A 333      65.073  66.899  66.735  1.00  0.00           C
ATOM   5244  O   ALA A 333      65.753  67.449  67.595  1.00  0.00           O
ATOM   5245  N   ASN A 334      64.683  65.609  66.905  1.00  0.00           N
ATOM   5247  CA  ASN A 334      65.183  64.789  67.995  1.00  0.00           C
ATOM   5249  CB  ASN A 334      64.433  63.419  68.035  1.00  0.00           C
ATOM   5252  CG  ASN A 334      64.453  62.799  69.445  1.00  0.00           C
ATOM   5253  OD1 ASN A 334      64.913  61.699  69.735  1.00  0.00           O
ATOM   5254  ND2 ASN A 334      63.873  63.589  70.385  1.00  0.00           N
ATOM   5257  C   ASN A 334      66.683  64.539  67.985  1.00  0.00           C
ATOM   5258  O   ASN A 334      67.303  64.469  69.045  1.00  0.00           O
ATOM   5259  N   LEU A 335      67.303  64.319  66.805  1.00  0.00           N
ATOM   5261  CA  LEU A 335      68.673  63.869  66.725  1.00  0.00           C
ATOM   5263  CB  LEU A 335      69.043  63.329  65.345  1.00  0.00           C
ATOM   5266  CG  LEU A 335      70.463  62.719  65.275  1.00  0.00           C
ATOM   5268  CD1 LEU A 335      70.713  61.669  66.355  1.00  0.00           C
ATOM   5272  CD2 LEU A 335      70.723  62.139  63.885  1.00  0.00           C
ATOM   5276  C   LEU A 335      69.743  64.839  67.185  1.00  0.00           C
ATOM   5277  O   LEU A 335      70.563  64.469  68.035  1.00  0.00           O
ATOM   5278  N   ASP A 336      69.763  66.129  66.775  1.00  0.00           N
ATOM   5280  CA  ASP A 336      70.793  67.009  67.315  1.00  0.00           C
ATOM   5282  CB  ASP A 336      71.103  68.389  66.635  1.00  0.00           C
ATOM   5285  CG  ASP A 336      71.643  68.319  65.225  1.00  0.00           C
ATOM   5286  OD1 ASP A 336      71.863  67.209  64.705  1.00  0.00           O
ATOM   5287  OD2 ASP A 336      71.883  69.429  64.665  1.00  0.00           O
ATOM   5288  C   ASP A 336      70.543  67.279  68.785  1.00  0.00           C
ATOM   5289  O   ASP A 336      71.463  67.539  69.535  1.00  0.00           O
ATOM   5290  N   ILE A 337      69.303  67.119  69.295  1.00  0.00           N
ATOM   5292  CA  ILE A 337      69.093  67.129  70.745  1.00  0.00           C
ATOM   5294  CB  ILE A 337      67.623  67.059  71.155  1.00  0.00           C
ATOM   5296  CG2 ILE A 337      67.483  66.959  72.685  1.00  0.00           C
ATOM   5300  CG1 ILE A 337      66.863  68.289  70.605  1.00  0.00           C
ATOM   5303  CD  ILE A 337      65.333  68.179  70.755  1.00  0.00           C
ATOM   5307  C   ILE A 337      69.893  66.019  71.435  1.00  0.00           C
ATOM   5308  O   ILE A 337      70.623  66.289  72.385  1.00  0.00           O
ATOM   5309  N   ALA A 338      69.873  64.779  70.905  1.00  0.00           N
ATOM   5311  CA  ALA A 338      70.793  63.749  71.335  1.00  0.00           C
ATOM   5313  CB  ALA A 338      70.413  62.439  70.625  1.00  0.00           C
ATOM   5317  C   ALA A 338      72.283  64.039  71.105  1.00  0.00           C
ATOM   5318  O   ALA A 338      73.113  63.859  72.005  1.00  0.00           O
ATOM   5319  N   GLU A 339      72.683  64.499  69.905  1.00  0.00           N
ATOM   5321  CA  GLU A 339      74.063  64.839  69.555  1.00  0.00           C
ATOM   5323  CB  GLU A 339      74.203  64.939  68.025  1.00  0.00           C
ATOM   5326  CG  GLU A 339      73.933  63.599  67.305  1.00  0.00           C
ATOM   5329  CD  GLU A 339      74.173  63.699  65.805  1.00  0.00           C
ATOM   5330  OE1 GLU A 339      74.753  64.709  65.365  1.00  0.00           O
ATOM   5331  OE2 GLU A 339      73.853  62.689  65.105  1.00  0.00           O
ATOM   5332  C   GLU A 339      74.683  66.049  70.255  1.00  0.00           C
ATOM   5333  O   GLU A 339      75.773  65.989  70.815  1.00  0.00           O
ATOM   5334  N   ILE A 340      73.963  67.179  70.345  1.00  0.00           N
ATOM   5336  CA  ILE A 340      74.313  68.339  71.155  1.00  0.00           C
ATOM   5338  CB  ILE A 340      73.353  69.519  70.955  1.00  0.00           C
ATOM   5340  CG2 ILE A 340      73.663  70.659  71.955  1.00  0.00           C
ATOM   5344  CG1 ILE A 340      73.403  70.039  69.505  1.00  0.00           C
ATOM   5347  CD  ILE A 340      72.263  71.009  69.155  1.00  0.00           C
ATOM   5351  C   ILE A 340      74.413  67.969  72.625  1.00  0.00           C
ATOM   5352  O   ILE A 340      75.293  68.389  73.355  1.00  0.00           O
ATOM   5353  N   ARG A 341      73.493  67.119  73.135  1.00  0.00           N
ATOM   5355  CA  ARG A 341      73.663  66.519  74.445  1.00  0.00           C
ATOM   5357  CB  ARG A 341      72.373  65.869  74.975  1.00  0.00           C
ATOM   5360  CG  ARG A 341      71.303  66.909  75.355  1.00  0.00           C
ATOM   5363  CD  ARG A 341      69.983  66.249  75.715  1.00  0.00           C
ATOM   5366  NE  ARG A 341      68.943  67.309  75.915  1.00  0.00           N
ATOM   5368  CZ  ARG A 341      67.663  66.999  76.105  1.00  0.00           C
ATOM   5369  NH1 ARG A 341      67.273  65.749  76.155  1.00  0.00           N
ATOM   5372  NH2 ARG A 341      66.763  67.949  76.205  1.00  0.00           N
ATOM   5375  C   ARG A 341      74.893  65.629  74.615  1.00  0.00           C
ATOM   5376  O   ARG A 341      75.533  65.659  75.665  1.00  0.00           O
ATOM   5377  N   GLN A 342      75.293  64.849  73.605  1.00  0.00           N
ATOM   5379  CA  GLN A 342      76.563  64.139  73.585  1.00  0.00           C
ATOM   5381  CB  GLN A 342      76.633  63.209  72.355  1.00  0.00           C
ATOM   5384  CG  GLN A 342      77.913  62.349  72.275  1.00  0.00           C
ATOM   5387  CD  GLN A 342      78.913  62.769  71.185  1.00  0.00           C
ATOM   5388  OE1 GLN A 342      79.633  63.759  71.315  1.00  0.00           O
ATOM   5389  NE2 GLN A 342      79.033  61.959  70.105  1.00  0.00           N
ATOM   5392  C   GLN A 342      77.773  65.039  73.665  1.00  0.00           C
ATOM   5393  O   GLN A 342      78.673  64.839  74.475  1.00  0.00           O
ATOM   5394  N   GLN A 343      77.783  66.129  72.875  1.00  0.00           N
ATOM   5396  CA  GLN A 343      78.773  67.179  72.985  1.00  0.00           C
ATOM   5398  CB  GLN A 343      78.623  68.209  71.845  1.00  0.00           C
ATOM   5401  CG  GLN A 343      78.903  67.599  70.455  1.00  0.00           C
ATOM   5404  CD  GLN A 343      78.603  68.629  69.365  1.00  0.00           C
ATOM   5405  OE1 GLN A 343      77.613  69.349  69.445  1.00  0.00           O
ATOM   5406  NE2 GLN A 343      79.523  68.789  68.385  1.00  0.00           N
ATOM   5409  C   GLN A 343      78.793  67.859  74.345  1.00  0.00           C
ATOM   5410  O   GLN A 343      79.843  68.029  74.965  1.00  0.00           O
ATOM   5411  N   GLN A 344      77.613  68.169  74.905  1.00  0.00           N
ATOM   5413  CA  GLN A 344      77.473  68.629  76.275  1.00  0.00           C
ATOM   5415  CB  GLN A 344      75.983  68.899  76.615  1.00  0.00           C
ATOM   5418  CG  GLN A 344      75.443  70.219  76.015  1.00  0.00           C
ATOM   5421  CD  GLN A 344      73.963  70.409  76.345  1.00  0.00           C
ATOM   5422  OE1 GLN A 344      73.583  71.179  77.235  1.00  0.00           O
ATOM   5423  NE2 GLN A 344      73.073  69.729  75.595  1.00  0.00           N
ATOM   5426  C   GLN A 344      78.043  67.679  77.315  1.00  0.00           C
ATOM   5427  O   GLN A 344      78.663  68.089  78.295  1.00  0.00           O
ATOM   5428  N   SER A 345      77.873  66.359  77.155  1.00  0.00           N
ATOM   5430  CA  SER A 345      78.583  65.369  77.955  1.00  0.00           C
ATOM   5432  CB  SER A 345      77.953  63.959  77.895  1.00  0.00           C
ATOM   5435  OG  SER A 345      76.693  63.959  78.565  1.00  0.00           O
ATOM   5437  C   SER A 345      80.103  65.309  77.775  1.00  0.00           C
ATOM   5438  O   SER A 345      80.823  65.159  78.765  1.00  0.00           O
ATOM   5439  N   VAL A 346      80.643  65.489  76.545  1.00  0.00           N
ATOM   5441  CA  VAL A 346      82.083  65.699  76.325  1.00  0.00           C
ATOM   5443  CB  VAL A 346      82.423  65.839  74.835  1.00  0.00           C
ATOM   5445  CG1 VAL A 346      83.893  66.259  74.605  1.00  0.00           C
ATOM   5449  CG2 VAL A 346      82.153  64.509  74.105  1.00  0.00           C
ATOM   5453  C   VAL A 346      82.643  66.909  77.075  1.00  0.00           C
ATOM   5454  O   VAL A 346      83.623  66.809  77.815  1.00  0.00           O
ATOM   5455  N   VAL A 347      81.953  68.059  76.995  1.00  0.00           N
ATOM   5457  CA  VAL A 347      82.273  69.259  77.755  1.00  0.00           C
ATOM   5459  CB  VAL A 347      81.383  70.419  77.325  1.00  0.00           C
ATOM   5461  CG1 VAL A 347      81.673  71.659  78.195  1.00  0.00           C
ATOM   5465  CG2 VAL A 347      81.683  70.679  75.835  1.00  0.00           C
ATOM   5469  C   VAL A 347      82.193  69.089  79.255  1.00  0.00           C
ATOM   5470  O   VAL A 347      83.043  69.559  80.015  1.00  0.00           O
ATOM   5471  N   ASN A 348      81.183  68.359  79.755  1.00  0.00           N
ATOM   5473  CA  ASN A 348      81.093  68.029  81.155  1.00  0.00           C
ATOM   5475  CB  ASN A 348      79.763  67.269  81.395  1.00  0.00           C
ATOM   5478  CG  ASN A 348      79.493  67.079  82.875  1.00  0.00           C
ATOM   5479  OD1 ASN A 348      79.443  65.959  83.385  1.00  0.00           O
ATOM   5480  ND2 ASN A 348      79.283  68.199  83.595  1.00  0.00           N
ATOM   5483  C   ASN A 348      82.303  67.229  81.665  1.00  0.00           C
ATOM   5484  O   ASN A 348      82.873  67.549  82.705  1.00  0.00           O
ATOM   5485  N   TYR A 349      82.743  66.219  80.885  1.00  0.00           N
ATOM   5487  CA  TYR A 349      83.963  65.469  81.095  1.00  0.00           C
ATOM   5489  CB  TYR A 349      83.943  64.319  80.035  1.00  0.00           C
ATOM   5492  CG  TYR A 349      85.163  63.439  80.035  1.00  0.00           C
ATOM   5493  CD1 TYR A 349      86.223  63.709  79.155  1.00  0.00           C
ATOM   5495  CE1 TYR A 349      87.333  62.859  79.105  1.00  0.00           C
ATOM   5497  CZ  TYR A 349      87.403  61.739  79.935  1.00  0.00           C
ATOM   5498  OH  TYR A 349      88.553  60.929  79.985  1.00  0.00           O
ATOM   5500  CD2 TYR A 349      85.213  62.289  80.835  1.00  0.00           C
ATOM   5502  CE2 TYR A 349      86.333  61.449  80.795  1.00  0.00           C
ATOM   5504  C   TYR A 349      85.243  66.319  81.075  1.00  0.00           C
ATOM   5505  O   TYR A 349      86.113  66.179  81.945  1.00  0.00           O
ATOM   5506  N   GLU A 350      85.353  67.269  80.115  1.00  0.00           N
ATOM   5508  CA  GLU A 350      86.403  68.279  80.045  1.00  0.00           C
ATOM   5510  CB  GLU A 350      86.263  69.159  78.755  1.00  0.00           C
ATOM   5513  CG  GLU A 350      86.603  68.439  77.425  1.00  0.00           C
ATOM   5516  CD  GLU A 350      86.183  69.149  76.125  1.00  0.00           C
ATOM   5517  OE1 GLU A 350      85.523  70.219  76.165  1.00  0.00           O
ATOM   5518  OE2 GLU A 350      86.503  68.589  75.045  1.00  0.00           O
ATOM   5519  C   GLU A 350      86.483  69.199  81.265  1.00  0.00           C
ATOM   5520  O   GLU A 350      87.543  69.369  81.865  1.00  0.00           O
ATOM   5521  N   GLN A 351      85.323  69.749  81.695  1.00  0.00           N
ATOM   5523  CA  GLN A 351      85.183  70.519  82.925  1.00  0.00           C
ATOM   5525  CB  GLN A 351      83.713  71.009  83.065  1.00  0.00           C
ATOM   5528  CG  GLN A 351      83.303  72.129  82.075  1.00  0.00           C
ATOM   5531  CD  GLN A 351      81.813  72.439  82.225  1.00  0.00           C
ATOM   5532  OE1 GLN A 351      80.963  71.559  82.125  1.00  0.00           O
ATOM   5533  NE2 GLN A 351      81.453  73.719  82.475  1.00  0.00           N
ATOM   5536  C   GLN A 351      85.573  69.749  84.175  1.00  0.00           C
ATOM   5537  O   GLN A 351      86.343  70.219  85.015  1.00  0.00           O
ATOM   5538  N   LYS A 352      85.113  68.479  84.305  1.00  0.00           N
ATOM   5540  CA  LYS A 352      85.413  67.609  85.435  1.00  0.00           C
ATOM   5542  CB  LYS A 352      84.613  66.279  85.305  1.00  0.00           C
ATOM   5545  CG  LYS A 352      83.443  66.119  86.295  1.00  0.00           C
ATOM   5548  CD  LYS A 352      82.433  67.279  86.265  1.00  0.00           C
ATOM   5551  CE  LYS A 352      81.233  67.049  87.185  1.00  0.00           C
ATOM   5554  NZ  LYS A 352      80.433  68.289  87.315  1.00  0.00           N
ATOM   5558  C   LYS A 352      86.903  67.329  85.635  1.00  0.00           C
ATOM   5559  O   LYS A 352      87.443  67.469  86.735  1.00  0.00           O
ATOM   5560  N   ILE A 353      87.633  66.989  84.545  1.00  0.00           N
ATOM   5562  CA  ILE A 353      89.073  66.829  84.555  1.00  0.00           C
ATOM   5564  CB  ILE A 353      89.583  66.119  83.305  1.00  0.00           C
ATOM   5566  CG2 ILE A 353      91.123  66.009  83.315  1.00  0.00           C
ATOM   5570  CG1 ILE A 353      88.943  64.719  83.215  1.00  0.00           C
ATOM   5573  CD  ILE A 353      89.183  64.019  81.875  1.00  0.00           C
ATOM   5577  C   ILE A 353      89.863  68.099  84.825  1.00  0.00           C
ATOM   5578  O   ILE A 353      90.823  68.099  85.595  1.00  0.00           O
ATOM   5579  N   GLN A 354      89.483  69.239  84.205  1.00  0.00           N
ATOM   5581  CA  GLN A 354      90.093  70.529  84.485  1.00  0.00           C
ATOM   5583  CB  GLN A 354      89.553  71.619  83.535  1.00  0.00           C
ATOM   5586  CG  GLN A 354      90.093  71.549  82.085  1.00  0.00           C
ATOM   5589  CD  GLN A 354      89.623  72.759  81.265  1.00  0.00           C
ATOM   5590  OE1 GLN A 354      89.043  73.719  81.795  1.00  0.00           O
ATOM   5591  NE2 GLN A 354      89.933  72.709  79.955  1.00  0.00           N
ATOM   5594  C   GLN A 354      89.973  70.989  85.925  1.00  0.00           C
ATOM   5595  O   GLN A 354      90.923  71.459  86.545  1.00  0.00           O
ATOM   5596  N   ASN A 355      88.773  70.839  86.515  1.00  0.00           N
ATOM   5598  CA  ASN A 355      88.563  71.129  87.915  1.00  0.00           C
ATOM   5600  CB  ASN A 355      87.043  71.119  88.195  1.00  0.00           C
ATOM   5603  CG  ASN A 355      86.633  71.399  89.645  1.00  0.00           C
ATOM   5604  OD1 ASN A 355      85.703  70.779  90.145  1.00  0.00           O
ATOM   5605  ND2 ASN A 355      87.303  72.339  90.335  1.00  0.00           N
ATOM   5608  C   ASN A 355      89.403  70.229  88.835  1.00  0.00           C
ATOM   5609  O   ASN A 355      90.013  70.719  89.795  1.00  0.00           O
ATOM   5610  N   ALA A 356      89.503  68.929  88.525  1.00  0.00           N
ATOM   5612  CA  ALA A 356      90.293  67.939  89.225  1.00  0.00           C
ATOM   5614  CB  ALA A 356      90.083  66.579  88.515  1.00  0.00           C
ATOM   5618  C   ALA A 356      91.783  68.249  89.255  1.00  0.00           C
ATOM   5619  O   ALA A 356      92.463  68.179  90.285  1.00  0.00           O
ATOM   5620  N   PHE A 357      92.313  68.659  88.095  1.00  0.00           N
ATOM   5622  CA  PHE A 357      93.653  69.129  87.895  1.00  0.00           C
ATOM   5624  CB  PHE A 357      93.903  69.319  86.375  1.00  0.00           C
ATOM   5627  CG  PHE A 357      95.323  69.689  86.065  1.00  0.00           C
ATOM   5628  CD1 PHE A 357      96.283  68.709  85.745  1.00  0.00           C
ATOM   5630  CE1 PHE A 357      97.603  69.069  85.465  1.00  0.00           C
ATOM   5632  CZ  PHE A 357      97.993  70.409  85.545  1.00  0.00           C
ATOM   5634  CD2 PHE A 357      95.713  71.039  86.085  1.00  0.00           C
ATOM   5636  CE2 PHE A 357      97.043  71.389  85.845  1.00  0.00           C
ATOM   5638  C   PHE A 357      93.973  70.389  88.705  1.00  0.00           C
ATOM   5639  O   PHE A 357      95.053  70.499  89.275  1.00  0.00           O
ATOM   5640  N   LYS A 358      93.033  71.369  88.785  1.00  0.00           N
ATOM   5642  CA  LYS A 358      93.163  72.519  89.665  1.00  0.00           C
ATOM   5644  CB  LYS A 358      91.973  73.519  89.485  1.00  0.00           C
ATOM   5647  CG  LYS A 358      92.023  74.729  90.455  1.00  0.00           C
ATOM   5650  CD  LYS A 358      90.723  75.549  90.545  1.00  0.00           C
ATOM   5653  CE  LYS A 358      90.643  76.449  91.795  1.00  0.00           C
ATOM   5656  NZ  LYS A 358      91.823  77.329  91.965  1.00  0.00           N
ATOM   5660  C   LYS A 358      93.273  72.129  91.135  1.00  0.00           C
ATOM   5661  O   LYS A 358      94.143  72.609  91.845  1.00  0.00           O
ATOM   5662  N   GLU A 359      92.413  71.219  91.625  1.00  0.00           N
ATOM   5664  CA  GLU A 359      92.483  70.779  93.005  1.00  0.00           C
ATOM   5666  CB  GLU A 359      91.323  69.819  93.335  1.00  0.00           C
ATOM   5669  CG  GLU A 359      89.933  70.509  93.385  1.00  0.00           C
ATOM   5672  CD  GLU A 359      88.853  69.499  93.715  1.00  0.00           C
ATOM   5673  OE1 GLU A 359      89.113  68.269  93.625  1.00  0.00           O
ATOM   5674  OE2 GLU A 359      87.733  69.929  94.075  1.00  0.00           O
ATOM   5675  C   GLU A 359      93.793  70.099  93.395  1.00  0.00           C
ATOM   5676  O   GLU A 359      94.353  70.379  94.455  1.00  0.00           O
ATOM   5677  N   VAL A 360      94.313  69.189  92.535  1.00  0.00           N
ATOM   5679  CA  VAL A 360      95.663  68.659  92.715  1.00  0.00           C
ATOM   5681  CB  VAL A 360      95.963  67.509  91.755  1.00  0.00           C
ATOM   5683  CG1 VAL A 360      97.403  66.979  91.955  1.00  0.00           C
ATOM   5687  CG2 VAL A 360      94.963  66.359  91.995  1.00  0.00           C
ATOM   5691  C   VAL A 360      96.753  69.719  92.625  1.00  0.00           C
ATOM   5692  O   VAL A 360      97.613  69.799  93.495  1.00  0.00           O
ATOM   5693  N   ALA A 361      96.733  70.589  91.595  1.00  0.00           N
ATOM   5695  CA  ALA A 361      97.733  71.629  91.435  1.00  0.00           C
ATOM   5697  CB  ALA A 361      97.493  72.359  90.095  1.00  0.00           C
ATOM   5701  C   ALA A 361      97.793  72.649  92.555  1.00  0.00           C
ATOM   5702  O   ALA A 361      98.883  72.909  93.095  1.00  0.00           O
ATOM   5703  N   ASP A 362      96.633  73.189  92.995  1.00  0.00           N
ATOM   5705  CA  ASP A 362      96.523  74.119  94.105  1.00  0.00           C
ATOM   5707  CB  ASP A 362      95.023  74.489  94.415  1.00  0.00           C
ATOM   5710  CG  ASP A 362      94.253  75.329  93.395  1.00  0.00           C
ATOM   5711  OD1 ASP A 362      94.823  75.919  92.445  1.00  0.00           O
ATOM   5712  OD2 ASP A 362      93.023  75.489  93.625  1.00  0.00           O
ATOM   5713  C   ASP A 362      97.103  73.519  95.375  1.00  0.00           C
ATOM   5714  O   ASP A 362      97.923  74.109  96.065  1.00  0.00           O
ATOM   5715  N   ALA A 363      96.733  72.259  95.685  1.00  0.00           N
ATOM   5717  CA  ALA A 363      97.203  71.519  96.835  1.00  0.00           C
ATOM   5719  CB  ALA A 363      96.453  70.179  96.935  1.00  0.00           C
ATOM   5723  C   ALA A 363      98.723  71.299  96.875  1.00  0.00           C
ATOM   5724  O   ALA A 363      99.373  71.509  97.895  1.00  0.00           O
ATOM   5725  N   LEU A 364      99.343  70.939  95.745  1.00  0.00           N
ATOM   5727  CA  LEU A 364     100.783  70.849  95.625  1.00  0.00           C
ATOM   5729  CB  LEU A 364     101.193  70.299  94.235  1.00  0.00           C
ATOM   5732  CG  LEU A 364     100.763  68.839  93.965  1.00  0.00           C
ATOM   5734  CD1 LEU A 364     101.033  68.459  92.505  1.00  0.00           C
ATOM   5738  CD2 LEU A 364     101.423  67.839  94.915  1.00  0.00           C
ATOM   5742  C   LEU A 364     101.523  72.149  95.895  1.00  0.00           C
ATOM   5743  O   LEU A 364     102.533  72.169  96.605  1.00  0.00           O
ATOM   5744  N   ALA A 365     101.023  73.289  95.375  1.00  0.00           N
ATOM   5746  CA  ALA A 365     101.523  74.609  95.715  1.00  0.00           C
ATOM   5748  CB  ALA A 365     100.793  75.629  94.815  1.00  0.00           C
ATOM   5752  C   ALA A 365     101.353  74.969  97.195  1.00  0.00           C
ATOM   5753  O   ALA A 365     102.293  75.389  97.885  1.00  0.00           O
ATOM   5754  N   LEU A 366     100.153  74.749  97.745  1.00  0.00           N
ATOM   5756  CA  LEU A 366      99.823  74.949  99.145  1.00  0.00           C
ATOM   5758  CB  LEU A 366      98.313  74.739  99.375  1.00  0.00           C
ATOM   5761  CG  LEU A 366      97.563  75.959  99.935  1.00  0.00           C
ATOM   5763  CD1 LEU A 366      97.863  77.269  99.175  1.00  0.00           C
ATOM   5767  CD2 LEU A 366      96.053  75.659  99.885  1.00  0.00           C
ATOM   5771  C   LEU A 366     100.633  74.119 100.125  1.00  0.00           C
ATOM   5772  O   LEU A 366     101.073  74.619 101.165  1.00  0.00           O
ATOM   5773  N   ARG A 367     100.923  72.849  99.785  1.00  0.00           N
ATOM   5775  CA  ARG A 367     101.813  71.989 100.555  1.00  0.00           C
ATOM   5777  CB  ARG A 367     101.943  70.609  99.825  1.00  0.00           C
ATOM   5780  CG  ARG A 367     103.153  69.739 100.265  1.00  0.00           C
ATOM   5783  CD  ARG A 367     103.353  68.429  99.505  1.00  0.00           C
ATOM   5786  NE  ARG A 367     102.533  67.349 100.135  1.00  0.00           N
ATOM   5788  CZ  ARG A 367     102.703  66.069  99.885  1.00  0.00           C
ATOM   5789  NH1 ARG A 367     103.683  65.679  99.105  1.00  0.00           N
ATOM   5792  NH2 ARG A 367     101.943  65.149 100.425  1.00  0.00           N
ATOM   5795  C   ARG A 367     103.203  72.569 100.795  1.00  0.00           C
ATOM   5796  O   ARG A 367     103.693  72.599 101.925  1.00  0.00           O
ATOM   5797  N   GLN A 368     103.853  73.059  99.715  1.00  0.00           N
ATOM   5799  CA  GLN A 368     105.123  73.759  99.765  1.00  0.00           C
ATOM   5801  CB  GLN A 368     105.583  74.089  98.315  1.00  0.00           C
ATOM   5804  CG  GLN A 368     106.973  74.769  98.195  1.00  0.00           C
ATOM   5807  CD  GLN A 368     108.063  73.939  98.855  1.00  0.00           C
ATOM   5808  OE1 GLN A 368     108.293  72.779  98.465  1.00  0.00           O
ATOM   5809  NE2 GLN A 368     108.763  74.489  99.875  1.00  0.00           N
ATOM   5812  C   GLN A 368     105.023  75.049 100.565  1.00  0.00           C
ATOM   5813  O   GLN A 368     105.793  75.289 101.495  1.00  0.00           O
ATOM   5814  N   SER A 369     103.983  75.849 100.265  1.00  0.00           N
ATOM   5816  CA  SER A 369     103.703  77.139 100.885  1.00  0.00           C
ATOM   5818  CB  SER A 369     102.413  77.719 100.215  1.00  0.00           C
ATOM   5821  OG  SER A 369     102.143  79.079 100.565  1.00  0.00           O
ATOM   5823  C   SER A 369     103.493  77.069 102.395  1.00  0.00           C
ATOM   5824  O   SER A 369     104.133  77.769 103.175  1.00  0.00           O
ATOM   5825  N   LEU A 370     102.653  76.129 102.865  1.00  0.00           N
ATOM   5827  CA  LEU A 370     102.413  75.849 104.255  1.00  0.00           C
ATOM   5829  CB  LEU A 370     101.173  74.939 104.435  1.00  0.00           C
ATOM   5832  CG  LEU A 370      99.853  75.629 103.995  1.00  0.00           C
ATOM   5834  CD1 LEU A 370      98.723  74.589 103.835  1.00  0.00           C
ATOM   5838  CD2 LEU A 370      99.423  76.739 104.965  1.00  0.00           C
ATOM   5842  C   LEU A 370     103.613  75.299 105.025  1.00  0.00           C
ATOM   5843  O   LEU A 370     103.813  75.639 106.185  1.00  0.00           O
ATOM   5844  N   ASN A 371     104.473  74.449 104.405  1.00  0.00           N
ATOM   5846  CA  ASN A 371     105.763  74.079 105.005  1.00  0.00           C
ATOM   5848  CB  ASN A 371     106.583  73.099 104.095  1.00  0.00           C
ATOM   5851  CG  ASN A 371     106.043  71.689 104.115  1.00  0.00           C
ATOM   5852  OD1 ASN A 371     106.293  70.889 103.205  1.00  0.00           O
ATOM   5853  ND2 ASN A 371     105.273  71.339 105.165  1.00  0.00           N
ATOM   5856  C   ASN A 371     106.703  75.229 105.275  1.00  0.00           C
ATOM   5857  O   ASN A 371     107.253  75.359 106.365  1.00  0.00           O
ATOM   5858  N   ASP A 372     106.873  76.109 104.275  1.00  0.00           N
ATOM   5860  CA  ASP A 372     107.663  77.299 104.375  1.00  0.00           C
ATOM   5862  CB  ASP A 372     107.593  78.019 103.015  1.00  0.00           C
ATOM   5865  CG  ASP A 372     108.283  77.289 101.885  1.00  0.00           C
ATOM   5866  OD1 ASP A 372     109.233  76.509 102.145  1.00  0.00           O
ATOM   5867  OD2 ASP A 372     107.943  77.619 100.715  1.00  0.00           O
ATOM   5868  C   ASP A 372     107.143  78.239 105.455  1.00  0.00           C
ATOM   5869  O   ASP A 372     107.873  78.679 106.345  1.00  0.00           O
ATOM   5870  N   GLN A 373     105.823  78.499 105.445  1.00  0.00           N
ATOM   5872  CA  GLN A 373     105.173  79.319 106.445  1.00  0.00           C
ATOM   5874  CB  GLN A 373     103.653  79.479 106.175  1.00  0.00           C
ATOM   5877  CG  GLN A 373     103.313  80.319 104.925  1.00  0.00           C
ATOM   5880  CD  GLN A 373     101.803  80.239 104.655  1.00  0.00           C
ATOM   5881  OE1 GLN A 373     101.313  79.589 103.735  1.00  0.00           O
ATOM   5882  NE2 GLN A 373     101.013  80.909 105.515  1.00  0.00           N
ATOM   5885  C   GLN A 373     105.333  78.799 107.855  1.00  0.00           C
ATOM   5886  O   GLN A 373     105.743  79.529 108.745  1.00  0.00           O
ATOM   5887  N   ILE A 374     105.123  77.489 108.075  1.00  0.00           N
ATOM   5889  CA  ILE A 374     105.403  76.829 109.335  1.00  0.00           C
ATOM   5891  CB  ILE A 374     104.843  75.399 109.355  1.00  0.00           C
ATOM   5893  CG2 ILE A 374     105.283  74.609 110.605  1.00  0.00           C
ATOM   5897  CG1 ILE A 374     103.293  75.439 109.285  1.00  0.00           C
ATOM   5900  CD  ILE A 374     102.653  74.099 108.925  1.00  0.00           C
ATOM   5904  C   ILE A 374     106.883  76.889 109.745  1.00  0.00           C
ATOM   5905  O   ILE A 374     107.193  77.229 110.885  1.00  0.00           O
ATOM   5906  N   SER A 375     107.833  76.649 108.815  1.00  0.00           N
ATOM   5908  CA  SER A 375     109.273  76.759 109.025  1.00  0.00           C
ATOM   5910  CB  SER A 375     110.063  76.269 107.755  1.00  0.00           C
ATOM   5913  OG  SER A 375     111.473  76.539 107.755  1.00  0.00           O
ATOM   5915  C   SER A 375     109.743  78.149 109.425  1.00  0.00           C
ATOM   5916  O   SER A 375     110.553  78.339 110.335  1.00  0.00           O
ATOM   5917  N   ALA A 376     109.233  79.199 108.755  1.00  0.00           N
ATOM   5919  CA  ALA A 376     109.373  80.569 109.185  1.00  0.00           C
ATOM   5921  CB  ALA A 376     108.813  81.459 108.075  1.00  0.00           C
ATOM   5925  C   ALA A 376     108.713  80.899 110.525  1.00  0.00           C
ATOM   5926  O   ALA A 376     109.293  81.559 111.385  1.00  0.00           O
ATOM   5927  N   GLN A 377     107.463  80.449 110.745  1.00  0.00           N
ATOM   5929  CA  GLN A 377     106.653  80.899 111.875  1.00  0.00           C
ATOM   5931  CB  GLN A 377     105.173  80.539 111.615  1.00  0.00           C
ATOM   5934  CG  GLN A 377     104.163  81.319 112.485  1.00  0.00           C
ATOM   5937  CD  GLN A 377     104.023  82.769 112.005  1.00  0.00           C
ATOM   5938  OE1 GLN A 377     104.313  83.139 110.865  1.00  0.00           O
ATOM   5939  NE2 GLN A 377     103.503  83.649 112.875  1.00  0.00           N
ATOM   5942  C   GLN A 377     107.113  80.279 113.185  1.00  0.00           C
ATOM   5943  O   GLN A 377     107.073  80.909 114.245  1.00  0.00           O
ATOM   5944  N   GLN A 378     107.653  79.049 113.145  1.00  0.00           N
ATOM   5946  CA  GLN A 378     108.423  78.419 114.205  1.00  0.00           C
ATOM   5948  CB  GLN A 378     108.753  76.959 113.805  1.00  0.00           C
ATOM   5951  CG  GLN A 378     107.553  75.999 113.915  1.00  0.00           C
ATOM   5954  CD  GLN A 378     107.843  74.689 113.205  1.00  0.00           C
ATOM   5955  OE1 GLN A 378     108.613  74.629 112.245  1.00  0.00           O
ATOM   5956  NE2 GLN A 378     107.213  73.569 113.625  1.00  0.00           N
ATOM   5959  C   GLN A 378     109.713  79.119 114.595  1.00  0.00           C
ATOM   5960  O   GLN A 378     110.013  79.319 115.765  1.00  0.00           O
ATOM   5961  N   ARG A 379     110.523  79.559 113.605  1.00  0.00           N
ATOM   5963  CA  ARG A 379     111.673  80.429 113.835  1.00  0.00           C
ATOM   5965  CB  ARG A 379     112.503  80.619 112.545  1.00  0.00           C
ATOM   5968  CG  ARG A 379     113.323  79.399 112.125  1.00  0.00           C
ATOM   5971  CD  ARG A 379     114.073  79.579 110.805  1.00  0.00           C
ATOM   5974  NE  ARG A 379     113.113  79.299 109.685  1.00  0.00           N
ATOM   5976  CZ  ARG A 379     113.173  79.829 108.475  1.00  0.00           C
ATOM   5977  NH1 ARG A 379     113.853  80.919 108.195  1.00  0.00           N
ATOM   5980  NH2 ARG A 379     112.473  79.229 107.525  1.00  0.00           N
ATOM   5983  C   ARG A 379     111.313  81.769 114.455  1.00  0.00           C
ATOM   5984  O   ARG A 379     111.883  82.219 115.445  1.00  0.00           O
ATOM   5985  N   TYR A 380     110.253  82.419 113.935  1.00  0.00           N
ATOM   5987  CA  TYR A 380     109.663  83.599 114.515  1.00  0.00           C
ATOM   5989  CB  TYR A 380     108.543  84.089 113.555  1.00  0.00           C
ATOM   5992  CG  TYR A 380     107.873  85.369 113.985  1.00  0.00           C
ATOM   5993  CD1 TYR A 380     108.633  86.469 114.395  1.00  0.00           C
ATOM   5995  CE1 TYR A 380     108.003  87.679 114.715  1.00  0.00           C
ATOM   5997  CZ  TYR A 380     106.613  87.809 114.635  1.00  0.00           C
ATOM   5998  OH  TYR A 380     105.963  89.009 114.965  1.00  0.00           O
ATOM   6000  CD2 TYR A 380     106.483  85.489 113.915  1.00  0.00           C
ATOM   6002  CE2 TYR A 380     105.853  86.699 114.235  1.00  0.00           C
ATOM   6004  C   TYR A 380     109.183  83.409 115.955  1.00  0.00           C
ATOM   6005  O   TYR A 380     109.403  84.259 116.805  1.00  0.00           O
ATOM   6006  N   LEU A 381     108.573  82.249 116.275  1.00  0.00           N
ATOM   6008  CA  LEU A 381     108.123  81.919 117.615  1.00  0.00           C
ATOM   6010  CB  LEU A 381     107.393  80.549 117.585  1.00  0.00           C
ATOM   6013  CG  LEU A 381     106.873  80.019 118.935  1.00  0.00           C
ATOM   6015  CD1 LEU A 381     105.843  80.969 119.555  1.00  0.00           C
ATOM   6019  CD2 LEU A 381     106.283  78.619 118.755  1.00  0.00           C
ATOM   6023  C   LEU A 381     109.253  81.889 118.645  1.00  0.00           C
ATOM   6024  O   LEU A 381     109.143  82.469 119.715  1.00  0.00           O
ATOM   6025  N   ALA A 382     110.363  81.239 118.275  1.00  0.00           N
ATOM   6027  CA  ALA A 382     111.583  81.109 119.035  1.00  0.00           C
ATOM   6029  CB  ALA A 382     112.513  80.249 118.195  1.00  0.00           C
ATOM   6033  C   ALA A 382     112.233  82.439 119.355  1.00  0.00           C
ATOM   6034  O   ALA A 382     112.613  82.699 120.505  1.00  0.00           O
ATOM   6035  N   SER A 383     112.303  83.339 118.355  1.00  0.00           N
ATOM   6037  CA  SER A 383     112.773  84.709 118.535  1.00  0.00           C
ATOM   6039  CB  SER A 383     112.873  85.459 117.185  1.00  0.00           C
ATOM   6042  OG  SER A 383     113.473  86.739 117.365  1.00  0.00           O
ATOM   6044  C   SER A 383     111.933  85.519 119.505  1.00  0.00           C
ATOM   6045  O   SER A 383     112.453  86.169 120.405  1.00  0.00           O
ATOM   6046  N   LEU A 384     110.593  85.429 119.405  1.00  0.00           N
ATOM   6048  CA  LEU A 384     109.663  86.009 120.355  1.00  0.00           C
ATOM   6050  CB  LEU A 384     108.213  85.819 119.865  1.00  0.00           C
ATOM   6053  CG  LEU A 384     107.883  86.619 118.585  1.00  0.00           C
ATOM   6055  CD1 LEU A 384     106.583  86.109 117.975  1.00  0.00           C
ATOM   6059  CD2 LEU A 384     107.823  88.129 118.865  1.00  0.00           C
ATOM   6063  C   LEU A 384     109.813  85.489 121.785  1.00  0.00           C
ATOM   6064  O   LEU A 384     109.773  86.269 122.735  1.00  0.00           O
ATOM   6065  N   GLN A 385     110.053  84.169 121.945  1.00  0.00           N
ATOM   6067  CA  GLN A 385     110.443  83.589 123.225  1.00  0.00           C
ATOM   6069  CB  GLN A 385     110.533  82.039 123.145  1.00  0.00           C
ATOM   6072  CG  GLN A 385     109.183  81.329 122.865  1.00  0.00           C
ATOM   6075  CD  GLN A 385     109.373  79.839 122.605  1.00  0.00           C
ATOM   6076  OE1 GLN A 385     110.473  79.389 122.285  1.00  0.00           O
ATOM   6077  NE2 GLN A 385     108.313  79.029 122.805  1.00  0.00           N
ATOM   6080  C   GLN A 385     111.733  84.139 123.815  1.00  0.00           C
ATOM   6081  O   GLN A 385     111.793  84.409 125.015  1.00  0.00           O
ATOM   6082  N   ILE A 386     112.803  84.339 123.015  1.00  0.00           N
ATOM   6084  CA  ILE A 386     114.003  85.029 123.475  1.00  0.00           C
ATOM   6086  CB  ILE A 386     115.123  84.899 122.445  1.00  0.00           C
ATOM   6088  CG2 ILE A 386     116.303  85.839 122.775  1.00  0.00           C
ATOM   6092  CG1 ILE A 386     115.563  83.409 122.345  1.00  0.00           C
ATOM   6095  CD  ILE A 386     116.423  83.109 121.115  1.00  0.00           C
ATOM   6099  C   ILE A 386     113.763  86.499 123.835  1.00  0.00           C
ATOM   6100  O   ILE A 386     114.123  86.949 124.925  1.00  0.00           O
ATOM   6101  N   THR A 387     113.063  87.239 122.945  1.00  0.00           N
ATOM   6103  CA  THR A 387     112.733  88.649 123.085  1.00  0.00           C
ATOM   6105  CB  THR A 387     111.893  89.119 121.895  1.00  0.00           C
ATOM   6107  OG1 THR A 387     112.723  89.159 120.745  1.00  0.00           O
ATOM   6109  CG2 THR A 387     111.303  90.529 122.075  1.00  0.00           C
ATOM   6113  C   THR A 387     111.973  88.959 124.355  1.00  0.00           C
ATOM   6114  O   THR A 387     112.323  89.859 125.115  1.00  0.00           O
ATOM   6115  N   LEU A 388     110.943  88.169 124.685  1.00  0.00           N
ATOM   6117  CA  LEU A 388     110.203  88.299 125.925  1.00  0.00           C
ATOM   6119  CB  LEU A 388     109.063  87.259 125.965  1.00  0.00           C
ATOM   6122  CG  LEU A 388     108.193  87.289 127.235  1.00  0.00           C
ATOM   6124  CD1 LEU A 388     107.603  88.679 127.505  1.00  0.00           C
ATOM   6128  CD2 LEU A 388     107.053  86.279 127.095  1.00  0.00           C
ATOM   6132  C   LEU A 388     111.063  88.169 127.185  1.00  0.00           C
ATOM   6133  O   LEU A 388     110.953  88.949 128.135  1.00  0.00           O
ATOM   6134  N   GLN A 389     111.983  87.179 127.215  1.00  0.00           N
ATOM   6136  CA  GLN A 389     112.943  87.059 128.295  1.00  0.00           C
ATOM   6138  CB  GLN A 389     113.793  85.769 128.105  1.00  0.00           C
ATOM   6141  CG  GLN A 389     113.003  84.449 128.245  1.00  0.00           C
ATOM   6144  CD  GLN A 389     112.173  84.439 129.525  1.00  0.00           C
ATOM   6145  OE1 GLN A 389     112.693  84.609 130.625  1.00  0.00           O
ATOM   6146  NE2 GLN A 389     110.843  84.279 129.405  1.00  0.00           N
ATOM   6149  C   GLN A 389     113.863  88.269 128.455  1.00  0.00           C
ATOM   6150  O   GLN A 389     114.023  88.799 129.555  1.00  0.00           O
ATOM   6151  N   ARG A 390     114.403  88.779 127.335  1.00  0.00           N
ATOM   6153  CA  ARG A 390     115.183  89.999 127.345  1.00  0.00           C
ATOM   6155  CB  ARG A 390     115.823  90.229 125.955  1.00  0.00           C
ATOM   6158  CG  ARG A 390     116.763  89.099 125.475  1.00  0.00           C
ATOM   6161  CD  ARG A 390     117.843  88.699 126.495  1.00  0.00           C
ATOM   6164  NE  ARG A 390     118.723  87.709 125.815  1.00  0.00           N
ATOM   6166  CZ  ARG A 390     119.703  87.029 126.415  1.00  0.00           C
ATOM   6167  NH1 ARG A 390     120.113  87.289 127.635  1.00  0.00           N
ATOM   6170  NH2 ARG A 390     120.393  86.119 125.765  1.00  0.00           N
ATOM   6173  C   ARG A 390     114.423  91.259 127.765  1.00  0.00           C
ATOM   6174  O   ARG A 390     114.913  92.059 128.565  1.00  0.00           O
ATOM   6175  N   ALA A 391     113.183  91.419 127.265  1.00  0.00           N
ATOM   6177  CA  ALA A 391     112.263  92.469 127.625  1.00  0.00           C
ATOM   6179  CB  ALA A 391     110.963  92.349 126.805  1.00  0.00           C
ATOM   6183  C   ALA A 391     111.903  92.479 129.105  1.00  0.00           C
ATOM   6184  O   ALA A 391     111.893  93.519 129.755  1.00  0.00           O
ATOM   6185  N   ARG A 392     111.633  91.289 129.695  1.00  0.00           N
ATOM   6187  CA  ARG A 392     111.453  91.159 131.125  1.00  0.00           C
ATOM   6189  CB  ARG A 392     111.063  89.719 131.545  1.00  0.00           C
ATOM   6192  CG  ARG A 392     109.643  89.279 131.135  1.00  0.00           C
ATOM   6195  CD  ARG A 392     109.253  87.939 131.765  1.00  0.00           C
ATOM   6198  NE  ARG A 392     108.063  87.389 131.055  1.00  0.00           N
ATOM   6200  CZ  ARG A 392     106.823  87.839 131.125  1.00  0.00           C
ATOM   6201  NH1 ARG A 392     106.413  88.889 131.805  1.00  0.00           N
ATOM   6204  NH2 ARG A 392     105.893  87.199 130.445  1.00  0.00           N
ATOM   6207  C   ARG A 392     112.653  91.579 131.955  1.00  0.00           C
ATOM   6208  O   ARG A 392     112.513  92.319 132.928  1.00  0.00           O
ATOM   6209  N   ALA A 393     113.863  91.129 131.575  1.00  0.00           N
ATOM   6211  CA  ALA A 393     115.083  91.429 132.315  1.00  0.00           C
ATOM   6213  CB  ALA A 393     116.243  90.669 131.635  1.00  0.00           C
ATOM   6217  C   ALA A 393     115.403  92.919 132.375  1.00  0.00           C
ATOM   6218  O   ALA A 393     115.583  93.509 133.448  1.00  0.00           O
ATOM   6219  N   LEU A 394     115.343  93.569 131.195  1.00  0.00           N
ATOM   6221  CA  LEU A 394     115.503  94.999 131.045  1.00  0.00           C
ATOM   6223  CB  LEU A 394     115.513  95.379 129.545  1.00  0.00           C
ATOM   6226  CG  LEU A 394     116.913  95.349 128.875  1.00  0.00           C
ATOM   6228  CD1 LEU A 394     117.833  94.229 129.385  1.00  0.00           C
ATOM   6232  CD2 LEU A 394     116.733  95.239 127.365  1.00  0.00           C
ATOM   6236  C   LEU A 394     114.463  95.829 131.775  1.00  0.00           C
ATOM   6237  O   LEU A 394     114.793  96.829 132.415  1.00  0.00           O
ATOM   6238  N   TYR A 395     113.173  95.429 131.715  1.00  0.00           N
ATOM   6240  CA  TYR A 395     112.093  96.049 132.465  1.00  0.00           C
ATOM   6242  CB  TYR A 395     110.733  95.429 132.025  1.00  0.00           C
ATOM   6245  CG  TYR A 395     109.603  95.669 132.998  1.00  0.00           C
ATOM   6246  CD1 TYR A 395     108.993  96.929 133.098  1.00  0.00           C
ATOM   6248  CE1 TYR A 395     107.993  97.159 134.048  1.00  0.00           C
ATOM   6250  CZ  TYR A 395     107.593  96.129 134.908  1.00  0.00           C
ATOM   6251  OH  TYR A 395     106.603  96.349 135.888  1.00  0.00           O
ATOM   6253  CD2 TYR A 395     109.183  94.639 133.858  1.00  0.00           C
ATOM   6255  CE2 TYR A 395     108.193  94.869 134.818  1.00  0.00           C
ATOM   6257  C   TYR A 395     112.313  95.969 133.978  1.00  0.00           C
ATOM   6258  O   TYR A 395     112.153  96.949 134.708  1.00  0.00           O
ATOM   6259  N   GLN A 396     112.733  94.799 134.468  1.00  0.00           N
ATOM   6261  CA  GLN A 396     112.973  94.549 135.868  1.00  0.00           C
ATOM   6263  CB  GLN A 396     113.113  93.039 136.088  1.00  0.00           C
ATOM   6266  CG  GLN A 396     111.743  92.349 135.968  1.00  0.00           C
ATOM   6269  CD  GLN A 396     111.883  90.839 136.088  1.00  0.00           C
ATOM   6270  OE1 GLN A 396     112.783  90.329 136.748  1.00  0.00           O
ATOM   6271  NE2 GLN A 396     110.933  90.089 135.478  1.00  0.00           N
ATOM   6274  C   GLN A 396     114.123  95.329 136.458  1.00  0.00           C
ATOM   6275  O   GLN A 396     114.083  95.739 137.618  1.00  0.00           O
ATOM   6276  N   HIS A 397     115.143  95.639 135.638  1.00  0.00           N
ATOM   6278  CA  HIS A 397     116.263  96.469 135.998  1.00  0.00           C
ATOM   6280  CB  HIS A 397     117.563  95.899 135.358  1.00  0.00           C
ATOM   6283  ND1 HIS A 397     117.283  93.379 135.758  1.00  0.00           N
ATOM   6285  CG  HIS A 397     117.983  94.559 135.928  1.00  0.00           C
ATOM   6286  CE1 HIS A 397     117.993  92.409 136.398  1.00  0.00           C
ATOM   6288  NE2 HIS A 397     119.093  92.869 136.928  1.00  0.00           N
ATOM   6289  CD2 HIS A 397     119.093  94.229 136.638  1.00  0.00           C
ATOM   6291  C   HIS A 397     116.023  97.929 135.598  1.00  0.00           C
ATOM   6292  O   HIS A 397     116.893  98.789 135.708  1.00  0.00           O
ATOM   6293  N   GLY A 398     114.793  98.289 135.148  1.00  0.00           N
ATOM   6295  CA  GLY A 398     114.393  99.679 134.918  1.00  0.00           C
ATOM   6298  C   GLY A 398     115.013 100.369 133.728  1.00  0.00           C
ATOM   6299  O   GLY A 398     115.283 101.569 133.758  1.00  0.00           O
ATOM   6300  N   ALA A 399     115.313  99.619 132.655  1.00  0.00           N
ATOM   6302  CA  ALA A 399     115.973 100.169 131.485  1.00  0.00           C
ATOM   6304  CB  ALA A 399     116.983  99.119 131.005  1.00  0.00           C
ATOM   6308  C   ALA A 399     115.013 100.449 130.345  1.00  0.00           C
ATOM   6309  O   ALA A 399     115.303 101.209 129.415  1.00  0.00           O
ATOM   6310  N   VAL A 400     113.823  99.839 130.435  1.00  0.00           N
ATOM   6312  CA  VAL A 400     112.763  99.959 129.465  1.00  0.00           C
ATOM   6314  CB  VAL A 400     112.773  98.869 128.385  1.00  0.00           C
ATOM   6316  CG1 VAL A 400     114.123  98.859 127.635  1.00  0.00           C
ATOM   6320  CG2 VAL A 400     112.453  97.469 128.955  1.00  0.00           C
ATOM   6324  C   VAL A 400     111.453  99.909 130.205  1.00  0.00           C
ATOM   6325  O   VAL A 400     111.363  99.489 131.355  1.00  0.00           O
ATOM   6326  N   SER A 401     110.373 100.329 129.525  1.00  0.00           N
ATOM   6328  CA  SER A 401     109.033 100.309 130.095  1.00  0.00           C
ATOM   6330  CB  SER A 401     108.103 101.319 129.385  1.00  0.00           C
ATOM   6333  OG  SER A 401     107.693 100.859 128.095  1.00  0.00           O
ATOM   6335  C   SER A 401     108.413  98.919 129.995  1.00  0.00           C
ATOM   6336  O   SER A 401     108.943  97.999 129.385  1.00  0.00           O
ATOM   6337  N   TYR A 402     107.213  98.759 130.565  1.00  0.00           N
ATOM   6339  CA  TYR A 402     106.463  97.519 130.475  1.00  0.00           C
ATOM   6341  CB  TYR A 402     105.333  97.519 131.545  1.00  0.00           C
ATOM   6344  CG  TYR A 402     104.773  96.139 131.745  1.00  0.00           C
ATOM   6345  CD1 TYR A 402     105.613  95.119 132.235  1.00  0.00           C
ATOM   6347  CE1 TYR A 402     105.143  93.819 132.395  1.00  0.00           C
ATOM   6349  CZ  TYR A 402     103.833  93.489 132.035  1.00  0.00           C
ATOM   6350  OH  TYR A 402     103.443  92.139 132.085  1.00  0.00           O
ATOM   6352  CD2 TYR A 402     103.433  95.819 131.465  1.00  0.00           C
ATOM   6354  CE2 TYR A 402     102.963  94.499 131.585  1.00  0.00           C
ATOM   6356  C   TYR A 402     105.903  97.269 129.065  1.00  0.00           C
ATOM   6357  O   TYR A 402     105.443  96.169 128.755  1.00  0.00           O
ATOM   6358  N   LEU A 403     105.943  98.259 128.145  1.00  0.00           N
ATOM   6360  CA  LEU A 403     105.423  98.119 126.785  1.00  0.00           C
ATOM   6362  CB  LEU A 403     105.423  99.469 126.025  1.00  0.00           C
ATOM   6365  CG  LEU A 403     104.693  99.479 124.655  1.00  0.00           C
ATOM   6367  CD1 LEU A 403     103.243  98.999 124.755  1.00  0.00           C
ATOM   6371  CD2 LEU A 403     104.733 100.889 124.035  1.00  0.00           C
ATOM   6375  C   LEU A 403     106.163  97.049 126.015  1.00  0.00           C
ATOM   6376  O   LEU A 403     105.553  96.259 125.285  1.00  0.00           O
ATOM   6377  N   GLU A 404     107.493  96.959 126.205  1.00  0.00           N
ATOM   6379  CA  GLU A 404     108.363  95.949 125.635  1.00  0.00           C
ATOM   6381  CB  GLU A 404     109.803  96.209 126.135  1.00  0.00           C
ATOM   6384  CG  GLU A 404     110.403  97.579 125.725  1.00  0.00           C
ATOM   6387  CD  GLU A 404     110.893  97.669 124.285  1.00  0.00           C
ATOM   6388  OE1 GLU A 404     110.183  97.189 123.365  1.00  0.00           O
ATOM   6389  OE2 GLU A 404     112.043  98.159 124.115  1.00  0.00           O
ATOM   6390  C   GLU A 404     107.963  94.529 126.015  1.00  0.00           C
ATOM   6391  O   GLU A 404     107.823  93.639 125.165  1.00  0.00           O
ATOM   6392  N   VAL A 405     107.693  94.299 127.315  1.00  0.00           N
ATOM   6394  CA  VAL A 405     107.153  93.049 127.825  1.00  0.00           C
ATOM   6396  CB  VAL A 405     107.083  93.069 129.355  1.00  0.00           C
ATOM   6398  CG1 VAL A 405     106.573  91.719 129.895  1.00  0.00           C
ATOM   6402  CG2 VAL A 405     108.473  93.379 129.935  1.00  0.00           C
ATOM   6406  C   VAL A 405     105.763  92.739 127.265  1.00  0.00           C
ATOM   6407  O   VAL A 405     105.493  91.659 126.755  1.00  0.00           O
ATOM   6408  N   LEU A 406     104.863  93.739 127.305  1.00  0.00           N
ATOM   6410  CA  LEU A 406     103.493  93.619 126.865  1.00  0.00           C
ATOM   6412  CB  LEU A 406     102.793  94.979 127.115  1.00  0.00           C
ATOM   6415  CG  LEU A 406     101.293  95.029 126.765  1.00  0.00           C
ATOM   6417  CD1 LEU A 406     100.493  94.129 127.715  1.00  0.00           C
ATOM   6421  CD2 LEU A 406     100.773  96.469 126.825  1.00  0.00           C
ATOM   6425  C   LEU A 406     103.363  93.279 125.395  1.00  0.00           C
ATOM   6426  O   LEU A 406     102.633  92.359 125.005  1.00  0.00           O
ATOM   6427  N   ASP A 407     104.103  93.989 124.525  1.00  0.00           N
ATOM   6429  CA  ASP A 407     104.113  93.729 123.095  1.00  0.00           C
ATOM   6431  CB  ASP A 407     104.843  94.889 122.365  1.00  0.00           C
ATOM   6434  CG  ASP A 407     104.423  95.009 120.905  1.00  0.00           C
ATOM   6435  OD1 ASP A 407     103.243  94.719 120.585  1.00  0.00           O
ATOM   6436  OD2 ASP A 407     105.253  95.519 120.115  1.00  0.00           O
ATOM   6437  C   ASP A 407     104.693  92.349 122.765  1.00  0.00           C
ATOM   6438  O   ASP A 407     104.083  91.579 122.035  1.00  0.00           O
ATOM   6439  N   ALA A 408     105.823  91.969 123.415  1.00  0.00           N
ATOM   6441  CA  ALA A 408     106.403  90.639 123.305  1.00  0.00           C
ATOM   6443  CB  ALA A 408     107.713  90.589 124.115  1.00  0.00           C
ATOM   6447  C   ALA A 408     105.453  89.519 123.735  1.00  0.00           C
ATOM   6448  O   ALA A 408     105.353  88.489 123.075  1.00  0.00           O
ATOM   6449  N   GLU A 409     104.703  89.719 124.845  1.00  0.00           N
ATOM   6451  CA  GLU A 409     103.603  88.849 125.235  1.00  0.00           C
ATOM   6453  CB  GLU A 409     103.033  89.269 126.635  1.00  0.00           C
ATOM   6456  CG  GLU A 409     103.993  88.959 127.825  1.00  0.00           C
ATOM   6459  CD  GLU A 409     103.503  89.409 129.205  1.00  0.00           C
ATOM   6460  OE1 GLU A 409     103.043  90.569 129.375  1.00  0.00           O
ATOM   6461  OE2 GLU A 409     103.633  88.599 130.175  1.00  0.00           O
ATOM   6462  C   GLU A 409     102.483  88.719 124.175  1.00  0.00           C
ATOM   6463  O   GLU A 409     102.163  87.609 123.745  1.00  0.00           O
ATOM   6464  N   ARG A 410     101.943  89.849 123.645  1.00  0.00           N
ATOM   6466  CA  ARG A 410     100.913  89.839 122.605  1.00  0.00           C
ATOM   6468  CB  ARG A 410     100.453  91.259 122.155  1.00  0.00           C
ATOM   6471  CG  ARG A 410      99.773  92.139 123.225  1.00  0.00           C
ATOM   6474  CD  ARG A 410      98.933  93.279 122.605  1.00  0.00           C
ATOM   6477  NE  ARG A 410      99.043  94.539 123.415  1.00  0.00           N
ATOM   6479  CZ  ARG A 410      99.823  95.549 123.045  1.00  0.00           C
ATOM   6480  NH1 ARG A 410     100.663  95.529 122.035  1.00  0.00           N
ATOM   6483  NH2 ARG A 410      99.793  96.689 123.715  1.00  0.00           N
ATOM   6486  C   ARG A 410     101.333  89.129 121.325  1.00  0.00           C
ATOM   6487  O   ARG A 410     100.643  88.239 120.805  1.00  0.00           O
ATOM   6488  N   SER A 411     102.533  89.469 120.815  1.00  0.00           N
ATOM   6490  CA  SER A 411     103.153  88.879 119.645  1.00  0.00           C
ATOM   6492  CB  SER A 411     104.493  89.579 119.315  1.00  0.00           C
ATOM   6495  OG  SER A 411     104.263  90.959 119.095  1.00  0.00           O
ATOM   6497  C   SER A 411     103.433  87.409 119.765  1.00  0.00           C
ATOM   6498  O   SER A 411     103.163  86.639 118.845  1.00  0.00           O
ATOM   6499  N   LEU A 412     103.973  86.999 120.925  1.00  0.00           N
ATOM   6501  CA  LEU A 412     104.203  85.609 121.255  1.00  0.00           C
ATOM   6503  CB  LEU A 412     104.963  85.519 122.595  1.00  0.00           C
ATOM   6506  CG  LEU A 412     105.263  84.099 123.135  1.00  0.00           C
ATOM   6508  CD1 LEU A 412     106.063  83.269 122.135  1.00  0.00           C
ATOM   6512  CD2 LEU A 412     106.003  84.189 124.475  1.00  0.00           C
ATOM   6516  C   LEU A 412     102.933  84.779 121.295  1.00  0.00           C
ATOM   6517  O   LEU A 412     102.843  83.719 120.685  1.00  0.00           O
ATOM   6518  N   PHE A 413     101.873  85.269 121.975  1.00  0.00           N
ATOM   6520  CA  PHE A 413     100.583  84.599 121.975  1.00  0.00           C
ATOM   6522  CB  PHE A 413      99.623  85.229 123.035  1.00  0.00           C
ATOM   6525  CG  PHE A 413      98.263  84.549 123.145  1.00  0.00           C
ATOM   6526  CD1 PHE A 413      98.133  83.139 123.035  1.00  0.00           C
ATOM   6528  CE1 PHE A 413      96.883  82.529 123.175  1.00  0.00           C
ATOM   6530  CZ  PHE A 413      95.743  83.299 123.445  1.00  0.00           C
ATOM   6532  CD2 PHE A 413      97.113  85.299 123.435  1.00  0.00           C
ATOM   6534  CE2 PHE A 413      95.863  84.689 123.585  1.00  0.00           C
ATOM   6536  C   PHE A 413      99.933  84.519 120.605  1.00  0.00           C
ATOM   6537  O   PHE A 413      99.453  83.459 120.195  1.00  0.00           O
ATOM   6538  N   ALA A 414      99.963  85.619 119.825  1.00  0.00           N
ATOM   6540  CA  ALA A 414      99.463  85.659 118.465  1.00  0.00           C
ATOM   6542  CB  ALA A 414      99.633  87.089 117.915  1.00  0.00           C
ATOM   6546  C   ALA A 414     100.153  84.659 117.535  1.00  0.00           C
ATOM   6547  O   ALA A 414      99.533  83.889 116.815  1.00  0.00           O
ATOM   6548  N   THR A 415     101.493  84.589 117.595  1.00  0.00           N
ATOM   6550  CA  THR A 415     102.273  83.639 116.825  1.00  0.00           C
ATOM   6552  CB  THR A 415     103.763  83.939 116.915  1.00  0.00           C
ATOM   6554  OG1 THR A 415     104.013  85.109 116.145  1.00  0.00           O
ATOM   6556  CG2 THR A 415     104.663  82.839 116.325  1.00  0.00           C
ATOM   6560  C   THR A 415     101.953  82.179 117.095  1.00  0.00           C
ATOM   6561  O   THR A 415     101.853  81.389 116.155  1.00  0.00           O
ATOM   6562  N   ARG A 416     101.733  81.789 118.375  1.00  0.00           N
ATOM   6564  CA  ARG A 416     101.213  80.469 118.705  1.00  0.00           C
ATOM   6566  CB  ARG A 416     101.053  80.299 120.225  1.00  0.00           C
ATOM   6569  CG  ARG A 416     102.383  80.339 120.965  1.00  0.00           C
ATOM   6572  CD  ARG A 416     102.203  80.179 122.475  1.00  0.00           C
ATOM   6575  NE  ARG A 416     101.933  78.729 122.735  1.00  0.00           N
ATOM   6577  CZ  ARG A 416     101.563  78.279 123.915  1.00  0.00           C
ATOM   6578  NH1 ARG A 416     101.163  79.069 124.885  1.00  0.00           N
ATOM   6581  NH2 ARG A 416     101.613  76.999 124.205  1.00  0.00           N
ATOM   6584  C   ARG A 416      99.853  80.119 118.135  1.00  0.00           C
ATOM   6585  O   ARG A 416      99.673  79.039 117.585  1.00  0.00           O
ATOM   6586  N   GLN A 417      98.873  81.059 118.225  1.00  0.00           N
ATOM   6588  CA  GLN A 417      97.553  80.879 117.625  1.00  0.00           C
ATOM   6590  CB  GLN A 417      96.613  82.069 117.935  1.00  0.00           C
ATOM   6593  CG  GLN A 417      96.293  82.299 119.425  1.00  0.00           C
ATOM   6596  CD  GLN A 417      95.623  83.669 119.615  1.00  0.00           C
ATOM   6597  OE1 GLN A 417      94.483  83.909 119.195  1.00  0.00           O
ATOM   6598  NE2 GLN A 417      96.343  84.619 120.245  1.00  0.00           N
ATOM   6601  C   GLN A 417      97.643  80.699 116.125  1.00  0.00           C
ATOM   6602  O   GLN A 417      97.093  79.769 115.555  1.00  0.00           O
ATOM   6603  N   THR A 418      98.483  81.539 115.475  1.00  0.00           N
ATOM   6605  CA  THR A 418      98.793  81.449 114.055  1.00  0.00           C
ATOM   6607  CB  THR A 418      99.723  82.589 113.625  1.00  0.00           C
ATOM   6609  OG1 THR A 418      99.063  83.849 113.695  1.00  0.00           O
ATOM   6611  CG2 THR A 418     100.193  82.449 112.165  1.00  0.00           C
ATOM   6615  C   THR A 418      99.403  80.119 113.655  1.00  0.00           C
ATOM   6616  O   THR A 418      99.053  79.529 112.635  1.00  0.00           O
ATOM   6617  N   LEU A 419     100.363  79.599 114.445  1.00  0.00           N
ATOM   6619  CA  LEU A 419     101.043  78.339 114.175  1.00  0.00           C
ATOM   6621  CB  LEU A 419     102.233  78.209 115.155  1.00  0.00           C
ATOM   6624  CG  LEU A 419     103.263  77.109 114.865  1.00  0.00           C
ATOM   6626  CD1 LEU A 419     103.753  77.119 113.405  1.00  0.00           C
ATOM   6630  CD2 LEU A 419     104.463  77.279 115.805  1.00  0.00           C
ATOM   6634  C   LEU A 419     100.123  77.109 114.195  1.00  0.00           C
ATOM   6635  O   LEU A 419     100.203  76.229 113.335  1.00  0.00           O
ATOM   6636  N   LEU A 420      99.193  77.029 115.175  1.00  0.00           N
ATOM   6638  CA  LEU A 420      98.163  76.009 115.255  1.00  0.00           C
ATOM   6640  CB  LEU A 420      97.303  76.189 116.535  1.00  0.00           C
ATOM   6643  CG  LEU A 420      98.013  75.879 117.865  1.00  0.00           C
ATOM   6645  CD1 LEU A 420      97.083  76.219 119.035  1.00  0.00           C
ATOM   6649  CD2 LEU A 420      98.433  74.409 117.955  1.00  0.00           C
ATOM   6653  C   LEU A 420      97.213  75.999 114.065  1.00  0.00           C
ATOM   6654  O   LEU A 420      96.893  74.939 113.515  1.00  0.00           O
ATOM   6655  N   ASP A 421      96.783  77.189 113.625  1.00  0.00           N
ATOM   6657  CA  ASP A 421      95.993  77.369 112.435  1.00  0.00           C
ATOM   6659  CB  ASP A 421      95.573  78.869 112.375  1.00  0.00           C
ATOM   6662  CG  ASP A 421      94.493  79.219 113.385  1.00  0.00           C
ATOM   6663  OD1 ASP A 421      93.953  78.309 114.065  1.00  0.00           O
ATOM   6664  OD2 ASP A 421      94.113  80.419 113.465  1.00  0.00           O
ATOM   6665  C   ASP A 421      96.733  76.899 111.175  1.00  0.00           C
ATOM   6666  O   ASP A 421      96.213  76.119 110.375  1.00  0.00           O
ATOM   6667  N   LEU A 422      98.033  77.259 111.015  1.00  0.00           N
ATOM   6669  CA  LEU A 422      98.883  76.749 109.935  1.00  0.00           C
ATOM   6671  CB  LEU A 422     100.283  77.429 109.935  1.00  0.00           C
ATOM   6674  CG  LEU A 422     100.283  78.919 109.555  1.00  0.00           C
ATOM   6676  CD1 LEU A 422     101.673  79.529 109.795  1.00  0.00           C
ATOM   6680  CD2 LEU A 422      99.813  79.139 108.105  1.00  0.00           C
ATOM   6684  C   LEU A 422      99.083  75.239 109.935  1.00  0.00           C
ATOM   6685  O   LEU A 422      99.033  74.589 108.895  1.00  0.00           O
ATOM   6686  N   ASN A 423      99.303  74.639 111.115  1.00  0.00           N
ATOM   6688  CA  ASN A 423      99.303  73.199 111.305  1.00  0.00           C
ATOM   6690  CB  ASN A 423      99.773  72.849 112.735  1.00  0.00           C
ATOM   6693  CG  ASN A 423     101.293  72.689 112.725  1.00  0.00           C
ATOM   6694  OD1 ASN A 423     102.083  73.619 112.855  1.00  0.00           O
ATOM   6695  ND2 ASN A 423     101.753  71.429 112.595  1.00  0.00           N
ATOM   6698  C   ASN A 423      97.983  72.509 110.975  1.00  0.00           C
ATOM   6699  O   ASN A 423      97.993  71.479 110.305  1.00  0.00           O
ATOM   6700  N   TYR A 424      96.823  73.079 111.365  1.00  0.00           N
ATOM   6702  CA  TYR A 424      95.513  72.659 110.895  1.00  0.00           C
ATOM   6704  CB  TYR A 424      94.373  73.419 111.645  1.00  0.00           C
ATOM   6707  CG  TYR A 424      92.993  73.219 111.035  1.00  0.00           C
ATOM   6708  CD1 TYR A 424      92.343  71.979 111.125  1.00  0.00           C
ATOM   6710  CE1 TYR A 424      91.093  71.789 110.505  1.00  0.00           C
ATOM   6712  CZ  TYR A 424      90.473  72.839 109.825  1.00  0.00           C
ATOM   6713  OH  TYR A 424      89.223  72.669 109.195  1.00  0.00           O
ATOM   6715  CD2 TYR A 424      92.373  74.269 110.335  1.00  0.00           C
ATOM   6717  CE2 TYR A 424      91.133  74.069 109.715  1.00  0.00           C
ATOM   6719  C   TYR A 424      95.323  72.729 109.385  1.00  0.00           C
ATOM   6720  O   TYR A 424      94.873  71.779 108.755  1.00  0.00           O
ATOM   6721  N   ALA A 425      95.713  73.869 108.765  1.00  0.00           N
ATOM   6723  CA  ALA A 425      95.663  74.079 107.335  1.00  0.00           C
ATOM   6725  CB  ALA A 425      96.153  75.499 106.995  1.00  0.00           C
ATOM   6729  C   ALA A 425      96.483  73.059 106.555  1.00  0.00           C
ATOM   6730  O   ALA A 425      96.013  72.499 105.565  1.00  0.00           O
ATOM   6731  N   ARG A 426      97.713  72.749 107.035  1.00  0.00           N
ATOM   6733  CA  ARG A 426      98.513  71.679 106.465  1.00  0.00           C
ATOM   6735  CB  ARG A 426      99.923  71.639 107.105  1.00  0.00           C
ATOM   6738  CG  ARG A 426     100.783  70.469 106.585  1.00  0.00           C
ATOM   6741  CD  ARG A 426     102.273  70.599 106.855  1.00  0.00           C
ATOM   6744  NE  ARG A 426     102.413  70.539 108.335  1.00  0.00           N
ATOM   6746  CZ  ARG A 426     103.573  70.739 108.955  1.00  0.00           C
ATOM   6747  NH1 ARG A 426     104.693  71.009 108.315  1.00  0.00           N
ATOM   6750  NH2 ARG A 426     103.663  70.709 110.255  1.00  0.00           N
ATOM   6753  C   ARG A 426      97.893  70.289 106.515  1.00  0.00           C
ATOM   6754  O   ARG A 426      97.903  69.579 105.505  1.00  0.00           O
ATOM   6755  N   GLN A 427      97.323  69.839 107.645  1.00  0.00           N
ATOM   6757  CA  GLN A 427      96.633  68.549 107.685  1.00  0.00           C
ATOM   6759  CB  GLN A 427      96.403  67.999 109.125  1.00  0.00           C
ATOM   6762  CG  GLN A 427      95.673  68.949 110.115  1.00  0.00           C
ATOM   6765  CD  GLN A 427      95.853  68.499 111.565  1.00  0.00           C
ATOM   6766  OE1 GLN A 427      96.413  67.449 111.855  1.00  0.00           O
ATOM   6767  NE2 GLN A 427      95.383  69.339 112.525  1.00  0.00           N
ATOM   6770  C   GLN A 427      95.393  68.459 106.805  1.00  0.00           C
ATOM   6771  O   GLN A 427      95.183  67.469 106.115  1.00  0.00           O
ATOM   6772  N   VAL A 428      94.583  69.539 106.735  1.00  0.00           N
ATOM   6774  CA  VAL A 428      93.493  69.699 105.775  1.00  0.00           C
ATOM   6776  CB  VAL A 428      92.753  71.019 106.005  1.00  0.00           C
ATOM   6778  CG1 VAL A 428      91.763  71.369 104.875  1.00  0.00           C
ATOM   6782  CG2 VAL A 428      91.983  70.939 107.335  1.00  0.00           C
ATOM   6786  C   VAL A 428      93.953  69.619 104.335  1.00  0.00           C
ATOM   6787  O   VAL A 428      93.363  68.919 103.515  1.00  0.00           O
ATOM   6788  N   ASN A 429      95.053  70.309 103.985  1.00  0.00           N
ATOM   6790  CA  ASN A 429      95.633  70.269 102.655  1.00  0.00           C
ATOM   6792  CB  ASN A 429      96.733  71.349 102.565  1.00  0.00           C
ATOM   6795  CG  ASN A 429      97.203  71.569 101.135  1.00  0.00           C
ATOM   6796  OD1 ASN A 429      98.383  71.489 100.805  1.00  0.00           O
ATOM   6797  ND2 ASN A 429      96.243  71.849 100.225  1.00  0.00           N
ATOM   6800  C   ASN A 429      96.113  68.889 102.225  1.00  0.00           C
ATOM   6801  O   ASN A 429      95.853  68.459 101.095  1.00  0.00           O
ATOM   6802  N   GLU A 430      96.763  68.129 103.125  1.00  0.00           N
ATOM   6804  CA  GLU A 430      97.093  66.729 102.905  1.00  0.00           C
ATOM   6806  CB  GLU A 430      97.953  66.189 104.085  1.00  0.00           C
ATOM   6809  CG  GLU A 430      99.393  66.739 104.075  1.00  0.00           C
ATOM   6812  CD  GLU A 430     100.163  66.339 102.825  1.00  0.00           C
ATOM   6813  OE1 GLU A 430      99.893  65.259 102.235  1.00  0.00           O
ATOM   6814  OE2 GLU A 430     101.043  67.139 102.415  1.00  0.00           O
ATOM   6815  C   GLU A 430      95.903  65.799 102.675  1.00  0.00           C
ATOM   6816  O   GLU A 430      95.913  64.959 101.775  1.00  0.00           O
ATOM   6817  N   ILE A 431      94.803  65.949 103.465  1.00  0.00           N
ATOM   6819  CA  ILE A 431      93.543  65.239 103.225  1.00  0.00           C
ATOM   6821  CB  ILE A 431      92.543  65.509 104.355  1.00  0.00           C
ATOM   6823  CG2 ILE A 431      91.153  64.919 104.045  1.00  0.00           C
ATOM   6827  CG1 ILE A 431      93.063  64.929 105.685  1.00  0.00           C
ATOM   6830  CD  ILE A 431      92.453  65.589 106.915  1.00  0.00           C
ATOM   6834  C   ILE A 431      92.913  65.579 101.885  1.00  0.00           C
ATOM   6835  O   ILE A 431      92.513  64.709 101.115  1.00  0.00           O
ATOM   6836  N   SER A 432      92.853  66.879 101.545  1.00  0.00           N
ATOM   6838  CA  SER A 432      92.393  67.339 100.245  1.00  0.00           C
ATOM   6840  CB  SER A 432      92.313  68.869 100.185  1.00  0.00           C
ATOM   6843  OG  SER A 432      91.393  69.349 101.155  1.00  0.00           O
ATOM   6845  C   SER A 432      93.203  66.849  99.065  1.00  0.00           C
ATOM   6846  O   SER A 432      92.643  66.399  98.075  1.00  0.00           O
ATOM   6847  N   LEU A 433      94.553  66.869  99.145  1.00  0.00           N
ATOM   6849  CA  LEU A 433      95.453  66.299  98.145  1.00  0.00           C
ATOM   6851  CB  LEU A 433      96.933  66.579  98.525  1.00  0.00           C
ATOM   6854  CG  LEU A 433      98.013  66.049  97.545  1.00  0.00           C
ATOM   6856  CD1 LEU A 433      97.843  66.569  96.105  1.00  0.00           C
ATOM   6860  CD2 LEU A 433      99.413  66.419  98.075  1.00  0.00           C
ATOM   6864  C   LEU A 433      95.263  64.799  97.955  1.00  0.00           C
ATOM   6865  O   LEU A 433      95.183  64.299  96.845  1.00  0.00           O
ATOM   6866  N   TYR A 434      95.123  64.059  99.075  1.00  0.00           N
ATOM   6868  CA  TYR A 434      94.823  62.639  99.095  1.00  0.00           C
ATOM   6870  CB  TYR A 434      94.903  62.119 100.565  1.00  0.00           C
ATOM   6873  CG  TYR A 434      94.383  60.709 100.725  1.00  0.00           C
ATOM   6874  CD1 TYR A 434      95.233  59.599 100.615  1.00  0.00           C
ATOM   6876  CE1 TYR A 434      94.703  58.309 100.695  1.00  0.00           C
ATOM   6878  CZ  TYR A 434      93.323  58.109 100.845  1.00  0.00           C
ATOM   6879  OH  TYR A 434      92.773  56.819 100.925  1.00  0.00           O
ATOM   6881  CD2 TYR A 434      93.013  60.509 100.915  1.00  0.00           C
ATOM   6883  CE2 TYR A 434      92.473  59.209 100.915  1.00  0.00           C
ATOM   6885  C   TYR A 434      93.513  62.269  98.415  1.00  0.00           C
ATOM   6886  O   TYR A 434      93.433  61.279  97.705  1.00  0.00           O
ATOM   6887  N   THR A 435      92.463  63.079  98.635  1.00  0.00           N
ATOM   6889  CA  THR A 435      91.143  62.889  98.055  1.00  0.00           C
ATOM   6891  CB  THR A 435      90.093  63.649  98.875  1.00  0.00           C
ATOM   6893  OG1 THR A 435      90.163  63.309 100.255  1.00  0.00           O
ATOM   6895  CG2 THR A 435      88.643  63.379  98.445  1.00  0.00           C
ATOM   6899  C   THR A 435      91.063  63.379  96.615  1.00  0.00           C
ATOM   6900  O   THR A 435      90.123  63.089  95.895  1.00  0.00           O
ATOM   6901  N   ALA A 436      92.053  64.169  96.125  1.00  0.00           N
ATOM   6903  CA  ALA A 436      91.993  64.779  94.825  1.00  0.00           C
ATOM   6905  CB  ALA A 436      92.593  66.199  94.915  1.00  0.00           C
ATOM   6909  C   ALA A 436      92.743  63.989  93.755  1.00  0.00           C
ATOM   6910  O   ALA A 436      92.663  64.339  92.585  1.00  0.00           O
ATOM   6911  N   LEU A 437      93.473  62.929  94.145  1.00  0.00           N
ATOM   6913  CA  LEU A 437      94.273  62.089  93.265  1.00  0.00           C
ATOM   6915  CB  LEU A 437      95.623  61.749  93.955  1.00  0.00           C
ATOM   6918  CG  LEU A 437      96.593  62.939  94.065  1.00  0.00           C
ATOM   6920  CD1 LEU A 437      97.693  62.669  95.095  1.00  0.00           C
ATOM   6924  CD2 LEU A 437      97.203  63.259  92.695  1.00  0.00           C
ATOM   6928  C   LEU A 437      93.513  60.789  92.865  1.00  0.00           C
ATOM   6929  OT1 LEU A 437      92.293  60.899  92.585  1.00  0.00           O
ATOM   6930  OT2 LEU A 437      94.133  59.689  92.835  1.00  0.00           O
ATOM   6931  NH3 POPEB 438     106.763  94.659  64.995  1.00  0.00           N
ATOM   6935  C12 POPEB 438     107.043  93.179  64.775  1.00  0.00           C
ATOM   6938  C11 POPEB 438     106.203  92.479  63.675  1.00  0.00           C
ATOM   6941  P   POPEB 438     105.853  89.859  63.995  1.00  0.00           P
ATOM   6942  O13 POPEB 438     106.183  88.609  63.255  1.00  0.00           O
ATOM   6943  O14 POPEB 438     105.923  89.779  65.475  1.00  0.00           O
ATOM   6944  O11 POPEB 438     104.363  90.239  63.645  1.00  0.00           O
ATOM   6945  O12 POPEB 438     106.643  91.129  63.485  1.00  0.00           O
ATOM   6946  C1  POPEB 438     103.503  89.309  62.995  1.00  0.00           C
ATOM   6949  C2  POPEB 438     103.613  89.359  61.445  1.00  0.00           C
ATOM   6951  O21 POPEB 438     103.153  90.639  60.995  1.00  0.00           O
ATOM   6952  C21 POPEB 438     103.653  91.069  59.845  1.00  0.00           C
ATOM   6953  O22 POPEB 438     104.503  90.529  59.175  1.00  0.00           O
ATOM   6954  C22 POPEB 438     102.903  92.379  59.495  1.00  0.00           C
ATOM   6957  C3  POPEB 438     102.733  88.229  60.825  1.00  0.00           C
ATOM   6960  O31 POPEB 438     102.853  88.149  59.395  1.00  0.00           O
ATOM   6961  C31 POPEB 438     103.933  87.509  58.965  1.00  0.00           C
ATOM   6962  O32 POPEB 438     104.723  86.899  59.685  1.00  0.00           O
ATOM   6963  C32 POPEB 438     104.083  87.709  57.465  1.00  0.00           C
ATOM   6966  C23 POPEB 438     103.793  93.459  58.845  1.00  0.00           C
ATOM   6969  C24 POPEB 438     103.873  93.379  57.325  1.00  0.00           C
ATOM   6972  C25 POPEB 438     102.633  93.799  56.515  1.00  0.00           C
ATOM   6975  C26 POPEB 438     102.913  93.659  55.005  1.00  0.00           C
ATOM   6978  C27 POPEB 438     101.883  94.349  54.095  1.00  0.00           C
ATOM   6981  C28 POPEB 438     102.103  94.039  52.595  1.00  0.00           C
ATOM   6984  C29 POPEB 438     103.333  94.689  52.015  1.00  0.00           C
ATOM   6986 0C21 POPEB 438     103.533  95.029  50.725  1.00  0.00           C
ATOM   6988 1C21 POPEB 438     102.583  94.819  49.565  1.00  0.00           C
ATOM   6991 2C21 POPEB 438     102.393  96.059  48.665  1.00  0.00           C
ATOM   6994 3C21 POPEB 438     101.603  97.189  49.355  1.00  0.00           C
ATOM   6997 4C21 POPEB 438     101.263  98.389  48.455  1.00  0.00           C
ATOM   7000 5C21 POPEB 438     100.443  98.069  47.185  1.00  0.00           C
ATOM   7003 6C21 POPEB 438      99.163  97.249  47.455  1.00  0.00           C
ATOM   7006 7C21 POPEB 438      98.303  97.089  46.205  1.00  0.00           C
ATOM   7009 8C21 POPEB 438      97.153  96.089  46.355  1.00  0.00           C
ATOM   7013  C33 POPEB 438     103.123  86.829  56.635  1.00  0.00           C
ATOM   7016  C34 POPEB 438     103.253  87.099  55.125  1.00  0.00           C
ATOM   7019  C35 POPEB 438     102.343  86.229  54.245  1.00  0.00           C
ATOM   7022  C36 POPEB 438     100.853  86.419  54.525  1.00  0.00           C
ATOM   7025  C37 POPEB 438      99.973  85.889  53.385  1.00  0.00           C
ATOM   7028  C38 POPEB 438      98.503  85.739  53.795  1.00  0.00           C
ATOM   7031  C39 POPEB 438      97.613  86.919  53.375  1.00  0.00           C
ATOM   7034 0C31 POPEB 438      97.273  86.879  51.875  1.00  0.00           C
ATOM   7037 1C31 POPEB 438      96.143  87.849  51.525  1.00  0.00           C
ATOM   7040 2C31 POPEB 438      95.513  87.559  50.165  1.00  0.00           C
ATOM   7043 3C31 POPEB 438      94.093  88.089  50.095  1.00  0.00           C
ATOM   7046 4C31 POPEB 438      93.353  87.609  48.845  1.00  0.00           C
ATOM   7049 5C31 POPEB 438      91.883  88.019  48.875  1.00  0.00           C
ATOM   7052 6C31 POPEB 438      91.033  87.349  47.805  1.00  0.00           C
ATOM   7056  NH3 POPEC 439      38.553  89.499  24.085  1.00  0.00           N
ATOM   7060  C12 POPEC 439      37.513  88.459  23.875  1.00  0.00           C
ATOM   7063  C11 POPEC 439      36.343  88.979  23.025  1.00  0.00           C
ATOM   7066  P   POPEC 439      34.403  87.299  23.655  1.00  0.00           P
ATOM   7067  O13 POPEC 439      33.053  87.749  23.275  1.00  0.00           O
ATOM   7068  O14 POPEC 439      34.713  85.849  23.595  1.00  0.00           O
ATOM   7069  O11 POPEC 439      34.803  87.859  25.085  1.00  0.00           O
ATOM   7070  O12 POPEC 439      35.423  87.949  22.655  1.00  0.00           O
ATOM   7071  C1  POPEC 439      33.793  88.049  26.095  1.00  0.00           C
ATOM   7074  C2  POPEC 439      33.283  86.679  26.645  1.00  0.00           C
ATOM   7076  O21 POPEC 439      32.533  86.789  27.865  1.00  0.00           O
ATOM   7077  C21 POPEC 439      31.293  87.239  27.775  1.00  0.00           C
ATOM   7078  O22 POPEC 439      30.823  87.909  26.865  1.00  0.00           O
ATOM   7079  C22 POPEC 439      30.483  86.689  28.955  1.00  0.00           C
ATOM   7082  C3  POPEC 439      34.463  85.719  26.935  1.00  0.00           C
ATOM   7085  O31 POPEC 439      33.953  84.379  27.095  1.00  0.00           O
ATOM   7086  C31 POPEC 439      33.633  84.089  28.355  1.00  0.00           C
ATOM   7087  O32 POPEC 439      34.163  84.529  29.345  1.00  0.00           O
ATOM   7088  C32 POPEC 439      32.443  83.129  28.345  1.00  0.00           C
ATOM   7091  C23 POPEC 439      29.633  87.769  29.645  1.00  0.00           C
ATOM   7094  C24 POPEC 439      28.823  87.239  30.845  1.00  0.00           C
ATOM   7097  C25 POPEC 439      29.653  86.709  32.025  1.00  0.00           C
ATOM   7100  C26 POPEC 439      28.793  86.499  33.275  1.00  0.00           C
ATOM   7103  C27 POPEC 439      29.623  86.189  34.535  1.00  0.00           C
ATOM   7106  C28 POPEC 439      28.773  85.899  35.795  1.00  0.00           C
ATOM   7109  C29 POPEC 439      28.143  87.139  36.385  1.00  0.00           C
ATOM   7111 0C21 POPEC 439      28.213  87.539  37.675  1.00  0.00           C
ATOM   7113 1C21 POPEC 439      28.883  86.789  38.805  1.00  0.00           C
ATOM   7116 2C21 POPEC 439      28.093  86.849  40.135  1.00  0.00           C
ATOM   7119 3C21 POPEC 439      28.123  88.229  40.805  1.00  0.00           C
ATOM   7122 4C21 POPEC 439      27.843  88.169  42.325  1.00  0.00           C
ATOM   7125 5C21 POPEC 439      26.403  87.789  42.695  1.00  0.00           C
ATOM   7128 6C21 POPEC 439      26.183  87.779  44.215  1.00  0.00           C
ATOM   7131 7C21 POPEC 439      24.753  87.379  44.605  1.00  0.00           C
ATOM   7134 8C21 POPEC 439      24.463  87.409  46.105  1.00  0.00           C
ATOM   7138  C33 POPEC 439      31.773  83.039  29.735  1.00  0.00           C
ATOM   7141  C34 POPEC 439      30.633  82.019  29.805  1.00  0.00           C
ATOM   7144  C35 POPEC 439      29.923  82.099  31.155  1.00  0.00           C
ATOM   7147  C36 POPEC 439      28.633  81.269  31.225  1.00  0.00           C
ATOM   7150  C37 POPEC 439      27.693  81.789  32.325  1.00  0.00           C
ATOM   7153  C38 POPEC 439      26.353  81.059  32.385  1.00  0.00           C
ATOM   7156  C39 POPEC 439      26.323  79.939  33.435  1.00  0.00           C
ATOM   7159 0C31 POPEC 439      24.933  79.309  33.565  1.00  0.00           C
ATOM   7162 1C31 POPEC 439      24.883  78.199  34.635  1.00  0.00           C
ATOM   7165 2C31 POPEC 439      23.503  77.529  34.765  1.00  0.00           C
ATOM   7168 3C31 POPEC 439      22.973  76.859  33.485  1.00  0.00           C
ATOM   7171 4C31 POPEC 439      23.833  75.709  32.935  1.00  0.00           C
ATOM   7174 5C31 POPEC 439      23.273  75.149  31.625  1.00  0.00           C
ATOM   7177 6C31 POPEC 439      24.013  73.919  31.105  1.00  0.00           C
ATOM   7181  NH3 POPED 440      34.703  63.209  20.705  1.00  0.00           N
ATOM   7185  C12 POPED 440      33.763  64.359  20.975  1.00  0.00           C
ATOM   7188  C11 POPED 440      34.433  65.709  20.635  1.00  0.00           C
ATOM   7191  P   POPED 440      33.373  67.629  22.135  1.00  0.00           P
ATOM   7192  O13 POPED 440      34.493  68.589  22.265  1.00  0.00           O
ATOM   7193  O14 POPED 440      32.013  68.189  22.195  1.00  0.00           O
ATOM   7194  O11 POPED 440      33.603  66.579  23.285  1.00  0.00           O
ATOM   7195  O12 POPED 440      33.533  66.789  20.825  1.00  0.00           O
ATOM   7196  C1  POPED 440      32.613  66.139  24.215  1.00  0.00           C
ATOM   7199  C2  POPED 440      32.863  66.749  25.615  1.00  0.00           C
ATOM   7201  O21 POPED 440      32.123  66.069  26.635  1.00  0.00           O
ATOM   7202  C21 POPED 440      30.833  66.319  26.655  1.00  0.00           C
ATOM   7203  O22 POPED 440      30.163  66.789  25.755  1.00  0.00           O
ATOM   7204  C22 POPED 440      30.303  66.049  28.055  1.00  0.00           C
ATOM   7207  C3  POPED 440      32.683  68.289  25.675  1.00  0.00           C
ATOM   7210  O31 POPED 440      33.103  68.829  26.945  1.00  0.00           O
ATOM   7211  C31 POPED 440      34.383  69.159  27.025  1.00  0.00           C
ATOM   7212  O32 POPED 440      35.203  69.009  26.115  1.00  0.00           O
ATOM   7213  C32 POPED 440      34.633  69.889  28.345  1.00  0.00           C
ATOM   7216  C23 POPED 440      30.683  67.189  29.035  1.00  0.00           C
ATOM   7219  C24 POPED 440      29.763  67.259  30.255  1.00  0.00           C
ATOM   7222  C25 POPED 440      29.773  65.969  31.075  1.00  0.00           C
ATOM   7225  C26 POPED 440      31.043  65.679  31.895  1.00  0.00           C
ATOM   7228  C27 POPED 440      30.913  64.309  32.605  1.00  0.00           C
ATOM   7231  C28 POPED 440      32.073  63.859  33.495  1.00  0.00           C
ATOM   7234  C29 POPED 440      32.193  64.709  34.745  1.00  0.00           C
ATOM   7236 0C21 POPED 440      31.863  64.339  35.995  1.00  0.00           C
ATOM   7238 1C21 POPED 440      31.263  63.029  36.435  1.00  0.00           C
ATOM   7241 2C21 POPED 440      30.073  63.219  37.395  1.00  0.00           C
ATOM   7244 3C21 POPED 440      30.443  63.819  38.755  1.00  0.00           C
ATOM   7247 4C21 POPED 440      29.203  64.029  39.635  1.00  0.00           C
ATOM   7250 5C21 POPED 440      29.513  64.749  40.955  1.00  0.00           C
ATOM   7253 6C21 POPED 440      28.233  65.139  41.695  1.00  0.00           C
ATOM   7256 7C21 POPED 440      28.493  65.839  43.035  1.00  0.00           C
ATOM   7259 8C21 POPED 440      27.213  66.309  43.715  1.00  0.00           C
ATOM   7263  C33 POPED 440      36.093  69.849  28.865  1.00  0.00           C
ATOM   7266  C34 POPED 440      36.343  70.849  30.015  1.00  0.00           C
ATOM   7269  C35 POPED 440      37.833  70.979  30.385  1.00  0.00           C
ATOM   7272  C36 POPED 440      38.413  69.739  31.095  1.00  0.00           C
ATOM   7275  C37 POPED 440      38.503  69.869  32.625  1.00  0.00           C
ATOM   7278  C38 POPED 440      39.143  68.619  33.245  1.00  0.00           C
ATOM   7281  C39 POPED 440      39.393  68.699  34.765  1.00  0.00           C
ATOM   7284 0C31 POPED 440      40.033  67.399  35.285  1.00  0.00           C
ATOM   7287 1C31 POPED 440      40.343  67.439  36.775  1.00  0.00           C
ATOM   7290 2C31 POPED 440      41.093  66.179  37.245  1.00  0.00           C
ATOM   7293 3C31 POPED 440      41.363  66.149  38.755  1.00  0.00           C
ATOM   7296 4C31 POPED 440      42.383  67.199  39.215  1.00  0.00           C
ATOM   7299 5C31 POPED 440      42.613  67.189  40.725  1.00  0.00           C
ATOM   7302 6C31 POPED 440      43.573  68.279  41.195  1.00  0.00           C
ATOM   7306  NH3 POPEE 441     122.693  54.249  22.125  1.00  0.00           N
ATOM   7310  C12 POPEE 441     121.433  54.949  21.685  1.00  0.00           C
ATOM   7313  C11 POPEE 441     121.073  56.119  22.605  1.00  0.00           C
ATOM   7316  P   POPEE 441     119.113  57.679  23.285  1.00  0.00           P
ATOM   7317  O13 POPEE 441     120.063  58.799  23.465  1.00  0.00           O
ATOM   7318  O14 POPEE 441     117.803  58.069  22.755  1.00  0.00           O
ATOM   7319  O11 POPEE 441     118.883  57.019  24.695  1.00  0.00           O
ATOM   7320  O12 POPEE 441     119.723  56.519  22.395  1.00  0.00           O
ATOM   7321  C1  POPEE 441     117.703  56.219  24.835  1.00  0.00           C
ATOM   7324  C2  POPEE 441     116.503  57.009  25.415  1.00  0.00           C
ATOM   7326  O21 POPEE 441     116.683  57.189  26.825  1.00  0.00           O
ATOM   7327  C21 POPEE 441     116.943  58.389  27.265  1.00  0.00           C
ATOM   7328  O22 POPEE 441     117.263  59.349  26.565  1.00  0.00           O
ATOM   7329  C22 POPEE 441     116.623  58.409  28.775  1.00  0.00           C
ATOM   7332  C3  POPEE 441     115.193  56.219  25.175  1.00  0.00           C
ATOM   7335  O31 POPEE 441     114.023  57.029  25.425  1.00  0.00           O
ATOM   7336  C31 POPEE 441     112.923  56.539  24.825  1.00  0.00           C
ATOM   7337  O32 POPEE 441     112.883  55.489  24.205  1.00  0.00           O
ATOM   7338  C32 POPEE 441     111.783  57.549  24.955  1.00  0.00           C
ATOM   7341  C23 POPEE 441     117.793  58.389  29.805  1.00  0.00           C
ATOM   7344  C24 POPEE 441     117.233  58.409  31.245  1.00  0.00           C
ATOM   7347  C25 POPEE 441     118.273  58.599  32.365  1.00  0.00           C
ATOM   7350  C26 POPEE 441     117.673  58.719  33.785  1.00  0.00           C
ATOM   7353  C27 POPEE 441     116.673  59.889  33.915  1.00  0.00           C
ATOM   7356  C28 POPEE 441     116.703  60.619  35.275  1.00  0.00           C
ATOM   7359  C29 POPEE 441     115.833  61.849  35.205  1.00  0.00           C
ATOM   7361 0C21 POPEE 441     115.113  62.419  36.185  1.00  0.00           C
ATOM   7363 1C21 POPEE 441     115.013  62.009  37.635  1.00  0.00           C
ATOM   7366 2C21 POPEE 441     115.663  63.049  38.575  1.00  0.00           C
ATOM   7369 3C21 POPEE 441     115.173  62.929  40.025  1.00  0.00           C
ATOM   7372 4C21 POPEE 441     115.803  63.979  40.945  1.00  0.00           C
ATOM   7375 5C21 POPEE 441     115.103  64.099  42.305  1.00  0.00           C
ATOM   7378 6C21 POPEE 441     115.813  65.049  43.275  1.00  0.00           C
ATOM   7381 7C21 POPEE 441     114.943  65.429  44.475  1.00  0.00           C
ATOM   7384 8C21 POPEE 441     115.723  66.139  45.595  1.00  0.00           C
ATOM   7388  C33 POPEE 441     111.533  58.089  26.395  1.00  0.00           C
ATOM   7391  C34 POPEE 441     110.583  57.199  27.205  1.00  0.00           C
ATOM   7394  C35 POPEE 441     110.113  57.799  28.545  1.00  0.00           C
ATOM   7397  C36 POPEE 441     109.163  58.999  28.435  1.00  0.00           C
ATOM   7400  C37 POPEE 441     108.403  59.279  29.745  1.00  0.00           C
ATOM   7403  C38 POPEE 441     107.663  60.629  29.725  1.00  0.00           C
ATOM   7406  C39 POPEE 441     107.113  61.099  31.085  1.00  0.00           C
ATOM   7409 0C31 POPEE 441     105.893  60.299  31.555  1.00  0.00           C
ATOM   7412 1C31 POPEE 441     105.193  60.899  32.795  1.00  0.00           C
ATOM   7415 2C31 POPEE 441     103.773  60.339  32.965  1.00  0.00           C
ATOM   7418 3C31 POPEE 441     102.953  60.959  34.115  1.00  0.00           C
ATOM   7421 4C31 POPEE 441     103.023  60.139  35.405  1.00  0.00           C
ATOM   7424 5C31 POPEE 441     102.023  60.619  36.475  1.00  0.00           C
ATOM   7427 6C31 POPEE 441     101.993  59.729  37.725  1.00  0.00           C
ATOM   7431  NH3 POPEF 442     123.223  70.589  20.885  1.00  0.00           N
ATOM   7435  C12 POPEF 442     123.313  71.009  19.435  1.00  0.00           C
ATOM   7438  C11 POPEF 442     122.093  71.819  18.965  1.00  0.00           C
ATOM   7441  P   POPEF 442     122.573  74.179  17.965  1.00  0.00           P
ATOM   7442  O13 POPEF 442     123.713  74.699  17.195  1.00  0.00           O
ATOM   7443  O14 POPEF 442     121.243  74.759  17.705  1.00  0.00           O
ATOM   7444  O11 POPEF 442     122.873  74.369  19.515  1.00  0.00           O
ATOM   7445  O12 POPEF 442     122.453  72.609  17.835  1.00  0.00           O
ATOM   7446  C1  POPEF 442     123.853  75.309  19.955  1.00  0.00           C
ATOM   7449  C2  POPEF 442     124.263  74.989  21.405  1.00  0.00           C
ATOM   7451  O21 POPEF 442     125.033  76.099  21.855  1.00  0.00           O
ATOM   7452  C21 POPEF 442     124.883  76.699  23.035  1.00  0.00           C
ATOM   7453  O22 POPEF 442     125.603  77.609  23.405  1.00  0.00           O
ATOM   7454  C22 POPEF 442     123.733  76.169  23.895  1.00  0.00           C
ATOM   7457  C3  POPEF 442     125.143  73.719  21.475  1.00  0.00           C
ATOM   7460  O31 POPEF 442     125.483  73.319  22.835  1.00  0.00           O
ATOM   7461  C31 POPEF 442     124.583  72.529  23.415  1.00  0.00           C
ATOM   7462  O32 POPEF 442     123.473  72.309  22.965  1.00  0.00           O
ATOM   7463  C32 POPEF 442     125.183  71.909  24.685  1.00  0.00           C
ATOM   7466  C23 POPEF 442     123.523  76.989  25.195  1.00  0.00           C
ATOM   7469  C24 POPEF 442     122.713  76.189  26.225  1.00  0.00           C
ATOM   7472  C25 POPEF 442     122.153  76.979  27.415  1.00  0.00           C
ATOM   7475  C26 POPEF 442     121.403  76.009  28.345  1.00  0.00           C
ATOM   7478  C27 POPEF 442     120.803  76.619  29.625  1.00  0.00           C
ATOM   7481  C28 POPEF 442     120.083  75.529  30.455  1.00  0.00           C
ATOM   7484  C29 POPEF 442     119.713  75.949  31.855  1.00  0.00           C
ATOM   7486 0C21 POPEF 442     118.633  75.549  32.555  1.00  0.00           C
ATOM   7488 1C21 POPEF 442     117.543  74.599  32.095  1.00  0.00           C
ATOM   7491 2C21 POPEF 442     116.123  75.169  32.305  1.00  0.00           C
ATOM   7494 3C21 POPEF 442     115.813  75.449  33.785  1.00  0.00           C
ATOM   7497 4C21 POPEF 442     114.343  75.799  34.075  1.00  0.00           C
ATOM   7500 5C21 POPEF 442     114.173  76.209  35.545  1.00  0.00           C
ATOM   7503 6C21 POPEF 442     112.713  76.449  35.965  1.00  0.00           C
ATOM   7506 7C21 POPEF 442     112.623  76.979  37.405  1.00  0.00           C
ATOM   7509 8C21 POPEF 442     111.193  77.179  37.915  1.00  0.00           C
ATOM   7513  C33 POPEF 442     124.933  72.729  25.975  1.00  0.00           C
ATOM   7516  C34 POPEF 442     125.533  72.059  27.215  1.00  0.00           C
ATOM   7519  C35 POPEF 442     125.583  72.989  28.445  1.00  0.00           C
ATOM   7522  C36 POPEF 442     125.703  72.249  29.795  1.00  0.00           C
ATOM   7525  C37 POPEF 442     125.803  73.219  30.995  1.00  0.00           C
ATOM   7528  C38 POPEF 442     125.793  72.519  32.365  1.00  0.00           C
ATOM   7531  C39 POPEF 442     126.013  73.469  33.545  1.00  0.00           C
ATOM   7534 0C31 POPEF 442     125.833  72.799  34.925  1.00  0.00           C
ATOM   7537 1C31 POPEF 442     126.953  71.809  35.295  1.00  0.00           C
ATOM   7540 2C31 POPEF 442     126.703  71.069  36.625  1.00  0.00           C
ATOM   7543 3C31 POPEF 442     125.543  70.069  36.545  1.00  0.00           C
ATOM   7546 4C31 POPEF 442     125.333  69.279  37.845  1.00  0.00           C
ATOM   7549 5C31 POPEF 442     124.093  68.379  37.765  1.00  0.00           C
ATOM   7552 6C31 POPEF 442     123.873  67.509  39.005  1.00  0.00           C
ATOM   7556  NH3 POPEG 443      40.093  78.389  24.585  1.00  0.00           N
ATOM   7560  C12 POPEG 443      39.113  79.309  23.895  1.00  0.00           C
ATOM   7563  C11 POPEG 443      39.663  80.719  23.575  1.00  0.00           C
ATOM   7566  P   POPEG 443      37.723  82.569  23.815  1.00  0.00           P
ATOM   7567  O13 POPEG 443      38.433  83.839  24.105  1.00  0.00           O
ATOM   7568  O14 POPEG 443      36.473  82.739  23.045  1.00  0.00           O
ATOM   7569  O11 POPEG 443      37.423  81.829  25.175  1.00  0.00           O
ATOM   7570  O12 POPEG 443      38.653  81.569  23.015  1.00  0.00           O
ATOM   7571  C1  POPEG 443      37.213  82.549  26.395  1.00  0.00           C
ATOM   7574  C2  POPEG 443      38.083  81.889  27.495  1.00  0.00           C
ATOM   7576  O21 POPEG 443      37.933  82.499  28.795  1.00  0.00           O
ATOM   7577  C21 POPEG 443      36.743  82.349  29.375  1.00  0.00           C
ATOM   7578  O22 POPEG 443      35.793  81.729  28.915  1.00  0.00           O
ATOM   7579  C22 POPEG 443      36.763  82.979  30.765  1.00  0.00           C
ATOM   7582  C3  POPEG 443      39.583  81.899  27.095  1.00  0.00           C
ATOM   7585  O31 POPEG 443      40.023  80.569  26.775  1.00  0.00           O
ATOM   7586  C31 POPEG 443      40.343  79.679  27.715  1.00  0.00           C
ATOM   7587  O32 POPEG 443      40.313  78.479  27.495  1.00  0.00           O
ATOM   7588  C32 POPEG 443      40.793  80.299  29.025  1.00  0.00           C
ATOM   7591  C23 POPEG 443      37.003  81.949  31.895  1.00  0.00           C
ATOM   7594  C24 POPEG 443      35.693  81.469  32.555  1.00  0.00           C
ATOM   7597  C25 POPEG 443      35.213  82.419  33.665  1.00  0.00           C
ATOM   7600  C26 POPEG 443      33.853  82.039  34.265  1.00  0.00           C
ATOM   7603  C27 POPEG 443      33.493  82.909  35.475  1.00  0.00           C
ATOM   7606  C28 POPEG 443      32.043  82.739  35.965  1.00  0.00           C
ATOM   7609  C29 POPEG 443      31.733  83.709  37.075  1.00  0.00           C
ATOM   7611 0C21 POPEG 443      31.323  83.409  38.325  1.00  0.00           C
ATOM   7613 1C21 POPEG 443      31.093  82.019  38.875  1.00  0.00           C
ATOM   7616 2C21 POPEG 443      29.703  81.479  38.485  1.00  0.00           C
ATOM   7619 3C21 POPEG 443      29.473  80.029  38.935  1.00  0.00           C
ATOM   7622 4C21 POPEG 443      28.313  79.379  38.185  1.00  0.00           C
ATOM   7625 5C21 POPEG 443      28.063  77.919  38.585  1.00  0.00           C
ATOM   7628 6C21 POPEG 443      26.923  77.299  37.785  1.00  0.00           C
ATOM   7631 7C21 POPEG 443      26.653  75.829  38.145  1.00  0.00           C
ATOM   7634 8C21 POPEG 443      25.453  75.249  37.395  1.00  0.00           C
ATOM   7638  C33 POPEG 443      41.243  79.269  30.085  1.00  0.00           C
ATOM   7641  C34 POPEG 443      42.193  79.919  31.095  1.00  0.00           C
ATOM   7644  C35 POPEG 443      42.503  79.039  32.315  1.00  0.00           C
ATOM   7647  C36 POPEG 443      41.543  79.259  33.495  1.00  0.00           C
ATOM   7650  C37 POPEG 443      41.953  78.449  34.735  1.00  0.00           C
ATOM   7653  C38 POPEG 443      41.033  78.679  35.945  1.00  0.00           C
ATOM   7656  C39 POPEG 443      41.343  77.709  37.085  1.00  0.00           C
ATOM   7659 0C31 POPEG 443      40.523  77.989  38.355  1.00  0.00           C
ATOM   7662 1C31 POPEG 443      40.913  77.059  39.515  1.00  0.00           C
ATOM   7665 2C31 POPEG 443      40.153  77.379  40.815  1.00  0.00           C
ATOM   7668 3C31 POPEG 443      40.543  76.469  41.985  1.00  0.00           C
ATOM   7671 4C31 POPEG 443      41.983  76.699  42.495  1.00  0.00           C
ATOM   7674 5C31 POPEG 443      42.293  75.929  43.785  1.00  0.00           C
ATOM   7677 6C31 POPEG 443      43.713  76.159  44.305  1.00  0.00           C
ATOM   7681  NH3 POPEH 444      53.023 126.567  25.845  1.00  0.00           N
ATOM   7685  C12 POPEH 444      52.813 125.637  27.015  1.00  0.00           C
ATOM   7688  C11 POPEH 444      52.503 124.187  26.575  1.00  0.00           C
ATOM   7691  P   POPEH 444      50.993 122.717  25.025  1.00  0.00           P
ATOM   7692  O13 POPEH 444      49.863 122.887  24.085  1.00  0.00           O
ATOM   7693  O14 POPEH 444      52.243 122.107  24.505  1.00  0.00           O
ATOM   7694  O11 POPEH 444      50.573 121.837  26.285  1.00  0.00           O
ATOM   7695  O12 POPEH 444      51.383 124.127  25.675  1.00  0.00           O
ATOM   7696  C1  POPEH 444      49.403 121.947  27.085  1.00  0.00           C
ATOM   7699  C2  POPEH 444      49.483 120.999  28.335  1.00  0.00           C
ATOM   7701  O21 POPEH 444      48.423 121.377  29.245  1.00  0.00           O
ATOM   7702  C21 POPEH 444      47.443 120.489  29.455  1.00  0.00           C
ATOM   7703  O22 POPEH 444      47.243 119.479  28.795  1.00  0.00           O
ATOM   7704  C22 POPEH 444      46.583 120.909  30.665  1.00  0.00           C
ATOM   7707  C3  POPEH 444      50.883 121.159  29.035  1.00  0.00           C
ATOM   7710  O31 POPEH 444      51.203 120.249  30.125  1.00  0.00           O
ATOM   7711  C31 POPEH 444      50.843 120.659  31.345  1.00  0.00           C
ATOM   7712  O32 POPEH 444      49.883 121.377  31.595  1.00  0.00           O
ATOM   7713  C32 POPEH 444      51.913 120.269  32.365  1.00  0.00           C
ATOM   7716  C23 POPEH 444      45.143 121.397  30.315  1.00  0.00           C
ATOM   7719  C24 POPEH 444      44.453 122.107  31.495  1.00  0.00           C
ATOM   7722  C25 POPEH 444      43.973 121.179  32.645  1.00  0.00           C
ATOM   7725  C26 POPEH 444      43.753 121.977  33.945  1.00  0.00           C
ATOM   7728  C27 POPEH 444      43.103 121.209  35.105  1.00  0.00           C
ATOM   7731  C28 POPEH 444      43.003 121.997  36.445  1.00  0.00           C
ATOM   7734  C29 POPEH 444      44.293 121.997  37.225  1.00  0.00           C
ATOM   7736 0C21 POPEH 444      44.493 122.317  38.515  1.00  0.00           C
ATOM   7738 1C21 POPEH 444      43.493 122.737  39.565  1.00  0.00           C
ATOM   7741 2C21 POPEH 444      43.633 121.757  40.755  1.00  0.00           C
ATOM   7744 3C21 POPEH 444      42.803 122.147  41.985  1.00  0.00           C
ATOM   7747 4C21 POPEH 444      42.763 121.009  43.025  1.00  0.00           C
ATOM   7750 5C21 POPEH 444      42.163 121.447  44.375  1.00  0.00           C
ATOM   7753 6C21 POPEH 444      41.763 120.249  45.245  1.00  0.00           C
ATOM   7756 7C21 POPEH 444      41.373 120.679  46.665  1.00  0.00           C
ATOM   7759 8C21 POPEH 444      40.863 119.529  47.535  1.00  0.00           C
ATOM   7763  C33 POPEH 444      51.833 121.139  33.645  1.00  0.00           C
ATOM   7766  C34 POPEH 444      53.173 121.229  34.385  1.00  0.00           C
ATOM   7769  C35 POPEH 444      53.513 119.999  35.225  1.00  0.00           C
ATOM   7772  C36 POPEH 444      54.883 120.139  35.895  1.00  0.00           C
ATOM   7775  C37 POPEH 444      55.243 118.879  36.675  1.00  0.00           C
ATOM   7778  C38 POPEH 444      56.663 118.899  37.275  1.00  0.00           C
ATOM   7781  C39 POPEH 444      56.763 119.189  38.785  1.00  0.00           C
ATOM   7784 0C31 POPEH 444      56.023 120.449  39.265  1.00  0.00           C
ATOM   7787 1C31 POPEH 444      56.153 120.639  40.785  1.00  0.00           C
ATOM   7790 2C31 POPEH 444      55.353 121.847  41.285  1.00  0.00           C
ATOM   7793 3C31 POPEH 444      55.123 121.847  42.805  1.00  0.00           C
ATOM   7796 4C31 POPEH 444      56.383 121.847  43.675  1.00  0.00           C
ATOM   7799 5C31 POPEH 444      56.023 121.857  45.165  1.00  0.00           C
ATOM   7802 6C31 POPEH 444      57.243 121.927  46.085  1.00  0.00           C
ATOM   7806  NH3 POPEI 445      43.653 100.899  28.465  1.00  0.00           N
ATOM   7810  C12 POPEI 445      42.523 101.669  27.825  1.00  0.00           C
ATOM   7813  C11 POPEI 445      42.883 101.989  26.355  1.00  0.00           C
ATOM   7816  P   POPEI 445      42.423 104.559  26.145  1.00  0.00           P
ATOM   7817  O13 POPEI 445      43.173 105.199  25.035  1.00  0.00           O
ATOM   7818  O14 POPEI 445      41.183 105.199  26.645  1.00  0.00           O
ATOM   7819  O11 POPEI 445      43.383 104.349  27.365  1.00  0.00           O
ATOM   7820  O12 POPEI 445      42.103 103.039  25.805  1.00  0.00           O
ATOM   7821  C1  POPEI 445      43.733 105.329  28.335  1.00  0.00           C
ATOM   7824  C2  POPEI 445      44.403 104.599  29.525  1.00  0.00           C
ATOM   7826  O21 POPEI 445      43.433 103.879  30.315  1.00  0.00           O
ATOM   7827  C21 POPEI 445      42.763 104.589  31.215  1.00  0.00           C
ATOM   7828  O22 POPEI 445      42.573 105.789  31.215  1.00  0.00           O
ATOM   7829  C22 POPEI 445      42.333 103.659  32.355  1.00  0.00           C
ATOM   7832  C3  POPEI 445      45.363 105.479  30.385  1.00  0.00           C
ATOM   7835  O31 POPEI 445      45.703 104.729  31.575  1.00  0.00           O
ATOM   7836  C31 POPEI 445      46.883 104.979  32.115  1.00  0.00           C
ATOM   7837  O32 POPEI 445      47.563 105.959  31.925  1.00  0.00           O
ATOM   7838  C32 POPEI 445      47.283 103.779  32.965  1.00  0.00           C
ATOM   7841  C23 POPEI 445      41.913 104.439  33.635  1.00  0.00           C
ATOM   7844  C24 POPEI 445      41.863 103.549  34.885  1.00  0.00           C
ATOM   7847  C25 POPEI 445      41.293 104.289  36.115  1.00  0.00           C
ATOM   7850  C26 POPEI 445      41.203 103.419  37.375  1.00  0.00           C
ATOM   7853  C27 POPEI 445      40.523 104.139  38.555  1.00  0.00           C
ATOM   7856  C28 POPEI 445      40.163 103.219  39.745  1.00  0.00           C
ATOM   7859  C29 POPEI 445      41.383 102.639  40.425  1.00  0.00           C
ATOM   7861 0C21 POPEI 445      41.703 102.709  41.735  1.00  0.00           C
ATOM   7863 1C21 POPEI 445      40.953 103.389  42.845  1.00  0.00           C
ATOM   7866 2C21 POPEI 445      40.493 102.429  43.975  1.00  0.00           C
ATOM   7869 3C21 POPEI 445      41.643 101.759  44.745  1.00  0.00           C
ATOM   7872 4C21 POPEI 445      41.163 100.819  45.865  1.00  0.00           C
ATOM   7875 5C21 POPEI 445      40.623 101.539  47.115  1.00  0.00           C
ATOM   7878 6C21 POPEI 445      41.713 102.009  48.085  1.00  0.00           C
ATOM   7881 7C21 POPEI 445      41.123 102.609  49.365  1.00  0.00           C
ATOM   7884 8C21 POPEI 445      42.143 102.899  50.465  1.00  0.00           C
ATOM   7888  C33 POPEI 445      46.803 103.879  34.425  1.00  0.00           C
ATOM   7891  C34 POPEI 445      47.313 102.699  35.255  1.00  0.00           C
ATOM   7894  C35 POPEI 445      46.483 102.469  36.525  1.00  0.00           C
ATOM   7897  C36 POPEI 445      46.753 103.509  37.615  1.00  0.00           C
ATOM   7900  C37 POPEI 445      45.803 103.339  38.805  1.00  0.00           C
ATOM   7903  C38 POPEI 445      46.283 104.019  40.085  1.00  0.00           C
ATOM   7906  C39 POPEI 445      45.213 103.969  41.185  1.00  0.00           C
ATOM   7909 0C31 POPEI 445      45.783 104.069  42.605  1.00  0.00           C
ATOM   7912 1C31 POPEI 445      44.713 104.339  43.675  1.00  0.00           C
ATOM   7915 2C31 POPEI 445      45.233 104.159  45.105  1.00  0.00           C
ATOM   7918 3C31 POPEI 445      44.453 104.929  46.175  1.00  0.00           C
ATOM   7921 4C31 POPEI 445      45.103 104.809  47.555  1.00  0.00           C
ATOM   7924 5C31 POPEI 445      44.443 105.689  48.615  1.00  0.00           C
ATOM   7927 6C31 POPEI 445      45.093 105.579  49.995  1.00  0.00           C
ATOM   7931  NH3 POPEJ 446      24.563  23.549  64.595  1.00  0.00           N
ATOM   7935  C12 POPEJ 446      25.213  23.989  65.885  1.00  0.00           C
ATOM   7938  C11 POPEJ 446      24.743  25.399  66.245  1.00  0.00           C
ATOM   7941  P   POPEJ 446      24.173  27.609  64.965  1.00  0.00           P
ATOM   7942  O13 POPEJ 446      25.053  28.709  64.525  1.00  0.00           O
ATOM   7943  O14 POPEJ 446      23.303  27.769  66.155  1.00  0.00           O
ATOM   7944  O11 POPEJ 446      23.353  27.059  63.745  1.00  0.00           O
ATOM   7945  O12 POPEJ 446      25.093  26.329  65.225  1.00  0.00           O
ATOM   7946  C1  POPEJ 446      23.243  27.779  62.505  1.00  0.00           C
ATOM   7949  C2  POPEJ 446      24.043  27.099  61.355  1.00  0.00           C
ATOM   7951  O21 POPEJ 446      23.283  26.049  60.715  1.00  0.00           O
ATOM   7952  C21 POPEJ 446      22.313  26.539  59.945  1.00  0.00           C
ATOM   7953  O22 POPEJ 446      22.053  27.719  59.795  1.00  0.00           O
ATOM   7954  C22 POPEJ 446      21.563  25.409  59.225  1.00  0.00           C
ATOM   7957  C3  POPEJ 446      25.413  26.539  61.835  1.00  0.00           C
ATOM   7960  O31 POPEJ 446      26.123  25.909  60.735  1.00  0.00           O
ATOM   7961  C31 POPEJ 446      26.383  24.629  60.875  1.00  0.00           C
ATOM   7962  O32 POPEJ 446      26.183  23.949  61.865  1.00  0.00           O
ATOM   7963  C32 POPEJ 446      26.993  24.109  59.555  1.00  0.00           C
ATOM   7966  C23 POPEJ 446      22.363  24.799  58.055  1.00  0.00           C
ATOM   7969  C24 POPEJ 446      21.533  23.899  57.125  1.00  0.00           C
ATOM   7972  C25 POPEJ 446      20.493  24.689  56.335  1.00  0.00           C
ATOM   7975  C26 POPEJ 446      20.083  24.009  55.025  1.00  0.00           C
ATOM   7978  C27 POPEJ 446      19.243  24.939  54.135  1.00  0.00           C
ATOM   7981  C28 POPEJ 446      18.923  24.329  52.765  1.00  0.00           C
ATOM   7984  C29 POPEJ 446      18.493  25.409  51.805  1.00  0.00           C
ATOM   7986 0C21 POPEJ 446      19.233  25.919  50.805  1.00  0.00           C
ATOM   7988 1C21 POPEJ 446      20.623  25.479  50.385  1.00  0.00           C
ATOM   7991 2C21 POPEJ 446      20.853  25.649  48.875  1.00  0.00           C
ATOM   7994 3C21 POPEJ 446      19.913  24.829  47.975  1.00  0.00           C
ATOM   7997 4C21 POPEJ 446      19.423  25.649  46.775  1.00  0.00           C
ATOM   8000 5C21 POPEJ 446      18.493  24.879  45.835  1.00  0.00           C
ATOM   8003 6C21 POPEJ 446      19.233  23.889  44.925  1.00  0.00           C
ATOM   8006 7C21 POPEJ 446      18.363  23.439  43.745  1.00  0.00           C
ATOM   8009 8C21 POPEJ 446      19.133  22.659  42.675  1.00  0.00           C
ATOM   8013  C33 POPEJ 446      26.093  23.079  58.825  1.00  0.00           C
ATOM   8016  C34 POPEJ 446      26.733  22.439  57.575  1.00  0.00           C
ATOM   8019  C35 POPEJ 446      25.963  21.199  57.115  1.00  0.00           C
ATOM   8022  C36 POPEJ 446      24.773  21.529  56.205  1.00  0.00           C
ATOM   8025  C37 POPEJ 446      23.673  20.449  56.245  1.00  0.00           C
ATOM   8028  C38 POPEJ 446      22.723  20.509  55.035  1.00  0.00           C
ATOM   8031  C39 POPEJ 446      23.373  19.949  53.765  1.00  0.00           C
ATOM   8034 0C31 POPEJ 446      22.363  19.679  52.635  1.00  0.00           C
ATOM   8037 1C31 POPEJ 446      23.003  18.919  51.455  1.00  0.00           C
ATOM   8040 2C31 POPEJ 446      22.003  18.119  50.625  1.00  0.00           C
ATOM   8043 3C31 POPEJ 446      20.973  18.959  49.855  1.00  0.00           C
ATOM   8046 4C31 POPEJ 446      19.963  18.089  49.105  1.00  0.00           C
ATOM   8049 5C31 POPEJ 446      18.973  18.899  48.265  1.00  0.00           C
ATOM   8052 6C31 POPEJ 446      17.883  18.049  47.635  1.00  0.00           C
ATOM   8056  NH3 POPEK 447      93.493  11.029  26.085  1.00  0.00           N
ATOM   8060  C12 POPEK 447      93.083   9.809  26.845  1.00  0.00           C
ATOM   8063  C11 POPEK 447      92.053   8.979  26.095  1.00  0.00           C
ATOM   8066  P   POPEK 447      90.453   7.059  26.655  1.00  0.00           P
ATOM   8067  O13 POPEK 447      89.323   7.899  27.105  1.00  0.00           O
ATOM   8068  O14 POPEK 447      90.463   6.629  25.245  1.00  0.00           O
ATOM   8069  O11 POPEK 447      90.633   5.829  27.615  1.00  0.00           O
ATOM   8070  O12 POPEK 447      91.803   7.839  26.915  1.00  0.00           O
ATOM   8071  C1  POPEK 447      91.473   4.759  27.185  1.00  0.00           C
ATOM   8074  C2  POPEK 447      92.183   4.149  28.415  1.00  0.00           C
ATOM   8076  O21 POPEK 447      93.393   3.559  27.925  1.00  0.00           O
ATOM   8077  C21 POPEK 447      94.133   2.869  28.765  1.00  0.00           C
ATOM   8078  O22 POPEK 447      94.583   1.749  28.535  1.00  0.00           O
ATOM   8079  C22 POPEK 447      94.563   3.739  29.955  1.00  0.00           C
ATOM   8082  C3  POPEK 447      91.263   3.159  29.195  1.00  0.00           C
ATOM   8085  O31 POPEK 447      91.753   2.919  30.525  1.00  0.00           O
ATOM   8086  C31 POPEK 447      91.443   1.749  31.075  1.00  0.00           C
ATOM   8087  O32 POPEK 447      90.663   0.929  30.625  1.00  0.00           O
ATOM   8088  C32 POPEK 447      92.243   1.649  32.375  1.00  0.00           C
ATOM   8091  C23 POPEK 447      95.793   3.099  30.605  1.00  0.00           C
ATOM   8094  C24 POPEK 447      96.473   3.969  31.655  1.00  0.00           C
ATOM   8097  C25 POPEK 447      95.843   3.859  33.045  1.00  0.00           C
ATOM   8100  C26 POPEK 447      96.173   2.529  33.735  1.00  0.00           C
ATOM   8103  C27 POPEK 447      95.773   2.489  35.225  1.00  0.00           C
ATOM   8106  C28 POPEK 447      96.443   3.619  36.035  1.00  0.00           C
ATOM   8109  C29 POPEK 447      96.163   3.549  37.505  1.00  0.00           C
ATOM   8111 0C21 POPEK 447      96.673   4.429  38.395  1.00  0.00           C
ATOM   8113 1C21 POPEK 447      97.643   5.529  38.045  1.00  0.00           C
ATOM   8116 2C21 POPEK 447      98.583   5.899  39.215  1.00  0.00           C
ATOM   8119 3C21 POPEK 447      97.843   6.589  40.365  1.00  0.00           C
ATOM   8122 4C21 POPEK 447      98.783   7.169  41.435  1.00  0.00           C
ATOM   8125 5C21 POPEK 447      99.683   6.139  42.135  1.00  0.00           C
ATOM   8128 6C21 POPEK 447      98.963   5.109  43.015  1.00  0.00           C
ATOM   8131 7C21 POPEK 447      99.953   4.159  43.705  1.00  0.00           C
ATOM   8134 8C21 POPEK 447      99.253   3.059  44.505  1.00  0.00           C
ATOM   8138  C33 POPEK 447      91.913   0.429  33.285  1.00  0.00           C
ATOM   8141  C34 POPEK 447      93.053  -0.601  33.375  1.00  0.00           C
ATOM   8144  C35 POPEK 447      93.083  -1.391  34.685  1.00  0.00           C
ATOM   8147  C36 POPEK 447      93.363  -0.511  35.915  1.00  0.00           C
ATOM   8150  C37 POPEK 447      93.563  -1.311  37.205  1.00  0.00           C
ATOM   8153  C38 POPEK 447      92.913  -0.671  38.445  1.00  0.00           C
ATOM   8156  C39 POPEK 447      93.573   0.629  38.925  1.00  0.00           C
ATOM   8159 0C31 POPEK 447      92.923   1.109  40.225  1.00  0.00           C
ATOM   8162 1C31 POPEK 447      93.673   2.239  40.955  1.00  0.00           C
ATOM   8165 2C31 POPEK 447      93.243   2.369  42.435  1.00  0.00           C
ATOM   8168 3C31 POPEK 447      91.773   2.779  42.615  1.00  0.00           C
ATOM   8171 4C31 POPEK 447      91.193   2.439  43.995  1.00  0.00           C
ATOM   8174 5C31 POPEK 447      89.683   2.689  44.045  1.00  0.00           C
ATOM   8177 6C31 POPEK 447      89.043   2.219  45.355  1.00  0.00           C
ATOM   8181  NH3 POPEL 448      58.583 131.177  24.305  1.00  0.00           N
ATOM   8185  C12 POPEL 448      58.883 129.937  23.495  1.00  0.00           C
ATOM   8188  C11 POPEL 448      57.673 128.977  23.475  1.00  0.00           C
ATOM   8191  P   POPEL 448      56.013 129.347  25.475  1.00  0.00           P
ATOM   8192  O13 POPEL 448      55.913 130.717  24.915  1.00  0.00           O
ATOM   8193  O14 POPEL 448      54.843 128.437  25.385  1.00  0.00           O
ATOM   8194  O11 POPEL 448      56.383 129.507  26.985  1.00  0.00           O
ATOM   8195  O12 POPEL 448      57.263 128.637  24.805  1.00  0.00           O
ATOM   8196  C1  POPEL 448      56.793 128.407  27.795  1.00  0.00           C
ATOM   8199  C2  POPEL 448      55.823 128.177  28.985  1.00  0.00           C
ATOM   8201  O21 POPEL 448      55.803 129.277  29.925  1.00  0.00           O
ATOM   8202  C21 POPEL 448      56.893 129.507  30.645  1.00  0.00           C
ATOM   8203  O22 POPEL 448      57.943 128.897  30.595  1.00  0.00           O
ATOM   8204  C22 POPEL 448      56.593 130.657  31.605  1.00  0.00           C
ATOM   8207  C3  POPEL 448      56.073 126.797  29.675  1.00  0.00           C
ATOM   8210  O31 POPEL 448      55.343 126.637  30.915  1.00  0.00           O
ATOM   8211  C31 POPEL 448      54.463 125.647  31.015  1.00  0.00           C
ATOM   8212  O32 POPEL 448      54.043 124.967  30.095  1.00  0.00           O
ATOM   8213  C32 POPEL 448      53.923 125.597  32.435  1.00  0.00           C
ATOM   8216  C23 POPEL 448      57.613 130.757  32.775  1.00  0.00           C
ATOM   8219  C24 POPEL 448      57.653 129.527  33.705  1.00  0.00           C
ATOM   8222  C25 POPEL 448      58.323 129.807  35.055  1.00  0.00           C
ATOM   8225  C26 POPEL 448      58.483 128.567  35.955  1.00  0.00           C
ATOM   8228  C27 POPEL 448      59.803 128.647  36.745  1.00  0.00           C
ATOM   8231  C28 POPEL 448      60.003 127.567  37.815  1.00  0.00           C
ATOM   8234  C29 POPEL 448      61.423 127.607  38.335  1.00  0.00           C
ATOM   8236 0C21 POPEL 448      61.873 127.557  39.605  1.00  0.00           C
ATOM   8238 1C21 POPEL 448      61.083 127.437  40.885  1.00  0.00           C
ATOM   8241 2C21 POPEL 448      61.563 128.437  41.955  1.00  0.00           C
ATOM   8244 3C21 POPEL 448      61.043 128.127  43.365  1.00  0.00           C
ATOM   8247 4C21 POPEL 448      61.373 129.267  44.345  1.00  0.00           C
ATOM   8250 5C21 POPEL 448      60.953 128.977  45.795  1.00  0.00           C
ATOM   8253 6C21 POPEL 448      61.763 127.847  46.445  1.00  0.00           C
ATOM   8256 7C21 POPEL 448      61.403 127.657  47.925  1.00  0.00           C
ATOM   8259 8C21 POPEL 448      62.263 126.607  48.615  1.00  0.00           C
ATOM   8263  C33 POPEL 448      54.063 124.217  33.105  1.00  0.00           C
ATOM   8266  C34 POPEL 448      55.383 124.017  33.855  1.00  0.00           C
ATOM   8269  C35 POPEL 448      55.513 124.897  35.115  1.00  0.00           C
ATOM   8272  C36 POPEL 448      54.803 124.297  36.335  1.00  0.00           C
ATOM   8275  C37 POPEL 448      54.343 125.337  37.365  1.00  0.00           C
ATOM   8278  C38 POPEL 448      53.773 124.667  38.615  1.00  0.00           C
ATOM   8281  C39 POPEL 448      52.893 125.617  39.425  1.00  0.00           C
ATOM   8284 0C31 POPEL 448      52.573 125.107  40.825  1.00  0.00           C
ATOM   8287 1C31 POPEL 448      51.553 126.027  41.515  1.00  0.00           C
ATOM   8290 2C31 POPEL 448      51.303 125.647  42.975  1.00  0.00           C
ATOM   8293 3C31 POPEL 448      52.363 126.187  43.945  1.00  0.00           C
ATOM   8296 4C31 POPEL 448      52.023 125.747  45.375  1.00  0.00           C
ATOM   8299 5C31 POPEL 448      52.483 126.717  46.455  1.00  0.00           C
ATOM   8302 6C31 POPEL 448      51.983 126.277  47.835  1.00  0.00           C
ATOM   8306  NH3 POPEM 449      13.933  61.669  20.615  1.00  0.00           N
ATOM   8310  C12 POPEM 449      15.393  61.329  20.535  1.00  0.00           C
ATOM   8313  C11 POPEM 449      16.303  62.539  20.885  1.00  0.00           C
ATOM   8316  P   POPEM 449      17.223  64.669  19.655  1.00  0.00           P
ATOM   8317  O13 POPEM 449      18.293  63.889  18.985  1.00  0.00           O
ATOM   8318  O14 POPEM 449      16.653  65.849  18.965  1.00  0.00           O
ATOM   8319  O11 POPEM 449      17.753  65.139  21.065  1.00  0.00           O
ATOM   8320  O12 POPEM 449      16.043  63.659  20.035  1.00  0.00           O
ATOM   8321  C1  POPEM 449      16.963  65.929  21.935  1.00  0.00           C
ATOM   8324  C2  POPEM 449      17.893  66.599  22.975  1.00  0.00           C
ATOM   8326  O21 POPEM 449      17.183  67.429  23.925  1.00  0.00           O
ATOM   8327  C21 POPEM 449      16.403  66.809  24.775  1.00  0.00           C
ATOM   8328  O22 POPEM 449      16.093  65.639  24.765  1.00  0.00           O
ATOM   8329  C22 POPEM 449      15.923  67.829  25.805  1.00  0.00           C
ATOM   8332  C3  POPEM 449      18.923  67.479  22.235  1.00  0.00           C
ATOM   8335  O31 POPEM 449      19.893  68.059  23.145  1.00  0.00           O
ATOM   8336  C31 POPEM 449      19.543  69.229  23.665  1.00  0.00           C
ATOM   8337  O32 POPEM 449      18.593  69.909  23.325  1.00  0.00           O
ATOM   8338  C32 POPEM 449      20.573  69.569  24.755  1.00  0.00           C
ATOM   8341  C23 POPEM 449      14.693  67.339  26.615  1.00  0.00           C
ATOM   8344  C24 POPEM 449      14.183  68.429  27.565  1.00  0.00           C
ATOM   8347  C25 POPEM 449      12.915  68.059  28.345  1.00  0.00           C
ATOM   8350  C26 POPEM 449      13.205  67.129  29.535  1.00  0.00           C
ATOM   8353  C27 POPEM 449      11.935  66.689  30.265  1.00  0.00           C
ATOM   8356  C28 POPEM 449      12.185  65.709  31.425  1.00  0.00           C
ATOM   8359  C29 POPEM 449      12.555  66.419  32.705  1.00  0.00           C
ATOM   8361 0C21 POPEM 449      11.775  66.569  33.795  1.00  0.00           C
ATOM   8363 1C21 POPEM 449      10.375  66.039  33.985  1.00  0.00           C
ATOM   8366 2C21 POPEM 449      10.155  65.339  35.345  1.00  0.00           C
ATOM   8369 3C21 POPEM 449       9.805  66.319  36.475  1.00  0.00           C
ATOM   8372 4C21 POPEM 449       9.475  65.609  37.795  1.00  0.00           C
ATOM   8375 5C21 POPEM 449      10.715  65.109  38.545  1.00  0.00           C
ATOM   8378 6C21 POPEM 449      10.405  64.599  39.955  1.00  0.00           C
ATOM   8381 7C21 POPEM 449      11.655  64.099  40.685  1.00  0.00           C
ATOM   8384 8C21 POPEM 449      11.385  63.519  42.085  1.00  0.00           C
ATOM   8388  C33 POPEM 449      20.123  69.069  26.155  1.00  0.00           C
ATOM   8391  C34 POPEM 449      21.183  69.239  27.245  1.00  0.00           C
ATOM   8394  C35 POPEM 449      20.583  69.139  28.645  1.00  0.00           C
ATOM   8397  C36 POPEM 449      21.623  69.119  29.765  1.00  0.00           C
ATOM   8400  C37 POPEM 449      21.013  69.389  31.155  1.00  0.00           C
ATOM   8403  C38 POPEM 449      22.053  69.329  32.285  1.00  0.00           C
ATOM   8406  C39 POPEM 449      21.963  68.049  33.125  1.00  0.00           C
ATOM   8409 0C31 POPEM 449      20.993  68.179  34.315  1.00  0.00           C
ATOM   8412 1C31 POPEM 449      21.013  66.949  35.215  1.00  0.00           C
ATOM   8415 2C31 POPEM 449      20.173  67.169  36.475  1.00  0.00           C
ATOM   8418 3C31 POPEM 449      20.193  65.969  37.415  1.00  0.00           C
ATOM   8421 4C31 POPEM 449      19.653  66.329  38.805  1.00  0.00           C
ATOM   8424 5C31 POPEM 449      19.963  65.269  39.865  1.00  0.00           C
ATOM   8427 6C31 POPEM 449      19.713  65.759  41.295  1.00  0.00           C
ATOM   8431  NH3 POPEN 450       8.515  48.429  61.225  1.00  0.00           N
ATOM   8435  C12 POPEN 450       8.605  49.049  62.605  1.00  0.00           C
ATOM   8438  C11 POPEN 450       9.295  48.099  63.615  1.00  0.00           C
ATOM   8441  P   POPEN 450       9.275  45.459  63.515  1.00  0.00           P
ATOM   8442  O13 POPEN 450      10.345  45.259  64.515  1.00  0.00           O
ATOM   8443  O14 POPEN 450       8.145  44.519  63.495  1.00  0.00           O
ATOM   8444  O11 POPEN 450       9.855  45.739  62.095  1.00  0.00           O
ATOM   8445  O12 POPEN 450       8.585  46.859  63.785  1.00  0.00           O
ATOM   8446  C1  POPEN 450       9.885  44.699  61.125  1.00  0.00           C
ATOM   8449  C2  POPEN 450      10.455  45.319  59.835  1.00  0.00           C
ATOM   8451  O21 POPEN 450       9.975  44.669  58.645  1.00  0.00           O
ATOM   8452  C21 POPEN 450      10.235  43.379  58.575  1.00  0.00           C
ATOM   8453  O22 POPEN 450      10.945  42.739  59.325  1.00  0.00           O
ATOM   8454  C22 POPEN 450       9.445  42.779  57.425  1.00  0.00           C
ATOM   8457  C3  POPEN 450      11.995  45.539  59.875  1.00  0.00           C
ATOM   8460  O31 POPEN 450      12.445  46.549  58.935  1.00  0.00           O
ATOM   8461  C31 POPEN 450      12.245  47.799  59.325  1.00  0.00           C
ATOM   8462  O32 POPEN 450      11.645  48.159  60.325  1.00  0.00           O
ATOM   8463  C32 POPEN 450      12.865  48.749  58.325  1.00  0.00           C
ATOM   8466  C23 POPEN 450       9.495  43.629  56.135  1.00  0.00           C
ATOM   8469  C24 POPEN 450       9.375  42.749  54.885  1.00  0.00           C
ATOM   8472  C25 POPEN 450      10.675  41.989  54.595  1.00  0.00           C
ATOM   8475  C26 POPEN 450      10.445  40.739  53.735  1.00  0.00           C
ATOM   8478  C27 POPEN 450      11.725  39.919  53.575  1.00  0.00           C
ATOM   8481  C28 POPEN 450      11.505  38.569  52.875  1.00  0.00           C
ATOM   8484  C29 POPEN 450      11.095  38.719  51.435  1.00  0.00           C
ATOM   8486 0C21 POPEN 450      11.755  38.299  50.345  1.00  0.00           C
ATOM   8488 1C21 POPEN 450      13.085  37.569  50.295  1.00  0.00           C
ATOM   8491 2C21 POPEN 450      13.005  36.199  49.585  1.00  0.00           C
ATOM   8494 3C21 POPEN 450      12.655  36.309  48.085  1.00  0.00           C
ATOM   8497 4C21 POPEN 450      12.755  34.979  47.305  1.00  0.00           C
ATOM   8500 5C21 POPEN 450      14.173  34.369  47.285  1.00  0.00           C
ATOM   8503 6C21 POPEN 450      14.353  33.249  48.325  1.00  0.00           C
ATOM   8506 7C21 POPEN 450      15.823  32.849  48.515  1.00  0.00           C
ATOM   8509 8C21 POPEN 450      16.003  31.759  49.585  1.00  0.00           C
ATOM   8513  C33 POPEN 450      12.305  48.569  56.905  1.00  0.00           C
ATOM   8516  C34 POPEN 450      12.875  49.629  55.955  1.00  0.00           C
ATOM   8519  C35 POPEN 450      13.375  49.059  54.625  1.00  0.00           C
ATOM   8522  C36 POPEN 450      14.673  48.259  54.805  1.00  0.00           C
ATOM   8525  C37 POPEN 450      15.443  48.099  53.495  1.00  0.00           C
ATOM   8528  C38 POPEN 450      16.853  47.519  53.685  1.00  0.00           C
ATOM   8531  C39 POPEN 450      17.743  47.769  52.455  1.00  0.00           C
ATOM   8534 0C31 POPEN 450      17.143  47.279  51.135  1.00  0.00           C
ATOM   8537 1C31 POPEN 450      18.033  47.629  49.935  1.00  0.00           C
ATOM   8540 2C31 POPEN 450      17.353  47.309  48.595  1.00  0.00           C
ATOM   8543 3C31 POPEN 450      18.113  47.839  47.375  1.00  0.00           C
ATOM   8546 4C31 POPEN 450      19.463  47.149  47.125  1.00  0.00           C
ATOM   8549 5C31 POPEN 450      20.673  47.919  47.695  1.00  0.00           C
ATOM   8552 6C31 POPEN 450      22.003  47.209  47.445  1.00  0.00           C
ATOM   8556  NH3 POPEO 451      47.803  75.899  65.105  1.00  0.00           N
ATOM   8560  C12 POPEO 451      48.073  76.159  66.565  1.00  0.00           C
ATOM   8563  C11 POPEO 451      49.403  75.549  67.075  1.00  0.00           C
ATOM   8566  P   POPEO 451      50.003  72.979  67.475  1.00  0.00           P
ATOM   8567  O13 POPEO 451      50.063  73.209  68.935  1.00  0.00           O
ATOM   8568  O14 POPEO 451      51.173  72.359  66.795  1.00  0.00           O
ATOM   8569  O11 POPEO 451      48.753  72.079  67.255  1.00  0.00           O
ATOM   8570  O12 POPEO 451      49.623  74.229  66.585  1.00  0.00           O
ATOM   8571  C1  POPEO 451      47.993  71.999  66.065  1.00  0.00           C
ATOM   8574  C2  POPEO 451      48.773  71.179  65.015  1.00  0.00           C
ATOM   8576  O21 POPEO 451      47.953  70.799  63.905  1.00  0.00           O
ATOM   8577  C21 POPEO 451      47.823  71.759  63.025  1.00  0.00           C
ATOM   8578  O22 POPEO 451      48.263  72.899  63.155  1.00  0.00           O
ATOM   8579  C22 POPEO 451      47.193  71.199  61.755  1.00  0.00           C
ATOM   8582  C3  POPEO 451      49.373  69.909  65.625  1.00  0.00           C
ATOM   8585  O31 POPEO 451      50.163  69.239  64.625  1.00  0.00           O
ATOM   8586  C31 POPEO 451      49.533  68.259  63.995  1.00  0.00           C
ATOM   8587  O32 POPEO 451      48.553  67.669  64.405  1.00  0.00           O
ATOM   8588  C32 POPEO 451      50.203  67.969  62.665  1.00  0.00           C
ATOM   8591  C23 POPEO 451      47.853  71.759  60.465  1.00  0.00           C
ATOM   8594  C24 POPEO 451      48.303  70.669  59.485  1.00  0.00           C
ATOM   8597  C25 POPEO 451      47.163  69.779  58.975  1.00  0.00           C
ATOM   8600  C26 POPEO 451      47.633  68.769  57.925  1.00  0.00           C
ATOM   8603  C27 POPEO 451      46.473  67.939  57.355  1.00  0.00           C
ATOM   8606  C28 POPEO 451      46.933  66.889  56.345  1.00  0.00           C
ATOM   8609  C29 POPEO 451      45.783  66.419  55.495  1.00  0.00           C
ATOM   8611 0C21 POPEO 451      45.873  66.069  54.195  1.00  0.00           C
ATOM   8613 1C21 POPEO 451      47.143  65.949  53.395  1.00  0.00           C
ATOM   8616 2C21 POPEO 451      47.013  64.869  52.305  1.00  0.00           C
ATOM   8619 3C21 POPEO 451      46.113  65.319  51.155  1.00  0.00           C
ATOM   8622 4C21 POPEO 451      45.773  64.209  50.155  1.00  0.00           C
ATOM   8625 5C21 POPEO 451      44.923  64.739  48.985  1.00  0.00           C
ATOM   8628 6C21 POPEO 451      43.613  65.409  49.445  1.00  0.00           C
ATOM   8631 7C21 POPEO 451      42.843  66.049  48.295  1.00  0.00           C
ATOM   8634 8C21 POPEO 451      41.513  66.639  48.755  1.00  0.00           C
ATOM   8638  C33 POPEO 451      50.223  66.459  62.365  1.00  0.00           C
ATOM   8641  C34 POPEO 451      50.853  66.159  61.025  1.00  0.00           C
ATOM   8644  C35 POPEO 451      49.823  66.019  59.905  1.00  0.00           C
ATOM   8647  C36 POPEO 451      50.483  66.099  58.525  1.00  0.00           C
ATOM   8650  C37 POPEO 451      51.813  65.339  58.475  1.00  0.00           C
ATOM   8653  C38 POPEO 451      52.533  65.369  57.125  1.00  0.00           C
ATOM   8656  C39 POPEO 451      51.853  64.499  56.065  1.00  0.00           C
ATOM   8659 0C31 POPEO 451      51.093  65.309  54.995  1.00  0.00           C
ATOM   8662 1C31 POPEO 451      51.663  65.069  53.595  1.00  0.00           C
ATOM   8665 2C31 POPEO 451      50.983  65.929  52.535  1.00  0.00           C
ATOM   8668 3C31 POPEO 451      51.473  65.669  51.105  1.00  0.00           C
ATOM   8671 4C31 POPEO 451      52.923  66.109  50.845  1.00  0.00           C
ATOM   8674 5C31 POPEO 451      53.263  66.119  49.355  1.00  0.00           C
ATOM   8677 6C31 POPEO 451      54.663  66.659  49.045  1.00  0.00           C
ATOM   8681  NH3 POPEP 452      18.803 109.379  22.555  1.00  0.00           N
ATOM   8685  C12 POPEP 452      18.293 110.669  23.145  1.00  0.00           C
ATOM   8688  C11 POPEP 452      17.813 111.639  22.045  1.00  0.00           C
ATOM   8691  P   POPEP 452      16.333 113.709  22.735  1.00  0.00           P
ATOM   8692  O13 POPEP 452      16.553 114.979  23.465  1.00  0.00           O
ATOM   8693  O14 POPEP 452      15.583 113.749  21.455  1.00  0.00           O
ATOM   8694  O11 POPEP 452      15.613 112.669  23.675  1.00  0.00           O
ATOM   8695  O12 POPEP 452      17.723 112.979  22.525  1.00  0.00           O
ATOM   8696  C1  POPEP 452      14.263 112.879  24.065  1.00  0.00           C
ATOM   8699  C2  POPEP 452      14.173 112.809  25.595  1.00  0.00           C
ATOM   8701  O21 POPEP 452      12.815 112.859  26.065  1.00  0.00           O
ATOM   8702  C21 POPEP 452      12.145 113.969  25.885  1.00  0.00           C
ATOM   8703  O22 POPEP 452      12.565 115.009  25.405  1.00  0.00           O
ATOM   8704  C22 POPEP 452      10.715 113.809  26.395  1.00  0.00           C
ATOM   8707  C3  POPEP 452      15.153 113.859  26.215  1.00  0.00           C
ATOM   8710  O31 POPEP 452      14.983 113.969  27.635  1.00  0.00           O
ATOM   8711  C31 POPEP 452      15.763 114.909  28.175  1.00  0.00           C
ATOM   8712  O32 POPEP 452      16.553 115.599  27.555  1.00  0.00           O
ATOM   8713  C32 POPEP 452      15.423 114.969  29.655  1.00  0.00           C
ATOM   8716  C23 POPEP 452      10.525 114.589  27.715  1.00  0.00           C
ATOM   8719  C24 POPEP 452       9.065 114.559  28.195  1.00  0.00           C
ATOM   8722  C25 POPEP 452       8.765 115.619  29.265  1.00  0.00           C
ATOM   8725  C26 POPEP 452       9.575 115.449  30.555  1.00  0.00           C
ATOM   8728  C27 POPEP 452       9.285 116.559  31.575  1.00  0.00           C
ATOM   8731  C28 POPEP 452      10.025 116.329  32.905  1.00  0.00           C
ATOM   8734  C29 POPEP 452       9.615 117.319  33.965  1.00  0.00           C
ATOM   8736 0C21 POPEP 452       8.975 117.029  35.125  1.00  0.00           C
ATOM   8738 1C21 POPEP 452       8.585 115.659  35.605  1.00  0.00           C
ATOM   8741 2C21 POPEP 452       8.545 115.549  37.135  1.00  0.00           C
ATOM   8744 3C21 POPEP 452       7.315 116.209  37.765  1.00  0.00           C
ATOM   8747 4C21 POPEP 452       7.265 116.029  39.295  1.00  0.00           C
ATOM   8750 5C21 POPEP 452       5.845 116.179  39.855  1.00  0.00           C
ATOM   8753 6C21 POPEP 452       5.765 115.899  41.365  1.00  0.00           C
ATOM   8756 7C21 POPEP 452       4.345 115.549  41.815  1.00  0.00           C
ATOM   8759 8C21 POPEP 452       4.205 115.329  43.315  1.00  0.00           C
ATOM   8763  C33 POPEP 452      16.513 115.599  30.545  1.00  0.00           C
ATOM   8766  C34 POPEP 452      15.863 116.199  31.795  1.00  0.00           C
ATOM   8769  C35 POPEP 452      16.813 117.079  32.605  1.00  0.00           C
ATOM   8772  C36 POPEP 452      16.073 118.149  33.415  1.00  0.00           C
ATOM   8775  C37 POPEP 452      16.973 118.929  34.375  1.00  0.00           C
ATOM   8778  C38 POPEP 452      16.213 120.149  34.905  1.00  0.00           C
ATOM   8781  C39 POPEP 452      16.843 120.869  36.105  1.00  0.00           C
ATOM   8784 0C31 POPEP 452      16.133 122.207  36.335  1.00  0.00           C
ATOM   8787 1C31 POPEP 452      16.493 122.897  37.655  1.00  0.00           C
ATOM   8790 2C31 POPEP 452      15.743 124.227  37.835  1.00  0.00           C
ATOM   8793 3C31 POPEP 452      16.263 125.057  39.015  1.00  0.00           C
ATOM   8796 4C31 POPEP 452      16.273 124.287  40.345  1.00  0.00           C
ATOM   8799 5C31 POPEP 452      16.703 125.157  41.525  1.00  0.00           C
ATOM   8802 6C31 POPEP 452      16.873 124.337  42.805  1.00  0.00           C
ATOM   8806  NH3 POPEQ 453      77.473  71.359  64.655  1.00  0.00           N
ATOM   8810  C12 POPEQ 453      78.103  70.099  65.185  1.00  0.00           C
ATOM   8813  C11 POPEQ 453      77.013  69.169  65.765  1.00  0.00           C
ATOM   8816  P   POPEQ 453      77.793  67.009  64.485  1.00  0.00           P
ATOM   8817  O13 POPEQ 453      77.633  65.549  64.625  1.00  0.00           O
ATOM   8818  O14 POPEQ 453      79.213  67.379  64.255  1.00  0.00           O
ATOM   8819  O11 POPEQ 453      76.863  67.689  63.385  1.00  0.00           O
ATOM   8820  O12 POPEQ 453      77.353  67.779  65.795  1.00  0.00           O
ATOM   8821  C1  POPEQ 453      75.463  67.319  63.365  1.00  0.00           C
ATOM   8824  C2  POPEQ 453      74.623  68.139  62.335  1.00  0.00           C
ATOM   8826  O21 POPEQ 453      75.143  67.999  60.995  1.00  0.00           O
ATOM   8827  C21 POPEQ 453      74.823  66.869  60.425  1.00  0.00           C
ATOM   8828  O22 POPEQ 453      74.153  65.969  60.895  1.00  0.00           O
ATOM   8829  C22 POPEQ 453      75.333  66.869  58.985  1.00  0.00           C
ATOM   8832  C3  POPEQ 453      74.573  69.669  62.655  1.00  0.00           C
ATOM   8835  O31 POPEQ 453      74.823  70.509  61.495  1.00  0.00           O
ATOM   8836  C31 POPEQ 453      76.093  70.819  61.265  1.00  0.00           C
ATOM   8837  O32 POPEQ 453      76.973  70.879  62.105  1.00  0.00           O
ATOM   8838  C32 POPEQ 453      76.253  71.199  59.785  1.00  0.00           C
ATOM   8841  C23 POPEQ 453      74.143  66.819  57.995  1.00  0.00           C
ATOM   8844  C24 POPEQ 453      74.573  67.059  56.545  1.00  0.00           C
ATOM   8847  C25 POPEQ 453      73.433  66.799  55.545  1.00  0.00           C
ATOM   8850  C26 POPEQ 453      73.813  66.969  54.075  1.00  0.00           C
ATOM   8853  C27 POPEQ 453      72.603  66.749  53.135  1.00  0.00           C
ATOM   8856  C28 POPEQ 453      72.993  66.479  51.665  1.00  0.00           C
ATOM   8859  C29 POPEQ 453      72.683  65.059  51.245  1.00  0.00           C
ATOM   8861 0C21 POPEQ 453      72.103  64.669  50.085  1.00  0.00           C
ATOM   8863 1C21 POPEQ 453      71.733  65.559  48.935  1.00  0.00           C
ATOM   8866 2C21 POPEQ 453      71.963  64.899  47.565  1.00  0.00           C
ATOM   8869 3C21 POPEQ 453      71.633  65.839  46.405  1.00  0.00           C
ATOM   8872 4C21 POPEQ 453      72.023  65.279  45.025  1.00  0.00           C
ATOM   8875 5C21 POPEQ 453      71.653  66.229  43.885  1.00  0.00           C
ATOM   8878 6C21 POPEQ 453      72.043  65.669  42.505  1.00  0.00           C
ATOM   8881 7C21 POPEQ 453      71.383  66.429  41.355  1.00  0.00           C
ATOM   8884 8C21 POPEQ 453      71.773  65.889  39.985  1.00  0.00           C
ATOM   8888  C33 POPEQ 453      77.663  70.939  59.185  1.00  0.00           C
ATOM   8891  C34 POPEQ 453      77.863  71.559  57.785  1.00  0.00           C
ATOM   8894  C35 POPEQ 453      77.063  70.939  56.625  1.00  0.00           C
ATOM   8897  C36 POPEQ 453      77.853  69.939  55.765  1.00  0.00           C
ATOM   8900  C37 POPEQ 453      77.013  69.389  54.605  1.00  0.00           C
ATOM   8903  C38 POPEQ 453      77.693  68.299  53.765  1.00  0.00           C
ATOM   8906  C39 POPEQ 453      78.693  68.849  52.735  1.00  0.00           C
ATOM   8909 0C31 POPEQ 453      79.053  67.829  51.655  1.00  0.00           C
ATOM   8912 1C31 POPEQ 453      79.933  68.429  50.545  1.00  0.00           C
ATOM   8915 2C31 POPEQ 453      80.193  67.449  49.395  1.00  0.00           C
ATOM   8918 3C31 POPEQ 453      80.933  68.099  48.225  1.00  0.00           C
ATOM   8921 4C31 POPEQ 453      81.323  67.089  47.145  1.00  0.00           C
ATOM   8924 5C31 POPEQ 453      81.943  67.749  45.905  1.00  0.00           C
ATOM   8927 6C31 POPEQ 453      82.563  66.739  44.945  1.00  0.00           C
ATOM   8931  NH3 POPER 454      90.673 105.179  64.295  1.00  0.00           N
ATOM   8935  C12 POPER 454      91.673 104.879  65.385  1.00  0.00           C
ATOM   8938  C11 POPER 454      92.943 105.739  65.325  1.00  0.00           C
ATOM   8941  P   POPER 454      94.803 106.599  66.875  1.00  0.00           P
ATOM   8942  O13 POPER 454      94.063 107.769  67.415  1.00  0.00           O
ATOM   8943  O14 POPER 454      95.903 106.049  67.705  1.00  0.00           O
ATOM   8944  O11 POPER 454      95.363 106.939  65.435  1.00  0.00           O
ATOM   8945  O12 POPER 454      93.783 105.449  66.455  1.00  0.00           O
ATOM   8946  C1  POPER 454      96.713 106.669  65.065  1.00  0.00           C
ATOM   8949  C2  POPER 454      96.933 106.819  63.525  1.00  0.00           C
ATOM   8951  O21 POPER 454      96.723 108.189  63.185  1.00  0.00           O
ATOM   8952  C21 POPER 454      97.373 108.859  62.215  1.00  0.00           C
ATOM   8953  O22 POPER 454      97.213 110.069  62.065  1.00  0.00           O
ATOM   8954  C22 POPER 454      98.323 108.049  61.305  1.00  0.00           C
ATOM   8957  C3  POPER 454      95.903 105.909  62.795  1.00  0.00           C
ATOM   8960  O31 POPER 454      96.083 105.839  61.365  1.00  0.00           O
ATOM   8961  C31 POPER 454      95.743 104.669  60.825  1.00  0.00           C
ATOM   8962  O32 POPER 454      95.483 103.649  61.445  1.00  0.00           O
ATOM   8963  C32 POPER 454      95.853 104.779  59.315  1.00  0.00           C
ATOM   8966  C23 POPER 454      98.133 108.389  59.795  1.00  0.00           C
ATOM   8969  C24 POPER 454      98.883 107.449  58.815  1.00  0.00           C
ATOM   8972  C25 POPER 454      98.563 107.779  57.345  1.00  0.00           C
ATOM   8975  C26 POPER 454      99.163 106.839  56.285  1.00  0.00           C
ATOM   8978  C27 POPER 454      98.933 107.389  54.865  1.00  0.00           C
ATOM   8981  C28 POPER 454      99.463 106.509  53.715  1.00  0.00           C
ATOM   8984  C29 POPER 454      99.803 107.329  52.485  1.00  0.00           C
ATOM   8986 0C21 POPER 454      99.413 107.159  51.205  1.00  0.00           C
ATOM   8988 1C21 POPER 454      98.483 106.099  50.655  1.00  0.00           C
ATOM   8991 2C21 POPER 454      97.413 106.639  49.685  1.00  0.00           C
ATOM   8994 3C21 POPER 454      97.943 107.219  48.365  1.00  0.00           C
ATOM   8997 4C21 POPER 454      96.813 107.889  47.575  1.00  0.00           C
ATOM   9000 5C21 POPER 454      97.103 108.079  46.075  1.00  0.00           C
ATOM   9003 6C21 POPER 454      98.003 109.279  45.795  1.00  0.00           C
ATOM   9006 7C21 POPER 454      97.933 109.729  44.335  1.00  0.00           C
ATOM   9009 8C21 POPER 454      98.733 110.989  44.055  1.00  0.00           C
ATOM   9013  C33 POPER 454      96.433 103.459  58.795  1.00  0.00           C
ATOM   9016  C34 POPER 454      96.503 103.369  57.275  1.00  0.00           C
ATOM   9019  C35 POPER 454      96.703 101.909  56.845  1.00  0.00           C
ATOM   9022  C36 POPER 454      98.023 101.299  57.285  1.00  0.00           C
ATOM   9025  C37 POPER 454      97.963  99.769  57.265  1.00  0.00           C
ATOM   9028  C38 POPER 454      99.343  99.139  57.475  1.00  0.00           C
ATOM   9031  C39 POPER 454      99.293  97.639  57.775  1.00  0.00           C
ATOM   9034 0C31 POPER 454      98.413  96.819  56.815  1.00  0.00           C
ATOM   9037 1C31 POPER 454      98.663  95.319  56.995  1.00  0.00           C
ATOM   9040 2C31 POPER 454      97.883  94.419  56.025  1.00  0.00           C
ATOM   9043 3C31 POPER 454      96.493  93.979  56.525  1.00  0.00           C
ATOM   9046 4C31 POPER 454      96.033  92.689  55.825  1.00  0.00           C
ATOM   9049 5C31 POPER 454      94.803  92.049  56.465  1.00  0.00           C
ATOM   9052 6C31 POPER 454      94.543  90.619  55.965  1.00  0.00           C
ATOM   9056  NH3 POPES 455      14.423   9.969  24.335  1.00  0.00           N
ATOM   9060  C12 POPES 455      13.085   9.839  23.665  1.00  0.00           C
ATOM   9063  C11 POPES 455      12.595   8.389  23.625  1.00  0.00           C
ATOM   9066  P   POPES 455      10.035   7.829  23.845  1.00  0.00           P
ATOM   9067  O13 POPES 455       8.825   7.899  22.995  1.00  0.00           O
ATOM   9068  O14 POPES 455      10.345   6.479  24.375  1.00  0.00           O
ATOM   9069  O11 POPES 455       9.905   8.829  25.085  1.00  0.00           O
ATOM   9070  O12 POPES 455      11.285   8.369  23.055  1.00  0.00           O
ATOM   9071  C1  POPES 455       8.995   8.379  26.125  1.00  0.00           C
ATOM   9074  C2  POPES 455       8.615   9.519  27.125  1.00  0.00           C
ATOM   9076  O21 POPES 455       7.955   8.939  28.275  1.00  0.00           O
ATOM   9077  C21 POPES 455       8.735   8.319  29.155  1.00  0.00           C
ATOM   9078  O22 POPES 455       9.945   8.249  29.085  1.00  0.00           O
ATOM   9079  C22 POPES 455       7.815   7.699  30.205  1.00  0.00           C
ATOM   9082  C3  POPES 455       7.695  10.599  26.455  1.00  0.00           C
ATOM   9085  O31 POPES 455       6.455  10.839  27.165  1.00  0.00           O
ATOM   9086  C31 POPES 455       6.545  11.539  28.285  1.00  0.00           C
ATOM   9087  O32 POPES 455       7.505  12.189  28.645  1.00  0.00           O
ATOM   9088  C32 POPES 455       5.255  11.309  29.105  1.00  0.00           C
ATOM   9091  C23 POPES 455       8.525   7.299  31.505  1.00  0.00           C
ATOM   9094  C24 POPES 455       7.575   6.559  32.465  1.00  0.00           C
ATOM   9097  C25 POPES 455       8.165   6.319  33.865  1.00  0.00           C
ATOM   9100  C26 POPES 455       8.265   7.609  34.695  1.00  0.00           C
ATOM   9103  C27 POPES 455       8.635   7.389  36.175  1.00  0.00           C
ATOM   9106  C28 POPES 455       7.435   7.289  37.145  1.00  0.00           C
ATOM   9109  C29 POPES 455       6.705   5.969  37.085  1.00  0.00           C
ATOM   9111 0C21 POPES 455       6.485   5.129  38.105  1.00  0.00           C
ATOM   9113 1C21 POPES 455       6.915   5.319  39.545  1.00  0.00           C
ATOM   9116 2C21 POPES 455       6.055   4.569  40.575  1.00  0.00           C
ATOM   9119 3C21 POPES 455       4.675   5.199  40.845  1.00  0.00           C
ATOM   9122 4C21 POPES 455       3.555   4.739  39.895  1.00  0.00           C
ATOM   9125 5C21 POPES 455       3.035   3.319  40.165  1.00  0.00           C
ATOM   9128 6C21 POPES 455       1.865   2.959  39.235  1.00  0.00           C
ATOM   9131 7C21 POPES 455       1.195   1.629  39.605  1.00  0.00           C
ATOM   9134 8C21 POPES 455       0.005   1.289  38.715  1.00  0.00           C
ATOM   9138  C33 POPES 455       5.395  11.519  30.635  1.00  0.00           C
ATOM   9141  C34 POPES 455       4.155  11.029  31.415  1.00  0.00           C
ATOM   9144  C35 POPES 455       4.125  11.349  32.915  1.00  0.00           C
ATOM   9147  C36 POPES 455       5.205  10.649  33.775  1.00  0.00           C
ATOM   9150  C37 POPES 455       5.125  11.059  35.255  1.00  0.00           C
ATOM   9153  C38 POPES 455       6.455  10.939  36.025  1.00  0.00           C
ATOM   9156  C39 POPES 455       6.335  11.229  37.535  1.00  0.00           C
ATOM   9159 0C31 POPES 455       7.715  11.369  38.195  1.00  0.00           C
ATOM   9162 1C31 POPES 455       7.685  11.619  39.705  1.00  0.00           C
ATOM   9165 2C31 POPES 455       9.105  11.739  40.275  1.00  0.00           C
ATOM   9168 3C31 POPES 455       9.175  11.889  41.805  1.00  0.00           C
ATOM   9171 4C31 POPES 455       9.935  13.159  42.245  1.00  0.00           C
ATOM   9174 5C31 POPES 455      10.305  13.199  43.735  1.00  0.00           C
ATOM   9177 6C31 POPES 455      10.885  14.529  44.205  1.00  0.00           C
ATOM   9181  NH3 POPET 456      57.093  87.209  66.655  1.00  0.00           N
ATOM   9185  C12 POPET 456      57.233  87.239  68.145  1.00  0.00           C
ATOM   9188  C11 POPET 456      58.683  87.499  68.585  1.00  0.00           C
ATOM   9191  P   POPET 456      60.193  89.219  67.195  1.00  0.00           P
ATOM   9192  O13 POPET 456      60.003  88.419  65.955  1.00  0.00           O
ATOM   9193  O14 POPET 456      61.543  89.159  67.785  1.00  0.00           O
ATOM   9194  O11 POPET 456      59.783  90.689  66.915  1.00  0.00           O
ATOM   9195  O12 POPET 456      59.063  88.799  68.195  1.00  0.00           O
ATOM   9196  C1  POPET 456      60.163  91.499  65.815  1.00  0.00           C
ATOM   9199  C2  POPET 456      59.243  91.209  64.605  1.00  0.00           C
ATOM   9201  O21 POPET 456      59.603  91.949  63.425  1.00  0.00           O
ATOM   9202  C21 POPET 456      59.243  93.229  63.395  1.00  0.00           C
ATOM   9203  O22 POPET 456      59.023  93.959  64.335  1.00  0.00           O
ATOM   9204  C22 POPET 456      59.103  93.639  61.915  1.00  0.00           C
ATOM   9207  C3  POPET 456      57.713  91.279  64.925  1.00  0.00           C
ATOM   9210  O31 POPET 456      56.953  90.879  63.765  1.00  0.00           O
ATOM   9211  C31 POPET 456      56.853  89.569  63.595  1.00  0.00           C
ATOM   9212  O32 POPET 456      57.213  88.709  64.385  1.00  0.00           O
ATOM   9213  C32 POPET 456      56.323  89.279  62.185  1.00  0.00           C
ATOM   9216  C23 POPET 456      59.123  95.159  61.635  1.00  0.00           C
ATOM   9219  C24 POPET 456      58.713  95.499  60.195  1.00  0.00           C
ATOM   9222  C25 POPET 456      57.283  95.089  59.815  1.00  0.00           C
ATOM   9225  C26 POPET 456      56.813  95.749  58.505  1.00  0.00           C
ATOM   9228  C27 POPET 456      55.443  95.249  58.015  1.00  0.00           C
ATOM   9231  C28 POPET 456      54.943  96.059  56.795  1.00  0.00           C
ATOM   9234  C29 POPET 456      53.803  95.409  56.065  1.00  0.00           C
ATOM   9236 0C21 POPET 456      53.933  94.589  55.005  1.00  0.00           C
ATOM   9238 1C21 POPET 456      55.253  94.149  54.415  1.00  0.00           C
ATOM   9241 2C21 POPET 456      55.733  95.099  53.305  1.00  0.00           C
ATOM   9244 3C21 POPET 456      54.993  94.899  51.985  1.00  0.00           C
ATOM   9247 4C21 POPET 456      55.373  95.939  50.915  1.00  0.00           C
ATOM   9250 5C21 POPET 456      54.593  95.739  49.615  1.00  0.00           C
ATOM   9253 6C21 POPET 456      54.993  96.739  48.515  1.00  0.00           C
ATOM   9256 7C21 POPET 456      54.233  96.479  47.205  1.00  0.00           C
ATOM   9259 8C21 POPET 456      54.603  97.439  46.075  1.00  0.00           C
ATOM   9263  C33 POPET 456      55.253  88.159  62.105  1.00  0.00           C
ATOM   9266  C34 POPET 456      54.883  87.779  60.665  1.00  0.00           C
ATOM   9269  C35 POPET 456      54.473  88.969  59.775  1.00  0.00           C
ATOM   9272  C36 POPET 456      55.483  89.269  58.655  1.00  0.00           C
ATOM   9275  C37 POPET 456      55.413  90.719  58.145  1.00  0.00           C
ATOM   9278  C38 POPET 456      56.503  91.049  57.115  1.00  0.00           C
ATOM   9281  C39 POPET 456      56.193  90.459  55.745  1.00  0.00           C
ATOM   9284 0C31 POPET 456      57.253  90.819  54.695  1.00  0.00           C
ATOM   9287 1C31 POPET 456      56.803  90.429  53.285  1.00  0.00           C
ATOM   9290 2C31 POPET 456      57.883  90.659  52.215  1.00  0.00           C
ATOM   9293 3C31 POPET 456      58.943  89.549  52.165  1.00  0.00           C
ATOM   9296 4C31 POPET 456      58.433  88.239  51.535  1.00  0.00           C
ATOM   9299 5C31 POPET 456      59.573  87.299  51.125  1.00  0.00           C
ATOM   9302 6C31 POPET 456      59.143  86.169  50.185  1.00  0.00           C
ATOM   9306  NH3 POPEU 457     109.133  12.389  21.515  1.00  0.00           N
ATOM   9310  C12 POPEU 457     107.743  12.059  21.075  1.00  0.00           C
ATOM   9313  C11 POPEU 457     107.083  13.279  20.435  1.00  0.00           C
ATOM   9316  P   POPEU 457     104.613  13.789  21.015  1.00  0.00           P
ATOM   9317  O13 POPEU 457     104.613  15.169  20.525  1.00  0.00           O
ATOM   9318  O14 POPEU 457     103.353  13.049  20.775  1.00  0.00           O
ATOM   9319  O11 POPEU 457     105.173  13.679  22.505  1.00  0.00           O
ATOM   9320  O12 POPEU 457     105.703  12.989  20.235  1.00  0.00           O
ATOM   9321  C1  POPEU 457     104.373  13.989  23.645  1.00  0.00           C
ATOM   9324  C2  POPEU 457     105.283  14.179  24.905  1.00  0.00           C
ATOM   9326  O21 POPEU 457     104.523  13.969  26.115  1.00  0.00           O
ATOM   9327  C21 POPEU 457     104.923  12.939  26.855  1.00  0.00           C
ATOM   9328  O22 POPEU 457     105.713  12.089  26.505  1.00  0.00           O
ATOM   9329  C22 POPEU 457     104.283  13.039  28.245  1.00  0.00           C
ATOM   9332  C3  POPEU 457     105.953  15.579  24.975  1.00  0.00           C
ATOM   9335  O31 POPEU 457     106.743  15.679  26.185  1.00  0.00           O
ATOM   9336  C31 POPEU 457     107.413  16.839  26.265  1.00  0.00           C
ATOM   9337  O32 POPEU 457     107.603  17.589  25.315  1.00  0.00           O
ATOM   9338  C32 POPEU 457     107.913  17.059  27.695  1.00  0.00           C
ATOM   9341  C23 POPEU 457     104.773  11.919  29.185  1.00  0.00           C
ATOM   9344  C24 POPEU 457     104.263  12.059  30.625  1.00  0.00           C
ATOM   9347  C25 POPEU 457     105.073  13.059  31.475  1.00  0.00           C
ATOM   9350  C26 POPEU 457     106.393  12.489  32.025  1.00  0.00           C
ATOM   9353  C27 POPEU 457     107.363  13.579  32.485  1.00  0.00           C
ATOM   9356  C28 POPEU 457     108.453  13.059  33.445  1.00  0.00           C
ATOM   9359  C29 POPEU 457     108.133  13.329  34.895  1.00  0.00           C
ATOM   9361 0C21 POPEU 457     108.843  14.109  35.735  1.00  0.00           C
ATOM   9363 1C21 POPEU 457     110.123  14.849  35.395  1.00  0.00           C
ATOM   9366 2C21 POPEU 457     109.923  16.049  34.445  1.00  0.00           C
ATOM   9369 3C21 POPEU 457     111.243  16.779  34.135  1.00  0.00           C
ATOM   9372 4C21 POPEU 457     111.253  17.419  32.735  1.00  0.00           C
ATOM   9375 5C21 POPEU 457     111.633  16.419  31.635  1.00  0.00           C
ATOM   9378 6C21 POPEU 457     111.793  17.069  30.255  1.00  0.00           C
ATOM   9381 7C21 POPEU 457     112.623  16.199  29.295  1.00  0.00           C
ATOM   9384 8C21 POPEU 457     112.773  16.799  27.895  1.00  0.00           C
ATOM   9388  C33 POPEU 457     106.813  17.029  28.795  1.00  0.00           C
ATOM   9391  C34 POPEU 457     107.413  17.049  30.225  1.00  0.00           C
ATOM   9394  C35 POPEU 457     106.383  17.199  31.365  1.00  0.00           C
ATOM   9397  C36 POPEU 457     105.743  18.599  31.415  1.00  0.00           C
ATOM   9400  C37 POPEU 457     104.783  18.809  32.595  1.00  0.00           C
ATOM   9403  C38 POPEU 457     105.343  19.699  33.725  1.00  0.00           C
ATOM   9406  C39 POPEU 457     106.503  19.069  34.525  1.00  0.00           C
ATOM   9409 0C31 POPEU 457     107.033  20.039  35.595  1.00  0.00           C
ATOM   9412 1C31 POPEU 457     108.153  19.449  36.465  1.00  0.00           C
ATOM   9415 2C31 POPEU 457     108.933  20.519  37.255  1.00  0.00           C
ATOM   9418 3C31 POPEU 457     108.073  21.449  38.125  1.00  0.00           C
ATOM   9421 4C31 POPEU 457     107.333  20.749  39.265  1.00  0.00           C
ATOM   9424 5C31 POPEU 457     106.573  21.749  40.135  1.00  0.00           C
ATOM   9427 6C31 POPEU 457     105.883  21.109  41.345  1.00  0.00           C
ATOM   9431  NH3 POPEV 458     120.883  14.739  65.105  1.00  0.00           N
ATOM   9435  C12 POPEV 458     119.563  14.609  65.835  1.00  0.00           C
ATOM   9438  C11 POPEV 458     118.873  15.959  66.065  1.00  0.00           C
ATOM   9441  P   POPEV 458     116.473  16.669  66.875  1.00  0.00           P
ATOM   9442  O13 POPEV 458     116.113  16.869  68.295  1.00  0.00           O
ATOM   9443  O14 POPEV 458     116.783  17.899  66.095  1.00  0.00           O
ATOM   9444  O11 POPEV 458     115.353  15.839  66.105  1.00  0.00           O
ATOM   9445  O12 POPEV 458     117.693  15.679  66.815  1.00  0.00           O
ATOM   9446  C1  POPEV 458     115.653  15.459  64.755  1.00  0.00           C
ATOM   9449  C2  POPEV 458     114.863  16.319  63.735  1.00  0.00           C
ATOM   9451  O21 POPEV 458     114.933  15.619  62.485  1.00  0.00           O
ATOM   9452  C21 POPEV 458     113.783  15.109  62.085  1.00  0.00           C
ATOM   9453  O22 POPEV 458     112.713  15.209  62.645  1.00  0.00           O
ATOM   9454  C22 POPEV 458     114.013  14.349  60.805  1.00  0.00           C
ATOM   9457  C3  POPEV 458     115.403  17.769  63.555  1.00  0.00           C
ATOM   9460  O31 POPEV 458     114.993  18.289  62.275  1.00  0.00           O
ATOM   9461  C31 POPEV 458     115.373  19.529  61.985  1.00  0.00           C
ATOM   9462  O32 POPEV 458     116.013  20.259  62.735  1.00  0.00           O
ATOM   9463  C32 POPEV 458     114.883  19.879  60.575  1.00  0.00           C
ATOM   9466  C23 POPEV 458     114.073  15.309  59.615  1.00  0.00           C
ATOM   9469  C24 POPEV 458     114.143  14.509  58.315  1.00  0.00           C
ATOM   9472  C25 POPEV 458     114.153  15.359  57.055  1.00  0.00           C
ATOM   9475  C26 POPEV 458     114.673  14.529  55.875  1.00  0.00           C
ATOM   9478  C27 POPEV 458     114.343  15.129  54.505  1.00  0.00           C
ATOM   9481  C28 POPEV 458     114.893  14.249  53.365  1.00  0.00           C
ATOM   9484  C29 POPEV 458     116.383  14.419  53.195  1.00  0.00           C
ATOM   9486 0C21 POPEV 458     117.023  14.719  52.055  1.00  0.00           C
ATOM   9488 1C21 POPEV 458     116.373  14.919  50.705  1.00  0.00           C
ATOM   9491 2C21 POPEV 458     115.633  16.259  50.585  1.00  0.00           C
ATOM   9494 3C21 POPEV 458     114.843  16.379  49.275  1.00  0.00           C
ATOM   9497 4C21 POPEV 458     113.993  17.649  49.225  1.00  0.00           C
ATOM   9500 5C21 POPEV 458     113.233  17.809  47.905  1.00  0.00           C
ATOM   9503 6C21 POPEV 458     112.403  19.099  47.845  1.00  0.00           C
ATOM   9506 7C21 POPEV 458     111.553  19.179  46.575  1.00  0.00           C
ATOM   9509 8C21 POPEV 458     110.763  20.479  46.425  1.00  0.00           C
ATOM   9513  C33 POPEV 458     115.983  20.379  59.605  1.00  0.00           C
ATOM   9516  C34 POPEV 458     116.123  19.539  58.325  1.00  0.00           C
ATOM   9519  C35 POPEV 458     117.193  20.089  57.375  1.00  0.00           C
ATOM   9522  C36 POPEV 458     117.163  19.419  55.995  1.00  0.00           C
ATOM   9525  C37 POPEV 458     118.193  19.999  55.025  1.00  0.00           C
ATOM   9528  C38 POPEV 458     117.963  19.609  53.555  1.00  0.00           C
ATOM   9531  C39 POPEV 458     118.013  18.089  53.295  1.00  0.00           C
ATOM   9534 0C31 POPEV 458     119.443  17.529  53.215  1.00  0.00           C
ATOM   9537 1C31 POPEV 458     119.973  17.479  51.775  1.00  0.00           C
ATOM   9540 2C31 POPEV 458     121.383  16.869  51.695  1.00  0.00           C
ATOM   9543 3C31 POPEV 458     121.893  16.699  50.255  1.00  0.00           C
ATOM   9546 4C31 POPEV 458     121.003  15.779  49.425  1.00  0.00           C
ATOM   9549 5C31 POPEV 458     121.653  15.309  48.125  1.00  0.00           C
ATOM   9552 6C31 POPEV 458     120.833  14.209  47.455  1.00  0.00           C
ATOM   9556  NH3 POPEW 459      99.063 113.119  63.985  1.00  0.00           N
ATOM   9560  C12 POPEW 459      99.793 113.629  65.195  1.00  0.00           C
ATOM   9563  C11 POPEW 459     101.223 114.089  64.855  1.00  0.00           C
ATOM   9566  P   POPEW 459     103.293 115.289  65.805  1.00  0.00           P
ATOM   9567  O13 POPEW 459     103.683 116.009  67.045  1.00  0.00           O
ATOM   9568  O14 POPEW 459     104.063 114.109  65.385  1.00  0.00           O
ATOM   9569  O11 POPEW 459     103.253 116.269  64.565  1.00  0.00           O
ATOM   9570  O12 POPEW 459     101.773 114.809  65.965  1.00  0.00           O
ATOM   9571  C1  POPEW 459     102.723 117.589  64.685  1.00  0.00           C
ATOM   9574  C2  POPEW 459     102.293 118.069  63.275  1.00  0.00           C
ATOM   9576  O21 POPEW 459     102.173 119.509  63.185  1.00  0.00           O
ATOM   9577  C21 POPEW 459     103.163 120.079  62.495  1.00  0.00           C
ATOM   9578  O22 POPEW 459     104.233 119.549  62.265  1.00  0.00           O
ATOM   9579  C22 POPEW 459     102.703 121.437  61.985  1.00  0.00           C
ATOM   9582  C3  POPEW 459     100.953 117.429  62.845  1.00  0.00           C
ATOM   9585  O31 POPEW 459     101.163 116.659  61.645  1.00  0.00           O
ATOM   9586  C31 POPEW 459     101.023 117.329  60.515  1.00  0.00           C
ATOM   9587  O32 POPEW 459     100.753 118.509  60.405  1.00  0.00           O
ATOM   9588  C32 POPEW 459     101.173 116.349  59.355  1.00  0.00           C
ATOM   9591  C23 POPEW 459     103.653 122.077  60.945  1.00  0.00           C
ATOM   9594  C24 POPEW 459     102.883 122.977  59.975  1.00  0.00           C
ATOM   9597  C25 POPEW 459     103.753 123.957  59.165  1.00  0.00           C
ATOM   9600  C26 POPEW 459     104.843 123.307  58.305  1.00  0.00           C
ATOM   9603  C27 POPEW 459     105.583 124.377  57.495  1.00  0.00           C
ATOM   9606  C28 POPEW 459     106.823 123.877  56.725  1.00  0.00           C
ATOM   9609  C29 POPEW 459     106.503 122.917  55.605  1.00  0.00           C
ATOM   9611 0C21 POPEW 459     106.933 122.957  54.325  1.00  0.00           C
ATOM   9613 1C21 POPEW 459     107.833 123.967  53.655  1.00  0.00           C
ATOM   9616 2C21 POPEW 459     107.213 124.497  52.345  1.00  0.00           C
ATOM   9619 3C21 POPEW 459     108.233 125.257  51.475  1.00  0.00           C
ATOM   9622 4C21 POPEW 459     107.633 125.907  50.205  1.00  0.00           C
ATOM   9625 5C21 POPEW 459     106.843 124.937  49.325  1.00  0.00           C
ATOM   9628 6C21 POPEW 459     106.453 125.537  47.965  1.00  0.00           C
ATOM   9631 7C21 POPEW 459     105.563 124.607  47.135  1.00  0.00           C
ATOM   9634 8C21 POPEW 459     105.193 125.167  45.765  1.00  0.00           C
ATOM   9638  C33 POPEW 459      99.793 115.939  58.815  1.00  0.00           C
ATOM   9641  C34 POPEW 459      99.803 114.569  58.135  1.00  0.00           C
ATOM   9644  C35 POPEW 459     100.833 114.379  57.015  1.00  0.00           C
ATOM   9647  C36 POPEW 459     100.453 115.129  55.735  1.00  0.00           C
ATOM   9650  C37 POPEW 459     101.493 116.169  55.325  1.00  0.00           C
ATOM   9653  C38 POPEW 459     101.283 116.689  53.895  1.00  0.00           C
ATOM   9656  C39 POPEW 459     101.653 115.649  52.835  1.00  0.00           C
ATOM   9659 0C31 POPEW 459     101.683 116.219  51.415  1.00  0.00           C
ATOM   9662 1C31 POPEW 459     102.573 115.389  50.485  1.00  0.00           C
ATOM   9665 2C31 POPEW 459     102.593 115.879  49.035  1.00  0.00           C
ATOM   9668 3C31 POPEW 459     103.233 117.259  48.865  1.00  0.00           C
ATOM   9671 4C31 POPEW 459     103.253 117.759  47.415  1.00  0.00           C
ATOM   9674 5C31 POPEW 459     103.833 119.179  47.325  1.00  0.00           C
ATOM   9677 6C31 POPEW 459     103.953 119.759  45.915  1.00  0.00           C
ATOM   9681  NH3 POPEX 460      41.633   0.229  64.155  1.00  0.00           N
ATOM   9685  C12 POPEX 460      40.893   0.309  65.455  1.00  0.00           C
ATOM   9688  C11 POPEX 460      41.283   1.539  66.285  1.00  0.00           C
ATOM   9691  P   POPEX 460      39.213   2.059  67.995  1.00  0.00           P
ATOM   9692  O13 POPEX 460      38.563   0.819  68.515  1.00  0.00           O
ATOM   9693  O14 POPEX 460      39.393   3.159  68.955  1.00  0.00           O
ATOM   9694  O11 POPEX 460      38.463   2.549  66.705  1.00  0.00           O
ATOM   9695  O12 POPEX 460      40.623   1.549  67.525  1.00  0.00           O
ATOM   9696  C1  POPEX 460      38.823   3.699  65.945  1.00  0.00           C
ATOM   9699  C2  POPEX 460      38.733   3.299  64.455  1.00  0.00           C
ATOM   9701  O21 POPEX 460      39.373   4.299  63.635  1.00  0.00           O
ATOM   9702  C21 POPEX 460      40.173   3.809  62.695  1.00  0.00           C
ATOM   9703  O22 POPEX 460      40.433   2.629  62.535  1.00  0.00           O
ATOM   9704  C22 POPEX 460      40.733   4.949  61.835  1.00  0.00           C
ATOM   9707  C3  POPEX 460      37.243   3.089  64.065  1.00  0.00           C
ATOM   9710  O31 POPEX 460      37.033   2.609  62.725  1.00  0.00           O
ATOM   9711  C31 POPEX 460      37.233   1.309  62.545  1.00  0.00           C
ATOM   9712  O32 POPEX 460      37.753   0.549  63.345  1.00  0.00           O
ATOM   9713  C32 POPEX 460      36.643   0.909  61.195  1.00  0.00           C
ATOM   9716  C23 POPEX 460      41.293   4.469  60.465  1.00  0.00           C
ATOM   9719  C24 POPEX 460      40.213   4.109  59.435  1.00  0.00           C
ATOM   9722  C25 POPEX 460      39.643   5.309  58.675  1.00  0.00           C
ATOM   9725  C26 POPEX 460      40.513   5.819  57.505  1.00  0.00           C
ATOM   9728  C27 POPEX 460      39.643   6.189  56.285  1.00  0.00           C
ATOM   9731  C28 POPEX 460      40.443   6.629  55.035  1.00  0.00           C
ATOM   9734  C29 POPEX 460      39.593   6.579  53.795  1.00  0.00           C
ATOM   9736 0C21 POPEX 460      39.133   7.599  53.035  1.00  0.00           C
ATOM   9738 1C21 POPEX 460      39.353   9.079  53.235  1.00  0.00           C
ATOM   9741 2C21 POPEX 460      40.163   9.709  52.085  1.00  0.00           C
ATOM   9744 3C21 POPEX 460      40.203  11.249  52.155  1.00  0.00           C
ATOM   9747 4C21 POPEX 460      41.073  11.909  51.065  1.00  0.00           C
ATOM   9750 5C21 POPEX 460      40.643  11.569  49.625  1.00  0.00           C
ATOM   9753 6C21 POPEX 460      41.353  12.439  48.565  1.00  0.00           C
ATOM   9756 7C21 POPEX 460      40.953  12.059  47.135  1.00  0.00           C
ATOM   9759 8C21 POPEX 460      41.603  12.929  46.045  1.00  0.00           C
ATOM   9763  C33 POPEX 460      37.553  -0.121  60.505  1.00  0.00           C
ATOM   9766  C34 POPEX 460      36.993  -0.551  59.145  1.00  0.00           C
ATOM   9769  C35 POPEX 460      38.013  -1.361  58.335  1.00  0.00           C
ATOM   9772  C36 POPEX 460      39.163  -0.501  57.805  1.00  0.00           C
ATOM   9775  C37 POPEX 460      40.173  -1.331  57.005  1.00  0.00           C
ATOM   9778  C38 POPEX 460      41.323  -0.491  56.435  1.00  0.00           C
ATOM   9781  C39 POPEX 460      42.103   0.279  57.505  1.00  0.00           C
ATOM   9784 0C31 POPEX 460      43.483   0.739  57.025  1.00  0.00           C
ATOM   9787 1C31 POPEX 460      44.203   1.519  58.125  1.00  0.00           C
ATOM   9790 2C31 POPEX 460      45.663   1.859  57.785  1.00  0.00           C
ATOM   9793 3C31 POPEX 460      46.613   0.669  57.935  1.00  0.00           C
ATOM   9796 4C31 POPEX 460      48.073   1.059  57.715  1.00  0.00           C
ATOM   9799 5C31 POPEX 460      49.013  -0.111  57.995  1.00  0.00           C
ATOM   9802 6C31 POPEX 460      50.473   0.179  57.665  1.00  0.00           C
ATOM   9806  NH3 POPEY 461     122.653 112.429  22.715  1.00  0.00           N
ATOM   9810  C12 POPEY 461     123.493 111.599  21.755  1.00  0.00           C
ATOM   9813  C11 POPEY 461     124.413 110.579  22.485  1.00  0.00           C
ATOM   9816  P   POPEY 461     124.553 108.289  23.675  1.00  0.00           P
ATOM   9817  O13 POPEY 461     125.753 107.989  22.855  1.00  0.00           O
ATOM   9818  O14 POPEY 461     124.823 108.759  25.045  1.00  0.00           O
ATOM   9819  O11 POPEY 461     123.673 106.989  23.765  1.00  0.00           O
ATOM   9820  O12 POPEY 461     123.693 109.409  22.915  1.00  0.00           O
ATOM   9821  C1  POPEY 461     122.463 107.069  24.525  1.00  0.00           C
ATOM   9824  C2  POPEY 461     121.733 105.729  24.375  1.00  0.00           C
ATOM   9826  O21 POPEY 461     120.303 105.809  24.605  1.00  0.00           O
ATOM   9827  C21 POPEY 461     119.923 106.069  25.845  1.00  0.00           C
ATOM   9828  O22 POPEY 461     120.613 106.589  26.705  1.00  0.00           O
ATOM   9829  C22 POPEY 461     118.493 105.579  26.075  1.00  0.00           C
ATOM   9832  C3  POPEY 461     122.433 104.559  25.155  1.00  0.00           C
ATOM   9835  O31 POPEY 461     121.663 103.349  25.295  1.00  0.00           O
ATOM   9836  C31 POPEY 461     121.083 102.809  24.235  1.00  0.00           C
ATOM   9837  O32 POPEY 461     121.023 103.299  23.115  1.00  0.00           O
ATOM   9838  C32 POPEY 461     120.493 101.459  24.615  1.00  0.00           C
ATOM   9841  C23 POPEY 461     118.103 105.439  27.575  1.00  0.00           C
ATOM   9844  C24 POPEY 461     116.723 104.779  27.735  1.00  0.00           C
ATOM   9847  C25 POPEY 461     116.413 104.309  29.165  1.00  0.00           C
ATOM   9850  C26 POPEY 461     116.173 105.429  30.195  1.00  0.00           C
ATOM   9853  C27 POPEY 461     115.553 104.889  31.505  1.00  0.00           C
ATOM   9856  C28 POPEY 461     115.293 106.009  32.525  1.00  0.00           C
ATOM   9859  C29 POPEY 461     114.393 105.549  33.655  1.00  0.00           C
ATOM   9861 0C21 POPEY 461     114.753 105.239  34.915  1.00  0.00           C
ATOM   9863 1C21 POPEY 461     116.143 105.229  35.495  1.00  0.00           C
ATOM   9866 2C21 POPEY 461     116.433 103.919  36.245  1.00  0.00           C
ATOM   9869 3C21 POPEY 461     115.663 103.779  37.565  1.00  0.00           C
ATOM   9872 4C21 POPEY 461     115.973 102.479  38.335  1.00  0.00           C
ATOM   9875 5C21 POPEY 461     115.293 102.449  39.715  1.00  0.00           C
ATOM   9878 6C21 POPEY 461     116.033 103.279  40.775  1.00  0.00           C
ATOM   9881 7C21 POPEY 461     115.113 103.669  41.945  1.00  0.00           C
ATOM   9884 8C21 POPEY 461     115.823 104.409  43.075  1.00  0.00           C
ATOM   9888  C33 POPEY 461     119.143 101.589  25.355  1.00  0.00           C
ATOM   9891  C34 POPEY 461     119.203 101.249  26.845  1.00  0.00           C
ATOM   9894  C35 POPEY 461     120.153 102.099  27.685  1.00  0.00           C
ATOM   9897  C36 POPEY 461     119.983 101.779  29.175  1.00  0.00           C
ATOM   9900  C37 POPEY 461     120.773 102.709  30.105  1.00  0.00           C
ATOM   9903  C38 POPEY 461     120.563 102.359  31.585  1.00  0.00           C
ATOM   9906  C39 POPEY 461     121.283 103.299  32.555  1.00  0.00           C
ATOM   9909 0C31 POPEY 461     122.813 103.139  32.565  1.00  0.00           C
ATOM   9912 1C31 POPEY 461     123.403 103.479  33.945  1.00  0.00           C
ATOM   9915 2C31 POPEY 461     124.933 103.369  34.035  1.00  0.00           C
ATOM   9918 3C31 POPEY 461     125.423 103.399  35.495  1.00  0.00           C
ATOM   9921 4C31 POPEY 461     125.113 104.709  36.235  1.00  0.00           C
ATOM   9924 5C31 POPEY 461     125.353 104.609  37.745  1.00  0.00           C
ATOM   9927 6C31 POPEY 461     125.013 105.879  38.515  1.00  0.00           C
ATOM   9931  NH3 POPEZ 462      32.613  43.689  21.725  1.00  0.00           N
ATOM   9935  C12 POPEZ 462      32.013  45.059  21.945  1.00  0.00           C
ATOM   9938  C11 POPEZ 462      31.243  45.159  23.265  1.00  0.00           C
ATOM   9941  P   POPEZ 462      30.053  42.969  24.035  1.00  0.00           P
ATOM   9942  O13 POPEZ 462      28.633  42.649  24.225  1.00  0.00           O
ATOM   9943  O14 POPEZ 462      30.983  41.959  23.485  1.00  0.00           O
ATOM   9944  O11 POPEZ 462      30.583  43.519  25.395  1.00  0.00           O
ATOM   9945  O12 POPEZ 462      30.123  44.289  23.195  1.00  0.00           O
ATOM   9946  C1  POPEZ 462      31.143  42.639  26.355  1.00  0.00           C
ATOM   9949  C2  POPEZ 462      30.833  43.189  27.755  1.00  0.00           C
ATOM   9951  O21 POPEZ 462      31.753  42.679  28.725  1.00  0.00           O
ATOM   9952  C21 POPEZ 462      31.683  41.389  29.005  1.00  0.00           C
ATOM   9953  O22 POPEZ 462      31.073  40.549  28.375  1.00  0.00           O
ATOM   9954  C22 POPEZ 462      32.513  41.119  30.245  1.00  0.00           C
ATOM   9957  C3  POPEZ 462      29.343  43.039  28.165  1.00  0.00           C
ATOM   9960  O31 POPEZ 462      29.003  44.069  29.115  1.00  0.00           O
ATOM   9961  C31 POPEZ 462      28.123  44.959  28.695  1.00  0.00           C
ATOM   9962  O32 POPEZ 462      27.463  44.869  27.665  1.00  0.00           O
ATOM   9963  C32 POPEZ 462      28.033  46.159  29.655  1.00  0.00           C
ATOM   9966  C23 POPEZ 462      32.473  42.259  31.305  1.00  0.00           C
ATOM   9969  C24 POPEZ 462      31.063  42.659  31.755  1.00  0.00           C
ATOM   9972  C25 POPEZ 462      31.043  43.389  33.105  1.00  0.00           C
ATOM   9975  C26 POPEZ 462      31.983  44.599  33.215  1.00  0.00           C
ATOM   9978  C27 POPEZ 462      32.043  45.119  34.655  1.00  0.00           C
ATOM   9981  C28 POPEZ 462      33.153  46.169  34.895  1.00  0.00           C
ATOM   9984  C29 POPEZ 462      32.723  47.559  34.505  1.00  0.00           C
ATOM   9986 0C21 POPEZ 462      32.753  48.659  35.285  1.00  0.00           C
ATOM   9988 1C21 POPEZ 462      33.213  48.709  36.725  1.00  0.00           C
ATOM   9991 2C21 POPEZ 462      34.713  49.039  36.855  1.00  0.00           C
ATOM   9994 3C21 POPEZ 462      35.053  50.499  36.525  1.00  0.00           C
ATOM   9997 4C21 POPEZ 462      36.563  50.799  36.585  1.00  0.00           C
ATOM  10000 5C21 POPEZ 462      36.863  52.309  36.685  1.00  0.00           C
ATOM  10003 6C21 POPEZ 462      36.213  53.149  35.575  1.00  0.00           C
ATOM  10006 7C21 POPEZ 462      36.413  54.669  35.725  1.00  0.00           C
ATOM  10009 8C21 POPEZ 462      37.873  55.129  35.655  1.00  0.00           C
ATOM  10013  C33 POPEZ 462      28.913  46.139  30.935  1.00  0.00           C
ATOM  10016  C34 POPEZ 462      28.363  47.079  32.025  1.00  0.00           C
ATOM  10019  C35 POPEZ 462      27.263  46.389  32.825  1.00  0.00           C
ATOM  10022  C36 POPEZ 462      26.573  47.209  33.925  1.00  0.00           C
ATOM  10025  C37 POPEZ 462      25.773  46.259  34.835  1.00  0.00           C
ATOM  10028  C38 POPEZ 462      24.853  46.959  35.835  1.00  0.00           C
ATOM  10031  C39 POPEZ 462      24.113  45.959  36.745  1.00  0.00           C
ATOM  10034 0C31 POPEZ 462      22.793  46.519  37.285  1.00  0.00           C
ATOM  10037 1C31 POPEZ 462      21.993  45.519  38.135  1.00  0.00           C
ATOM  10040 2C31 POPEZ 462      22.163  45.709  39.655  1.00  0.00           C
ATOM  10043 3C31 POPEZ 462      21.483  46.979  40.185  1.00  0.00           C
ATOM  10046 4C31 POPEZ 462      21.663  47.189  41.695  1.00  0.00           C
ATOM  10049 5C31 POPEZ 462      21.063  48.509  42.175  1.00  0.00           C
ATOM  10052 6C31 POPEZ 462      21.333  48.819  43.645  1.00  0.00           C
ATOM  10056  NH3 POPEa 463      73.853 100.029  69.235  1.00  0.00           N
ATOM  10060  C12 POPEa 463      73.043  98.849  68.775  1.00  0.00           C
ATOM  10063  C11 POPEa 463      73.413  97.519  69.465  1.00  0.00           C
ATOM  10066  P   POPEa 463      73.223  94.999  68.635  1.00  0.00           P
ATOM  10067  O13 POPEa 463      73.973  94.559  69.835  1.00  0.00           O
ATOM  10068  O14 POPEa 463      72.063  94.179  68.245  1.00  0.00           O
ATOM  10069  O11 POPEa 463      74.263  95.009  67.445  1.00  0.00           O
ATOM  10070  O12 POPEa 463      72.723  96.479  68.775  1.00  0.00           O
ATOM  10071  C1  POPEa 463      74.153  95.869  66.315  1.00  0.00           C
ATOM  10074  C2  POPEa 463      73.053  95.399  65.325  1.00  0.00           C
ATOM  10076  O21 POPEa 463      73.563  94.359  64.465  1.00  0.00           O
ATOM  10077  C21 POPEa 463      74.183  94.709  63.345  1.00  0.00           C
ATOM  10078  O22 POPEa 463      74.533  95.819  63.025  1.00  0.00           O
ATOM  10079  C22 POPEa 463      74.363  93.439  62.505  1.00  0.00           C
ATOM  10082  C3  POPEa 463      72.363  96.629  64.665  1.00  0.00           C
ATOM  10085  O31 POPEa 463      71.343  96.259  63.715  1.00  0.00           O
ATOM  10086  C31 POPEa 463      70.183  95.909  64.265  1.00  0.00           C
ATOM  10087  O32 POPEa 463      69.913  95.929  65.445  1.00  0.00           O
ATOM  10088  C32 POPEa 463      69.253  95.469  63.135  1.00  0.00           C
ATOM  10091  C23 POPEa 463      73.453  93.389  61.245  1.00  0.00           C
ATOM  10094  C24 POPEa 463      73.523  92.059  60.485  1.00  0.00           C
ATOM  10097  C25 POPEa 463      72.433  91.949  59.405  1.00  0.00           C
ATOM  10100  C26 POPEa 463      72.613  90.819  58.385  1.00  0.00           C
ATOM  10103  C27 POPEa 463      71.603  90.999  57.235  1.00  0.00           C
ATOM  10106  C28 POPEa 463      71.743  90.059  56.025  1.00  0.00           C
ATOM  10109  C29 POPEa 463      71.233  90.749  54.785  1.00  0.00           C
ATOM  10111 0C21 POPEa 463      70.013  90.669  54.205  1.00  0.00           C
ATOM  10113 1C21 POPEa 463      68.813  89.849  54.605  1.00  0.00           C
ATOM  10116 2C21 POPEa 463      68.353  88.929  53.455  1.00  0.00           C
ATOM  10119 3C21 POPEa 463      67.833  89.649  52.195  1.00  0.00           C
ATOM  10122 4C21 POPEa 463      67.893  88.759  50.935  1.00  0.00           C
ATOM  10125 5C21 POPEa 463      66.913  87.569  50.925  1.00  0.00           C
ATOM  10128 6C21 POPEa 463      65.513  87.949  50.445  1.00  0.00           C
ATOM  10131 7C21 POPEa 463      64.573  86.749  50.365  1.00  0.00           C
ATOM  10134 8C21 POPEa 463      63.143  87.149  49.985  1.00  0.00           C
ATOM  10138  C33 POPEa 463      68.953  93.969  63.205  1.00  0.00           C
ATOM  10141  C34 POPEa 463      68.113  93.469  62.015  1.00  0.00           C
ATOM  10144  C35 POPEa 463      68.833  93.429  60.665  1.00  0.00           C
ATOM  10147  C36 POPEa 463      67.843  93.309  59.495  1.00  0.00           C
ATOM  10150  C37 POPEa 463      68.553  93.069  58.155  1.00  0.00           C
ATOM  10153  C38 POPEa 463      67.623  92.979  56.945  1.00  0.00           C
ATOM  10156  C39 POPEa 463      66.873  94.279  56.645  1.00  0.00           C
ATOM  10159 0C31 POPEa 463      65.963  94.169  55.415  1.00  0.00           C
ATOM  10162 1C31 POPEa 463      65.013  95.369  55.345  1.00  0.00           C
ATOM  10165 2C31 POPEa 463      64.083  95.389  54.125  1.00  0.00           C
ATOM  10168 3C31 POPEa 463      64.713  96.079  52.915  1.00  0.00           C
ATOM  10171 4C31 POPEa 463      63.643  96.569  51.925  1.00  0.00           C
ATOM  10174 5C31 POPEa 463      64.173  97.559  50.885  1.00  0.00           C
ATOM  10177 6C31 POPEa 463      63.033  98.199  50.085  1.00  0.00           C
ATOM  10181  NH3 POPEb 464      48.763  86.039  67.105  1.00  0.00           N
ATOM  10185  C12 POPEb 464      49.703  86.109  68.285  1.00  0.00           C
ATOM  10188  C11 POPEb 464      50.703  87.249  68.165  1.00  0.00           C
ATOM  10191  P   POPEb 464      52.793  87.469  66.695  1.00  0.00           P
ATOM  10192  O13 POPEb 464      52.603  88.909  66.945  1.00  0.00           O
ATOM  10193  O14 POPEb 464      54.213  87.029  66.625  1.00  0.00           O
ATOM  10194  O11 POPEb 464      52.023  87.069  65.365  1.00  0.00           O
ATOM  10195  O12 POPEb 464      51.963  86.699  67.765  1.00  0.00           O
ATOM  10196  C1  POPEb 464      51.693  85.699  65.075  1.00  0.00           C
ATOM  10199  C2  POPEb 464      52.123  85.289  63.625  1.00  0.00           C
ATOM  10201  O21 POPEb 464      51.643  86.169  62.585  1.00  0.00           O
ATOM  10202  C21 POPEb 464      50.333  86.289  62.435  1.00  0.00           C
ATOM  10203  O22 POPEb 464      49.473  85.739  63.095  1.00  0.00           O
ATOM  10204  C22 POPEb 464      50.053  87.289  61.305  1.00  0.00           C
ATOM  10207  C3  POPEb 464      51.853  83.789  63.295  1.00  0.00           C
ATOM  10210  O31 POPEb 464      52.843  83.339  62.345  1.00  0.00           O
ATOM  10211  C31 POPEb 464      52.553  83.499  61.065  1.00  0.00           C
ATOM  10212  O32 POPEb 464      51.483  83.849  60.595  1.00  0.00           O
ATOM  10213  C32 POPEb 464      53.823  83.209  60.265  1.00  0.00           C
ATOM  10216  C23 POPEb 464      50.613  86.859  59.925  1.00  0.00           C
ATOM  10219  C24 POPEb 464      50.493  87.979  58.875  1.00  0.00           C
ATOM  10222  C25 POPEb 464      51.303  87.739  57.585  1.00  0.00           C
ATOM  10225  C26 POPEb 464      50.733  86.699  56.605  1.00  0.00           C
ATOM  10228  C27 POPEb 464      51.523  86.689  55.285  1.00  0.00           C
ATOM  10231  C28 POPEb 464      51.303  85.439  54.405  1.00  0.00           C
ATOM  10234  C29 POPEb 464      52.203  85.509  53.185  1.00  0.00           C
ATOM  10236 0C21 POPEb 464      52.033  84.919  51.985  1.00  0.00           C
ATOM  10238 1C21 POPEb 464      50.893  84.029  51.555  1.00  0.00           C
ATOM  10241 2C21 POPEb 464      50.563  84.179  50.045  1.00  0.00           C
ATOM  10244 3C21 POPEb 464      49.693  85.399  49.715  1.00  0.00           C
ATOM  10247 4C21 POPEb 464      49.493  85.629  48.195  1.00  0.00           C
ATOM  10250 5C21 POPEb 464      48.943  84.419  47.425  1.00  0.00           C
ATOM  10253 6C21 POPEb 464      48.683  84.729  45.935  1.00  0.00           C
ATOM  10256 7C21 POPEb 464      48.143  83.529  45.145  1.00  0.00           C
ATOM  10259 8C21 POPEb 464      48.063  83.759  43.635  1.00  0.00           C
ATOM  10263  C33 POPEb 464      53.643  83.409  58.745  1.00  0.00           C
ATOM  10266  C34 POPEb 464      53.663  84.879  58.305  1.00  0.00           C
ATOM  10269  C35 POPEb 464      54.963  85.309  57.615  1.00  0.00           C
ATOM  10272  C36 POPEb 464      55.113  84.689  56.215  1.00  0.00           C
ATOM  10275  C37 POPEb 464      56.343  85.209  55.465  1.00  0.00           C
ATOM  10278  C38 POPEb 464      56.513  84.609  54.055  1.00  0.00           C
ATOM  10281  C39 POPEb 464      56.733  83.089  54.065  1.00  0.00           C
ATOM  10284 0C31 POPEb 464      56.983  82.509  52.665  1.00  0.00           C
ATOM  10287 1C31 POPEb 464      58.433  82.669  52.185  1.00  0.00           C
ATOM  10290 2C31 POPEb 464      58.693  82.009  50.825  1.00  0.00           C
ATOM  10293 3C31 POPEb 464      58.363  80.509  50.725  1.00  0.00           C
ATOM  10296 4C31 POPEb 464      58.993  79.609  51.805  1.00  0.00           C
ATOM  10299 5C31 POPEb 464      58.463  78.159  51.715  1.00  0.00           C
ATOM  10302 6C31 POPEb 464      58.903  77.259  52.875  1.00  0.00           C
ATOM  10306  NH3 POPEc 465       8.005   4.759  23.735  1.00  0.00           N
ATOM  10310  C12 POPEc 465       7.445   4.439  22.375  1.00  0.00           C
ATOM  10313  C11 POPEc 465       6.205   3.549  22.475  1.00  0.00           C
ATOM  10316  P   POPEc 465       3.735   4.399  22.195  1.00  0.00           P
ATOM  10317  O13 POPEc 465       3.045   5.659  22.555  1.00  0.00           O
ATOM  10318  O14 POPEc 465       3.945   4.099  20.765  1.00  0.00           O
ATOM  10319  O11 POPEc 465       2.925   3.199  22.835  1.00  0.00           O
ATOM  10320  O12 POPEc 465       5.105   4.299  22.985  1.00  0.00           O
ATOM  10321  C1  POPEc 465       2.985   2.879  24.225  1.00  0.00           C
ATOM  10324  C2  POPEc 465       2.395   4.009  25.125  1.00  0.00           C
ATOM  10326  O21 POPEc 465       2.585   3.769  26.535  1.00  0.00           O
ATOM  10327  C21 POPEc 465       1.975   2.749  27.115  1.00  0.00           C
ATOM  10328  O22 POPEc 465       1.425   1.809  26.585  1.00  0.00           O
ATOM  10329  C22 POPEc 465       2.105   2.979  28.625  1.00  0.00           C
ATOM  10332  C3  POPEc 465       0.925   4.419  24.765  1.00  0.00           C
ATOM  10335  O31 POPEc 465      -0.035   4.299  25.825  1.00  0.00           O
ATOM  10336  C31 POPEc 465      -0.315   5.279  26.705  1.00  0.00           C
ATOM  10337  O32 POPEc 465      -1.225   5.199  27.515  1.00  0.00           O
ATOM  10338  C32 POPEc 465       0.625   6.489  26.655  1.00  0.00           C
ATOM  10341  C23 POPEc 465       0.765   2.759  29.365  1.00  0.00           C
ATOM  10344  C24 POPEc 465       0.555   3.779  30.485  1.00  0.00           C
ATOM  10347  C25 POPEc 465       1.615   3.739  31.595  1.00  0.00           C
ATOM  10350  C26 POPEc 465       1.325   4.799  32.665  1.00  0.00           C
ATOM  10353  C27 POPEc 465       2.345   4.829  33.805  1.00  0.00           C
ATOM  10356  C28 POPEc 465       1.985   5.889  34.875  1.00  0.00           C
ATOM  10359  C29 POPEc 465       2.885   5.799  36.075  1.00  0.00           C
ATOM  10361 0C21 POPEc 465       3.335   6.829  36.815  1.00  0.00           C
ATOM  10363 1C21 POPEc 465       3.045   8.289  36.645  1.00  0.00           C
ATOM  10366 2C21 POPEc 465       1.795   8.769  37.405  1.00  0.00           C
ATOM  10369 3C21 POPEc 465       1.825   8.399  38.895  1.00  0.00           C
ATOM  10372 4C21 POPEc 465       0.665   9.019  39.685  1.00  0.00           C
ATOM  10375 5C21 POPEc 465       0.605   8.479  41.125  1.00  0.00           C
ATOM  10378 6C21 POPEc 465      -0.555   9.079  41.925  1.00  0.00           C
ATOM  10381 7C21 POPEc 465      -0.775   8.399  43.285  1.00  0.00           C
ATOM  10384 8C21 POPEc 465      -1.955   8.999  44.055  1.00  0.00           C
ATOM  10388  C33 POPEc 465       0.465   7.309  27.965  1.00  0.00           C
ATOM  10391  C34 POPEc 465       1.635   8.209  28.345  1.00  0.00           C
ATOM  10394  C35 POPEc 465       1.695   8.459  29.865  1.00  0.00           C
ATOM  10397  C36 POPEc 465       0.525   9.269  30.415  1.00  0.00           C
ATOM  10400  C37 POPEc 465       0.205   8.919  31.865  1.00  0.00           C
ATOM  10403  C38 POPEc 465      -1.175   9.439  32.305  1.00  0.00           C
ATOM  10406  C39 POPEc 465      -1.565   9.029  33.725  1.00  0.00           C
ATOM  10409 0C31 POPEc 465      -1.635   7.509  33.925  1.00  0.00           C
ATOM  10412 1C31 POPEc 465      -2.125   7.109  35.315  1.00  0.00           C
ATOM  10415 2C31 POPEc 465      -2.185   5.589  35.485  1.00  0.00           C
ATOM  10418 3C31 POPEc 465      -2.675   5.149  36.865  1.00  0.00           C
ATOM  10421 4C31 POPEc 465      -1.725   5.509  38.015  1.00  0.00           C
ATOM  10424 5C31 POPEc 465      -2.285   5.009  39.345  1.00  0.00           C
ATOM  10427 6C31 POPEc 465      -1.465   5.379  40.585  1.00  0.00           C
ATOM  10431  NH3 POPEd 466      99.613  23.279  24.785  1.00  0.00           N
ATOM  10435  C12 POPEd 466      98.633  22.489  23.945  1.00  0.00           C
ATOM  10438  C11 POPEd 466      97.573  23.379  23.265  1.00  0.00           C
ATOM  10441  P   POPEd 466      95.103  22.439  22.915  1.00  0.00           P
ATOM  10442  O13 POPEd 466      94.533  23.789  23.135  1.00  0.00           O
ATOM  10443  O14 POPEd 466      94.523  21.609  21.835  1.00  0.00           O
ATOM  10444  O11 POPEd 466      95.043  21.629  24.275  1.00  0.00           O
ATOM  10445  O12 POPEd 466      96.633  22.579  22.565  1.00  0.00           O
ATOM  10446  C1  POPEd 466      94.683  22.249  25.525  1.00  0.00           C
ATOM  10449  C2  POPEd 466      95.693  21.849  26.635  1.00  0.00           C
ATOM  10451  O21 POPEd 466      96.833  22.689  26.565  1.00  0.00           O
ATOM  10452  C21 POPEd 466      96.943  23.919  27.075  1.00  0.00           C
ATOM  10453  O22 POPEd 466      97.943  24.599  26.845  1.00  0.00           O
ATOM  10454  C22 POPEd 466      95.773  24.429  27.945  1.00  0.00           C
ATOM  10457  C3  POPEd 466      96.193  20.399  26.405  1.00  0.00           C
ATOM  10460  O31 POPEd 466      97.343  20.139  27.225  1.00  0.00           O
ATOM  10461  C31 POPEd 466      97.243  19.189  28.125  1.00  0.00           C
ATOM  10462  O32 POPEd 466      96.323  18.389  28.225  1.00  0.00           O
ATOM  10463  C32 POPEd 466      98.503  19.239  28.965  1.00  0.00           C
ATOM  10466  C23 POPEd 466      95.963  24.269  29.485  1.00  0.00           C
ATOM  10469  C24 POPEd 466      94.833  24.959  30.265  1.00  0.00           C
ATOM  10472  C25 POPEd 466      94.813  24.769  31.805  1.00  0.00           C
ATOM  10475  C26 POPEd 466      94.423  23.369  32.295  1.00  0.00           C
ATOM  10478  C27 POPEd 466      94.193  23.289  33.815  1.00  0.00           C
ATOM  10481  C28 POPEd 466      93.333  22.079  34.235  1.00  0.00           C
ATOM  10484  C29 POPEd 466      93.093  22.049  35.725  1.00  0.00           C
ATOM  10486 0C21 POPEd 466      93.283  21.019  36.575  1.00  0.00           C
ATOM  10488 1C21 POPEd 466      93.753  19.639  36.185  1.00  0.00           C
ATOM  10491 2C21 POPEd 466      93.323  18.529  37.175  1.00  0.00           C
ATOM  10494 3C21 POPEd 466      91.813  18.289  37.285  1.00  0.00           C
ATOM  10497 4C21 POPEd 466      91.483  16.969  38.005  1.00  0.00           C
ATOM  10500 5C21 POPEd 466      89.993  16.589  37.955  1.00  0.00           C
ATOM  10503 6C21 POPEd 466      89.773  15.069  38.045  1.00  0.00           C
ATOM  10506 7C21 POPEd 466      88.333  14.639  37.715  1.00  0.00           C
ATOM  10509 8C21 POPEd 466      88.243  13.199  37.205  1.00  0.00           C
ATOM  10513  C33 POPEd 466      98.573  20.519  29.835  1.00  0.00           C
ATOM  10516  C34 POPEd 466     100.003  20.849  30.265  1.00  0.00           C
ATOM  10519  C35 POPEd 466     100.643  19.779  31.165  1.00  0.00           C
ATOM  10522  C36 POPEd 466     100.413  20.039  32.655  1.00  0.00           C
ATOM  10525  C37 POPEd 466     100.993  18.909  33.525  1.00  0.00           C
ATOM  10528  C38 POPEd 466     101.213  19.329  34.985  1.00  0.00           C
ATOM  10531  C39 POPEd 466     101.943  18.249  35.795  1.00  0.00           C
ATOM  10534 0C31 POPEd 466     102.283  18.709  37.215  1.00  0.00           C
ATOM  10537 1C31 POPEd 466     103.273  17.769  37.915  1.00  0.00           C
ATOM  10540 2C31 POPEd 466     103.713  18.309  39.285  1.00  0.00           C
ATOM  10543 3C31 POPEd 466     104.873  17.519  39.905  1.00  0.00           C
ATOM  10546 4C31 POPEd 466     104.503  16.079  40.285  1.00  0.00           C
ATOM  10549 5C31 POPEd 466     105.703  15.289  40.825  1.00  0.00           C
ATOM  10552 6C31 POPEd 466     105.403  13.809  41.075  1.00  0.00           C
ATOM  10556  NH3 POPEe 467      85.393  34.929  23.845  1.00  0.00           N
ATOM  10560  C12 POPEe 467      85.113  35.239  22.395  1.00  0.00           C
ATOM  10563  C11 POPEe 467      83.603  35.209  22.095  1.00  0.00           C
ATOM  10566  P   POPEe 467      82.053  35.749  24.135  1.00  0.00           P
ATOM  10567  O13 POPEe 467      80.623  35.689  23.765  1.00  0.00           O
ATOM  10568  O14 POPEe 467      82.683  34.509  24.635  1.00  0.00           O
ATOM  10569  O11 POPEe 467      82.223  36.929  25.165  1.00  0.00           O
ATOM  10570  O12 POPEe 467      82.893  36.179  22.875  1.00  0.00           O
ATOM  10571  C1  POPEe 467      83.403  37.099  25.945  1.00  0.00           C
ATOM  10574  C2  POPEe 467      83.063  37.009  27.465  1.00  0.00           C
ATOM  10576  O21 POPEe 467      84.213  36.699  28.255  1.00  0.00           O
ATOM  10577  C21 POPEe 467      84.663  35.459  28.185  1.00  0.00           C
ATOM  10578  O22 POPEe 467      84.343  34.619  27.365  1.00  0.00           O
ATOM  10579  C22 POPEe 467      85.643  35.209  29.325  1.00  0.00           C
ATOM  10582  C3  POPEe 467      81.853  36.099  27.825  1.00  0.00           C
ATOM  10585  O31 POPEe 467      81.553  36.199  29.245  1.00  0.00           O
ATOM  10586  C31 POPEe 467      80.893  37.289  29.595  1.00  0.00           C
ATOM  10587  O32 POPEe 467      80.473  38.139  28.835  1.00  0.00           O
ATOM  10588  C32 POPEe 467      80.833  37.339  31.115  1.00  0.00           C
ATOM  10591  C23 POPEe 467      84.913  34.599  30.535  1.00  0.00           C
ATOM  10594  C24 POPEe 467      85.473  35.089  31.875  1.00  0.00           C
ATOM  10597  C25 POPEe 467      86.853  34.489  32.195  1.00  0.00           C
ATOM  10600  C26 POPEe 467      86.733  33.089  32.805  1.00  0.00           C
ATOM  10603  C27 POPEe 467      88.053  32.539  33.365  1.00  0.00           C
ATOM  10606  C28 POPEe 467      87.923  31.119  33.975  1.00  0.00           C
ATOM  10609  C29 POPEe 467      86.783  30.989  34.965  1.00  0.00           C
ATOM  10611 0C21 POPEe 467      86.863  31.029  36.315  1.00  0.00           C
ATOM  10613 1C21 POPEe 467      88.143  31.189  37.085  1.00  0.00           C
ATOM  10616 2C21 POPEe 467      88.053  31.489  38.595  1.00  0.00           C
ATOM  10619 3C21 POPEe 467      89.413  31.389  39.315  1.00  0.00           C
ATOM  10622 4C21 POPEe 467      89.313  31.169  40.825  1.00  0.00           C
ATOM  10625 5C21 POPEe 467      89.143  32.439  41.665  1.00  0.00           C
ATOM  10628 6C21 POPEe 467      88.963  32.069  43.145  1.00  0.00           C
ATOM  10631 7C21 POPEe 467      88.983  33.259  44.105  1.00  0.00           C
ATOM  10634 8C21 POPEe 467      88.753  32.829  45.555  1.00  0.00           C
ATOM  10638  C33 POPEe 467      82.223  37.649  31.705  1.00  0.00           C
ATOM  10641  C34 POPEe 467      82.153  38.069  33.185  1.00  0.00           C
ATOM  10644  C35 POPEe 467      82.433  36.959  34.205  1.00  0.00           C
ATOM  10647  C36 POPEe 467      81.193  36.209  34.695  1.00  0.00           C
ATOM  10650  C37 POPEe 467      81.543  35.409  35.965  1.00  0.00           C
ATOM  10653  C38 POPEe 467      80.363  34.699  36.635  1.00  0.00           C
ATOM  10656  C39 POPEe 467      80.763  34.229  38.035  1.00  0.00           C
ATOM  10659 0C31 POPEe 467      79.753  33.319  38.735  1.00  0.00           C
ATOM  10662 1C31 POPEe 467      80.133  33.079  40.205  1.00  0.00           C
ATOM  10665 2C31 POPEe 467      79.363  31.919  40.845  1.00  0.00           C
ATOM  10668 3C31 POPEe 467      79.023  32.099  42.335  1.00  0.00           C
ATOM  10671 4C31 POPEe 467      80.263  32.199  43.215  1.00  0.00           C
ATOM  10674 5C31 POPEe 467      79.913  32.039  44.705  1.00  0.00           C
ATOM  10677 6C31 POPEe 467      81.153  32.029  45.595  1.00  0.00           C
ATOM  10681  NH3 POPEf 468     120.153  34.229  21.215  1.00  0.00           N
ATOM  10685  C12 POPEf 468     120.283  33.129  22.255  1.00  0.00           C
ATOM  10688  C11 POPEf 468     121.013  31.879  21.735  1.00  0.00           C
ATOM  10691  P   POPEf 468     123.623  31.509  21.395  1.00  0.00           P
ATOM  10692  O13 POPEf 468     123.573  30.079  21.025  1.00  0.00           O
ATOM  10693  O14 POPEf 468     124.703  32.329  20.825  1.00  0.00           O
ATOM  10694  O11 POPEf 468     123.803  31.599  22.945  1.00  0.00           O
ATOM  10695  O12 POPEf 468     122.253  32.249  21.165  1.00  0.00           O
ATOM  10696  C1  POPEf 468     124.423  32.799  23.445  1.00  0.00           C
ATOM  10699  C2  POPEf 468     124.173  32.929  24.955  1.00  0.00           C
ATOM  10701  O21 POPEf 468     124.873  31.889  25.695  1.00  0.00           O
ATOM  10702  C21 POPEf 468     126.163  32.159  25.805  1.00  0.00           C
ATOM  10703  O22 POPEf 468     126.733  33.129  25.345  1.00  0.00           O
ATOM  10704  C22 POPEf 468     126.853  31.089  26.635  1.00  0.00           C
ATOM  10707  C3  POPEf 468     122.653  32.859  25.245  1.00  0.00           C
ATOM  10710  O31 POPEf 468     122.433  32.719  26.655  1.00  0.00           O
ATOM  10711  C31 POPEf 468     121.313  32.099  26.965  1.00  0.00           C
ATOM  10712  O32 POPEf 468     120.353  31.959  26.225  1.00  0.00           O
ATOM  10713  C32 POPEf 468     121.463  31.539  28.375  1.00  0.00           C
ATOM  10716  C23 POPEf 468     126.673  31.289  28.155  1.00  0.00           C
ATOM  10719  C24 POPEf 468     127.703  30.469  28.945  1.00  0.00           C
ATOM  10722  C25 POPEf 468     127.613  30.579  30.465  1.00  0.00           C
ATOM  10725  C26 POPEf 468     128.873  29.949  31.105  1.00  0.00           C
ATOM  10728  C27 POPEf 468     128.893  29.979  32.635  1.00  0.00           C
ATOM  10731  C28 POPEf 468     130.223  29.409  33.165  1.00  0.00           C
ATOM  10734  C29 POPEf 468     130.343  29.579  34.655  1.00  0.00           C
ATOM  10736 0C21 POPEf 468     131.083  28.839  35.495  1.00  0.00           C
ATOM  10738 1C21 POPEf 468     131.993  27.679  35.125  1.00  0.00           C
ATOM  10741 2C21 POPEf 468     133.383  27.859  35.745  1.00  0.00           C
ATOM  10744 3C21 POPEf 468     134.303  28.809  34.965  1.00  0.00           C
ATOM  10747 4C21 POPEf 468     135.363  29.489  35.835  1.00  0.00           C
ATOM  10750 5C21 POPEf 468     136.583  29.989  35.065  1.00  0.00           C
ATOM  10753 6C21 POPEf 468     136.243  30.949  33.915  1.00  0.00           C
ATOM  10756 7C21 POPEf 468     137.483  31.289  33.095  1.00  0.00           C
ATOM  10759 8C21 POPEf 468     137.163  32.099  31.855  1.00  0.00           C
ATOM  10763  C33 POPEf 468     121.443  32.659  29.445  1.00  0.00           C
ATOM  10766  C34 POPEf 468     122.053  32.229  30.795  1.00  0.00           C
ATOM  10769  C35 POPEf 468     122.323  33.459  31.675  1.00  0.00           C
ATOM  10772  C36 POPEf 468     123.303  33.229  32.845  1.00  0.00           C
ATOM  10775  C37 POPEf 468     122.673  32.709  34.145  1.00  0.00           C
ATOM  10778  C38 POPEf 468     123.633  32.889  35.325  1.00  0.00           C
ATOM  10781  C39 POPEf 468     123.233  32.149  36.605  1.00  0.00           C
ATOM  10784 0C31 POPEf 468     122.233  32.899  37.505  1.00  0.00           C
ATOM  10787 1C31 POPEf 468     122.103  32.199  38.865  1.00  0.00           C
ATOM  10790 2C31 POPEf 468     121.443  33.049  39.965  1.00  0.00           C
ATOM  10793 3C31 POPEf 468     119.903  33.149  39.885  1.00  0.00           C
ATOM  10796 4C31 POPEf 468     119.193  31.809  40.125  1.00  0.00           C
ATOM  10799 5C31 POPEf 468     117.673  31.969  40.255  1.00  0.00           C
ATOM  10802 6C31 POPEf 468     116.923  30.639  40.425  1.00  0.00           C
ATOM  10806  NH3 POPEg 469      33.043  26.859  65.345  1.00  0.00           N
ATOM  10810  C12 POPEg 469      31.853  27.539  64.785  1.00  0.00           C
ATOM  10813  C11 POPEg 469      32.253  28.259  63.495  1.00  0.00           C
ATOM  10816  P   POPEg 469      30.893  30.479  63.605  1.00  0.00           P
ATOM  10817  O13 POPEg 469      29.533  30.889  63.195  1.00  0.00           O
ATOM  10818  O14 POPEg 469      31.173  30.499  65.055  1.00  0.00           O
ATOM  10819  O11 POPEg 469      32.013  31.339  62.915  1.00  0.00           O
ATOM  10820  O12 POPEg 469      31.143  29.019  63.035  1.00  0.00           O
ATOM  10821  C1  POPEg 469      32.263  31.329  61.515  1.00  0.00           C
ATOM  10824  C2  POPEg 469      32.633  32.769  61.045  1.00  0.00           C
ATOM  10826  O21 POPEg 469      32.383  32.959  59.635  1.00  0.00           O
ATOM  10827  C21 POPEg 469      33.043  32.199  58.805  1.00  0.00           C
ATOM  10828  O22 POPEg 469      33.883  31.359  59.075  1.00  0.00           O
ATOM  10829  C22 POPEg 469      32.523  32.459  57.395  1.00  0.00           C
ATOM  10832  C3  POPEg 469      34.063  33.239  61.455  1.00  0.00           C
ATOM  10835  O31 POPEg 469      34.363  34.519  60.835  1.00  0.00           O
ATOM  10836  C31 POPEg 469      35.603  34.719  60.415  1.00  0.00           C
ATOM  10837  O32 POPEg 469      36.533  33.939  60.545  1.00  0.00           O
ATOM  10838  C32 POPEg 469      35.693  36.059  59.685  1.00  0.00           C
ATOM  10841  C23 POPEg 469      32.873  31.289  56.445  1.00  0.00           C
ATOM  10844  C24 POPEg 469      32.143  31.409  55.105  1.00  0.00           C
ATOM  10847  C25 POPEg 469      32.583  30.359  54.065  1.00  0.00           C
ATOM  10850  C26 POPEg 469      32.653  28.899  54.525  1.00  0.00           C
ATOM  10853  C27 POPEg 469      32.883  27.999  53.295  1.00  0.00           C
ATOM  10856  C28 POPEg 469      33.713  26.729  53.525  1.00  0.00           C
ATOM  10859  C29 POPEg 469      35.183  27.009  53.715  1.00  0.00           C
ATOM  10861 0C21 POPEg 469      36.153  26.559  52.895  1.00  0.00           C
ATOM  10863 1C21 POPEg 469      35.903  25.699  51.685  1.00  0.00           C
ATOM  10866 2C21 POPEg 469      37.183  25.249  50.975  1.00  0.00           C
ATOM  10869 3C21 POPEg 469      37.933  24.139  51.725  1.00  0.00           C
ATOM  10872 4C21 POPEg 469      39.163  23.649  50.945  1.00  0.00           C
ATOM  10875 5C21 POPEg 469      39.453  22.149  51.135  1.00  0.00           C
ATOM  10878 6C21 POPEg 469      38.433  21.259  50.405  1.00  0.00           C
ATOM  10881 7C21 POPEg 469      38.723  19.779  50.595  1.00  0.00           C
ATOM  10884 8C21 POPEg 469      37.713  18.859  49.915  1.00  0.00           C
ATOM  10888  C33 POPEg 469      36.083  35.919  58.195  1.00  0.00           C
ATOM  10891  C34 POPEg 469      36.023  37.269  57.435  1.00  0.00           C
ATOM  10894  C35 POPEg 469      36.433  37.249  55.945  1.00  0.00           C
ATOM  10897  C36 POPEg 469      37.893  36.829  55.755  1.00  0.00           C
ATOM  10900  C37 POPEg 469      38.503  36.959  54.355  1.00  0.00           C
ATOM  10903  C38 POPEg 469      39.993  36.539  54.325  1.00  0.00           C
ATOM  10906  C39 POPEg 469      40.663  36.589  52.945  1.00  0.00           C
ATOM  10909 0C31 POPEg 469      40.063  35.549  51.985  1.00  0.00           C
ATOM  10912 1C31 POPEg 469      40.523  35.639  50.515  1.00  0.00           C
ATOM  10915 2C31 POPEg 469      39.653  34.689  49.695  1.00  0.00           C
ATOM  10918 3C31 POPEg 469      39.823  34.679  48.175  1.00  0.00           C
ATOM  10921 4C31 POPEg 469      38.753  33.759  47.575  1.00  0.00           C
ATOM  10924 5C31 POPEg 469      38.793  33.659  46.045  1.00  0.00           C
ATOM  10927 6C31 POPEg 469      37.643  32.819  45.485  1.00  0.00           C
ATOM  10931  NH3 POPEh 470     125.913 116.359  64.685  1.00  0.00           N
ATOM  10935  C12 POPEh 470     125.783 117.829  64.475  1.00  0.00           C
ATOM  10938  C11 POPEh 470     126.653 118.289  63.295  1.00  0.00           C
ATOM  10941  P   POPEh 470     125.503 120.659  63.075  1.00  0.00           P
ATOM  10942  O13 POPEh 470     125.843 122.047  62.735  1.00  0.00           O
ATOM  10943  O14 POPEh 470     124.663 120.469  64.275  1.00  0.00           O
ATOM  10944  O11 POPEh 470     124.753 120.009  61.835  1.00  0.00           O
ATOM  10945  O12 POPEh 470     126.763 119.699  63.195  1.00  0.00           O
ATOM  10946  C1  POPEh 470     125.213 120.239  60.495  1.00  0.00           C
ATOM  10949  C2  POPEh 470     125.533 118.919  59.745  1.00  0.00           C
ATOM  10951  O21 POPEh 470     125.433 119.139  58.325  1.00  0.00           O
ATOM  10952  C21 POPEh 470     125.733 118.099  57.565  1.00  0.00           C
ATOM  10953  O22 POPEh 470     126.263 117.069  57.935  1.00  0.00           O
ATOM  10954  C22 POPEh 470     125.293 118.359  56.145  1.00  0.00           C
ATOM  10957  C3  POPEh 470     124.623 117.749  60.225  1.00  0.00           C
ATOM  10960  O31 POPEh 470     123.273 117.859  59.705  1.00  0.00           O
ATOM  10961  C31 POPEh 470     122.663 116.689  59.655  1.00  0.00           C
ATOM  10962  O32 POPEh 470     123.143 115.629  60.025  1.00  0.00           O
ATOM  10963  C32 POPEh 470     121.303 116.859  58.975  1.00  0.00           C
ATOM  10966  C23 POPEh 470     123.943 117.689  55.845  1.00  0.00           C
ATOM  10969  C24 POPEh 470     123.823 117.269  54.385  1.00  0.00           C
ATOM  10972  C25 POPEh 470     122.513 116.539  54.095  1.00  0.00           C
ATOM  10975  C26 POPEh 470     122.733 115.289  53.235  1.00  0.00           C
ATOM  10978  C27 POPEh 470     121.423 114.509  53.015  1.00  0.00           C
ATOM  10981  C28 POPEh 470     121.643 113.209  52.225  1.00  0.00           C
ATOM  10984  C29 POPEh 470     122.333 112.129  53.035  1.00  0.00           C
ATOM  10986 0C21 POPEh 470     122.153 110.809  52.885  1.00  0.00           C
[truncated: 1,892,220 more chars]
