# Supplementary material for: Characterizing Membrane Association and Periplasmic Transfer of Bacterial Lipoproteins through Molecular Dynamics Simulations
Source: Structure. 2020 Apr 7;28(4):475–487.e3. doi: 10.1016/j.str.2020.01.012 (PMC7139219; doi:10.1016/j.str.2020.01.012)
Supplement: Data S2. Final Coordinates from Simulations (A–L), Related to Figure 3 [file mmc4.zip › A-L/CUSC-2-atomistic.pdb]

TITLE     Protein
REMARK    THIS IS A SIMULATION BOX
CRYST1  129.015  129.015  164.206  90.00  90.00  90.00 P 1           1
MODEL        1
ATOM      1  N   CYSTA   1      48.544  66.967  61.985  1.00  0.00           N
ATOM      3  CA  CYSTA   1      49.274  66.007  62.775  1.00  0.00           C
ATOM      5  C   CYSTA   1      48.364  65.417  63.865  1.00  0.00           C
ATOM      6  O   CYSTA   1      47.145  65.317  63.765  1.00  0.00           O
ATOM      7  CB  CYSTA   1      50.035  64.948  61.925  1.00  0.00           C
ATOM     10  SG  CYSTA   1      50.934  65.637  60.475  1.00  0.00           S
ATOM     11  C1  CYSTA   1      52.475  66.147  61.305  1.00  0.00           C
ATOM     14  CA1 CYSTA   1      47.554  66.697  61.125  1.00  0.00           C
ATOM     15  OA1 CYSTA   1      47.294  65.548  60.755  1.00  0.00           O
ATOM     16  CA2 CYSTA   1      46.735  67.827  60.635  1.00  0.00           C
ATOM     19  C11 CYSTA   1      53.824  66.117  60.505  1.00  0.00           C
ATOM     21  O11 CYSTA   1      53.614  66.257  59.085  1.00  0.00           O
ATOM     22  CX1 CYSTA   1      53.265  67.507  58.755  1.00  0.00           C
ATOM     23  OX1 CYSTA   1      52.925  68.347  59.555  1.00  0.00           O
ATOM     24  CX2 CYSTA   1      53.255  67.717  57.235  1.00  0.00           C
ATOM     27  C12 CYSTA   1      54.575  64.798  60.865  1.00  0.00           C
ATOM     30  O12 CYSTA   1      55.714  64.527  60.055  1.00  0.00           O
ATOM     31  CD1 CYSTA   1      56.824  65.188  60.335  1.00  0.00           C
ATOM     32  OD1 CYSTA   1      56.954  65.967  61.275  1.00  0.00           O
ATOM     33  CD2 CYSTA   1      57.934  64.667  59.405  1.00  0.00           C
ATOM     36  CA3 CYSTA   1      47.644  68.768  59.835  1.00  0.00           C
ATOM     39  CA4 CYSTA   1      46.854  69.808  59.045  1.00  0.00           C
ATOM     42  CA5 CYSTA   1      47.764  70.897  58.485  1.00  0.00           C
ATOM     45  CA6 CYSTA   1      48.914  70.387  57.605  1.00  0.00           C
ATOM     48  CA7 CYSTA   1      48.434  69.827  56.255  1.00  0.00           C
ATOM     51  CA8 CYSTA   1      49.565  69.147  55.475  1.00  0.00           C
ATOM     54  CA9 CYSTA   1      49.284  69.037  53.965  1.00  0.00           C
ATOM     57 0CA1 CYSTA   1      49.925  70.147  53.105  1.00  0.00           C
ATOM     60 1CA1 CYSTA   1      49.194  71.497  53.125  1.00  0.00           C
ATOM     63 2CA1 CYSTA   1      49.944  72.548  52.295  1.00  0.00           C
ATOM     66 3CA1 CYSTA   1      49.165  73.847  52.065  1.00  0.00           C
ATOM     69 4CA1 CYSTA   1      49.984  74.938  51.345  1.00  0.00           C
ATOM     72 5CA1 CYSTA   1      50.504  74.507  49.965  1.00  0.00           C
ATOM     75 6CA1 CYSTA   1      51.274  75.607  49.225  1.00  0.00           C
ATOM     79  CD3 CYSTA   1      57.675  64.637  57.875  1.00  0.00           C
ATOM     82  CD4 CYSTA   1      56.394  63.908  57.425  1.00  0.00           C
ATOM     85  CD5 CYSTA   1      56.475  63.268  56.035  1.00  0.00           C
ATOM     88  CD6 CYSTA   1      57.104  64.167  54.955  1.00  0.00           C
ATOM     91  CD7 CYSTA   1      56.834  63.647  53.545  1.00  0.00           C
ATOM     94  CD8 CYSTA   1      57.884  64.107  52.525  1.00  0.00           C
ATOM     97  CD9 CYSTA   1      57.574  63.617  51.105  1.00  0.00           C
ATOM    100 0CD1 CYSTA   1      56.475  64.478  50.455  1.00  0.00           C
ATOM    103 1CD1 CYSTA   1      56.114  64.077  49.025  1.00  0.00           C
ATOM    106 2CD1 CYSTA   1      55.175  65.118  48.405  1.00  0.00           C
ATOM    109 3CD1 CYSTA   1      54.835  64.887  46.925  1.00  0.00           C
ATOM    112 4CD1 CYSTA   1      53.934  63.667  46.665  1.00  0.00           C
ATOM    115 5CD1 CYSTA   1      53.554  63.588  45.185  1.00  0.00           C
ATOM    118 6CD1 CYSTA   1      52.644  62.407  44.845  1.00  0.00           C
ATOM    122  CX3 CYSTA   1      53.754  69.118  56.795  1.00  0.00           C
ATOM    125  CX4 CYSTA   1      55.065  69.088  55.975  1.00  0.00           C
ATOM    128  CX5 CYSTA   1      55.425  70.427  55.335  1.00  0.00           C
ATOM    131  CX6 CYSTA   1      54.655  70.628  54.025  1.00  0.00           C
ATOM    134  CX7 CYSTA   1      54.765  72.007  53.395  1.00  0.00           C
ATOM    137  CX8 CYSTA   1      53.874  72.058  52.135  1.00  0.00           C
ATOM    140  CX9 CYSTA   1      53.764  73.417  51.505  1.00  0.00           C
ATOM    142 0CX1 CYSTA   1      54.645  73.958  50.655  1.00  0.00           C
ATOM    144 1CX1 CYSTA   1      55.945  73.347  50.205  1.00  0.00           C
ATOM    147 2CX1 CYSTA   1      56.085  73.228  48.675  1.00  0.00           C
ATOM    150 3CX1 CYSTA   1      57.565  73.337  48.275  1.00  0.00           C
ATOM    153 4CX1 CYSTA   1      57.824  73.017  46.805  1.00  0.00           C
ATOM    156 5CX1 CYSTA   1      59.144  73.607  46.305  1.00  0.00           C
ATOM    159 6CX1 CYSTA   1      59.704  72.838  45.105  1.00  0.00           C
ATOM    162 7CX1 CYSTA   1      60.895  73.548  44.455  1.00  0.00           C
ATOM    165 8CX1 CYSTA   1      61.565  72.667  43.395  1.00  0.00           C
ATOM    169  N   SER A   2      48.944  65.037  65.005  1.00  0.00           N
ATOM    171  CA  SER A   2      48.274  64.088  65.905  1.00  0.00           C
ATOM    173  CB  SER A   2      47.934  62.728  65.195  1.00  0.00           C
ATOM    176  OG  SER A   2      47.054  61.938  65.995  1.00  0.00           O
ATOM    178  C   SER A   2      49.165  63.798  67.085  1.00  0.00           C
ATOM    179  O   SER A   2      48.834  63.098  68.045  1.00  0.00           O
ATOM    180  N   LEU A   3      50.334  64.447  67.095  1.00  0.00           N
ATOM    182  CA  LEU A   3      51.254  64.467  68.175  1.00  0.00           C
ATOM    184  CB  LEU A   3      52.655  63.967  67.665  1.00  0.00           C
ATOM    187  CG  LEU A   3      53.245  62.627  68.175  1.00  0.00           C
ATOM    189  CD1 LEU A   3      54.695  62.807  68.635  1.00  0.00           C
ATOM    193  CD2 LEU A   3      53.294  61.588  67.065  1.00  0.00           C
ATOM    197  C   LEU A   3      51.315  65.967  68.425  1.00  0.00           C
ATOM    198  O   LEU A   3      51.884  66.667  67.595  1.00  0.00           O
ATOM    199  N   ALA A   4      50.804  66.567  69.525  1.00  0.00           N
ATOM    201  CA  ALA A   4      49.474  66.458  70.095  1.00  0.00           C
ATOM    203  CB  ALA A   4      49.324  65.257  71.035  1.00  0.00           C
ATOM    207  C   ALA A   4      49.344  67.848  70.755  1.00  0.00           C
ATOM    208  O   ALA A   4      49.925  68.728  70.095  1.00  0.00           O
ATOM    209  N   PRO A   5      48.794  68.257  71.895  1.00  0.00           N
ATOM    210  CD  PRO A   5      49.515  69.317  72.615  1.00  0.00           C
ATOM    213  CA  PRO A   5      47.734  67.667  72.735  1.00  0.00           C
ATOM    215  CB  PRO A   5      47.605  68.667  73.905  1.00  0.00           C
ATOM    218  CG  PRO A   5      49.004  69.267  74.045  1.00  0.00           C
ATOM    221  C   PRO A   5      46.364  67.427  72.085  1.00  0.00           C
ATOM    222  O   PRO A   5      45.524  68.317  72.005  1.00  0.00           O
ATOM    223  N   ASP A   6      46.184  66.207  71.555  1.00  0.00           N
ATOM    225  CA  ASP A   6      45.144  65.197  71.735  1.00  0.00           C
ATOM    227  CB  ASP A   6      45.864  63.838  72.095  1.00  0.00           C
ATOM    230  CG  ASP A   6      46.234  63.658  73.555  1.00  0.00           C
ATOM    231  OD1 ASP A   6      46.294  62.467  73.975  1.00  0.00           O
ATOM    232  OD2 ASP A   6      46.464  64.677  74.265  1.00  0.00           O
ATOM    233  C   ASP A   6      43.874  65.387  72.605  1.00  0.00           C
ATOM    234  O   ASP A   6      43.465  66.467  73.005  1.00  0.00           O
ATOM    235  N   TYR A   7      43.245  64.217  72.885  1.00  0.00           N
ATOM    237  CA  TYR A   7      43.104  63.617  74.205  1.00  0.00           C
ATOM    239  CB  TYR A   7      43.024  64.497  75.495  1.00  0.00           C
ATOM    242  CG  TYR A   7      43.014  63.607  76.735  1.00  0.00           C
ATOM    243  CD1 TYR A   7      44.194  62.938  77.115  1.00  0.00           C
ATOM    245  CE1 TYR A   7      44.175  61.978  78.145  1.00  0.00           C
ATOM    247  CZ  TYR A   7      42.985  61.688  78.805  1.00  0.00           C
ATOM    248  OH  TYR A   7      42.974  60.677  79.795  1.00  0.00           O
ATOM    250  CD2 TYR A   7      41.824  63.327  77.435  1.00  0.00           C
ATOM    252  CE2 TYR A   7      41.815  62.367  78.465  1.00  0.00           C
ATOM    254  C   TYR A   7      42.054  62.528  74.175  1.00  0.00           C
ATOM    255  O   TYR A   7      40.854  62.768  74.055  1.00  0.00           O
ATOM    256  N   GLN A   8      42.495  61.268  74.285  1.00  0.00           N
ATOM    258  CA  GLN A   8      41.624  60.138  74.365  1.00  0.00           C
ATOM    260  CB  GLN A   8      41.724  59.287  73.075  1.00  0.00           C
ATOM    263  CG  GLN A   8      41.155  59.958  71.805  1.00  0.00           C
ATOM    266  CD  GLN A   8      41.285  59.067  70.575  1.00  0.00           C
ATOM    267  OE1 GLN A   8      40.495  59.147  69.635  1.00  0.00           O
ATOM    268  NE2 GLN A   8      42.304  58.177  70.555  1.00  0.00           N
ATOM    271  C   GLN A   8      42.075  59.298  75.525  1.00  0.00           C
ATOM    272  O   GLN A   8      43.185  58.757  75.525  1.00  0.00           O
ATOM    273  N   ARG A   9      41.204  59.147  76.545  1.00  0.00           N
ATOM    275  CA  ARG A   9      41.394  58.217  77.635  1.00  0.00           C
ATOM    277  CB  ARG A   9      40.144  58.327  78.555  1.00  0.00           C
ATOM    280  CG  ARG A   9      40.105  57.327  79.705  1.00  0.00           C
ATOM    283  CD  ARG A   9      38.774  57.007  80.385  1.00  0.00           C
ATOM    286  NE  ARG A   9      38.294  58.237  81.095  1.00  0.00           N
ATOM    288  CZ  ARG A   9      37.075  58.347  81.595  1.00  0.00           C
ATOM    289  NH1 ARG A   9      36.085  57.537  81.315  1.00  0.00           N
ATOM    292  NH2 ARG A   9      36.854  59.337  82.435  1.00  0.00           N
ATOM    295  C   ARG A   9      41.594  56.767  77.125  1.00  0.00           C
ATOM    296  O   ARG A   9      40.774  56.327  76.315  1.00  0.00           O
ATOM    297  N   PRO A  10      42.614  55.988  77.505  1.00  0.00           N
ATOM    298  CD  PRO A  10      43.804  56.518  78.195  1.00  0.00           C
ATOM    301  CA  PRO A  10      42.725  54.537  77.265  1.00  0.00           C
ATOM    303  CB  PRO A  10      43.944  54.137  78.115  1.00  0.00           C
ATOM    306  CG  PRO A  10      44.825  55.397  78.125  1.00  0.00           C
ATOM    309  C   PRO A  10      41.484  53.688  77.545  1.00  0.00           C
ATOM    310  O   PRO A  10      40.574  54.118  78.255  1.00  0.00           O
ATOM    311  N   ALA A  11      41.364  52.448  77.005  1.00  0.00           N
ATOM    313  CA  ALA A  11      40.324  51.537  77.455  1.00  0.00           C
ATOM    315  CB  ALA A  11      40.144  50.387  76.455  1.00  0.00           C
ATOM    319  C   ALA A  11      40.584  50.967  78.865  1.00  0.00           C
ATOM    320  O   ALA A  11      41.735  50.787  79.275  1.00  0.00           O
ATOM    321  N   MET A  12      39.524  50.717  79.665  1.00  0.00           N
ATOM    323  CA  MET A  12      39.604  50.387  81.085  1.00  0.00           C
ATOM    325  CB  MET A  12      38.185  50.338  81.705  1.00  0.00           C
ATOM    328  CG  MET A  12      38.144  50.408  83.245  1.00  0.00           C
ATOM    331  SD  MET A  12      38.754  51.987  83.915  1.00  0.00           S
ATOM    332  CE  MET A  12      38.125  51.767  85.595  1.00  0.00           C
ATOM    336  C   MET A  12      40.324  49.067  81.345  1.00  0.00           C
ATOM    337  O   MET A  12      39.934  48.077  80.725  1.00  0.00           O
ATOM    338  N   PRO A  13      41.324  48.917  82.225  1.00  0.00           N
ATOM    339  CD  PRO A  13      41.984  50.047  82.895  1.00  0.00           C
ATOM    342  CA  PRO A  13      42.225  47.778  82.135  1.00  0.00           C
ATOM    344  CB  PRO A  13      43.594  48.397  82.475  1.00  0.00           C
ATOM    347  CG  PRO A  13      43.265  49.487  83.495  1.00  0.00           C
ATOM    350  C   PRO A  13      41.815  46.747  83.165  1.00  0.00           C
ATOM    351  O   PRO A  13      42.495  45.737  83.345  1.00  0.00           O
ATOM    352  N   VAL A  14      40.695  46.997  83.865  1.00  0.00           N
ATOM    354  CA  VAL A  14      40.155  46.208  84.945  1.00  0.00           C
ATOM    356  CB  VAL A  14      40.285  46.907  86.305  1.00  0.00           C
ATOM    358  CG1 VAL A  14      41.774  47.057  86.635  1.00  0.00           C
ATOM    362  CG2 VAL A  14      39.585  48.277  86.325  1.00  0.00           C
ATOM    366  C   VAL A  14      38.694  45.928  84.635  1.00  0.00           C
ATOM    367  O   VAL A  14      38.134  46.627  83.785  1.00  0.00           O
ATOM    368  N   PRO A  15      38.004  44.938  85.205  1.00  0.00           N
ATOM    369  CD  PRO A  15      38.564  43.908  86.085  1.00  0.00           C
ATOM    372  CA  PRO A  15      36.565  44.797  85.095  1.00  0.00           C
ATOM    374  CB  PRO A  15      36.194  43.607  85.975  1.00  0.00           C
ATOM    377  CG  PRO A  15      37.495  42.817  86.075  1.00  0.00           C
ATOM    380  C   PRO A  15      35.765  46.017  85.475  1.00  0.00           C
ATOM    381  O   PRO A  15      36.194  46.817  86.315  1.00  0.00           O
ATOM    382  N   GLN A  16      34.565  46.167  84.895  1.00  0.00           N
ATOM    384  CA  GLN A  16      33.715  47.318  85.095  1.00  0.00           C
ATOM    386  CB  GLN A  16      32.644  47.388  83.985  1.00  0.00           C
ATOM    389  CG  GLN A  16      31.865  46.077  83.735  1.00  0.00           C
ATOM    392  CD  GLN A  16      30.934  46.217  82.525  1.00  0.00           C
ATOM    393  OE1 GLN A  16      31.345  46.618  81.435  1.00  0.00           O
ATOM    394  NE2 GLN A  16      29.645  45.847  82.695  1.00  0.00           N
ATOM    397  C   GLN A  16      33.094  47.448  86.495  1.00  0.00           C
ATOM    398  O   GLN A  16      32.684  48.527  86.895  1.00  0.00           O
ATOM    399  N   GLN A  17      33.084  46.347  87.285  1.00  0.00           N
ATOM    401  CA  GLN A  17      32.614  46.278  88.655  1.00  0.00           C
ATOM    403  CB  GLN A  17      31.275  45.497  88.785  1.00  0.00           C
ATOM    406  CG  GLN A  17      30.144  46.107  87.945  1.00  0.00           C
ATOM    409  CD  GLN A  17      28.944  45.187  87.845  1.00  0.00           C
ATOM    410  OE1 GLN A  17      28.694  44.527  86.835  1.00  0.00           O
ATOM    411  NE2 GLN A  17      28.154  45.097  88.935  1.00  0.00           N
ATOM    414  C   GLN A  17      33.624  45.517  89.485  1.00  0.00           C
ATOM    415  O   GLN A  17      34.495  44.827  88.955  1.00  0.00           O
ATOM    416  N   PHE A  18      33.554  45.627  90.825  1.00  0.00           N
ATOM    418  CA  PHE A  18      34.445  44.878  91.695  1.00  0.00           C
ATOM    420  CB  PHE A  18      34.544  45.517  93.105  1.00  0.00           C
ATOM    423  CG  PHE A  18      35.214  46.857  92.955  1.00  0.00           C
ATOM    424  CD1 PHE A  18      36.605  46.927  92.735  1.00  0.00           C
ATOM    426  CE1 PHE A  18      37.225  48.167  92.505  1.00  0.00           C
ATOM    428  CZ  PHE A  18      36.475  49.337  92.515  1.00  0.00           C
ATOM    430  CD2 PHE A  18      34.474  48.048  92.965  1.00  0.00           C
ATOM    432  CE2 PHE A  18      35.094  49.278  92.745  1.00  0.00           C
ATOM    434  C   PHE A  18      34.214  43.368  91.745  1.00  0.00           C
ATOM    435  O   PHE A  18      35.184  42.607  91.745  1.00  0.00           O
ATOM    436  N   SER A  19      32.954  42.877  91.765  1.00  0.00           N
ATOM    438  CA  SER A  19      32.725  41.417  91.845  1.00  0.00           C
ATOM    440  CB  SER A  19      33.084  40.868  93.255  1.00  0.00           C
ATOM    443  OG  SER A  19      32.995  39.438  93.375  1.00  0.00           O
ATOM    445  C   SER A  19      31.314  40.927  91.475  1.00  0.00           C
ATOM    446  O   SER A  19      31.054  39.727  91.375  1.00  0.00           O
ATOM    447  N   LEU A  20      30.294  41.798  91.255  1.00  0.00           N
ATOM    449  CA  LEU A  20      28.905  41.338  91.335  1.00  0.00           C
ATOM    451  CB  LEU A  20      27.925  42.528  91.495  1.00  0.00           C
ATOM    454  CG  LEU A  20      26.444  42.157  91.735  1.00  0.00           C
ATOM    456  CD1 LEU A  20      26.234  41.347  93.025  1.00  0.00           C
ATOM    460  CD2 LEU A  20      25.594  43.417  91.765  1.00  0.00           C
ATOM    464  C   LEU A  20      28.445  40.478  90.175  1.00  0.00           C
ATOM    465  O   LEU A  20      27.494  39.688  90.275  1.00  0.00           O
ATOM    466  N   SER A  21      29.175  40.527  89.045  1.00  0.00           N
ATOM    468  CA  SER A  21      28.884  39.707  87.895  1.00  0.00           C
ATOM    470  CB  SER A  21      29.725  40.118  86.665  1.00  0.00           C
ATOM    473  OG  SER A  21      31.104  40.317  86.955  1.00  0.00           O
ATOM    475  C   SER A  21      29.055  38.227  88.135  1.00  0.00           C
ATOM    476  O   SER A  21      28.434  37.417  87.445  1.00  0.00           O
ATOM    477  N   GLN A  22      29.774  37.837  89.205  1.00  0.00           N
ATOM    479  CA  GLN A  22      29.884  36.478  89.705  1.00  0.00           C
ATOM    481  CB  GLN A  22      30.704  36.507  91.025  1.00  0.00           C
ATOM    484  CG  GLN A  22      30.934  35.127  91.675  1.00  0.00           C
ATOM    487  CD  GLN A  22      31.594  34.147  90.695  1.00  0.00           C
ATOM    488  OE1 GLN A  22      32.754  34.317  90.335  1.00  0.00           O
ATOM    489  NE2 GLN A  22      30.875  33.107  90.225  1.00  0.00           N
ATOM    492  C   GLN A  22      28.544  35.807  90.015  1.00  0.00           C
ATOM    493  O   GLN A  22      28.384  34.587  89.905  1.00  0.00           O
ATOM    494  N   ASN A  23      27.544  36.607  90.445  1.00  0.00           N
ATOM    496  CA  ASN A  23      26.225  36.097  90.775  1.00  0.00           C
ATOM    498  CB  ASN A  23      25.665  36.807  92.035  1.00  0.00           C
ATOM    501  CG  ASN A  23      26.524  36.427  93.225  1.00  0.00           C
ATOM    502  OD1 ASN A  23      26.754  35.257  93.555  1.00  0.00           O
ATOM    503  ND2 ASN A  23      27.015  37.447  93.945  1.00  0.00           N
ATOM    506  C   ASN A  23      25.274  36.307  89.615  1.00  0.00           C
ATOM    507  O   ASN A  23      24.065  36.278  89.775  1.00  0.00           O
ATOM    508  N   GLY A  24      25.824  36.537  88.415  1.00  0.00           N
ATOM    510  CA  GLY A  24      25.064  36.568  87.175  1.00  0.00           C
ATOM    513  C   GLY A  24      24.364  37.857  86.885  1.00  0.00           C
ATOM    514  O   GLY A  24      23.344  37.888  86.195  1.00  0.00           O
ATOM    515  N   LEU A  25      24.874  38.978  87.405  1.00  0.00           N
ATOM    517  CA  LEU A  25      24.354  40.278  87.025  1.00  0.00           C
ATOM    519  CB  LEU A  25      24.404  41.237  88.245  1.00  0.00           C
ATOM    522  CG  LEU A  25      23.944  42.677  87.975  1.00  0.00           C
ATOM    524  CD1 LEU A  25      22.984  43.197  89.055  1.00  0.00           C
ATOM    528  CD2 LEU A  25      25.175  43.587  87.825  1.00  0.00           C
ATOM    532  C   LEU A  25      25.024  40.848  85.765  1.00  0.00           C
ATOM    533  O   LEU A  25      26.225  40.677  85.525  1.00  0.00           O
ATOM    534  N   VAL A  26      24.214  41.497  84.895  1.00  0.00           N
ATOM    536  CA  VAL A  26      24.624  42.077  83.615  1.00  0.00           C
ATOM    538  CB  VAL A  26      23.755  41.537  82.465  1.00  0.00           C
ATOM    540  CG1 VAL A  26      23.804  39.998  82.435  1.00  0.00           C
ATOM    544  CG2 VAL A  26      22.284  42.007  82.585  1.00  0.00           C
ATOM    548  C   VAL A  26      24.515  43.607  83.535  1.00  0.00           C
ATOM    549  O   VAL A  26      24.994  44.197  82.565  1.00  0.00           O
ATOM    550  N   ASN A  27      23.874  44.298  84.505  1.00  0.00           N
ATOM    552  CA  ASN A  27      23.794  45.747  84.425  1.00  0.00           C
ATOM    554  CB  ASN A  27      22.624  46.208  83.495  1.00  0.00           C
ATOM    557  CG  ASN A  27      22.794  47.658  83.045  1.00  0.00           C
ATOM    558  OD1 ASN A  27      22.494  48.577  83.805  1.00  0.00           O
ATOM    559  ND2 ASN A  27      23.224  47.897  81.785  1.00  0.00           N
ATOM    562  C   ASN A  27      23.725  46.347  85.825  1.00  0.00           C
ATOM    563  O   ASN A  27      22.964  45.868  86.685  1.00  0.00           O
ATOM    564  N   ALA A  28      24.504  47.407  86.125  1.00  0.00           N
ATOM    566  CA  ALA A  28      24.454  48.097  87.395  1.00  0.00           C
ATOM    568  CB  ALA A  28      25.584  47.617  88.325  1.00  0.00           C
ATOM    572  C   ALA A  28      24.634  49.587  87.195  1.00  0.00           C
ATOM    573  O   ALA A  28      25.335  50.018  86.275  1.00  0.00           O
ATOM    574  N   ALA A  29      24.014  50.427  88.045  1.00  0.00           N
ATOM    576  CA  ALA A  29      24.274  51.847  88.045  1.00  0.00           C
ATOM    578  CB  ALA A  29      23.314  52.577  87.085  1.00  0.00           C
ATOM    582  C   ALA A  29      24.094  52.407  89.445  1.00  0.00           C
ATOM    583  O   ALA A  29      23.174  52.037  90.175  1.00  0.00           O
ATOM    584  N   ASP A  30      24.975  53.327  89.845  1.00  0.00           N
ATOM    586  CA  ASP A  30      25.005  53.807  91.195  1.00  0.00           C
ATOM    588  CB  ASP A  30      25.744  52.778  92.095  1.00  0.00           C
ATOM    591  CG  ASP A  30      27.254  52.798  91.935  1.00  0.00           C
ATOM    592  OD1 ASP A  30      27.855  53.717  92.545  1.00  0.00           O
ATOM    593  OD2 ASP A  30      27.815  51.967  91.155  1.00  0.00           O
ATOM    594  C   ASP A  30      25.584  55.228  91.155  1.00  0.00           C
ATOM    595  O   ASP A  30      25.944  55.757  90.105  1.00  0.00           O
ATOM    596  N   ASN A  31      25.584  55.907  92.315  1.00  0.00           N
ATOM    598  CA  ASN A  31      26.215  57.197  92.475  1.00  0.00           C
ATOM    600  CB  ASN A  31      25.184  58.368  92.375  1.00  0.00           C
ATOM    603  CG  ASN A  31      25.844  59.748  92.395  1.00  0.00           C
ATOM    604  OD1 ASN A  31      26.854  59.997  91.725  1.00  0.00           O
ATOM    605  ND2 ASN A  31      25.284  60.697  93.185  1.00  0.00           N
ATOM    608  C   ASN A  31      26.935  57.178  93.805  1.00  0.00           C
ATOM    609  O   ASN A  31      26.544  57.847  94.765  1.00  0.00           O
ATOM    610  N   TYR A  32      27.974  56.357  93.935  1.00  0.00           N
ATOM    612  CA  TYR A  32      28.694  56.157  95.175  1.00  0.00           C
ATOM    614  CB  TYR A  32      29.144  54.678  95.305  1.00  0.00           C
ATOM    617  CG  TYR A  32      30.054  54.438  96.485  1.00  0.00           C
ATOM    618  CD1 TYR A  32      29.534  54.417  97.785  1.00  0.00           C
ATOM    620  CE1 TYR A  32      30.394  54.347  98.885  1.00  0.00           C
ATOM    622  CZ  TYR A  32      31.774  54.317  98.685  1.00  0.00           C
ATOM    623  OH  TYR A  32      32.675  54.307  99.765  1.00  0.00           O
ATOM    625  CD2 TYR A  32      31.434  54.357  96.295  1.00  0.00           C
ATOM    627  CE2 TYR A  32      32.304  54.307  97.385  1.00  0.00           C
ATOM    629  C   TYR A  32      29.854  57.137  95.375  1.00  0.00           C
ATOM    630  O   TYR A  32      30.674  57.367  94.475  1.00  0.00           O
ATOM    631  N   GLN A  33      29.955  57.728  96.575  1.00  0.00           N
ATOM    633  CA  GLN A  33      31.064  58.507  97.065  1.00  0.00           C
ATOM    635  CB  GLN A  33      30.864  60.037  96.825  1.00  0.00           C
ATOM    638  CG  GLN A  33      31.164  60.427  95.365  1.00  0.00           C
ATOM    641  CD  GLN A  33      30.984  61.907  95.065  1.00  0.00           C
ATOM    642  OE1 GLN A  33      30.394  62.708  95.805  1.00  0.00           O
ATOM    643  NE2 GLN A  33      31.464  62.297  93.865  1.00  0.00           N
ATOM    646  C   GLN A  33      31.324  58.257  98.545  1.00  0.00           C
ATOM    647  O   GLN A  33      30.454  57.847  99.325  1.00  0.00           O
ATOM    648  N   ASN A  34      32.574  58.517  98.965  1.00  0.00           N
ATOM    650  CA  ASN A  34      32.915  58.708 100.365  1.00  0.00           C
ATOM    652  CB  ASN A  34      34.445  58.677 100.545  1.00  0.00           C
ATOM    655  CG  ASN A  34      34.965  57.308 100.105  1.00  0.00           C
ATOM    656  OD1 ASN A  34      35.355  57.097  98.965  1.00  0.00           O
ATOM    657  ND2 ASN A  34      35.004  56.327 101.035  1.00  0.00           N
ATOM    660  C   ASN A  34      32.304  59.958 100.995  1.00  0.00           C
ATOM    661  O   ASN A  34      32.335  61.047 100.425  1.00  0.00           O
ATOM    662  N   ALA A  35      31.774  59.857 102.235  1.00  0.00           N
ATOM    664  CA  ALA A  35      31.724  60.998 103.125  1.00  0.00           C
ATOM    666  CB  ALA A  35      30.804  60.777 104.345  1.00  0.00           C
ATOM    670  C   ALA A  35      33.134  61.397 103.555  1.00  0.00           C
ATOM    671  O   ALA A  35      34.054  60.577 103.555  1.00  0.00           O
ATOM    672  N   GLY A  36      33.375  62.687 103.855  1.00  0.00           N
ATOM    674  CA  GLY A  36      34.684  63.168 104.305  1.00  0.00           C
ATOM    677  C   GLY A  36      35.234  62.497 105.545  1.00  0.00           C
ATOM    678  O   GLY A  36      34.495  61.947 106.365  1.00  0.00           O
ATOM    679  N   TRP A  37      36.554  62.597 105.795  1.00  0.00           N
ATOM    681  CA  TRP A  37      37.215  61.798 106.845  1.00  0.00           C
ATOM    683  CB  TRP A  37      38.764  61.827 106.735  1.00  0.00           C
ATOM    686  CG  TRP A  37      39.435  63.157 106.935  1.00  0.00           C
ATOM    687  CD1 TRP A  37      39.855  63.967 105.915  1.00  0.00           C
ATOM    689  NE1 TRP A  37      40.384  65.118 106.435  1.00  0.00           N
ATOM    691  CE2 TRP A  37      40.364  65.068 107.795  1.00  0.00           C
ATOM    692  CD2 TRP A  37      39.774  63.838 108.165  1.00  0.00           C
ATOM    693  CE3 TRP A  37      39.655  63.527 109.525  1.00  0.00           C
ATOM    695  CZ3 TRP A  37      40.124  64.447 110.465  1.00  0.00           C
ATOM    697  CZ2 TRP A  37      40.835  65.977 108.725  1.00  0.00           C
ATOM    699  CH2 TRP A  37      40.704  65.657 110.065  1.00  0.00           C
ATOM    701  C   TRP A  37      36.794  62.197 108.245  1.00  0.00           C
ATOM    702  O   TRP A  37      36.844  61.417 109.205  1.00  0.00           O
ATOM    703  N   ARG A  38      36.294  63.427 108.375  1.00  0.00           N
ATOM    705  CA  ARG A  38      35.604  63.927 109.535  1.00  0.00           C
ATOM    707  CB  ARG A  38      35.234  65.417 109.315  1.00  0.00           C
ATOM    710  CG  ARG A  38      36.495  66.277 109.075  1.00  0.00           C
ATOM    713  CD  ARG A  38      36.225  67.787 109.025  1.00  0.00           C
ATOM    716  NE  ARG A  38      37.524  68.527 109.105  1.00  0.00           N
ATOM    718  CZ  ARG A  38      38.465  68.537 108.165  1.00  0.00           C
ATOM    719  NH1 ARG A  38      38.405  67.848 107.055  1.00  0.00           N
ATOM    722  NH2 ARG A  38      39.505  69.317 108.345  1.00  0.00           N
ATOM    725  C   ARG A  38      34.375  63.128 109.915  1.00  0.00           C
ATOM    726  O   ARG A  38      34.114  62.897 111.095  1.00  0.00           O
ATOM    727  N   THR A  39      33.575  62.697 108.925  1.00  0.00           N
ATOM    729  CA  THR A  39      32.444  61.807 109.135  1.00  0.00           C
ATOM    731  CB  THR A  39      31.464  61.868 107.965  1.00  0.00           C
ATOM    733  OG1 THR A  39      31.124  63.207 107.655  1.00  0.00           O
ATOM    735  CG2 THR A  39      30.155  61.157 108.295  1.00  0.00           C
ATOM    739  C   THR A  39      32.915  60.377 109.325  1.00  0.00           C
ATOM    740  O   THR A  39      32.465  59.697 110.245  1.00  0.00           O
ATOM    741  N   PHE A  40      33.864  59.888 108.485  1.00  0.00           N
ATOM    743  CA  PHE A  40      34.324  58.498 108.475  1.00  0.00           C
ATOM    745  CB  PHE A  40      35.374  58.267 107.345  1.00  0.00           C
ATOM    748  CG  PHE A  40      35.884  56.837 107.295  1.00  0.00           C
ATOM    749  CD1 PHE A  40      35.024  55.777 106.925  1.00  0.00           C
ATOM    751  CE1 PHE A  40      35.474  54.457 106.925  1.00  0.00           C
ATOM    753  CZ  PHE A  40      36.794  54.167 107.295  1.00  0.00           C
ATOM    755  CD2 PHE A  40      37.204  56.528 107.665  1.00  0.00           C
ATOM    757  CE2 PHE A  40      37.664  55.208 107.665  1.00  0.00           C
ATOM    759  C   PHE A  40      34.905  57.987 109.785  1.00  0.00           C
ATOM    760  O   PHE A  40      34.614  56.877 110.225  1.00  0.00           O
ATOM    761  N   PHE A  41      35.745  58.818 110.435  1.00  0.00           N
ATOM    763  CA  PHE A  41      36.245  58.558 111.755  1.00  0.00           C
ATOM    765  CB  PHE A  41      37.644  59.188 111.975  1.00  0.00           C
ATOM    768  CG  PHE A  41      38.634  58.477 111.105  1.00  0.00           C
ATOM    769  CD1 PHE A  41      38.964  57.137 111.375  1.00  0.00           C
ATOM    771  CE1 PHE A  41      39.874  56.458 110.565  1.00  0.00           C
ATOM    773  CZ  PHE A  41      40.454  57.097 109.465  1.00  0.00           C
ATOM    775  CD2 PHE A  41      39.254  59.127 110.015  1.00  0.00           C
ATOM    777  CE2 PHE A  41      40.155  58.438 109.195  1.00  0.00           C
ATOM    779  C   PHE A  41      35.264  59.097 112.775  1.00  0.00           C
ATOM    780  O   PHE A  41      35.044  60.298 112.945  1.00  0.00           O
ATOM    781  N   VAL A  42      34.625  58.188 113.515  1.00  0.00           N
ATOM    783  CA  VAL A  42      33.824  58.558 114.655  1.00  0.00           C
ATOM    785  CB  VAL A  42      32.934  57.407 115.075  1.00  0.00           C
ATOM    787  CG1 VAL A  42      31.974  57.838 116.195  1.00  0.00           C
ATOM    791  CG2 VAL A  42      32.114  56.997 113.835  1.00  0.00           C
ATOM    795  C   VAL A  42      34.684  59.088 115.795  1.00  0.00           C
ATOM    796  O   VAL A  42      34.365  60.127 116.385  1.00  0.00           O
ATOM    797  N   ASP A  43      35.825  58.387 116.055  1.00  0.00           N
ATOM    799  CA  ASP A  43      36.784  58.717 117.085  1.00  0.00           C
ATOM    801  CB  ASP A  43      37.804  57.528 117.235  1.00  0.00           C
ATOM    804  CG  ASP A  43      38.834  57.687 118.335  1.00  0.00           C
ATOM    805  OD1 ASP A  43      39.375  58.818 118.495  1.00  0.00           O
ATOM    806  OD2 ASP A  43      39.124  56.697 119.045  1.00  0.00           O
ATOM    807  C   ASP A  43      37.374  60.127 116.965  1.00  0.00           C
ATOM    808  O   ASP A  43      38.034  60.507 115.995  1.00  0.00           O
ATOM    809  N   ASN A  44      37.104  60.988 117.965  1.00  0.00           N
ATOM    811  CA  ASN A  44      37.554  62.367 117.975  1.00  0.00           C
ATOM    813  CB  ASN A  44      36.745  63.188 119.015  1.00  0.00           C
ATOM    816  CG  ASN A  44      36.964  64.677 118.835  1.00  0.00           C
ATOM    817  OD1 ASN A  44      37.565  65.368 119.665  1.00  0.00           O
ATOM    818  ND2 ASN A  44      36.504  65.228 117.695  1.00  0.00           N
ATOM    821  C   ASN A  44      39.044  62.507 118.255  1.00  0.00           C
ATOM    822  O   ASN A  44      39.674  63.488 117.845  1.00  0.00           O
ATOM    823  N   GLN A  45      39.664  61.518 118.925  1.00  0.00           N
ATOM    825  CA  GLN A  45      41.085  61.478 119.215  1.00  0.00           C
ATOM    827  CB  GLN A  45      41.384  60.268 120.155  1.00  0.00           C
ATOM    830  CG  GLN A  45      42.785  60.257 120.795  1.00  0.00           C
ATOM    833  CD  GLN A  45      42.725  60.847 122.195  1.00  0.00           C
ATOM    834  OE1 GLN A  45      42.675  62.057 122.385  1.00  0.00           O
ATOM    835  NE2 GLN A  45      42.734  59.958 123.215  1.00  0.00           N
ATOM    838  C   GLN A  45      41.884  61.327 117.935  1.00  0.00           C
ATOM    839  O   GLN A  45      42.774  62.127 117.655  1.00  0.00           O
ATOM    840  N   VAL A  46      41.535  60.327 117.085  1.00  0.00           N
ATOM    842  CA  VAL A  46      42.204  60.077 115.815  1.00  0.00           C
ATOM    844  CB  VAL A  46      41.794  58.747 115.155  1.00  0.00           C
ATOM    846  CG1 VAL A  46      40.384  58.737 114.555  1.00  0.00           C
ATOM    850  CG2 VAL A  46      42.834  58.368 114.095  1.00  0.00           C
ATOM    854  C   VAL A  46      42.085  61.237 114.845  1.00  0.00           C
ATOM    855  O   VAL A  46      43.014  61.627 114.145  1.00  0.00           O
ATOM    856  N   LYS A  47      40.895  61.868 114.825  1.00  0.00           N
ATOM    858  CA  LYS A  47      40.654  63.098 114.125  1.00  0.00           C
ATOM    860  CB  LYS A  47      39.154  63.438 114.085  1.00  0.00           C
ATOM    863  CG  LYS A  47      38.364  62.458 113.225  1.00  0.00           C
ATOM    866  CD  LYS A  47      36.904  62.868 113.055  1.00  0.00           C
ATOM    869  CE  LYS A  47      36.124  62.777 114.375  1.00  0.00           C
ATOM    872  NZ  LYS A  47      34.684  62.757 114.115  1.00  0.00           N
ATOM    876  C   LYS A  47      41.454  64.298 114.585  1.00  0.00           C
ATOM    877  O   LYS A  47      41.875  65.088 113.735  1.00  0.00           O
ATOM    878  N   THR A  48      41.694  64.488 115.905  1.00  0.00           N
ATOM    880  CA  THR A  48      42.664  65.467 116.405  1.00  0.00           C
ATOM    882  CB  THR A  48      42.764  65.537 117.945  1.00  0.00           C
ATOM    884  OG1 THR A  48      41.614  66.167 118.505  1.00  0.00           O
ATOM    886  CG2 THR A  48      43.964  66.377 118.425  1.00  0.00           C
ATOM    890  C   THR A  48      44.065  65.217 115.855  1.00  0.00           C
ATOM    891  O   THR A  48      44.684  66.107 115.285  1.00  0.00           O
ATOM    892  N   LEU A  49      44.534  63.958 115.935  1.00  0.00           N
ATOM    894  CA  LEU A  49      45.844  63.537 115.455  1.00  0.00           C
ATOM    896  CB  LEU A  49      46.075  62.057 115.805  1.00  0.00           C
ATOM    899  CG  LEU A  49      46.075  61.737 117.315  1.00  0.00           C
ATOM    901  CD1 LEU A  49      46.024  60.217 117.555  1.00  0.00           C
ATOM    905  CD2 LEU A  49      47.274  62.357 118.035  1.00  0.00           C
ATOM    909  C   LEU A  49      46.044  63.717 113.955  1.00  0.00           C
ATOM    910  O   LEU A  49      47.065  64.228 113.495  1.00  0.00           O
ATOM    911  N   ILE A  50      45.024  63.368 113.145  1.00  0.00           N
ATOM    913  CA  ILE A  50      44.954  63.698 111.725  1.00  0.00           C
ATOM    915  CB  ILE A  50      43.734  63.057 111.045  1.00  0.00           C
ATOM    917  CG2 ILE A  50      43.594  63.567 109.595  1.00  0.00           C
ATOM    921  CG1 ILE A  50      43.815  61.507 111.065  1.00  0.00           C
ATOM    924  CD  ILE A  50      42.444  60.837 110.875  1.00  0.00           C
ATOM    928  C   ILE A  50      45.004  65.197 111.465  1.00  0.00           C
ATOM    929  O   ILE A  50      45.765  65.657 110.605  1.00  0.00           O
ATOM    930  N   SER A  51      44.264  66.037 112.225  1.00  0.00           N
ATOM    932  CA  SER A  51      44.365  67.497 112.095  1.00  0.00           C
ATOM    934  CB  SER A  51      43.384  68.308 112.995  1.00  0.00           C
ATOM    937  OG  SER A  51      42.024  68.147 112.595  1.00  0.00           O
ATOM    939  C   SER A  51      45.755  68.048 112.365  1.00  0.00           C
ATOM    940  O   SER A  51      46.245  68.908 111.625  1.00  0.00           O
ATOM    941  N   GLU A  52      46.425  67.588 113.435  1.00  0.00           N
ATOM    943  CA  GLU A  52      47.774  67.988 113.755  1.00  0.00           C
ATOM    945  CB  GLU A  52      48.185  67.518 115.165  1.00  0.00           C
ATOM    948  CG  GLU A  52      47.355  67.978 116.405  1.00  0.00           C
ATOM    951  CD  GLU A  52      47.925  67.427 117.725  1.00  0.00           C
ATOM    952  OE1 GLU A  52      48.925  66.667 117.675  1.00  0.00           O
ATOM    953  OE2 GLU A  52      47.405  67.807 118.815  1.00  0.00           O
ATOM    954  C   GLU A  52      48.815  67.507 112.725  1.00  0.00           C
ATOM    955  O   GLU A  52      49.715  68.257 112.335  1.00  0.00           O
ATOM    956  N   ALA A  53      48.694  66.247 112.235  1.00  0.00           N
ATOM    958  CA  ALA A  53      49.575  65.688 111.215  1.00  0.00           C
ATOM    960  CB  ALA A  53      49.204  64.217 110.915  1.00  0.00           C
ATOM    964  C   ALA A  53      49.565  66.447 109.905  1.00  0.00           C
ATOM    965  O   ALA A  53      50.604  66.688 109.305  1.00  0.00           O
ATOM    966  N   LEU A  54      48.384  66.878 109.425  1.00  0.00           N
ATOM    968  CA  LEU A  54      48.265  67.677 108.235  1.00  0.00           C
ATOM    970  CB  LEU A  54      46.764  67.947 108.015  1.00  0.00           C
ATOM    973  CG  LEU A  54      45.994  66.707 107.505  1.00  0.00           C
ATOM    975  CD1 LEU A  54      44.484  66.918 107.685  1.00  0.00           C
ATOM    979  CD2 LEU A  54      46.344  66.357 106.055  1.00  0.00           C
ATOM    983  C   LEU A  54      49.044  68.997 108.245  1.00  0.00           C
ATOM    984  O   LEU A  54      49.664  69.387 107.255  1.00  0.00           O
ATOM    985  N   VAL A  55      49.024  69.707 109.385  1.00  0.00           N
ATOM    987  CA  VAL A  55      49.844  70.887 109.625  1.00  0.00           C
ATOM    989  CB  VAL A  55      49.435  71.557 110.915  1.00  0.00           C
ATOM    991  CG1 VAL A  55      50.204  72.868 111.125  1.00  0.00           C
ATOM    995  CG2 VAL A  55      47.934  71.868 110.835  1.00  0.00           C
ATOM    999  C   VAL A  55      51.334  70.618 109.685  1.00  0.00           C
ATOM   1000  O   VAL A  55      52.164  71.318 109.105  1.00  0.00           O
ATOM   1001  N   ASN A  56      51.735  69.577 110.445  1.00  0.00           N
ATOM   1003  CA  ASN A  56      53.084  69.507 110.955  1.00  0.00           C
ATOM   1005  CB  ASN A  56      53.074  69.238 112.485  1.00  0.00           C
ATOM   1008  CG  ASN A  56      52.495  70.438 113.225  1.00  0.00           C
ATOM   1009  OD1 ASN A  56      52.894  71.598 113.065  1.00  0.00           O
ATOM   1010  ND2 ASN A  56      51.464  70.167 114.065  1.00  0.00           N
ATOM   1013  C   ASN A  56      53.925  68.448 110.245  1.00  0.00           C
ATOM   1014  O   ASN A  56      55.155  68.497 110.335  1.00  0.00           O
ATOM   1015  N   ASN A  57      53.315  67.518 109.495  1.00  0.00           N
ATOM   1017  CA  ASN A  57      54.024  66.438 108.815  1.00  0.00           C
ATOM   1019  CB  ASN A  57      53.014  65.387 108.275  1.00  0.00           C
ATOM   1022  CG  ASN A  57      53.645  64.238 107.495  1.00  0.00           C
ATOM   1023  OD1 ASN A  57      53.884  64.357 106.295  1.00  0.00           O
ATOM   1024  ND2 ASN A  57      53.884  63.107 108.185  1.00  0.00           N
ATOM   1027  C   ASN A  57      55.004  66.938 107.745  1.00  0.00           C
ATOM   1028  O   ASN A  57      54.744  67.868 106.985  1.00  0.00           O
ATOM   1029  N   ARG A  58      56.204  66.338 107.685  1.00  0.00           N
ATOM   1031  CA  ARG A  58      57.274  66.827 106.845  1.00  0.00           C
ATOM   1033  CB  ARG A  58      58.704  66.497 107.355  1.00  0.00           C
ATOM   1036  CG  ARG A  58      59.074  66.978 108.775  1.00  0.00           C
ATOM   1039  CD  ARG A  58      58.315  68.177 109.335  1.00  0.00           C
ATOM   1042  NE  ARG A  58      58.575  69.357 108.455  1.00  0.00           N
ATOM   1044  CZ  ARG A  58      57.754  70.408 108.395  1.00  0.00           C
ATOM   1045  NH1 ARG A  58      56.464  70.307 108.585  1.00  0.00           N
ATOM   1048  NH2 ARG A  58      58.255  71.607 108.235  1.00  0.00           N
ATOM   1051  C   ARG A  58      57.145  66.277 105.435  1.00  0.00           C
ATOM   1052  O   ARG A  58      57.395  66.988 104.465  1.00  0.00           O
ATOM   1053  N   ASP A  59      56.745  65.007 105.285  1.00  0.00           N
ATOM   1055  CA  ASP A  59      56.594  64.327 104.015  1.00  0.00           C
ATOM   1057  CB  ASP A  59      56.334  62.817 104.275  1.00  0.00           C
ATOM   1060  CG  ASP A  59      57.414  62.097 105.085  1.00  0.00           C
ATOM   1061  OD1 ASP A  59      58.465  62.667 105.465  1.00  0.00           O
ATOM   1062  OD2 ASP A  59      57.195  60.887 105.325  1.00  0.00           O
ATOM   1063  C   ASP A  59      55.495  64.948 103.125  1.00  0.00           C
ATOM   1064  O   ASP A  59      55.664  65.217 101.935  1.00  0.00           O
ATOM   1065  N   LEU A  60      54.324  65.268 103.725  1.00  0.00           N
ATOM   1067  CA  LEU A  60      53.304  66.137 103.155  1.00  0.00           C
ATOM   1069  CB  LEU A  60      52.024  66.137 104.035  1.00  0.00           C
ATOM   1072  CG  LEU A  60      50.815  66.947 103.505  1.00  0.00           C
ATOM   1074  CD1 LEU A  60      50.264  66.387 102.185  1.00  0.00           C
ATOM   1078  CD2 LEU A  60      49.695  66.967 104.555  1.00  0.00           C
ATOM   1082  C   LEU A  60      53.804  67.557 102.925  1.00  0.00           C
ATOM   1083  O   LEU A  60      53.535  68.188 101.905  1.00  0.00           O
ATOM   1084  N   ARG A  61      54.604  68.128 103.855  1.00  0.00           N
ATOM   1086  CA  ARG A  61      55.245  69.407 103.605  1.00  0.00           C
ATOM   1088  CB  ARG A  61      55.945  69.948 104.875  1.00  0.00           C
ATOM   1091  CG  ARG A  61      56.675  71.287 104.695  1.00  0.00           C
ATOM   1094  CD  ARG A  61      55.745  72.367 104.145  1.00  0.00           C
ATOM   1097  NE  ARG A  61      56.544  73.628 104.035  1.00  0.00           N
ATOM   1099  CZ  ARG A  61      56.024  74.727 103.505  1.00  0.00           C
ATOM   1100  NH1 ARG A  61      54.855  74.738 102.905  1.00  0.00           N
ATOM   1103  NH2 ARG A  61      56.724  75.847 103.535  1.00  0.00           N
ATOM   1106  C   ARG A  61      56.184  69.418 102.385  1.00  0.00           C
ATOM   1107  O   ARG A  61      56.145  70.338 101.575  1.00  0.00           O
ATOM   1108  N   MET A  62      56.995  68.368 102.185  1.00  0.00           N
ATOM   1110  CA  MET A  62      57.815  68.128 101.005  1.00  0.00           C
ATOM   1112  CB  MET A  62      58.544  66.787 101.205  1.00  0.00           C
ATOM   1115  CG  MET A  62      59.594  66.467 100.125  1.00  0.00           C
ATOM   1118  SD  MET A  62      60.905  67.717 100.035  1.00  0.00           S
ATOM   1119  CE  MET A  62      61.644  67.217 101.615  1.00  0.00           C
ATOM   1123  C   MET A  62      57.034  68.048  99.705  1.00  0.00           C
ATOM   1124  O   MET A  62      57.405  68.637  98.685  1.00  0.00           O
ATOM   1125  N   ALA A  63      55.895  67.327  99.725  1.00  0.00           N
ATOM   1127  CA  ALA A  63      54.965  67.207  98.615  1.00  0.00           C
ATOM   1129  CB  ALA A  63      53.815  66.268  99.035  1.00  0.00           C
ATOM   1133  C   ALA A  63      54.394  68.548  98.175  1.00  0.00           C
ATOM   1134  O   ALA A  63      54.324  68.897  97.005  1.00  0.00           O
ATOM   1135  N   THR A  64      54.035  69.368  99.185  1.00  0.00           N
ATOM   1137  CA  THR A  64      53.575  70.747  99.025  1.00  0.00           C
ATOM   1139  CB  THR A  64      53.195  71.357 100.365  1.00  0.00           C
ATOM   1141  OG1 THR A  64      52.094  70.677 100.975  1.00  0.00           O
ATOM   1143  CG2 THR A  64      52.774  72.827 100.245  1.00  0.00           C
ATOM   1147  C   THR A  64      54.604  71.647  98.355  1.00  0.00           C
ATOM   1148  O   THR A  64      54.315  72.427  97.465  1.00  0.00           O
ATOM   1149  N   LEU A  65      55.875  71.527  98.775  1.00  0.00           N
ATOM   1151  CA  LEU A  65      57.005  72.207  98.165  1.00  0.00           C
ATOM   1153  CB  LEU A  65      58.255  72.077  99.075  1.00  0.00           C
ATOM   1156  CG  LEU A  65      58.094  72.787 100.445  1.00  0.00           C
ATOM   1158  CD1 LEU A  65      59.214  72.408 101.425  1.00  0.00           C
ATOM   1162  CD2 LEU A  65      57.954  74.307 100.295  1.00  0.00           C
ATOM   1166  C   LEU A  65      57.314  71.837  96.715  1.00  0.00           C
ATOM   1167  O   LEU A  65      57.634  72.708  95.895  1.00  0.00           O
ATOM   1168  N   LYS A  66      57.174  70.548  96.345  1.00  0.00           N
ATOM   1170  CA  LYS A  66      57.244  70.048  94.975  1.00  0.00           C
ATOM   1172  CB  LYS A  66      57.145  68.497  94.945  1.00  0.00           C
ATOM   1175  CG  LYS A  66      58.395  67.807  95.515  1.00  0.00           C
ATOM   1178  CD  LYS A  66      58.245  66.287  95.625  1.00  0.00           C
ATOM   1181  CE  LYS A  66      59.544  65.618  96.075  1.00  0.00           C
ATOM   1184  NZ  LYS A  66      59.384  64.158  96.185  1.00  0.00           N
ATOM   1188  C   LYS A  66      56.215  70.657  94.035  1.00  0.00           C
ATOM   1189  O   LYS A  66      56.504  71.007  92.885  1.00  0.00           O
ATOM   1190  N   VAL A  67      54.965  70.847  94.505  1.00  0.00           N
ATOM   1192  CA  VAL A  67      53.925  71.557  93.765  1.00  0.00           C
ATOM   1194  CB  VAL A  67      52.605  71.567  94.535  1.00  0.00           C
ATOM   1196  CG1 VAL A  67      51.554  72.467  93.845  1.00  0.00           C
ATOM   1200  CG2 VAL A  67      52.054  70.137  94.625  1.00  0.00           C
ATOM   1204  C   VAL A  67      54.324  72.988  93.435  1.00  0.00           C
ATOM   1205  O   VAL A  67      54.194  73.477  92.305  1.00  0.00           O
ATOM   1206  N   GLN A  68      54.895  73.707  94.425  1.00  0.00           N
ATOM   1208  CA  GLN A  68      55.434  75.037  94.235  1.00  0.00           C
ATOM   1210  CB  GLN A  68      55.905  75.628  95.585  1.00  0.00           C
ATOM   1213  CG  GLN A  68      54.814  75.768  96.695  1.00  0.00           C
ATOM   1216  CD  GLN A  68      55.364  76.307  98.035  1.00  0.00           C
ATOM   1217  OE1 GLN A  68      54.704  76.447  99.065  1.00  0.00           O
ATOM   1218  NE2 GLN A  68      56.665  76.667  98.015  1.00  0.00           N
ATOM   1221  C   GLN A  68      56.574  75.057  93.205  1.00  0.00           C
ATOM   1222  O   GLN A  68      56.605  75.897  92.305  1.00  0.00           O
ATOM   1223  N   GLU A  69      57.495  74.077  93.285  1.00  0.00           N
ATOM   1225  CA  GLU A  69      58.585  73.927  92.325  1.00  0.00           C
ATOM   1227  CB  GLU A  69      59.534  72.807  92.795  1.00  0.00           C
ATOM   1230  CG  GLU A  69      61.004  73.137  92.425  1.00  0.00           C
ATOM   1233  CD  GLU A  69      61.865  71.897  92.335  1.00  0.00           C
ATOM   1234  OE1 GLU A  69      62.225  71.518  91.185  1.00  0.00           O
ATOM   1235  OE2 GLU A  69      62.225  71.347  93.405  1.00  0.00           O
ATOM   1236  C   GLU A  69      58.104  73.658  90.885  1.00  0.00           C
ATOM   1237  O   GLU A  69      58.544  74.307  89.935  1.00  0.00           O
ATOM   1238  N   ALA A  70      57.134  72.728  90.705  1.00  0.00           N
ATOM   1240  CA  ALA A  70      56.524  72.417  89.425  1.00  0.00           C
ATOM   1242  CB  ALA A  70      55.514  71.268  89.575  1.00  0.00           C
ATOM   1246  C   ALA A  70      55.825  73.617  88.805  1.00  0.00           C
ATOM   1247  O   ALA A  70      55.914  73.908  87.615  1.00  0.00           O
ATOM   1248  N   ARG A  71      55.114  74.397  89.645  1.00  0.00           N
ATOM   1250  CA  ARG A  71      54.524  75.647  89.245  1.00  0.00           C
ATOM   1252  CB  ARG A  71      53.764  76.268  90.435  1.00  0.00           C
ATOM   1255  CG  ARG A  71      52.844  77.448  90.025  1.00  0.00           C
ATOM   1258  CD  ARG A  71      52.184  78.157  91.205  1.00  0.00           C
ATOM   1261  NE  ARG A  71      51.334  77.147  91.905  1.00  0.00           N
ATOM   1263  CZ  ARG A  71      51.454  76.717  93.155  1.00  0.00           C
ATOM   1264  NH1 ARG A  71      52.395  77.118  93.985  1.00  0.00           N
ATOM   1267  NH2 ARG A  71      50.534  75.868  93.545  1.00  0.00           N
ATOM   1270  C   ARG A  71      55.555  76.667  88.755  1.00  0.00           C
ATOM   1271  O   ARG A  71      55.364  77.327  87.745  1.00  0.00           O
ATOM   1272  N   ALA A  72      56.684  76.817  89.475  1.00  0.00           N
ATOM   1274  CA  ALA A  72      57.794  77.677  89.095  1.00  0.00           C
ATOM   1276  CB  ALA A  72      58.834  77.728  90.235  1.00  0.00           C
ATOM   1280  C   ALA A  72      58.445  77.268  87.785  1.00  0.00           C
ATOM   1281  O   ALA A  72      58.754  78.118  86.945  1.00  0.00           O
ATOM   1282  N   GLN A  73      58.634  75.957  87.585  1.00  0.00           N
ATOM   1284  CA  GLN A  73      59.084  75.368  86.335  1.00  0.00           C
ATOM   1286  CB  GLN A  73      59.274  73.847  86.555  1.00  0.00           C
ATOM   1289  CG  GLN A  73      59.944  73.118  85.375  1.00  0.00           C
ATOM   1292  CD  GLN A  73      61.215  73.847  84.945  1.00  0.00           C
ATOM   1293  OE1 GLN A  73      62.065  74.238  85.755  1.00  0.00           O
ATOM   1294  NE2 GLN A  73      61.355  74.098  83.625  1.00  0.00           N
ATOM   1297  C   GLN A  73      58.154  75.628  85.145  1.00  0.00           C
ATOM   1298  O   GLN A  73      58.594  76.018  84.065  1.00  0.00           O
ATOM   1299  N   TYR A  74      56.834  75.517  85.335  1.00  0.00           N
ATOM   1301  CA  TYR A  74      55.825  75.967  84.385  1.00  0.00           C
ATOM   1303  CB  TYR A  74      54.424  75.517  84.925  1.00  0.00           C
ATOM   1306  CG  TYR A  74      53.265  76.158  84.225  1.00  0.00           C
ATOM   1307  CD1 TYR A  74      53.094  75.957  82.855  1.00  0.00           C
ATOM   1309  CE1 TYR A  74      52.094  76.627  82.145  1.00  0.00           C
ATOM   1311  CZ  TYR A  74      51.204  77.467  82.825  1.00  0.00           C
ATOM   1312  OH  TYR A  74      50.155  78.087  82.115  1.00  0.00           O
ATOM   1314  CD2 TYR A  74      52.355  76.988  84.905  1.00  0.00           C
ATOM   1316  CE2 TYR A  74      51.315  77.627  84.205  1.00  0.00           C
ATOM   1318  C   TYR A  74      55.905  77.467  84.025  1.00  0.00           C
ATOM   1319  O   TYR A  74      55.854  77.868  82.865  1.00  0.00           O
ATOM   1320  N   ARG A  75      56.075  78.357  85.005  1.00  0.00           N
ATOM   1322  CA  ARG A  75      56.285  79.767  84.715  1.00  0.00           C
ATOM   1324  CB  ARG A  75      56.245  80.597  86.015  1.00  0.00           C
ATOM   1327  CG  ARG A  75      54.825  80.607  86.635  1.00  0.00           C
ATOM   1330  CD  ARG A  75      54.794  81.327  87.975  1.00  0.00           C
ATOM   1333  NE  ARG A  75      53.395  81.307  88.525  1.00  0.00           N
ATOM   1335  CZ  ARG A  75      53.115  81.728  89.755  1.00  0.00           C
ATOM   1336  NH1 ARG A  75      54.074  82.137  90.565  1.00  0.00           N
ATOM   1339  NH2 ARG A  75      51.875  81.847  90.185  1.00  0.00           N
ATOM   1342  C   ARG A  75      57.544  80.057  83.895  1.00  0.00           C
ATOM   1343  O   ARG A  75      57.554  80.858  82.975  1.00  0.00           O
ATOM   1344  N   LEU A  76      58.655  79.357  84.225  1.00  0.00           N
ATOM   1346  CA  LEU A  76      59.895  79.397  83.485  1.00  0.00           C
ATOM   1348  CB  LEU A  76      60.934  78.537  84.255  1.00  0.00           C
ATOM   1351  CG  LEU A  76      62.294  78.317  83.575  1.00  0.00           C
ATOM   1353  CD1 LEU A  76      62.934  79.637  83.135  1.00  0.00           C
ATOM   1357  CD2 LEU A  76      63.224  77.518  84.505  1.00  0.00           C
ATOM   1361  C   LEU A  76      59.774  78.958  82.035  1.00  0.00           C
ATOM   1362  O   LEU A  76      60.264  79.618  81.115  1.00  0.00           O
ATOM   1363  N   THR A  77      59.084  77.838  81.765  1.00  0.00           N
ATOM   1365  CA  THR A  77      59.024  77.298  80.415  1.00  0.00           C
ATOM   1367  CB  THR A  77      58.734  75.798  80.405  1.00  0.00           C
ATOM   1369  OG1 THR A  77      59.835  75.088  80.965  1.00  0.00           O
ATOM   1371  CG2 THR A  77      58.524  75.208  78.995  1.00  0.00           C
ATOM   1375  C   THR A  77      58.014  78.048  79.585  1.00  0.00           C
ATOM   1376  O   THR A  77      58.144  78.217  78.375  1.00  0.00           O
ATOM   1377  N   ASP A  78      56.954  78.577  80.235  1.00  0.00           N
ATOM   1379  CA  ASP A  78      56.004  79.447  79.595  1.00  0.00           C
ATOM   1381  CB  ASP A  78      54.765  79.627  80.515  1.00  0.00           C
ATOM   1384  CG  ASP A  78      53.594  80.177  79.745  1.00  0.00           C
ATOM   1385  OD1 ASP A  78      53.245  79.627  78.665  1.00  0.00           O
ATOM   1386  OD2 ASP A  78      52.934  81.107  80.275  1.00  0.00           O
ATOM   1387  C   ASP A  78      56.624  80.777  79.195  1.00  0.00           C
ATOM   1388  O   ASP A  78      56.405  81.257  78.085  1.00  0.00           O
ATOM   1389  N   ALA A  79      57.504  81.338  80.055  1.00  0.00           N
ATOM   1391  CA  ALA A  79      58.255  82.548  79.815  1.00  0.00           C
ATOM   1393  CB  ALA A  79      59.204  82.848  80.985  1.00  0.00           C
ATOM   1397  C   ALA A  79      59.094  82.527  78.545  1.00  0.00           C
ATOM   1398  O   ALA A  79      59.175  83.527  77.845  1.00  0.00           O
ATOM   1399  N   ASP A  80      59.725  81.377  78.235  1.00  0.00           N
ATOM   1401  CA  ASP A  80      60.524  81.157  77.045  1.00  0.00           C
ATOM   1403  CB  ASP A  80      61.234  79.757  77.195  1.00  0.00           C
ATOM   1406  CG  ASP A  80      62.325  79.748  78.265  1.00  0.00           C
ATOM   1407  OD1 ASP A  80      62.804  80.837  78.645  1.00  0.00           O
ATOM   1408  OD2 ASP A  80      62.774  78.617  78.645  1.00  0.00           O
ATOM   1409  C   ASP A  80      59.744  81.297  75.715  1.00  0.00           C
ATOM   1410  O   ASP A  80      60.344  81.287  74.645  1.00  0.00           O
ATOM   1411  N   ARG A  81      58.395  81.467  75.775  1.00  0.00           N
ATOM   1413  CA  ARG A  81      57.544  81.817  74.645  1.00  0.00           C
ATOM   1415  CB  ARG A  81      56.105  81.278  74.875  1.00  0.00           C
ATOM   1418  CG  ARG A  81      55.984  79.777  75.195  1.00  0.00           C
ATOM   1421  CD  ARG A  81      54.664  79.438  75.865  1.00  0.00           C
ATOM   1424  NE  ARG A  81      53.594  79.667  74.845  1.00  0.00           N
ATOM   1426  CZ  ARG A  81      52.395  80.158  75.105  1.00  0.00           C
ATOM   1427  NH1 ARG A  81      51.954  80.378  76.335  1.00  0.00           N
ATOM   1430  NH2 ARG A  81      51.594  80.448  74.095  1.00  0.00           N
ATOM   1433  C   ARG A  81      57.335  83.317  74.515  1.00  0.00           C
ATOM   1434  O   ARG A  81      56.675  83.787  73.585  1.00  0.00           O
ATOM   1435  N   TYR A  82      57.834  84.118  75.475  1.00  0.00           N
ATOM   1437  CA  TYR A  82      57.624  85.547  75.515  1.00  0.00           C
ATOM   1439  CB  TYR A  82      57.244  86.048  76.925  1.00  0.00           C
ATOM   1442  CG  TYR A  82      55.835  85.647  77.275  1.00  0.00           C
ATOM   1443  CD1 TYR A  82      55.555  84.417  77.895  1.00  0.00           C
ATOM   1445  CE1 TYR A  82      54.254  84.087  78.315  1.00  0.00           C
ATOM   1447  CZ  TYR A  82      53.214  84.997  78.085  1.00  0.00           C
ATOM   1448  OH  TYR A  82      51.904  84.738  78.535  1.00  0.00           O
ATOM   1450  CD2 TYR A  82      54.774  86.537  77.055  1.00  0.00           C
ATOM   1452  CE2 TYR A  82      53.465  86.207  77.445  1.00  0.00           C
ATOM   1454  C   TYR A  82      58.894  86.247  75.035  1.00  0.00           C
ATOM   1455  O   TYR A  82      59.984  85.747  75.275  1.00  0.00           O
ATOM   1456  N   PRO A  83      58.815  87.387  74.355  1.00  0.00           N
ATOM   1457  CD  PRO A  83      57.554  87.998  73.955  1.00  0.00           C
ATOM   1460  CA  PRO A  83      59.925  88.298  74.095  1.00  0.00           C
ATOM   1462  CB  PRO A  83      59.254  89.627  73.755  1.00  0.00           C
ATOM   1465  CG  PRO A  83      57.934  89.207  73.115  1.00  0.00           C
ATOM   1468  C   PRO A  83      60.994  88.507  75.155  1.00  0.00           C
ATOM   1469  O   PRO A  83      60.685  88.567  76.345  1.00  0.00           O
ATOM   1470  N   GLN A  84      62.244  88.678  74.725  1.00  0.00           N
ATOM   1472  CA  GLN A  84      63.354  89.048  75.575  1.00  0.00           C
ATOM   1474  CB  GLN A  84      64.554  88.117  75.285  1.00  0.00           C
ATOM   1477  CG  GLN A  84      64.274  86.657  75.675  1.00  0.00           C
ATOM   1480  CD  GLN A  84      65.495  85.778  75.435  1.00  0.00           C
ATOM   1481  OE1 GLN A  84      65.674  85.197  74.365  1.00  0.00           O
ATOM   1482  NE2 GLN A  84      66.395  85.677  76.445  1.00  0.00           N
ATOM   1485  C   GLN A  84      63.804  90.448  75.265  1.00  0.00           C
ATOM   1486  O   GLN A  84      63.975  90.798  74.105  1.00  0.00           O
ATOM   1487  N   LEU A  85      64.074  91.298  76.285  1.00  0.00           N
ATOM   1489  CA  LEU A  85      64.745  92.557  76.045  1.00  0.00           C
ATOM   1491  CB  LEU A  85      63.815  93.777  76.245  1.00  0.00           C
ATOM   1494  CG  LEU A  85      64.474  95.147  75.975  1.00  0.00           C
ATOM   1496  CD1 LEU A  85      64.874  95.348  74.515  1.00  0.00           C
ATOM   1500  CD2 LEU A  85      63.554  96.277  76.405  1.00  0.00           C
ATOM   1504  C   LEU A  85      65.954  92.688  76.935  1.00  0.00           C
ATOM   1505  O   LEU A  85      65.875  92.607  78.155  1.00  0.00           O
ATOM   1506  N   ASN A  86      67.125  92.878  76.315  1.00  0.00           N
ATOM   1508  CA  ASN A  86      68.404  92.837  76.975  1.00  0.00           C
ATOM   1510  CB  ASN A  86      69.124  91.497  76.685  1.00  0.00           C
ATOM   1513  CG  ASN A  86      68.334  90.368  77.355  1.00  0.00           C
ATOM   1514  OD1 ASN A  86      68.164  90.327  78.565  1.00  0.00           O
ATOM   1515  ND2 ASN A  86      67.844  89.388  76.555  1.00  0.00           N
ATOM   1518  C   ASN A  86      69.225  93.988  76.425  1.00  0.00           C
ATOM   1519  O   ASN A  86      68.935  94.487  75.345  1.00  0.00           O
ATOM   1520  N   GLY A  87      70.254  94.427  77.175  1.00  0.00           N
ATOM   1522  CA  GLY A  87      71.185  95.438  76.705  1.00  0.00           C
ATOM   1525  C   GLY A  87      72.545  94.827  76.575  1.00  0.00           C
ATOM   1526  O   GLY A  87      72.905  93.897  77.275  1.00  0.00           O
ATOM   1527  N   GLU A  88      73.375  95.378  75.715  1.00  0.00           N
ATOM   1529  CA  GLU A  88      74.754  94.997  75.645  1.00  0.00           C
ATOM   1531  CB  GLU A  88      75.104  94.207  74.385  1.00  0.00           C
ATOM   1534  CG  GLU A  88      74.614  92.738  74.405  1.00  0.00           C
ATOM   1537  CD  GLU A  88      75.125  91.947  73.215  1.00  0.00           C
ATOM   1538  OE1 GLU A  88      75.864  92.527  72.385  1.00  0.00           O
ATOM   1539  OE2 GLU A  88      74.844  90.728  73.115  1.00  0.00           O
ATOM   1540  C   GLU A  88      75.574  96.247  75.735  1.00  0.00           C
ATOM   1541  O   GLU A  88      75.114  97.367  75.545  1.00  0.00           O
ATOM   1542  N   GLY A  89      76.845  96.058  76.115  1.00  0.00           N
ATOM   1544  CA  GLY A  89      77.905  97.008  75.875  1.00  0.00           C
ATOM   1547  C   GLY A  89      79.134  96.257  75.475  1.00  0.00           C
ATOM   1548  O   GLY A  89      79.424  95.168  75.995  1.00  0.00           O
ATOM   1549  N   SER A  90      79.914  96.857  74.575  1.00  0.00           N
ATOM   1551  CA  SER A  90      81.185  96.307  74.145  1.00  0.00           C
ATOM   1553  CB  SER A  90      81.074  95.638  72.765  1.00  0.00           C
ATOM   1556  OG  SER A  90      82.164  94.727  72.625  1.00  0.00           O
ATOM   1558  C   SER A  90      82.204  97.408  74.025  1.00  0.00           C
ATOM   1559  O   SER A  90      81.874  98.567  73.745  1.00  0.00           O
ATOM   1560  N   GLY A  91      83.484  97.067  74.275  1.00  0.00           N
ATOM   1562  CA  GLY A  91      84.625  97.907  73.945  1.00  0.00           C
ATOM   1565  C   GLY A  91      85.584  97.048  73.185  1.00  0.00           C
ATOM   1566  O   GLY A  91      85.834  95.898  73.545  1.00  0.00           O
ATOM   1567  N   SER A  92      86.144  97.588  72.085  1.00  0.00           N
ATOM   1569  CA  SER A  92      86.965  96.818  71.195  1.00  0.00           C
ATOM   1571  CB  SER A  92      86.185  96.517  69.895  1.00  0.00           C
ATOM   1574  OG  SER A  92      86.895  95.597  69.085  1.00  0.00           O
ATOM   1576  C   SER A  92      88.204  97.618  70.875  1.00  0.00           C
ATOM   1577  O   SER A  92      88.134  98.747  70.385  1.00  0.00           O
ATOM   1578  N   TRP A  93      89.384  97.037  71.175  1.00  0.00           N
ATOM   1580  CA  TRP A  93      90.685  97.597  70.845  1.00  0.00           C
ATOM   1582  CB  TRP A  93      91.484  97.988  72.115  1.00  0.00           C
ATOM   1585  CG  TRP A  93      90.944  99.147  72.885  1.00  0.00           C
ATOM   1586  CD1 TRP A  93      91.535 100.387  72.915  1.00  0.00           C
ATOM   1588  NE1 TRP A  93      90.934 101.158  73.875  1.00  0.00           N
ATOM   1590  CE2 TRP A  93      89.925 100.457  74.455  1.00  0.00           C
ATOM   1591  CD2 TRP A  93      89.874  99.188  73.845  1.00  0.00           C
ATOM   1592  CE3 TRP A  93      88.924  98.258  74.285  1.00  0.00           C
ATOM   1594  CZ3 TRP A  93      88.035  98.637  75.295  1.00  0.00           C
ATOM   1596  CZ2 TRP A  93      89.076 100.817  75.485  1.00  0.00           C
ATOM   1598  CH2 TRP A  93      88.105  99.897  75.875  1.00  0.00           C
ATOM   1600  C   TRP A  93      91.505  96.577  70.055  1.00  0.00           C
ATOM   1601  O   TRP A  93      91.605  95.417  70.445  1.00  0.00           O
ATOM   1602  N   SER A  94      92.125  96.997  68.935  1.00  0.00           N
ATOM   1604  CA  SER A  94      92.934  96.088  68.135  1.00  0.00           C
ATOM   1606  CB  SER A  94      92.154  95.197  67.125  1.00  0.00           C
ATOM   1609  OG  SER A  94      91.494  95.927  66.095  1.00  0.00           O
ATOM   1611  C   SER A  94      93.954  96.847  67.335  1.00  0.00           C
ATOM   1612  O   SER A  94      93.825  98.047  67.125  1.00  0.00           O
ATOM   1613  N   GLY A  95      95.005  96.167  66.855  1.00  0.00           N
ATOM   1615  CA  GLY A  95      95.965  96.818  65.995  1.00  0.00           C
ATOM   1618  C   GLY A  95      96.734  95.837  65.175  1.00  0.00           C
ATOM   1619  O   GLY A  95      96.505  94.637  65.215  1.00  0.00           O
ATOM   1620  N   ASN A  96      97.715  96.357  64.415  1.00  0.00           N
ATOM   1622  CA  ASN A  96      98.655  95.537  63.685  1.00  0.00           C
ATOM   1624  CB  ASN A  96      99.315  96.287  62.515  1.00  0.00           C
ATOM   1627  CG  ASN A  96      98.314  96.647  61.445  1.00  0.00           C
ATOM   1628  OD1 ASN A  96      97.505  95.837  60.985  1.00  0.00           O
ATOM   1629  ND2 ASN A  96      98.454  97.887  60.935  1.00  0.00           N
ATOM   1632  C   ASN A  96      99.824  95.068  64.525  1.00  0.00           C
ATOM   1633  O   ASN A  96     100.244  95.708  65.495  1.00  0.00           O
ATOM   1634  N   LEU A  97     100.455  93.967  64.055  1.00  0.00           N
ATOM   1636  CA  LEU A  97     101.705  93.477  64.595  1.00  0.00           C
ATOM   1638  CB  LEU A  97     101.734  91.927  64.495  1.00  0.00           C
ATOM   1641  CG  LEU A  97     101.874  91.207  65.845  1.00  0.00           C
ATOM   1643  CD1 LEU A  97     100.715  90.247  66.015  1.00  0.00           C
ATOM   1647  CD2 LEU A  97     103.224  90.477  65.905  1.00  0.00           C
ATOM   1651  C   LEU A  97     102.914  94.007  63.865  1.00  0.00           C
ATOM   1652  O   LEU A  97     104.044  93.717  64.275  1.00  0.00           O
ATOM   1653  N   LYS A  98     102.734  94.827  62.805  1.00  0.00           N
ATOM   1655  CA  LYS A  98     103.875  95.467  62.165  1.00  0.00           C
ATOM   1657  CB  LYS A  98     104.614  94.508  61.195  1.00  0.00           C
ATOM   1660  CG  LYS A  98     105.954  95.077  60.695  1.00  0.00           C
ATOM   1663  CD  LYS A  98     106.834  94.027  59.985  1.00  0.00           C
ATOM   1666  CE  LYS A  98     106.284  93.467  58.665  1.00  0.00           C
ATOM   1669  NZ  LYS A  98     106.965  92.207  58.285  1.00  0.00           N
ATOM   1673  C   LYS A  98     103.594  96.768  61.425  1.00  0.00           C
ATOM   1674  O   LYS A  98     104.225  97.777  61.715  1.00  0.00           O
ATOM   1675  N   GLY A  99     102.734  96.768  60.365  1.00  0.00           N
ATOM   1677  CA  GLY A  99     102.774  97.808  59.335  1.00  0.00           C
ATOM   1680  C   GLY A  99     102.414  99.227  59.705  1.00  0.00           C
ATOM   1681  O   GLY A  99     103.004 100.188  59.235  1.00  0.00           O
ATOM   1682  N   ASN A 100     101.395  99.367  60.545  1.00  0.00           N
ATOM   1684  CA  ASN A 100     101.024 100.617  61.135  1.00  0.00           C
ATOM   1686  CB  ASN A 100      99.984 101.368  60.235  1.00  0.00           C
ATOM   1689  CG  ASN A 100      99.076 102.367  60.955  1.00  0.00           C
ATOM   1690  OD1 ASN A 100      97.874 102.098  61.125  1.00  0.00           O
ATOM   1691  ND2 ASN A 100      99.645 103.517  61.375  1.00  0.00           N
ATOM   1694  C   ASN A 100     100.554 100.277  62.535  1.00  0.00           C
ATOM   1695  O   ASN A 100      99.474  99.727  62.735  1.00  0.00           O
ATOM   1696  N   THR A 101     101.365 100.568  63.565  1.00  0.00           N
ATOM   1698  CA  THR A 101     101.084 100.107  64.935  1.00  0.00           C
ATOM   1700  CB  THR A 101     102.355  99.827  65.715  1.00  0.00           C
ATOM   1702  OG1 THR A 101     103.304  99.198  64.865  1.00  0.00           O
ATOM   1704  CG2 THR A 101     102.064  98.838  66.855  1.00  0.00           C
ATOM   1708  C   THR A 101     100.215 101.147  65.625  1.00  0.00           C
ATOM   1709  O   THR A 101     100.524 101.707  66.675  1.00  0.00           O
ATOM   1710  N   ALA A 102      99.085 101.458  64.965  1.00  0.00           N
ATOM   1712  CA  ALA A 102      98.035 102.298  65.425  1.00  0.00           C
ATOM   1714  CB  ALA A 102      97.514 103.197  64.295  1.00  0.00           C
ATOM   1718  C   ALA A 102      96.904 101.418  65.905  1.00  0.00           C
ATOM   1719  O   ALA A 102      96.544 100.417  65.265  1.00  0.00           O
ATOM   1720  N   THR A 103      96.375 101.748  67.085  1.00  0.00           N
ATOM   1722  CA  THR A 103      95.274 101.017  67.685  1.00  0.00           C
ATOM   1724  CB  THR A 103      95.384 100.977  69.205  1.00  0.00           C
ATOM   1726  OG1 THR A 103      96.535 100.197  69.535  1.00  0.00           O
ATOM   1728  CG2 THR A 103      94.175 100.267  69.845  1.00  0.00           C
ATOM   1732  C   THR A 103      93.965 101.598  67.215  1.00  0.00           C
ATOM   1733  O   THR A 103      93.664 102.767  67.455  1.00  0.00           O
ATOM   1734  N   THR A 104      93.134 100.778  66.535  1.00  0.00           N
ATOM   1736  CA  THR A 104      91.745 101.137  66.265  1.00  0.00           C
ATOM   1738  CB  THR A 104      91.054 100.507  65.055  1.00  0.00           C
ATOM   1740  OG1 THR A 104      91.404 101.188  63.875  1.00  0.00           O
ATOM   1742  CG2 THR A 104      89.524 100.677  65.055  1.00  0.00           C
ATOM   1746  C   THR A 104      90.975 100.778  67.495  1.00  0.00           C
ATOM   1747  O   THR A 104      91.105  99.688  68.055  1.00  0.00           O
ATOM   1748  N   ARG A 105      90.174 101.738  67.965  1.00  0.00           N
ATOM   1750  CA  ARG A 105      89.345 101.607  69.105  1.00  0.00           C
ATOM   1752  CB  ARG A 105      89.785 102.647  70.145  1.00  0.00           C
ATOM   1755  CG  ARG A 105      88.965 102.607  71.445  1.00  0.00           C
ATOM   1758  CD  ARG A 105      89.384 103.688  72.435  1.00  0.00           C
ATOM   1761  NE  ARG A 105      88.974 104.967  71.775  1.00  0.00           N
ATOM   1763  CZ  ARG A 105      89.495 106.158  72.005  1.00  0.00           C
ATOM   1764  NH1 ARG A 105      90.384 106.338  72.945  1.00  0.00           N
ATOM   1767  NH2 ARG A 105      89.054 107.158  71.275  1.00  0.00           N
ATOM   1770  C   ARG A 105      87.944 101.937  68.675  1.00  0.00           C
ATOM   1771  O   ARG A 105      87.734 102.948  68.005  1.00  0.00           O
ATOM   1772  N   GLU A 106      86.965 101.097  69.045  1.00  0.00           N
ATOM   1774  CA  GLU A 106      85.574 101.307  68.735  1.00  0.00           C
ATOM   1776  CB  GLU A 106      85.134 100.607  67.425  1.00  0.00           C
ATOM   1779  CG  GLU A 106      83.774 101.137  66.855  1.00  0.00           C
ATOM   1782  CD  GLU A 106      83.815 102.518  66.195  1.00  0.00           C
ATOM   1783  OE1 GLU A 106      84.925 103.057  65.985  1.00  0.00           O
ATOM   1784  OE2 GLU A 106      82.724 103.088  65.915  1.00  0.00           O
ATOM   1785  C   GLU A 106      84.774 100.817  69.935  1.00  0.00           C
ATOM   1786  O   GLU A 106      85.115  99.827  70.595  1.00  0.00           O
ATOM   1787  N   PHE A 107      83.714 101.537  70.305  1.00  0.00           N
ATOM   1789  CA  PHE A 107      82.814 101.257  71.405  1.00  0.00           C
ATOM   1791  CB  PHE A 107      82.664 102.448  72.375  1.00  0.00           C
ATOM   1794  CG  PHE A 107      83.936 102.627  73.095  1.00  0.00           C
ATOM   1795  CD1 PHE A 107      84.194 101.908  74.275  1.00  0.00           C
ATOM   1797  CE1 PHE A 107      85.384 102.127  74.975  1.00  0.00           C
ATOM   1799  CZ  PHE A 107      86.305 103.068  74.495  1.00  0.00           C
ATOM   1801  CD2 PHE A 107      84.855 103.558  72.615  1.00  0.00           C
ATOM   1803  CE2 PHE A 107      86.045 103.777  73.315  1.00  0.00           C
ATOM   1805  C   PHE A 107      81.465 101.088  70.835  1.00  0.00           C
ATOM   1806  O   PHE A 107      81.105 101.757  69.875  1.00  0.00           O
ATOM   1807  N   SER A 108      80.645 100.228  71.435  1.00  0.00           N
ATOM   1809  CA  SER A 108      79.295 100.077  70.975  1.00  0.00           C
ATOM   1811  CB  SER A 108      79.094  98.947  69.925  1.00  0.00           C
ATOM   1814  OG  SER A 108      80.154  97.977  69.965  1.00  0.00           O
ATOM   1816  C   SER A 108      78.384  99.948  72.155  1.00  0.00           C
ATOM   1817  O   SER A 108      78.834  99.688  73.285  1.00  0.00           O
ATOM   1818  N   THR A 109      77.084 100.217  71.925  1.00  0.00           N
ATOM   1820  CA  THR A 109      76.045  99.917  72.885  1.00  0.00           C
ATOM   1822  CB  THR A 109      75.504 101.128  73.645  1.00  0.00           C
ATOM   1824  OG1 THR A 109      76.535 101.838  74.325  1.00  0.00           O
ATOM   1826  CG2 THR A 109      74.535 100.667  74.725  1.00  0.00           C
ATOM   1830  C   THR A 109      74.884  99.378  72.095  1.00  0.00           C
ATOM   1831  O   THR A 109      74.465  99.997  71.105  1.00  0.00           O
ATOM   1832  N   GLY A 110      74.304  98.228  72.495  1.00  0.00           N
ATOM   1834  CA  GLY A 110      73.134  97.688  71.825  1.00  0.00           C
ATOM   1837  C   GLY A 110      72.014  97.448  72.775  1.00  0.00           C
ATOM   1838  O   GLY A 110      72.204  97.057  73.925  1.00  0.00           O
ATOM   1839  N   LEU A 111      70.764  97.688  72.325  1.00  0.00           N
ATOM   1841  CA  LEU A 111      69.584  97.367  73.085  1.00  0.00           C
ATOM   1843  CB  LEU A 111      68.895  98.678  73.535  1.00  0.00           C
ATOM   1846  CG  LEU A 111      67.685  98.497  74.465  1.00  0.00           C
ATOM   1848  CD1 LEU A 111      68.124  97.917  75.815  1.00  0.00           C
ATOM   1852  CD2 LEU A 111      66.954  99.838  74.655  1.00  0.00           C
ATOM   1856  C   LEU A 111      68.634  96.567  72.225  1.00  0.00           C
ATOM   1857  O   LEU A 111      68.095  97.057  71.235  1.00  0.00           O
ATOM   1858  N   ASN A 112      68.395  95.277  72.545  1.00  0.00           N
ATOM   1860  CA  ASN A 112      67.835  94.397  71.525  1.00  0.00           C
ATOM   1862  CB  ASN A 112      68.895  93.548  70.785  1.00  0.00           C
ATOM   1865  CG  ASN A 112      69.954  92.967  71.715  1.00  0.00           C
ATOM   1866  OD1 ASN A 112      71.094  93.408  71.635  1.00  0.00           O
ATOM   1867  ND2 ASN A 112      69.625  91.997  72.595  1.00  0.00           N
ATOM   1870  C   ASN A 112      66.734  93.517  72.055  1.00  0.00           C
ATOM   1871  O   ASN A 112      66.774  92.967  73.155  1.00  0.00           O
ATOM   1872  N   ALA A 113      65.685  93.368  71.245  1.00  0.00           N
ATOM   1874  CA  ALA A 113      64.584  92.487  71.485  1.00  0.00           C
ATOM   1876  CB  ALA A 113      63.274  93.237  71.235  1.00  0.00           C
ATOM   1880  C   ALA A 113      64.684  91.247  70.605  1.00  0.00           C
ATOM   1881  O   ALA A 113      65.264  91.287  69.525  1.00  0.00           O
ATOM   1882  N   SER A 114      64.124  90.127  71.085  1.00  0.00           N
ATOM   1884  CA  SER A 114      64.014  88.887  70.345  1.00  0.00           C
ATOM   1886  CB  SER A 114      65.045  87.798  70.775  1.00  0.00           C
ATOM   1889  OG  SER A 114      65.105  86.688  69.865  1.00  0.00           O
ATOM   1891  C   SER A 114      62.614  88.427  70.655  1.00  0.00           C
ATOM   1892  O   SER A 114      62.044  88.827  71.675  1.00  0.00           O
ATOM   1893  N   PHE A 115      62.015  87.627  69.765  1.00  0.00           N
ATOM   1895  CA  PHE A 115      60.765  86.958  69.965  1.00  0.00           C
ATOM   1897  CB  PHE A 115      59.594  87.938  69.615  1.00  0.00           C
ATOM   1900  CG  PHE A 115      58.204  87.347  69.675  1.00  0.00           C
ATOM   1901  CD1 PHE A 115      57.794  86.567  70.765  1.00  0.00           C
ATOM   1903  CE1 PHE A 115      56.475  86.097  70.845  1.00  0.00           C
ATOM   1905  CZ  PHE A 115      55.555  86.397  69.835  1.00  0.00           C
ATOM   1907  CD2 PHE A 115      57.274  87.637  68.655  1.00  0.00           C
ATOM   1909  CE2 PHE A 115      55.954  87.168  68.735  1.00  0.00           C
ATOM   1911  C   PHE A 115      60.784  85.768  69.025  1.00  0.00           C
ATOM   1912  O   PHE A 115      61.294  85.908  67.905  1.00  0.00           O
ATOM   1913  N   ASP A 116      60.225  84.607  69.425  1.00  0.00           N
ATOM   1915  CA  ASP A 116      59.884  83.517  68.515  1.00  0.00           C
ATOM   1917  CB  ASP A 116      60.225  82.127  69.105  1.00  0.00           C
ATOM   1920  CG  ASP A 116      61.694  81.827  68.985  1.00  0.00           C
ATOM   1921  OD1 ASP A 116      62.434  82.577  68.305  1.00  0.00           O
ATOM   1922  OD2 ASP A 116      62.085  80.758  69.525  1.00  0.00           O
ATOM   1923  C   ASP A 116      58.395  83.507  68.255  1.00  0.00           C
ATOM   1924  O   ASP A 116      57.594  83.577  69.185  1.00  0.00           O
ATOM   1925  N   LEU A 117      57.974  83.387  66.985  1.00  0.00           N
ATOM   1927  CA  LEU A 117      56.565  83.337  66.645  1.00  0.00           C
ATOM   1929  CB  LEU A 117      56.384  83.497  65.105  1.00  0.00           C
ATOM   1932  CG  LEU A 117      55.765  84.838  64.645  1.00  0.00           C
ATOM   1934  CD1 LEU A 117      56.535  86.077  65.095  1.00  0.00           C
ATOM   1938  CD2 LEU A 117      55.685  84.908  63.115  1.00  0.00           C
ATOM   1942  C   LEU A 117      55.804  82.118  67.205  1.00  0.00           C
ATOM   1943  O   LEU A 117      54.695  82.257  67.695  1.00  0.00           O
ATOM   1944  N   ASP A 118      56.394  80.898  67.155  1.00  0.00           N
ATOM   1946  CA  ASP A 118      55.844  79.678  67.735  1.00  0.00           C
ATOM   1948  CB  ASP A 118      55.664  79.738  69.275  1.00  0.00           C
ATOM   1951  CG  ASP A 118      55.584  78.357  69.905  1.00  0.00           C
ATOM   1952  OD1 ASP A 118      56.364  77.448  69.495  1.00  0.00           O
ATOM   1953  OD2 ASP A 118      54.825  78.217  70.895  1.00  0.00           O
ATOM   1954  C   ASP A 118      54.604  79.167  66.975  1.00  0.00           C
ATOM   1955  O   ASP A 118      53.655  78.588  67.505  1.00  0.00           O
ATOM   1956  N   PHE A 119      54.645  79.397  65.645  1.00  0.00           N
ATOM   1958  CA  PHE A 119      53.655  79.107  64.635  1.00  0.00           C
ATOM   1960  CB  PHE A 119      54.344  79.338  63.265  1.00  0.00           C
ATOM   1963  CG  PHE A 119      53.884  80.548  62.505  1.00  0.00           C
ATOM   1964  CD1 PHE A 119      53.484  81.747  63.115  1.00  0.00           C
ATOM   1966  CE1 PHE A 119      53.004  82.808  62.335  1.00  0.00           C
ATOM   1968  CZ  PHE A 119      52.964  82.708  60.935  1.00  0.00           C
ATOM   1970  CD2 PHE A 119      53.905  80.488  61.105  1.00  0.00           C
ATOM   1972  CE2 PHE A 119      53.424  81.537  60.325  1.00  0.00           C
ATOM   1974  C   PHE A 119      53.204  77.658  64.675  1.00  0.00           C
ATOM   1975  O   PHE A 119      52.015  77.327  64.595  1.00  0.00           O
ATOM   1976  N   PHE A 120      54.194  76.778  64.825  1.00  0.00           N
ATOM   1978  CA  PHE A 120      54.004  75.387  65.125  1.00  0.00           C
ATOM   1980  CB  PHE A 120      54.835  74.478  64.175  1.00  0.00           C
ATOM   1983  CG  PHE A 120      54.565  74.927  62.765  1.00  0.00           C
ATOM   1984  CD1 PHE A 120      53.364  74.577  62.135  1.00  0.00           C
ATOM   1986  CE1 PHE A 120      53.074  75.068  60.865  1.00  0.00           C
ATOM   1988  CZ  PHE A 120      54.014  75.837  60.165  1.00  0.00           C
ATOM   1990  CD2 PHE A 120      55.474  75.768  62.085  1.00  0.00           C
ATOM   1992  CE2 PHE A 120      55.204  76.207  60.785  1.00  0.00           C
ATOM   1994  C   PHE A 120      54.505  75.317  66.545  1.00  0.00           C
ATOM   1995  O   PHE A 120      55.695  75.528  66.785  1.00  0.00           O
ATOM   1996  N   GLY A 121      53.564  75.127  67.485  1.00  0.00           N
ATOM   1998  CA  GLY A 121      53.675  75.478  68.895  1.00  0.00           C
ATOM   2001  C   GLY A 121      54.604  74.637  69.705  1.00  0.00           C
ATOM   2002  O   GLY A 121      54.214  73.967  70.655  1.00  0.00           O
ATOM   2003  N   ARG A 122      55.895  74.658  69.375  1.00  0.00           N
ATOM   2005  CA  ARG A 122      56.945  73.987  70.105  1.00  0.00           C
ATOM   2007  CB  ARG A 122      58.265  74.167  69.315  1.00  0.00           C
ATOM   2010  CG  ARG A 122      59.454  73.337  69.815  1.00  0.00           C
ATOM   2013  CD  ARG A 122      60.755  73.588  69.015  1.00  0.00           C
ATOM   2016  NE  ARG A 122      61.304  74.938  69.355  1.00  0.00           N
ATOM   2018  CZ  ARG A 122      61.984  75.208  70.475  1.00  0.00           C
ATOM   2019  NH1 ARG A 122      62.125  74.298  71.415  1.00  0.00           N
ATOM   2022  NH2 ARG A 122      62.554  76.377  70.655  1.00  0.00           N
ATOM   2025  C   ARG A 122      57.114  74.537  71.495  1.00  0.00           C
ATOM   2026  O   ARG A 122      57.125  73.798  72.475  1.00  0.00           O
ATOM   2027  N   LEU A 123      57.225  75.868  71.635  1.00  0.00           N
ATOM   2029  CA  LEU A 123      57.344  76.497  72.935  1.00  0.00           C
ATOM   2031  CB  LEU A 123      57.774  77.967  72.785  1.00  0.00           C
ATOM   2034  CG  LEU A 123      59.054  78.177  71.955  1.00  0.00           C
ATOM   2036  CD1 LEU A 123      59.294  79.667  71.705  1.00  0.00           C
ATOM   2040  CD2 LEU A 123      60.254  77.577  72.685  1.00  0.00           C
ATOM   2044  C   LEU A 123      56.075  76.338  73.755  1.00  0.00           C
ATOM   2045  O   LEU A 123      56.094  75.948  74.925  1.00  0.00           O
ATOM   2046  N   LYS A 124      54.905  76.567  73.135  1.00  0.00           N
ATOM   2048  CA  LYS A 124      53.605  76.347  73.765  1.00  0.00           C
ATOM   2050  CB  LYS A 124      52.495  76.757  72.775  1.00  0.00           C
ATOM   2053  CG  LYS A 124      51.044  76.537  73.245  1.00  0.00           C
ATOM   2056  CD  LYS A 124      50.035  76.918  72.145  1.00  0.00           C
ATOM   2059  CE  LYS A 124      48.564  76.627  72.485  1.00  0.00           C
ATOM   2062  NZ  LYS A 124      48.375  75.177  72.745  1.00  0.00           N
ATOM   2066  C   LYS A 124      53.364  74.927  74.245  1.00  0.00           C
ATOM   2067  O   LYS A 124      52.915  74.698  75.365  1.00  0.00           O
ATOM   2068  N   ASN A 125      53.684  73.917  73.415  1.00  0.00           N
ATOM   2070  CA  ASN A 125      53.544  72.518  73.765  1.00  0.00           C
ATOM   2072  CB  ASN A 125      53.554  71.647  72.485  1.00  0.00           C
ATOM   2075  CG  ASN A 125      52.274  71.887  71.695  1.00  0.00           C
ATOM   2076  OD1 ASN A 125      51.285  72.367  72.245  1.00  0.00           O
ATOM   2077  ND2 ASN A 125      52.265  71.537  70.395  1.00  0.00           N
ATOM   2080  C   ASN A 125      54.575  72.018  74.755  1.00  0.00           C
ATOM   2081  O   ASN A 125      54.274  71.158  75.585  1.00  0.00           O
ATOM   2082  N   MET A 126      55.794  72.588  74.805  1.00  0.00           N
ATOM   2084  CA  MET A 126      56.614  72.457  75.995  1.00  0.00           C
ATOM   2086  CB  MET A 126      58.044  72.997  75.775  1.00  0.00           C
ATOM   2089  CG  MET A 126      58.824  72.198  74.705  1.00  0.00           C
ATOM   2092  SD  MET A 126      60.625  72.487  74.645  1.00  0.00           S
ATOM   2093  CE  MET A 126      60.574  74.287  74.475  1.00  0.00           C
ATOM   2097  C   MET A 126      55.965  73.077  77.235  1.00  0.00           C
ATOM   2098  O   MET A 126      55.914  72.478  78.295  1.00  0.00           O
ATOM   2099  N   SER A 127      55.384  74.287  77.115  1.00  0.00           N
ATOM   2101  CA  SER A 127      54.695  74.927  78.235  1.00  0.00           C
ATOM   2103  CB  SER A 127      54.284  76.408  77.905  1.00  0.00           C
ATOM   2106  OG  SER A 127      53.465  77.027  78.905  1.00  0.00           O
ATOM   2108  C   SER A 127      53.515  74.167  78.805  1.00  0.00           C
ATOM   2109  O   SER A 127      53.384  73.967  80.025  1.00  0.00           O
ATOM   2110  N   GLU A 128      52.644  73.628  77.935  1.00  0.00           N
ATOM   2112  CA  GLU A 128      51.554  72.757  78.295  1.00  0.00           C
ATOM   2114  CB  GLU A 128      50.674  72.467  77.055  1.00  0.00           C
ATOM   2117  CG  GLU A 128      49.344  71.728  77.355  1.00  0.00           C
ATOM   2120  CD  GLU A 128      48.434  72.457  78.335  1.00  0.00           C
ATOM   2121  OE1 GLU A 128      48.414  73.717  78.405  1.00  0.00           O
ATOM   2122  OE2 GLU A 128      47.694  71.757  79.065  1.00  0.00           O
ATOM   2123  C   GLU A 128      52.044  71.467  78.965  1.00  0.00           C
ATOM   2124  O   GLU A 128      51.495  71.027  79.965  1.00  0.00           O
ATOM   2125  N   ALA A 129      53.164  70.868  78.495  1.00  0.00           N
ATOM   2127  CA  ALA A 129      53.794  69.747  79.165  1.00  0.00           C
ATOM   2129  CB  ALA A 129      55.014  69.257  78.375  1.00  0.00           C
ATOM   2133  C   ALA A 129      54.235  70.027  80.605  1.00  0.00           C
ATOM   2134  O   ALA A 129      54.084  69.188  81.485  1.00  0.00           O
ATOM   2135  N   GLU A 130      54.774  71.228  80.885  1.00  0.00           N
ATOM   2137  CA  GLU A 130      55.164  71.557  82.245  1.00  0.00           C
ATOM   2139  CB  GLU A 130      56.215  72.688  82.215  1.00  0.00           C
ATOM   2142  CG  GLU A 130      57.484  72.287  81.415  1.00  0.00           C
ATOM   2145  CD  GLU A 130      58.524  71.478  82.195  1.00  0.00           C
ATOM   2146  OE1 GLU A 130      58.265  70.287  82.495  1.00  0.00           O
ATOM   2147  OE2 GLU A 130      59.625  72.058  82.415  1.00  0.00           O
ATOM   2148  C   GLU A 130      53.964  71.938  83.115  1.00  0.00           C
ATOM   2149  O   GLU A 130      53.925  71.658  84.315  1.00  0.00           O
ATOM   2150  N   ARG A 131      52.904  72.527  82.505  1.00  0.00           N
ATOM   2152  CA  ARG A 131      51.614  72.737  83.135  1.00  0.00           C
ATOM   2154  CB  ARG A 131      50.654  73.467  82.165  1.00  0.00           C
ATOM   2157  CG  ARG A 131      49.505  74.197  82.885  1.00  0.00           C
ATOM   2160  CD  ARG A 131      48.684  75.097  81.945  1.00  0.00           C
ATOM   2163  NE  ARG A 131      47.804  74.238  81.095  1.00  0.00           N
ATOM   2165  CZ  ARG A 131      46.614  73.787  81.475  1.00  0.00           C
ATOM   2166  NH1 ARG A 131      46.094  73.997  82.665  1.00  0.00           N
ATOM   2169  NH2 ARG A 131      45.914  73.107  80.595  1.00  0.00           N
ATOM   2172  C   ARG A 131      50.934  71.447  83.565  1.00  0.00           C
ATOM   2173  O   ARG A 131      50.394  71.327  84.665  1.00  0.00           O
ATOM   2174  N   GLN A 132      50.945  70.438  82.675  1.00  0.00           N
ATOM   2176  CA  GLN A 132      50.454  69.107  82.945  1.00  0.00           C
ATOM   2178  CB  GLN A 132      50.294  68.327  81.625  1.00  0.00           C
ATOM   2181  CG  GLN A 132      49.194  68.857  80.655  1.00  0.00           C
ATOM   2184  CD  GLN A 132      47.794  68.827  81.265  1.00  0.00           C
ATOM   2185  OE1 GLN A 132      47.495  68.028  82.145  1.00  0.00           O
ATOM   2186  NE2 GLN A 132      46.904  69.717  80.795  1.00  0.00           N
ATOM   2189  C   GLN A 132      51.274  68.347  83.985  1.00  0.00           C
ATOM   2190  O   GLN A 132      50.724  67.627  84.815  1.00  0.00           O
ATOM   2191  N   ASN A 133      52.624  68.518  84.025  1.00  0.00           N
ATOM   2193  CA  ASN A 133      53.414  68.037  85.155  1.00  0.00           C
ATOM   2195  CB  ASN A 133      54.954  68.247  84.955  1.00  0.00           C
ATOM   2198  CG  ASN A 133      55.755  67.757  86.165  1.00  0.00           C
ATOM   2199  OD1 ASN A 133      56.194  68.527  87.015  1.00  0.00           O
ATOM   2200  ND2 ASN A 133      55.945  66.417  86.255  1.00  0.00           N
ATOM   2203  C   ASN A 133      52.995  68.677  86.475  1.00  0.00           C
ATOM   2204  O   ASN A 133      52.785  68.007  87.485  1.00  0.00           O
ATOM   2205  N   TYR A 134      52.794  70.007  86.475  1.00  0.00           N
ATOM   2207  CA  TYR A 134      52.304  70.747  87.625  1.00  0.00           C
ATOM   2209  CB  TYR A 134      52.364  72.268  87.285  1.00  0.00           C
ATOM   2212  CG  TYR A 134      51.544  73.168  88.175  1.00  0.00           C
ATOM   2213  CD1 TYR A 134      51.784  73.207  89.565  1.00  0.00           C
ATOM   2215  CE1 TYR A 134      51.004  74.027  90.395  1.00  0.00           C
ATOM   2217  CZ  TYR A 134      49.995  74.827  89.845  1.00  0.00           C
ATOM   2218  OH  TYR A 134      49.204  75.628  90.685  1.00  0.00           O
ATOM   2220  CD2 TYR A 134      50.524  73.967  87.645  1.00  0.00           C
ATOM   2222  CE2 TYR A 134      49.744  74.798  88.465  1.00  0.00           C
ATOM   2224  C   TYR A 134      50.975  70.237  88.185  1.00  0.00           C
ATOM   2225  O   TYR A 134      50.854  69.987  89.385  1.00  0.00           O
ATOM   2226  N   LEU A 135      49.984  69.967  87.305  1.00  0.00           N
ATOM   2228  CA  LEU A 135      48.745  69.298  87.645  1.00  0.00           C
ATOM   2230  CB  LEU A 135      47.834  69.247  86.385  1.00  0.00           C
ATOM   2233  CG  LEU A 135      46.974  70.497  86.085  1.00  0.00           C
ATOM   2235  CD1 LEU A 135      47.544  71.857  86.545  1.00  0.00           C
ATOM   2239  CD2 LEU A 135      46.654  70.537  84.575  1.00  0.00           C
ATOM   2243  C   LEU A 135      48.954  67.897  88.195  1.00  0.00           C
ATOM   2244  O   LEU A 135      48.424  67.548  89.245  1.00  0.00           O
ATOM   2245  N   ALA A 136      49.814  67.067  87.565  1.00  0.00           N
ATOM   2247  CA  ALA A 136      50.144  65.757  88.085  1.00  0.00           C
ATOM   2249  CB  ALA A 136      51.114  65.068  87.105  1.00  0.00           C
ATOM   2253  C   ALA A 136      50.765  65.798  89.495  1.00  0.00           C
ATOM   2254  O   ALA A 136      50.415  65.027  90.385  1.00  0.00           O
ATOM   2255  N   THR A 137      51.675  66.747  89.725  1.00  0.00           N
ATOM   2257  CA  THR A 137      52.244  67.067  91.035  1.00  0.00           C
ATOM   2259  CB  THR A 137      53.395  68.048  90.925  1.00  0.00           C
ATOM   2261  OG1 THR A 137      54.315  67.548  89.965  1.00  0.00           O
ATOM   2263  CG2 THR A 137      54.204  68.147  92.225  1.00  0.00           C
ATOM   2267  C   THR A 137      51.245  67.537  92.085  1.00  0.00           C
ATOM   2268  O   THR A 137      51.364  67.167  93.255  1.00  0.00           O
ATOM   2269  N   GLU A 138      50.234  68.357  91.725  1.00  0.00           N
ATOM   2271  CA  GLU A 138      49.105  68.698  92.595  1.00  0.00           C
ATOM   2273  CB  GLU A 138      48.154  69.777  91.965  1.00  0.00           C
ATOM   2276  CG  GLU A 138      48.715  71.228  92.005  1.00  0.00           C
ATOM   2279  CD  GLU A 138      47.664  72.317  91.795  1.00  0.00           C
ATOM   2280  OE1 GLU A 138      47.134  72.448  90.675  1.00  0.00           O
ATOM   2281  OE2 GLU A 138      47.355  73.057  92.775  1.00  0.00           O
ATOM   2282  C   GLU A 138      48.294  67.478  93.035  1.00  0.00           C
ATOM   2283  O   GLU A 138      47.974  67.308  94.215  1.00  0.00           O
ATOM   2284  N   GLU A 139      47.985  66.567  92.095  1.00  0.00           N
ATOM   2286  CA  GLU A 139      47.384  65.277  92.385  1.00  0.00           C
ATOM   2288  CB  GLU A 139      46.974  64.567  91.075  1.00  0.00           C
ATOM   2291  CG  GLU A 139      45.914  65.327  90.235  1.00  0.00           C
ATOM   2294  CD  GLU A 139      44.744  65.897  91.035  1.00  0.00           C
ATOM   2295  OE1 GLU A 139      44.124  65.208  91.875  1.00  0.00           O
ATOM   2296  OE2 GLU A 139      44.464  67.118  90.855  1.00  0.00           O
ATOM   2297  C   GLU A 139      48.274  64.368  93.245  1.00  0.00           C
ATOM   2298  O   GLU A 139      47.834  63.688  94.165  1.00  0.00           O
ATOM   2299  N   ALA A 140      49.594  64.357  92.985  1.00  0.00           N
ATOM   2301  CA  ALA A 140      50.584  63.647  93.775  1.00  0.00           C
ATOM   2303  CB  ALA A 140      51.954  63.757  93.085  1.00  0.00           C
ATOM   2307  C   ALA A 140      50.674  64.107  95.235  1.00  0.00           C
ATOM   2308  O   ALA A 140      50.844  63.298  96.145  1.00  0.00           O
ATOM   2309  N   GLN A 141      50.574  65.427  95.495  1.00  0.00           N
ATOM   2311  CA  GLN A 141      50.374  65.967  96.835  1.00  0.00           C
ATOM   2313  CB  GLN A 141      50.434  67.518  96.805  1.00  0.00           C
ATOM   2316  CG  GLN A 141      50.404  68.247  98.185  1.00  0.00           C
ATOM   2319  CD  GLN A 141      49.054  68.507  98.895  1.00  0.00           C
ATOM   2320  OE1 GLN A 141      49.035  68.958 100.035  1.00  0.00           O
ATOM   2321  NE2 GLN A 141      47.894  68.298  98.235  1.00  0.00           N
ATOM   2324  C   GLN A 141      49.074  65.507  97.475  1.00  0.00           C
ATOM   2325  O   GLN A 141      49.044  65.147  98.645  1.00  0.00           O
ATOM   2326  N   ARG A 142      47.964  65.478  96.705  1.00  0.00           N
ATOM   2328  CA  ARG A 142      46.694  64.948  97.145  1.00  0.00           C
ATOM   2330  CB  ARG A 142      45.574  65.208  96.115  1.00  0.00           C
ATOM   2333  CG  ARG A 142      45.194  66.697  95.925  1.00  0.00           C
ATOM   2336  CD  ARG A 142      44.294  66.848  94.685  1.00  0.00           C
ATOM   2339  NE  ARG A 142      43.925  68.277  94.455  1.00  0.00           N
ATOM   2341  CZ  ARG A 142      43.065  68.588  93.495  1.00  0.00           C
ATOM   2342  NH1 ARG A 142      42.565  67.637  92.725  1.00  0.00           N
ATOM   2345  NH2 ARG A 142      42.684  69.827  93.315  1.00  0.00           N
ATOM   2348  C   ARG A 142      46.745  63.467  97.505  1.00  0.00           C
ATOM   2349  O   ARG A 142      46.134  63.037  98.495  1.00  0.00           O
ATOM   2350  N   ALA A 143      47.495  62.647  96.735  1.00  0.00           N
ATOM   2352  CA  ALA A 143      47.774  61.268  97.055  1.00  0.00           C
ATOM   2354  CB  ALA A 143      48.624  60.647  95.925  1.00  0.00           C
ATOM   2358  C   ALA A 143      48.484  61.068  98.405  1.00  0.00           C
ATOM   2359  O   ALA A 143      47.995  60.347  99.265  1.00  0.00           O
ATOM   2360  N   VAL A 144      49.575  61.827  98.655  1.00  0.00           N
ATOM   2362  CA  VAL A 144      50.264  61.877  99.945  1.00  0.00           C
ATOM   2364  CB  VAL A 144      51.454  62.848  99.865  1.00  0.00           C
ATOM   2366  CG1 VAL A 144      52.075  63.118 101.245  1.00  0.00           C
ATOM   2370  CG2 VAL A 144      52.514  62.238  98.935  1.00  0.00           C
ATOM   2374  C   VAL A 144      49.354  62.267 101.095  1.00  0.00           C
ATOM   2375  O   VAL A 144      49.354  61.637 102.155  1.00  0.00           O
ATOM   2376  N   HIS A 145      48.504  63.287 100.895  1.00  0.00           N
ATOM   2378  CA  HIS A 145      47.535  63.747 101.865  1.00  0.00           C
ATOM   2380  CB  HIS A 145      46.794  64.987 101.285  1.00  0.00           C
ATOM   2383  ND1 HIS A 145      44.634  65.188 102.495  1.00  0.00           N
ATOM   2384  CG  HIS A 145      45.864  65.728 102.205  1.00  0.00           C
ATOM   2385  CE1 HIS A 145      43.975  66.128 103.145  1.00  0.00           C
ATOM   2387  NE2 HIS A 145      44.695  67.257 103.235  1.00  0.00           N
ATOM   2389  CD2 HIS A 145      45.924  67.018 102.645  1.00  0.00           C
ATOM   2391  C   HIS A 145      46.535  62.677 102.315  1.00  0.00           C
ATOM   2392  O   HIS A 145      46.405  62.438 103.515  1.00  0.00           O
ATOM   2393  N   ILE A 146      45.864  61.938 101.385  1.00  0.00           N
ATOM   2395  CA  ILE A 146      44.975  60.847 101.785  1.00  0.00           C
ATOM   2397  CB  ILE A 146      44.024  60.387 100.685  1.00  0.00           C
ATOM   2399  CG2 ILE A 146      43.164  61.597 100.265  1.00  0.00           C
ATOM   2403  CG1 ILE A 146      44.725  59.707  99.475  1.00  0.00           C
ATOM   2406  CD  ILE A 146      43.725  59.067  98.505  1.00  0.00           C
ATOM   2410  C   ILE A 146      45.685  59.657 102.425  1.00  0.00           C
ATOM   2411  O   ILE A 146      45.175  59.048 103.365  1.00  0.00           O
ATOM   2412  N   LEU A 147      46.894  59.307 101.945  1.00  0.00           N
ATOM   2414  CA  LEU A 147      47.774  58.317 102.525  1.00  0.00           C
ATOM   2416  CB  LEU A 147      49.024  58.107 101.645  1.00  0.00           C
ATOM   2419  CG  LEU A 147      48.715  57.438 100.285  1.00  0.00           C
ATOM   2421  CD1 LEU A 147      49.954  57.427  99.385  1.00  0.00           C
ATOM   2425  CD2 LEU A 147      48.174  56.027 100.475  1.00  0.00           C
ATOM   2429  C   LEU A 147      48.204  58.647 103.945  1.00  0.00           C
ATOM   2430  O   LEU A 147      48.115  57.787 104.825  1.00  0.00           O
ATOM   2431  N   LEU A 148      48.605  59.907 104.225  1.00  0.00           N
ATOM   2433  CA  LEU A 148      48.894  60.347 105.575  1.00  0.00           C
ATOM   2435  CB  LEU A 148      49.424  61.798 105.545  1.00  0.00           C
ATOM   2438  CG  LEU A 148      49.905  62.357 106.905  1.00  0.00           C
ATOM   2440  CD1 LEU A 148      51.124  61.597 107.425  1.00  0.00           C
ATOM   2444  CD2 LEU A 148      50.225  63.857 106.785  1.00  0.00           C
ATOM   2448  C   LEU A 148      47.684  60.208 106.505  1.00  0.00           C
ATOM   2449  O   LEU A 148      47.815  59.678 107.605  1.00  0.00           O
ATOM   2450  N   VAL A 149      46.475  60.607 106.055  1.00  0.00           N
ATOM   2452  CA  VAL A 149      45.234  60.408 106.815  1.00  0.00           C
ATOM   2454  CB  VAL A 149      44.035  61.027 106.075  1.00  0.00           C
ATOM   2456  CG1 VAL A 149      42.714  60.737 106.805  1.00  0.00           C
ATOM   2460  CG2 VAL A 149      44.214  62.547 105.965  1.00  0.00           C
ATOM   2464  C   VAL A 149      44.995  58.927 107.125  1.00  0.00           C
ATOM   2465  O   VAL A 149      44.655  58.527 108.245  1.00  0.00           O
ATOM   2466  N   SER A 150      45.234  58.048 106.135  1.00  0.00           N
ATOM   2468  CA  SER A 150      45.234  56.597 106.305  1.00  0.00           C
ATOM   2470  CB  SER A 150      45.495  55.928 104.925  1.00  0.00           C
ATOM   2473  OG  SER A 150      44.984  54.597 104.835  1.00  0.00           O
ATOM   2475  C   SER A 150      46.264  56.058 107.305  1.00  0.00           C
ATOM   2476  O   SER A 150      45.924  55.287 108.205  1.00  0.00           O
ATOM   2477  N   ASN A 151      47.544  56.467 107.185  1.00  0.00           N
ATOM   2479  CA  ASN A 151      48.645  56.068 108.055  1.00  0.00           C
ATOM   2481  CB  ASN A 151      49.975  56.567 107.415  1.00  0.00           C
ATOM   2484  CG  ASN A 151      50.294  55.907 106.075  1.00  0.00           C
ATOM   2485  OD1 ASN A 151      51.085  56.437 105.285  1.00  0.00           O
ATOM   2486  ND2 ASN A 151      49.645  54.757 105.735  1.00  0.00           N
ATOM   2489  C   ASN A 151      48.524  56.557 109.485  1.00  0.00           C
ATOM   2490  O   ASN A 151      48.704  55.817 110.455  1.00  0.00           O
ATOM   2491  N   VAL A 152      48.154  57.838 109.665  1.00  0.00           N
ATOM   2493  CA  VAL A 152      47.934  58.447 110.955  1.00  0.00           C
ATOM   2495  CB  VAL A 152      47.684  59.948 110.775  1.00  0.00           C
ATOM   2497  CG1 VAL A 152      47.174  60.627 112.045  1.00  0.00           C
ATOM   2501  CG2 VAL A 152      49.024  60.597 110.375  1.00  0.00           C
ATOM   2505  C   VAL A 152      46.844  57.737 111.735  1.00  0.00           C
ATOM   2506  O   VAL A 152      47.024  57.388 112.905  1.00  0.00           O
ATOM   2507  N   ALA A 153      45.724  57.388 111.075  1.00  0.00           N
ATOM   2509  CA  ALA A 153      44.754  56.497 111.665  1.00  0.00           C
ATOM   2511  CB  ALA A 153      43.554  56.408 110.705  1.00  0.00           C
ATOM   2515  C   ALA A 153      45.254  55.097 112.035  1.00  0.00           C
ATOM   2516  O   ALA A 153      45.074  54.657 113.165  1.00  0.00           O
ATOM   2517  N   GLN A 154      45.965  54.387 111.135  1.00  0.00           N
ATOM   2519  CA  GLN A 154      46.514  53.048 111.395  1.00  0.00           C
ATOM   2521  CB  GLN A 154      47.304  52.507 110.175  1.00  0.00           C
ATOM   2524  CG  GLN A 154      46.444  52.118 108.955  1.00  0.00           C
ATOM   2527  CD  GLN A 154      47.274  51.947 107.665  1.00  0.00           C
ATOM   2528  OE1 GLN A 154      48.214  51.157 107.555  1.00  0.00           O
ATOM   2529  NE2 GLN A 154      46.884  52.708 106.615  1.00  0.00           N
ATOM   2532  C   GLN A 154      47.434  52.987 112.605  1.00  0.00           C
ATOM   2533  O   GLN A 154      47.304  52.127 113.475  1.00  0.00           O
ATOM   2534  N   SER A 155      48.354  53.967 112.695  1.00  0.00           N
ATOM   2536  CA  SER A 155      49.305  54.137 113.775  1.00  0.00           C
ATOM   2538  CB  SER A 155      50.254  55.317 113.425  1.00  0.00           C
ATOM   2541  OG  SER A 155      51.315  55.497 114.375  1.00  0.00           O
ATOM   2543  C   SER A 155      48.624  54.347 115.125  1.00  0.00           C
ATOM   2544  O   SER A 155      48.964  53.737 116.135  1.00  0.00           O
ATOM   2545  N   TYR A 156      47.565  55.187 115.175  1.00  0.00           N
ATOM   2547  CA  TYR A 156      46.714  55.307 116.365  1.00  0.00           C
ATOM   2549  CB  TYR A 156      45.745  56.507 116.215  1.00  0.00           C
ATOM   2552  CG  TYR A 156      44.655  56.557 117.255  1.00  0.00           C
ATOM   2553  CD1 TYR A 156      44.944  56.938 118.575  1.00  0.00           C
ATOM   2555  CE1 TYR A 156      43.944  56.957 119.545  1.00  0.00           C
ATOM   2557  CZ  TYR A 156      42.624  56.627 119.195  1.00  0.00           C
ATOM   2558  OH  TYR A 156      41.594  56.658 120.155  1.00  0.00           O
ATOM   2560  CD2 TYR A 156      43.344  56.177 116.935  1.00  0.00           C
ATOM   2562  CE2 TYR A 156      42.325  56.237 117.895  1.00  0.00           C
ATOM   2564  C   TYR A 156      45.984  54.037 116.795  1.00  0.00           C
ATOM   2565  O   TYR A 156      45.975  53.667 117.965  1.00  0.00           O
ATOM   2566  N   PHE A 157      45.374  53.317 115.845  1.00  0.00           N
ATOM   2568  CA  PHE A 157      44.744  52.048 116.115  1.00  0.00           C
ATOM   2570  CB  PHE A 157      43.855  51.607 114.915  1.00  0.00           C
ATOM   2573  CG  PHE A 157      42.605  52.477 114.785  1.00  0.00           C
ATOM   2574  CD1 PHE A 157      41.544  52.318 115.695  1.00  0.00           C
ATOM   2576  CE1 PHE A 157      40.454  53.197 115.705  1.00  0.00           C
ATOM   2578  CZ  PHE A 157      40.394  54.237 114.775  1.00  0.00           C
ATOM   2580  CD2 PHE A 157      42.434  53.417 113.765  1.00  0.00           C
ATOM   2582  CE2 PHE A 157      41.364  54.327 113.775  1.00  0.00           C
ATOM   2584  C   PHE A 157      45.734  50.957 116.555  1.00  0.00           C
ATOM   2585  O   PHE A 157      45.384  50.088 117.355  1.00  0.00           O
ATOM   2586  N   ASN A 158      46.995  50.988 116.055  1.00  0.00           N
ATOM   2588  CA  ASN A 158      48.144  50.208 116.535  1.00  0.00           C
ATOM   2590  CB  ASN A 158      49.384  50.387 115.595  1.00  0.00           C
ATOM   2593  CG  ASN A 158      50.534  49.397 115.855  1.00  0.00           C
ATOM   2594  OD1 ASN A 158      50.315  48.177 115.915  1.00  0.00           O
ATOM   2595  ND2 ASN A 158      51.774  49.917 115.945  1.00  0.00           N
ATOM   2598  C   ASN A 158      48.494  50.537 117.985  1.00  0.00           C
ATOM   2599  O   ASN A 158      48.614  49.657 118.835  1.00  0.00           O
ATOM   2600  N   GLN A 159      48.544  51.837 118.345  1.00  0.00           N
ATOM   2602  CA  GLN A 159      48.715  52.267 119.725  1.00  0.00           C
ATOM   2604  CB  GLN A 159      48.785  53.807 119.815  1.00  0.00           C
ATOM   2607  CG  GLN A 159      49.224  54.307 121.215  1.00  0.00           C
ATOM   2610  CD  GLN A 159      48.934  55.787 121.435  1.00  0.00           C
ATOM   2611  OE1 GLN A 159      48.164  56.447 120.735  1.00  0.00           O
ATOM   2612  NE2 GLN A 159      49.614  56.367 122.445  1.00  0.00           N
ATOM   2615  C   GLN A 159      47.594  51.798 120.645  1.00  0.00           C
ATOM   2616  O   GLN A 159      47.834  51.307 121.755  1.00  0.00           O
ATOM   2617  N   GLN A 160      46.334  51.887 120.205  1.00  0.00           N
ATOM   2619  CA  GLN A 160      45.204  51.388 120.965  1.00  0.00           C
ATOM   2621  CB  GLN A 160      43.894  52.007 120.425  1.00  0.00           C
ATOM   2624  CG  GLN A 160      43.824  53.547 120.615  1.00  0.00           C
ATOM   2627  CD  GLN A 160      44.044  53.987 122.045  1.00  0.00           C
ATOM   2628  OE1 GLN A 160      44.944  54.748 122.385  1.00  0.00           O
ATOM   2629  NE2 GLN A 160      43.164  53.517 122.955  1.00  0.00           N
ATOM   2632  C   GLN A 160      45.105  49.867 121.005  1.00  0.00           C
ATOM   2633  O   GLN A 160      44.585  49.307 121.975  1.00  0.00           O
ATOM   2634  N   LEU A 161      45.654  49.158 119.995  1.00  0.00           N
ATOM   2636  CA  LEU A 161      45.965  47.747 120.095  1.00  0.00           C
ATOM   2638  CB  LEU A 161      46.444  47.147 118.735  1.00  0.00           C
ATOM   2641  CG  LEU A 161      46.865  45.657 118.785  1.00  0.00           C
ATOM   2643  CD1 LEU A 161      45.664  44.738 119.085  1.00  0.00           C
ATOM   2647  CD2 LEU A 161      47.594  45.237 117.505  1.00  0.00           C
ATOM   2651  C   LEU A 161      46.995  47.448 121.165  1.00  0.00           C
ATOM   2652  O   LEU A 161      46.774  46.557 121.985  1.00  0.00           O
ATOM   2653  N   ALA A 162      48.125  48.188 121.215  1.00  0.00           N
ATOM   2655  CA  ALA A 162      49.144  47.967 122.235  1.00  0.00           C
ATOM   2657  CB  ALA A 162      50.334  48.927 122.065  1.00  0.00           C
ATOM   2661  C   ALA A 162      48.605  48.157 123.635  1.00  0.00           C
ATOM   2662  O   ALA A 162      48.815  47.308 124.495  1.00  0.00           O
ATOM   2663  N   TYR A 163      47.834  49.237 123.845  1.00  0.00           N
ATOM   2665  CA  TYR A 163      47.145  49.507 125.095  1.00  0.00           C
ATOM   2667  CB  TYR A 163      46.334  50.817 125.005  1.00  0.00           C
ATOM   2670  CG  TYR A 163      47.174  52.048 125.195  1.00  0.00           C
ATOM   2671  CD1 TYR A 163      47.964  52.167 126.355  1.00  0.00           C
ATOM   2673  CE1 TYR A 163      48.575  53.377 126.665  1.00  0.00           C
ATOM   2675  CZ  TYR A 163      48.414  54.487 125.825  1.00  0.00           C
ATOM   2676  OH  TYR A 163      49.014  55.697 126.205  1.00  0.00           O
ATOM   2678  CD2 TYR A 163      47.044  53.147 124.345  1.00  0.00           C
ATOM   2680  CE2 TYR A 163      47.655  54.377 124.665  1.00  0.00           C
ATOM   2682  C   TYR A 163      46.184  48.428 125.535  1.00  0.00           C
ATOM   2683  O   TYR A 163      46.155  48.037 126.705  1.00  0.00           O
ATOM   2684  N   ALA A 164      45.355  47.927 124.595  1.00  0.00           N
ATOM   2686  CA  ALA A 164      44.484  46.798 124.825  1.00  0.00           C
ATOM   2688  CB  ALA A 164      43.575  46.607 123.605  1.00  0.00           C
ATOM   2692  C   ALA A 164      45.214  45.487 125.135  1.00  0.00           C
ATOM   2693  O   ALA A 164      44.874  44.808 126.105  1.00  0.00           O
ATOM   2694  N   GLN A 165      46.274  45.147 124.355  1.00  0.00           N
ATOM   2696  CA  GLN A 165      47.134  43.997 124.595  1.00  0.00           C
ATOM   2698  CB  GLN A 165      48.214  43.847 123.485  1.00  0.00           C
ATOM   2701  CG  GLN A 165      47.714  43.447 122.075  1.00  0.00           C
ATOM   2704  CD  GLN A 165      47.294  41.987 121.945  1.00  0.00           C
ATOM   2705  OE1 GLN A 165      47.134  41.237 122.915  1.00  0.00           O
ATOM   2706  NE2 GLN A 165      47.104  41.548 120.675  1.00  0.00           N
ATOM   2709  C   GLN A 165      47.855  44.007 125.935  1.00  0.00           C
ATOM   2710  O   GLN A 165      47.904  43.007 126.655  1.00  0.00           O
ATOM   2711  N   LEU A 166      48.434  45.158 126.325  1.00  0.00           N
ATOM   2713  CA  LEU A 166      49.054  45.347 127.635  1.00  0.00           C
ATOM   2715  CB  LEU A 166      49.704  46.767 127.695  1.00  0.00           C
ATOM   2718  CG  LEU A 166      50.394  47.178 129.015  1.00  0.00           C
ATOM   2720  CD1 LEU A 166      51.454  46.167 129.475  1.00  0.00           C
ATOM   2724  CD2 LEU A 166      51.035  48.568 128.875  1.00  0.00           C
ATOM   2728  C   LEU A 166      48.094  45.167 128.795  1.00  0.00           C
ATOM   2729  O   LEU A 166      48.375  44.447 129.755  1.00  0.00           O
ATOM   2730  N   GLN A 167      46.884  45.757 128.675  1.00  0.00           N
ATOM   2732  CA  GLN A 167      45.854  45.597 129.675  1.00  0.00           C
ATOM   2734  CB  GLN A 167      44.655  46.537 129.365  1.00  0.00           C
ATOM   2737  CG  GLN A 167      43.475  46.487 130.385  1.00  0.00           C
ATOM   2740  CD  GLN A 167      42.254  47.287 129.925  1.00  0.00           C
ATOM   2741  OE1 GLN A 167      42.044  47.497 128.725  1.00  0.00           O
ATOM   2742  NE2 GLN A 167      41.394  47.737 130.865  1.00  0.00           N
ATOM   2745  C   GLN A 167      45.374  44.177 129.925  1.00  0.00           C
ATOM   2746  O   GLN A 167      45.204  43.797 131.085  1.00  0.00           O
ATOM   2747  N   ILE A 168      45.144  43.368 128.845  1.00  0.00           N
ATOM   2749  CA  ILE A 168      44.744  41.978 128.985  1.00  0.00           C
ATOM   2751  CB  ILE A 168      44.194  41.287 127.735  1.00  0.00           C
ATOM   2753  CG2 ILE A 168      42.925  42.037 127.285  1.00  0.00           C
ATOM   2757  CG1 ILE A 168      45.184  41.128 126.565  1.00  0.00           C
ATOM   2760  CD  ILE A 168      44.704  40.118 125.525  1.00  0.00           C
ATOM   2764  C   ILE A 168      45.825  41.128 129.635  1.00  0.00           C
ATOM   2765  O   ILE A 168      45.555  40.278 130.485  1.00  0.00           O
ATOM   2766  N   ALA A 169      47.094  41.368 129.275  1.00  0.00           N
ATOM   2768  CA  ALA A 169      48.234  40.728 129.875  1.00  0.00           C
ATOM   2770  CB  ALA A 169      49.495  41.208 129.125  1.00  0.00           C
ATOM   2774  C   ALA A 169      48.354  40.997 131.375  1.00  0.00           C
ATOM   2775  O   ALA A 169      48.524  40.068 132.171  1.00  0.00           O
ATOM   2776  N   GLU A 170      48.164  42.257 131.801  1.00  0.00           N
ATOM   2778  CA  GLU A 170      48.125  42.607 133.201  1.00  0.00           C
ATOM   2780  CB  GLU A 170      48.034  44.137 133.391  1.00  0.00           C
ATOM   2783  CG  GLU A 170      49.294  44.948 132.991  1.00  0.00           C
ATOM   2786  CD  GLU A 170      49.204  46.417 133.401  1.00  0.00           C
ATOM   2787  OE1 GLU A 170      48.154  46.877 133.941  1.00  0.00           O
ATOM   2788  OE2 GLU A 170      50.214  47.127 133.191  1.00  0.00           O
ATOM   2789  C   GLU A 170      47.015  41.947 134.021  1.00  0.00           C
ATOM   2790  O   GLU A 170      47.244  41.438 135.111  1.00  0.00           O
ATOM   2791  N   GLU A 171      45.755  41.908 133.531  1.00  0.00           N
ATOM   2793  CA  GLU A 171      44.695  41.217 134.241  1.00  0.00           C
ATOM   2795  CB  GLU A 171      43.274  41.647 133.821  1.00  0.00           C
ATOM   2798  CG  GLU A 171      42.925  41.368 132.341  1.00  0.00           C
ATOM   2801  CD  GLU A 171      41.665  42.107 131.921  1.00  0.00           C
ATOM   2802  OE1 GLU A 171      41.584  43.337 132.141  1.00  0.00           O
ATOM   2803  OE2 GLU A 171      40.784  41.447 131.305  1.00  0.00           O
ATOM   2804  C   GLU A 171      44.825  39.697 134.201  1.00  0.00           C
ATOM   2805  O   GLU A 171      44.464  39.017 135.151  1.00  0.00           O
ATOM   2806  N   THR A 172      45.404  39.127 133.121  1.00  0.00           N
ATOM   2808  CA  THR A 172      45.825  37.728 133.041  1.00  0.00           C
ATOM   2810  CB  THR A 172      46.285  37.337 131.641  1.00  0.00           C
ATOM   2812  OG1 THR A 172      45.204  37.347 130.715  1.00  0.00           O
ATOM   2814  CG2 THR A 172      46.824  35.908 131.585  1.00  0.00           C
ATOM   2818  C   THR A 172      46.884  37.357 134.091  1.00  0.00           C
ATOM   2819  O   THR A 172      46.784  36.317 134.741  1.00  0.00           O
ATOM   2820  N   LEU A 173      47.894  38.227 134.321  1.00  0.00           N
ATOM   2822  CA  LEU A 173      48.855  38.107 135.411  1.00  0.00           C
ATOM   2824  CB  LEU A 173      49.895  39.257 135.341  1.00  0.00           C
ATOM   2827  CG  LEU A 173      50.914  39.327 136.501  1.00  0.00           C
ATOM   2829  CD1 LEU A 173      51.824  38.097 136.501  1.00  0.00           C
ATOM   2833  CD2 LEU A 173      51.764  40.597 136.421  1.00  0.00           C
ATOM   2837  C   LEU A 173      48.195  38.087 136.781  1.00  0.00           C
ATOM   2838  O   LEU A 173      48.424  37.167 137.581  1.00  0.00           O
ATOM   2839  N   ARG A 174      47.254  39.017 137.021  1.00  0.00           N
ATOM   2841  CA  ARG A 174      46.394  39.048 138.181  1.00  0.00           C
ATOM   2843  CB  ARG A 174      45.464  40.287 138.081  1.00  0.00           C
ATOM   2846  CG  ARG A 174      45.854  41.467 139.001  1.00  0.00           C
ATOM   2849  CD  ARG A 174      45.225  42.787 138.551  1.00  0.00           C
ATOM   2852  NE  ARG A 174      46.204  43.587 137.741  1.00  0.00           N
ATOM   2854  CZ  ARG A 174      45.924  44.387 136.711  1.00  0.00           C
ATOM   2855  NH1 ARG A 174      44.785  44.317 136.071  1.00  0.00           N
ATOM   2858  NH2 ARG A 174      46.805  45.298 136.381  1.00  0.00           N
ATOM   2861  C   ARG A 174      45.574  37.767 138.401  1.00  0.00           C
ATOM   2862  O   ARG A 174      45.464  37.277 139.521  1.00  0.00           O
ATOM   2863  N   ASN A 175      44.984  37.177 137.331  1.00  0.00           N
ATOM   2865  CA  ASN A 175      44.375  35.847 137.341  1.00  0.00           C
ATOM   2867  CB  ASN A 175      43.605  35.548 136.021  1.00  0.00           C
ATOM   2870  CG  ASN A 175      42.244  36.268 135.931  1.00  0.00           C
ATOM   2871  OD1 ASN A 175      41.175  35.657 135.941  1.00  0.00           O
ATOM   2872  ND2 ASN A 175      42.244  37.618 135.861  1.00  0.00           N
ATOM   2875  C   ASN A 175      45.344  34.707 137.661  1.00  0.00           C
ATOM   2876  O   ASN A 175      45.054  33.847 138.491  1.00  0.00           O
ATOM   2877  N   TYR A 176      46.554  34.658 137.071  1.00  0.00           N
ATOM   2879  CA  TYR A 176      47.524  33.597 137.351  1.00  0.00           C
ATOM   2881  CB  TYR A 176      48.634  33.557 136.271  1.00  0.00           C
ATOM   2884  CG  TYR A 176      48.074  33.197 134.911  1.00  0.00           C
ATOM   2885  CD1 TYR A 176      46.824  32.577 134.731  1.00  0.00           C
ATOM   2887  CE1 TYR A 176      46.334  32.307 133.461  1.00  0.00           C
ATOM   2889  CZ  TYR A 176      47.114  32.597 132.341  1.00  0.00           C
ATOM   2890  OH  TYR A 176      46.605  32.307 131.065  1.00  0.00           O
ATOM   2892  CD2 TYR A 176      48.855  33.478 133.771  1.00  0.00           C
ATOM   2894  CE2 TYR A 176      48.384  33.147 132.491  1.00  0.00           C
ATOM   2896  C   TYR A 176      48.125  33.638 138.751  1.00  0.00           C
ATOM   2897  O   TYR A 176      48.344  32.618 139.401  1.00  0.00           O
ATOM   2898  N   GLN A 177      48.335  34.837 139.291  1.00  0.00           N
ATOM   2900  CA  GLN A 177      48.634  35.057 140.691  1.00  0.00           C
ATOM   2902  CB  GLN A 177      48.925  36.557 140.911  1.00  0.00           C
ATOM   2905  CG  GLN A 177      50.245  37.007 140.241  1.00  0.00           C
ATOM   2908  CD  GLN A 177      50.394  38.527 140.291  1.00  0.00           C
ATOM   2909  OE1 GLN A 177      49.435  39.277 140.101  1.00  0.00           O
ATOM   2910  NE2 GLN A 177      51.644  38.997 140.551  1.00  0.00           N
ATOM   2913  C   GLN A 177      47.574  34.528 141.661  1.00  0.00           C
ATOM   2914  O   GLN A 177      47.904  33.908 142.671  1.00  0.00           O
ATOM   2915  N   GLN A 178      46.274  34.728 141.341  1.00  0.00           N
ATOM   2917  CA  GLN A 178      45.155  34.048 141.991  1.00  0.00           C
ATOM   2919  CB  GLN A 178      43.794  34.587 141.481  1.00  0.00           C
ATOM   2922  CG  GLN A 178      43.554  36.067 141.851  1.00  0.00           C
ATOM   2925  CD  GLN A 178      42.374  36.667 141.071  1.00  0.00           C
ATOM   2926  OE1 GLN A 178      41.225  36.537 141.501  1.00  0.00           O
ATOM   2927  NE2 GLN A 178      42.644  37.388 139.971  1.00  0.00           N
ATOM   2930  C   GLN A 178      45.175  32.537 141.871  1.00  0.00           C
ATOM   2931  O   GLN A 178      45.074  31.847 142.891  1.00  0.00           O
ATOM   2932  N   SER A 179      45.384  31.987 140.661  1.00  0.00           N
ATOM   2934  CA  SER A 179      45.524  30.537 140.451  1.00  0.00           C
ATOM   2936  CB  SER A 179      45.695  30.157 138.951  1.00  0.00           C
ATOM   2939  OG  SER A 179      44.524  30.448 138.191  1.00  0.00           O
ATOM   2941  C   SER A 179      46.654  29.917 141.251  1.00  0.00           C
ATOM   2942  O   SER A 179      46.475  28.927 141.951  1.00  0.00           O
ATOM   2943  N   TYR A 180      47.855  30.527 141.251  1.00  0.00           N
ATOM   2945  CA  TYR A 180      48.954  30.097 142.091  1.00  0.00           C
ATOM   2947  CB  TYR A 180      50.214  30.917 141.721  1.00  0.00           C
ATOM   2950  CG  TYR A 180      51.405  30.537 142.561  1.00  0.00           C
ATOM   2951  CD1 TYR A 180      52.265  29.517 142.141  1.00  0.00           C
ATOM   2953  CE1 TYR A 180      53.375  29.167 142.901  1.00  0.00           C
ATOM   2955  CZ  TYR A 180      53.634  29.827 144.111  1.00  0.00           C
ATOM   2956  OH  TYR A 180      54.785  29.537 144.851  1.00  0.00           O
ATOM   2958  CD2 TYR A 180      51.654  31.177 143.791  1.00  0.00           C
ATOM   2960  CE2 TYR A 180      52.754  30.807 144.571  1.00  0.00           C
ATOM   2962  C   TYR A 180      48.664  30.147 143.601  1.00  0.00           C
ATOM   2963  O   TYR A 180      48.995  29.237 144.351  1.00  0.00           O
ATOM   2964  N   ALA A 181      48.034  31.227 144.081  1.00  0.00           N
ATOM   2966  CA  ALA A 181      47.714  31.417 145.471  1.00  0.00           C
ATOM   2968  CB  ALA A 181      47.065  32.798 145.621  1.00  0.00           C
ATOM   2972  C   ALA A 181      46.754  30.377 146.011  1.00  0.00           C
ATOM   2973  O   ALA A 181      46.844  29.927 147.151  1.00  0.00           O
ATOM   2974  N   PHE A 182      45.784  29.997 145.171  1.00  0.00           N
ATOM   2976  CA  PHE A 182      44.905  28.877 145.371  1.00  0.00           C
ATOM   2978  CB  PHE A 182      43.774  28.947 144.311  1.00  0.00           C
ATOM   2981  CG  PHE A 182      42.824  27.797 144.461  1.00  0.00           C
ATOM   2982  CD1 PHE A 182      41.935  27.757 145.541  1.00  0.00           C
ATOM   2984  CE1 PHE A 182      41.105  26.647 145.731  1.00  0.00           C
ATOM   2986  CZ  PHE A 182      41.164  25.567 144.841  1.00  0.00           C
ATOM   2988  CD2 PHE A 182      42.864  26.728 143.561  1.00  0.00           C
ATOM   2990  CE2 PHE A 182      42.034  25.618 143.751  1.00  0.00           C
ATOM   2992  C   PHE A 182      45.615  27.528 145.391  1.00  0.00           C
ATOM   2993  O   PHE A 182      45.384  26.707 146.281  1.00  0.00           O
ATOM   2994  N   VAL A 183      46.524  27.257 144.431  1.00  0.00           N
ATOM   2996  CA  VAL A 183      47.294  26.007 144.431  1.00  0.00           C
ATOM   2998  CB  VAL A 183      48.014  25.747 143.111  1.00  0.00           C
ATOM   3000  CG1 VAL A 183      48.844  24.447 143.181  1.00  0.00           C
ATOM   3004  CG2 VAL A 183      46.964  25.587 141.991  1.00  0.00           C
ATOM   3008  C   VAL A 183      48.224  25.877 145.631  1.00  0.00           C
ATOM   3009  O   VAL A 183      48.304  24.807 146.241  1.00  0.00           O
ATOM   3010  N   GLU A 184      48.894  26.977 146.051  1.00  0.00           N
ATOM   3012  CA  GLU A 184      49.684  27.047 147.271  1.00  0.00           C
ATOM   3014  CB  GLU A 184      50.364  28.437 147.371  1.00  0.00           C
ATOM   3017  CG  GLU A 184      51.215  28.708 148.651  1.00  0.00           C
ATOM   3020  CD  GLU A 184      52.734  28.608 148.441  1.00  0.00           C
ATOM   3021  OE1 GLU A 184      53.284  29.457 147.691  1.00  0.00           O
ATOM   3022  OE2 GLU A 184      53.384  27.757 149.091  1.00  0.00           O
ATOM   3023  C   GLU A 184      48.864  26.747 148.531  1.00  0.00           C
ATOM   3024  O   GLU A 184      49.204  25.877 149.331  1.00  0.00           O
ATOM   3025  N   LYS A 185      47.664  27.367 148.651  1.00  0.00           N
ATOM   3027  CA  LYS A 185      46.684  27.028 149.671  1.00  0.00           C
ATOM   3029  CB  LYS A 185      45.415  27.937 149.591  1.00  0.00           C
ATOM   3032  CG  LYS A 185      45.514  29.228 150.421  1.00  0.00           C
ATOM   3035  CD  LYS A 185      44.354  30.227 150.231  1.00  0.00           C
ATOM   3038  CE  LYS A 185      44.424  30.987 148.911  1.00  0.00           C
ATOM   3041  NZ  LYS A 185      43.375  32.037 148.841  1.00  0.00           N
ATOM   3045  C   LYS A 185      46.264  25.567 149.731  1.00  0.00           C
ATOM   3046  O   LYS A 185      46.134  25.007 150.811  1.00  0.00           O
ATOM   3047  N   GLN A 186      46.044  24.897 148.581  1.00  0.00           N
ATOM   3049  CA  GLN A 186      45.815  23.467 148.551  1.00  0.00           C
ATOM   3051  CB  GLN A 186      45.504  22.957 147.141  1.00  0.00           C
ATOM   3054  CG  GLN A 186      44.124  23.367 146.591  1.00  0.00           C
ATOM   3057  CD  GLN A 186      44.014  22.577 145.311  1.00  0.00           C
ATOM   3058  OE1 GLN A 186      44.505  23.027 144.271  1.00  0.00           O
ATOM   3059  NE2 GLN A 186      43.515  21.317 145.411  1.00  0.00           N
ATOM   3062  C   GLN A 186      46.945  22.627 149.041  1.00  0.00           C
ATOM   3063  O   GLN A 186      46.724  21.647 149.751  1.00  0.00           O
ATOM   3064  N   LEU A 187      48.174  22.957 148.641  1.00  0.00           N
ATOM   3066  CA  LEU A 187      49.394  22.248 148.961  1.00  0.00           C
ATOM   3068  CB  LEU A 187      50.565  22.927 148.211  1.00  0.00           C
ATOM   3071  CG  LEU A 187      51.844  22.077 148.131  1.00  0.00           C
ATOM   3073  CD1 LEU A 187      51.594  20.787 147.351  1.00  0.00           C
ATOM   3077  CD2 LEU A 187      52.944  22.867 147.431  1.00  0.00           C
ATOM   3081  C   LEU A 187      49.664  22.188 150.451  1.00  0.00           C
ATOM   3082  O   LEU A 187      50.004  21.147 151.011  1.00  0.00           O
ATOM   3083  N   LEU A 188      49.414  23.307 151.151  1.00  0.00           N
ATOM   3085  CA  LEU A 188      49.424  23.407 152.601  1.00  0.00           C
ATOM   3087  CB  LEU A 188      49.175  24.888 153.001  1.00  0.00           C
ATOM   3090  CG  LEU A 188      50.444  25.787 152.991  1.00  0.00           C
ATOM   3092  CD1 LEU A 188      51.454  25.517 151.861  1.00  0.00           C
ATOM   3096  CD2 LEU A 188      50.014  27.257 152.901  1.00  0.00           C
ATOM   3100  C   LEU A 188      48.434  22.467 153.291  1.00  0.00           C
ATOM   3101  O   LEU A 188      48.815  21.757 154.231  1.00  0.00           O
ATOM   3102  N   THR A 189      47.195  22.357 152.781  1.00  0.00           N
ATOM   3104  CA  THR A 189      46.155  21.458 153.281  1.00  0.00           C
ATOM   3106  CB  THR A 189      44.774  21.827 152.691  1.00  0.00           C
ATOM   3108  OG1 THR A 189      44.515  23.217 152.871  1.00  0.00           O
ATOM   3110  CG2 THR A 189      43.634  21.068 153.401  1.00  0.00           C
ATOM   3114  C   THR A 189      46.475  19.997 152.941  1.00  0.00           C
ATOM   3115  O   THR A 189      45.945  19.037 153.511  1.00  0.00           O
ATOM   3116  N   GLY A 190      47.414  19.797 152.001  1.00  0.00           N
ATOM   3118  CA  GLY A 190      47.864  18.527 151.471  1.00  0.00           C
ATOM   3121  C   GLY A 190      47.024  18.037 150.341  1.00  0.00           C
ATOM   3122  O   GLY A 190      47.075  16.847 150.041  1.00  0.00           O
ATOM   3123  N   SER A 191      46.285  18.937 149.661  1.00  0.00           N
ATOM   3125  CA  SER A 191      45.245  18.607 148.701  1.00  0.00           C
ATOM   3127  CB  SER A 191      44.074  19.607 148.921  1.00  0.00           C
ATOM   3130  OG  SER A 191      42.995  19.497 147.991  1.00  0.00           O
ATOM   3132  C   SER A 191      45.724  18.647 147.251  1.00  0.00           C
ATOM   3133  O   SER A 191      45.094  18.107 146.341  1.00  0.00           O
ATOM   3134  N   SER A 192      46.914  19.237 147.001  1.00  0.00           N
ATOM   3136  CA  SER A 192      47.444  19.358 145.641  1.00  0.00           C
ATOM   3138  CB  SER A 192      47.355  20.797 145.061  1.00  0.00           C
ATOM   3141  OG  SER A 192      47.725  20.837 143.681  1.00  0.00           O
ATOM   3143  C   SER A 192      48.874  18.857 145.641  1.00  0.00           C
ATOM   3144  O   SER A 192      49.414  18.517 146.691  1.00  0.00           O
ATOM   3145  N   ASN A 193      49.474  18.727 144.441  1.00  0.00           N
ATOM   3147  CA  ASN A 193      50.825  18.267 144.241  1.00  0.00           C
ATOM   3149  CB  ASN A 193      50.914  17.087 143.211  1.00  0.00           C
ATOM   3152  CG  ASN A 193      50.225  17.337 141.881  1.00  0.00           C
ATOM   3153  OD1 ASN A 193      50.604  18.167 141.061  1.00  0.00           O
ATOM   3154  ND2 ASN A 193      49.194  16.497 141.601  1.00  0.00           N
ATOM   3157  C   ASN A 193      51.694  19.407 143.781  1.00  0.00           C
ATOM   3158  O   ASN A 193      51.245  20.367 143.151  1.00  0.00           O
ATOM   3159  N   VAL A 194      52.995  19.298 144.061  1.00  0.00           N
ATOM   3161  CA  VAL A 194      54.024  20.208 143.601  1.00  0.00           C
ATOM   3163  CB  VAL A 194      55.364  19.737 144.161  1.00  0.00           C
ATOM   3165  CG1 VAL A 194      55.804  18.387 143.561  1.00  0.00           C
ATOM   3169  CG2 VAL A 194      56.425  20.817 143.941  1.00  0.00           C
ATOM   3173  C   VAL A 194      54.035  20.457 142.091  1.00  0.00           C
ATOM   3174  O   VAL A 194      54.204  21.577 141.631  1.00  0.00           O
ATOM   3175  N   LEU A 195      53.745  19.457 141.231  1.00  0.00           N
ATOM   3177  CA  LEU A 195      53.704  19.697 139.781  1.00  0.00           C
ATOM   3179  CB  LEU A 195      53.344  18.377 139.051  1.00  0.00           C
ATOM   3182  CG  LEU A 195      53.104  18.467 137.531  1.00  0.00           C
ATOM   3184  CD1 LEU A 195      54.384  18.867 136.791  1.00  0.00           C
ATOM   3188  CD2 LEU A 195      52.524  17.137 137.021  1.00  0.00           C
ATOM   3192  C   LEU A 195      52.714  20.767 139.341  1.00  0.00           C
ATOM   3193  O   LEU A 195      53.024  21.637 138.531  1.00  0.00           O
ATOM   3194  N   ALA A 196      51.504  20.737 139.921  1.00  0.00           N
ATOM   3196  CA  ALA A 196      50.485  21.757 139.751  1.00  0.00           C
ATOM   3198  CB  ALA A 196      49.245  21.347 140.571  1.00  0.00           C
ATOM   3202  C   ALA A 196      50.924  23.147 140.191  1.00  0.00           C
ATOM   3203  O   ALA A 196      50.704  24.147 139.501  1.00  0.00           O
ATOM   3204  N   LEU A 197      51.605  23.237 141.361  1.00  0.00           N
ATOM   3206  CA  LEU A 197      52.145  24.497 141.851  1.00  0.00           C
ATOM   3208  CB  LEU A 197      52.774  24.267 143.251  1.00  0.00           C
ATOM   3211  CG  LEU A 197      53.144  25.577 143.991  1.00  0.00           C
ATOM   3213  CD1 LEU A 197      51.914  26.267 144.591  1.00  0.00           C
ATOM   3217  CD2 LEU A 197      54.184  25.347 145.091  1.00  0.00           C
ATOM   3221  C   LEU A 197      53.164  25.118 140.901  1.00  0.00           C
ATOM   3222  O   LEU A 197      53.044  26.287 140.541  1.00  0.00           O
ATOM   3223  N   GLU A 198      54.114  24.317 140.391  1.00  0.00           N
ATOM   3225  CA  GLU A 198      55.094  24.747 139.431  1.00  0.00           C
ATOM   3227  CB  GLU A 198      56.114  23.608 139.261  1.00  0.00           C
ATOM   3230  CG  GLU A 198      57.344  23.977 138.421  1.00  0.00           C
ATOM   3233  CD  GLU A 198      58.224  25.047 139.031  1.00  0.00           C
ATOM   3234  OE1 GLU A 198      58.944  24.707 139.991  1.00  0.00           O
ATOM   3235  OE2 GLU A 198      58.354  26.127 138.401  1.00  0.00           O
ATOM   3236  C   GLU A 198      54.524  25.157 138.071  1.00  0.00           C
ATOM   3237  O   GLU A 198      54.934  26.127 137.421  1.00  0.00           O
ATOM   3238  N   GLN A 199      53.504  24.427 137.581  1.00  0.00           N
ATOM   3240  CA  GLN A 199      52.725  24.827 136.431  1.00  0.00           C
ATOM   3242  CB  GLN A 199      51.644  23.737 136.131  1.00  0.00           C
ATOM   3245  CG  GLN A 199      52.215  22.448 135.481  1.00  0.00           C
ATOM   3248  CD  GLN A 199      51.175  21.317 135.381  1.00  0.00           C
ATOM   3249  OE1 GLN A 199      50.204  21.187 136.121  1.00  0.00           O
ATOM   3250  NE2 GLN A 199      51.444  20.367 134.451  1.00  0.00           N
ATOM   3253  C   GLN A 199      52.034  26.197 136.541  1.00  0.00           C
ATOM   3254  O   GLN A 199      52.125  27.028 135.641  1.00  0.00           O
ATOM   3255  N   ALA A 200      51.374  26.457 137.691  1.00  0.00           N
ATOM   3257  CA  ALA A 200      50.794  27.747 138.031  1.00  0.00           C
ATOM   3259  CB  ALA A 200      49.995  27.607 139.341  1.00  0.00           C
ATOM   3263  C   ALA A 200      51.815  28.877 138.151  1.00  0.00           C
ATOM   3264  O   ALA A 200      51.624  29.977 137.641  1.00  0.00           O
ATOM   3265  N   ARG A 201      52.964  28.597 138.781  1.00  0.00           N
ATOM   3267  CA  ARG A 201      54.114  29.487 138.861  1.00  0.00           C
ATOM   3269  CB  ARG A 201      55.234  28.717 139.631  1.00  0.00           C
ATOM   3272  CG  ARG A 201      56.544  29.467 139.941  1.00  0.00           C
ATOM   3275  CD  ARG A 201      56.584  30.087 141.341  1.00  0.00           C
ATOM   3278  NE  ARG A 201      58.024  30.407 141.631  1.00  0.00           N
ATOM   3280  CZ  ARG A 201      58.554  30.587 142.831  1.00  0.00           C
ATOM   3281  NH1 ARG A 201      57.934  30.377 143.971  1.00  0.00           N
ATOM   3284  NH2 ARG A 201      59.825  30.947 142.861  1.00  0.00           N
ATOM   3287  C   ARG A 201      54.655  29.897 137.501  1.00  0.00           C
ATOM   3288  O   ARG A 201      55.004  31.057 137.261  1.00  0.00           O
ATOM   3289  N   GLY A 202      54.734  28.938 136.551  1.00  0.00           N
ATOM   3291  CA  GLY A 202      55.304  29.157 135.221  1.00  0.00           C
ATOM   3294  C   GLY A 202      54.544  30.097 134.331  1.00  0.00           C
ATOM   3295  O   GLY A 202      55.124  30.887 133.591  1.00  0.00           O
ATOM   3296  N   VAL A 203      53.204  30.067 134.381  1.00  0.00           N
ATOM   3298  CA  VAL A 203      52.384  30.937 133.561  1.00  0.00           C
ATOM   3300  CB  VAL A 203      50.984  30.387 133.361  1.00  0.00           C
ATOM   3302  CG1 VAL A 203      51.114  29.127 132.491  1.00  0.00           C
ATOM   3306  CG2 VAL A 203      50.304  30.077 134.701  1.00  0.00           C
ATOM   3310  C   VAL A 203      52.355  32.377 134.051  1.00  0.00           C
ATOM   3311  O   VAL A 203      52.114  33.297 133.271  1.00  0.00           O
ATOM   3312  N   ILE A 204      52.675  32.627 135.341  1.00  0.00           N
ATOM   3314  CA  ILE A 204      52.934  33.967 135.851  1.00  0.00           C
ATOM   3316  CB  ILE A 204      53.154  33.957 137.381  1.00  0.00           C
ATOM   3318  CG2 ILE A 204      53.785  35.267 137.931  1.00  0.00           C
ATOM   3322  CG1 ILE A 204      51.824  33.627 138.091  1.00  0.00           C
ATOM   3325  CD  ILE A 204      51.984  33.357 139.591  1.00  0.00           C
ATOM   3329  C   ILE A 204      54.124  34.607 135.131  1.00  0.00           C
ATOM   3330  O   ILE A 204      54.024  35.707 134.601  1.00  0.00           O
ATOM   3331  N   GLU A 205      55.245  33.857 135.051  1.00  0.00           N
ATOM   3333  CA  GLU A 205      56.475  34.257 134.401  1.00  0.00           C
ATOM   3335  CB  GLU A 205      57.565  33.207 134.681  1.00  0.00           C
ATOM   3338  CG  GLU A 205      57.974  33.077 136.171  1.00  0.00           C
ATOM   3341  CD  GLU A 205      57.964  34.397 136.931  1.00  0.00           C
ATOM   3342  OE1 GLU A 205      58.515  35.397 136.411  1.00  0.00           O
ATOM   3343  OE2 GLU A 205      57.405  34.427 138.061  1.00  0.00           O
ATOM   3344  C   GLU A 205      56.374  34.487 132.911  1.00  0.00           C
ATOM   3345  O   GLU A 205      56.954  35.407 132.341  1.00  0.00           O
ATOM   3346  N   SER A 206      55.625  33.618 132.211  1.00  0.00           N
ATOM   3348  CA  SER A 206      55.374  33.797 130.795  1.00  0.00           C
ATOM   3350  CB  SER A 206      54.814  32.547 130.095  1.00  0.00           C
ATOM   3353  OG  SER A 206      53.504  32.197 130.545  1.00  0.00           O
ATOM   3355  C   SER A 206      54.554  35.037 130.455  1.00  0.00           C
ATOM   3356  O   SER A 206      54.874  35.797 129.545  1.00  0.00           O
ATOM   3357  N   THR A 207      53.484  35.287 131.235  1.00  0.00           N
ATOM   3359  CA  THR A 207      52.684  36.498 131.135  1.00  0.00           C
ATOM   3361  CB  THR A 207      51.384  36.408 131.911  1.00  0.00           C
ATOM   3363  OG1 THR A 207      50.615  35.337 131.375  1.00  0.00           O
ATOM   3365  CG2 THR A 207      50.524  37.658 131.751  1.00  0.00           C
ATOM   3369  C   THR A 207      53.465  37.767 131.435  1.00  0.00           C
ATOM   3370  O   THR A 207      53.375  38.737 130.705  1.00  0.00           O
ATOM   3371  N   ARG A 208      54.354  37.748 132.461  1.00  0.00           N
ATOM   3373  CA  ARG A 208      55.294  38.838 132.731  1.00  0.00           C
ATOM   3375  CB  ARG A 208      56.234  38.557 133.941  1.00  0.00           C
ATOM   3378  CG  ARG A 208      55.574  38.577 135.331  1.00  0.00           C
ATOM   3381  CD  ARG A 208      56.614  38.317 136.441  1.00  0.00           C
ATOM   3384  NE  ARG A 208      55.945  38.177 137.771  1.00  0.00           N
ATOM   3386  CZ  ARG A 208      55.454  39.188 138.491  1.00  0.00           C
ATOM   3387  NH1 ARG A 208      55.454  40.438 138.101  1.00  0.00           N
ATOM   3390  NH2 ARG A 208      54.954  38.908 139.681  1.00  0.00           N
ATOM   3393  C   ARG A 208      56.184  39.217 131.535  1.00  0.00           C
ATOM   3394  O   ARG A 208      56.425  40.397 131.285  1.00  0.00           O
ATOM   3395  N   SER A 209      56.684  38.217 130.785  1.00  0.00           N
ATOM   3397  CA  SER A 209      57.355  38.408 129.505  1.00  0.00           C
ATOM   3399  CB  SER A 209      57.884  37.047 128.965  1.00  0.00           C
ATOM   3402  OG  SER A 209      58.605  37.137 127.725  1.00  0.00           O
ATOM   3404  C   SER A 209      56.504  39.067 128.415  1.00  0.00           C
ATOM   3405  O   SER A 209      56.974  39.967 127.725  1.00  0.00           O
ATOM   3406  N   ASP A 210      55.225  38.638 128.245  1.00  0.00           N
ATOM   3408  CA  ASP A 210      54.305  39.268 127.315  1.00  0.00           C
ATOM   3410  CB  ASP A 210      52.964  38.497 127.125  1.00  0.00           C
ATOM   3413  CG  ASP A 210      52.364  38.847 125.775  1.00  0.00           C
ATOM   3414  OD1 ASP A 210      53.044  38.537 124.755  1.00  0.00           O
ATOM   3415  OD2 ASP A 210      51.274  39.467 125.685  1.00  0.00           O
ATOM   3416  C   ASP A 210      54.044  40.728 127.675  1.00  0.00           C
ATOM   3417  O   ASP A 210      54.105  41.597 126.815  1.00  0.00           O
ATOM   3418  N   ILE A 211      53.834  41.017 128.995  1.00  0.00           N
ATOM   3420  CA  ILE A 211      53.664  42.378 129.545  1.00  0.00           C
ATOM   3422  CB  ILE A 211      53.454  42.378 131.065  1.00  0.00           C
ATOM   3424  CG2 ILE A 211      53.605  43.787 131.691  1.00  0.00           C
ATOM   3428  CG1 ILE A 211      52.065  41.787 131.425  1.00  0.00           C
ATOM   3431  CD  ILE A 211      51.894  41.458 132.911  1.00  0.00           C
ATOM   3435  C   ILE A 211      54.835  43.287 129.225  1.00  0.00           C
ATOM   3436  O   ILE A 211      54.634  44.407 128.745  1.00  0.00           O
ATOM   3437  N   ALA A 212      56.085  42.817 129.415  1.00  0.00           N
ATOM   3439  CA  ALA A 212      57.254  43.547 128.965  1.00  0.00           C
ATOM   3441  CB  ALA A 212      58.515  42.787 129.415  1.00  0.00           C
ATOM   3445  C   ALA A 212      57.285  43.797 127.465  1.00  0.00           C
ATOM   3446  O   ALA A 212      57.574  44.907 127.005  1.00  0.00           O
ATOM   3447  N   LYS A 213      56.924  42.798 126.635  1.00  0.00           N
ATOM   3449  CA  LYS A 213      56.774  42.987 125.195  1.00  0.00           C
ATOM   3451  CB  LYS A 213      56.554  41.618 124.475  1.00  0.00           C
ATOM   3454  CG  LYS A 213      56.234  41.737 122.975  1.00  0.00           C
ATOM   3457  CD  LYS A 213      56.215  40.397 122.215  1.00  0.00           C
ATOM   3460  CE  LYS A 213      55.194  39.368 122.705  1.00  0.00           C
ATOM   3463  NZ  LYS A 213      53.834  39.928 122.595  1.00  0.00           N
ATOM   3467  C   LYS A 213      55.714  44.018 124.765  1.00  0.00           C
ATOM   3468  O   LYS A 213      55.954  44.888 123.935  1.00  0.00           O
ATOM   3469  N   ARG A 214      54.505  43.967 125.375  1.00  0.00           N
ATOM   3471  CA  ARG A 214      53.405  44.888 125.135  1.00  0.00           C
ATOM   3473  CB  ARG A 214      52.094  44.417 125.815  1.00  0.00           C
ATOM   3476  CG  ARG A 214      51.554  43.037 125.385  1.00  0.00           C
ATOM   3479  CD  ARG A 214      51.675  42.757 123.885  1.00  0.00           C
ATOM   3482  NE  ARG A 214      51.134  41.397 123.605  1.00  0.00           N
ATOM   3484  CZ  ARG A 214      50.674  41.058 122.405  1.00  0.00           C
ATOM   3485  NH1 ARG A 214      50.914  41.807 121.345  1.00  0.00           N
ATOM   3488  NH2 ARG A 214      49.984  39.948 122.255  1.00  0.00           N
ATOM   3491  C   ARG A 214      53.715  46.338 125.515  1.00  0.00           C
ATOM   3492  O   ARG A 214      53.304  47.287 124.855  1.00  0.00           O
ATOM   3493  N   GLN A 215      54.464  46.548 126.615  1.00  0.00           N
ATOM   3495  CA  GLN A 215      55.105  47.817 126.915  1.00  0.00           C
ATOM   3497  CB  GLN A 215      55.825  47.728 128.275  1.00  0.00           C
ATOM   3500  CG  GLN A 215      54.864  47.728 129.485  1.00  0.00           C
ATOM   3503  CD  GLN A 215      55.664  47.787 130.785  1.00  0.00           C
ATOM   3504  OE1 GLN A 215      56.894  47.728 130.745  1.00  0.00           O
ATOM   3505  NE2 GLN A 215      54.944  47.917 131.931  1.00  0.00           N
ATOM   3508  C   GLN A 215      56.085  48.327 125.855  1.00  0.00           C
ATOM   3509  O   GLN A 215      56.145  49.517 125.535  1.00  0.00           O
ATOM   3510  N   GLY A 216      56.884  47.407 125.285  1.00  0.00           N
ATOM   3512  CA  GLY A 216      57.804  47.667 124.175  1.00  0.00           C
ATOM   3515  C   GLY A 216      57.134  48.087 122.895  1.00  0.00           C
ATOM   3516  O   GLY A 216      57.484  49.107 122.295  1.00  0.00           O
ATOM   3517  N   GLU A 217      56.105  47.327 122.485  1.00  0.00           N
ATOM   3519  CA  GLU A 217      55.204  47.588 121.365  1.00  0.00           C
ATOM   3521  CB  GLU A 217      54.165  46.427 121.245  1.00  0.00           C
ATOM   3524  CG  GLU A 217      54.734  45.037 120.825  1.00  0.00           C
ATOM   3527  CD  GLU A 217      53.745  43.867 121.015  1.00  0.00           C
ATOM   3528  OE1 GLU A 217      52.614  44.088 121.495  1.00  0.00           O
ATOM   3529  OE2 GLU A 217      54.124  42.697 120.735  1.00  0.00           O
ATOM   3530  C   GLU A 217      54.474  48.927 121.485  1.00  0.00           C
ATOM   3531  O   GLU A 217      54.324  49.667 120.515  1.00  0.00           O
ATOM   3532  N   LEU A 218      54.024  49.287 122.705  1.00  0.00           N
ATOM   3534  CA  LEU A 218      53.475  50.607 122.985  1.00  0.00           C
ATOM   3536  CB  LEU A 218      52.964  50.667 124.455  1.00  0.00           C
ATOM   3539  CG  LEU A 218      52.314  51.997 124.885  1.00  0.00           C
ATOM   3541  CD1 LEU A 218      51.054  52.308 124.065  1.00  0.00           C
ATOM   3545  CD2 LEU A 218      51.995  52.037 126.395  1.00  0.00           C
ATOM   3549  C   LEU A 218      54.445  51.747 122.775  1.00  0.00           C
ATOM   3550  O   LEU A 218      54.154  52.757 122.135  1.00  0.00           O
ATOM   3551  N   ALA A 219      55.695  51.567 123.255  1.00  0.00           N
ATOM   3553  CA  ALA A 219      56.774  52.497 123.025  1.00  0.00           C
ATOM   3555  CB  ALA A 219      58.034  52.037 123.785  1.00  0.00           C
ATOM   3559  C   ALA A 219      57.114  52.697 121.565  1.00  0.00           C
ATOM   3560  O   ALA A 219      57.314  53.818 121.115  1.00  0.00           O
ATOM   3561  N   GLN A 220      57.134  51.597 120.795  1.00  0.00           N
ATOM   3563  CA  GLN A 220      57.325  51.627 119.355  1.00  0.00           C
ATOM   3565  CB  GLN A 220      57.554  50.187 118.825  1.00  0.00           C
ATOM   3568  CG  GLN A 220      58.925  49.597 119.275  1.00  0.00           C
ATOM   3571  CD  GLN A 220      59.065  48.097 118.925  1.00  0.00           C
ATOM   3572  OE1 GLN A 220      58.304  47.238 119.375  1.00  0.00           O
ATOM   3573  NE2 GLN A 220      60.074  47.787 118.075  1.00  0.00           N
ATOM   3576  C   GLN A 220      56.234  52.367 118.585  1.00  0.00           C
ATOM   3577  O   GLN A 220      56.554  53.207 117.735  1.00  0.00           O
ATOM   3578  N   ALA A 221      54.954  52.108 118.905  1.00  0.00           N
ATOM   3580  CA  ALA A 221      53.794  52.798 118.355  1.00  0.00           C
ATOM   3582  CB  ALA A 221      52.514  52.147 118.935  1.00  0.00           C
ATOM   3586  C   ALA A 221      53.785  54.298 118.645  1.00  0.00           C
ATOM   3587  O   ALA A 221      53.564  55.107 117.755  1.00  0.00           O
ATOM   3588  N   ASN A 222      54.124  54.688 119.895  1.00  0.00           N
ATOM   3590  CA  ASN A 222      54.204  56.077 120.345  1.00  0.00           C
ATOM   3592  CB  ASN A 222      54.684  56.097 121.845  1.00  0.00           C
ATOM   3595  CG  ASN A 222      53.605  55.677 122.855  1.00  0.00           C
ATOM   3596  OD1 ASN A 222      52.405  55.577 122.615  1.00  0.00           O
ATOM   3597  ND2 ASN A 222      54.054  55.447 124.125  1.00  0.00           N
ATOM   3600  C   ASN A 222      55.184  56.907 119.505  1.00  0.00           C
ATOM   3601  O   ASN A 222      54.884  57.987 119.005  1.00  0.00           O
ATOM   3602  N   ASN A 223      56.384  56.357 119.305  1.00  0.00           N
ATOM   3604  CA  ASN A 223      57.444  56.978 118.525  1.00  0.00           C
ATOM   3606  CB  ASN A 223      58.734  56.147 118.715  1.00  0.00           C
ATOM   3609  CG  ASN A 223      59.114  56.177 120.195  1.00  0.00           C
ATOM   3610  OD1 ASN A 223      58.684  57.007 120.995  1.00  0.00           O
ATOM   3611  ND2 ASN A 223      59.954  55.208 120.595  1.00  0.00           N
ATOM   3614  C   ASN A 223      57.145  57.108 117.035  1.00  0.00           C
ATOM   3615  O   ASN A 223      57.384  58.147 116.415  1.00  0.00           O
ATOM   3616  N   ALA A 224      56.584  56.047 116.435  1.00  0.00           N
ATOM   3618  CA  ALA A 224      56.064  56.058 115.095  1.00  0.00           C
ATOM   3620  CB  ALA A 224      55.584  54.637 114.775  1.00  0.00           C
ATOM   3624  C   ALA A 224      54.925  57.057 114.915  1.00  0.00           C
ATOM   3625  O   ALA A 224      54.895  57.827 113.955  1.00  0.00           O
ATOM   3626  N   LEU A 225      53.984  57.108 115.885  1.00  0.00           N
ATOM   3628  CA  LEU A 225      52.874  58.048 115.865  1.00  0.00           C
ATOM   3630  CB  LEU A 225      51.914  57.768 117.045  1.00  0.00           C
ATOM   3633  CG  LEU A 225      50.555  58.507 116.975  1.00  0.00           C
ATOM   3635  CD1 LEU A 225      49.754  57.987 115.785  1.00  0.00           C
ATOM   3639  CD2 LEU A 225      49.674  58.298 118.225  1.00  0.00           C
ATOM   3643  C   LEU A 225      53.325  59.487 115.885  1.00  0.00           C
ATOM   3644  O   LEU A 225      52.884  60.298 115.065  1.00  0.00           O
ATOM   3645  N   GLN A 226      54.284  59.847 116.775  1.00  0.00           N
ATOM   3647  CA  GLN A 226      54.944  61.138 116.795  1.00  0.00           C
ATOM   3649  CB  GLN A 226      55.875  61.327 118.025  1.00  0.00           C
ATOM   3652  CG  GLN A 226      55.084  61.377 119.355  1.00  0.00           C
ATOM   3655  CD  GLN A 226      55.984  61.637 120.565  1.00  0.00           C
ATOM   3656  OE1 GLN A 226      57.145  61.237 120.595  1.00  0.00           O
ATOM   3657  NE2 GLN A 226      55.454  62.318 121.605  1.00  0.00           N
ATOM   3660  C   GLN A 226      55.695  61.467 115.525  1.00  0.00           C
ATOM   3661  O   GLN A 226      55.644  62.597 115.035  1.00  0.00           O
ATOM   3662  N   LEU A 227      56.414  60.497 114.905  1.00  0.00           N
ATOM   3664  CA  LEU A 227      57.054  60.707 113.625  1.00  0.00           C
ATOM   3666  CB  LEU A 227      57.834  59.438 113.205  1.00  0.00           C
ATOM   3669  CG  LEU A 227      58.634  59.567 111.895  1.00  0.00           C
ATOM   3671  CD1 LEU A 227      59.655  60.707 112.005  1.00  0.00           C
ATOM   3675  CD2 LEU A 227      59.334  58.247 111.565  1.00  0.00           C
ATOM   3679  C   LEU A 227      56.124  61.087 112.465  1.00  0.00           C
ATOM   3680  O   LEU A 227      56.454  61.957 111.665  1.00  0.00           O
ATOM   3681  N   LEU A 228      54.965  60.427 112.375  1.00  0.00           N
ATOM   3683  CA  LEU A 228      53.864  60.767 111.485  1.00  0.00           C
ATOM   3685  CB  LEU A 228      52.774  59.678 111.525  1.00  0.00           C
ATOM   3688  CG  LEU A 228      53.154  58.417 110.725  1.00  0.00           C
ATOM   3690  CD1 LEU A 228      52.225  57.257 111.105  1.00  0.00           C
ATOM   3694  CD2 LEU A 228      53.094  58.667 109.215  1.00  0.00           C
ATOM   3698  C   LEU A 228      53.265  62.127 111.765  1.00  0.00           C
ATOM   3699  O   LEU A 228      53.024  62.908 110.845  1.00  0.00           O
ATOM   3700  N   LEU A 229      53.044  62.467 113.045  1.00  0.00           N
ATOM   3702  CA  LEU A 229      52.634  63.807 113.425  1.00  0.00           C
ATOM   3704  CB  LEU A 229      52.454  63.897 114.965  1.00  0.00           C
ATOM   3707  CG  LEU A 229      51.225  63.168 115.515  1.00  0.00           C
ATOM   3709  CD1 LEU A 229      51.145  63.287 117.045  1.00  0.00           C
ATOM   3713  CD2 LEU A 229      49.905  63.628 114.865  1.00  0.00           C
ATOM   3717  C   LEU A 229      53.614  64.908 113.025  1.00  0.00           C
ATOM   3718  O   LEU A 229      53.224  65.977 112.575  1.00  0.00           O
ATOM   3719  N   GLY A 230      54.934  64.688 113.245  1.00  0.00           N
ATOM   3721  CA  GLY A 230      55.914  65.757 113.135  1.00  0.00           C
ATOM   3724  C   GLY A 230      55.875  66.667 114.345  1.00  0.00           C
ATOM   3725  O   GLY A 230      56.384  67.787 114.305  1.00  0.00           O
ATOM   3726  N   SER A 231      55.285  66.198 115.455  1.00  0.00           N
ATOM   3728  CA  SER A 231      55.214  66.927 116.715  1.00  0.00           C
ATOM   3730  CB  SER A 231      54.004  67.908 116.865  1.00  0.00           C
ATOM   3733  OG  SER A 231      52.904  67.387 117.595  1.00  0.00           O
ATOM   3735  C   SER A 231      55.234  65.897 117.835  1.00  0.00           C
ATOM   3736  O   SER A 231      55.044  64.698 117.615  1.00  0.00           O
ATOM   3737  N   TYR A 232      55.534  66.357 119.065  1.00  0.00           N
ATOM   3739  CA  TYR A 232      56.035  65.517 120.125  1.00  0.00           C
ATOM   3741  CB  TYR A 232      57.584  65.598 120.245  1.00  0.00           C
ATOM   3744  CG  TYR A 232      58.234  65.068 118.985  1.00  0.00           C
ATOM   3745  CD1 TYR A 232      58.515  65.908 117.885  1.00  0.00           C
ATOM   3747  CE1 TYR A 232      59.035  65.368 116.705  1.00  0.00           C
ATOM   3749  CZ  TYR A 232      59.315  64.007 116.605  1.00  0.00           C
ATOM   3750  OH  TYR A 232      59.794  63.497 115.385  1.00  0.00           O
ATOM   3752  CD2 TYR A 232      58.594  63.717 118.905  1.00  0.00           C
ATOM   3754  CE2 TYR A 232      59.105  63.177 117.715  1.00  0.00           C
ATOM   3756  C   TYR A 232      55.415  65.927 121.445  1.00  0.00           C
ATOM   3757  O   TYR A 232      56.064  65.827 122.495  1.00  0.00           O
ATOM   3758  N   GLY A 233      54.154  66.408 121.425  1.00  0.00           N
ATOM   3760  CA  GLY A 233      53.354  66.688 122.605  1.00  0.00           C
ATOM   3763  C   GLY A 233      52.944  65.447 123.355  1.00  0.00           C
ATOM   3764  O   GLY A 233      53.434  64.348 123.115  1.00  0.00           O
ATOM   3765  N   LYS A 234      52.005  65.577 124.305  1.00  0.00           N
ATOM   3767  CA  LYS A 234      51.475  64.397 124.965  1.00  0.00           C
ATOM   3769  CB  LYS A 234      50.674  64.688 126.255  1.00  0.00           C
ATOM   3772  CG  LYS A 234      51.524  64.738 127.535  1.00  0.00           C
ATOM   3775  CD  LYS A 234      50.784  64.118 128.745  1.00  0.00           C
ATOM   3778  CE  LYS A 234      50.574  62.588 128.695  1.00  0.00           C
ATOM   3781  NZ  LYS A 234      49.825  62.127 129.895  1.00  0.00           N
ATOM   3785  C   LYS A 234      50.695  63.467 124.045  1.00  0.00           C
ATOM   3786  O   LYS A 234      49.874  63.887 123.245  1.00  0.00           O
ATOM   3787  N   LEU A 235      50.945  62.157 124.165  1.00  0.00           N
ATOM   3789  CA  LEU A 235      50.294  61.167 123.345  1.00  0.00           C
ATOM   3791  CB  LEU A 235      51.225  59.938 123.235  1.00  0.00           C
ATOM   3794  CG  LEU A 235      52.414  60.197 122.295  1.00  0.00           C
ATOM   3796  CD1 LEU A 235      53.634  59.417 122.775  1.00  0.00           C
ATOM   3800  CD2 LEU A 235      52.005  59.787 120.875  1.00  0.00           C
ATOM   3804  C   LEU A 235      48.964  60.728 123.925  1.00  0.00           C
ATOM   3805  O   LEU A 235      48.794  60.807 125.145  1.00  0.00           O
ATOM   3806  N   PRO A 236      48.004  60.247 123.115  1.00  0.00           N
ATOM   3807  CD  PRO A 236      48.104  60.197 121.655  1.00  0.00           C
ATOM   3810  CA  PRO A 236      46.815  59.557 123.585  1.00  0.00           C
ATOM   3812  CB  PRO A 236      46.234  58.867 122.345  1.00  0.00           C
ATOM   3815  CG  PRO A 236      46.735  59.707 121.185  1.00  0.00           C
ATOM   3818  C   PRO A 236      46.974  58.587 124.745  1.00  0.00           C
ATOM   3819  O   PRO A 236      47.874  57.737 124.755  1.00  0.00           O
ATOM   3820  N   GLN A 237      46.064  58.677 125.715  1.00  0.00           N
ATOM   3822  CA  GLN A 237      45.854  57.638 126.695  1.00  0.00           C
ATOM   3824  CB  GLN A 237      45.304  58.247 127.995  1.00  0.00           C
ATOM   3827  CG  GLN A 237      46.304  59.247 128.605  1.00  0.00           C
ATOM   3830  CD  GLN A 237      45.565  60.278 129.445  1.00  0.00           C
ATOM   3831  OE1 GLN A 237      45.164  61.307 128.895  1.00  0.00           O
ATOM   3832  NE2 GLN A 237      45.374  60.018 130.745  1.00  0.00           N
ATOM   3835  C   GLN A 237      44.905  56.597 126.155  1.00  0.00           C
ATOM   3836  O   GLN A 237      44.134  56.837 125.225  1.00  0.00           O
ATOM   3837  N   ALA A 238      44.925  55.397 126.765  1.00  0.00           N
ATOM   3839  CA  ALA A 238      44.074  54.298 126.395  1.00  0.00           C
ATOM   3841  CB  ALA A 238      44.375  53.017 127.195  1.00  0.00           C
ATOM   3845  C   ALA A 238      42.594  54.627 126.505  1.00  0.00           C
ATOM   3846  O   ALA A 238      42.134  55.357 127.395  1.00  0.00           O
ATOM   3847  N   GLN A 239      41.805  54.107 125.565  1.00  0.00           N
ATOM   3849  CA  GLN A 239      40.394  54.298 125.565  1.00  0.00           C
ATOM   3851  CB  GLN A 239      39.944  55.618 124.895  1.00  0.00           C
ATOM   3854  CG  GLN A 239      40.035  55.717 123.355  1.00  0.00           C
ATOM   3857  CD  GLN A 239      39.254  56.947 122.905  1.00  0.00           C
ATOM   3858  OE1 GLN A 239      38.094  57.127 123.305  1.00  0.00           O
ATOM   3859  NE2 GLN A 239      39.855  57.857 122.115  1.00  0.00           N
ATOM   3862  C   GLN A 239      39.825  53.118 124.835  1.00  0.00           C
ATOM   3863  O   GLN A 239      40.495  52.417 124.075  1.00  0.00           O
ATOM   3864  N   THR A 240      38.544  52.868 125.125  1.00  0.00           N
ATOM   3866  CA  THR A 240      37.794  51.737 124.635  1.00  0.00           C
ATOM   3868  CB  THR A 240      36.535  51.597 125.495  1.00  0.00           C
ATOM   3870  OG1 THR A 240      35.934  50.317 125.385  1.00  0.00           O
ATOM   3872  CG2 THR A 240      35.485  52.697 125.265  1.00  0.00           C
ATOM   3876  C   THR A 240      37.535  51.877 123.145  1.00  0.00           C
ATOM   3877  O   THR A 240      36.995  52.887 122.695  1.00  0.00           O
ATOM   3878  N   VAL A 241      37.985  50.897 122.325  1.00  0.00           N
ATOM   3880  CA  VAL A 241      37.985  51.037 120.865  1.00  0.00           C
ATOM   3882  CB  VAL A 241      39.375  51.408 120.335  1.00  0.00           C
ATOM   3884  CG1 VAL A 241      39.785  50.677 119.035  1.00  0.00           C
ATOM   3888  CG2 VAL A 241      39.394  52.947 120.155  1.00  0.00           C
ATOM   3892  C   VAL A 241      37.355  49.837 120.175  1.00  0.00           C
ATOM   3893  O   VAL A 241      37.675  48.698 120.505  1.00  0.00           O
ATOM   3894  N   ASN A 242      36.374  50.068 119.265  1.00  0.00           N
ATOM   3896  CA  ASN A 242      35.474  49.048 118.775  1.00  0.00           C
ATOM   3898  CB  ASN A 242      34.154  49.037 119.615  1.00  0.00           C
ATOM   3901  CG  ASN A 242      33.364  50.347 119.655  1.00  0.00           C
ATOM   3902  OD1 ASN A 242      33.315  51.107 118.695  1.00  0.00           O
ATOM   3903  ND2 ASN A 242      32.704  50.647 120.805  1.00  0.00           N
ATOM   3906  C   ASN A 242      35.225  49.158 117.265  1.00  0.00           C
ATOM   3907  O   ASN A 242      35.984  49.767 116.515  1.00  0.00           O
ATOM   3908  N   SER A 243      34.154  48.517 116.745  1.00  0.00           N
ATOM   3910  CA  SER A 243      33.785  48.597 115.335  1.00  0.00           C
ATOM   3912  CB  SER A 243      32.904  47.407 114.865  1.00  0.00           C
ATOM   3915  OG  SER A 243      31.894  47.017 115.795  1.00  0.00           O
ATOM   3917  C   SER A 243      33.144  49.897 114.925  1.00  0.00           C
ATOM   3918  O   SER A 243      33.094  50.257 113.755  1.00  0.00           O
ATOM   3919  N   ASP A 244      32.664  50.667 115.915  1.00  0.00           N
ATOM   3921  CA  ASP A 244      31.774  51.778 115.725  1.00  0.00           C
ATOM   3923  CB  ASP A 244      30.625  51.688 116.785  1.00  0.00           C
ATOM   3926  CG  ASP A 244      29.714  50.457 116.705  1.00  0.00           C
ATOM   3927  OD1 ASP A 244      30.175  49.317 116.445  1.00  0.00           O
ATOM   3928  OD2 ASP A 244      28.515  50.637 117.055  1.00  0.00           O
ATOM   3929  C   ASP A 244      32.565  53.087 115.875  1.00  0.00           C
ATOM   3930  O   ASP A 244      32.005  54.197 115.855  1.00  0.00           O
ATOM   3931  N   SER A 245      33.914  52.957 116.015  1.00  0.00           N
ATOM   3933  CA  SER A 245      34.944  53.987 115.955  1.00  0.00           C
ATOM   3935  CB  SER A 245      36.324  53.407 116.395  1.00  0.00           C
ATOM   3938  OG  SER A 245      36.245  52.647 117.595  1.00  0.00           O
ATOM   3940  C   SER A 245      35.175  54.537 114.535  1.00  0.00           C
ATOM   3941  O   SER A 245      35.654  55.667 114.345  1.00  0.00           O
ATOM   3942  N   LEU A 246      34.844  53.708 113.525  1.00  0.00           N
ATOM   3944  CA  LEU A 246      34.905  53.987 112.105  1.00  0.00           C
ATOM   3946  CB  LEU A 246      35.794  52.987 111.315  1.00  0.00           C
ATOM   3949  CG  LEU A 246      37.325  53.197 111.355  1.00  0.00           C
ATOM   3951  CD1 LEU A 246      37.915  53.488 112.725  1.00  0.00           C
ATOM   3955  CD2 LEU A 246      38.014  51.947 110.785  1.00  0.00           C
ATOM   3959  C   LEU A 246      33.504  53.807 111.575  1.00  0.00           C
ATOM   3960  O   LEU A 246      32.834  52.827 111.915  1.00  0.00           O
ATOM   3961  N   GLN A 247      33.014  54.707 110.705  1.00  0.00           N
ATOM   3963  CA  GLN A 247      31.634  54.678 110.245  1.00  0.00           C
ATOM   3965  CB  GLN A 247      31.234  56.027 109.575  1.00  0.00           C
ATOM   3968  CG  GLN A 247      29.754  56.097 109.095  1.00  0.00           C
ATOM   3971  CD  GLN A 247      29.334  57.467 108.545  1.00  0.00           C
ATOM   3972  OE1 GLN A 247      28.554  58.197 109.155  1.00  0.00           O
ATOM   3973  NE2 GLN A 247      29.794  57.817 107.325  1.00  0.00           N
ATOM   3976  C   GLN A 247      31.374  53.507 109.305  1.00  0.00           C
ATOM   3977  O   GLN A 247      30.225  53.097 109.145  1.00  0.00           O
ATOM   3978  N   SER A 248      32.434  52.917 108.695  1.00  0.00           N
ATOM   3980  CA  SER A 248      32.364  51.717 107.855  1.00  0.00           C
ATOM   3982  CB  SER A 248      31.824  50.457 108.595  1.00  0.00           C
ATOM   3985  OG  SER A 248      31.644  49.307 107.765  1.00  0.00           O
ATOM   3987  C   SER A 248      31.665  51.967 106.535  1.00  0.00           C
ATOM   3988  O   SER A 248      30.495  52.327 106.455  1.00  0.00           O
ATOM   3989  N   VAL A 249      32.395  51.807 105.415  1.00  0.00           N
ATOM   3991  CA  VAL A 249      31.834  52.077 104.105  1.00  0.00           C
ATOM   3993  CB  VAL A 249      32.874  52.248 103.005  1.00  0.00           C
ATOM   3995  CG1 VAL A 249      33.715  53.517 103.255  1.00  0.00           C
ATOM   3999  CG2 VAL A 249      33.804  51.027 102.905  1.00  0.00           C
ATOM   4003  C   VAL A 249      30.755  51.077 103.705  1.00  0.00           C
ATOM   4004  O   VAL A 249      30.975  49.867 103.615  1.00  0.00           O
ATOM   4005  N   LYS A 250      29.534  51.567 103.455  1.00  0.00           N
ATOM   4007  CA  LYS A 250      28.445  50.807 102.875  1.00  0.00           C
ATOM   4009  CB  LYS A 250      27.044  51.167 103.465  1.00  0.00           C
ATOM   4012  CG  LYS A 250      26.904  50.917 104.975  1.00  0.00           C
ATOM   4015  CD  LYS A 250      25.494  51.227 105.535  1.00  0.00           C
ATOM   4018  CE  LYS A 250      25.444  51.047 107.065  1.00  0.00           C
ATOM   4021  NZ  LYS A 250      24.094  51.208 107.655  1.00  0.00           N
ATOM   4025  C   LYS A 250      28.464  51.117 101.395  1.00  0.00           C
ATOM   4026  O   LYS A 250      28.634  52.257 100.995  1.00  0.00           O
ATOM   4027  N   LEU A 251      28.364  50.068 100.575  1.00  0.00           N
ATOM   4029  CA  LEU A 251      28.694  50.127  99.165  1.00  0.00           C
ATOM   4031  CB  LEU A 251      29.914  49.247  98.835  1.00  0.00           C
ATOM   4034  CG  LEU A 251      31.164  49.517  99.705  1.00  0.00           C
ATOM   4036  CD1 LEU A 251      32.174  48.377  99.515  1.00  0.00           C
ATOM   4040  CD2 LEU A 251      31.805  50.868  99.375  1.00  0.00           C
ATOM   4044  C   LEU A 251      27.494  49.577  98.415  1.00  0.00           C
ATOM   4045  O   LEU A 251      26.945  48.568  98.875  1.00  0.00           O
ATOM   4046  N   PRO A 252      27.024  50.138  97.315  1.00  0.00           N
ATOM   4047  CD  PRO A 252      27.395  51.458  96.825  1.00  0.00           C
ATOM   4050  CA  PRO A 252      26.205  49.417  96.335  1.00  0.00           C
ATOM   4052  CB  PRO A 252      26.124  50.368  95.125  1.00  0.00           C
ATOM   4055  CG  PRO A 252      26.355  51.747  95.745  1.00  0.00           C
ATOM   4058  C   PRO A 252      26.754  48.048  95.965  1.00  0.00           C
ATOM   4059  O   PRO A 252      27.964  47.857  95.885  1.00  0.00           O
ATOM   4060  N   ALA A 253      25.874  47.067  95.705  1.00  0.00           N
ATOM   4062  CA  ALA A 253      26.324  45.747  95.325  1.00  0.00           C
ATOM   4064  CB  ALA A 253      25.094  44.837  95.235  1.00  0.00           C
ATOM   4068  C   ALA A 253      27.104  45.747  94.015  1.00  0.00           C
ATOM   4069  O   ALA A 253      28.125  45.077  93.865  1.00  0.00           O
ATOM   4070  N   GLY A 254      26.624  46.528  93.035  1.00  0.00           N
ATOM   4072  CA  GLY A 254      27.195  46.597  91.695  1.00  0.00           C
ATOM   4075  C   GLY A 254      28.034  47.807  91.495  1.00  0.00           C
ATOM   4076  O   GLY A 254      28.024  48.368  90.405  1.00  0.00           O
ATOM   4077  N   LEU A 255      28.785  48.207  92.535  1.00  0.00           N
ATOM   4079  CA  LEU A 255      29.695  49.337  92.525  1.00  0.00           C
ATOM   4081  CB  LEU A 255      30.485  49.417  93.865  1.00  0.00           C
ATOM   4084  CG  LEU A 255      31.514  50.567  93.925  1.00  0.00           C
ATOM   4086  CD1 LEU A 255      30.854  51.927  93.685  1.00  0.00           C
ATOM   4090  CD2 LEU A 255      32.254  50.577  95.265  1.00  0.00           C
ATOM   4094  C   LEU A 255      30.654  49.337  91.345  1.00  0.00           C
ATOM   4095  O   LEU A 255      31.464  48.428  91.165  1.00  0.00           O
ATOM   4096  N   SER A 256      30.544  50.368  90.495  1.00  0.00           N
ATOM   4098  CA  SER A 256      31.434  50.537  89.365  1.00  0.00           C
ATOM   4100  CB  SER A 256      30.924  51.647  88.425  1.00  0.00           C
ATOM   4103  OG  SER A 256      31.624  51.627  87.185  1.00  0.00           O
ATOM   4105  C   SER A 256      32.894  50.807  89.725  1.00  0.00           C
ATOM   4106  O   SER A 256      33.214  51.528  90.665  1.00  0.00           O
ATOM   4107  N   SER A 257      33.824  50.287  88.905  1.00  0.00           N
ATOM   4109  CA  SER A 257      35.274  50.447  89.035  1.00  0.00           C
ATOM   4111  CB  SER A 257      36.044  49.387  88.215  1.00  0.00           C
ATOM   4114  OG  SER A 257      35.634  48.077  88.595  1.00  0.00           O
ATOM   4116  C   SER A 257      35.724  51.787  88.495  1.00  0.00           C
ATOM   4117  O   SER A 257      36.894  52.167  88.565  1.00  0.00           O
ATOM   4118  N   GLN A 258      34.765  52.557  87.995  1.00  0.00           N
ATOM   4120  CA  GLN A 258      34.914  53.908  87.485  1.00  0.00           C
ATOM   4122  CB  GLN A 258      33.624  54.247  86.695  1.00  0.00           C
ATOM   4125  CG  GLN A 258      33.734  55.417  85.685  1.00  0.00           C
ATOM   4128  CD  GLN A 258      34.554  55.018  84.455  1.00  0.00           C
ATOM   4129  OE1 GLN A 258      35.285  54.028  84.425  1.00  0.00           O
ATOM   4130  NE2 GLN A 258      34.435  55.798  83.355  1.00  0.00           N
ATOM   4133  C   GLN A 258      35.124  54.878  88.655  1.00  0.00           C
ATOM   4134  O   GLN A 258      35.555  56.007  88.445  1.00  0.00           O
ATOM   4135  N   ILE A 259      34.855  54.427  89.915  1.00  0.00           N
ATOM   4137  CA  ILE A 259      35.194  55.117  91.155  1.00  0.00           C
ATOM   4139  CB  ILE A 259      34.674  54.387  92.405  1.00  0.00           C
ATOM   4141  CG2 ILE A 259      35.355  53.007  92.615  1.00  0.00           C
ATOM   4145  CG1 ILE A 259      34.794  55.208  93.715  1.00  0.00           C
ATOM   4148  CD  ILE A 259      33.884  56.437  93.795  1.00  0.00           C
ATOM   4152  C   ILE A 259      36.684  55.397  91.265  1.00  0.00           C
ATOM   4153  O   ILE A 259      37.104  56.507  91.595  1.00  0.00           O
ATOM   4154  N   LEU A 260      37.524  54.417  90.855  1.00  0.00           N
ATOM   4156  CA  LEU A 260      38.975  54.438  90.895  1.00  0.00           C
ATOM   4158  CB  LEU A 260      39.585  53.147  90.275  1.00  0.00           C
ATOM   4161  CG  LEU A 260      39.154  51.817  90.925  1.00  0.00           C
ATOM   4163  CD1 LEU A 260      39.754  50.637  90.135  1.00  0.00           C
ATOM   4167  CD2 LEU A 260      39.554  51.728  92.405  1.00  0.00           C
ATOM   4171  C   LEU A 260      39.575  55.637  90.165  1.00  0.00           C
ATOM   4172  O   LEU A 260      40.634  56.128  90.525  1.00  0.00           O
ATOM   4173  N   LEU A 261      38.894  56.157  89.135  1.00  0.00           N
ATOM   4175  CA  LEU A 261      39.354  57.277  88.345  1.00  0.00           C
ATOM   4177  CB  LEU A 261      38.524  57.397  87.045  1.00  0.00           C
ATOM   4180  CG  LEU A 261      38.454  56.107  86.185  1.00  0.00           C
ATOM   4182  CD1 LEU A 261      37.734  56.397  84.855  1.00  0.00           C
ATOM   4186  CD2 LEU A 261      39.835  55.507  85.905  1.00  0.00           C
ATOM   4190  C   LEU A 261      39.294  58.607  89.085  1.00  0.00           C
ATOM   4191  O   LEU A 261      39.855  59.597  88.625  1.00  0.00           O
ATOM   4192  N   GLN A 262      38.605  58.667  90.255  1.00  0.00           N
ATOM   4194  CA  GLN A 262      38.504  59.847  91.095  1.00  0.00           C
ATOM   4196  CB  GLN A 262      37.114  59.878  91.775  1.00  0.00           C
ATOM   4199  CG  GLN A 262      35.945  60.028  90.785  1.00  0.00           C
ATOM   4202  CD  GLN A 262      36.164  61.227  89.865  1.00  0.00           C
ATOM   4203  OE1 GLN A 262      36.434  62.357  90.295  1.00  0.00           O
ATOM   4204  NE2 GLN A 262      36.075  60.998  88.545  1.00  0.00           N
ATOM   4207  C   GLN A 262      39.554  59.907  92.205  1.00  0.00           C
ATOM   4208  O   GLN A 262      39.725  60.917  92.895  1.00  0.00           O
ATOM   4209  N   ARG A 263      40.334  58.818  92.355  1.00  0.00           N
ATOM   4211  CA  ARG A 263      41.565  58.818  93.105  1.00  0.00           C
ATOM   4213  CB  ARG A 263      42.314  57.497  92.975  1.00  0.00           C
ATOM   4216  CG  ARG A 263      41.784  56.247  93.685  1.00  0.00           C
ATOM   4219  CD  ARG A 263      42.855  55.177  93.505  1.00  0.00           C
ATOM   4222  NE  ARG A 263      42.565  53.997  94.355  1.00  0.00           N
ATOM   4224  CZ  ARG A 263      43.544  53.188  94.735  1.00  0.00           C
ATOM   4225  NH1 ARG A 263      44.835  53.358  94.525  1.00  0.00           N
ATOM   4228  NH2 ARG A 263      43.224  52.067  95.335  1.00  0.00           N
ATOM   4231  C   ARG A 263      42.574  59.847  92.615  1.00  0.00           C
ATOM   4232  O   ARG A 263      42.644  60.117  91.415  1.00  0.00           O
ATOM   4233  N   PRO A 264      43.445  60.408  93.455  1.00  0.00           N
ATOM   4234  CD  PRO A 264      43.304  60.427  94.915  1.00  0.00           C
ATOM   4237  CA  PRO A 264      44.435  61.347  92.985  1.00  0.00           C
ATOM   4239  CB  PRO A 264      45.044  61.938  94.265  1.00  0.00           C
ATOM   4242  CG  PRO A 264      43.944  61.757  95.315  1.00  0.00           C
ATOM   4245  C   PRO A 264      45.504  60.707  92.125  1.00  0.00           C
ATOM   4246  O   PRO A 264      45.905  61.307  91.145  1.00  0.00           O
ATOM   4247  N   ASP A 265      46.004  59.497  92.465  1.00  0.00           N
ATOM   4249  CA  ASP A 265      47.044  58.787  91.705  1.00  0.00           C
ATOM   4251  CB  ASP A 265      47.495  57.467  92.425  1.00  0.00           C
ATOM   4254  CG  ASP A 265      46.405  56.427  92.675  1.00  0.00           C
ATOM   4255  OD1 ASP A 265      45.214  56.707  92.365  1.00  0.00           O
ATOM   4256  OD2 ASP A 265      46.694  55.357  93.265  1.00  0.00           O
ATOM   4257  C   ASP A 265      46.675  58.527  90.235  1.00  0.00           C
ATOM   4258  O   ASP A 265      47.475  58.747  89.325  1.00  0.00           O
ATOM   4259  N   ILE A 266      45.434  58.087  89.975  1.00  0.00           N
ATOM   4261  CA  ILE A 266      44.844  57.987  88.655  1.00  0.00           C
ATOM   4263  CB  ILE A 266      43.515  57.227  88.655  1.00  0.00           C
ATOM   4265  CG2 ILE A 266      43.125  56.887  87.205  1.00  0.00           C
ATOM   4269  CG1 ILE A 266      43.544  55.938  89.515  1.00  0.00           C
ATOM   4272  CD  ILE A 266      44.715  54.987  89.285  1.00  0.00           C
ATOM   4276  C   ILE A 266      44.704  59.337  87.935  1.00  0.00           C
ATOM   4277  O   ILE A 266      45.004  59.427  86.745  1.00  0.00           O
ATOM   4278  N   MET A 267      44.305  60.427  88.635  1.00  0.00           N
ATOM   4280  CA  MET A 267      44.394  61.778  88.085  1.00  0.00           C
ATOM   4282  CB  MET A 267      43.664  62.848  88.935  1.00  0.00           C
ATOM   4285  CG  MET A 267      42.134  62.667  89.005  1.00  0.00           C
ATOM   4288  SD  MET A 267      41.304  64.118  89.715  1.00  0.00           S
ATOM   4289  CE  MET A 267      39.684  63.327  89.865  1.00  0.00           C
ATOM   4293  C   MET A 267      45.804  62.227  87.745  1.00  0.00           C
ATOM   4294  O   MET A 267      46.024  62.747  86.655  1.00  0.00           O
ATOM   4295  N   GLU A 268      46.815  61.947  88.615  1.00  0.00           N
ATOM   4297  CA  GLU A 268      48.224  62.188  88.355  1.00  0.00           C
ATOM   4299  CB  GLU A 268      49.114  61.767  89.575  1.00  0.00           C
ATOM   4302  CG  GLU A 268      50.664  61.787  89.335  1.00  0.00           C
ATOM   4305  CD  GLU A 268      51.495  61.167  90.455  1.00  0.00           C
ATOM   4306  OE1 GLU A 268      50.924  60.487  91.335  1.00  0.00           O
ATOM   4307  OE2 GLU A 268      52.754  61.318  90.415  1.00  0.00           O
ATOM   4308  C   GLU A 268      48.704  61.467  87.115  1.00  0.00           C
ATOM   4309  O   GLU A 268      49.334  62.057  86.235  1.00  0.00           O
ATOM   4310  N   ALA A 269      48.335  60.187  86.955  1.00  0.00           N
ATOM   4312  CA  ALA A 269      48.544  59.407  85.765  1.00  0.00           C
ATOM   4314  CB  ALA A 269      47.995  58.007  86.015  1.00  0.00           C
ATOM   4318  C   ALA A 269      47.884  59.967  84.505  1.00  0.00           C
ATOM   4319  O   ALA A 269      48.475  59.977  83.425  1.00  0.00           O
ATOM   4320  N   GLU A 270      46.624  60.447  84.605  1.00  0.00           N
ATOM   4322  CA  GLU A 270      45.945  61.147  83.535  1.00  0.00           C
ATOM   4324  CB  GLU A 270      44.454  61.408  83.865  1.00  0.00           C
ATOM   4327  CG  GLU A 270      43.675  62.157  82.755  1.00  0.00           C
ATOM   4330  CD  GLU A 270      42.174  61.957  82.895  1.00  0.00           C
ATOM   4331  OE1 GLU A 270      41.665  62.207  84.015  1.00  0.00           O
ATOM   4332  OE2 GLU A 270      41.495  61.528  81.925  1.00  0.00           O
ATOM   4333  C   GLU A 270      46.624  62.438  83.115  1.00  0.00           C
ATOM   4334  O   GLU A 270      46.914  62.627  81.945  1.00  0.00           O
ATOM   4335  N   HIS A 271      46.995  63.317  84.065  1.00  0.00           N
ATOM   4337  CA  HIS A 271      47.785  64.507  83.765  1.00  0.00           C
ATOM   4339  CB  HIS A 271      47.915  65.427  84.995  1.00  0.00           C
ATOM   4342  ND1 HIS A 271      46.234  65.837  86.765  1.00  0.00           N
ATOM   4343  CG  HIS A 271      46.594  65.967  85.445  1.00  0.00           C
ATOM   4344  CE1 HIS A 271      45.074  66.447  86.875  1.00  0.00           C
ATOM   4346  NE2 HIS A 271      44.664  66.957  85.685  1.00  0.00           N
ATOM   4348  CD2 HIS A 271      45.644  66.658  84.765  1.00  0.00           C
ATOM   4350  C   HIS A 271      49.175  64.217  83.235  1.00  0.00           C
ATOM   4351  O   HIS A 271      49.695  64.917  82.355  1.00  0.00           O
ATOM   4352  N   ALA A 272      49.825  63.147  83.725  1.00  0.00           N
ATOM   4354  CA  ALA A 272      51.064  62.617  83.195  1.00  0.00           C
ATOM   4356  CB  ALA A 272      51.504  61.408  84.025  1.00  0.00           C
ATOM   4360  C   ALA A 272      50.965  62.188  81.745  1.00  0.00           C
ATOM   4361  O   ALA A 272      51.834  62.487  80.935  1.00  0.00           O
ATOM   4362  N   LEU A 273      49.874  61.487  81.345  1.00  0.00           N
ATOM   4364  CA  LEU A 273      49.625  61.188  79.945  1.00  0.00           C
ATOM   4366  CB  LEU A 273      48.364  60.287  79.785  1.00  0.00           C
ATOM   4369  CG  LEU A 273      48.055  59.808  78.345  1.00  0.00           C
ATOM   4371  CD1 LEU A 273      49.254  59.147  77.665  1.00  0.00           C
ATOM   4375  CD2 LEU A 273      46.884  58.807  78.355  1.00  0.00           C
ATOM   4379  C   LEU A 273      49.524  62.438  79.105  1.00  0.00           C
ATOM   4380  O   LEU A 273      50.254  62.577  78.125  1.00  0.00           O
ATOM   4381  N   MET A 274      48.745  63.427  79.585  1.00  0.00           N
ATOM   4383  CA  MET A 274      48.575  64.717  78.935  1.00  0.00           C
ATOM   4385  CB  MET A 274      47.574  65.587  79.725  1.00  0.00           C
ATOM   4388  CG  MET A 274      46.145  65.018  79.795  1.00  0.00           C
ATOM   4391  SD  MET A 274      45.065  65.967  80.915  1.00  0.00           S
ATOM   4392  CE  MET A 274      43.575  65.167  80.265  1.00  0.00           C
ATOM   4396  C   MET A 274      49.874  65.497  78.735  1.00  0.00           C
ATOM   4397  O   MET A 274      50.134  66.058  77.665  1.00  0.00           O
ATOM   4398  N   ALA A 275      50.765  65.517  79.735  1.00  0.00           N
ATOM   4400  CA  ALA A 275      52.104  66.058  79.605  1.00  0.00           C
ATOM   4402  CB  ALA A 275      52.824  65.957  80.965  1.00  0.00           C
ATOM   4406  C   ALA A 275      52.954  65.348  78.565  1.00  0.00           C
ATOM   4407  O   ALA A 275      53.684  65.988  77.795  1.00  0.00           O
ATOM   4408  N   ALA A 276      52.864  64.007  78.495  1.00  0.00           N
ATOM   4410  CA  ALA A 276      53.524  63.238  77.465  1.00  0.00           C
ATOM   4412  CB  ALA A 276      53.375  61.717  77.705  1.00  0.00           C
ATOM   4416  C   ALA A 276      53.055  63.597  76.065  1.00  0.00           C
ATOM   4417  O   ALA A 276      53.874  63.807  75.185  1.00  0.00           O
ATOM   4418  N   ASN A 277      51.724  63.777  75.875  1.00  0.00           N
ATOM   4420  CA  ASN A 277      51.075  64.357  74.705  1.00  0.00           C
ATOM   4422  CB  ASN A 277      49.534  64.418  74.855  1.00  0.00           C
ATOM   4425  CG  ASN A 277      48.954  63.077  75.255  1.00  0.00           C
ATOM   4426  OD1 ASN A 277      48.335  62.927  76.305  1.00  0.00           O
ATOM   4427  ND2 ASN A 277      49.105  62.057  74.385  1.00  0.00           N
ATOM   4430  C   ASN A 277      51.535  65.777  74.355  1.00  0.00           C
ATOM   4431  O   ASN A 277      51.654  66.158  73.195  1.00  0.00           O
ATOM   4432  N   ALA A 278      51.774  66.647  75.345  1.00  0.00           N
ATOM   4434  CA  ALA A 278      52.344  67.938  75.065  1.00  0.00           C
ATOM   4436  CB  ALA A 278      52.134  68.757  76.325  1.00  0.00           C
ATOM   4440  C   ALA A 278      53.804  67.908  74.555  1.00  0.00           C
ATOM   4441  O   ALA A 278      54.144  68.518  73.545  1.00  0.00           O
ATOM   4442  N   ASN A 279      54.674  67.097  75.195  1.00  0.00           N
ATOM   4444  CA  ASN A 279      56.054  66.857  74.745  1.00  0.00           C
ATOM   4446  CB  ASN A 279      56.754  65.878  75.725  1.00  0.00           C
ATOM   4449  CG  ASN A 279      57.015  66.618  77.025  1.00  0.00           C
ATOM   4450  OD1 ASN A 279      57.344  67.807  77.005  1.00  0.00           O
ATOM   4451  ND2 ASN A 279      56.904  65.967  78.185  1.00  0.00           N
ATOM   4454  C   ASN A 279      56.134  66.298  73.335  1.00  0.00           C
ATOM   4455  O   ASN A 279      56.935  66.697  72.495  1.00  0.00           O
ATOM   4456  N   ILE A 280      55.194  65.397  73.045  1.00  0.00           N
ATOM   4458  CA  ILE A 280      54.874  64.878  71.735  1.00  0.00           C
ATOM   4460  CB  ILE A 280      53.725  63.887  71.995  1.00  0.00           C
ATOM   4462  CG2 ILE A 280      52.514  64.107  71.085  1.00  0.00           C
ATOM   4466  CG1 ILE A 280      54.224  62.438  72.075  1.00  0.00           C
ATOM   4469  CD  ILE A 280      53.144  61.367  71.865  1.00  0.00           C
ATOM   4473  C   ILE A 280      54.625  65.957  70.675  1.00  0.00           C
ATOM   4474  O   ILE A 280      55.134  65.897  69.555  1.00  0.00           O
ATOM   4475  N   GLY A 281      53.894  67.048  71.005  1.00  0.00           N
ATOM   4477  CA  GLY A 281      53.675  68.177  70.105  1.00  0.00           C
ATOM   4480  C   GLY A 281      54.914  68.967  69.815  1.00  0.00           C
ATOM   4481  O   GLY A 281      55.214  69.317  68.675  1.00  0.00           O
ATOM   4482  N   ALA A 282      55.734  69.197  70.845  1.00  0.00           N
ATOM   4484  CA  ALA A 282      57.005  69.878  70.705  1.00  0.00           C
ATOM   4486  CB  ALA A 282      57.655  70.027  72.095  1.00  0.00           C
ATOM   4490  C   ALA A 282      57.964  69.177  69.735  1.00  0.00           C
ATOM   4491  O   ALA A 282      58.655  69.838  68.955  1.00  0.00           O
ATOM   4492  N   ALA A 283      58.004  67.827  69.745  1.00  0.00           N
ATOM   4494  CA  ALA A 283      58.745  67.018  68.785  1.00  0.00           C
ATOM   4496  CB  ALA A 283      58.614  65.537  69.195  1.00  0.00           C
ATOM   4500  C   ALA A 283      58.325  67.158  67.325  1.00  0.00           C
ATOM   4501  O   ALA A 283      59.175  67.268  66.445  1.00  0.00           O
ATOM   4502  N   ARG A 284      57.015  67.198  67.005  1.00  0.00           N
ATOM   4504  CA  ARG A 284      56.544  67.478  65.655  1.00  0.00           C
ATOM   4506  CB  ARG A 284      55.054  67.147  65.435  1.00  0.00           C
ATOM   4509  CG  ARG A 284      54.855  65.637  65.285  1.00  0.00           C
ATOM   4512  CD  ARG A 284      53.535  65.197  64.655  1.00  0.00           C
ATOM   4515  NE  ARG A 284      53.745  63.768  64.205  1.00  0.00           N
ATOM   4517  CZ  ARG A 284      52.884  62.757  64.075  1.00  0.00           C
ATOM   4518  NH1 ARG A 284      51.605  62.817  64.335  1.00  0.00           N
ATOM   4521  NH2 ARG A 284      53.375  61.577  63.755  1.00  0.00           N
ATOM   4524  C   ARG A 284      56.884  68.857  65.125  1.00  0.00           C
ATOM   4525  O   ARG A 284      57.265  69.027  63.975  1.00  0.00           O
ATOM   4526  N   ALA A 285      56.794  69.878  65.985  1.00  0.00           N
ATOM   4528  CA  ALA A 285      57.024  71.247  65.585  1.00  0.00           C
ATOM   4530  CB  ALA A 285      56.614  72.158  66.745  1.00  0.00           C
ATOM   4534  C   ALA A 285      58.465  71.497  65.145  1.00  0.00           C
ATOM   4535  O   ALA A 285      58.754  72.417  64.395  1.00  0.00           O
ATOM   4536  N   ALA A 286      59.375  70.607  65.565  1.00  0.00           N
ATOM   4538  CA  ALA A 286      60.774  70.618  65.215  1.00  0.00           C
ATOM   4540  CB  ALA A 286      61.464  69.637  66.185  1.00  0.00           C
ATOM   4544  C   ALA A 286      61.114  70.257  63.765  1.00  0.00           C
ATOM   4545  O   ALA A 286      62.195  70.577  63.295  1.00  0.00           O
ATOM   4546  N   PHE A 287      60.204  69.587  63.025  1.00  0.00           N
ATOM   4548  CA  PHE A 287      60.374  69.378  61.585  1.00  0.00           C
ATOM   4550  CB  PHE A 287      59.505  68.207  61.075  1.00  0.00           C
ATOM   4553  CG  PHE A 287      60.014  66.907  61.625  1.00  0.00           C
ATOM   4554  CD1 PHE A 287      59.544  66.447  62.865  1.00  0.00           C
ATOM   4556  CE1 PHE A 287      59.825  65.147  63.295  1.00  0.00           C
ATOM   4558  CZ  PHE A 287      60.555  64.298  62.465  1.00  0.00           C
ATOM   4560  CD2 PHE A 287      60.844  66.058  60.855  1.00  0.00           C
ATOM   4562  CE2 PHE A 287      61.094  64.747  61.265  1.00  0.00           C
ATOM   4564  C   PHE A 287      60.024  70.598  60.755  1.00  0.00           C
ATOM   4565  O   PHE A 287      60.474  70.747  59.615  1.00  0.00           O
ATOM   4566  N   PHE A 288      59.224  71.518  61.285  1.00  0.00           N
ATOM   4568  CA  PHE A 288      58.734  72.667  60.555  1.00  0.00           C
ATOM   4570  CB  PHE A 288      57.454  73.238  61.205  1.00  0.00           C
ATOM   4573  CG  PHE A 288      56.285  72.378  60.895  1.00  0.00           C
ATOM   4574  CD1 PHE A 288      55.875  71.377  61.795  1.00  0.00           C
ATOM   4576  CE1 PHE A 288      54.664  70.707  61.585  1.00  0.00           C
ATOM   4578  CZ  PHE A 288      53.894  71.007  60.465  1.00  0.00           C
ATOM   4580  CD2 PHE A 288      55.534  72.627  59.735  1.00  0.00           C
ATOM   4582  CE2 PHE A 288      54.344  71.927  59.515  1.00  0.00           C
ATOM   4584  C   PHE A 288      59.715  73.827  60.465  1.00  0.00           C
ATOM   4585  O   PHE A 288      60.544  73.997  61.345  1.00  0.00           O
ATOM   4586  N   PRO A 289      59.604  74.698  59.445  1.00  0.00           N
ATOM   4587  CD  PRO A 289      58.785  74.507  58.245  1.00  0.00           C
ATOM   4590  CA  PRO A 289      60.024  76.088  59.565  1.00  0.00           C
ATOM   4592  CB  PRO A 289      59.354  76.817  58.385  1.00  0.00           C
ATOM   4595  CG  PRO A 289      59.105  75.717  57.365  1.00  0.00           C
ATOM   4598  C   PRO A 289      59.765  76.778  60.885  1.00  0.00           C
ATOM   4599  O   PRO A 289      58.675  76.647  61.445  1.00  0.00           O
ATOM   4600  N   SER A 290      60.755  77.507  61.405  1.00  0.00           N
ATOM   4602  CA  SER A 290      60.625  78.317  62.585  1.00  0.00           C
ATOM   4604  CB  SER A 290      61.524  77.868  63.765  1.00  0.00           C
ATOM   4607  OG  SER A 290      62.855  77.607  63.315  1.00  0.00           O
ATOM   4609  C   SER A 290      60.905  79.748  62.185  1.00  0.00           C
ATOM   4610  O   SER A 290      61.684  80.018  61.285  1.00  0.00           O
ATOM   4611  N   ILE A 291      60.184  80.697  62.785  1.00  0.00           N
ATOM   4613  CA  ILE A 291      60.264  82.097  62.425  1.00  0.00           C
ATOM   4615  CB  ILE A 291      58.995  82.647  61.755  1.00  0.00           C
ATOM   4617  CG2 ILE A 291      59.134  84.167  61.565  1.00  0.00           C
ATOM   4621  CG1 ILE A 291      58.725  81.957  60.395  1.00  0.00           C
ATOM   4624  CD  ILE A 291      57.374  82.308  59.745  1.00  0.00           C
ATOM   4628  C   ILE A 291      60.574  82.848  63.695  1.00  0.00           C
ATOM   4629  O   ILE A 291      59.905  82.688  64.715  1.00  0.00           O
ATOM   4630  N   SER A 292      61.614  83.698  63.665  1.00  0.00           N
ATOM   4632  CA  SER A 292      61.995  84.528  64.795  1.00  0.00           C
ATOM   4634  CB  SER A 292      63.245  84.027  65.575  1.00  0.00           C
ATOM   4637  OG  SER A 292      64.435  84.058  64.785  1.00  0.00           O
ATOM   4639  C   SER A 292      62.215  85.947  64.325  1.00  0.00           C
ATOM   4640  O   SER A 292      62.285  86.228  63.125  1.00  0.00           O
ATOM   4641  N   LEU A 293      62.215  86.908  65.255  1.00  0.00           N
ATOM   4643  CA  LEU A 293      62.125  88.307  64.905  1.00  0.00           C
ATOM   4645  CB  LEU A 293      60.615  88.698  64.905  1.00  0.00           C
ATOM   4648  CG  LEU A 293      60.214  90.158  64.685  1.00  0.00           C
ATOM   4650  CD1 LEU A 293      61.004  90.817  63.545  1.00  0.00           C
ATOM   4654  CD2 LEU A 293      58.694  90.277  64.465  1.00  0.00           C
ATOM   4658  C   LEU A 293      62.925  89.147  65.885  1.00  0.00           C
ATOM   4659  O   LEU A 293      62.504  89.367  67.025  1.00  0.00           O
ATOM   4660  N   THR A 294      64.094  89.677  65.475  1.00  0.00           N
ATOM   4662  CA  THR A 294      64.944  90.467  66.355  1.00  0.00           C
ATOM   4664  CB  THR A 294      66.375  89.967  66.585  1.00  0.00           C
ATOM   4666  OG1 THR A 294      67.184  89.928  65.415  1.00  0.00           O
ATOM   4668  CG2 THR A 294      66.305  88.548  67.165  1.00  0.00           C
ATOM   4672  C   THR A 294      64.965  91.897  65.875  1.00  0.00           C
ATOM   4673  O   THR A 294      64.965  92.207  64.695  1.00  0.00           O
ATOM   4674  N   SER A 295      64.914  92.848  66.815  1.00  0.00           N
ATOM   4676  CA  SER A 295      64.804  94.268  66.505  1.00  0.00           C
ATOM   4678  CB  SER A 295      63.335  94.798  66.465  1.00  0.00           C
ATOM   4681  OG  SER A 295      63.214  96.188  66.145  1.00  0.00           O
ATOM   4683  C   SER A 295      65.584  94.957  67.575  1.00  0.00           C
ATOM   4684  O   SER A 295      65.514  94.587  68.745  1.00  0.00           O
ATOM   4685  N   GLY A 296      66.375  95.967  67.195  1.00  0.00           N
ATOM   4687  CA  GLY A 296      67.225  96.607  68.175  1.00  0.00           C
ATOM   4690  C   GLY A 296      67.565  98.007  67.825  1.00  0.00           C
ATOM   4691  O   GLY A 296      67.524  98.427  66.665  1.00  0.00           O
ATOM   4692  N   ILE A 297      67.984  98.737  68.865  1.00  0.00           N
ATOM   4694  CA  ILE A 297      68.475 100.088  68.795  1.00  0.00           C
ATOM   4696  CB  ILE A 297      67.774 100.977  69.825  1.00  0.00           C
ATOM   4698  CG2 ILE A 297      68.434 102.367  69.895  1.00  0.00           C
ATOM   4702  CG1 ILE A 297      66.255 101.097  69.535  1.00  0.00           C
ATOM   4705  CD  ILE A 297      65.914 101.707  68.175  1.00  0.00           C
ATOM   4709  C   ILE A 297      69.944  99.967  69.095  1.00  0.00           C
ATOM   4710  O   ILE A 297      70.325  99.287  70.055  1.00  0.00           O
ATOM   4711  N   SER A 298      70.834 100.577  68.295  1.00  0.00           N
ATOM   4713  CA  SER A 298      72.274 100.337  68.435  1.00  0.00           C
ATOM   4715  CB  SER A 298      72.835  99.297  67.425  1.00  0.00           C
ATOM   4718  OG  SER A 298      74.234  99.048  67.595  1.00  0.00           O
ATOM   4720  C   SER A 298      72.995 101.628  68.245  1.00  0.00           C
ATOM   4721  O   SER A 298      72.534 102.518  67.535  1.00  0.00           O
ATOM   4722  N   THR A 299      74.164 101.777  68.895  1.00  0.00           N
ATOM   4724  CA  THR A 299      75.034 102.917  68.755  1.00  0.00           C
ATOM   4726  CB  THR A 299      74.925 103.958  69.885  1.00  0.00           C
ATOM   4728  OG1 THR A 299      75.545 103.628  71.125  1.00  0.00           O
ATOM   4730  CG2 THR A 299      73.454 104.268  70.205  1.00  0.00           C
ATOM   4734  C   THR A 299      76.454 102.408  68.665  1.00  0.00           C
ATOM   4735  O   THR A 299      76.795 101.368  69.235  1.00  0.00           O
ATOM   4736  N   ALA A 300      77.324 103.128  67.935  1.00  0.00           N
ATOM   4738  CA  ALA A 300      78.724 102.808  67.955  1.00  0.00           C
ATOM   4740  CB  ALA A 300      79.035 101.688  66.945  1.00  0.00           C
ATOM   4744  C   ALA A 300      79.514 104.058  67.675  1.00  0.00           C
ATOM   4745  O   ALA A 300      79.054 104.978  67.005  1.00  0.00           O
ATOM   4746  N   SER A 301      80.724 104.167  68.225  1.00  0.00           N
ATOM   4748  CA  SER A 301      81.605 105.277  67.895  1.00  0.00           C
ATOM   4750  CB  SER A 301      81.255 106.618  68.605  1.00  0.00           C
ATOM   4753  OG  SER A 301      82.094 107.688  68.165  1.00  0.00           O
ATOM   4755  C   SER A 301      83.014 104.897  68.275  1.00  0.00           C
ATOM   4756  O   SER A 301      83.245 103.958  69.045  1.00  0.00           O
ATOM   4757  N   SER A 302      84.024 105.647  67.775  1.00  0.00           N
ATOM   4759  CA  SER A 302      85.425 105.298  68.015  1.00  0.00           C
ATOM   4761  CB  SER A 302      86.375 105.687  66.835  1.00  0.00           C
ATOM   4764  OG  SER A 302      86.576 107.087  66.685  1.00  0.00           O
ATOM   4766  C   SER A 302      85.895 105.908  69.325  1.00  0.00           C
ATOM   4767  O   SER A 302      86.944 105.577  69.885  1.00  0.00           O
ATOM   4768  N   ASP A 303      85.065 106.807  69.905  1.00  0.00           N
ATOM   4770  CA  ASP A 303      85.326 107.408  71.195  1.00  0.00           C
ATOM   4772  CB  ASP A 303      86.084 108.777  71.055  1.00  0.00           C
ATOM   4775  CG  ASP A 303      85.314 110.107  71.075  1.00  0.00           C
ATOM   4776  OD1 ASP A 303      84.085 110.137  71.275  1.00  0.00           O
ATOM   4777  OD2 ASP A 303      86.015 111.158  70.995  1.00  0.00           O
ATOM   4778  C   ASP A 303      84.054 107.438  72.035  1.00  0.00           C
ATOM   4779  O   ASP A 303      82.925 107.238  71.575  1.00  0.00           O
ATOM   4780  N   LEU A 304      84.234 107.637  73.355  1.00  0.00           N
ATOM   4782  CA  LEU A 304      83.145 107.557  74.315  1.00  0.00           C
ATOM   4784  CB  LEU A 304      83.704 107.267  75.735  1.00  0.00           C
ATOM   4787  CG  LEU A 304      83.014 106.097  76.475  1.00  0.00           C
ATOM   4789  CD1 LEU A 304      83.074 104.788  75.685  1.00  0.00           C
ATOM   4793  CD2 LEU A 304      83.644 105.857  77.855  1.00  0.00           C
ATOM   4797  C   LEU A 304      82.295 108.827  74.325  1.00  0.00           C
ATOM   4798  O   LEU A 304      81.185 108.857  74.855  1.00  0.00           O
ATOM   4799  N   SER A 305      82.804 109.938  73.735  1.00  0.00           N
ATOM   4801  CA  SER A 305      82.215 111.257  73.875  1.00  0.00           C
ATOM   4803  CB  SER A 305      83.215 112.408  73.505  1.00  0.00           C
ATOM   4806  OG  SER A 305      83.384 112.647  72.105  1.00  0.00           O
ATOM   4808  C   SER A 305      80.984 111.397  73.015  1.00  0.00           C
ATOM   4809  O   SER A 305      80.024 112.087  73.365  1.00  0.00           O
ATOM   4810  N   SER A 306      80.975 110.687  71.865  1.00  0.00           N
ATOM   4812  CA  SER A 306      79.925 110.737  70.875  1.00  0.00           C
ATOM   4814  CB  SER A 306      80.514 111.007  69.475  1.00  0.00           C
ATOM   4817  OG  SER A 306      81.544 110.097  69.145  1.00  0.00           O
ATOM   4819  C   SER A 306      79.124 109.447  70.825  1.00  0.00           C
ATOM   4820  O   SER A 306      78.215 109.287  70.015  1.00  0.00           O
ATOM   4821  N   LEU A 307      79.395 108.507  71.735  1.00  0.00           N
ATOM   4823  CA  LEU A 307      78.854 107.158  71.735  1.00  0.00           C
ATOM   4825  CB  LEU A 307      79.485 106.408  72.925  1.00  0.00           C
ATOM   4828  CG  LEU A 307      79.694 104.878  72.795  1.00  0.00           C
ATOM   4830  CD1 LEU A 307      79.554 104.248  74.175  1.00  0.00           C
ATOM   4834  CD2 LEU A 307      78.784 104.128  71.815  1.00  0.00           C
ATOM   4838  C   LEU A 307      77.324 107.127  71.855  1.00  0.00           C
ATOM   4839  O   LEU A 307      76.644 106.287  71.285  1.00  0.00           O
ATOM   4840  N   PHE A 308      76.774 108.088  72.605  1.00  0.00           N
ATOM   4842  CA  PHE A 308      75.344 108.258  72.785  1.00  0.00           C
ATOM   4844  CB  PHE A 308      74.995 108.317  74.295  1.00  0.00           C
ATOM   4847  CG  PHE A 308      75.355 107.037  75.025  1.00  0.00           C
ATOM   4848  CD1 PHE A 308      74.485 105.927  74.995  1.00  0.00           C
ATOM   4850  CE1 PHE A 308      74.765 104.777  75.735  1.00  0.00           C
ATOM   4852  CZ  PHE A 308      75.934 104.707  76.505  1.00  0.00           C
ATOM   4854  CD2 PHE A 308      76.504 106.958  75.815  1.00  0.00           C
ATOM   4856  CE2 PHE A 308      76.804 105.798  76.545  1.00  0.00           C
ATOM   4858  C   PHE A 308      74.855 109.518  72.045  1.00  0.00           C
ATOM   4859  O   PHE A 308      73.875 110.137  72.455  1.00  0.00           O
ATOM   4860  N   ASN A 309      75.535 109.967  70.955  1.00  0.00           N
ATOM   4862  CA  ASN A 309      75.024 110.988  70.045  1.00  0.00           C
ATOM   4864  CB  ASN A 309      76.144 111.667  69.205  1.00  0.00           C
ATOM   4867  CG  ASN A 309      77.014 112.677  69.965  1.00  0.00           C
ATOM   4868  OD1 ASN A 309      77.785 113.408  69.335  1.00  0.00           O
ATOM   4869  ND2 ASN A 309      76.914 112.757  71.305  1.00  0.00           N
ATOM   4872  C   ASN A 309      73.965 110.457  69.075  1.00  0.00           C
ATOM   4873  O   ASN A 309      74.105 109.378  68.535  1.00  0.00           O
ATOM   4874  N   ALA A 310      72.884 111.217  68.765  1.00  0.00           N
ATOM   4876  CA  ALA A 310      71.865 110.747  67.815  1.00  0.00           C
ATOM   4878  CB  ALA A 310      70.724 111.777  67.695  1.00  0.00           C
ATOM   4882  C   ALA A 310      72.405 110.397  66.415  1.00  0.00           C
ATOM   4883  O   ALA A 310      71.995 109.427  65.775  1.00  0.00           O
ATOM   4884  N   SER A 311      73.434 111.147  65.955  1.00  0.00           N
ATOM   4886  CA  SER A 311      74.254 110.887  64.775  1.00  0.00           C
ATOM   4888  CB  SER A 311      75.624 111.628  64.765  1.00  0.00           C
ATOM   4891  OG  SER A 311      75.565 113.018  65.095  1.00  0.00           O
ATOM   4893  C   SER A 311      74.664 109.427  64.675  1.00  0.00           C
ATOM   4894  O   SER A 311      74.554 108.787  63.645  1.00  0.00           O
ATOM   4895  N   SER A 312      75.145 108.877  65.805  1.00  0.00           N
ATOM   4897  CA  SER A 312      75.855 107.627  65.875  1.00  0.00           C
ATOM   4899  CB  SER A 312      77.044 107.708  66.895  1.00  0.00           C
ATOM   4902  OG  SER A 312      77.555 109.037  67.015  1.00  0.00           O
ATOM   4904  C   SER A 312      74.884 106.577  66.365  1.00  0.00           C
ATOM   4905  O   SER A 312      75.274 105.647  67.065  1.00  0.00           O
ATOM   4906  N   GLY A 313      73.574 106.717  66.095  1.00  0.00           N
ATOM   4908  CA  GLY A 313      72.584 105.687  66.425  1.00  0.00           C
ATOM   4911  C   GLY A 313      71.874 105.158  65.215  1.00  0.00           C
ATOM   4912  O   GLY A 313      71.614 105.887  64.255  1.00  0.00           O
ATOM   4913  N   MET A 314      71.484 103.877  65.295  1.00  0.00           N
ATOM   4915  CA  MET A 314      70.715 103.128  64.325  1.00  0.00           C
ATOM   4917  CB  MET A 314      71.484 101.958  63.625  1.00  0.00           C
ATOM   4920  CG  MET A 314      72.315 102.357  62.395  1.00  0.00           C
ATOM   4923  SD  MET A 314      72.794 100.898  61.415  1.00  0.00           S
ATOM   4924  CE  MET A 314      73.965 101.647  60.255  1.00  0.00           C
ATOM   4928  C   MET A 314      69.485 102.497  64.955  1.00  0.00           C
ATOM   4929  O   MET A 314      69.395 102.267  66.165  1.00  0.00           O
ATOM   4930  N   TRP A 315      68.524 102.137  64.085  1.00  0.00           N
ATOM   4932  CA  TRP A 315      67.435 101.257  64.395  1.00  0.00           C
ATOM   4934  CB  TRP A 315      66.084 102.028  64.285  1.00  0.00           C
ATOM   4937  CG  TRP A 315      65.664 102.378  62.885  1.00  0.00           C
ATOM   4938  CD1 TRP A 315      65.995 103.527  62.205  1.00  0.00           C
ATOM   4940  NE1 TRP A 315      65.524 103.427  60.915  1.00  0.00           N
ATOM   4942  CE2 TRP A 315      64.905 102.217  60.745  1.00  0.00           C
ATOM   4943  CD2 TRP A 315      64.974 101.527  61.965  1.00  0.00           C
ATOM   4944  CE3 TRP A 315      64.424 100.247  62.065  1.00  0.00           C
ATOM   4946  CZ3 TRP A 315      63.844  99.668  60.925  1.00  0.00           C
ATOM   4948  CZ2 TRP A 315      64.315 101.667  59.625  1.00  0.00           C
ATOM   4950  CH2 TRP A 315      63.794 100.368  59.725  1.00  0.00           C
ATOM   4952  C   TRP A 315      67.565 100.088  63.425  1.00  0.00           C
ATOM   4953  O   TRP A 315      68.154 100.208  62.345  1.00  0.00           O
ATOM   4954  N   ASN A 316      67.094  98.897  63.815  1.00  0.00           N
ATOM   4956  CA  ASN A 316      67.274  97.677  63.065  1.00  0.00           C
ATOM   4958  CB  ASN A 316      68.594  96.987  63.535  1.00  0.00           C
ATOM   4961  CG  ASN A 316      68.825  95.557  63.035  1.00  0.00           C
ATOM   4962  OD1 ASN A 316      69.024  94.658  63.855  1.00  0.00           O
ATOM   4963  ND2 ASN A 316      68.734  95.337  61.705  1.00  0.00           N
ATOM   4966  C   ASN A 316      66.044  96.807  63.275  1.00  0.00           C
ATOM   4967  O   ASN A 316      65.484  96.787  64.365  1.00  0.00           O
ATOM   4968  N   PHE A 317      65.565  96.107  62.235  1.00  0.00           N
ATOM   4970  CA  PHE A 317      64.424  95.228  62.345  1.00  0.00           C
ATOM   4972  CB  PHE A 317      63.144  96.007  61.935  1.00  0.00           C
ATOM   4975  CG  PHE A 317      61.884  95.197  62.025  1.00  0.00           C
ATOM   4976  CD1 PHE A 317      61.164  95.147  63.225  1.00  0.00           C
ATOM   4978  CE1 PHE A 317      59.944  94.458  63.305  1.00  0.00           C
ATOM   4980  CZ  PHE A 317      59.445  93.807  62.175  1.00  0.00           C
ATOM   4982  CD2 PHE A 317      61.364  94.537  60.895  1.00  0.00           C
ATOM   4984  CE2 PHE A 317      60.155  93.838  60.965  1.00  0.00           C
ATOM   4986  C   PHE A 317      64.645  94.017  61.445  1.00  0.00           C
ATOM   4987  O   PHE A 317      64.684  94.167  60.225  1.00  0.00           O
ATOM   4988  N   ILE A 318      64.815  92.808  62.015  1.00  0.00           N
ATOM   4990  CA  ILE A 318      65.204  91.628  61.255  1.00  0.00           C
ATOM   4992  CB  ILE A 318      66.614  91.167  61.585  1.00  0.00           C
ATOM   4994  CG2 ILE A 318      66.974  90.007  60.625  1.00  0.00           C
ATOM   4998  CG1 ILE A 318      67.625  92.327  61.455  1.00  0.00           C
ATOM   5001  CD  ILE A 318      69.044  91.987  61.925  1.00  0.00           C
ATOM   5005  C   ILE A 318      64.254  90.448  61.505  1.00  0.00           C
ATOM   5006  O   ILE A 318      64.294  89.808  62.565  1.00  0.00           O
ATOM   5007  N   PRO A 319      63.414  90.077  60.545  1.00  0.00           N
ATOM   5008  CD  PRO A 319      62.864  90.997  59.545  1.00  0.00           C
ATOM   5011  CA  PRO A 319      62.664  88.827  60.595  1.00  0.00           C
ATOM   5013  CB  PRO A 319      61.355  89.147  59.825  1.00  0.00           C
ATOM   5016  CG  PRO A 319      61.374  90.658  59.565  1.00  0.00           C
ATOM   5019  C   PRO A 319      63.445  87.697  59.935  1.00  0.00           C
ATOM   5020  O   PRO A 319      63.834  87.817  58.775  1.00  0.00           O
ATOM   5021  N   LYS A 320      63.655  86.577  60.645  1.00  0.00           N
ATOM   5023  CA  LYS A 320      64.414  85.427  60.175  1.00  0.00           C
ATOM   5025  CB  LYS A 320      65.605  85.127  61.135  1.00  0.00           C
ATOM   5028  CG  LYS A 320      66.474  83.927  60.715  1.00  0.00           C
ATOM   5031  CD  LYS A 320      67.514  83.517  61.765  1.00  0.00           C
ATOM   5034  CE  LYS A 320      68.434  82.417  61.215  1.00  0.00           C
ATOM   5037  NZ  LYS A 320      69.404  81.978  62.225  1.00  0.00           N
ATOM   5041  C   LYS A 320      63.535  84.188  60.115  1.00  0.00           C
ATOM   5042  O   LYS A 320      62.734  83.938  61.005  1.00  0.00           O
ATOM   5043  N   ILE A 321      63.715  83.337  59.065  1.00  0.00           N
ATOM   5045  CA  ILE A 321      63.094  82.027  59.005  1.00  0.00           C
ATOM   5047  CB  ILE A 321      62.024  81.938  57.905  1.00  0.00           C
ATOM   5049  CG2 ILE A 321      62.644  82.238  56.515  1.00  0.00           C
ATOM   5053  CG1 ILE A 321      61.245  80.607  57.925  1.00  0.00           C
ATOM   5056  CD  ILE A 321      59.984  80.628  57.045  1.00  0.00           C
ATOM   5060  C   ILE A 321      64.154  80.938  58.865  1.00  0.00           C
ATOM   5061  O   ILE A 321      65.084  81.017  58.065  1.00  0.00           O
ATOM   5062  N   GLU A 322      64.035  79.867  59.675  1.00  0.00           N
ATOM   5064  CA  GLU A 322      64.884  78.688  59.615  1.00  0.00           C
ATOM   5066  CB  GLU A 322      65.535  78.327  60.975  1.00  0.00           C
ATOM   5069  CG  GLU A 322      66.544  79.387  61.435  1.00  0.00           C
ATOM   5072  CD  GLU A 322      67.114  79.207  62.845  1.00  0.00           C
ATOM   5073  OE1 GLU A 322      66.895  78.168  63.515  1.00  0.00           O
ATOM   5074  OE2 GLU A 322      67.835  80.147  63.255  1.00  0.00           O
ATOM   5075  C   GLU A 322      64.074  77.497  59.165  1.00  0.00           C
ATOM   5076  O   GLU A 322      63.004  77.227  59.685  1.00  0.00           O
ATOM   5077  N   ILE A 323      64.575  76.747  58.155  1.00  0.00           N
ATOM   5079  CA  ILE A 323      63.855  75.628  57.565  1.00  0.00           C
ATOM   5081  CB  ILE A 323      63.554  75.847  56.085  1.00  0.00           C
ATOM   5083  CG2 ILE A 323      62.774  74.637  55.525  1.00  0.00           C
ATOM   5087  CG1 ILE A 323      62.734  77.137  55.845  1.00  0.00           C
ATOM   5090  CD  ILE A 323      63.575  78.397  55.585  1.00  0.00           C
ATOM   5094  C   ILE A 323      64.704  74.357  57.765  1.00  0.00           C
ATOM   5095  O   ILE A 323      65.794  74.278  57.195  1.00  0.00           O
ATOM   5096  N   PRO A 324      64.274  73.378  58.565  1.00  0.00           N
ATOM   5097  CD  PRO A 324      63.234  73.537  59.585  1.00  0.00           C
ATOM   5100  CA  PRO A 324      64.804  72.018  58.555  1.00  0.00           C
ATOM   5102  CB  PRO A 324      64.014  71.287  59.655  1.00  0.00           C
ATOM   5105  CG  PRO A 324      63.494  72.397  60.565  1.00  0.00           C
ATOM   5108  C   PRO A 324      64.684  71.318  57.205  1.00  0.00           C
ATOM   5109  O   PRO A 324      63.675  71.458  56.515  1.00  0.00           O
ATOM   5110  N   ILE A 325      65.715  70.557  56.815  1.00  0.00           N
ATOM   5112  CA  ILE A 325      65.785  69.878  55.535  1.00  0.00           C
ATOM   5114  CB  ILE A 325      66.785  70.537  54.555  1.00  0.00           C
ATOM   5116  CG2 ILE A 325      66.745  69.798  53.195  1.00  0.00           C
ATOM   5120  CG1 ILE A 325      66.575  72.067  54.355  1.00  0.00           C
ATOM   5123  CD  ILE A 325      65.264  72.467  53.665  1.00  0.00           C
ATOM   5127  C   ILE A 325      66.175  68.417  55.785  1.00  0.00           C
ATOM   5128  O   ILE A 325      65.435  67.487  55.495  1.00  0.00           O
ATOM   5129  N   PHE A 326      67.405  68.177  56.285  1.00  0.00           N
ATOM   5131  CA  PHE A 326      68.134  66.947  56.055  1.00  0.00           C
ATOM   5133  CB  PHE A 326      69.465  67.417  55.365  1.00  0.00           C
ATOM   5136  CG  PHE A 326      70.414  66.377  54.835  1.00  0.00           C
ATOM   5137  CD1 PHE A 326      70.005  65.327  54.005  1.00  0.00           C
ATOM   5139  CE1 PHE A 326      70.925  64.387  53.525  1.00  0.00           C
ATOM   5141  CZ  PHE A 326      72.285  64.527  53.805  1.00  0.00           C
ATOM   5143  CD2 PHE A 326      71.795  66.548  55.045  1.00  0.00           C
ATOM   5145  CE2 PHE A 326      72.724  65.628  54.555  1.00  0.00           C
ATOM   5147  C   PHE A 326      68.224  66.158  57.375  1.00  0.00           C
ATOM   5148  O   PHE A 326      67.545  65.158  57.555  1.00  0.00           O
ATOM   5149  N   ASN A 327      69.004  66.637  58.365  1.00  0.00           N
ATOM   5151  CA  ASN A 327      68.945  66.357  59.805  1.00  0.00           C
ATOM   5153  CB  ASN A 327      67.645  66.887  60.455  1.00  0.00           C
ATOM   5156  CG  ASN A 327      67.545  68.397  60.265  1.00  0.00           C
ATOM   5157  OD1 ASN A 327      66.734  68.917  59.505  1.00  0.00           O
ATOM   5158  ND2 ASN A 327      68.414  69.127  60.995  1.00  0.00           N
ATOM   5161  C   ASN A 327      69.264  64.978  60.375  1.00  0.00           C
ATOM   5162  O   ASN A 327      69.564  64.897  61.555  1.00  0.00           O
ATOM   5163  N   ALA A 328      69.245  63.908  59.555  1.00  0.00           N
ATOM   5165  CA  ALA A 328      69.725  62.537  59.805  1.00  0.00           C
ATOM   5167  CB  ALA A 328      71.065  62.448  60.545  1.00  0.00           C
ATOM   5171  C   ALA A 328      68.764  61.597  60.475  1.00  0.00           C
ATOM   5172  O   ALA A 328      69.134  60.507  60.885  1.00  0.00           O
ATOM   5173  N   GLY A 329      67.484  61.978  60.595  1.00  0.00           N
ATOM   5175  CA  GLY A 329      66.594  61.247  61.475  1.00  0.00           C
ATOM   5178  C   GLY A 329      66.774  61.658  62.905  1.00  0.00           C
ATOM   5179  O   GLY A 329      66.175  61.068  63.795  1.00  0.00           O
ATOM   5180  N   ARG A 330      67.545  62.757  63.175  1.00  0.00           N
ATOM   5182  CA  ARG A 330      67.604  63.347  64.495  1.00  0.00           C
ATOM   5184  CB  ARG A 330      68.465  64.647  64.565  1.00  0.00           C
ATOM   5187  CG  ARG A 330      70.005  64.507  64.535  1.00  0.00           C
ATOM   5190  CD  ARG A 330      70.654  65.897  64.515  1.00  0.00           C
ATOM   5193  NE  ARG A 330      72.145  65.738  64.505  1.00  0.00           N
ATOM   5195  CZ  ARG A 330      72.864  65.677  63.395  1.00  0.00           C
ATOM   5196  NH1 ARG A 330      72.295  65.577  62.205  1.00  0.00           N
ATOM   5199  NH2 ARG A 330      74.175  65.647  63.405  1.00  0.00           N
ATOM   5202  C   ARG A 330      66.224  63.737  64.965  1.00  0.00           C
ATOM   5203  O   ARG A 330      65.785  63.347  66.045  1.00  0.00           O
ATOM   5204  N   ASN A 331      65.474  64.478  64.125  1.00  0.00           N
ATOM   5206  CA  ASN A 331      64.134  64.917  64.445  1.00  0.00           C
ATOM   5208  CB  ASN A 331      63.614  65.938  63.395  1.00  0.00           C
ATOM   5211  CG  ASN A 331      64.435  67.227  63.495  1.00  0.00           C
ATOM   5212  OD1 ASN A 331      65.304  67.408  64.345  1.00  0.00           O
ATOM   5213  ND2 ASN A 331      64.144  68.168  62.565  1.00  0.00           N
ATOM   5216  C   ASN A 331      63.144  63.777  64.615  1.00  0.00           C
ATOM   5217  O   ASN A 331      62.364  63.777  65.555  1.00  0.00           O
ATOM   5218  N   GLN A 332      63.174  62.757  63.745  1.00  0.00           N
ATOM   5220  CA  GLN A 332      62.344  61.567  63.885  1.00  0.00           C
ATOM   5222  CB  GLN A 332      62.374  60.707  62.615  1.00  0.00           C
ATOM   5225  CG  GLN A 332      61.304  59.567  62.565  1.00  0.00           C
ATOM   5228  CD  GLN A 332      59.874  59.938  62.185  1.00  0.00           C
ATOM   5229  OE1 GLN A 332      58.914  59.237  62.485  1.00  0.00           O
ATOM   5230  NE2 GLN A 332      59.704  61.027  61.415  1.00  0.00           N
ATOM   5233  C   GLN A 332      62.694  60.737  65.105  1.00  0.00           C
ATOM   5234  O   GLN A 332      61.824  60.317  65.825  1.00  0.00           O
ATOM   5235  N   ALA A 333      63.975  60.557  65.435  1.00  0.00           N
ATOM   5237  CA  ALA A 333      64.395  59.938  66.675  1.00  0.00           C
ATOM   5239  CB  ALA A 333      65.925  59.738  66.625  1.00  0.00           C
ATOM   5243  C   ALA A 333      63.954  60.728  67.905  1.00  0.00           C
ATOM   5244  O   ALA A 333      63.605  60.187  68.955  1.00  0.00           O
ATOM   5245  N   ASN A 334      63.925  62.077  67.825  1.00  0.00           N
ATOM   5247  CA  ASN A 334      63.245  62.908  68.805  1.00  0.00           C
ATOM   5249  CB  ASN A 334      63.405  64.427  68.425  1.00  0.00           C
ATOM   5252  CG  ASN A 334      63.484  65.377  69.615  1.00  0.00           C
ATOM   5253  OD1 ASN A 334      62.824  66.417  69.715  1.00  0.00           O
ATOM   5254  ND2 ASN A 334      64.384  65.027  70.555  1.00  0.00           N
ATOM   5257  C   ASN A 334      61.764  62.568  68.945  1.00  0.00           C
ATOM   5258  O   ASN A 334      61.245  62.438  70.055  1.00  0.00           O
ATOM   5259  N   LEU A 335      61.075  62.407  67.805  1.00  0.00           N
ATOM   5261  CA  LEU A 335      59.684  62.017  67.645  1.00  0.00           C
ATOM   5263  CB  LEU A 335      59.344  62.238  66.155  1.00  0.00           C
ATOM   5266  CG  LEU A 335      57.855  62.327  65.805  1.00  0.00           C
ATOM   5268  CD1 LEU A 335      57.244  63.588  66.385  1.00  0.00           C
ATOM   5272  CD2 LEU A 335      57.605  62.297  64.295  1.00  0.00           C
ATOM   5276  C   LEU A 335      59.365  60.597  68.145  1.00  0.00           C
ATOM   5277  O   LEU A 335      58.395  60.397  68.875  1.00  0.00           O
ATOM   5278  N   ASP A 336      60.234  59.597  67.825  1.00  0.00           N
ATOM   5280  CA  ASP A 336      60.155  58.217  68.265  1.00  0.00           C
ATOM   5282  CB  ASP A 336      61.344  57.327  67.745  1.00  0.00           C
ATOM   5285  CG  ASP A 336      61.565  57.227  66.235  1.00  0.00           C
ATOM   5286  OD1 ASP A 336      60.755  57.708  65.415  1.00  0.00           O
ATOM   5287  OD2 ASP A 336      62.614  56.637  65.845  1.00  0.00           O
ATOM   5288  C   ASP A 336      60.204  58.167  69.785  1.00  0.00           C
ATOM   5289  O   ASP A 336      59.344  57.557  70.435  1.00  0.00           O
ATOM   5290  N   ILE A 337      61.155  58.897  70.425  1.00  0.00           N
ATOM   5292  CA  ILE A 337      61.225  59.007  71.875  1.00  0.00           C
ATOM   5294  CB  ILE A 337      62.434  59.827  72.365  1.00  0.00           C
ATOM   5296  CG2 ILE A 337      62.344  60.127  73.875  1.00  0.00           C
ATOM   5300  CG1 ILE A 337      63.754  59.077  72.065  1.00  0.00           C
ATOM   5303  CD  ILE A 337      65.004  59.958  72.255  1.00  0.00           C
ATOM   5307  C   ILE A 337      59.944  59.577  72.475  1.00  0.00           C
ATOM   5308  O   ILE A 337      59.454  59.088  73.495  1.00  0.00           O
ATOM   5309  N   ALA A 338      59.354  60.627  71.855  1.00  0.00           N
ATOM   5311  CA  ALA A 338      58.104  61.177  72.295  1.00  0.00           C
ATOM   5313  CB  ALA A 338      57.874  62.528  71.585  1.00  0.00           C
ATOM   5317  C   ALA A 338      56.894  60.247  72.165  1.00  0.00           C
ATOM   5318  O   ALA A 338      56.134  60.107  73.135  1.00  0.00           O
ATOM   5319  N   GLU A 339      56.724  59.527  71.025  1.00  0.00           N
ATOM   5321  CA  GLU A 339      55.704  58.488  70.875  1.00  0.00           C
ATOM   5323  CB  GLU A 339      55.704  57.838  69.475  1.00  0.00           C
ATOM   5326  CG  GLU A 339      54.984  58.688  68.415  1.00  0.00           C
ATOM   5329  CD  GLU A 339      54.284  57.877  67.315  1.00  0.00           C
ATOM   5330  OE1 GLU A 339      54.474  56.637  67.235  1.00  0.00           O
ATOM   5331  OE2 GLU A 339      53.475  58.488  66.575  1.00  0.00           O
ATOM   5332  C   GLU A 339      55.804  57.367  71.885  1.00  0.00           C
ATOM   5333  O   GLU A 339      54.835  57.048  72.575  1.00  0.00           O
ATOM   5334  N   ILE A 340      57.015  56.787  72.035  1.00  0.00           N
ATOM   5336  CA  ILE A 340      57.285  55.728  72.985  1.00  0.00           C
ATOM   5338  CB  ILE A 340      58.694  55.167  72.815  1.00  0.00           C
ATOM   5340  CG2 ILE A 340      59.014  54.107  73.895  1.00  0.00           C
ATOM   5344  CG1 ILE A 340      58.894  54.577  71.395  1.00  0.00           C
ATOM   5347  CD  ILE A 340      60.374  54.557  70.975  1.00  0.00           C
ATOM   5351  C   ILE A 340      57.044  56.177  74.415  1.00  0.00           C
ATOM   5352  O   ILE A 340      56.405  55.497  75.205  1.00  0.00           O
ATOM   5353  N   ARG A 341      57.495  57.388  74.795  1.00  0.00           N
ATOM   5355  CA  ARG A 341      57.184  57.978  76.085  1.00  0.00           C
ATOM   5357  CB  ARG A 341      57.974  59.278  76.375  1.00  0.00           C
ATOM   5360  CG  ARG A 341      59.454  59.007  76.715  1.00  0.00           C
ATOM   5363  CD  ARG A 341      60.254  60.298  76.925  1.00  0.00           C
ATOM   5366  NE  ARG A 341      61.644  59.878  77.275  1.00  0.00           N
ATOM   5368  CZ  ARG A 341      62.684  60.697  77.345  1.00  0.00           C
ATOM   5369  NH1 ARG A 341      62.634  61.978  77.045  1.00  0.00           N
ATOM   5372  NH2 ARG A 341      63.864  60.217  77.645  1.00  0.00           N
ATOM   5375  C   ARG A 341      55.704  58.188  76.385  1.00  0.00           C
ATOM   5376  O   ARG A 341      55.254  57.908  77.495  1.00  0.00           O
ATOM   5377  N   GLN A 342      54.905  58.647  75.415  1.00  0.00           N
ATOM   5379  CA  GLN A 342      53.465  58.657  75.555  1.00  0.00           C
ATOM   5381  CB  GLN A 342      52.844  59.337  74.335  1.00  0.00           C
ATOM   5384  CG  GLN A 342      51.304  59.417  74.315  1.00  0.00           C
ATOM   5387  CD  GLN A 342      50.664  58.597  73.195  1.00  0.00           C
ATOM   5388  OE1 GLN A 342      50.514  57.378  73.295  1.00  0.00           O
ATOM   5389  NE2 GLN A 342      50.194  59.278  72.125  1.00  0.00           N
ATOM   5392  C   GLN A 342      52.815  57.308  75.755  1.00  0.00           C
ATOM   5393  O   GLN A 342      52.005  57.137  76.675  1.00  0.00           O
ATOM   5394  N   GLN A 343      53.234  56.278  74.985  1.00  0.00           N
ATOM   5396  CA  GLN A 343      52.834  54.907  75.235  1.00  0.00           C
ATOM   5398  CB  GLN A 343      53.445  53.927  74.205  1.00  0.00           C
ATOM   5401  CG  GLN A 343      52.964  54.097  72.745  1.00  0.00           C
ATOM   5404  CD  GLN A 343      53.605  52.978  71.925  1.00  0.00           C
ATOM   5405  OE1 GLN A 343      54.804  52.687  72.005  1.00  0.00           O
ATOM   5406  NE2 GLN A 343      52.804  52.257  71.115  1.00  0.00           N
ATOM   5409  C   GLN A 343      53.214  54.438  76.635  1.00  0.00           C
ATOM   5410  O   GLN A 343      52.405  53.857  77.355  1.00  0.00           O
ATOM   5411  N   GLN A 344      54.435  54.767  77.115  1.00  0.00           N
ATOM   5413  CA  GLN A 344      54.825  54.537  78.495  1.00  0.00           C
ATOM   5415  CB  GLN A 344      56.285  54.977  78.785  1.00  0.00           C
ATOM   5418  CG  GLN A 344      57.364  54.167  78.035  1.00  0.00           C
ATOM   5421  CD  GLN A 344      58.785  54.618  78.395  1.00  0.00           C
ATOM   5422  OE1 GLN A 344      59.284  54.217  79.445  1.00  0.00           O
ATOM   5423  NE2 GLN A 344      59.445  55.438  77.535  1.00  0.00           N
ATOM   5426  C   GLN A 344      53.894  55.167  79.545  1.00  0.00           C
ATOM   5427  O   GLN A 344      53.575  54.537  80.565  1.00  0.00           O
ATOM   5428  N   SER A 345      53.395  56.397  79.315  1.00  0.00           N
ATOM   5430  CA  SER A 345      52.344  56.987  80.145  1.00  0.00           C
ATOM   5432  CB  SER A 345      52.024  58.457  79.795  1.00  0.00           C
ATOM   5435  OG  SER A 345      53.094  59.317  80.155  1.00  0.00           O
ATOM   5437  C   SER A 345      51.024  56.227  80.165  1.00  0.00           C
ATOM   5438  O   SER A 345      50.394  56.097  81.215  1.00  0.00           O
ATOM   5439  N   VAL A 346      50.574  55.697  79.005  1.00  0.00           N
ATOM   5441  CA  VAL A 346      49.394  54.837  78.935  1.00  0.00           C
ATOM   5443  CB  VAL A 346      49.084  54.447  77.485  1.00  0.00           C
ATOM   5445  CG1 VAL A 346      47.985  53.358  77.395  1.00  0.00           C
ATOM   5449  CG2 VAL A 346      48.655  55.697  76.705  1.00  0.00           C
ATOM   5453  C   VAL A 346      49.534  53.587  79.775  1.00  0.00           C
ATOM   5454  O   VAL A 346      48.725  53.298  80.645  1.00  0.00           O
ATOM   5455  N   VAL A 347      50.674  52.868  79.615  1.00  0.00           N
ATOM   5457  CA  VAL A 347      50.994  51.697  80.415  1.00  0.00           C
ATOM   5459  CB  VAL A 347      52.294  51.058  79.965  1.00  0.00           C
ATOM   5461  CG1 VAL A 347      52.634  49.837  80.845  1.00  0.00           C
ATOM   5465  CG2 VAL A 347      52.104  50.597  78.515  1.00  0.00           C
ATOM   5469  C   VAL A 347      51.075  51.997  81.905  1.00  0.00           C
ATOM   5470  O   VAL A 347      50.594  51.257  82.755  1.00  0.00           O
ATOM   5471  N   ASN A 348      51.665  53.157  82.275  1.00  0.00           N
ATOM   5473  CA  ASN A 348      51.714  53.597  83.645  1.00  0.00           C
ATOM   5475  CB  ASN A 348      52.465  54.948  83.725  1.00  0.00           C
ATOM   5478  CG  ASN A 348      52.815  55.307  85.165  1.00  0.00           C
ATOM   5479  OD1 ASN A 348      52.434  56.408  85.575  1.00  0.00           O
ATOM   5480  ND2 ASN A 348      53.445  54.417  85.955  1.00  0.00           N
ATOM   5483  C   ASN A 348      50.334  53.778  84.255  1.00  0.00           C
ATOM   5484  O   ASN A 348      50.044  53.317  85.355  1.00  0.00           O
ATOM   5485  N   TYR A 349      49.454  54.457  83.515  1.00  0.00           N
ATOM   5487  CA  TYR A 349      48.074  54.697  83.865  1.00  0.00           C
ATOM   5489  CB  TYR A 349      47.524  55.728  82.825  1.00  0.00           C
ATOM   5492  CG  TYR A 349      46.064  55.977  82.965  1.00  0.00           C
ATOM   5493  CD1 TYR A 349      45.194  55.007  82.455  1.00  0.00           C
ATOM   5495  CE1 TYR A 349      43.824  55.158  82.615  1.00  0.00           C
ATOM   5497  CZ  TYR A 349      43.284  56.338  83.145  1.00  0.00           C
ATOM   5498  OH  TYR A 349      41.884  56.518  83.135  1.00  0.00           O
ATOM   5500  CD2 TYR A 349      45.534  57.137  83.555  1.00  0.00           C
ATOM   5502  CE2 TYR A 349      44.144  57.327  83.635  1.00  0.00           C
ATOM   5504  C   TYR A 349      47.285  53.387  84.045  1.00  0.00           C
ATOM   5505  O   TYR A 349      46.554  53.207  85.015  1.00  0.00           O
ATOM   5506  N   GLU A 350      47.504  52.417  83.125  1.00  0.00           N
ATOM   5508  CA  GLU A 350      47.005  51.047  83.215  1.00  0.00           C
ATOM   5510  CB  GLU A 350      47.364  50.197  81.955  1.00  0.00           C
ATOM   5513  CG  GLU A 350      46.644  50.567  80.625  1.00  0.00           C
ATOM   5516  CD  GLU A 350      47.034  49.657  79.445  1.00  0.00           C
ATOM   5517  OE1 GLU A 350      48.065  48.937  79.555  1.00  0.00           O
ATOM   5518  OE2 GLU A 350      46.274  49.627  78.445  1.00  0.00           O
ATOM   5519  C   GLU A 350      47.495  50.287  84.455  1.00  0.00           C
ATOM   5520  O   GLU A 350      46.714  49.647  85.145  1.00  0.00           O
ATOM   5521  N   GLN A 351      48.804  50.377  84.795  1.00  0.00           N
ATOM   5523  CA  GLN A 351      49.365  49.808  86.015  1.00  0.00           C
ATOM   5525  CB  GLN A 351      50.884  50.097  86.155  1.00  0.00           C
ATOM   5528  CG  GLN A 351      51.815  49.307  85.205  1.00  0.00           C
ATOM   5531  CD  GLN A 351      53.245  49.847  85.355  1.00  0.00           C
ATOM   5532  OE1 GLN A 351      53.445  51.017  85.695  1.00  0.00           O
ATOM   5533  NE2 GLN A 351      54.264  48.987  85.125  1.00  0.00           N
ATOM   5536  C   GLN A 351      48.715  50.368  87.275  1.00  0.00           C
ATOM   5537  O   GLN A 351      48.354  49.618  88.185  1.00  0.00           O
ATOM   5538  N   LYS A 352      48.544  51.697  87.325  1.00  0.00           N
ATOM   5540  CA  LYS A 352      47.904  52.407  88.405  1.00  0.00           C
ATOM   5542  CB  LYS A 352      48.014  53.937  88.165  1.00  0.00           C
ATOM   5545  CG  LYS A 352      49.014  54.667  89.085  1.00  0.00           C
ATOM   5548  CD  LYS A 352      50.454  54.118  89.095  1.00  0.00           C
ATOM   5551  CE  LYS A 352      51.414  55.177  89.655  1.00  0.00           C
ATOM   5554  NZ  LYS A 352      52.764  54.667  89.935  1.00  0.00           N
ATOM   5558  C   LYS A 352      46.454  52.027  88.675  1.00  0.00           C
ATOM   5559  O   LYS A 352      46.085  51.707  89.795  1.00  0.00           O
ATOM   5560  N   ILE A 353      45.574  51.987  87.645  1.00  0.00           N
ATOM   5562  CA  ILE A 353      44.204  51.497  87.795  1.00  0.00           C
ATOM   5564  CB  ILE A 353      43.344  51.728  86.565  1.00  0.00           C
ATOM   5566  CG2 ILE A 353      41.945  51.068  86.725  1.00  0.00           C
ATOM   5570  CG1 ILE A 353      43.204  53.237  86.325  1.00  0.00           C
ATOM   5573  CD  ILE A 353      42.495  53.537  85.005  1.00  0.00           C
ATOM   5577  C   ILE A 353      44.124  50.047  88.205  1.00  0.00           C
ATOM   5578  O   ILE A 353      43.335  49.667  89.075  1.00  0.00           O
ATOM   5579  N   GLN A 354      44.954  49.177  87.605  1.00  0.00           N
ATOM   5581  CA  GLN A 354      45.044  47.798  88.035  1.00  0.00           C
ATOM   5583  CB  GLN A 354      45.884  46.967  87.045  1.00  0.00           C
ATOM   5586  CG  GLN A 354      45.214  46.798  85.665  1.00  0.00           C
ATOM   5589  CD  GLN A 354      46.105  46.007  84.715  1.00  0.00           C
ATOM   5590  OE1 GLN A 354      47.325  45.947  84.865  1.00  0.00           O
ATOM   5591  NE2 GLN A 354      45.474  45.397  83.685  1.00  0.00           N
ATOM   5594  C   GLN A 354      45.524  47.588  89.465  1.00  0.00           C
ATOM   5595  O   GLN A 354      44.934  46.798  90.215  1.00  0.00           O
ATOM   5596  N   ASN A 355      46.565  48.327  89.905  1.00  0.00           N
ATOM   5598  CA  ASN A 355      47.024  48.358  91.285  1.00  0.00           C
ATOM   5600  CB  ASN A 355      48.284  49.287  91.385  1.00  0.00           C
ATOM   5603  CG  ASN A 355      48.864  49.567  92.775  1.00  0.00           C
ATOM   5604  OD1 ASN A 355      49.354  50.667  93.055  1.00  0.00           O
ATOM   5605  ND2 ASN A 355      48.804  48.568  93.685  1.00  0.00           N
ATOM   5608  C   ASN A 355      45.924  48.797  92.255  1.00  0.00           C
ATOM   5609  O   ASN A 355      45.674  48.147  93.265  1.00  0.00           O
ATOM   5610  N   ALA A 356      45.204  49.867  91.885  1.00  0.00           N
ATOM   5612  CA  ALA A 356      44.065  50.408  92.605  1.00  0.00           C
ATOM   5614  CB  ALA A 356      43.585  51.647  91.825  1.00  0.00           C
ATOM   5618  C   ALA A 356      42.904  49.438  92.765  1.00  0.00           C
ATOM   5619  O   ALA A 356      42.355  49.237  93.855  1.00  0.00           O
ATOM   5620  N   PHE A 357      42.544  48.737  91.675  1.00  0.00           N
ATOM   5622  CA  PHE A 357      41.544  47.687  91.645  1.00  0.00           C
ATOM   5624  CB  PHE A 357      41.334  47.227  90.185  1.00  0.00           C
ATOM   5627  CG  PHE A 357      40.204  46.227  90.035  1.00  0.00           C
ATOM   5628  CD1 PHE A 357      38.894  46.658  89.775  1.00  0.00           C
ATOM   5630  CE1 PHE A 357      37.855  45.737  89.645  1.00  0.00           C
ATOM   5632  CZ  PHE A 357      38.094  44.377  89.775  1.00  0.00           C
ATOM   5634  CD2 PHE A 357      40.454  44.837  90.135  1.00  0.00           C
ATOM   5636  CE2 PHE A 357      39.404  43.917  90.025  1.00  0.00           C
ATOM   5638  C   PHE A 357      41.884  46.507  92.555  1.00  0.00           C
ATOM   5639  O   PHE A 357      41.035  46.027  93.305  1.00  0.00           O
ATOM   5640  N   LYS A 358      43.154  46.058  92.565  1.00  0.00           N
ATOM   5642  CA  LYS A 358      43.605  45.037  93.495  1.00  0.00           C
ATOM   5644  CB  LYS A 358      45.084  44.647  93.285  1.00  0.00           C
ATOM   5647  CG  LYS A 358      45.644  43.667  94.335  1.00  0.00           C
ATOM   5650  CD  LYS A 358      47.174  43.547  94.305  1.00  0.00           C
ATOM   5653  CE  LYS A 358      47.785  43.048  95.615  1.00  0.00           C
ATOM   5656  NZ  LYS A 358      47.254  41.728  95.985  1.00  0.00           N
ATOM   5660  C   LYS A 358      43.434  45.427  94.955  1.00  0.00           C
ATOM   5661  O   LYS A 358      42.925  44.647  95.765  1.00  0.00           O
ATOM   5662  N   GLU A 359      43.824  46.658  95.325  1.00  0.00           N
ATOM   5664  CA  GLU A 359      43.675  47.167  96.675  1.00  0.00           C
ATOM   5666  CB  GLU A 359      44.254  48.607  96.775  1.00  0.00           C
ATOM   5669  CG  GLU A 359      45.804  48.688  96.675  1.00  0.00           C
ATOM   5672  CD  GLU A 359      46.304  50.127  96.635  1.00  0.00           C
ATOM   5673  OE1 GLU A 359      45.514  51.047  96.275  1.00  0.00           O
ATOM   5674  OE2 GLU A 359      47.484  50.357  97.025  1.00  0.00           O
ATOM   5675  C   GLU A 359      42.225  47.178  97.165  1.00  0.00           C
ATOM   5676  O   GLU A 359      41.935  46.767  98.295  1.00  0.00           O
ATOM   5677  N   VAL A 360      41.264  47.617  96.325  1.00  0.00           N
ATOM   5679  CA  VAL A 360      39.844  47.497  96.645  1.00  0.00           C
ATOM   5681  CB  VAL A 360      38.975  48.257  95.635  1.00  0.00           C
ATOM   5683  CG1 VAL A 360      37.475  48.087  95.965  1.00  0.00           C
ATOM   5687  CG2 VAL A 360      39.344  49.757  95.675  1.00  0.00           C
ATOM   5691  C   VAL A 360      39.354  46.058  96.745  1.00  0.00           C
ATOM   5692  O   VAL A 360      38.764  45.647  97.735  1.00  0.00           O
ATOM   5693  N   ALA A 361      39.655  45.217  95.735  1.00  0.00           N
ATOM   5695  CA  ALA A 361      39.245  43.818  95.695  1.00  0.00           C
ATOM   5697  CB  ALA A 361      39.715  43.228  94.345  1.00  0.00           C
ATOM   5701  C   ALA A 361      39.774  42.957  96.835  1.00  0.00           C
ATOM   5702  O   ALA A 361      39.024  42.197  97.455  1.00  0.00           O
ATOM   5703  N   ASP A 362      41.064  43.097  97.195  1.00  0.00           N
ATOM   5705  CA  ASP A 362      41.634  42.487  98.365  1.00  0.00           C
ATOM   5707  CB  ASP A 362      43.174  42.638  98.395  1.00  0.00           C
ATOM   5710  CG  ASP A 362      43.855  41.677  97.435  1.00  0.00           C
ATOM   5711  OD1 ASP A 362      43.195  40.787  96.835  1.00  0.00           O
ATOM   5712  OD2 ASP A 362      45.105  41.677  97.435  1.00  0.00           O
ATOM   5713  C   ASP A 362      41.024  42.978  99.665  1.00  0.00           C
ATOM   5714  O   ASP A 362      40.765  42.177 100.555  1.00  0.00           O
ATOM   5715  N   ALA A 363      40.745  44.287  99.815  1.00  0.00           N
ATOM   5717  CA  ALA A 363      40.044  44.808 100.965  1.00  0.00           C
ATOM   5719  CB  ALA A 363      40.074  46.347 100.935  1.00  0.00           C
ATOM   5723  C   ALA A 363      38.624  44.267 101.165  1.00  0.00           C
ATOM   5724  O   ALA A 363      38.265  43.867 102.275  1.00  0.00           O
ATOM   5725  N   LEU A 364      37.804  44.167 100.085  1.00  0.00           N
ATOM   5727  CA  LEU A 364      36.464  43.568 100.115  1.00  0.00           C
ATOM   5729  CB  LEU A 364      35.835  43.607  98.695  1.00  0.00           C
ATOM   5732  CG  LEU A 364      35.565  44.997  98.075  1.00  0.00           C
ATOM   5734  CD1 LEU A 364      35.065  44.897  96.625  1.00  0.00           C
ATOM   5738  CD2 LEU A 364      34.614  45.847  98.905  1.00  0.00           C
ATOM   5742  C   LEU A 364      36.464  42.107 100.595  1.00  0.00           C
ATOM   5743  O   LEU A 364      35.674  41.707 101.455  1.00  0.00           O
ATOM   5744  N   ALA A 365      37.395  41.297 100.075  1.00  0.00           N
ATOM   5746  CA  ALA A 365      37.694  39.937 100.495  1.00  0.00           C
ATOM   5748  CB  ALA A 365      38.824  39.408  99.595  1.00  0.00           C
ATOM   5752  C   ALA A 365      38.134  39.788 101.935  1.00  0.00           C
ATOM   5753  O   ALA A 365      37.764  38.847 102.655  1.00  0.00           O
ATOM   5754  N   LEU A 366      39.024  40.688 102.395  1.00  0.00           N
ATOM   5756  CA  LEU A 366      39.505  40.767 103.755  1.00  0.00           C
ATOM   5758  CB  LEU A 366      40.755  41.677 103.885  1.00  0.00           C
ATOM   5761  CG  LEU A 366      42.034  41.047 104.485  1.00  0.00           C
ATOM   5763  CD1 LEU A 366      42.335  39.637 103.955  1.00  0.00           C
ATOM   5767  CD2 LEU A 366      43.245  41.957 104.225  1.00  0.00           C
ATOM   5771  C   LEU A 366      38.434  41.138 104.755  1.00  0.00           C
ATOM   5772  O   LEU A 366      38.375  40.537 105.825  1.00  0.00           O
ATOM   5773  N   ARG A 367      37.504  42.087 104.425  1.00  0.00           N
ATOM   5775  CA  ARG A 367      36.405  42.458 105.315  1.00  0.00           C
ATOM   5777  CB  ARG A 367      35.495  43.577 104.685  1.00  0.00           C
ATOM   5780  CG  ARG A 367      34.084  43.757 105.305  1.00  0.00           C
ATOM   5783  CD  ARG A 367      33.115  44.667 104.525  1.00  0.00           C
ATOM   5786  NE  ARG A 367      33.405  46.097 104.875  1.00  0.00           N
ATOM   5788  CZ  ARG A 367      32.704  47.137 104.475  1.00  0.00           C
ATOM   5789  NH1 ARG A 367      31.684  47.108 103.645  1.00  0.00           N
ATOM   5792  NH2 ARG A 367      33.074  48.347 104.825  1.00  0.00           N
ATOM   5795  C   ARG A 367      35.524  41.287 105.725  1.00  0.00           C
ATOM   5796  O   ARG A 367      35.245  41.058 106.905  1.00  0.00           O
ATOM   5797  N   GLN A 368      35.144  40.457 104.725  1.00  0.00           N
ATOM   5799  CA  GLN A 368      34.375  39.247 104.905  1.00  0.00           C
ATOM   5801  CB  GLN A 368      34.124  38.607 103.515  1.00  0.00           C
ATOM   5804  CG  GLN A 368      33.265  37.317 103.555  1.00  0.00           C
ATOM   5807  CD  GLN A 368      31.824  37.667 103.945  1.00  0.00           C
ATOM   5808  OE1 GLN A 368      31.145  38.377 103.205  1.00  0.00           O
ATOM   5809  NE2 GLN A 368      31.345  37.158 105.095  1.00  0.00           N
ATOM   5812  C   GLN A 368      35.114  38.237 105.765  1.00  0.00           C
ATOM   5813  O   GLN A 368      34.614  37.748 106.765  1.00  0.00           O
ATOM   5814  N   SER A 369      36.384  37.978 105.395  1.00  0.00           N
ATOM   5816  CA  SER A 369      37.234  37.007 106.075  1.00  0.00           C
ATOM   5818  CB  SER A 369      38.585  36.927 105.315  1.00  0.00           C
ATOM   5821  OG  SER A 369      39.495  35.947 105.835  1.00  0.00           O
ATOM   5823  C   SER A 369      37.484  37.347 107.525  1.00  0.00           C
ATOM   5824  O   SER A 369      37.364  36.517 108.425  1.00  0.00           O
ATOM   5825  N   LEU A 370      37.824  38.618 107.795  1.00  0.00           N
ATOM   5827  CA  LEU A 370      37.985  39.167 109.125  1.00  0.00           C
ATOM   5829  CB  LEU A 370      38.605  40.577 109.075  1.00  0.00           C
ATOM   5832  CG  LEU A 370      40.065  40.577 108.575  1.00  0.00           C
ATOM   5834  CD1 LEU A 370      40.485  42.017 108.225  1.00  0.00           C
ATOM   5838  CD2 LEU A 370      41.024  39.948 109.605  1.00  0.00           C
ATOM   5842  C   LEU A 370      36.704  39.177 109.945  1.00  0.00           C
ATOM   5843  O   LEU A 370      36.704  38.847 111.125  1.00  0.00           O
ATOM   5844  N   ASN A 371      35.555  39.537 109.335  1.00  0.00           N
ATOM   5846  CA  ASN A 371      34.264  39.387 109.985  1.00  0.00           C
ATOM   5848  CB  ASN A 371      33.115  39.878 109.055  1.00  0.00           C
ATOM   5851  CG  ASN A 371      33.034  41.397 108.865  1.00  0.00           C
ATOM   5852  OD1 ASN A 371      32.184  41.847 108.095  1.00  0.00           O
ATOM   5853  ND2 ASN A 371      33.864  42.197 109.555  1.00  0.00           N
ATOM   5856  C   ASN A 371      33.925  37.958 110.395  1.00  0.00           C
ATOM   5857  O   ASN A 371      33.544  37.717 111.545  1.00  0.00           O
ATOM   5858  N   ASP A 372      34.084  36.977 109.475  1.00  0.00           N
ATOM   5860  CA  ASP A 372      33.905  35.567 109.745  1.00  0.00           C
ATOM   5862  CB  ASP A 372      33.925  34.817 108.395  1.00  0.00           C
ATOM   5865  CG  ASP A 372      32.725  35.257 107.565  1.00  0.00           C
ATOM   5866  OD1 ASP A 372      31.624  35.438 108.155  1.00  0.00           O
ATOM   5867  OD2 ASP A 372      32.844  35.287 106.315  1.00  0.00           O
ATOM   5868  C   ASP A 372      34.895  34.987 110.745  1.00  0.00           C
ATOM   5869  O   ASP A 372      34.515  34.267 111.675  1.00  0.00           O
ATOM   5870  N   GLN A 373      36.204  35.347 110.665  1.00  0.00           N
ATOM   5872  CA  GLN A 373      37.184  34.987 111.675  1.00  0.00           C
ATOM   5874  CB  GLN A 373      38.624  35.497 111.325  1.00  0.00           C
ATOM   5877  CG  GLN A 373      39.324  34.658 110.225  1.00  0.00           C
ATOM   5880  CD  GLN A 373      40.695  35.237 109.835  1.00  0.00           C
ATOM   5881  OE1 GLN A 373      40.914  35.677 108.705  1.00  0.00           O
ATOM   5882  NE2 GLN A 373      41.665  35.188 110.785  1.00  0.00           N
ATOM   5885  C   GLN A 373      36.834  35.487 113.055  1.00  0.00           C
ATOM   5886  O   GLN A 373      36.834  34.717 114.005  1.00  0.00           O
ATOM   5887  N   ILE A 374      36.454  36.767 113.185  1.00  0.00           N
ATOM   5889  CA  ILE A 374      36.015  37.368 114.435  1.00  0.00           C
ATOM   5891  CB  ILE A 374      35.864  38.888 114.285  1.00  0.00           C
ATOM   5893  CG2 ILE A 374      35.065  39.497 115.465  1.00  0.00           C
ATOM   5897  CG1 ILE A 374      37.254  39.548 114.145  1.00  0.00           C
ATOM   5900  CD  ILE A 374      37.204  40.997 113.645  1.00  0.00           C
ATOM   5904  C   ILE A 374      34.774  36.697 115.035  1.00  0.00           C
ATOM   5905  O   ILE A 374      34.734  36.397 116.225  1.00  0.00           O
ATOM   5906  N   SER A 375      33.764  36.387 114.185  1.00  0.00           N
ATOM   5908  CA  SER A 375      32.535  35.697 114.575  1.00  0.00           C
ATOM   5910  CB  SER A 375      31.614  35.517 113.325  1.00  0.00           C
ATOM   5913  OG  SER A 375      30.454  34.697 113.565  1.00  0.00           O
ATOM   5915  C   SER A 375      32.785  34.327 115.175  1.00  0.00           C
ATOM   5916  O   SER A 375      32.274  33.957 116.235  1.00  0.00           O
ATOM   5917  N   ALA A 376      33.634  33.548 114.495  1.00  0.00           N
ATOM   5919  CA  ALA A 376      34.134  32.267 114.935  1.00  0.00           C
ATOM   5921  CB  ALA A 376      34.905  31.688 113.735  1.00  0.00           C
ATOM   5925  C   ALA A 376      35.004  32.337 116.205  1.00  0.00           C
ATOM   5926  O   ALA A 376      34.785  31.618 117.175  1.00  0.00           O
ATOM   5927  N   GLN A 377      35.975  33.278 116.235  1.00  0.00           N
ATOM   5929  CA  GLN A 377      36.935  33.457 117.315  1.00  0.00           C
ATOM   5931  CB  GLN A 377      37.925  34.587 116.935  1.00  0.00           C
ATOM   5934  CG  GLN A 377      39.274  34.537 117.665  1.00  0.00           C
ATOM   5937  CD  GLN A 377      40.114  33.408 117.085  1.00  0.00           C
ATOM   5938  OE1 GLN A 377      40.214  33.237 115.865  1.00  0.00           O
ATOM   5939  NE2 GLN A 377      40.765  32.607 117.955  1.00  0.00           N
ATOM   5942  C   GLN A 377      36.285  33.838 118.645  1.00  0.00           C
ATOM   5943  O   GLN A 377      36.644  33.357 119.715  1.00  0.00           O
ATOM   5944  N   GLN A 378      35.245  34.707 118.575  1.00  0.00           N
ATOM   5946  CA  GLN A 378      34.365  35.028 119.685  1.00  0.00           C
ATOM   5948  CB  GLN A 378      33.384  36.177 119.305  1.00  0.00           C
ATOM   5951  CG  GLN A 378      34.035  37.588 119.185  1.00  0.00           C
ATOM   5954  CD  GLN A 378      33.044  38.618 118.655  1.00  0.00           C
ATOM   5955  OE1 GLN A 378      32.075  38.278 117.965  1.00  0.00           O
ATOM   5956  NE2 GLN A 378      33.234  39.917 118.975  1.00  0.00           N
ATOM   5959  C   GLN A 378      33.585  33.838 120.245  1.00  0.00           C
ATOM   5960  O   GLN A 378      33.445  33.697 121.455  1.00  0.00           O
ATOM   5961  N   ARG A 379      33.065  32.938 119.395  1.00  0.00           N
ATOM   5963  CA  ARG A 379      32.484  31.667 119.845  1.00  0.00           C
ATOM   5965  CB  ARG A 379      31.745  30.957 118.685  1.00  0.00           C
ATOM   5968  CG  ARG A 379      30.425  31.657 118.305  1.00  0.00           C
ATOM   5971  CD  ARG A 379      29.744  31.127 117.045  1.00  0.00           C
ATOM   5974  NE  ARG A 379      30.454  31.677 115.845  1.00  0.00           N
ATOM   5976  CZ  ARG A 379      30.355  31.127 114.655  1.00  0.00           C
ATOM   5977  NH1 ARG A 379      30.165  29.847 114.485  1.00  0.00           N
ATOM   5980  NH2 ARG A 379      30.544  31.857 113.585  1.00  0.00           N
ATOM   5983  C   ARG A 379      33.484  30.747 120.515  1.00  0.00           C
ATOM   5984  O   ARG A 379      33.224  30.097 121.525  1.00  0.00           O
ATOM   5985  N   TYR A 380      34.704  30.688 119.955  1.00  0.00           N
ATOM   5987  CA  TYR A 380      35.804  29.947 120.535  1.00  0.00           C
ATOM   5989  CB  TYR A 380      36.964  29.947 119.505  1.00  0.00           C
ATOM   5992  CG  TYR A 380      38.094  29.087 119.945  1.00  0.00           C
ATOM   5993  CD1 TYR A 380      37.855  27.837 120.545  1.00  0.00           C
ATOM   5995  CE1 TYR A 380      38.905  27.017 120.925  1.00  0.00           C
ATOM   5997  CZ  TYR A 380      40.204  27.447 120.725  1.00  0.00           C
ATOM   5998  OH  TYR A 380      41.225  26.587 121.105  1.00  0.00           O
ATOM   6000  CD2 TYR A 380      39.424  29.507 119.735  1.00  0.00           C
ATOM   6002  CE2 TYR A 380      40.485  28.687 120.135  1.00  0.00           C
ATOM   6004  C   TYR A 380      36.204  30.427 121.925  1.00  0.00           C
ATOM   6005  O   TYR A 380      36.294  29.657 122.875  1.00  0.00           O
ATOM   6006  N   LEU A 381      36.324  31.757 122.075  1.00  0.00           N
ATOM   6008  CA  LEU A 381      36.535  32.417 123.355  1.00  0.00           C
ATOM   6010  CB  LEU A 381      36.594  33.957 123.155  1.00  0.00           C
ATOM   6013  CG  LEU A 381      36.945  34.787 124.415  1.00  0.00           C
ATOM   6015  CD1 LEU A 381      38.375  34.528 124.865  1.00  0.00           C
ATOM   6019  CD2 LEU A 381      36.754  36.287 124.165  1.00  0.00           C
ATOM   6023  C   LEU A 381      35.485  32.077 124.425  1.00  0.00           C
ATOM   6024  O   LEU A 381      35.844  31.807 125.565  1.00  0.00           O
ATOM   6025  N   ALA A 382      34.184  32.047 124.065  1.00  0.00           N
ATOM   6027  CA  ALA A 382      33.104  31.638 124.935  1.00  0.00           C
ATOM   6029  CB  ALA A 382      31.774  31.857 124.185  1.00  0.00           C
ATOM   6033  C   ALA A 382      33.204  30.188 125.435  1.00  0.00           C
ATOM   6034  O   ALA A 382      33.074  29.877 126.615  1.00  0.00           O
ATOM   6035  N   SER A 383      33.515  29.267 124.515  1.00  0.00           N
ATOM   6037  CA  SER A 383      33.774  27.867 124.815  1.00  0.00           C
ATOM   6039  CB  SER A 383      33.894  27.107 123.475  1.00  0.00           C
ATOM   6042  OG  SER A 383      34.134  25.707 123.615  1.00  0.00           O
ATOM   6044  C   SER A 383      34.995  27.607 125.705  1.00  0.00           C
ATOM   6045  O   SER A 383      34.995  26.747 126.585  1.00  0.00           O
ATOM   6046  N   LEU A 384      36.085  28.367 125.505  1.00  0.00           N
ATOM   6048  CA  LEU A 384      37.244  28.357 126.365  1.00  0.00           C
ATOM   6050  CB  LEU A 384      38.405  29.167 125.745  1.00  0.00           C
ATOM   6053  CG  LEU A 384      38.984  28.517 124.475  1.00  0.00           C
ATOM   6055  CD1 LEU A 384      39.954  29.497 123.785  1.00  0.00           C
ATOM   6059  CD2 LEU A 384      39.664  27.167 124.775  1.00  0.00           C
ATOM   6063  C   LEU A 384      36.974  28.817 127.795  1.00  0.00           C
ATOM   6064  O   LEU A 384      37.425  28.197 128.765  1.00  0.00           O
ATOM   6065  N   GLN A 385      36.184  29.897 127.945  1.00  0.00           N
ATOM   6067  CA  GLN A 385      35.644  30.347 129.215  1.00  0.00           C
ATOM   6069  CB  GLN A 385      34.844  31.677 129.035  1.00  0.00           C
ATOM   6072  CG  GLN A 385      35.745  32.897 128.725  1.00  0.00           C
ATOM   6075  CD  GLN A 385      34.965  34.208 128.505  1.00  0.00           C
ATOM   6076  OE1 GLN A 385      33.774  34.278 128.175  1.00  0.00           O
ATOM   6077  NE2 GLN A 385      35.664  35.357 128.675  1.00  0.00           N
ATOM   6080  C   GLN A 385      34.814  29.298 129.955  1.00  0.00           C
ATOM   6081  O   GLN A 385      35.035  29.027 131.135  1.00  0.00           O
ATOM   6082  N   ILE A 386      33.874  28.608 129.275  1.00  0.00           N
ATOM   6084  CA  ILE A 386      33.164  27.458 129.825  1.00  0.00           C
ATOM   6086  CB  ILE A 386      32.005  27.007 128.935  1.00  0.00           C
ATOM   6088  CG2 ILE A 386      31.294  25.778 129.565  1.00  0.00           C
ATOM   6092  CG1 ILE A 386      31.015  28.177 128.735  1.00  0.00           C
ATOM   6095  CD  ILE A 386      30.064  27.948 127.555  1.00  0.00           C
ATOM   6099  C   ILE A 386      34.074  26.278 130.155  1.00  0.00           C
ATOM   6100  O   ILE A 386      33.964  25.677 131.225  1.00  0.00           O
ATOM   6101  N   THR A 387      35.024  25.937 129.245  1.00  0.00           N
ATOM   6103  CA  THR A 387      35.994  24.867 129.435  1.00  0.00           C
ATOM   6105  CB  THR A 387      36.935  24.677 128.235  1.00  0.00           C
ATOM   6107  OG1 THR A 387      36.194  24.257 127.085  1.00  0.00           O
ATOM   6109  CG2 THR A 387      38.024  23.617 128.485  1.00  0.00           C
ATOM   6113  C   THR A 387      36.854  25.057 130.675  1.00  0.00           C
ATOM   6114  O   THR A 387      36.964  24.167 131.505  1.00  0.00           O
ATOM   6115  N   LEU A 388      37.384  26.287 130.885  1.00  0.00           N
ATOM   6117  CA  LEU A 388      38.174  26.617 132.071  1.00  0.00           C
ATOM   6119  CB  LEU A 388      38.704  28.067 131.941  1.00  0.00           C
ATOM   6122  CG  LEU A 388      39.524  28.597 133.131  1.00  0.00           C
ATOM   6124  CD1 LEU A 388      40.714  27.688 133.461  1.00  0.00           C
ATOM   6128  CD2 LEU A 388      40.035  30.017 132.841  1.00  0.00           C
ATOM   6132  C   LEU A 388      37.434  26.438 133.391  1.00  0.00           C
ATOM   6133  O   LEU A 388      37.954  25.867 134.351  1.00  0.00           O
ATOM   6134  N   GLN A 389      36.164  26.877 133.481  1.00  0.00           N
ATOM   6136  CA  GLN A 389      35.304  26.617 134.631  1.00  0.00           C
ATOM   6138  CB  GLN A 389      33.934  27.347 134.511  1.00  0.00           C
ATOM   6141  CG  GLN A 389      33.984  28.887 134.341  1.00  0.00           C
ATOM   6144  CD  GLN A 389      34.785  29.627 135.421  1.00  0.00           C
ATOM   6145  OE1 GLN A 389      34.725  29.307 136.611  1.00  0.00           O
ATOM   6146  NE2 GLN A 389      35.534  30.667 135.011  1.00  0.00           N
ATOM   6149  C   GLN A 389      35.035  25.137 134.881  1.00  0.00           C
ATOM   6150  O   GLN A 389      35.035  24.667 136.021  1.00  0.00           O
ATOM   6151  N   ARG A 390      34.774  24.327 133.811  1.00  0.00           N
ATOM   6153  CA  ARG A 390      34.634  22.877 133.911  1.00  0.00           C
ATOM   6155  CB  ARG A 390      34.154  22.237 132.581  1.00  0.00           C
ATOM   6158  CG  ARG A 390      32.725  22.647 132.151  1.00  0.00           C
ATOM   6161  CD  ARG A 390      31.644  22.458 133.231  1.00  0.00           C
ATOM   6164  NE  ARG A 390      30.344  22.827 132.621  1.00  0.00           N
ATOM   6166  CZ  ARG A 390      29.194  22.937 133.271  1.00  0.00           C
ATOM   6167  NH1 ARG A 390      29.044  22.787 134.561  1.00  0.00           N
ATOM   6170  NH2 ARG A 390      28.104  23.227 132.581  1.00  0.00           N
ATOM   6173  C   ARG A 390      35.884  22.177 134.411  1.00  0.00           C
ATOM   6174  O   ARG A 390      35.825  21.377 135.351  1.00  0.00           O
ATOM   6175  N   ALA A 391      37.044  22.557 133.841  1.00  0.00           N
ATOM   6177  CA  ALA A 391      38.344  22.097 134.281  1.00  0.00           C
ATOM   6179  CB  ALA A 391      39.404  22.677 133.331  1.00  0.00           C
ATOM   6183  C   ALA A 391      38.664  22.467 135.731  1.00  0.00           C
ATOM   6184  O   ALA A 391      39.004  21.597 136.541  1.00  0.00           O
ATOM   6185  N   ARG A 392      38.445  23.727 136.171  1.00  0.00           N
ATOM   6187  CA  ARG A 392      38.655  24.127 137.561  1.00  0.00           C
ATOM   6189  CB  ARG A 392      38.354  25.637 137.811  1.00  0.00           C
ATOM   6192  CG  ARG A 392      39.394  26.637 137.231  1.00  0.00           C
ATOM   6195  CD  ARG A 392      39.194  28.077 137.771  1.00  0.00           C
ATOM   6198  NE  ARG A 392      39.934  29.117 136.971  1.00  0.00           N
ATOM   6200  CZ  ARG A 392      41.245  29.177 136.771  1.00  0.00           C
ATOM   6201  NH1 ARG A 392      42.114  28.287 137.161  1.00  0.00           N
ATOM   6204  NH2 ARG A 392      41.714  30.237 136.161  1.00  0.00           N
ATOM   6207  C   ARG A 392      37.855  23.297 138.561  1.00  0.00           C
ATOM   6208  O   ARG A 392      38.384  22.827 139.561  1.00  0.00           O
ATOM   6209  N   ALA A 393      36.554  23.048 138.291  1.00  0.00           N
ATOM   6211  CA  ALA A 393      35.724  22.177 139.091  1.00  0.00           C
ATOM   6213  CB  ALA A 393      34.305  22.267 138.511  1.00  0.00           C
ATOM   6217  C   ALA A 393      36.134  20.707 139.171  1.00  0.00           C
ATOM   6218  O   ALA A 393      36.245  20.127 140.251  1.00  0.00           O
ATOM   6219  N   LEU A 394      36.434  20.097 138.001  1.00  0.00           N
ATOM   6221  CA  LEU A 394      37.015  18.767 137.931  1.00  0.00           C
ATOM   6223  CB  LEU A 394      37.094  18.267 136.481  1.00  0.00           C
ATOM   6226  CG  LEU A 394      35.914  17.377 136.021  1.00  0.00           C
ATOM   6228  CD1 LEU A 394      34.544  17.817 136.551  1.00  0.00           C
ATOM   6232  CD2 LEU A 394      35.934  17.327 134.491  1.00  0.00           C
ATOM   6236  C   LEU A 394      38.364  18.647 138.601  1.00  0.00           C
ATOM   6237  O   LEU A 394      38.585  17.667 139.311  1.00  0.00           O
ATOM   6238  N   TYR A 395      39.294  19.607 138.441  1.00  0.00           N
ATOM   6240  CA  TYR A 395      40.534  19.637 139.191  1.00  0.00           C
ATOM   6242  CB  TYR A 395      41.454  20.757 138.631  1.00  0.00           C
ATOM   6245  CG  TYR A 395      42.584  21.167 139.521  1.00  0.00           C
ATOM   6246  CD1 TYR A 395      43.684  20.307 139.661  1.00  0.00           C
ATOM   6248  CE1 TYR A 395      44.725  20.657 140.521  1.00  0.00           C
ATOM   6250  CZ  TYR A 395      44.684  21.837 141.251  1.00  0.00           C
ATOM   6251  OH  TYR A 395      45.755  22.127 142.121  1.00  0.00           O
ATOM   6253  CD2 TYR A 395      42.554  22.378 140.241  1.00  0.00           C
ATOM   6255  CE2 TYR A 395      43.605  22.707 141.121  1.00  0.00           C
ATOM   6257  C   TYR A 395      40.364  19.748 140.701  1.00  0.00           C
ATOM   6258  O   TYR A 395      41.004  19.037 141.481  1.00  0.00           O
ATOM   6259  N   GLN A 396      39.454  20.627 141.151  1.00  0.00           N
ATOM   6261  CA  GLN A 396      39.165  20.837 142.561  1.00  0.00           C
ATOM   6263  CB  GLN A 396      38.265  22.087 142.751  1.00  0.00           C
ATOM   6266  CG  GLN A 396      39.084  23.377 142.531  1.00  0.00           C
ATOM   6269  CD  GLN A 396      38.294  24.667 142.331  1.00  0.00           C
ATOM   6270  OE1 GLN A 396      37.265  24.927 142.941  1.00  0.00           O
ATOM   6271  NE2 GLN A 396      38.864  25.567 141.491  1.00  0.00           N
ATOM   6274  C   GLN A 396      38.664  19.637 143.321  1.00  0.00           C
ATOM   6275  O   GLN A 396      39.084  19.347 144.441  1.00  0.00           O
ATOM   6276  N   HIS A 397      37.785  18.877 142.651  1.00  0.00           N
ATOM   6278  CA  HIS A 397      37.225  17.667 143.171  1.00  0.00           C
ATOM   6280  CB  HIS A 397      35.755  17.477 142.701  1.00  0.00           C
ATOM   6283  ND1 HIS A 397      34.844  19.847 142.841  1.00  0.00           N
ATOM   6285  CG  HIS A 397      34.804  18.527 143.231  1.00  0.00           C
ATOM   6286  CE1 HIS A 397      33.894  20.497 143.541  1.00  0.00           C
ATOM   6288  NE2 HIS A 397      33.214  19.688 144.321  1.00  0.00           N
ATOM   6289  CD2 HIS A 397      33.774  18.437 144.121  1.00  0.00           C
ATOM   6291  C   HIS A 397      38.065  16.477 142.751  1.00  0.00           C
ATOM   6292  O   HIS A 397      37.694  15.327 142.951  1.00  0.00           O
ATOM   6293  N   GLY A 398      39.284  16.707 142.221  1.00  0.00           N
ATOM   6295  CA  GLY A 398      40.285  15.677 142.001  1.00  0.00           C
ATOM   6298  C   GLY A 398      40.035  14.667 140.921  1.00  0.00           C
ATOM   6299  O   GLY A 398      40.584  13.567 140.981  1.00  0.00           O
ATOM   6300  N   ALA A 399      39.245  15.017 139.911  1.00  0.00           N
ATOM   6302  CA  ALA A 399      38.824  14.117 138.871  1.00  0.00           C
ATOM   6304  CB  ALA A 399      37.425  14.567 138.421  1.00  0.00           C
ATOM   6308  C   ALA A 399      39.765  14.177 137.681  1.00  0.00           C
ATOM   6309  O   ALA A 399      39.785  13.267 136.861  1.00  0.00           O
ATOM   6310  N   VAL A 400      40.604  15.217 137.611  1.00  0.00           N
ATOM   6312  CA  VAL A 400      41.574  15.417 136.551  1.00  0.00           C
ATOM   6314  CB  VAL A 400      41.064  16.237 135.361  1.00  0.00           C
ATOM   6316  CG1 VAL A 400      39.855  15.557 134.691  1.00  0.00           C
ATOM   6320  CG2 VAL A 400      40.724  17.677 135.801  1.00  0.00           C
ATOM   6324  C   VAL A 400      42.804  16.087 137.151  1.00  0.00           C
ATOM   6325  O   VAL A 400      42.815  16.517 138.301  1.00  0.00           O
ATOM   6326  N   SER A 401      43.884  16.187 136.351  1.00  0.00           N
ATOM   6328  CA  SER A 401      45.114  16.847 136.751  1.00  0.00           C
ATOM   6330  CB  SER A 401      46.364  16.317 136.001  1.00  0.00           C
ATOM   6333  OG  SER A 401      46.444  16.747 134.641  1.00  0.00           O
ATOM   6335  C   SER A 401      45.014  18.357 136.581  1.00  0.00           C
ATOM   6336  O   SER A 401      44.024  18.917 136.101  1.00  0.00           O
ATOM   6337  N   TYR A 402      46.075  19.097 136.961  1.00  0.00           N
ATOM   6339  CA  TYR A 402      46.124  20.538 136.781  1.00  0.00           C
ATOM   6341  CB  TYR A 402      47.114  21.167 137.791  1.00  0.00           C
ATOM   6344  CG  TYR A 402      47.005  22.677 137.821  1.00  0.00           C
ATOM   6345  CD1 TYR A 402      45.864  23.278 138.371  1.00  0.00           C
ATOM   6347  CE1 TYR A 402      45.714  24.667 138.401  1.00  0.00           C
ATOM   6349  CZ  TYR A 402      46.694  25.478 137.821  1.00  0.00           C
ATOM   6350  OH  TYR A 402      46.484  26.868 137.751  1.00  0.00           O
ATOM   6352  CD2 TYR A 402      48.014  23.507 137.301  1.00  0.00           C
ATOM   6354  CE2 TYR A 402      47.855  24.907 137.291  1.00  0.00           C
ATOM   6356  C   TYR A 402      46.514  20.907 135.341  1.00  0.00           C
ATOM   6357  O   TYR A 402      46.374  22.047 134.921  1.00  0.00           O
ATOM   6358  N   LEU A 403      46.964  19.937 134.511  1.00  0.00           N
ATOM   6360  CA  LEU A 403      47.254  20.217 133.111  1.00  0.00           C
ATOM   6362  CB  LEU A 403      47.904  19.007 132.401  1.00  0.00           C
ATOM   6365  CG  LEU A 403      48.325  19.277 130.935  1.00  0.00           C
ATOM   6367  CD1 LEU A 403      49.394  20.387 130.805  1.00  0.00           C
ATOM   6371  CD2 LEU A 403      48.834  17.987 130.285  1.00  0.00           C
ATOM   6375  C   LEU A 403      46.035  20.697 132.321  1.00  0.00           C
ATOM   6376  O   LEU A 403      46.114  21.637 131.535  1.00  0.00           O
ATOM   6377  N   GLU A 404      44.864  20.077 132.581  1.00  0.00           N
ATOM   6379  CA  GLU A 404      43.585  20.527 132.071  1.00  0.00           C
ATOM   6381  CB  GLU A 404      42.444  19.597 132.581  1.00  0.00           C
ATOM   6384  CG  GLU A 404      42.405  18.167 131.961  1.00  0.00           C
ATOM   6387  CD  GLU A 404      41.745  18.087 130.585  1.00  0.00           C
ATOM   6388  OE1 GLU A 404      41.644  19.117 129.875  1.00  0.00           O
ATOM   6389  OE2 GLU A 404      41.315  16.967 130.205  1.00  0.00           O
ATOM   6390  C   GLU A 404      43.274  21.977 132.461  1.00  0.00           C
ATOM   6391  O   GLU A 404      42.864  22.757 131.611  1.00  0.00           O
ATOM   6392  N   VAL A 405      43.515  22.397 133.731  1.00  0.00           N
ATOM   6394  CA  VAL A 405      43.395  23.807 134.141  1.00  0.00           C
ATOM   6396  CB  VAL A 405      43.624  24.077 135.621  1.00  0.00           C
ATOM   6398  CG1 VAL A 405      43.484  25.587 135.921  1.00  0.00           C
ATOM   6402  CG2 VAL A 405      42.574  23.337 136.471  1.00  0.00           C
ATOM   6406  C   VAL A 405      44.334  24.707 133.351  1.00  0.00           C
ATOM   6407  O   VAL A 405      43.925  25.717 132.771  1.00  0.00           O
ATOM   6408  N   LEU A 406      45.604  24.287 133.261  1.00  0.00           N
ATOM   6410  CA  LEU A 406      46.654  24.997 132.601  1.00  0.00           C
ATOM   6412  CB  LEU A 406      47.954  24.198 132.851  1.00  0.00           C
ATOM   6415  CG  LEU A 406      49.264  24.888 132.441  1.00  0.00           C
ATOM   6417  CD1 LEU A 406      49.544  26.108 133.331  1.00  0.00           C
ATOM   6421  CD2 LEU A 406      50.415  23.877 132.531  1.00  0.00           C
ATOM   6425  C   LEU A 406      46.444  25.227 131.105  1.00  0.00           C
ATOM   6426  O   LEU A 406      46.644  26.337 130.625  1.00  0.00           O
ATOM   6427  N   ASP A 407      46.024  24.198 130.325  1.00  0.00           N
ATOM   6429  CA  ASP A 407      45.864  24.387 128.895  1.00  0.00           C
ATOM   6431  CB  ASP A 407      45.864  23.067 128.095  1.00  0.00           C
ATOM   6434  CG  ASP A 407      46.394  23.278 126.675  1.00  0.00           C
ATOM   6435  OD1 ASP A 407      47.475  23.897 126.495  1.00  0.00           O
ATOM   6436  OD2 ASP A 407      45.765  22.727 125.735  1.00  0.00           O
ATOM   6437  C   ASP A 407      44.704  25.307 128.505  1.00  0.00           C
ATOM   6438  O   ASP A 407      44.895  26.177 127.655  1.00  0.00           O
ATOM   6439  N   ALA A 408      43.504  25.217 129.145  1.00  0.00           N
ATOM   6441  CA  ALA A 408      42.484  26.237 128.885  1.00  0.00           C
ATOM   6443  CB  ALA A 408      41.044  25.967 129.365  1.00  0.00           C
ATOM   6447  C   ALA A 408      42.915  27.647 129.275  1.00  0.00           C
ATOM   6448  O   ALA A 408      42.644  28.587 128.535  1.00  0.00           O
ATOM   6449  N   GLU A 409      43.664  27.827 130.395  1.00  0.00           N
ATOM   6451  CA  GLU A 409      44.254  29.107 130.755  1.00  0.00           C
ATOM   6453  CB  GLU A 409      44.995  29.057 132.131  1.00  0.00           C
ATOM   6456  CG  GLU A 409      44.065  29.037 133.391  1.00  0.00           C
ATOM   6459  CD  GLU A 409      44.744  29.087 134.781  1.00  0.00           C
ATOM   6460  OE1 GLU A 409      45.565  28.217 135.151  1.00  0.00           O
ATOM   6461  OE2 GLU A 409      44.344  29.997 135.561  1.00  0.00           O
ATOM   6462  C   GLU A 409      45.155  29.677 129.635  1.00  0.00           C
ATOM   6463  O   GLU A 409      44.944  30.807 129.185  1.00  0.00           O
ATOM   6464  N   ARG A 410      46.085  28.847 129.085  1.00  0.00           N
ATOM   6466  CA  ARG A 410      46.904  29.167 127.915  1.00  0.00           C
ATOM   6468  CB  ARG A 410      47.874  28.017 127.565  1.00  0.00           C
ATOM   6471  CG  ARG A 410      48.975  27.637 128.575  1.00  0.00           C
ATOM   6474  CD  ARG A 410      49.995  26.707 127.915  1.00  0.00           C
ATOM   6477  NE  ARG A 410      50.604  25.767 128.915  1.00  0.00           N
ATOM   6479  CZ  ARG A 410      50.594  24.447 128.775  1.00  0.00           C
ATOM   6480  NH1 ARG A 410      49.835  23.797 127.925  1.00  0.00           N
ATOM   6483  NH2 ARG A 410      51.414  23.697 129.485  1.00  0.00           N
ATOM   6486  C   ARG A 410      46.124  29.438 126.635  1.00  0.00           C
ATOM   6487  O   ARG A 410      46.355  30.397 125.895  1.00  0.00           O
ATOM   6488  N   SER A 411      45.144  28.557 126.325  1.00  0.00           N
ATOM   6490  CA  SER A 411      44.254  28.677 125.185  1.00  0.00           C
ATOM   6492  CB  SER A 411      43.224  27.507 125.165  1.00  0.00           C
ATOM   6495  OG  SER A 411      43.844  26.287 124.795  1.00  0.00           O
ATOM   6497  C   SER A 411      43.424  29.937 125.175  1.00  0.00           C
ATOM   6498  O   SER A 411      43.344  30.637 124.175  1.00  0.00           O
ATOM   6499  N   LEU A 412      42.794  30.227 126.325  1.00  0.00           N
ATOM   6501  CA  LEU A 412      41.954  31.368 126.565  1.00  0.00           C
ATOM   6503  CB  LEU A 412      41.355  31.197 127.975  1.00  0.00           C
ATOM   6506  CG  LEU A 412      40.374  32.257 128.465  1.00  0.00           C
ATOM   6508  CD1 LEU A 412      39.214  32.447 127.485  1.00  0.00           C
ATOM   6512  CD2 LEU A 412      39.835  31.837 129.835  1.00  0.00           C
ATOM   6516  C   LEU A 412      42.684  32.677 126.415  1.00  0.00           C
ATOM   6517  O   LEU A 412      42.274  33.548 125.645  1.00  0.00           O
ATOM   6518  N   PHE A 413      43.874  32.807 127.055  1.00  0.00           N
ATOM   6520  CA  PHE A 413      44.715  33.987 126.935  1.00  0.00           C
ATOM   6522  CB  PHE A 413      45.905  33.887 127.935  1.00  0.00           C
ATOM   6525  CG  PHE A 413      46.805  35.107 127.955  1.00  0.00           C
ATOM   6526  CD1 PHE A 413      46.285  36.408 127.795  1.00  0.00           C
ATOM   6528  CE1 PHE A 413      47.114  37.528 127.855  1.00  0.00           C
ATOM   6530  CZ  PHE A 413      48.484  37.368 128.085  1.00  0.00           C
ATOM   6532  CD2 PHE A 413      48.185  34.967 128.205  1.00  0.00           C
ATOM   6534  CE2 PHE A 413      49.014  36.087 128.275  1.00  0.00           C
ATOM   6536  C   PHE A 413      45.194  34.237 125.505  1.00  0.00           C
ATOM   6537  O   PHE A 413      45.134  35.357 124.985  1.00  0.00           O
ATOM   6538  N   ALA A 414      45.615  33.167 124.795  1.00  0.00           N
ATOM   6540  CA  ALA A 414      45.965  33.217 123.385  1.00  0.00           C
ATOM   6542  CB  ALA A 414      46.504  31.837 122.965  1.00  0.00           C
ATOM   6546  C   ALA A 414      44.814  33.627 122.475  1.00  0.00           C
ATOM   6547  O   ALA A 414      44.984  34.397 121.525  1.00  0.00           O
ATOM   6548  N   THR A 415      43.594  33.118 122.725  1.00  0.00           N
ATOM   6550  CA  THR A 415      42.405  33.577 122.005  1.00  0.00           C
ATOM   6552  CB  THR A 415      41.184  32.707 122.295  1.00  0.00           C
ATOM   6554  OG1 THR A 415      41.384  31.438 121.695  1.00  0.00           O
ATOM   6556  CG2 THR A 415      39.905  33.257 121.665  1.00  0.00           C
ATOM   6560  C   THR A 415      42.075  35.047 122.195  1.00  0.00           C
ATOM   6561  O   THR A 415      41.794  35.757 121.225  1.00  0.00           O
ATOM   6562  N   ARG A 416      42.155  35.577 123.445  1.00  0.00           N
ATOM   6564  CA  ARG A 416      41.974  37.007 123.715  1.00  0.00           C
ATOM   6566  CB  ARG A 416      42.114  37.317 125.225  1.00  0.00           C
ATOM   6569  CG  ARG A 416      41.024  36.697 126.105  1.00  0.00           C
ATOM   6572  CD  ARG A 416      41.155  37.097 127.575  1.00  0.00           C
ATOM   6575  NE  ARG A 416      40.654  38.497 127.695  1.00  0.00           N
ATOM   6577  CZ  ARG A 416      40.844  39.257 128.765  1.00  0.00           C
ATOM   6578  NH1 ARG A 416      41.544  38.938 129.825  1.00  0.00           N
ATOM   6581  NH2 ARG A 416      40.254  40.438 128.735  1.00  0.00           N
ATOM   6584  C   ARG A 416      42.934  37.927 122.975  1.00  0.00           C
ATOM   6585  O   ARG A 416      42.514  38.917 122.385  1.00  0.00           O
ATOM   6586  N   GLN A 417      44.235  37.588 122.965  1.00  0.00           N
ATOM   6588  CA  GLN A 417      45.254  38.297 122.215  1.00  0.00           C
ATOM   6590  CB  GLN A 417      46.624  37.627 122.465  1.00  0.00           C
ATOM   6593  CG  GLN A 417      47.204  37.837 123.875  1.00  0.00           C
ATOM   6596  CD  GLN A 417      48.484  36.997 124.035  1.00  0.00           C
ATOM   6597  OE1 GLN A 417      49.544  37.317 123.495  1.00  0.00           O
ATOM   6598  NE2 GLN A 417      48.375  35.877 124.795  1.00  0.00           N
ATOM   6601  C   GLN A 417      45.004  38.317 120.715  1.00  0.00           C
ATOM   6602  O   GLN A 417      45.084  39.368 120.075  1.00  0.00           O
ATOM   6603  N   THR A 418      44.645  37.158 120.125  1.00  0.00           N
ATOM   6605  CA  THR A 418      44.315  36.987 118.705  1.00  0.00           C
ATOM   6607  CB  THR A 418      43.995  35.528 118.355  1.00  0.00           C
ATOM   6609  OG1 THR A 418      45.155  34.717 118.425  1.00  0.00           O
ATOM   6611  CG2 THR A 418      43.465  35.337 116.915  1.00  0.00           C
ATOM   6615  C   THR A 418      43.144  37.868 118.305  1.00  0.00           C
ATOM   6616  O   THR A 418      43.104  38.467 117.235  1.00  0.00           O
ATOM   6617  N   LEU A 419      42.125  37.947 119.195  1.00  0.00           N
ATOM   6619  CA  LEU A 419      40.895  38.677 118.975  1.00  0.00           C
ATOM   6621  CB  LEU A 419      39.905  38.267 120.085  1.00  0.00           C
ATOM   6624  CG  LEU A 419      38.424  38.478 119.765  1.00  0.00           C
ATOM   6626  CD1 LEU A 419      38.074  37.978 118.345  1.00  0.00           C
ATOM   6630  CD2 LEU A 419      37.584  37.707 120.795  1.00  0.00           C
ATOM   6634  C   LEU A 419      41.064  40.188 118.885  1.00  0.00           C
ATOM   6635  O   LEU A 419      40.464  40.868 118.045  1.00  0.00           O
ATOM   6636  N   LEU A 420      41.935  40.757 119.745  1.00  0.00           N
ATOM   6638  CA  LEU A 420      42.444  42.107 119.645  1.00  0.00           C
ATOM   6640  CB  LEU A 420      43.375  42.428 120.835  1.00  0.00           C
ATOM   6643  CG  LEU A 420      42.734  42.407 122.235  1.00  0.00           C
ATOM   6645  CD1 LEU A 420      43.815  42.697 123.285  1.00  0.00           C
ATOM   6649  CD2 LEU A 420      41.584  43.417 122.365  1.00  0.00           C
ATOM   6653  C   LEU A 420      43.204  42.388 118.345  1.00  0.00           C
ATOM   6654  O   LEU A 420      42.904  43.377 117.675  1.00  0.00           O
ATOM   6655  N   ASP A 421      44.134  41.487 117.945  1.00  0.00           N
ATOM   6657  CA  ASP A 421      44.874  41.557 116.685  1.00  0.00           C
ATOM   6659  CB  ASP A 421      45.905  40.397 116.605  1.00  0.00           C
ATOM   6662  CG  ASP A 421      47.075  40.588 117.565  1.00  0.00           C
ATOM   6663  OD1 ASP A 421      47.504  41.747 117.765  1.00  0.00           O
ATOM   6664  OD2 ASP A 421      47.664  39.557 117.995  1.00  0.00           O
ATOM   6665  C   ASP A 421      43.964  41.528 115.455  1.00  0.00           C
ATOM   6666  O   ASP A 421      44.084  42.358 114.545  1.00  0.00           O
ATOM   6667  N   LEU A 422      42.974  40.597 115.425  1.00  0.00           N
ATOM   6669  CA  LEU A 422      41.935  40.518 114.405  1.00  0.00           C
ATOM   6671  CB  LEU A 422      41.024  39.287 114.625  1.00  0.00           C
ATOM   6674  CG  LEU A 422      41.675  37.927 114.315  1.00  0.00           C
ATOM   6676  CD1 LEU A 422      40.724  36.787 114.735  1.00  0.00           C
ATOM   6680  CD2 LEU A 422      42.044  37.798 112.835  1.00  0.00           C
ATOM   6684  C   LEU A 422      41.035  41.737 114.315  1.00  0.00           C
ATOM   6685  O   LEU A 422      40.745  42.247 113.235  1.00  0.00           O
ATOM   6686  N   ASN A 423      40.574  42.277 115.445  1.00  0.00           N
ATOM   6688  CA  ASN A 423      39.874  43.537 115.475  1.00  0.00           C
ATOM   6690  CB  ASN A 423      39.375  43.827 116.895  1.00  0.00           C
ATOM   6693  CG  ASN A 423      37.974  43.267 117.045  1.00  0.00           C
ATOM   6694  OD1 ASN A 423      37.704  42.087 117.265  1.00  0.00           O
ATOM   6695  ND2 ASN A 423      36.984  44.177 116.935  1.00  0.00           N
ATOM   6698  C   ASN A 423      40.695  44.727 114.985  1.00  0.00           C
ATOM   6699  O   ASN A 423      40.164  45.577 114.265  1.00  0.00           O
ATOM   6700  N   TYR A 424      41.995  44.787 115.325  1.00  0.00           N
ATOM   6702  CA  TYR A 424      42.934  45.747 114.775  1.00  0.00           C
ATOM   6704  CB  TYR A 424      44.284  45.697 115.545  1.00  0.00           C
ATOM   6707  CG  TYR A 424      45.344  46.518 114.855  1.00  0.00           C
ATOM   6708  CD1 TYR A 424      45.245  47.917 114.865  1.00  0.00           C
ATOM   6710  CE1 TYR A 424      46.114  48.677 114.085  1.00  0.00           C
ATOM   6712  CZ  TYR A 424      47.125  48.077 113.345  1.00  0.00           C
ATOM   6713  OH  TYR A 424      47.915  48.927 112.545  1.00  0.00           O
ATOM   6715  CD2 TYR A 424      46.355  45.897 114.095  1.00  0.00           C
ATOM   6717  CE2 TYR A 424      47.244  46.677 113.335  1.00  0.00           C
ATOM   6719  C   TYR A 424      43.094  45.627 113.255  1.00  0.00           C
ATOM   6720  O   TYR A 424      43.024  46.618 112.525  1.00  0.00           O
ATOM   6721  N   ALA A 425      43.214  44.377 112.755  1.00  0.00           N
ATOM   6723  CA  ALA A 425      43.234  44.057 111.345  1.00  0.00           C
ATOM   6725  CB  ALA A 425      43.364  42.528 111.185  1.00  0.00           C
ATOM   6729  C   ALA A 425      41.984  44.537 110.625  1.00  0.00           C
ATOM   6730  O   ALA A 425      42.034  45.097 109.535  1.00  0.00           O
ATOM   6731  N   ARG A 426      40.804  44.357 111.235  1.00  0.00           N
ATOM   6733  CA  ARG A 426      39.565  44.878 110.705  1.00  0.00           C
ATOM   6735  CB  ARG A 426      38.364  44.327 111.495  1.00  0.00           C
ATOM   6738  CG  ARG A 426      37.005  44.857 111.025  1.00  0.00           C
ATOM   6741  CD  ARG A 426      35.835  43.947 111.385  1.00  0.00           C
ATOM   6744  NE  ARG A 426      35.804  43.927 112.875  1.00  0.00           N
ATOM   6746  CZ  ARG A 426      34.765  43.568 113.615  1.00  0.00           C
ATOM   6747  NH1 ARG A 426      33.605  43.167 113.145  1.00  0.00           N
ATOM   6750  NH2 ARG A 426      34.895  43.647 114.915  1.00  0.00           N
ATOM   6753  C   ARG A 426      39.464  46.397 110.565  1.00  0.00           C
ATOM   6754  O   ARG A 426      39.105  46.897 109.495  1.00  0.00           O
ATOM   6755  N   GLN A 427      39.855  47.178 111.595  1.00  0.00           N
ATOM   6757  CA  GLN A 427      39.874  48.638 111.495  1.00  0.00           C
ATOM   6759  CB  GLN A 427      40.024  49.377 112.855  1.00  0.00           C
ATOM   6762  CG  GLN A 427      41.064  48.838 113.865  1.00  0.00           C
ATOM   6765  CD  GLN A 427      40.714  49.197 115.325  1.00  0.00           C
ATOM   6766  OE1 GLN A 427      39.634  49.688 115.635  1.00  0.00           O
ATOM   6767  NE2 GLN A 427      41.644  48.908 116.255  1.00  0.00           N
ATOM   6770  C   GLN A 427      40.835  49.158 110.445  1.00  0.00           C
ATOM   6771  O   GLN A 427      40.495  50.028 109.645  1.00  0.00           O
ATOM   6772  N   VAL A 428      42.044  48.558 110.385  1.00  0.00           N
ATOM   6774  CA  VAL A 428      43.044  48.827 109.365  1.00  0.00           C
ATOM   6776  CB  VAL A 428      44.324  48.007 109.555  1.00  0.00           C
ATOM   6778  CG1 VAL A 428      45.304  48.127 108.365  1.00  0.00           C
ATOM   6782  CG2 VAL A 428      45.065  48.477 110.815  1.00  0.00           C
ATOM   6786  C   VAL A 428      42.495  48.547 107.995  1.00  0.00           C
ATOM   6787  O   VAL A 428      42.554  49.377 107.095  1.00  0.00           O
ATOM   6788  N   ASN A 429      41.844  47.388 107.805  1.00  0.00           N
ATOM   6790  CA  ASN A 429      41.225  47.027 106.575  1.00  0.00           C
ATOM   6792  CB  ASN A 429      40.835  45.537 106.725  1.00  0.00           C
ATOM   6795  CG  ASN A 429      40.204  44.958 105.485  1.00  0.00           C
ATOM   6796  OD1 ASN A 429      39.124  44.368 105.545  1.00  0.00           O
ATOM   6797  ND2 ASN A 429      40.895  45.138 104.335  1.00  0.00           N
ATOM   6800  C   ASN A 429      40.094  47.967 106.105  1.00  0.00           C
ATOM   6801  O   ASN A 429      40.014  48.317 104.935  1.00  0.00           O
ATOM   6802  N   GLU A 430      39.235  48.447 107.025  1.00  0.00           N
ATOM   6804  CA  GLU A 430      38.245  49.487 106.745  1.00  0.00           C
ATOM   6806  CB  GLU A 430      37.335  49.688 107.975  1.00  0.00           C
ATOM   6809  CG  GLU A 430      36.324  48.547 108.235  1.00  0.00           C
ATOM   6812  CD  GLU A 430      35.234  48.438 107.185  1.00  0.00           C
ATOM   6813  OE1 GLU A 430      34.734  49.478 106.685  1.00  0.00           O
ATOM   6814  OE2 GLU A 430      34.814  47.287 106.855  1.00  0.00           O
ATOM   6815  C   GLU A 430      38.834  50.837 106.315  1.00  0.00           C
ATOM   6816  O   GLU A 430      38.405  51.447 105.345  1.00  0.00           O
ATOM   6817  N   ILE A 431      39.905  51.307 107.005  1.00  0.00           N
ATOM   6819  CA  ILE A 431      40.704  52.458 106.605  1.00  0.00           C
ATOM   6821  CB  ILE A 431      41.704  52.827 107.695  1.00  0.00           C
ATOM   6823  CG2 ILE A 431      42.704  53.908 107.235  1.00  0.00           C
ATOM   6827  CG1 ILE A 431      41.004  53.287 108.975  1.00  0.00           C
ATOM   6830  CD  ILE A 431      41.894  53.087 110.205  1.00  0.00           C
ATOM   6834  C   ILE A 431      41.384  52.277 105.255  1.00  0.00           C
ATOM   6835  O   ILE A 431      41.374  53.177 104.405  1.00  0.00           O
ATOM   6836  N   SER A 432      41.954  51.087 104.975  1.00  0.00           N
ATOM   6838  CA  SER A 432      42.554  50.787 103.685  1.00  0.00           C
ATOM   6840  CB  SER A 432      43.125  49.337 103.605  1.00  0.00           C
ATOM   6843  OG  SER A 432      44.254  49.188 104.455  1.00  0.00           O
ATOM   6845  C   SER A 432      41.574  50.917 102.545  1.00  0.00           C
ATOM   6846  O   SER A 432      41.844  51.607 101.565  1.00  0.00           O
ATOM   6847  N   LEU A 433      40.384  50.298 102.725  1.00  0.00           N
ATOM   6849  CA  LEU A 433      39.274  50.357 101.795  1.00  0.00           C
ATOM   6851  CB  LEU A 433      38.154  49.467 102.355  1.00  0.00           C
ATOM   6854  CG  LEU A 433      36.914  49.337 101.455  1.00  0.00           C
ATOM   6856  CD1 LEU A 433      37.234  48.727 100.085  1.00  0.00           C
ATOM   6860  CD2 LEU A 433      35.875  48.488 102.165  1.00  0.00           C
ATOM   6864  C   LEU A 433      38.725  51.757 101.555  1.00  0.00           C
ATOM   6865  O   LEU A 433      38.554  52.197 100.425  1.00  0.00           O
ATOM   6866  N   TYR A 434      38.524  52.528 102.635  1.00  0.00           N
ATOM   6868  CA  TYR A 434      38.125  53.927 102.615  1.00  0.00           C
ATOM   6870  CB  TYR A 434      37.915  54.377 104.085  1.00  0.00           C
ATOM   6873  CG  TYR A 434      37.714  55.858 104.235  1.00  0.00           C
ATOM   6874  CD1 TYR A 434      36.475  56.427 103.935  1.00  0.00           C
ATOM   6876  CE1 TYR A 434      36.294  57.817 104.005  1.00  0.00           C
ATOM   6878  CZ  TYR A 434      37.364  58.628 104.385  1.00  0.00           C
ATOM   6879  OH  TYR A 434      37.215  60.018 104.335  1.00  0.00           O
ATOM   6881  CD2 TYR A 434      38.774  56.688 104.645  1.00  0.00           C
ATOM   6883  CE2 TYR A 434      38.594  58.067 104.725  1.00  0.00           C
ATOM   6885  C   TYR A 434      39.084  54.857 101.855  1.00  0.00           C
ATOM   6886  O   TYR A 434      38.664  55.777 101.155  1.00  0.00           O
ATOM   6887  N   THR A 435      40.394  54.618 102.005  1.00  0.00           N
ATOM   6889  CA  THR A 435      41.475  55.317 101.315  1.00  0.00           C
ATOM   6891  CB  THR A 435      42.794  55.138 102.095  1.00  0.00           C
ATOM   6893  OG1 THR A 435      42.694  55.647 103.425  1.00  0.00           O
ATOM   6895  CG2 THR A 435      43.995  55.868 101.475  1.00  0.00           C
ATOM   6899  C   THR A 435      41.654  54.847  99.865  1.00  0.00           C
ATOM   6900  O   THR A 435      42.304  55.517  99.065  1.00  0.00           O
ATOM   6901  N   ALA A 436      41.094  53.688  99.475  1.00  0.00           N
ATOM   6903  CA  ALA A 436      41.374  53.057  98.185  1.00  0.00           C
ATOM   6905  CB  ALA A 436      41.535  51.528  98.385  1.00  0.00           C
ATOM   6909  C   ALA A 436      40.294  53.277  97.135  1.00  0.00           C
ATOM   6910  O   ALA A 436      40.474  52.857  95.985  1.00  0.00           O
ATOM   6911  N   LEU A 437      39.184  53.927  97.525  1.00  0.00           N
ATOM   6913  CA  LEU A 437      38.084  54.298  96.675  1.00  0.00           C
ATOM   6915  CB  LEU A 437      36.745  54.048  97.435  1.00  0.00           C
ATOM   6918  CG  LEU A 437      36.464  52.557  97.725  1.00  0.00           C
ATOM   6920  CD1 LEU A 437      35.444  52.357  98.855  1.00  0.00           C
ATOM   6924  CD2 LEU A 437      36.024  51.847  96.425  1.00  0.00           C
ATOM   6928  C   LEU A 437      38.234  55.767  96.215  1.00  0.00           C
ATOM   6929  OT1 LEU A 437      39.324  56.097  95.665  1.00  0.00           O
ATOM   6930  OT2 LEU A 437      37.274  56.567  96.385  1.00  0.00           O
ATOM   6931  NH3 POPEB 438     115.560  72.427  63.025  1.00  0.00           N
ATOM   6935  C12 POPEB 438     116.059  71.137  63.615  1.00  0.00           C
ATOM   6938  C11 POPEB 438     114.925  70.118  63.635  1.00  0.00           C
ATOM   6941  P   POPEB 438     114.365  67.747  64.425  1.00  0.00           P
ATOM   6942  O13 POPEB 438     114.995  66.487  64.855  1.00  0.00           O
ATOM   6943  O14 POPEB 438     113.395  68.378  65.365  1.00  0.00           O
ATOM   6944  O11 POPEB 438     113.554  67.507  63.075  1.00  0.00           O
ATOM   6945  O12 POPEB 438     115.429  68.818  63.965  1.00  0.00           O
ATOM   6946  C1  POPEB 438     113.884  66.357  62.265  1.00  0.00           C
ATOM   6949  C2  POPEB 438     113.815  66.697  60.755  1.00  0.00           C
ATOM   6951  O21 POPEB 438     114.145  65.507  60.015  1.00  0.00           O
ATOM   6952  C21 POPEB 438     113.725  65.528  58.765  1.00  0.00           C
ATOM   6953  O22 POPEB 438     112.934  66.347  58.285  1.00  0.00           O
ATOM   6954  C22 POPEB 438     114.374  64.427  57.945  1.00  0.00           C
ATOM   6957  C3  POPEB 438     114.804  67.848  60.385  1.00  0.00           C
ATOM   6960  O31 POPEB 438     114.334  68.688  59.285  1.00  0.00           O
ATOM   6961  C31 POPEB 438     115.024  68.577  58.125  1.00  0.00           C
ATOM   6962  O32 POPEB 438     115.869  67.737  57.915  1.00  0.00           O
ATOM   6963  C32 POPEB 438     114.664  69.677  57.145  1.00  0.00           C
ATOM   6966  C23 POPEB 438     114.245  64.717  56.435  1.00  0.00           C
ATOM   6969  C24 POPEB 438     112.925  64.207  55.825  1.00  0.00           C
ATOM   6972  C25 POPEB 438     112.774  64.548  54.335  1.00  0.00           C
ATOM   6975  C26 POPEB 438     111.524  63.927  53.695  1.00  0.00           C
ATOM   6978  C27 POPEB 438     111.325  64.368  52.225  1.00  0.00           C
ATOM   6981  C28 POPEB 438     110.224  63.548  51.525  1.00  0.00           C
ATOM   6984  C29 POPEB 438     109.914  64.057  50.135  1.00  0.00           C
ATOM   6986 0C21 POPEB 438     110.134  63.438  48.955  1.00  0.00           C
ATOM   6988 1C21 POPEB 438     110.755  62.077  48.725  1.00  0.00           C
ATOM   6991 2C21 POPEB 438     109.765  61.037  48.175  1.00  0.00           C
ATOM   6994 3C21 POPEB 438     109.324  61.297  46.725  1.00  0.00           C
ATOM   6997 4C21 POPEB 438     108.574  60.097  46.125  1.00  0.00           C
ATOM   7000 5C21 POPEB 438     108.105  60.317  44.685  1.00  0.00           C
ATOM   7003 6C21 POPEB 438     106.855  61.198  44.585  1.00  0.00           C
ATOM   7006 7C21 POPEB 438     106.325  61.347  43.145  1.00  0.00           C
ATOM   7009 8C21 POPEB 438     104.884  61.847  43.085  1.00  0.00           C
ATOM   7013  C33 POPEB 438     114.324  69.127  55.735  1.00  0.00           C
ATOM   7016  C34 POPEB 438     114.404  70.208  54.645  1.00  0.00           C
ATOM   7019  C35 POPEB 438     113.504  69.967  53.415  1.00  0.00           C
ATOM   7022  C36 POPEB 438     113.844  68.698  52.625  1.00  0.00           C
ATOM   7025  C37 POPEB 438     112.925  68.518  51.415  1.00  0.00           C
ATOM   7028  C38 POPEB 438     113.325  67.338  50.515  1.00  0.00           C
ATOM   7031  C39 POPEB 438     112.435  67.198  49.285  1.00  0.00           C
ATOM   7034 0C31 POPEB 438     113.224  66.887  48.005  1.00  0.00           C
ATOM   7037 1C31 POPEB 438     112.365  66.927  46.735  1.00  0.00           C
ATOM   7040 2C31 POPEB 438     113.194  66.857  45.445  1.00  0.00           C
ATOM   7043 3C31 POPEB 438     113.924  65.517  45.235  1.00  0.00           C
ATOM   7046 4C31 POPEB 438     112.984  64.378  44.825  1.00  0.00           C
ATOM   7049 5C31 POPEB 438     113.655  63.007  44.885  1.00  0.00           C
ATOM   7052 6C31 POPEB 438     112.905  61.938  44.075  1.00  0.00           C
ATOM   7056  NH3 POPEC 439      52.725 107.367  27.785  1.00  0.00           N
ATOM   7060  C12 POPEC 439      51.914 106.128  27.545  1.00  0.00           C
ATOM   7063  C11 POPEC 439      52.714 104.857  27.925  1.00  0.00           C
ATOM   7066  P   POPEC 439      51.464 102.548  27.565  1.00  0.00           P
ATOM   7067  O13 POPEC 439      50.074 103.057  27.515  1.00  0.00           O
ATOM   7068  O14 POPEC 439      51.794 101.347  26.745  1.00  0.00           O
ATOM   7069  O11 POPEC 439      51.945 102.327  29.055  1.00  0.00           O
ATOM   7070  O12 POPEC 439      52.395 103.728  27.105  1.00  0.00           O
ATOM   7071  C1  POPEC 439      51.094 102.347  30.195  1.00  0.00           C
ATOM   7074  C2  POPEC 439      51.894 102.077  31.515  1.00  0.00           C
ATOM   7076  O21 POPEC 439      51.035 102.428  32.625  1.00  0.00           O
ATOM   7077  C21 POPEC 439      51.164 101.717  33.725  1.00  0.00           C
ATOM   7078  O22 POPEC 439      51.824 100.697  33.855  1.00  0.00           O
ATOM   7079  C22 POPEC 439      50.315 102.357  34.835  1.00  0.00           C
ATOM   7082  C3  POPEC 439      53.214 102.907  31.565  1.00  0.00           C
ATOM   7085  O31 POPEC 439      54.245 102.338  32.395  1.00  0.00           O
ATOM   7086  C31 POPEC 439      54.534 102.967  33.525  1.00  0.00           C
ATOM   7087  O32 POPEC 439      53.844 103.818  34.055  1.00  0.00           O
ATOM   7088  C32 POPEC 439      55.854 102.417  34.075  1.00  0.00           C
ATOM   7091  C23 POPEC 439      50.825 102.018  36.255  1.00  0.00           C
ATOM   7094  C24 POPEC 439      49.814 102.357  37.375  1.00  0.00           C
ATOM   7097  C25 POPEC 439      50.394 102.298  38.795  1.00  0.00           C
ATOM   7100  C26 POPEC 439      50.734 100.877  39.285  1.00  0.00           C
ATOM   7103  C27 POPEC 439      51.414 100.877  40.655  1.00  0.00           C
ATOM   7106  C28 POPEC 439      51.784  99.458  41.135  1.00  0.00           C
ATOM   7109  C29 POPEC 439      52.605  99.458  42.395  1.00  0.00           C
ATOM   7111 0C21 POPEC 439      52.114  99.447  43.655  1.00  0.00           C
ATOM   7113 1C21 POPEC 439      50.654  99.427  44.005  1.00  0.00           C
ATOM   7116 2C21 POPEC 439      50.404  99.098  45.495  1.00  0.00           C
ATOM   7119 3C21 POPEC 439      50.975  97.738  45.925  1.00  0.00           C
ATOM   7122 4C21 POPEC 439      50.105  97.067  46.985  1.00  0.00           C
ATOM   7125 5C21 POPEC 439      50.695  95.758  47.525  1.00  0.00           C
ATOM   7128 6C21 POPEC 439      51.904  95.947  48.455  1.00  0.00           C
ATOM   7131 7C21 POPEC 439      52.374  94.618  49.065  1.00  0.00           C
ATOM   7134 8C21 POPEC 439      53.475  94.767  50.105  1.00  0.00           C
ATOM   7138  C33 POPEC 439      56.495 103.327  35.155  1.00  0.00           C
ATOM   7141  C34 POPEC 439      55.825 103.197  36.525  1.00  0.00           C
ATOM   7144  C35 POPEC 439      56.574 103.918  37.665  1.00  0.00           C
ATOM   7147  C36 POPEC 439      56.134 103.427  39.055  1.00  0.00           C
ATOM   7150  C37 POPEC 439      56.945 104.027  40.205  1.00  0.00           C
ATOM   7153  C38 POPEC 439      56.794 103.268  41.535  1.00  0.00           C
ATOM   7156  C39 POPEC 439      55.374 103.268  42.115  1.00  0.00           C
ATOM   7159 0C31 POPEC 439      55.384 102.827  43.595  1.00  0.00           C
ATOM   7162 1C31 POPEC 439      53.975 102.697  44.195  1.00  0.00           C
ATOM   7165 2C31 POPEC 439      53.954 102.668  45.735  1.00  0.00           C
ATOM   7168 3C31 POPEC 439      54.954 101.698  46.395  1.00  0.00           C
ATOM   7171 4C31 POPEC 439      54.965 101.847  47.925  1.00  0.00           C
ATOM   7174 5C31 POPEC 439      56.114 101.088  48.615  1.00  0.00           C
ATOM   7177 6C31 POPEC 439      56.134 101.287  50.135  1.00  0.00           C
ATOM   7181  NH3 POPED 440      34.674 124.448  21.345  1.00  0.00           N
ATOM   7185  C12 POPED 440      34.895 125.617  22.255  1.00  0.00           C
ATOM   7188  C11 POPED 440      33.984 125.547  23.495  1.00  0.00           C
ATOM   7191  P   POPED 440      31.675 126.388  22.425  1.00  0.00           P
ATOM   7192  O13 POPED 440      30.464 125.667  21.985  1.00  0.00           O
ATOM   7193  O14 POPED 440      32.425 127.138  21.395  1.00  0.00           O
ATOM   7194  O11 POPED 440      31.174 127.398  23.545  1.00  0.00           O
ATOM   7195  O12 POPED 440      32.614 125.368  23.165  1.00  0.00           O
ATOM   7196  C1  POPED 440      31.774 127.608  24.805  1.00  0.00           C
ATOM   7199  C2  POPED 440      30.964 128.598  25.705  1.00  0.00           C
ATOM   7201  O21 POPED 440      30.755 128.027  27.015  1.00  0.00           O
ATOM   7202  C21 POPED 440      31.784 128.147  27.825  1.00  0.00           C
ATOM   7203  O22 POPED 440      32.824 128.728  27.585  1.00  0.00           O
ATOM   7204  C22 POPED 440      31.475 127.408  29.115  1.00  0.00           C
ATOM   7207  C3  POPED 440      29.554 129.008  25.175  1.00  0.00           C
ATOM   7210  O31 POPED 440      28.995 129.978  26.095  1.00  0.00           O
ATOM   7211  C31 POPED 440      27.675 129.978  26.235  1.00  0.00           C
ATOM   7212  O32 POPED 440      26.894 129.327  25.545  1.00  0.00           O
ATOM   7213  C32 POPED 440      27.265 130.868  27.425  1.00  0.00           C
ATOM   7216  C23 POPED 440      32.114 128.018  30.385  1.00  0.00           C
ATOM   7219  C24 POPED 440      32.995 126.987  31.105  1.00  0.00           C
ATOM   7222  C25 POPED 440      33.375 127.367  32.535  1.00  0.00           C
ATOM   7225  C26 POPED 440      33.954 126.178  33.305  1.00  0.00           C
ATOM   7228  C27 POPED 440      33.934 126.358  34.825  1.00  0.00           C
ATOM   7231  C28 POPED 440      35.184 125.748  35.485  1.00  0.00           C
ATOM   7234  C29 POPED 440      35.204 125.857  36.985  1.00  0.00           C
ATOM   7236 0C21 POPED 440      35.594 126.937  37.695  1.00  0.00           C
ATOM   7238 1C21 POPED 440      36.054 128.258  37.125  1.00  0.00           C
ATOM   7241 2C21 POPED 440      37.434 128.707  37.635  1.00  0.00           C
ATOM   7244 3C21 POPED 440      37.675 130.188  37.285  1.00  0.00           C
ATOM   7247 4C21 POPED 440      38.975 130.787  37.845  1.00  0.00           C
ATOM   7250 5C21 POPED 440      39.154 130.577  39.355  1.00  0.00           C
ATOM   7253 6C21 POPED 440      40.214 131.502  39.965  1.00  0.00           C
ATOM   7256 7C21 POPED 440      40.574 131.117  41.405  1.00  0.00           C
ATOM   7259 8C21 POPED 440      41.535 132.103  42.075  1.00  0.00           C
ATOM   7263  C33 POPED 440      26.405 130.138  28.495  1.00  0.00           C
ATOM   7266  C34 POPED 440      26.314 130.907  29.835  1.00  0.00           C
ATOM   7269  C35 POPED 440      25.434 130.217  30.885  1.00  0.00           C
ATOM   7272  C36 POPED 440      25.534 130.818  32.305  1.00  0.00           C
ATOM   7275  C37 POPED 440      24.394 130.378  33.235  1.00  0.00           C
ATOM   7278  C38 POPED 440      24.714 130.477  34.735  1.00  0.00           C
ATOM   7281  C39 POPED 440      25.184 131.853  35.235  1.00  0.00           C
ATOM   7284 0C31 POPED 440      25.364 131.853  36.765  1.00  0.00           C
ATOM   7287 1C31 POPED 440      25.884 133.182  37.325  1.00  0.00           C
ATOM   7290 2C31 POPED 440      26.065 133.193  38.855  1.00  0.00           C
ATOM   7293 3C31 POPED 440      26.794 131.963  39.415  1.00  0.00           C
ATOM   7296 4C31 POPED 440      27.395 132.142  40.805  1.00  0.00           C
ATOM   7299 5C31 POPED 440      28.304 130.968  41.195  1.00  0.00           C
ATOM   7302 6C31 POPED 440      29.074 131.168  42.495  1.00  0.00           C
ATOM   7306  NH3 POPEE 441      31.434   6.787  22.145  1.00  0.00           N
ATOM   7310  C12 POPEE 441      30.774   6.557  20.815  1.00  0.00           C
ATOM   7313  C11 POPEE 441      30.625   7.867  20.015  1.00  0.00           C
ATOM   7316  P   POPEE 441      28.414   9.287  20.495  1.00  0.00           P
ATOM   7317  O13 POPEE 441      29.105  10.587  20.305  1.00  0.00           O
ATOM   7318  O14 POPEE 441      26.995   9.287  20.075  1.00  0.00           O
ATOM   7319  O11 POPEE 441      28.524   8.917  22.045  1.00  0.00           O
ATOM   7320  O12 POPEE 441      29.245   8.157  19.795  1.00  0.00           O
ATOM   7321  C1  POPEE 441      27.325   8.377  22.625  1.00  0.00           C
ATOM   7324  C2  POPEE 441      27.514   7.827  24.065  1.00  0.00           C
ATOM   7326  O21 POPEE 441      27.535   8.927  24.985  1.00  0.00           O
ATOM   7327  C21 POPEE 441      28.604   9.577  25.305  1.00  0.00           C
ATOM   7328  O22 POPEE 441      29.765   9.357  24.965  1.00  0.00           O
ATOM   7329  C22 POPEE 441      28.234  10.727  26.245  1.00  0.00           C
ATOM   7332  C3  POPEE 441      28.674   6.787  24.135  1.00  0.00           C
ATOM   7335  O31 POPEE 441      28.754   6.087  25.385  1.00  0.00           O
ATOM   7336  C31 POPEE 441      29.975   5.757  25.815  1.00  0.00           C
ATOM   7337  O32 POPEE 441      31.004   6.347  25.495  1.00  0.00           O
ATOM   7338  C32 POPEE 441      29.804   4.537  26.735  1.00  0.00           C
ATOM   7341  C23 POPEE 441      28.405  10.287  27.705  1.00  0.00           C
ATOM   7344  C24 POPEE 441      28.284  11.457  28.695  1.00  0.00           C
ATOM   7347  C25 POPEE 441      28.494  10.997  30.145  1.00  0.00           C
ATOM   7350  C26 POPEE 441      28.304  12.127  31.155  1.00  0.00           C
ATOM   7353  C27 POPEE 441      28.515  11.657  32.605  1.00  0.00           C
ATOM   7356  C28 POPEE 441      27.954  12.687  33.605  1.00  0.00           C
ATOM   7359  C29 POPEE 441      28.174  12.287  35.055  1.00  0.00           C
ATOM   7361 0C21 POPEE 441      28.624  13.087  36.035  1.00  0.00           C
ATOM   7363 1C21 POPEE 441      29.004  14.537  35.905  1.00  0.00           C
ATOM   7366 2C21 POPEE 441      27.864  15.517  36.255  1.00  0.00           C
ATOM   7369 3C21 POPEE 441      28.004  16.097  37.665  1.00  0.00           C
ATOM   7372 4C21 POPEE 441      26.954  17.147  38.045  1.00  0.00           C
ATOM   7375 5C21 POPEE 441      27.114  17.757  39.445  1.00  0.00           C
ATOM   7378 6C21 POPEE 441      26.854  16.807  40.625  1.00  0.00           C
ATOM   7381 7C21 POPEE 441      26.644  17.577  41.945  1.00  0.00           C
ATOM   7384 8C21 POPEE 441      26.444  16.688  43.175  1.00  0.00           C
ATOM   7388  C33 POPEE 441      31.114   4.057  27.395  1.00  0.00           C
ATOM   7391  C34 POPEE 441      30.914   2.927  28.415  1.00  0.00           C
ATOM   7394  C35 POPEE 441      30.344   3.397  29.755  1.00  0.00           C
ATOM   7397  C36 POPEE 441      30.225   2.242  30.755  1.00  0.00           C
ATOM   7400  C37 POPEE 441      29.655   2.677  32.105  1.00  0.00           C
ATOM   7403  C38 POPEE 441      29.365   1.472  33.015  1.00  0.00           C
ATOM   7406  C39 POPEE 441      28.884   1.892  34.405  1.00  0.00           C
ATOM   7409 0C31 POPEE 441      30.035   2.272  35.335  1.00  0.00           C
ATOM   7412 1C31 POPEE 441      29.565   2.697  36.725  1.00  0.00           C
ATOM   7415 2C31 POPEE 441      30.734   2.897  37.705  1.00  0.00           C
ATOM   7418 3C31 POPEE 441      31.654   4.077  37.345  1.00  0.00           C
ATOM   7421 4C31 POPEE 441      33.134   3.717  37.485  1.00  0.00           C
ATOM   7424 5C31 POPEE 441      34.065   4.887  37.135  1.00  0.00           C
ATOM   7427 6C31 POPEE 441      35.485   4.727  37.705  1.00  0.00           C
ATOM   7431  NH3 POPEF 442      32.344  69.018  27.855  1.00  0.00           N
ATOM   7435  C12 POPEF 442      33.255  67.838  27.615  1.00  0.00           C
ATOM   7438  C11 POPEF 442      33.364  67.497  26.115  1.00  0.00           C
ATOM   7441  P   POPEF 442      34.004  65.088  25.215  1.00  0.00           P
ATOM   7442  O13 POPEF 442      35.274  64.587  24.625  1.00  0.00           O
ATOM   7443  O14 POPEF 442      32.874  65.208  24.285  1.00  0.00           O
ATOM   7444  O11 POPEF 442      33.614  64.177  26.435  1.00  0.00           O
ATOM   7445  O12 POPEF 442      34.365  66.478  25.895  1.00  0.00           O
ATOM   7446  C1  POPEF 442      34.354  64.188  27.655  1.00  0.00           C
ATOM   7449  C2  POPEF 442      33.414  63.938  28.875  1.00  0.00           C
ATOM   7451  O21 POPEF 442      33.884  64.777  29.955  1.00  0.00           O
ATOM   7452  C21 POPEF 442      33.065  64.927  30.995  1.00  0.00           C
ATOM   7453  O22 POPEF 442      32.085  64.238  31.225  1.00  0.00           O
ATOM   7454  C22 POPEF 442      33.494  66.177  31.775  1.00  0.00           C
ATOM   7457  C3  POPEF 442      33.344  62.407  29.195  1.00  0.00           C
ATOM   7460  O31 POPEF 442      32.864  61.717  28.025  1.00  0.00           O
ATOM   7461  C31 POPEF 442      32.134  60.607  28.135  1.00  0.00           C
ATOM   7462  O32 POPEF 442      31.244  60.287  27.365  1.00  0.00           O
ATOM   7463  C32 POPEF 442      32.614  59.697  29.265  1.00  0.00           C
ATOM   7466  C23 POPEF 442      33.024  66.228  33.245  1.00  0.00           C
ATOM   7469  C24 POPEF 442      34.144  65.868  34.235  1.00  0.00           C
ATOM   7472  C25 POPEF 442      33.734  65.827  35.715  1.00  0.00           C
ATOM   7475  C26 POPEF 442      33.034  64.527  36.155  1.00  0.00           C
ATOM   7478  C27 POPEF 442      31.504  64.577  36.065  1.00  0.00           C
ATOM   7481  C28 POPEF 442      30.835  63.337  36.685  1.00  0.00           C
ATOM   7484  C29 POPEF 442      29.334  63.347  36.565  1.00  0.00           C
ATOM   7486 0C21 POPEF 442      28.434  63.588  37.535  1.00  0.00           C
ATOM   7488 1C21 POPEF 442      28.715  63.908  38.985  1.00  0.00           C
ATOM   7491 2C21 POPEF 442      27.764  63.217  39.985  1.00  0.00           C
ATOM   7494 3C21 POPEF 442      27.974  61.697  40.115  1.00  0.00           C
ATOM   7497 4C21 POPEF 442      27.024  61.047  41.135  1.00  0.00           C
ATOM   7500 5C21 POPEF 442      27.414  61.287  42.605  1.00  0.00           C
ATOM   7503 6C21 POPEF 442      26.275  60.928  43.565  1.00  0.00           C
ATOM   7506 7C21 POPEF 442      26.614  61.217  45.035  1.00  0.00           C
ATOM   7509 8C21 POPEF 442      25.424  60.998  45.975  1.00  0.00           C
ATOM   7513  C33 POPEF 442      31.654  59.647  30.475  1.00  0.00           C
ATOM   7516  C34 POPEF 442      32.355  59.028  31.685  1.00  0.00           C
ATOM   7519  C35 POPEF 442      32.934  60.068  32.655  1.00  0.00           C
ATOM   7522  C36 POPEF 442      34.054  59.517  33.545  1.00  0.00           C
ATOM   7525  C37 POPEF 442      33.785  58.097  34.055  1.00  0.00           C
ATOM   7528  C38 POPEF 442      34.944  57.487  34.845  1.00  0.00           C
ATOM   7531  C39 POPEF 442      35.024  57.967  36.295  1.00  0.00           C
ATOM   7534 0C31 POPEF 442      36.184  57.287  37.045  1.00  0.00           C
ATOM   7537 1C31 POPEF 442      35.914  57.147  38.545  1.00  0.00           C
ATOM   7540 2C31 POPEF 442      37.145  56.647  39.305  1.00  0.00           C
ATOM   7543 3C31 POPEF 442      36.815  56.047  40.685  1.00  0.00           C
ATOM   7546 4C31 POPEF 442      35.854  56.907  41.515  1.00  0.00           C
ATOM   7549 5C31 POPEF 442      35.724  56.377  42.955  1.00  0.00           C
ATOM   7552 6C31 POPEF 442      34.544  56.967  43.735  1.00  0.00           C
ATOM   7556  NH3 POPEG 443     125.690  44.167  21.995  1.00  0.00           N
ATOM   7560  C12 POPEG 443     124.969  42.857  22.215  1.00  0.00           C
ATOM   7563  C11 POPEG 443     123.480  43.057  22.555  1.00  0.00           C
ATOM   7566  P   POPEG 443     121.450  41.478  23.175  1.00  0.00           P
ATOM   7567  O13 POPEG 443     120.629  42.687  23.375  1.00  0.00           O
ATOM   7568  O14 POPEG 443     120.819  40.357  22.445  1.00  0.00           O
ATOM   7569  O11 POPEG 443     121.929  40.897  24.545  1.00  0.00           O
ATOM   7570  O12 POPEG 443     122.799  41.817  22.425  1.00  0.00           O
ATOM   7571  C1  POPEG 443     122.230  41.577  25.745  1.00  0.00           C
ATOM   7574  C2  POPEG 443     122.329  40.497  26.845  1.00  0.00           C
ATOM   7576  O21 POPEG 443     122.259  41.027  28.185  1.00  0.00           O
ATOM   7577  C21 POPEG 443     123.380  41.577  28.665  1.00  0.00           C
ATOM   7578  O22 POPEG 443     124.319  41.967  28.005  1.00  0.00           O
ATOM   7579  C22 POPEG 443     123.229  41.717  30.175  1.00  0.00           C
ATOM   7582  C3  POPEG 443     123.529  39.517  26.595  1.00  0.00           C
ATOM   7585  O31 POPEG 443     123.760  38.527  27.625  1.00  0.00           O
ATOM   7586  C31 POPEG 443     122.829  37.607  27.795  1.00  0.00           C
ATOM   7587  O32 POPEG 443     121.709  37.618  27.315  1.00  0.00           O
ATOM   7588  C32 POPEG 443     123.429  36.427  28.555  1.00  0.00           C
ATOM   7591  C23 POPEG 443     124.569  41.857  30.935  1.00  0.00           C
ATOM   7594  C24 POPEG 443     124.440  42.547  32.295  1.00  0.00           C
ATOM   7597  C25 POPEG 443     123.749  41.707  33.375  1.00  0.00           C
ATOM   7600  C26 POPEG 443     122.230  41.877  33.425  1.00  0.00           C
ATOM   7603  C27 POPEG 443     121.590  41.017  34.525  1.00  0.00           C
ATOM   7606  C28 POPEG 443     120.069  40.907  34.395  1.00  0.00           C
ATOM   7609  C29 POPEG 443     119.359  42.197  34.735  1.00  0.00           C
ATOM   7611 0C21 POPEG 443     118.590  42.407  35.815  1.00  0.00           C
ATOM   7613 1C21 POPEG 443     118.311  41.408  36.895  1.00  0.00           C
ATOM   7616 2C21 POPEG 443     118.170  42.067  38.285  1.00  0.00           C
ATOM   7619 3C21 POPEG 443     119.510  42.537  38.875  1.00  0.00           C
ATOM   7622 4C21 POPEG 443     119.399  43.028  40.325  1.00  0.00           C
ATOM   7625 5C21 POPEG 443     118.799  42.007  41.315  1.00  0.00           C
ATOM   7628 6C21 POPEG 443     119.440  40.618  41.235  1.00  0.00           C
ATOM   7631 7C21 POPEG 443     119.069  39.738  42.425  1.00  0.00           C
ATOM   7634 8C21 POPEG 443     119.819  38.408  42.405  1.00  0.00           C
ATOM   7638  C33 POPEG 443     122.649  36.097  29.845  1.00  0.00           C
ATOM   7641  C34 POPEG 443     122.869  37.158  30.925  1.00  0.00           C
ATOM   7644  C35 POPEG 443     122.139  36.847  32.235  1.00  0.00           C
ATOM   7647  C36 POPEG 443     120.649  36.577  32.045  1.00  0.00           C
ATOM   7650  C37 POPEG 443     119.879  36.657  33.365  1.00  0.00           C
ATOM   7653  C38 POPEG 443     118.389  36.307  33.265  1.00  0.00           C
ATOM   7656  C39 POPEG 443     117.700  36.568  34.605  1.00  0.00           C
ATOM   7659 0C31 POPEG 443     116.199  36.217  34.625  1.00  0.00           C
ATOM   7662 1C31 POPEG 443     115.679  36.157  36.065  1.00  0.00           C
ATOM   7665 2C31 POPEG 443     114.154  35.957  36.155  1.00  0.00           C
ATOM   7668 3C31 POPEG 443     113.675  35.737  37.595  1.00  0.00           C
ATOM   7671 4C31 POPEG 443     113.984  34.327  38.145  1.00  0.00           C
ATOM   7674 5C31 POPEG 443     115.014  34.307  39.275  1.00  0.00           C
ATOM   7677 6C31 POPEG 443     115.289  32.888  39.785  1.00  0.00           C
ATOM   7681  NH3 POPEH 444      48.274  96.657  25.125  1.00  0.00           N
ATOM   7685  C12 POPEH 444      47.184  97.588  24.635  1.00  0.00           C
ATOM   7688  C11 POPEH 444      46.834  98.698  25.635  1.00  0.00           C
ATOM   7691  P   POPEH 444      46.794 101.027  24.395  1.00  0.00           P
ATOM   7692  O13 POPEH 444      48.255 100.957  24.675  1.00  0.00           O
ATOM   7693  O14 POPEH 444      46.464 101.137  22.955  1.00  0.00           O
ATOM   7694  O11 POPEH 444      46.124 102.227  25.195  1.00  0.00           O
ATOM   7695  O12 POPEH 444      46.094  99.747  24.985  1.00  0.00           O
ATOM   7696  C1  POPEH 444      46.514 102.568  26.535  1.00  0.00           C
ATOM   7699  C2  POPEH 444      46.124 101.507  27.595  1.00  0.00           C
ATOM   7701  O21 POPEH 444      45.094 101.997  28.505  1.00  0.00           O
ATOM   7702  C21 POPEH 444      45.415 102.267  29.765  1.00  0.00           C
ATOM   7703  O22 POPEH 444      46.504 102.607  30.185  1.00  0.00           O
ATOM   7704  C22 POPEH 444      44.235 101.937  30.685  1.00  0.00           C
ATOM   7707  C3  POPEH 444      47.425 100.877  28.185  1.00  0.00           C
ATOM   7710  O31 POPEH 444      47.114  99.688  28.935  1.00  0.00           O
ATOM   7711  C31 POPEH 444      48.204  99.207  29.515  1.00  0.00           C
ATOM   7712  O32 POPEH 444      49.154  98.707  28.935  1.00  0.00           O
ATOM   7713  C32 POPEH 444      48.094  99.537  31.005  1.00  0.00           C
ATOM   7716  C23 POPEH 444      43.864 103.088  31.665  1.00  0.00           C
ATOM   7719  C24 POPEH 444      43.144 102.597  32.935  1.00  0.00           C
ATOM   7722  C25 POPEH 444      44.044 101.787  33.885  1.00  0.00           C
ATOM   7725  C26 POPEH 444      43.864 102.177  35.365  1.00  0.00           C
ATOM   7728  C27 POPEH 444      44.884 101.507  36.305  1.00  0.00           C
ATOM   7731  C28 POPEH 444      44.725 101.958  37.765  1.00  0.00           C
ATOM   7734  C29 POPEH 444      45.674 101.277  38.715  1.00  0.00           C
ATOM   7736 0C21 POPEH 444      46.565 101.847  39.545  1.00  0.00           C
ATOM   7738 1C21 POPEH 444      46.815 103.327  39.755  1.00  0.00           C
ATOM   7741 2C21 POPEH 444      46.644 103.768  41.225  1.00  0.00           C
ATOM   7744 3C21 POPEH 444      47.664 103.167  42.205  1.00  0.00           C
ATOM   7747 4C21 POPEH 444      47.434 103.658  43.635  1.00  0.00           C
ATOM   7750 5C21 POPEH 444      48.224 102.868  44.695  1.00  0.00           C
ATOM   7753 6C21 POPEH 444      48.024 103.447  46.105  1.00  0.00           C
ATOM   7756 7C21 POPEH 444      48.864 102.738  47.175  1.00  0.00           C
ATOM   7759 8C21 POPEH 444      48.624 103.307  48.575  1.00  0.00           C
ATOM   7763  C33 POPEH 444      48.694  98.507  31.965  1.00  0.00           C
ATOM   7766  C34 POPEH 444      48.325  98.897  33.395  1.00  0.00           C
ATOM   7769  C35 POPEH 444      48.815  97.938  34.485  1.00  0.00           C
ATOM   7772  C36 POPEH 444      47.944  98.077  35.735  1.00  0.00           C
ATOM   7775  C37 POPEH 444      48.255  97.048  36.825  1.00  0.00           C
ATOM   7778  C38 POPEH 444      47.215  97.098  37.955  1.00  0.00           C
ATOM   7781  C39 POPEH 444      47.844  97.288  39.335  1.00  0.00           C
ATOM   7784 0C31 POPEH 444      46.774  97.457  40.425  1.00  0.00           C
ATOM   7787 1C31 POPEH 444      47.364  97.878  41.775  1.00  0.00           C
ATOM   7790 2C31 POPEH 444      46.264  98.057  42.825  1.00  0.00           C
ATOM   7793 3C31 POPEH 444      46.805  98.307  44.235  1.00  0.00           C
ATOM   7796 4C31 POPEH 444      45.685  98.258  45.275  1.00  0.00           C
ATOM   7799 5C31 POPEH 444      46.184  98.387  46.715  1.00  0.00           C
ATOM   7802 6C31 POPEH 444      45.074  98.128  47.735  1.00  0.00           C
ATOM   7806  NH3 POPEI 445      14.854   9.087  21.205  1.00  0.00           N
ATOM   7810  C12 POPEI 445      16.314   9.117  20.915  1.00  0.00           C
ATOM   7813  C11 POPEI 445      16.725   7.687  20.605  1.00  0.00           C
ATOM   7816  P   POPEI 445      18.774   6.197  21.025  1.00  0.00           P
ATOM   7817  O13 POPEI 445      17.724   5.187  21.255  1.00  0.00           O
ATOM   7818  O14 POPEI 445      19.854   5.807  20.115  1.00  0.00           O
ATOM   7819  O11 POPEI 445      19.504   6.427  22.415  1.00  0.00           O
ATOM   7820  O12 POPEI 445      18.144   7.577  20.615  1.00  0.00           O
ATOM   7821  C1  POPEI 445      18.744   6.867  23.545  1.00  0.00           C
ATOM   7824  C2  POPEI 445      19.694   7.417  24.655  1.00  0.00           C
ATOM   7826  O21 POPEI 445      18.855   7.877  25.725  1.00  0.00           O
ATOM   7827  C21 POPEI 445      18.454   6.927  26.555  1.00  0.00           C
ATOM   7828  O22 POPEI 445      18.954   5.827  26.675  1.00  0.00           O
ATOM   7829  C22 POPEI 445      17.155   7.327  27.265  1.00  0.00           C
ATOM   7832  C3  POPEI 445      20.594   8.567  24.115  1.00  0.00           C
ATOM   7835  O31 POPEI 445      21.824   8.737  24.855  1.00  0.00           O
ATOM   7836  C31 POPEI 445      21.714   9.557  25.895  1.00  0.00           C
ATOM   7837  O32 POPEI 445      20.654   9.927  26.385  1.00  0.00           O
ATOM   7838  C32 POPEI 445      23.094   9.987  26.405  1.00  0.00           C
ATOM   7841  C23 POPEI 445      17.364   7.647  28.755  1.00  0.00           C
ATOM   7844  C24 POPEI 445      16.054   7.707  29.535  1.00  0.00           C
ATOM   7847  C25 POPEI 445      16.314   8.177  30.975  1.00  0.00           C
ATOM   7850  C26 POPEI 445      15.114   8.007  31.905  1.00  0.00           C
ATOM   7853  C27 POPEI 445      15.444   8.517  33.315  1.00  0.00           C
ATOM   7856  C28 POPEI 445      14.354   8.227  34.365  1.00  0.00           C
ATOM   7859  C29 POPEI 445      13.024   8.797  33.975  1.00  0.00           C
ATOM   7861 0C21 POPEI 445      12.684  10.097  33.895  1.00  0.00           C
ATOM   7863 1C21 POPEI 445      13.534  11.277  34.275  1.00  0.00           C
ATOM   7866 2C21 POPEI 445      12.724  12.247  35.155  1.00  0.00           C
ATOM   7869 3C21 POPEI 445      12.294  11.627  36.495  1.00  0.00           C
ATOM   7872 4C21 POPEI 445      11.244  12.447  37.255  1.00  0.00           C
ATOM   7875 5C21 POPEI 445      11.655  13.897  37.555  1.00  0.00           C
ATOM   7878 6C21 POPEI 445      10.624  14.567  38.465  1.00  0.00           C
ATOM   7881 7C21 POPEI 445      10.695  16.087  38.475  1.00  0.00           C
ATOM   7884 8C21 POPEI 445       9.564  16.707  39.295  1.00  0.00           C
ATOM   7888  C33 POPEI 445      23.065  10.917  27.635  1.00  0.00           C
ATOM   7891  C34 POPEI 445      23.974  10.467  28.785  1.00  0.00           C
ATOM   7894  C35 POPEI 445      23.814  11.357  30.015  1.00  0.00           C
ATOM   7897  C36 POPEI 445      24.184  10.617  31.305  1.00  0.00           C
ATOM   7900  C37 POPEI 445      24.004  11.477  32.555  1.00  0.00           C
ATOM   7903  C38 POPEI 445      24.374  10.717  33.845  1.00  0.00           C
ATOM   7906  C39 POPEI 445      23.364   9.617  34.195  1.00  0.00           C
ATOM   7909 0C31 POPEI 445      22.805   9.777  35.605  1.00  0.00           C
ATOM   7912 1C31 POPEI 445      21.804   8.677  35.995  1.00  0.00           C
ATOM   7915 2C31 POPEI 445      20.975   9.047  37.235  1.00  0.00           C
ATOM   7918 3C31 POPEI 445      21.824   9.477  38.435  1.00  0.00           C
ATOM   7921 4C31 POPEI 445      20.975   9.577  39.695  1.00  0.00           C
ATOM   7924 5C31 POPEI 445      21.734  10.217  40.855  1.00  0.00           C
ATOM   7927 6C31 POPEI 445      20.905  10.287  42.135  1.00  0.00           C
ATOM   7931  NH3 POPEJ 446      97.024  22.867  62.915  1.00  0.00           N
ATOM   7935  C12 POPEJ 446      96.884  22.047  64.175  1.00  0.00           C
ATOM   7938  C11 POPEJ 446      98.255  21.497  64.625  1.00  0.00           C
ATOM   7941  P   POPEJ 446     100.326  22.967  63.935  1.00  0.00           P
ATOM   7942  O13 POPEJ 446      99.605  23.647  62.835  1.00  0.00           O
ATOM   7943  O14 POPEJ 446     101.404  23.677  64.645  1.00  0.00           O
ATOM   7944  O11 POPEJ 446     100.875  21.577  63.405  1.00  0.00           O
ATOM   7945  O12 POPEJ 446      99.164  22.557  64.945  1.00  0.00           O
ATOM   7946  C1  POPEJ 446     101.815  21.497  62.335  1.00  0.00           C
ATOM   7949  C2  POPEJ 446     101.605  20.208  61.485  1.00  0.00           C
ATOM   7951  O21 POPEJ 446     102.105  20.367  60.135  1.00  0.00           O
ATOM   7952  C21 POPEJ 446     101.375  21.128  59.325  1.00  0.00           C
ATOM   7953  O22 POPEJ 446     100.475  21.877  59.645  1.00  0.00           O
ATOM   7954  C22 POPEJ 446     101.874  20.938  57.885  1.00  0.00           C
ATOM   7957  C3  POPEJ 446     100.134  19.727  61.545  1.00  0.00           C
ATOM   7960  O31 POPEJ 446      99.774  18.927  60.395  1.00  0.00           O
ATOM   7961  C31 POPEJ 446      98.454  18.917  60.215  1.00  0.00           C
ATOM   7962  O32 POPEJ 446      97.634  19.277  61.045  1.00  0.00           O
ATOM   7963  C32 POPEJ 446      98.164  18.687  58.735  1.00  0.00           C
ATOM   7966  C23 POPEJ 446     101.445  22.067  56.915  1.00  0.00           C
ATOM   7969  C24 POPEJ 446     101.845  21.777  55.455  1.00  0.00           C
ATOM   7972  C25 POPEJ 446     103.274  22.197  55.065  1.00  0.00           C
ATOM   7975  C26 POPEJ 446     103.515  23.717  55.055  1.00  0.00           C
ATOM   7978  C27 POPEJ 446     104.884  24.077  54.465  1.00  0.00           C
ATOM   7981  C28 POPEJ 446     105.265  25.557  54.645  1.00  0.00           C
ATOM   7984  C29 POPEJ 446     106.745  25.757  54.415  1.00  0.00           C
ATOM   7986 0C21 POPEJ 446     107.365  26.117  53.275  1.00  0.00           C
ATOM   7988 1C21 POPEJ 446     106.734  26.427  51.935  1.00  0.00           C
ATOM   7991 2C21 POPEJ 446     106.745  27.917  51.535  1.00  0.00           C
ATOM   7994 3C21 POPEJ 446     107.324  28.177  50.135  1.00  0.00           C
ATOM   7997 4C21 POPEJ 446     107.145  29.627  49.655  1.00  0.00           C
ATOM   8000 5C21 POPEJ 446     107.254  29.727  48.125  1.00  0.00           C
ATOM   8003 6C21 POPEJ 446     107.145  31.167  47.585  1.00  0.00           C
ATOM   8006 7C21 POPEJ 446     107.514  31.257  46.095  1.00  0.00           C
ATOM   8009 8C21 POPEJ 446     106.334  31.467  45.145  1.00  0.00           C
ATOM   8013  C33 POPEJ 446      97.895  20.057  58.065  1.00  0.00           C
ATOM   8016  C34 POPEJ 446      97.265  19.967  56.675  1.00  0.00           C
ATOM   8019  C35 POPEJ 446      95.855  19.377  56.715  1.00  0.00           C
ATOM   8022  C36 POPEJ 446      95.145  19.397  55.355  1.00  0.00           C
ATOM   8025  C37 POPEJ 446      95.814  18.457  54.365  1.00  0.00           C
ATOM   8028  C38 POPEJ 446      95.034  18.297  53.055  1.00  0.00           C
ATOM   8031  C39 POPEJ 446      94.774  19.587  52.265  1.00  0.00           C
ATOM   8034 0C31 POPEJ 446      93.984  19.298  50.975  1.00  0.00           C
ATOM   8037 1C31 POPEJ 446      93.484  20.538  50.235  1.00  0.00           C
ATOM   8040 2C31 POPEJ 446      92.154  20.257  49.505  1.00  0.00           C
ATOM   8043 3C31 POPEJ 446      91.764  21.357  48.515  1.00  0.00           C
ATOM   8046 4C31 POPEJ 446      92.304  21.107  47.105  1.00  0.00           C
ATOM   8049 5C31 POPEJ 446      91.974  22.267  46.155  1.00  0.00           C
ATOM   8052 6C31 POPEJ 446      92.295  21.977  44.685  1.00  0.00           C
ATOM   8056  NH3 POPEK 447     113.384 106.598  23.345  1.00  0.00           N
ATOM   8060  C12 POPEK 447     113.145 106.917  21.885  1.00  0.00           C
ATOM   8063  C11 POPEK 447     113.364 105.708  20.935  1.00  0.00           C
ATOM   8066  P   POPEK 447     113.355 103.398  22.215  1.00  0.00           P
ATOM   8067  O13 POPEK 447     114.085 102.417  21.395  1.00  0.00           O
ATOM   8068  O14 POPEK 447     114.164 104.118  23.225  1.00  0.00           O
ATOM   8069  O11 POPEK 447     112.094 102.747  22.905  1.00  0.00           O
ATOM   8070  O12 POPEK 447     112.664 104.528  21.345  1.00  0.00           O
ATOM   8071  C1  POPEK 447     112.125 102.357  24.275  1.00  0.00           C
ATOM   8074  C2  POPEK 447     111.454 103.418  25.185  1.00  0.00           C
ATOM   8076  O21 POPEK 447     111.124 102.808  26.455  1.00  0.00           O
ATOM   8077  C21 POPEK 447     112.064 103.018  27.365  1.00  0.00           C
ATOM   8078  O22 POPEK 447     113.134 103.538  27.165  1.00  0.00           O
ATOM   8079  C22 POPEK 447     111.524 102.607  28.745  1.00  0.00           C
ATOM   8082  C3  POPEK 447     110.145 104.007  24.585  1.00  0.00           C
ATOM   8085  O31 POPEK 447     109.444 104.808  25.565  1.00  0.00           O
ATOM   8086  C31 POPEK 447     109.815 106.067  25.705  1.00  0.00           C
ATOM   8087  O32 POPEK 447     110.755 106.607  25.135  1.00  0.00           O
ATOM   8088  C32 POPEK 447     108.844 106.777  26.655  1.00  0.00           C
ATOM   8091  C23 POPEK 447     112.625 102.018  29.655  1.00  0.00           C
ATOM   8094  C24 POPEK 447     112.334 102.217  31.155  1.00  0.00           C
ATOM   8097  C25 POPEK 447     113.605 102.277  32.025  1.00  0.00           C
ATOM   8100  C26 POPEK 447     114.505 101.058  31.865  1.00  0.00           C
ATOM   8103  C27 POPEK 447     115.840 101.167  32.605  1.00  0.00           C
ATOM   8106  C28 POPEK 447     116.819 100.007  32.325  1.00  0.00           C
ATOM   8109  C29 POPEK 447     116.360  98.717  32.955  1.00  0.00           C
ATOM   8111 0C21 POPEK 447     117.109  97.688  33.385  1.00  0.00           C
ATOM   8113 1C21 POPEK 447     118.609  97.497  33.325  1.00  0.00           C
ATOM   8116 2C21 POPEK 447     119.520  98.558  33.985  1.00  0.00           C
ATOM   8119 3C21 POPEK 447     119.069  99.007  35.385  1.00  0.00           C
ATOM   8122 4C21 POPEK 447     120.090  99.928  36.075  1.00  0.00           C
ATOM   8125 5C21 POPEK 447     119.579 100.477  37.425  1.00  0.00           C
ATOM   8128 6C21 POPEK 447     119.609  99.437  38.555  1.00  0.00           C
ATOM   8131 7C21 POPEK 447     119.020  99.957  39.865  1.00  0.00           C
ATOM   8134 8C21 POPEK 447     119.289  99.027  41.055  1.00  0.00           C
ATOM   8138  C33 POPEK 447     108.884 106.327  28.135  1.00  0.00           C
ATOM   8141  C34 POPEK 447     107.884 107.148  28.965  1.00  0.00           C
ATOM   8144  C35 POPEK 447     107.755 106.777  30.455  1.00  0.00           C
ATOM   8147  C36 POPEK 447     108.936 107.257  31.315  1.00  0.00           C
ATOM   8150  C37 POPEK 447     108.584 107.277  32.815  1.00  0.00           C
ATOM   8153  C38 POPEK 447     109.815 107.457  33.715  1.00  0.00           C
ATOM   8156  C39 POPEK 447     109.454 107.367  35.205  1.00  0.00           C
ATOM   8159 0C31 POPEK 447     110.654 107.618  36.125  1.00  0.00           C
ATOM   8162 1C31 POPEK 447     110.204 107.977  37.555  1.00  0.00           C
ATOM   8165 2C31 POPEK 447     111.365 108.418  38.465  1.00  0.00           C
ATOM   8168 3C31 POPEK 447     112.265 107.257  38.905  1.00  0.00           C
ATOM   8171 4C31 POPEK 447     113.454 107.728  39.745  1.00  0.00           C
ATOM   8174 5C31 POPEK 447     114.454 106.618  40.055  1.00  0.00           C
ATOM   8177 6C31 POPEK 447     115.569 107.067  40.995  1.00  0.00           C
ATOM   8181  NH3 POPEL 448     108.574  26.517  19.185  1.00  0.00           N
ATOM   8185  C12 POPEL 448     107.884  25.247  18.765  1.00  0.00           C
ATOM   8188  C11 POPEL 448     106.395  25.478  18.535  1.00  0.00           C
ATOM   8191  P   POPEL 448     104.384  24.167  17.525  1.00  0.00           P
ATOM   8192  O13 POPEL 448     103.734  25.497  17.505  1.00  0.00           O
ATOM   8193  O14 POPEL 448     104.194  23.297  16.335  1.00  0.00           O
ATOM   8194  O11 POPEL 448     103.954  23.417  18.855  1.00  0.00           O
ATOM   8195  O12 POPEL 448     105.925  24.377  17.785  1.00  0.00           O
ATOM   8196  C1  POPEL 448     102.844  23.877  19.645  1.00  0.00           C
ATOM   8199  C2  POPEL 448     103.285  24.637  20.935  1.00  0.00           C
ATOM   8201  O21 POPEL 448     102.604  24.097  22.095  1.00  0.00           O
ATOM   8202  C21 POPEL 448     102.905  24.657  23.275  1.00  0.00           C
ATOM   8203  O22 POPEL 448     103.936  25.257  23.525  1.00  0.00           O
ATOM   8204  C22 POPEL 448     101.754  24.407  24.245  1.00  0.00           C
ATOM   8207  C3  POPEL 448     103.194  26.208  20.795  1.00  0.00           C
ATOM   8210  O31 POPEL 448     101.855  26.707  20.935  1.00  0.00           O
ATOM   8211  C31 POPEL 448     101.734  28.017  20.785  1.00  0.00           C
ATOM   8212  O32 POPEL 448     102.645  28.797  20.515  1.00  0.00           O
ATOM   8213  C32 POPEL 448     100.304  28.407  21.085  1.00  0.00           C
ATOM   8216  C23 POPEL 448     102.064  24.927  25.675  1.00  0.00           C
ATOM   8219  C24 POPEL 448     101.004  24.477  26.695  1.00  0.00           C
ATOM   8222  C25 POPEL 448     101.315  24.937  28.135  1.00  0.00           C
ATOM   8225  C26 POPEL 448     100.395  24.247  29.165  1.00  0.00           C
ATOM   8228  C27 POPEL 448     100.794  24.567  30.615  1.00  0.00           C
ATOM   8231  C28 POPEL 448      99.855  23.947  31.675  1.00  0.00           C
ATOM   8234  C29 POPEL 448      98.465  24.517  31.575  1.00  0.00           C
ATOM   8236 0C21 POPEL 448      97.955  25.527  32.305  1.00  0.00           C
ATOM   8238 1C21 POPEL 448      98.655  26.278  33.405  1.00  0.00           C
ATOM   8241 2C21 POPEL 448      97.664  26.868  34.435  1.00  0.00           C
ATOM   8244 3C21 POPEL 448      98.414  27.567  35.575  1.00  0.00           C
ATOM   8247 4C21 POPEL 448      97.514  27.997  36.745  1.00  0.00           C
ATOM   8250 5C21 POPEL 448      96.655  29.237  36.465  1.00  0.00           C
ATOM   8253 6C21 POPEL 448      96.404  30.077  37.735  1.00  0.00           C
ATOM   8256 7C21 POPEL 448      95.785  31.447  37.415  1.00  0.00           C
ATOM   8259 8C21 POPEL 448      95.704  32.417  38.595  1.00  0.00           C
ATOM   8263  C33 POPEL 448     100.045  28.507  22.595  1.00  0.00           C
ATOM   8266  C34 POPEL 448      98.675  29.087  22.925  1.00  0.00           C
ATOM   8269  C35 POPEL 448      98.484  29.327  24.425  1.00  0.00           C
ATOM   8272  C36 POPEL 448      97.094  29.897  24.705  1.00  0.00           C
ATOM   8275  C37 POPEL 448      96.815  30.207  26.175  1.00  0.00           C
ATOM   8278  C38 POPEL 448      95.414  30.817  26.335  1.00  0.00           C
ATOM   8281  C39 POPEL 448      94.964  31.057  27.785  1.00  0.00           C
ATOM   8284 0C31 POPEL 448      96.004  31.817  28.625  1.00  0.00           C
ATOM   8287 1C31 POPEL 448      95.514  32.097  30.055  1.00  0.00           C
ATOM   8290 2C31 POPEL 448      96.594  31.778  31.095  1.00  0.00           C
ATOM   8293 3C31 POPEL 448      96.074  31.807  32.545  1.00  0.00           C
ATOM   8296 4C31 POPEL 448      95.384  33.127  32.915  1.00  0.00           C
ATOM   8299 5C31 POPEL 448      95.115  33.257  34.405  1.00  0.00           C
ATOM   8302 6C31 POPEL 448      94.435  34.567  34.785  1.00  0.00           C
ATOM   8306  NH3 POPEM 449       9.434 118.997  23.075  1.00  0.00           N
ATOM   8310  C12 POPEM 449       9.104 117.637  22.535  1.00  0.00           C
ATOM   8313  C11 POPEM 449       8.525 116.717  23.605  1.00  0.00           C
ATOM   8316  P   POPEM 449       7.735 114.697  22.085  1.00  0.00           P
ATOM   8317  O13 POPEM 449       6.844 115.697  21.475  1.00  0.00           O
ATOM   8318  O14 POPEM 449       8.624 113.958  21.185  1.00  0.00           O
ATOM   8319  O11 POPEM 449       6.854 113.658  22.885  1.00  0.00           O
ATOM   8320  O12 POPEM 449       8.664 115.357  23.195  1.00  0.00           O
ATOM   8321  C1  POPEM 449       6.264 114.058  24.125  1.00  0.00           C
ATOM   8324  C2  POPEM 449       6.785 113.158  25.275  1.00  0.00           C
ATOM   8326  O21 POPEM 449       5.964 113.237  26.455  1.00  0.00           O
ATOM   8327  C21 POPEM 449       5.724 114.408  27.045  1.00  0.00           C
ATOM   8328  O22 POPEM 449       6.015 115.507  26.635  1.00  0.00           O
ATOM   8329  C22 POPEM 449       5.104 114.167  28.415  1.00  0.00           C
ATOM   8332  C3  POPEM 449       8.314 113.278  25.555  1.00  0.00           C
ATOM   8335  O31 POPEM 449       8.655 114.567  26.085  1.00  0.00           O
ATOM   8336  C31 POPEM 449       9.394 114.618  27.175  1.00  0.00           C
ATOM   8337  O32 POPEM 449       9.924 113.678  27.735  1.00  0.00           O
ATOM   8338  C32 POPEM 449       9.524 116.077  27.605  1.00  0.00           C
ATOM   8341  C23 POPEM 449       3.914 115.097  28.735  1.00  0.00           C
ATOM   8344  C24 POPEM 449       3.464 114.928  30.185  1.00  0.00           C
ATOM   8347  C25 POPEM 449       4.334 115.717  31.165  1.00  0.00           C
ATOM   8350  C26 POPEM 449       3.974 115.498  32.645  1.00  0.00           C
ATOM   8353  C27 POPEM 449       4.904 116.277  33.575  1.00  0.00           C
ATOM   8356  C28 POPEM 449       4.724 115.918  35.065  1.00  0.00           C
ATOM   8359  C29 POPEM 449       5.824 116.548  35.875  1.00  0.00           C
ATOM   8361 0C21 POPEM 449       5.794 116.867  37.175  1.00  0.00           C
ATOM   8363 1C21 POPEM 449       4.684 116.637  38.165  1.00  0.00           C
ATOM   8366 2C21 POPEM 449       4.994 115.427  39.065  1.00  0.00           C
ATOM   8369 3C21 POPEM 449       6.325 115.507  39.825  1.00  0.00           C
ATOM   8372 4C21 POPEM 449       6.615 114.227  40.635  1.00  0.00           C
ATOM   8375 5C21 POPEM 449       7.994 114.227  41.295  1.00  0.00           C
ATOM   8378 6C21 POPEM 449       8.804 112.977  40.925  1.00  0.00           C
ATOM   8381 7C21 POPEM 449       9.994 112.717  41.855  1.00  0.00           C
ATOM   8384 8C21 POPEM 449      10.774 111.458  41.485  1.00  0.00           C
ATOM   8388  C33 POPEM 449       9.384 116.257  29.125  1.00  0.00           C
ATOM   8391  C34 POPEM 449       9.534 117.728  29.565  1.00  0.00           C
ATOM   8394  C35 POPEM 449       9.034 117.977  30.995  1.00  0.00           C
ATOM   8397  C36 POPEM 449       9.884 117.367  32.105  1.00  0.00           C
ATOM   8400  C37 POPEM 449       9.294 117.637  33.505  1.00  0.00           C
ATOM   8403  C38 POPEM 449      10.274 117.338  34.635  1.00  0.00           C
ATOM   8406  C39 POPEM 449       9.684 117.457  36.055  1.00  0.00           C
ATOM   8409 0C31 POPEM 449       8.934 118.757  36.355  1.00  0.00           C
ATOM   8412 1C31 POPEM 449       8.814 119.017  37.865  1.00  0.00           C
ATOM   8415 2C31 POPEM 449       7.644 119.948  38.225  1.00  0.00           C
ATOM   8418 3C31 POPEM 449       7.624 120.397  39.705  1.00  0.00           C
ATOM   8421 4C31 POPEM 449       7.774 119.268  40.725  1.00  0.00           C
ATOM   8424 5C31 POPEM 449       7.744 119.777  42.175  1.00  0.00           C
ATOM   8427 6C31 POPEM 449       8.114 118.717  43.215  1.00  0.00           C
ATOM   8431  NH3 POPEN 450      -3.576  75.377  64.345  1.00  0.00           N
ATOM   8435  C12 POPEN 450      -3.586  76.868  64.495  1.00  0.00           C
ATOM   8438  C11 POPEN 450      -2.316  77.367  65.195  1.00  0.00           C
ATOM   8441  P   POPEN 450      -1.296  79.648  65.985  1.00  0.00           P
ATOM   8442  O13 POPEN 450      -1.606  81.068  65.775  1.00  0.00           O
ATOM   8443  O14 POPEN 450      -1.116  79.188  67.385  1.00  0.00           O
ATOM   8444  O11 POPEN 450      -0.056  79.247  65.075  1.00  0.00           O
ATOM   8445  O12 POPEN 450      -2.446  78.778  65.325  1.00  0.00           O
ATOM   8446  C1  POPEN 450       0.234  80.028  63.905  1.00  0.00           C
ATOM   8449  C2  POPEN 450      -0.746  79.757  62.735  1.00  0.00           C
ATOM   8451  O21 POPEN 450      -0.016  79.678  61.495  1.00  0.00           O
ATOM   8452  C21 POPEN 450       0.024  78.507  60.915  1.00  0.00           C
ATOM   8453  O22 POPEN 450      -0.316  77.438  61.405  1.00  0.00           O
ATOM   8454  C22 POPEN 450       0.624  78.677  59.535  1.00  0.00           C
ATOM   8457  C3  POPEN 450      -1.866  80.837  62.575  1.00  0.00           C
ATOM   8460  O31 POPEN 450      -1.726  81.667  61.405  1.00  0.00           O
ATOM   8461  C31 POPEN 450      -0.886  82.697  61.545  1.00  0.00           C
ATOM   8462  O32 POPEN 450      -0.146  82.897  62.485  1.00  0.00           O
ATOM   8463  C32 POPEN 450      -1.046  83.637  60.355  1.00  0.00           C
ATOM   8466  C23 POPEN 450      -0.396  79.207  58.515  1.00  0.00           C
ATOM   8469  C24 POPEN 450       0.294  79.987  57.395  1.00  0.00           C
ATOM   8472  C25 POPEN 450       1.294  79.147  56.595  1.00  0.00           C
ATOM   8475  C26 POPEN 450       1.984  79.958  55.485  1.00  0.00           C
ATOM   8478  C27 POPEN 450       2.874  79.077  54.615  1.00  0.00           C
ATOM   8481  C28 POPEN 450       3.504  79.837  53.435  1.00  0.00           C
ATOM   8484  C29 POPEN 450       4.364  78.937  52.595  1.00  0.00           C
ATOM   8486 0C21 POPEN 450       4.384  78.877  51.245  1.00  0.00           C
ATOM   8488 1C21 POPEN 450       3.554  79.727  50.315  1.00  0.00           C
ATOM   8491 2C21 POPEN 450       4.124  81.147  50.085  1.00  0.00           C
ATOM   8494 3C21 POPEN 450       5.384  81.198  49.205  1.00  0.00           C
ATOM   8497 4C21 POPEN 450       6.694  81.087  49.995  1.00  0.00           C
ATOM   8500 5C21 POPEN 450       7.884  80.658  49.125  1.00  0.00           C
ATOM   8503 6C21 POPEN 450       9.094  80.228  49.955  1.00  0.00           C
ATOM   8506 7C21 POPEN 450      10.024  79.277  49.205  1.00  0.00           C
ATOM   8509 8C21 POPEN 450      11.225  78.827  50.045  1.00  0.00           C
ATOM   8513  C33 POPEN 450      -0.546  83.097  58.995  1.00  0.00           C
ATOM   8516  C34 POPEN 450      -0.746  84.147  57.895  1.00  0.00           C
ATOM   8519  C35 POPEN 450      -0.546  83.628  56.465  1.00  0.00           C
ATOM   8522  C36 POPEN 450      -1.026  84.637  55.415  1.00  0.00           C
ATOM   8525  C37 POPEN 450      -0.906  84.137  53.965  1.00  0.00           C
ATOM   8528  C38 POPEN 450      -1.396  85.158  52.915  1.00  0.00           C
ATOM   8531  C39 POPEN 450      -0.376  86.277  52.675  1.00  0.00           C
ATOM   8534 0C31 POPEN 450      -0.716  87.238  51.515  1.00  0.00           C
ATOM   8537 1C31 POPEN 450       0.384  88.298  51.345  1.00  0.00           C
ATOM   8540 2C31 POPEN 450       0.124  89.307  50.215  1.00  0.00           C
ATOM   8543 3C31 POPEN 450       0.444  88.768  48.805  1.00  0.00           C
ATOM   8546 4C31 POPEN 450       0.424  89.847  47.715  1.00  0.00           C
ATOM   8549 5C31 POPEN 450       0.844  89.297  46.345  1.00  0.00           C
ATOM   8552 6C31 POPEN 450       0.784  90.327  45.205  1.00  0.00           C
ATOM   8556  NH3 POPEO 451      42.864  32.167  59.785  1.00  0.00           N
ATOM   8560  C12 POPEO 451      44.305  31.728  59.755  1.00  0.00           C
ATOM   8563  C11 POPEO 451      45.254  32.688  60.485  1.00  0.00           C
ATOM   8566  P   POPEO 451      47.594  32.807  59.335  1.00  0.00           P
ATOM   8567  O13 POPEO 451      48.104  34.077  59.895  1.00  0.00           O
ATOM   8568  O14 POPEO 451      48.675  31.907  58.885  1.00  0.00           O
ATOM   8569  O11 POPEO 451      46.644  33.118  58.095  1.00  0.00           O
ATOM   8570  O12 POPEO 451      46.594  32.167  60.385  1.00  0.00           O
ATOM   8571  C1  POPEO 451      46.935  34.157  57.175  1.00  0.00           C
ATOM   8574  C2  POPEO 451      47.434  33.577  55.845  1.00  0.00           C
ATOM   8576  O21 POPEO 451      47.815  34.697  55.035  1.00  0.00           O
ATOM   8577  C21 POPEO 451      48.774  34.457  54.175  1.00  0.00           C
ATOM   8578  O22 POPEO 451      49.414  33.427  54.055  1.00  0.00           O
ATOM   8579  C22 POPEO 451      49.014  35.737  53.385  1.00  0.00           C
ATOM   8582  C3  POPEO 451      46.315  32.767  55.145  1.00  0.00           C
ATOM   8585  O31 POPEO 451      46.584  32.547  53.735  1.00  0.00           O
ATOM   8586  C31 POPEO 451      45.604  31.877  53.135  1.00  0.00           C
ATOM   8587  O32 POPEO 451      44.645  31.397  53.735  1.00  0.00           O
ATOM   8588  C32 POPEO 451      45.774  31.887  51.615  1.00  0.00           C
ATOM   8591  C23 POPEO 451      50.204  35.548  52.415  1.00  0.00           C
ATOM   8594  C24 POPEO 451      50.464  36.747  51.505  1.00  0.00           C
ATOM   8597  C25 POPEO 451      51.464  36.368  50.415  1.00  0.00           C
ATOM   8600  C26 POPEO 451      51.614  37.417  49.315  1.00  0.00           C
ATOM   8603  C27 POPEO 451      52.204  36.798  48.045  1.00  0.00           C
ATOM   8606  C28 POPEO 451      52.184  37.728  46.815  1.00  0.00           C
ATOM   8609  C29 POPEO 451      53.245  38.797  46.795  1.00  0.00           C
ATOM   8611 0C21 POPEO 451      54.534  38.618  46.425  1.00  0.00           C
ATOM   8613 1C21 POPEO 451      55.194  37.327  46.025  1.00  0.00           C
ATOM   8616 2C21 POPEO 451      54.855  36.778  44.615  1.00  0.00           C
ATOM   8619 3C21 POPEO 451      55.114  37.787  43.485  1.00  0.00           C
ATOM   8622 4C21 POPEO 451      55.074  37.167  42.075  1.00  0.00           C
ATOM   8625 5C21 POPEO 451      53.704  36.597  41.655  1.00  0.00           C
ATOM   8628 6C21 POPEO 451      53.684  36.237  40.165  1.00  0.00           C
ATOM   8631 7C21 POPEO 451      52.395  35.548  39.715  1.00  0.00           C
ATOM   8634 8C21 POPEO 451      52.395  35.197  38.215  1.00  0.00           C
ATOM   8638  C33 POPEO 451      47.234  31.717  51.085  1.00  0.00           C
ATOM   8641  C34 POPEO 451      47.524  32.557  49.825  1.00  0.00           C
ATOM   8644  C35 POPEO 451      46.624  32.267  48.605  1.00  0.00           C
ATOM   8647  C36 POPEO 451      46.875  30.897  47.955  1.00  0.00           C
ATOM   8650  C37 POPEO 451      45.984  30.657  46.725  1.00  0.00           C
ATOM   8653  C38 POPEO 451      46.315  29.327  46.035  1.00  0.00           C
ATOM   8656  C39 POPEO 451      45.315  28.907  44.945  1.00  0.00           C
ATOM   8659 0C31 POPEO 451      45.344  29.777  43.685  1.00  0.00           C
ATOM   8662 1C31 POPEO 451      44.365  29.298  42.595  1.00  0.00           C
ATOM   8665 2C31 POPEO 451      44.744  27.948  41.965  1.00  0.00           C
ATOM   8668 3C31 POPEO 451      43.855  27.557  40.765  1.00  0.00           C
ATOM   8671 4C31 POPEO 451      42.684  26.597  41.095  1.00  0.00           C
ATOM   8674 5C31 POPEO 451      41.764  27.077  42.225  1.00  0.00           C
ATOM   8677 6C31 POPEO 451      40.524  26.197  42.405  1.00  0.00           C
ATOM   8681  NH3 POPEP 452      29.154 123.938  24.005  1.00  0.00           N
ATOM   8685  C12 POPEP 452      30.474 123.258  24.235  1.00  0.00           C
ATOM   8688  C11 POPEP 452      30.945 122.457  23.005  1.00  0.00           C
ATOM   8691  P   POPEP 452      33.284 121.207  23.205  1.00  0.00           P
ATOM   8692  O13 POPEP 452      32.844 120.057  22.395  1.00  0.00           O
ATOM   8693  O14 POPEP 452      34.704 121.607  23.075  1.00  0.00           O
ATOM   8694  O11 POPEP 452      32.904 120.887  24.715  1.00  0.00           O
ATOM   8695  O12 POPEP 452      32.364 122.438  22.925  1.00  0.00           O
ATOM   8696  C1  POPEP 452      33.535 121.688  25.735  1.00  0.00           C
ATOM   8699  C2  POPEP 452      32.745 121.707  27.075  1.00  0.00           C
ATOM   8701  O21 POPEP 452      33.375 122.647  27.965  1.00  0.00           O
ATOM   8702  C21 POPEP 452      34.554 122.327  28.475  1.00  0.00           C
ATOM   8703  O22 POPEP 452      35.194 121.307  28.295  1.00  0.00           O
ATOM   8704  C22 POPEP 452      35.024 123.488  29.355  1.00  0.00           C
ATOM   8707  C3  POPEP 452      32.475 120.287  27.705  1.00  0.00           C
ATOM   8710  O31 POPEP 452      32.204 120.327  29.135  1.00  0.00           O
ATOM   8711  C31 POPEP 452      31.104 119.717  29.575  1.00  0.00           C
ATOM   8712  O32 POPEP 452      30.214 119.238  28.895  1.00  0.00           O
ATOM   8713  C32 POPEP 452      31.205 119.518  31.095  1.00  0.00           C
ATOM   8716  C23 POPEP 452      34.565 123.348  30.815  1.00  0.00           C
ATOM   8719  C24 POPEP 452      35.654 122.857  31.775  1.00  0.00           C
ATOM   8722  C25 POPEP 452      35.074 122.487  33.145  1.00  0.00           C
ATOM   8725  C26 POPEP 452      36.145 122.247  34.225  1.00  0.00           C
ATOM   8728  C27 POPEP 452      35.604 121.338  35.345  1.00  0.00           C
ATOM   8731  C28 POPEP 452      36.684 120.837  36.325  1.00  0.00           C
ATOM   8734  C29 POPEP 452      36.105 119.767  37.225  1.00  0.00           C
ATOM   8736 0C21 POPEP 452      36.364 119.537  38.525  1.00  0.00           C
ATOM   8738 1C21 POPEP 452      37.335 120.257  39.425  1.00  0.00           C
ATOM   8741 2C21 POPEP 452      36.634 120.868  40.655  1.00  0.00           C
ATOM   8744 3C21 POPEP 452      37.605 121.048  41.835  1.00  0.00           C
ATOM   8747 4C21 POPEP 452      36.984 121.748  43.065  1.00  0.00           C
ATOM   8750 5C21 POPEP 452      35.714 121.058  43.605  1.00  0.00           C
ATOM   8753 6C21 POPEP 452      35.234 121.677  44.925  1.00  0.00           C
ATOM   8756 7C21 POPEP 452      33.874 121.117  45.385  1.00  0.00           C
ATOM   8759 8C21 POPEP 452      33.424 121.647  46.755  1.00  0.00           C
ATOM   8763  C33 POPEP 452      31.114 120.827  31.915  1.00  0.00           C
ATOM   8766  C34 POPEP 452      31.075 120.607  33.435  1.00  0.00           C
ATOM   8769  C35 POPEP 452      30.625 121.847  34.225  1.00  0.00           C
ATOM   8772  C36 POPEP 452      30.464 121.577  35.735  1.00  0.00           C
ATOM   8775  C37 POPEP 452      30.044 122.817  36.535  1.00  0.00           C
ATOM   8778  C38 POPEP 452      29.844 122.537  38.035  1.00  0.00           C
ATOM   8781  C39 POPEP 452      31.134 122.177  38.795  1.00  0.00           C
ATOM   8784 0C31 POPEP 452      32.024 123.387  39.105  1.00  0.00           C
ATOM   8787 1C31 POPEP 452      33.395 122.988  39.695  1.00  0.00           C
ATOM   8790 2C31 POPEP 452      34.245 124.177  40.155  1.00  0.00           C
ATOM   8793 3C31 POPEP 452      34.165 124.467  41.665  1.00  0.00           C
ATOM   8796 4C31 POPEP 452      32.745 124.757  42.155  1.00  0.00           C
ATOM   8799 5C31 POPEP 452      32.694 125.327  43.575  1.00  0.00           C
ATOM   8802 6C31 POPEP 452      31.275 125.658  44.035  1.00  0.00           C
ATOM   8806  NH3 POPEQ 453     106.725  19.087  63.875  1.00  0.00           N
ATOM   8810  C12 POPEQ 453     106.384  17.707  63.395  1.00  0.00           C
ATOM   8813  C11 POPEQ 453     105.355  17.687  62.265  1.00  0.00           C
ATOM   8816  P   POPEQ 453     104.345  15.277  62.505  1.00  0.00           P
ATOM   8817  O13 POPEQ 453     105.045  13.977  62.515  1.00  0.00           O
ATOM   8818  O14 POPEQ 453     103.865  15.797  63.795  1.00  0.00           O
ATOM   8819  O11 POPEQ 453     103.115  15.167  61.545  1.00  0.00           O
ATOM   8820  O12 POPEQ 453     105.265  16.358  61.765  1.00  0.00           O
ATOM   8821  C1  POPEQ 453     102.944  15.907  60.345  1.00  0.00           C
ATOM   8824  C2  POPEQ 453     103.264  15.017  59.135  1.00  0.00           C
ATOM   8826  O21 POPEQ 453     102.384  15.317  58.045  1.00  0.00           O
ATOM   8827  C21 POPEQ 453     102.384  16.477  57.465  1.00  0.00           C
ATOM   8828  O22 POPEQ 453     103.224  17.357  57.575  1.00  0.00           O
ATOM   8829  C22 POPEQ 453     101.164  16.497  56.545  1.00  0.00           C
ATOM   8832  C3  POPEQ 453     103.065  13.517  59.495  1.00  0.00           C
ATOM   8835  O31 POPEQ 453     102.955  12.697  58.325  1.00  0.00           O
ATOM   8836  C31 POPEQ 453     104.094  12.307  57.805  1.00  0.00           C
ATOM   8837  O32 POPEQ 453     105.195  12.347  58.325  1.00  0.00           O
ATOM   8838  C32 POPEQ 453     103.844  11.997  56.325  1.00  0.00           C
ATOM   8841  C23 POPEQ 453     101.084  17.717  55.605  1.00  0.00           C
ATOM   8844  C24 POPEQ 453      99.884  17.637  54.655  1.00  0.00           C
ATOM   8847  C25 POPEQ 453      99.774  18.817  53.685  1.00  0.00           C
ATOM   8850  C26 POPEQ 453     100.844  18.807  52.585  1.00  0.00           C
ATOM   8853  C27 POPEQ 453     100.584  19.878  51.505  1.00  0.00           C
ATOM   8856  C28 POPEQ 453     101.614  19.847  50.355  1.00  0.00           C
ATOM   8859  C29 POPEQ 453     102.984  20.297  50.805  1.00  0.00           C
ATOM   8861 0C21 POPEQ 453     103.425  21.567  50.855  1.00  0.00           C
ATOM   8863 1C21 POPEQ 453     102.634  22.797  50.505  1.00  0.00           C
ATOM   8866 2C21 POPEQ 453     103.325  23.667  49.435  1.00  0.00           C
ATOM   8869 3C21 POPEQ 453     102.575  24.977  49.205  1.00  0.00           C
ATOM   8872 4C21 POPEQ 453     103.084  25.747  47.985  1.00  0.00           C
ATOM   8875 5C21 POPEQ 453     102.315  27.057  47.765  1.00  0.00           C
ATOM   8878 6C21 POPEQ 453     102.654  27.707  46.425  1.00  0.00           C
ATOM   8881 7C21 POPEQ 453     101.684  28.827  46.055  1.00  0.00           C
ATOM   8884 8C21 POPEQ 453     102.084  29.528  44.765  1.00  0.00           C
ATOM   8888  C33 POPEQ 453     103.994  13.297  55.495  1.00  0.00           C
ATOM   8891  C34 POPEQ 453     103.504  13.177  54.045  1.00  0.00           C
ATOM   8894  C35 POPEQ 453     103.764  14.477  53.265  1.00  0.00           C
ATOM   8897  C36 POPEQ 453     102.984  14.607  51.945  1.00  0.00           C
ATOM   8900  C37 POPEQ 453     103.235  13.477  50.935  1.00  0.00           C
ATOM   8903  C38 POPEQ 453     102.394  13.727  49.675  1.00  0.00           C
ATOM   8906  C39 POPEQ 453     102.254  12.527  48.725  1.00  0.00           C
ATOM   8909 0C31 POPEQ 453     101.045  12.727  47.795  1.00  0.00           C
ATOM   8912 1C31 POPEQ 453     101.015  11.767  46.585  1.00  0.00           C
ATOM   8915 2C31 POPEQ 453      99.605  11.607  45.995  1.00  0.00           C
ATOM   8918 3C31 POPEQ 453      98.994  12.897  45.425  1.00  0.00           C
ATOM   8921 4C31 POPEQ 453      99.205  13.037  43.905  1.00  0.00           C
ATOM   8924 5C31 POPEQ 453      98.895  14.447  43.395  1.00  0.00           C
ATOM   8927 6C31 POPEQ 453      98.854  14.547  41.875  1.00  0.00           C
ATOM   8931  NH3 POPER 454     107.514  61.817  60.705  1.00  0.00           N
ATOM   8935  C12 POPER 454     106.684  60.697  61.265  1.00  0.00           C
ATOM   8938  C11 POPER 454     106.965  60.408  62.755  1.00  0.00           C
ATOM   8941  P   POPER 454     106.544  57.798  63.095  1.00  0.00           P
ATOM   8942  O13 POPER 454     106.515  57.378  64.505  1.00  0.00           O
ATOM   8943  O14 POPER 454     107.084  56.787  62.145  1.00  0.00           O
ATOM   8944  O11 POPER 454     105.115  58.237  62.595  1.00  0.00           O
ATOM   8945  O12 POPER 454     107.464  59.088  62.925  1.00  0.00           O
ATOM   8946  C1  POPER 454     104.395  57.378  61.695  1.00  0.00           C
ATOM   8949  C2  POPER 454     104.765  57.677  60.225  1.00  0.00           C
ATOM   8951  O21 POPER 454     103.945  58.768  59.765  1.00  0.00           O
ATOM   8952  C21 POPER 454     104.485  59.497  58.795  1.00  0.00           C
ATOM   8953  O22 POPER 454     105.634  59.447  58.405  1.00  0.00           O
ATOM   8954  C22 POPER 454     103.355  60.327  58.185  1.00  0.00           C
ATOM   8957  C3  POPER 454     104.564  56.427  59.315  1.00  0.00           C
ATOM   8960  O31 POPER 454     105.134  56.597  57.995  1.00  0.00           O
ATOM   8961  C31 POPER 454     104.285  56.607  56.965  1.00  0.00           C
ATOM   8962  O32 POPER 454     103.105  56.327  57.035  1.00  0.00           O
ATOM   8963  C32 POPER 454     105.045  57.027  55.705  1.00  0.00           C
ATOM   8966  C23 POPER 454     103.795  61.138  56.955  1.00  0.00           C
ATOM   8969  C24 POPER 454     102.584  61.577  56.115  1.00  0.00           C
ATOM   8972  C25 POPER 454     102.005  60.467  55.235  1.00  0.00           C
ATOM   8975  C26 POPER 454     101.295  61.027  53.995  1.00  0.00           C
ATOM   8978  C27 POPER 454     100.425  59.977  53.295  1.00  0.00           C
ATOM   8981  C28 POPER 454     100.065  60.327  51.835  1.00  0.00           C
ATOM   8984  C29 POPER 454     101.124  59.847  50.875  1.00  0.00           C
ATOM   8986 0C21 POPER 454     101.245  60.208  49.585  1.00  0.00           C
ATOM   8988 1C21 POPER 454     100.384  61.198  48.855  1.00  0.00           C
ATOM   8991 2C21 POPER 454     101.255  62.287  48.225  1.00  0.00           C
ATOM   8994 3C21 POPER 454     100.414  63.427  47.615  1.00  0.00           C
ATOM   8997 4C21 POPER 454     101.305  64.567  47.105  1.00  0.00           C
ATOM   9000 5C21 POPER 454     100.524  65.847  46.775  1.00  0.00           C
ATOM   9003 6C21 POPER 454      99.694  65.738  45.495  1.00  0.00           C
ATOM   9006 7C21 POPER 454      98.994  67.048  45.135  1.00  0.00           C
ATOM   9009 8C21 POPER 454      98.375  67.037  43.735  1.00  0.00           C
ATOM   9013  C33 POPER 454     104.225  56.987  54.395  1.00  0.00           C
ATOM   9016  C34 POPER 454     105.115  57.167  53.155  1.00  0.00           C
ATOM   9019  C35 POPER 454     104.345  57.287  51.835  1.00  0.00           C
ATOM   9022  C36 POPER 454     105.274  57.497  50.625  1.00  0.00           C
ATOM   9025  C37 POPER 454     104.554  57.568  49.265  1.00  0.00           C
ATOM   9028  C38 POPER 454     105.425  58.197  48.165  1.00  0.00           C
ATOM   9031  C39 POPER 454     104.894  58.007  46.735  1.00  0.00           C
ATOM   9034 0C31 POPER 454     103.605  58.787  46.405  1.00  0.00           C
ATOM   9037 1C31 POPER 454     103.194  58.617  44.935  1.00  0.00           C
ATOM   9040 2C31 POPER 454     102.044  59.527  44.485  1.00  0.00           C
ATOM   9043 3C31 POPER 454     100.674  59.147  45.065  1.00  0.00           C
ATOM   9046 4C31 POPER 454      99.584  60.197  44.775  1.00  0.00           C
ATOM   9049 5C31 POPER 454      98.194  59.727  45.225  1.00  0.00           C
ATOM   9052 6C31 POPER 454      97.145  60.837  45.275  1.00  0.00           C
ATOM   9056  NH3 POPES 455     130.219 119.118  21.665  1.00  0.00           N
ATOM   9060  C12 POPES 455     129.399 119.048  22.915  1.00  0.00           C
ATOM   9063  C11 POPES 455     127.899 119.107  22.565  1.00  0.00           C
ATOM   9066  P   POPES 455     127.669 116.777  21.365  1.00  0.00           P
ATOM   9067  O13 POPES 455     126.399 116.228  20.835  1.00  0.00           O
ATOM   9068  O14 POPES 455     128.921 116.507  20.615  1.00  0.00           O
ATOM   9069  O11 POPES 455     127.929 116.387  22.895  1.00  0.00           O
ATOM   9070  O12 POPES 455     127.589 118.368  21.385  1.00  0.00           O
ATOM   9071  C1  POPES 455     128.100 114.987  23.185  1.00  0.00           C
ATOM   9074  C2  POPES 455     128.770 114.707  24.565  1.00  0.00           C
ATOM   9076  O21 POPES 455     127.980 115.267  25.635  1.00  0.00           O
ATOM   9077  C21 POPES 455     128.020 114.577  26.765  1.00  0.00           C
ATOM   9078  O22 POPES 455     128.660 113.567  26.975  1.00  0.00           O
ATOM   9079  C22 POPES 455     127.130 115.247  27.795  1.00  0.00           C
ATOM   9082  C3  POPES 455     130.260 115.197  24.605  1.00  0.00           C
ATOM   9085  O31 POPES 455     130.629 115.628  25.935  1.00  0.00           O
ATOM   9086  C31 POPES 455     130.641 116.947  26.125  1.00  0.00           C
ATOM   9087  O32 POPES 455     130.829 117.798  25.275  1.00  0.00           O
ATOM   9088  C32 POPES 455     130.159 117.207  27.545  1.00  0.00           C
ATOM   9091  C23 POPES 455     127.569 114.847  29.225  1.00  0.00           C
ATOM   9094  C24 POPES 455     126.649 115.457  30.285  1.00  0.00           C
ATOM   9097  C25 POPES 455     127.069 115.088  31.715  1.00  0.00           C
ATOM   9100  C26 POPES 455     125.999 115.507  32.735  1.00  0.00           C
ATOM   9103  C27 POPES 455     126.099 114.777  34.075  1.00  0.00           C
ATOM   9106  C28 POPES 455     127.379 115.107  34.865  1.00  0.00           C
ATOM   9109  C29 POPES 455     127.329 114.427  36.215  1.00  0.00           C
ATOM   9111 0C21 POPES 455     127.219 115.018  37.415  1.00  0.00           C
ATOM   9113 1C21 POPES 455     127.149 116.497  37.715  1.00  0.00           C
ATOM   9116 2C21 POPES 455     125.811 116.908  38.345  1.00  0.00           C
ATOM   9119 3C21 POPES 455     125.579 116.387  39.775  1.00  0.00           C
ATOM   9122 4C21 POPES 455     124.209 116.757  40.345  1.00  0.00           C
ATOM   9125 5C21 POPES 455     123.959 118.278  40.375  1.00  0.00           C
ATOM   9128 6C21 POPES 455     122.560 118.678  40.825  1.00  0.00           C
ATOM   9131 7C21 POPES 455     122.359 120.197  40.685  1.00  0.00           C
ATOM   9134 8C21 POPES 455     120.919 120.658  40.935  1.00  0.00           C
ATOM   9138  C33 POPES 455     130.870 118.387  28.225  1.00  0.00           C
ATOM   9141  C34 POPES 455     129.910 119.048  29.215  1.00  0.00           C
ATOM   9144  C35 POPES 455     130.641 119.917  30.235  1.00  0.00           C
ATOM   9147  C36 POPES 455     129.659 120.557  31.225  1.00  0.00           C
ATOM   9150  C37 POPES 455     130.020 120.277  32.685  1.00  0.00           C
ATOM   9153  C38 POPES 455     128.990 120.898  33.635  1.00  0.00           C
ATOM   9156  C39 POPES 455     128.921 120.247  35.025  1.00  0.00           C
ATOM   9159 0C31 POPES 455     130.120 120.537  35.935  1.00  0.00           C
ATOM   9162 1C31 POPES 455     129.680 120.527  37.405  1.00  0.00           C
ATOM   9165 2C31 POPES 455     130.819 120.687  38.405  1.00  0.00           C
ATOM   9168 3C31 POPES 455     130.319 120.527  39.855  1.00  0.00           C
ATOM   9171 4C31 POPES 455     131.429 120.658  40.895  1.00  0.00           C
ATOM   9174 5C31 POPES 455     130.969 120.208  42.285  1.00  0.00           C
ATOM   9177 6C31 POPES 455     132.069 120.277  43.335  1.00  0.00           C
ATOM   9181  NH3 POPET 456      47.554 125.868  65.035  1.00  0.00           N
ATOM   9185  C12 POPET 456      48.925 126.268  64.615  1.00  0.00           C
ATOM   9188  C11 POPET 456      49.674 126.867  65.795  1.00  0.00           C
ATOM   9191  P   POPET 456      51.554 128.628  66.205  1.00  0.00           P
ATOM   9192  O13 POPET 456      50.914 128.777  67.525  1.00  0.00           O
ATOM   9193  O14 POPET 456      52.915 128.068  66.135  1.00  0.00           O
ATOM   9194  O11 POPET 456      51.535 130.027  65.485  1.00  0.00           O
ATOM   9195  O12 POPET 456      50.604 127.787  65.265  1.00  0.00           O
ATOM   9196  C1  POPET 456      51.134 130.188  64.125  1.00  0.00           C
ATOM   9199  C2  POPET 456      52.225 129.697  63.125  1.00  0.00           C
ATOM   9201  O21 POPET 456      52.714 130.758  62.285  1.00  0.00           O
ATOM   9202  C21 POPET 456      51.865 131.438  61.545  1.00  0.00           C
ATOM   9203  O22 POPET 456      50.704 131.158  61.285  1.00  0.00           O
ATOM   9204  C22 POPET 456      52.535 132.732  61.095  1.00  0.00           C
ATOM   9207  C3  POPET 456      51.834 128.388  62.355  1.00  0.00           C
ATOM   9210  O31 POPET 456      50.555 128.508  61.705  1.00  0.00           O
ATOM   9211  C31 POPET 456      50.485 128.117  60.435  1.00  0.00           C
ATOM   9212  O32 POPET 456      51.324 127.457  59.855  1.00  0.00           O
ATOM   9213  C32 POPET 456      49.224 128.687  59.785  1.00  0.00           C
ATOM   9216  C23 POPET 456      52.314 133.062  59.605  1.00  0.00           C
ATOM   9219  C24 POPET 456      53.405 132.513  58.675  1.00  0.00           C
ATOM   9222  C25 POPET 456      53.214 131.038  58.315  1.00  0.00           C
ATOM   9225  C26 POPET 456      54.284 130.518  57.335  1.00  0.00           C
ATOM   9228  C27 POPET 456      54.154 131.078  55.905  1.00  0.00           C
ATOM   9231  C28 POPET 456      55.084 130.368  54.915  1.00  0.00           C
ATOM   9234  C29 POPET 456      55.285 131.178  53.665  1.00  0.00           C
ATOM   9236 0C21 POPET 456      55.954 130.798  52.565  1.00  0.00           C
ATOM   9238 1C21 POPET 456      56.624 129.467  52.305  1.00  0.00           C
ATOM   9241 2C21 POPET 456      55.984 128.737  51.115  1.00  0.00           C
ATOM   9244 3C21 POPET 456      55.954 129.548  49.815  1.00  0.00           C
ATOM   9247 4C21 POPET 456      55.364 128.757  48.635  1.00  0.00           C
ATOM   9250 5C21 POPET 456      53.855 128.578  48.755  1.00  0.00           C
ATOM   9253 6C21 POPET 456      53.274 127.798  47.565  1.00  0.00           C
ATOM   9256 7C21 POPET 456      51.754 127.948  47.425  1.00  0.00           C
ATOM   9259 8C21 POPET 456      51.215 127.358  46.125  1.00  0.00           C
ATOM   9263  C33 POPET 456      47.954 127.808  59.945  1.00  0.00           C
ATOM   9266  C34 POPET 456      47.624 126.928  58.725  1.00  0.00           C
ATOM   9269  C35 POPET 456      47.374 127.758  57.445  1.00  0.00           C
ATOM   9272  C36 POPET 456      46.805 126.937  56.285  1.00  0.00           C
ATOM   9275  C37 POPET 456      46.574 127.778  55.015  1.00  0.00           C
ATOM   9278  C38 POPET 456      45.704 127.048  53.975  1.00  0.00           C
ATOM   9281  C39 POPET 456      45.555 127.817  52.655  1.00  0.00           C
ATOM   9284 0C31 POPET 456      44.655 127.068  51.665  1.00  0.00           C
ATOM   9287 1C31 POPET 456      44.365 127.828  50.365  1.00  0.00           C
ATOM   9290 2C31 POPET 456      43.645 126.937  49.345  1.00  0.00           C
ATOM   9293 3C31 POPET 456      42.995 127.688  48.175  1.00  0.00           C
ATOM   9296 4C31 POPET 456      43.984 128.447  47.275  1.00  0.00           C
ATOM   9299 5C31 POPET 456      43.335 128.847  45.945  1.00  0.00           C
ATOM   9302 6C31 POPET 456      44.284 129.528  44.955  1.00  0.00           C
ATOM   9306  NH3 POPEU 457      57.734  85.467  25.475  1.00  0.00           N
ATOM   9310  C12 POPEU 457      56.684  85.068  24.465  1.00  0.00           C
ATOM   9313  C11 POPEU 457      55.574  84.167  25.045  1.00  0.00           C
ATOM   9316  P   POPEU 457      56.484  82.178  26.495  1.00  0.00           P
ATOM   9317  O13 POPEU 457      55.344  81.728  27.295  1.00  0.00           O
ATOM   9318  O14 POPEU 457      57.554  81.208  26.175  1.00  0.00           O
ATOM   9319  O11 POPEU 457      57.225  83.387  27.195  1.00  0.00           O
ATOM   9320  O12 POPEU 457      56.044  82.827  25.145  1.00  0.00           O
ATOM   9321  C1  POPEU 457      56.675  83.897  28.415  1.00  0.00           C
ATOM   9324  C2  POPEU 457      57.094  83.077  29.665  1.00  0.00           C
ATOM   9326  O21 POPEU 457      56.285  83.597  30.735  1.00  0.00           O
ATOM   9327  C21 POPEU 457      55.415  82.757  31.265  1.00  0.00           C
ATOM   9328  O22 POPEU 457      55.415  81.548  31.085  1.00  0.00           O
ATOM   9329  C22 POPEU 457      54.384  83.548  32.035  1.00  0.00           C
ATOM   9332  C3  POPEU 457      58.614  83.177  30.015  1.00  0.00           C
ATOM   9335  O31 POPEU 457      58.925  82.658  31.335  1.00  0.00           O
ATOM   9336  C31 POPEU 457      58.844  83.567  32.315  1.00  0.00           C
ATOM   9337  O32 POPEU 457      58.614  84.747  32.155  1.00  0.00           O
ATOM   9338  C32 POPEU 457      58.944  82.878  33.685  1.00  0.00           C
ATOM   9341  C23 POPEU 457      53.815  82.798  33.255  1.00  0.00           C
ATOM   9344  C24 POPEU 457      53.434  83.787  34.355  1.00  0.00           C
ATOM   9347  C25 POPEU 457      52.614  83.147  35.475  1.00  0.00           C
ATOM   9350  C26 POPEU 457      51.155  83.617  35.505  1.00  0.00           C
ATOM   9353  C27 POPEU 457      50.404  83.057  36.715  1.00  0.00           C
ATOM   9356  C28 POPEU 457      49.074  83.768  37.005  1.00  0.00           C
ATOM   9359  C29 POPEU 457      49.175  84.987  37.895  1.00  0.00           C
ATOM   9361 0C21 POPEU 457      49.245  84.957  39.235  1.00  0.00           C
ATOM   9363 1C21 POPEU 457      49.284  83.688  40.055  1.00  0.00           C
ATOM   9366 2C21 POPEU 457      49.835  83.847  41.485  1.00  0.00           C
ATOM   9369 3C21 POPEU 457      50.124  82.478  42.105  1.00  0.00           C
ATOM   9372 4C21 POPEU 457      50.555  82.537  43.575  1.00  0.00           C
ATOM   9375 5C21 POPEU 457      49.394  82.537  44.585  1.00  0.00           C
ATOM   9378 6C21 POPEU 457      48.524  81.268  44.515  1.00  0.00           C
ATOM   9381 7C21 POPEU 457      47.834  80.938  45.835  1.00  0.00           C
ATOM   9384 8C21 POPEU 457      46.954  79.688  45.765  1.00  0.00           C
ATOM   9388  C33 POPEU 457      58.544  83.827  34.845  1.00  0.00           C
ATOM   9391  C34 POPEU 457      58.214  83.128  36.165  1.00  0.00           C
ATOM   9394  C35 POPEU 457      59.404  82.347  36.755  1.00  0.00           C
ATOM   9397  C36 POPEU 457      59.154  81.878  38.205  1.00  0.00           C
ATOM   9400  C37 POPEU 457      60.444  81.318  38.835  1.00  0.00           C
ATOM   9403  C38 POPEU 457      60.334  81.048  40.345  1.00  0.00           C
ATOM   9406  C39 POPEU 457      59.534  79.777  40.705  1.00  0.00           C
ATOM   9409 0C31 POPEU 457      59.474  79.567  42.225  1.00  0.00           C
ATOM   9412 1C31 POPEU 457      58.645  78.337  42.625  1.00  0.00           C
ATOM   9415 2C31 POPEU 457      58.554  78.168  44.145  1.00  0.00           C
ATOM   9418 3C31 POPEU 457      57.274  77.478  44.625  1.00  0.00           C
ATOM   9421 4C31 POPEU 457      57.145  77.527  46.155  1.00  0.00           C
ATOM   9424 5C31 POPEU 457      55.854  76.897  46.695  1.00  0.00           C
ATOM   9427 6C31 POPEU 457      55.634  77.198  48.175  1.00  0.00           C
ATOM   9431  NH3 POPEV 458      11.074  28.427  63.945  1.00  0.00           N
ATOM   9435  C12 POPEV 458      10.284  28.647  65.205  1.00  0.00           C
ATOM   9438  C11 POPEV 458      10.604  27.528  66.225  1.00  0.00           C
ATOM   9441  P   POPEV 458       8.174  26.557  66.545  1.00  0.00           P
ATOM   9442  O13 POPEV 458       7.164  27.627  66.435  1.00  0.00           O
ATOM   9443  O14 POPEV 458       7.884  25.377  67.385  1.00  0.00           O
ATOM   9444  O11 POPEV 458       8.644  26.108  65.095  1.00  0.00           O
ATOM   9445  O12 POPEV 458       9.515  27.237  67.085  1.00  0.00           O
ATOM   9446  C1  POPEV 458       8.714  24.717  64.765  1.00  0.00           C
ATOM   9449  C2  POPEV 458       9.624  24.427  63.525  1.00  0.00           C
ATOM   9451  O21 POPEV 458       9.415  25.317  62.415  1.00  0.00           O
ATOM   9452  C21 POPEV 458       8.274  25.207  61.755  1.00  0.00           C
ATOM   9453  O22 POPEV 458       7.304  24.537  62.075  1.00  0.00           O
ATOM   9454  C22 POPEV 458       8.344  25.987  60.435  1.00  0.00           C
ATOM   9457  C3  POPEV 458       9.555  22.917  63.125  1.00  0.00           C
ATOM   9460  O31 POPEV 458      10.354  22.618  61.955  1.00  0.00           O
ATOM   9461  C31 POPEV 458       9.704  22.097  60.905  1.00  0.00           C
ATOM   9462  O32 POPEV 458       8.504  21.907  60.835  1.00  0.00           O
ATOM   9463  C32 POPEV 458      10.684  21.847  59.765  1.00  0.00           C
ATOM   9466  C23 POPEV 458       8.525  25.047  59.215  1.00  0.00           C
ATOM   9469  C24 POPEV 458       8.195  25.677  57.855  1.00  0.00           C
ATOM   9472  C25 POPEV 458       9.124  26.837  57.465  1.00  0.00           C
ATOM   9475  C26 POPEV 458       8.914  27.377  56.035  1.00  0.00           C
ATOM   9478  C27 POPEV 458      10.044  28.327  55.615  1.00  0.00           C
ATOM   9481  C28 POPEV 458       9.675  29.317  54.485  1.00  0.00           C
ATOM   9484  C29 POPEV 458       9.604  28.708  53.095  1.00  0.00           C
ATOM   9486 0C21 POPEV 458      10.284  29.117  52.005  1.00  0.00           C
ATOM   9488 1C21 POPEV 458      11.304  30.227  51.955  1.00  0.00           C
ATOM   9491 2C21 POPEV 458      12.444  30.107  50.905  1.00  0.00           C
ATOM   9494 3C21 POPEV 458      12.284  30.987  49.645  1.00  0.00           C
ATOM   9497 4C21 POPEV 458      13.614  31.638  49.205  1.00  0.00           C
ATOM   9500 5C21 POPEV 458      13.464  32.777  48.185  1.00  0.00           C
ATOM   9503 6C21 POPEV 458      12.954  32.298  46.825  1.00  0.00           C
ATOM   9506 7C21 POPEV 458      12.774  33.427  45.815  1.00  0.00           C
ATOM   9509 8C21 POPEV 458      12.224  32.917  44.475  1.00  0.00           C
ATOM   9513  C33 POPEV 458      10.064  20.967  58.675  1.00  0.00           C
ATOM   9516  C34 POPEV 458      10.904  20.907  57.395  1.00  0.00           C
ATOM   9519  C35 POPEV 458      10.754  22.137  56.485  1.00  0.00           C
ATOM   9522  C36 POPEV 458      10.314  21.707  55.075  1.00  0.00           C
ATOM   9525  C37 POPEV 458      10.354  22.847  54.045  1.00  0.00           C
ATOM   9528  C38 POPEV 458      10.204  22.347  52.605  1.00  0.00           C
ATOM   9531  C39 POPEV 458       8.825  21.747  52.305  1.00  0.00           C
ATOM   9534 0C31 POPEV 458       8.825  20.857  51.055  1.00  0.00           C
ATOM   9537 1C31 POPEV 458       7.464  20.157  50.875  1.00  0.00           C
ATOM   9540 2C31 POPEV 458       6.894  20.257  49.455  1.00  0.00           C
ATOM   9543 3C31 POPEV 458       7.705  19.477  48.415  1.00  0.00           C
ATOM   9546 4C31 POPEV 458       6.924  19.327  47.095  1.00  0.00           C
ATOM   9549 5C31 POPEV 458       7.514  18.267  46.175  1.00  0.00           C
ATOM   9552 6C31 POPEV 458       6.574  17.887  45.035  1.00  0.00           C
ATOM   9556  NH3 POPEW 459       0.874 128.217  66.085  1.00  0.00           N
ATOM   9560  C12 POPEW 459       1.744 127.417  67.025  1.00  0.00           C
ATOM   9563  C11 POPEW 459       1.104 126.027  67.295  1.00  0.00           C
ATOM   9566  P   POPEW 459       1.784 123.658  68.285  1.00  0.00           P
ATOM   9567  O13 POPEW 459       3.044 123.037  68.725  1.00  0.00           O
ATOM   9568  O14 POPEW 459       0.714 123.777  69.295  1.00  0.00           O
ATOM   9569  O11 POPEW 459       1.194 122.817  67.065  1.00  0.00           O
ATOM   9570  O12 POPEW 459       2.104 125.077  67.645  1.00  0.00           O
ATOM   9571  C1  POPEW 459       2.154 122.118  66.265  1.00  0.00           C
ATOM   9574  C2  POPEW 459       1.484 121.727  64.935  1.00  0.00           C
ATOM   9576  O21 POPEW 459       2.394 120.887  64.195  1.00  0.00           O
ATOM   9577  C21 POPEW 459       1.914 119.707  63.835  1.00  0.00           C
ATOM   9578  O22 POPEW 459       0.744 119.367  63.905  1.00  0.00           O
ATOM   9579  C22 POPEW 459       3.034 118.818  63.305  1.00  0.00           C
ATOM   9582  C3  POPEW 459       1.144 123.018  64.155  1.00  0.00           C
ATOM   9585  O31 POPEW 459      -0.106 122.907  63.455  1.00  0.00           O
ATOM   9586  C31 POPEW 459       0.014 122.627  62.175  1.00  0.00           C
ATOM   9587  O32 POPEW 459       1.044 122.347  61.585  1.00  0.00           O
ATOM   9588  C32 POPEW 459      -1.376 122.757  61.545  1.00  0.00           C
ATOM   9591  C23 POPEW 459       3.034 118.707  61.765  1.00  0.00           C
ATOM   9594  C24 POPEW 459       4.344 118.167  61.185  1.00  0.00           C
ATOM   9597  C25 POPEW 459       4.574 116.688  61.465  1.00  0.00           C
ATOM   9600  C26 POPEW 459       5.924 116.217  60.905  1.00  0.00           C
ATOM   9603  C27 POPEW 459       6.274 114.808  61.405  1.00  0.00           C
ATOM   9606  C28 POPEW 459       7.564 114.227  60.795  1.00  0.00           C
ATOM   9609  C29 POPEW 459       7.354 113.728  59.385  1.00  0.00           C
ATOM   9611 0C21 POPEW 459       7.635 112.507  58.915  1.00  0.00           C
ATOM   9613 1C21 POPEW 459       8.244 111.347  59.665  1.00  0.00           C
ATOM   9616 2C21 POPEW 459       9.775 111.257  59.545  1.00  0.00           C
ATOM   9619 3C21 POPEW 459      10.274 110.848  58.155  1.00  0.00           C
ATOM   9622 4C21 POPEW 459      11.704 111.298  57.825  1.00  0.00           C
ATOM   9625 5C21 POPEW 459      12.754 110.887  58.865  1.00  0.00           C
ATOM   9628 6C21 POPEW 459      14.174 111.228  58.395  1.00  0.00           C
ATOM   9631 7C21 POPEW 459      15.274 110.647  59.285  1.00  0.00           C
ATOM   9634 8C21 POPEW 459      16.674 111.117  58.885  1.00  0.00           C
ATOM   9638  C33 POPEW 459      -1.746 121.517  60.715  1.00  0.00           C
ATOM   9641  C34 POPEW 459      -3.096 121.618  60.005  1.00  0.00           C
ATOM   9644  C35 POPEW 459      -3.076 122.798  59.035  1.00  0.00           C
ATOM   9647  C36 POPEW 459      -3.846 122.518  57.765  1.00  0.00           C
ATOM   9650  C37 POPEW 459      -3.496 123.588  56.735  1.00  0.00           C
ATOM   9653  C38 POPEW 459      -4.236 123.398  55.425  1.00  0.00           C
ATOM   9656  C39 POPEW 459      -3.776 124.447  54.425  1.00  0.00           C
ATOM   9659 0C31 POPEW 459      -4.596 124.388  53.145  1.00  0.00           C
ATOM   9662 1C31 POPEW 459      -4.186 125.477  52.165  1.00  0.00           C
ATOM   9665 2C31 POPEW 459      -5.046 125.467  50.905  1.00  0.00           C
ATOM   9668 3C31 POPEW 459      -4.936 124.157  50.115  1.00  0.00           C
ATOM   9671 4C31 POPEW 459      -5.786 124.207  48.845  1.00  0.00           C
ATOM   9674 5C31 POPEW 459      -5.646 122.938  48.005  1.00  0.00           C
ATOM   9677 6C31 POPEW 459      -6.416 123.057  46.685  1.00  0.00           C
ATOM   9681  NH3 POPEX 460      74.495  75.317  63.935  1.00  0.00           N
ATOM   9685  C12 POPEX 460      73.434  74.278  63.795  1.00  0.00           C
ATOM   9688  C11 POPEX 460      72.125  74.917  64.245  1.00  0.00           C
ATOM   9691  P   POPEX 460      70.715  77.027  63.755  1.00  0.00           P
ATOM   9692  O13 POPEX 460      70.965  78.397  63.255  1.00  0.00           O
ATOM   9693  O14 POPEX 460      70.174  76.868  65.125  1.00  0.00           O
ATOM   9694  O11 POPEX 460      69.865  76.167  62.745  1.00  0.00           O
ATOM   9695  O12 POPEX 460      72.075  76.237  63.715  1.00  0.00           O
ATOM   9696  C1  POPEX 460      69.544  76.677  61.445  1.00  0.00           C
ATOM   9699  C2  POPEX 460      70.715  76.447  60.445  1.00  0.00           C
ATOM   9701  O21 POPEX 460      70.325  76.647  59.085  1.00  0.00           O
ATOM   9702  C21 POPEX 460      70.005  77.857  58.695  1.00  0.00           C
ATOM   9703  O22 POPEX 460      69.774  78.838  59.385  1.00  0.00           O
ATOM   9704  C22 POPEX 460      69.984  77.868  57.165  1.00  0.00           C
ATOM   9707  C3  POPEX 460      71.315  75.007  60.555  1.00  0.00           C
ATOM   9710  O31 POPEX 460      72.715  74.967  60.235  1.00  0.00           O
ATOM   9711  C31 POPEX 460      73.215  74.667  59.015  1.00  0.00           C
ATOM   9712  O32 POPEX 460      74.424  74.527  58.825  1.00  0.00           O
ATOM   9713  C32 POPEX 460      72.194  74.587  57.855  1.00  0.00           C
ATOM   9716  C23 POPEX 460      68.844  78.728  56.575  1.00  0.00           C
ATOM   9719  C24 POPEX 460      69.254  79.357  55.235  1.00  0.00           C
ATOM   9722  C25 POPEX 460      69.444  78.327  54.115  1.00  0.00           C
ATOM   9725  C26 POPEX 460      68.655  78.728  52.855  1.00  0.00           C
ATOM   9728  C27 POPEX 460      68.795  77.717  51.705  1.00  0.00           C
ATOM   9731  C28 POPEX 460      67.864  78.017  50.515  1.00  0.00           C
ATOM   9734  C29 POPEX 460      66.414  77.798  50.855  1.00  0.00           C
ATOM   9736 0C21 POPEX 460      65.374  77.908  50.015  1.00  0.00           C
ATOM   9738 1C21 POPEX 460      65.435  78.277  48.555  1.00  0.00           C
ATOM   9741 2C21 POPEX 460      64.625  77.308  47.665  1.00  0.00           C
ATOM   9744 3C21 POPEX 460      65.245  75.897  47.565  1.00  0.00           C
ATOM   9747 4C21 POPEX 460      64.395  74.897  46.775  1.00  0.00           C
ATOM   9750 5C21 POPEX 460      65.144  73.597  46.505  1.00  0.00           C
ATOM   9753 6C21 POPEX 460      64.285  72.497  45.865  1.00  0.00           C
ATOM   9756 7C21 POPEX 460      65.074  71.207  45.615  1.00  0.00           C
ATOM   9759 8C21 POPEX 460      64.214  70.027  45.165  1.00  0.00           C
ATOM   9763  C33 POPEX 460      72.744  73.938  56.555  1.00  0.00           C
ATOM   9766  C34 POPEX 460      71.634  73.537  55.565  1.00  0.00           C
ATOM   9769  C35 POPEX 460      71.494  74.438  54.315  1.00  0.00           C
ATOM   9772  C36 POPEX 460      72.584  74.188  53.275  1.00  0.00           C
ATOM   9775  C37 POPEX 460      72.285  74.738  51.865  1.00  0.00           C
ATOM   9778  C38 POPEX 460      73.444  74.407  50.915  1.00  0.00           C
ATOM   9781  C39 POPEX 460      73.245  74.777  49.435  1.00  0.00           C
ATOM   9784 0C31 POPEX 460      74.535  74.518  48.645  1.00  0.00           C
ATOM   9787 1C31 POPEX 460      74.465  74.808  47.145  1.00  0.00           C
ATOM   9790 2C31 POPEX 460      75.774  74.467  46.415  1.00  0.00           C
ATOM   9793 3C31 POPEX 460      76.155  72.988  46.455  1.00  0.00           C
ATOM   9796 4C31 POPEX 460      77.324  72.667  45.505  1.00  0.00           C
ATOM   9799 5C31 POPEX 460      77.774  71.198  45.585  1.00  0.00           C
ATOM   9802 6C31 POPEX 460      78.895  70.878  44.595  1.00  0.00           C
ATOM   9806  NH3 POPEY 461      27.475  58.607  24.005  1.00  0.00           N
ATOM   9810  C12 POPEY 461      28.814  58.607  24.685  1.00  0.00           C
ATOM   9813  C11 POPEY 461      29.914  58.807  23.615  1.00  0.00           C
ATOM   9816  P   POPEY 461      29.734  56.548  22.245  1.00  0.00           P
ATOM   9817  O13 POPEY 461      30.835  56.117  21.355  1.00  0.00           O
ATOM   9818  O14 POPEY 461      28.344  56.157  21.895  1.00  0.00           O
ATOM   9819  O11 POPEY 461      30.014  56.087  23.715  1.00  0.00           O
ATOM   9820  O12 POPEY 461      29.674  58.118  22.395  1.00  0.00           O
ATOM   9821  C1  POPEY 461      30.825  54.948  24.015  1.00  0.00           C
ATOM   9824  C2  POPEY 461      30.685  54.647  25.525  1.00  0.00           C
ATOM   9826  O21 POPEY 461      31.854  53.967  26.005  1.00  0.00           O
ATOM   9827  C21 POPEY 461      31.834  52.687  26.295  1.00  0.00           C
ATOM   9828  O22 POPEY 461      31.104  51.827  25.835  1.00  0.00           O
ATOM   9829  C22 POPEY 461      32.844  52.477  27.415  1.00  0.00           C
ATOM   9832  C3  POPEY 461      29.305  54.037  25.915  1.00  0.00           C
ATOM   9835  O31 POPEY 461      29.224  53.778  27.335  1.00  0.00           O
ATOM   9836  C31 POPEY 461      28.674  54.748  28.055  1.00  0.00           C
ATOM   9837  O32 POPEY 461      28.185  55.767  27.605  1.00  0.00           O
ATOM   9838  C32 POPEY 461      28.684  54.387  29.555  1.00  0.00           C
ATOM   9841  C23 POPEY 461      32.454  53.287  28.665  1.00  0.00           C
ATOM   9844  C24 POPEY 461      33.395  53.048  29.845  1.00  0.00           C
ATOM   9847  C25 POPEY 461      34.855  53.377  29.535  1.00  0.00           C
ATOM   9850  C26 POPEY 461      35.724  53.387  30.795  1.00  0.00           C
ATOM   9853  C27 POPEY 461      35.825  54.797  31.405  1.00  0.00           C
ATOM   9856  C28 POPEY 461      36.665  54.847  32.695  1.00  0.00           C
ATOM   9859  C29 POPEY 461      35.934  54.188  33.835  1.00  0.00           C
ATOM   9861 0C21 POPEY 461      36.444  53.368  34.775  1.00  0.00           C
ATOM   9863 1C21 POPEY 461      37.884  52.927  34.905  1.00  0.00           C
ATOM   9866 2C21 POPEY 461      38.465  53.127  36.325  1.00  0.00           C
ATOM   9869 3C21 POPEY 461      37.864  52.248  37.425  1.00  0.00           C
ATOM   9872 4C21 POPEY 461      38.655  52.417  38.725  1.00  0.00           C
ATOM   9875 5C21 POPEY 461      38.074  51.658  39.925  1.00  0.00           C
ATOM   9878 6C21 POPEY 461      38.774  52.057  41.235  1.00  0.00           C
ATOM   9881 7C21 POPEY 461      38.384  51.198  42.445  1.00  0.00           C
ATOM   9884 8C21 POPEY 461      36.875  51.068  42.665  1.00  0.00           C
ATOM   9888  C33 POPEY 461      29.105  55.577  30.485  1.00  0.00           C
ATOM   9891  C34 POPEY 461      30.534  55.487  31.045  1.00  0.00           C
ATOM   9894  C35 POPEY 461      30.664  54.548  32.265  1.00  0.00           C
ATOM   9897  C36 POPEY 461      30.984  55.278  33.595  1.00  0.00           C
ATOM   9900  C37 POPEY 461      31.665  54.337  34.605  1.00  0.00           C
ATOM   9903  C38 POPEY 461      32.155  55.028  35.895  1.00  0.00           C
ATOM   9906  C39 POPEY 461      33.255  54.228  36.615  1.00  0.00           C
ATOM   9909 0C31 POPEY 461      32.804  53.537  37.915  1.00  0.00           C
ATOM   9912 1C31 POPEY 461      33.944  52.757  38.595  1.00  0.00           C
ATOM   9915 2C31 POPEY 461      33.544  52.137  39.945  1.00  0.00           C
ATOM   9918 3C31 POPEY 461      33.424  53.167  41.075  1.00  0.00           C
ATOM   9921 4C31 POPEY 461      32.995  52.568  42.415  1.00  0.00           C
ATOM   9924 5C31 POPEY 461      32.925  53.628  43.525  1.00  0.00           C
ATOM   9927 6C31 POPEY 461      32.465  53.087  44.885  1.00  0.00           C
ATOM   9931  NH3 POPEZ 462      11.934  65.637  24.225  1.00  0.00           N
ATOM   9935  C12 POPEZ 462      12.284  65.377  22.795  1.00  0.00           C
ATOM   9938  C11 POPEZ 462      11.025  65.357  21.925  1.00  0.00           C
ATOM   9941  P   POPEZ 462       8.994  63.987  21.195  1.00  0.00           P
ATOM   9942  O13 POPEZ 462       8.244  65.257  21.185  1.00  0.00           O
ATOM   9943  O14 POPEZ 462       9.404  63.467  19.875  1.00  0.00           O
ATOM   9944  O11 POPEZ 462       8.044  62.938  21.925  1.00  0.00           O
ATOM   9945  O12 POPEZ 462      10.224  64.197  22.185  1.00  0.00           O
ATOM   9946  C1  POPEZ 462       8.134  62.658  23.335  1.00  0.00           C
ATOM   9949  C2  POPEZ 462       7.644  63.798  24.285  1.00  0.00           C
ATOM   9951  O21 POPEZ 462       7.384  63.197  25.575  1.00  0.00           O
ATOM   9952  C21 POPEZ 462       7.684  63.997  26.605  1.00  0.00           C
ATOM   9953  O22 POPEZ 462       8.265  65.057  26.505  1.00  0.00           O
ATOM   9954  C22 POPEZ 462       7.145  63.438  27.915  1.00  0.00           C
ATOM   9957  C3  POPEZ 462       6.344  64.537  23.835  1.00  0.00           C
ATOM   9960  O31 POPEZ 462       6.125  65.747  24.595  1.00  0.00           O
ATOM   9961  C31 POPEZ 462       5.044  65.787  25.385  1.00  0.00           C
ATOM   9962  O32 POPEZ 462       4.254  64.878  25.545  1.00  0.00           O
ATOM   9963  C32 POPEZ 462       4.904  67.177  26.005  1.00  0.00           C
ATOM   9966  C23 POPEZ 462       8.214  63.548  29.015  1.00  0.00           C
ATOM   9969  C24 POPEZ 462       7.714  63.408  30.455  1.00  0.00           C
ATOM   9972  C25 POPEZ 462       8.884  63.658  31.415  1.00  0.00           C
ATOM   9975  C26 POPEZ 462       8.574  63.617  32.925  1.00  0.00           C
ATOM   9978  C27 POPEZ 462       9.884  63.308  33.675  1.00  0.00           C
ATOM   9981  C28 POPEZ 462       9.934  63.688  35.155  1.00  0.00           C
ATOM   9984  C29 POPEZ 462       8.954  63.017  36.085  1.00  0.00           C
ATOM   9986 0C21 POPEZ 462       8.974  63.168  37.415  1.00  0.00           C
ATOM   9988 1C21 POPEZ 462       9.934  64.027  38.205  1.00  0.00           C
ATOM   9991 2C21 POPEZ 462       9.214  65.127  39.015  1.00  0.00           C
ATOM   9994 3C21 POPEZ 462      10.154  65.977  39.885  1.00  0.00           C
ATOM   9997 4C21 POPEZ 462       9.424  67.097  40.675  1.00  0.00           C
ATOM  10000 5C21 POPEZ 462       8.484  66.548  41.755  1.00  0.00           C
ATOM  10003 6C21 POPEZ 462       7.714  67.627  42.525  1.00  0.00           C
ATOM  10006 7C21 POPEZ 462       6.904  67.037  43.695  1.00  0.00           C
ATOM  10009 8C21 POPEZ 462       6.044  68.057  44.435  1.00  0.00           C
ATOM  10013  C33 POPEZ 462       5.664  67.338  27.335  1.00  0.00           C
ATOM  10016  C34 POPEZ 462       4.924  66.707  28.515  1.00  0.00           C
ATOM  10019  C35 POPEZ 462       5.764  66.747  29.795  1.00  0.00           C
ATOM  10022  C36 POPEZ 462       5.004  66.158  30.985  1.00  0.00           C
ATOM  10025  C37 POPEZ 462       5.734  66.408  32.305  1.00  0.00           C
ATOM  10028  C38 POPEZ 462       5.044  65.808  33.525  1.00  0.00           C
ATOM  10031  C39 POPEZ 462       5.594  66.417  34.815  1.00  0.00           C
ATOM  10034 0C31 POPEZ 462       5.095  65.688  36.065  1.00  0.00           C
ATOM  10037 1C31 POPEZ 462       5.594  66.338  37.365  1.00  0.00           C
ATOM  10040 2C31 POPEZ 462       5.814  65.327  38.495  1.00  0.00           C
ATOM  10043 3C31 POPEZ 462       4.544  64.647  39.015  1.00  0.00           C
ATOM  10046 4C31 POPEZ 462       3.974  65.317  40.275  1.00  0.00           C
ATOM  10049 5C31 POPEZ 462       2.934  64.427  40.975  1.00  0.00           C
ATOM  10052 6C31 POPEZ 462       2.424  65.007  42.295  1.00  0.00           C
ATOM  10056  NH3 POPEa 463      71.074 108.527  62.835  1.00  0.00           N
ATOM  10060  C12 POPEa 463      69.874 107.738  62.375  1.00  0.00           C
ATOM  10063  C11 POPEa 463      68.515 108.488  62.455  1.00  0.00           C
ATOM  10066  P   POPEa 463      68.574 110.877  63.555  1.00  0.00           P
ATOM  10067  O13 POPEa 463      67.645 111.558  64.475  1.00  0.00           O
ATOM  10068  O14 POPEa 463      70.034 111.107  63.705  1.00  0.00           O
ATOM  10069  O11 POPEa 463      68.215 111.268  62.065  1.00  0.00           O
ATOM  10070  O12 POPEa 463      68.375 109.318  63.605  1.00  0.00           O
ATOM  10071  C1  POPEa 463      68.554 112.597  61.615  1.00  0.00           C
ATOM  10074  C2  POPEa 463      68.524 112.808  60.065  1.00  0.00           C
ATOM  10076  O21 POPEa 463      67.744 111.818  59.375  1.00  0.00           O
ATOM  10077  C21 POPEa 463      68.204 110.597  59.215  1.00  0.00           C
ATOM  10078  O22 POPEa 463      69.324 110.188  59.495  1.00  0.00           O
ATOM  10079  C22 POPEa 463      67.075 109.717  58.665  1.00  0.00           C
ATOM  10082  C3  POPEa 463      69.925 113.107  59.435  1.00  0.00           C
ATOM  10085  O31 POPEa 463      69.804 113.717  58.135  1.00  0.00           O
ATOM  10086  C31 POPEa 463      70.975 114.077  57.595  1.00  0.00           C
ATOM  10087  O32 POPEa 463      72.064 113.908  58.115  1.00  0.00           O
ATOM  10088  C32 POPEa 463      70.724 114.747  56.245  1.00  0.00           C
ATOM  10091  C23 POPEa 463      67.514 108.597  57.695  1.00  0.00           C
ATOM  10094  C24 POPEa 463      66.985 108.777  56.265  1.00  0.00           C
ATOM  10097  C25 POPEa 463      67.645 109.928  55.505  1.00  0.00           C
ATOM  10100  C26 POPEa 463      67.054 110.068  54.095  1.00  0.00           C
ATOM  10103  C27 POPEa 463      66.054 111.217  53.975  1.00  0.00           C
ATOM  10106  C28 POPEa 463      65.435 111.338  52.575  1.00  0.00           C
ATOM  10109  C29 POPEa 463      64.334 110.327  52.355  1.00  0.00           C
ATOM  10111 0C21 POPEa 463      63.274 110.448  51.525  1.00  0.00           C
ATOM  10113 1C21 POPEa 463      62.954 111.587  50.605  1.00  0.00           C
ATOM  10116 2C21 POPEa 463      63.594 111.438  49.205  1.00  0.00           C
ATOM  10119 3C21 POPEa 463      64.984 112.077  49.105  1.00  0.00           C
ATOM  10122 4C21 POPEa 463      65.704 111.797  47.785  1.00  0.00           C
ATOM  10125 5C21 POPEa 463      65.124 112.568  46.585  1.00  0.00           C
ATOM  10128 6C21 POPEa 463      65.895 112.257  45.295  1.00  0.00           C
ATOM  10131 7C21 POPEa 463      65.365 113.068  44.115  1.00  0.00           C
ATOM  10134 8C21 POPEa 463      66.155 112.887  42.815  1.00  0.00           C
ATOM  10138  C33 POPEa 463      71.664 114.217  55.145  1.00  0.00           C
ATOM  10141  C34 POPEa 463      71.105 114.487  53.745  1.00  0.00           C
ATOM  10144  C35 POPEa 463      71.954 113.887  52.605  1.00  0.00           C
ATOM  10147  C36 POPEa 463      72.114 112.367  52.705  1.00  0.00           C
ATOM  10150  C37 POPEa 463      72.304 111.667  51.355  1.00  0.00           C
ATOM  10153  C38 POPEa 463      71.024 111.527  50.525  1.00  0.00           C
ATOM  10156  C39 POPEa 463      70.045 110.467  51.045  1.00  0.00           C
ATOM  10159 0C31 POPEa 463      68.994 110.097  49.985  1.00  0.00           C
ATOM  10162 1C31 POPEa 463      68.124 108.908  50.405  1.00  0.00           C
ATOM  10165 2C31 POPEa 463      67.024 108.577  49.385  1.00  0.00           C
ATOM  10168 3C31 POPEa 463      67.534 108.377  47.945  1.00  0.00           C
ATOM  10171 4C31 POPEa 463      66.435 107.868  47.015  1.00  0.00           C
ATOM  10174 5C31 POPEa 463      66.785 107.957  45.525  1.00  0.00           C
ATOM  10177 6C31 POPEa 463      65.605 107.527  44.645  1.00  0.00           C
ATOM  10181  NH3 POPEb 464     111.004 122.168  63.965  1.00  0.00           N
ATOM  10185  C12 POPEb 464     110.764 123.527  63.385  1.00  0.00           C
ATOM  10188  C11 POPEb 464     110.425 123.377  61.895  1.00  0.00           C
ATOM  10191  P   POPEb 464     107.884 123.617  61.435  1.00  0.00           P
ATOM  10192  O13 POPEb 464     106.804 122.658  61.075  1.00  0.00           O
ATOM  10193  O14 POPEb 464     107.695 124.497  62.605  1.00  0.00           O
ATOM  10194  O11 POPEb 464     108.334 124.577  60.265  1.00  0.00           O
ATOM  10195  O12 POPEb 464     109.164 122.728  61.705  1.00  0.00           O
ATOM  10196  C1  POPEb 464     108.095 124.347  58.885  1.00  0.00           C
ATOM  10199  C2  POPEb 464     109.324 123.678  58.205  1.00  0.00           C
ATOM  10201  O21 POPEb 464     110.285 124.668  57.745  1.00  0.00           O
ATOM  10202  C21 POPEb 464     111.505 124.598  58.295  1.00  0.00           C
ATOM  10203  O22 POPEb 464     111.785 123.997  59.315  1.00  0.00           O
ATOM  10204  C22 POPEb 464     112.534 125.378  57.485  1.00  0.00           C
ATOM  10207  C3  POPEb 464     108.784 122.897  56.975  1.00  0.00           C
ATOM  10210  O31 POPEb 464     109.874 122.448  56.155  1.00  0.00           O
ATOM  10211  C31 POPEb 464     109.575 122.428  54.855  1.00  0.00           C
ATOM  10212  O32 POPEb 464     108.454 122.527  54.395  1.00  0.00           O
ATOM  10213  C32 POPEb 464     110.875 122.397  54.065  1.00  0.00           C
ATOM  10216  C23 POPEb 464     112.804 126.798  58.035  1.00  0.00           C
ATOM  10219  C24 POPEb 464     111.935 127.887  57.395  1.00  0.00           C
ATOM  10222  C25 POPEb 464     112.164 128.098  55.895  1.00  0.00           C
ATOM  10225  C26 POPEb 464     113.615 128.398  55.505  1.00  0.00           C
ATOM  10228  C27 POPEb 464     113.734 128.747  54.015  1.00  0.00           C
ATOM  10231  C28 POPEb 464     115.179 129.037  53.605  1.00  0.00           C
ATOM  10234  C29 POPEb 464     115.260 129.447  52.155  1.00  0.00           C
ATOM  10236 0C21 POPEb 464     115.379 128.617  51.105  1.00  0.00           C
ATOM  10238 1C21 POPEb 464     115.490 127.117  51.145  1.00  0.00           C
ATOM  10241 2C21 POPEb 464     116.950 126.647  51.035  1.00  0.00           C
ATOM  10244 3C21 POPEb 464     117.739 127.307  49.885  1.00  0.00           C
ATOM  10247 4C21 POPEb 464     119.100 126.657  49.605  1.00  0.00           C
ATOM  10250 5C21 POPEb 464     120.110 126.738  50.765  1.00  0.00           C
ATOM  10253 6C21 POPEb 464     120.490 128.178  51.175  1.00  0.00           C
ATOM  10256 7C21 POPEb 464     121.609 128.208  52.215  1.00  0.00           C
ATOM  10259 8C21 POPEb 464     122.039 129.617  52.625  1.00  0.00           C
ATOM  10263  C33 POPEb 464     111.404 123.838  53.845  1.00  0.00           C
ATOM  10266  C34 POPEb 464     112.874 123.887  53.395  1.00  0.00           C
ATOM  10269  C35 POPEb 464     113.164 123.097  52.115  1.00  0.00           C
ATOM  10272  C36 POPEb 464     112.435 123.628  50.875  1.00  0.00           C
ATOM  10275  C37 POPEb 464     112.804 122.827  49.615  1.00  0.00           C
ATOM  10278  C38 POPEb 464     112.454 123.558  48.315  1.00  0.00           C
ATOM  10281  C39 POPEb 464     112.965 122.808  47.075  1.00  0.00           C
ATOM  10284 0C31 POPEb 464     112.164 121.537  46.755  1.00  0.00           C
ATOM  10287 1C31 POPEb 464     113.045 120.368  46.295  1.00  0.00           C
ATOM  10290 2C31 POPEb 464     112.204 119.137  45.945  1.00  0.00           C
ATOM  10293 3C31 POPEb 464     112.995 117.827  45.915  1.00  0.00           C
ATOM  10296 4C31 POPEb 464     112.134 116.667  45.415  1.00  0.00           C
ATOM  10299 5C31 POPEb 464     112.844 115.308  45.505  1.00  0.00           C
ATOM  10302 6C31 POPEb 464     112.005 114.167  44.915  1.00  0.00           C
ATOM  10306  NH3 POPEc 465      68.844  99.427  25.945  1.00  0.00           N
ATOM  10310  C12 POPEc 465      68.285  99.447  27.345  1.00  0.00           C
ATOM  10313  C11 POPEc 465      66.855 100.018  27.395  1.00  0.00           C
ATOM  10316  P   POPEc 465      64.826 100.208  29.025  1.00  0.00           P
ATOM  10317  O13 POPEc 465      64.214 101.167  28.075  1.00  0.00           O
ATOM  10318  O14 POPEc 465      64.224  98.857  29.125  1.00  0.00           O
ATOM  10319  O11 POPEc 465      64.785 100.938  30.415  1.00  0.00           O
ATOM  10320  O12 POPEc 465      66.375 100.048  28.735  1.00  0.00           O
ATOM  10321  C1  POPEc 465      65.925 101.698  30.845  1.00  0.00           C
ATOM  10324  C2  POPEc 465      65.535 102.988  31.625  1.00  0.00           C
ATOM  10326  O21 POPEc 465      64.114 103.158  31.715  1.00  0.00           O
ATOM  10327  C21 POPEc 465      63.554 102.537  32.745  1.00  0.00           C
ATOM  10328  O22 POPEc 465      64.105 101.738  33.475  1.00  0.00           O
ATOM  10329  C22 POPEc 465      62.155 103.097  32.935  1.00  0.00           C
ATOM  10332  C3  POPEc 465      66.115 104.257  30.955  1.00  0.00           C
ATOM  10335  O31 POPEc 465      65.844 105.417  31.785  1.00  0.00           O
ATOM  10336  C31 POPEc 465      66.725 105.557  32.775  1.00  0.00           C
ATOM  10337  O32 POPEc 465      67.855 105.088  32.765  1.00  0.00           O
ATOM  10338  C32 POPEc 465      65.995 106.147  33.975  1.00  0.00           C
ATOM  10341  C23 POPEc 465      61.954 103.667  34.355  1.00  0.00           C
ATOM  10344  C24 POPEc 465      60.825 104.707  34.365  1.00  0.00           C
ATOM  10347  C25 POPEc 465      60.214 105.018  35.735  1.00  0.00           C
ATOM  10350  C26 POPEc 465      61.234 105.317  36.835  1.00  0.00           C
ATOM  10353  C27 POPEc 465      60.634 106.198  37.945  1.00  0.00           C
ATOM  10356  C28 POPEc 465      61.594 106.467  39.105  1.00  0.00           C
ATOM  10359  C29 POPEc 465      61.844 105.228  39.925  1.00  0.00           C
ATOM  10361 0C21 POPEc 465      61.475 105.027  41.205  1.00  0.00           C
ATOM  10363 1C21 POPEc 465      60.745 106.027  42.065  1.00  0.00           C
ATOM  10366 2C21 POPEc 465      60.124 105.387  43.325  1.00  0.00           C
ATOM  10369 3C21 POPEc 465      59.524 106.447  44.255  1.00  0.00           C
ATOM  10372 4C21 POPEc 465      58.864 105.887  45.525  1.00  0.00           C
ATOM  10375 5C21 POPEc 465      59.825 105.137  46.455  1.00  0.00           C
ATOM  10378 6C21 POPEc 465      59.134 104.688  47.755  1.00  0.00           C
ATOM  10381 7C21 POPEc 465      60.084 103.958  48.705  1.00  0.00           C
ATOM  10384 8C21 POPEc 465      59.414 103.467  49.995  1.00  0.00           C
ATOM  10388  C33 POPEc 465      66.865 107.037  34.885  1.00  0.00           C
ATOM  10391  C34 POPEc 465      66.325 107.008  36.315  1.00  0.00           C
ATOM  10394  C35 POPEc 465      67.084 107.897  37.315  1.00  0.00           C
ATOM  10397  C36 POPEc 465      66.435 107.767  38.695  1.00  0.00           C
ATOM  10400  C37 POPEc 465      66.725 108.897  39.695  1.00  0.00           C
ATOM  10403  C38 POPEc 465      65.875 108.768  40.975  1.00  0.00           C
ATOM  10406  C39 POPEc 465      64.365 108.628  40.675  1.00  0.00           C
ATOM  10409 0C31 POPEc 465      63.414 108.798  41.865  1.00  0.00           C
ATOM  10412 1C31 POPEc 465      63.395 110.217  42.455  1.00  0.00           C
ATOM  10415 2C31 POPEc 465      62.215 110.448  43.415  1.00  0.00           C
ATOM  10418 3C31 POPEc 465      62.335 109.658  44.725  1.00  0.00           C
ATOM  10421 4C31 POPEc 465      61.225 109.967  45.735  1.00  0.00           C
ATOM  10424 5C31 POPEc 465      61.454 109.257  47.075  1.00  0.00           C
ATOM  10427 6C31 POPEc 465      60.504 109.707  48.175  1.00  0.00           C
ATOM  10431  NH3 POPEd 466      72.355  44.527  15.455  1.00  0.00           N
ATOM  10435  C12 POPEd 466      72.495  43.217  14.715  1.00  0.00           C
ATOM  10438  C11 POPEd 466      73.884  43.118  14.055  1.00  0.00           C
ATOM  10441  P   POPEd 466      76.395  43.037  14.715  1.00  0.00           P
ATOM  10442  O13 POPEd 466      77.064  44.237  14.185  1.00  0.00           O
ATOM  10443  O14 POPEd 466      76.445  41.798  13.915  1.00  0.00           O
ATOM  10444  O11 POPEd 466      76.865  42.747  16.185  1.00  0.00           O
ATOM  10445  O12 POPEd 466      74.894  43.417  15.025  1.00  0.00           O
ATOM  10446  C1  POPEd 466      77.695  43.657  16.925  1.00  0.00           C
ATOM  10449  C2  POPEd 466      77.005  44.188  18.215  1.00  0.00           C
ATOM  10451  O21 POPEd 466      77.355  43.368  19.345  1.00  0.00           O
ATOM  10452  C21 POPEd 466      78.465  43.757  19.965  1.00  0.00           C
ATOM  10453  O22 POPEd 466      79.225  44.618  19.575  1.00  0.00           O
ATOM  10454  C22 POPEd 466      78.605  43.037  21.315  1.00  0.00           C
ATOM  10457  C3  POPEd 466      75.465  44.257  18.085  1.00  0.00           C
ATOM  10460  O31 POPEd 466      74.834  44.427  19.375  1.00  0.00           O
ATOM  10461  C31 POPEd 466      73.504  44.407  19.305  1.00  0.00           C
ATOM  10462  O32 POPEd 466      72.844  44.727  18.325  1.00  0.00           O
ATOM  10463  C32 POPEd 466      73.004  43.717  20.585  1.00  0.00           C
ATOM  10466  C23 POPEd 466      78.655  44.028  22.495  1.00  0.00           C
ATOM  10469  C24 POPEd 466      77.514  43.827  23.515  1.00  0.00           C
ATOM  10472  C25 POPEd 466      77.715  42.607  24.415  1.00  0.00           C
ATOM  10475  C26 POPEd 466      77.565  42.947  25.905  1.00  0.00           C
ATOM  10478  C27 POPEd 466      78.115  41.847  26.815  1.00  0.00           C
ATOM  10481  C28 POPEd 466      77.955  42.197  28.305  1.00  0.00           C
ATOM  10484  C29 POPEd 466      78.574  41.108  29.155  1.00  0.00           C
ATOM  10486 0C21 POPEd 466      78.124  40.658  30.335  1.00  0.00           C
ATOM  10488 1C21 POPEd 466      76.954  41.208  31.105  1.00  0.00           C
ATOM  10491 2C21 POPEd 466      75.654  40.397  30.885  1.00  0.00           C
ATOM  10494 3C21 POPEd 466      75.574  39.118  31.735  1.00  0.00           C
ATOM  10497 4C21 POPEd 466      74.225  38.417  31.535  1.00  0.00           C
ATOM  10500 5C21 POPEd 466      73.974  37.257  32.505  1.00  0.00           C
ATOM  10503 6C21 POPEd 466      72.575  36.657  32.285  1.00  0.00           C
ATOM  10506 7C21 POPEd 466      72.084  35.778  33.435  1.00  0.00           C
ATOM  10509 8C21 POPEd 466      70.605  35.427  33.325  1.00  0.00           C
ATOM  10513  C33 POPEd 466      73.285  42.197  20.535  1.00  0.00           C
ATOM  10516  C34 POPEd 466      73.685  41.548  21.875  1.00  0.00           C
ATOM  10519  C35 POPEd 466      72.514  41.307  22.835  1.00  0.00           C
ATOM  10522  C36 POPEd 466      72.855  40.298  23.955  1.00  0.00           C
ATOM  10525  C37 POPEd 466      74.035  40.717  24.845  1.00  0.00           C
ATOM  10528  C38 POPEd 466      74.395  39.697  25.935  1.00  0.00           C
ATOM  10531  C39 POPEd 466      73.294  39.457  26.985  1.00  0.00           C
ATOM  10534 0C31 POPEd 466      72.864  37.987  27.065  1.00  0.00           C
ATOM  10537 1C31 POPEd 466      71.834  37.717  28.175  1.00  0.00           C
ATOM  10540 2C31 POPEd 466      71.594  36.227  28.455  1.00  0.00           C
ATOM  10543 3C31 POPEd 466      70.884  35.487  27.315  1.00  0.00           C
ATOM  10546 4C31 POPEd 466      69.355  35.497  27.355  1.00  0.00           C
ATOM  10549 5C31 POPEd 466      68.774  34.827  26.105  1.00  0.00           C
ATOM  10552 6C31 POPEd 466      67.254  34.907  25.975  1.00  0.00           C
ATOM  10556  NH3 POPEe 467      27.374  28.167  19.695  1.00  0.00           N
ATOM  10560  C12 POPEe 467      26.394  29.037  18.985  1.00  0.00           C
ATOM  10563  C11 POPEe 467      25.034  29.037  19.695  1.00  0.00           C
ATOM  10566  P   POPEe 467      22.475  29.097  19.245  1.00  0.00           P
ATOM  10567  O13 POPEe 467      22.024  30.497  19.305  1.00  0.00           O
ATOM  10568  O14 POPEe 467      21.644  28.177  18.435  1.00  0.00           O
ATOM  10569  O11 POPEe 467      22.614  28.547  20.715  1.00  0.00           O
ATOM  10570  O12 POPEe 467      23.985  29.017  18.725  1.00  0.00           O
ATOM  10571  C1  POPEe 467      22.475  27.167  21.015  1.00  0.00           C
ATOM  10574  C2  POPEe 467      22.264  27.028  22.525  1.00  0.00           C
ATOM  10576  O21 POPEe 467      22.104  25.627  22.785  1.00  0.00           O
ATOM  10577  C21 POPEe 467      22.434  24.967  23.895  1.00  0.00           C
ATOM  10578  O22 POPEe 467      22.104  23.817  24.095  1.00  0.00           O
ATOM  10579  C22 POPEe 467      23.265  25.767  24.905  1.00  0.00           C
ATOM  10582  C3  POPEe 467      20.975  27.797  22.895  1.00  0.00           C
ATOM  10585  O31 POPEe 467      20.724  27.857  24.315  1.00  0.00           O
ATOM  10586  C31 POPEe 467      21.174  28.977  24.875  1.00  0.00           C
ATOM  10587  O32 POPEe 467      21.915  29.788  24.335  1.00  0.00           O
ATOM  10588  C32 POPEe 467      20.584  29.067  26.275  1.00  0.00           C
ATOM  10591  C23 POPEe 467      23.904  24.847  25.985  1.00  0.00           C
ATOM  10594  C24 POPEe 467      24.754  25.637  26.985  1.00  0.00           C
ATOM  10597  C25 POPEe 467      23.964  26.297  28.125  1.00  0.00           C
ATOM  10600  C26 POPEe 467      23.974  25.478  29.435  1.00  0.00           C
ATOM  10603  C27 POPEe 467      23.475  26.297  30.635  1.00  0.00           C
ATOM  10606  C28 POPEe 467      23.534  25.517  31.975  1.00  0.00           C
ATOM  10609  C29 POPEe 467      23.344  26.397  33.195  1.00  0.00           C
ATOM  10611 0C21 POPEe 467      22.494  26.197  34.225  1.00  0.00           C
ATOM  10613 1C21 POPEe 467      21.534  25.057  34.425  1.00  0.00           C
ATOM  10616 2C21 POPEe 467      21.954  24.077  35.525  1.00  0.00           C
ATOM  10619 3C21 POPEe 467      21.744  24.587  36.965  1.00  0.00           C
ATOM  10622 4C21 POPEe 467      21.834  23.437  37.985  1.00  0.00           C
ATOM  10625 5C21 POPEe 467      21.485  23.887  39.405  1.00  0.00           C
ATOM  10628 6C21 POPEe 467      21.504  22.727  40.425  1.00  0.00           C
ATOM  10631 7C21 POPEe 467      21.344  23.217  41.865  1.00  0.00           C
ATOM  10634 8C21 POPEe 467      21.294  22.077  42.885  1.00  0.00           C
ATOM  10638  C33 POPEe 467      21.325  30.127  27.115  1.00  0.00           C
ATOM  10641  C34 POPEe 467      22.714  29.647  27.545  1.00  0.00           C
ATOM  10644  C35 POPEe 467      23.475  30.807  28.185  1.00  0.00           C
ATOM  10647  C36 POPEe 467      24.905  30.487  28.635  1.00  0.00           C
ATOM  10650  C37 POPEe 467      25.524  31.747  29.245  1.00  0.00           C
ATOM  10653  C38 POPEe 467      26.954  31.587  29.765  1.00  0.00           C
ATOM  10656  C39 POPEe 467      27.044  30.557  30.885  1.00  0.00           C
ATOM  10659 0C31 POPEe 467      28.274  30.747  31.775  1.00  0.00           C
ATOM  10662 1C31 POPEe 467      28.174  29.888  33.035  1.00  0.00           C
ATOM  10665 2C31 POPEe 467      29.354  30.067  34.005  1.00  0.00           C
ATOM  10668 3C31 POPEe 467      29.484  31.498  34.535  1.00  0.00           C
ATOM  10671 4C31 POPEe 467      30.114  31.548  35.925  1.00  0.00           C
ATOM  10674 5C31 POPEe 467      29.144  31.157  37.045  1.00  0.00           C
ATOM  10677 6C31 POPEe 467      29.774  31.257  38.425  1.00  0.00           C
ATOM  10681  NH3 POPEf 468     111.974  58.688  24.485  1.00  0.00           N
ATOM  10685  C12 POPEf 468     113.274  58.638  23.745  1.00  0.00           C
ATOM  10688  C11 POPEf 468     113.325  59.627  22.585  1.00  0.00           C
ATOM  10691  P   POPEf 468     114.334  61.787  23.695  1.00  0.00           P
ATOM  10692  O13 POPEf 468     114.035  62.938  22.825  1.00  0.00           O
ATOM  10693  O14 POPEf 468     115.530  61.857  24.565  1.00  0.00           O
ATOM  10694  O11 POPEf 468     113.065  61.487  24.615  1.00  0.00           O
ATOM  10695  O12 POPEf 468     114.424  60.507  22.775  1.00  0.00           O
ATOM  10696  C1  POPEf 468     112.654  62.537  25.505  1.00  0.00           C
ATOM  10699  C2  POPEf 468     113.425  62.467  26.855  1.00  0.00           C
ATOM  10701  O21 POPEf 468     112.464  62.178  27.865  1.00  0.00           O
ATOM  10702  C21 POPEf 468     112.794  61.347  28.835  1.00  0.00           C
ATOM  10703  O22 POPEf 468     113.834  60.707  28.905  1.00  0.00           O
ATOM  10704  C22 POPEf 468     111.605  61.247  29.775  1.00  0.00           C
ATOM  10707  C3  POPEf 468     114.155  63.818  27.165  1.00  0.00           C
ATOM  10710  O31 POPEf 468     115.279  63.628  28.055  1.00  0.00           O
ATOM  10711  C31 POPEf 468     114.984  63.588  29.355  1.00  0.00           C
ATOM  10712  O32 POPEf 468     113.904  63.857  29.855  1.00  0.00           O
ATOM  10713  C32 POPEf 468     116.179  62.988  30.095  1.00  0.00           C
ATOM  10716  C23 POPEf 468     111.834  60.557  31.135  1.00  0.00           C
ATOM  10719  C24 POPEf 468     110.535  60.688  31.955  1.00  0.00           C
ATOM  10722  C25 POPEf 468     110.554  60.028  33.335  1.00  0.00           C
ATOM  10725  C26 POPEf 468     110.595  58.498  33.285  1.00  0.00           C
ATOM  10728  C27 POPEf 468     110.204  57.897  34.645  1.00  0.00           C
ATOM  10731  C28 POPEf 468     110.075  56.367  34.655  1.00  0.00           C
ATOM  10734  C29 POPEf 468     111.395  55.647  34.625  1.00  0.00           C
ATOM  10736 0C21 POPEf 468     112.125  55.307  35.705  1.00  0.00           C
ATOM  10738 1C21 POPEf 468     111.745  55.637  37.125  1.00  0.00           C
ATOM  10741 2C21 POPEf 468     110.745  54.627  37.715  1.00  0.00           C
ATOM  10744 3C21 POPEf 468     110.034  55.147  38.985  1.00  0.00           C
ATOM  10747 4C21 POPEf 468     108.974  56.217  38.665  1.00  0.00           C
ATOM  10750 5C21 POPEf 468     108.035  56.487  39.855  1.00  0.00           C
ATOM  10753 6C21 POPEf 468     106.845  57.397  39.485  1.00  0.00           C
ATOM  10756 7C21 POPEf 468     105.914  57.647  40.675  1.00  0.00           C
ATOM  10759 8C21 POPEf 468     104.704  58.517  40.325  1.00  0.00           C
ATOM  10763  C33 POPEf 468     115.899  62.697  31.595  1.00  0.00           C
ATOM  10766  C34 POPEf 468     117.020  61.847  32.205  1.00  0.00           C
ATOM  10769  C35 POPEf 468     116.969  61.757  33.735  1.00  0.00           C
ATOM  10772  C36 POPEf 468     115.770  60.977  34.285  1.00  0.00           C
ATOM  10775  C37 POPEf 468     115.869  60.787  35.795  1.00  0.00           C
ATOM  10778  C38 POPEf 468     114.554  60.338  36.455  1.00  0.00           C
ATOM  10781  C39 POPEf 468     114.704  60.138  37.975  1.00  0.00           C
ATOM  10784 0C31 POPEf 468     115.189  58.727  38.335  1.00  0.00           C
ATOM  10787 1C31 POPEf 468     115.680  58.607  39.785  1.00  0.00           C
ATOM  10790 2C31 POPEf 468     116.139  57.188  40.115  1.00  0.00           C
ATOM  10793 3C31 POPEf 468     116.920  57.077  41.435  1.00  0.00           C
ATOM  10796 4C31 POPEf 468     118.180  57.938  41.475  1.00  0.00           C
ATOM  10799 5C31 POPEf 468     119.120  57.588  42.635  1.00  0.00           C
ATOM  10802 6C31 POPEf 468     120.060  58.757  42.945  1.00  0.00           C
ATOM  10806  NH3 POPEg 469      83.554  98.018  64.615  1.00  0.00           N
ATOM  10810  C12 POPEg 469      82.715  96.897  65.175  1.00  0.00           C
ATOM  10813  C11 POPEg 469      83.105  96.587  66.635  1.00  0.00           C
ATOM  10816  P   POPEg 469      80.814  95.407  67.325  1.00  0.00           P
ATOM  10817  O13 POPEg 469      80.294  96.768  67.615  1.00  0.00           O
ATOM  10818  O14 POPEg 469      80.565  94.347  68.315  1.00  0.00           O
ATOM  10819  O11 POPEg 469      80.395  94.978  65.875  1.00  0.00           O
ATOM  10820  O12 POPEg 469      82.394  95.507  67.205  1.00  0.00           O
ATOM  10821  C1  POPEg 469      79.054  95.127  65.395  1.00  0.00           C
ATOM  10824  C2  POPEg 469      79.134  95.257  63.855  1.00  0.00           C
ATOM  10826  O21 POPEg 469      77.814  95.188  63.275  1.00  0.00           O
ATOM  10827  C21 POPEg 469      77.754  95.658  62.035  1.00  0.00           C
ATOM  10828  O22 POPEg 469      78.605  96.338  61.485  1.00  0.00           O
ATOM  10829  C22 POPEg 469      76.515  95.137  61.315  1.00  0.00           C
ATOM  10832  C3  POPEg 469      80.024  94.118  63.275  1.00  0.00           C
ATOM  10835  O31 POPEg 469      79.465  92.837  63.635  1.00  0.00           O
ATOM  10836  C31 POPEg 469      79.155  92.008  62.665  1.00  0.00           C
ATOM  10837  O32 POPEg 469      79.514  92.118  61.505  1.00  0.00           O
ATOM  10838  C32 POPEg 469      78.274  90.898  63.235  1.00  0.00           C
ATOM  10841  C23 POPEg 469      75.185  95.588  61.955  1.00  0.00           C
ATOM  10844  C24 POPEg 469      73.974  94.928  61.275  1.00  0.00           C
ATOM  10847  C25 POPEg 469      72.664  95.728  61.375  1.00  0.00           C
ATOM  10850  C26 POPEg 469      72.524  96.807  60.285  1.00  0.00           C
ATOM  10853  C27 POPEg 469      71.115  97.428  60.285  1.00  0.00           C
ATOM  10856  C28 POPEg 469      70.944  98.577  59.275  1.00  0.00           C
ATOM  10859  C29 POPEg 469      69.734  99.427  59.595  1.00  0.00           C
ATOM  10861 0C21 POPEg 469      68.594  99.518  58.875  1.00  0.00           C
ATOM  10863 1C21 POPEg 469      68.334  98.728  57.615  1.00  0.00           C
ATOM  10866 2C21 POPEg 469      66.874  98.717  57.145  1.00  0.00           C
ATOM  10869 3C21 POPEg 469      66.364 100.088  56.655  1.00  0.00           C
ATOM  10872 4C21 POPEg 469      64.995  99.987  55.965  1.00  0.00           C
ATOM  10875 5C21 POPEg 469      64.344 101.347  55.715  1.00  0.00           C
ATOM  10878 6C21 POPEg 469      62.894 101.247  55.235  1.00  0.00           C
ATOM  10881 7C21 POPEg 469      62.184 102.607  55.145  1.00  0.00           C
ATOM  10884 8C21 POPEg 469      61.954 103.287  56.505  1.00  0.00           C
ATOM  10888  C33 POPEg 469      78.235  89.627  62.345  1.00  0.00           C
ATOM  10891  C34 POPEg 469      77.005  89.497  61.445  1.00  0.00           C
ATOM  10894  C35 POPEg 469      76.684  90.708  60.565  1.00  0.00           C
ATOM  10897  C36 POPEg 469      75.735  90.327  59.425  1.00  0.00           C
ATOM  10900  C37 POPEg 469      75.384  91.507  58.515  1.00  0.00           C
ATOM  10903  C38 POPEg 469      74.844  91.067  57.145  1.00  0.00           C
ATOM  10906  C39 POPEg 469      73.584  90.197  57.205  1.00  0.00           C
ATOM  10909 0C31 POPEg 469      73.074  89.878  55.795  1.00  0.00           C
ATOM  10912 1C31 POPEg 469      71.734  89.147  55.825  1.00  0.00           C
ATOM  10915 2C31 POPEg 469      70.954  89.248  54.505  1.00  0.00           C
ATOM  10918 3C31 POPEg 469      70.114  90.527  54.475  1.00  0.00           C
ATOM  10921 4C31 POPEg 469      69.215  90.628  53.245  1.00  0.00           C
ATOM  10924 5C31 POPEg 469      68.434  91.947  53.195  1.00  0.00           C
ATOM  10927 6C31 POPEg 469      67.575  92.077  51.945  1.00  0.00           C
ATOM  10931  NH3 POPEh 470      62.774  56.747  63.165  1.00  0.00           N
ATOM  10935  C12 POPEh 470      64.094  55.998  63.135  1.00  0.00           C
ATOM  10938  C11 POPEh 470      65.325  56.837  62.725  1.00  0.00           C
ATOM  10941  P   POPEh 470      66.815  55.077  61.485  1.00  0.00           P
ATOM  10942  O13 POPEh 470      68.255  54.958  61.165  1.00  0.00           O
ATOM  10943  O14 POPEh 470      66.115  53.797  61.685  1.00  0.00           O
ATOM  10944  O11 POPEh 470      66.044  55.767  60.295  1.00  0.00           O
ATOM  10945  O12 POPEh 470      66.535  56.047  62.725  1.00  0.00           O
ATOM  10946  C1  POPEh 470      66.684  56.437  59.205  1.00  0.00           C
ATOM  10949  C2  POPEh 470      66.344  55.747  57.855  1.00  0.00           C
ATOM  10951  O21 POPEh 470      66.725  56.597  56.765  1.00  0.00           O
ATOM  10952  C21 POPEh 470      65.895  57.337  56.065  1.00  0.00           C
ATOM  10953  O22 POPEh 470      64.704  57.518  56.235  1.00  0.00           O
ATOM  10954  C22 POPEh 470      66.664  57.997  54.945  1.00  0.00           C
ATOM  10957  C3  POPEh 470      64.874  55.228  57.855  1.00  0.00           C
ATOM  10960  O31 POPEh 470      64.514  54.618  56.615  1.00  0.00           O
ATOM  10961  C31 POPEh 470      64.984  53.407  56.395  1.00  0.00           C
ATOM  10962  O32 POPEh 470      65.634  52.728  57.175  1.00  0.00           O
ATOM  10963  C32 POPEh 470      64.605  53.087  54.945  1.00  0.00           C
ATOM  10966  C23 POPEh 470      65.764  58.827  54.015  1.00  0.00           C
ATOM  10969  C24 POPEh 470      66.414  58.937  52.635  1.00  0.00           C
ATOM  10972  C25 POPEh 470      65.584  59.748  51.655  1.00  0.00           C
ATOM  10975  C26 POPEh 470      66.384  60.037  50.385  1.00  0.00           C
ATOM  10978  C27 POPEh 470      65.565  60.798  49.345  1.00  0.00           C
ATOM  10981  C28 POPEh 470      66.435  61.188  48.135  1.00  0.00           C
ATOM  10984  C29 POPEh 470      65.615  61.847  47.055  1.00  0.00           C
ATOM  10986 0C21 POPEh 470      65.995  62.848  46.255  1.00  0.00           C
[truncated: 1,892,220 more chars]
