# Supplementary material for: Characterizing Membrane Association and Periplasmic Transfer of Bacterial Lipoproteins through Molecular Dynamics Simulations
Source: Structure. 2020 Apr 7;28(4):475–487.e3. doi: 10.1016/j.str.2020.01.012 (PMC7139219; doi:10.1016/j.str.2020.01.012)
Supplement: Data S2. Final Coordinates from Simulations (A–L), Related to Figure 3 [file mmc4.zip › A-L/CUSC-3-atomistic.pdb]

TITLE     Protein
REMARK    THIS IS A SIMULATION BOX
CRYST1  129.126  129.126  163.845  90.00  90.00  90.00 P 1           1
MODEL        1
ATOM      1  N   CYSTA   1      51.213  46.995  57.550  1.00  0.00           N
ATOM      3  CA  CYSTA   1      51.863  47.855  58.540  1.00  0.00           C
ATOM      5  C   CYSTA   1      51.133  47.895  59.910  1.00  0.00           C
ATOM      6  O   CYSTA   1      50.583  46.905  60.380  1.00  0.00           O
ATOM      7  CB  CYSTA   1      51.963  49.295  57.940  1.00  0.00           C
ATOM     10  SG  CYSTA   1      52.883  49.505  56.370  1.00  0.00           S
ATOM     11  C1  CYSTA   1      52.203  51.185  56.170  1.00  0.00           C
ATOM     14  CA1 CYSTA   1      51.153  45.645  57.520  1.00  0.00           C
ATOM     15  OA1 CYSTA   1      51.723  44.965  58.370  1.00  0.00           O
ATOM     16  CA2 CYSTA   1      50.373  44.915  56.470  1.00  0.00           C
ATOM     19  C11 CYSTA   1      52.773  52.225  55.140  1.00  0.00           C
ATOM     21  O11 CYSTA   1      51.783  52.555  54.160  1.00  0.00           O
ATOM     22  CX1 CYSTA   1      51.673  51.645  53.220  1.00  0.00           C
ATOM     23  OX1 CYSTA   1      52.013  50.475  53.280  1.00  0.00           O
ATOM     24  CX2 CYSTA   1      51.083  52.315  51.990  1.00  0.00           C
ATOM     27  C12 CYSTA   1      54.213  52.085  54.520  1.00  0.00           C
ATOM     30  O12 CYSTA   1      54.413  53.095  53.490  1.00  0.00           O
ATOM     31  CD1 CYSTA   1      55.553  53.795  53.460  1.00  0.00           C
ATOM     32  OD1 CYSTA   1      56.483  53.655  54.230  1.00  0.00           O
ATOM     33  CD2 CYSTA   1      55.523  54.725  52.220  1.00  0.00           C
ATOM     36  CA3 CYSTA   1      49.623  45.825  55.490  1.00  0.00           C
ATOM     39  CA4 CYSTA   1      48.503  46.675  56.110  1.00  0.00           C
ATOM     42  CA5 CYSTA   1      48.293  47.955  55.310  1.00  0.00           C
ATOM     45  CA6 CYSTA   1      47.523  47.765  54.000  1.00  0.00           C
ATOM     48  CA7 CYSTA   1      46.133  47.115  54.150  1.00  0.00           C
ATOM     51  CA8 CYSTA   1      45.313  47.245  52.870  1.00  0.00           C
ATOM     54  CA9 CYSTA   1      43.873  46.765  53.030  1.00  0.00           C
ATOM     57 0CA1 CYSTA   1      43.063  46.765  51.720  1.00  0.00           C
ATOM     60 1CA1 CYSTA   1      43.053  48.125  51.010  1.00  0.00           C
ATOM     63 2CA1 CYSTA   1      42.233  48.125  49.710  1.00  0.00           C
ATOM     66 3CA1 CYSTA   1      42.403  49.425  48.910  1.00  0.00           C
ATOM     69 4CA1 CYSTA   1      41.683  50.655  49.480  1.00  0.00           C
ATOM     72 5CA1 CYSTA   1      40.163  50.595  49.290  1.00  0.00           C
ATOM     75 6CA1 CYSTA   1      39.453  51.885  49.700  1.00  0.00           C
ATOM     79  CD3 CYSTA   1      55.423  56.275  52.430  1.00  0.00           C
ATOM     82  CD4 CYSTA   1      54.083  56.765  53.010  1.00  0.00           C
ATOM     85  CD5 CYSTA   1      53.343  57.905  52.270  1.00  0.00           C
ATOM     88  CD6 CYSTA   1      52.403  57.405  51.160  1.00  0.00           C
ATOM     91  CD7 CYSTA   1      51.273  58.395  50.810  1.00  0.00           C
ATOM     94  CD8 CYSTA   1      50.283  57.845  49.770  1.00  0.00           C
ATOM     97  CD9 CYSTA   1      49.133  58.815  49.410  1.00  0.00           C
ATOM    100 0CD1 CYSTA   1      48.053  58.855  50.490  1.00  0.00           C
ATOM    103 1CD1 CYSTA   1      46.873  59.825  50.280  1.00  0.00           C
ATOM    106 2CD1 CYSTA   1      46.063  59.945  51.580  1.00  0.00           C
ATOM    109 3CD1 CYSTA   1      44.773  60.785  51.560  1.00  0.00           C
ATOM    112 4CD1 CYSTA   1      44.793  62.095  50.760  1.00  0.00           C
ATOM    115 5CD1 CYSTA   1      43.603  63.005  51.120  1.00  0.00           C
ATOM    118 6CD1 CYSTA   1      43.673  64.385  50.480  1.00  0.00           C
ATOM    122  CX3 CYSTA   1      51.563  51.575  50.740  1.00  0.00           C
ATOM    125  CX4 CYSTA   1      51.223  52.295  49.440  1.00  0.00           C
ATOM    128  CX5 CYSTA   1      51.543  51.385  48.250  1.00  0.00           C
ATOM    131  CX6 CYSTA   1      50.383  50.445  47.920  1.00  0.00           C
ATOM    134  CX7 CYSTA   1      50.833  49.245  47.080  1.00  0.00           C
ATOM    137  CX8 CYSTA   1      49.663  48.335  46.670  1.00  0.00           C
ATOM    140  CX9 CYSTA   1      48.903  48.845  45.470  1.00  0.00           C
ATOM    142 0CX1 CYSTA   1      48.813  48.215  44.280  1.00  0.00           C
ATOM    144 1CX1 CYSTA   1      49.483  46.905  43.940  1.00  0.00           C
ATOM    147 2CX1 CYSTA   1      48.653  45.685  44.390  1.00  0.00           C
ATOM    150 3CX1 CYSTA   1      47.333  45.545  43.630  1.00  0.00           C
ATOM    153 4CX1 CYSTA   1      46.543  44.285  44.000  1.00  0.00           C
ATOM    156 5CX1 CYSTA   1      45.223  44.185  43.230  1.00  0.00           C
ATOM    159 6CX1 CYSTA   1      44.313  43.085  43.790  1.00  0.00           C
ATOM    162 7CX1 CYSTA   1      43.183  42.685  42.830  1.00  0.00           C
ATOM    165 8CX1 CYSTA   1      42.293  41.585  43.410  1.00  0.00           C
ATOM    169  N   SER A   2      51.113  49.055  60.620  1.00  0.00           N
ATOM    171  CA  SER A   2      51.273  49.175  62.080  1.00  0.00           C
ATOM    173  CB  SER A   2      50.293  48.405  63.050  1.00  0.00           C
ATOM    176  OG  SER A   2      48.983  48.965  63.170  1.00  0.00           O
ATOM    178  C   SER A   2      52.703  48.935  62.560  1.00  0.00           C
ATOM    179  O   SER A   2      53.003  47.925  63.200  1.00  0.00           O
ATOM    180  N   LEU A   3      53.633  49.875  62.300  1.00  0.00           N
ATOM    182  CA  LEU A   3      55.063  49.665  62.500  1.00  0.00           C
ATOM    184  CB  LEU A   3      55.953  50.665  61.720  1.00  0.00           C
ATOM    187  CG  LEU A   3      56.333  50.095  60.340  1.00  0.00           C
ATOM    189  CD1 LEU A   3      57.413  50.945  59.680  1.00  0.00           C
ATOM    193  CD2 LEU A   3      55.113  49.955  59.420  1.00  0.00           C
ATOM    197  C   LEU A   3      55.603  49.365  63.910  1.00  0.00           C
ATOM    198  O   LEU A   3      55.073  49.765  64.950  1.00  0.00           O
ATOM    199  N   ALA A   4      56.663  48.535  63.930  1.00  0.00           N
ATOM    201  CA  ALA A   4      56.753  47.455  64.890  1.00  0.00           C
ATOM    203  CB  ALA A   4      56.353  46.195  64.120  1.00  0.00           C
ATOM    207  C   ALA A   4      58.173  47.265  65.450  1.00  0.00           C
ATOM    208  O   ALA A   4      59.123  47.175  64.660  1.00  0.00           O
ATOM    209  N   PRO A   5      58.393  47.225  66.770  1.00  0.00           N
ATOM    210  CD  PRO A   5      57.583  47.995  67.710  1.00  0.00           C
ATOM    213  CA  PRO A   5      59.723  46.955  67.350  1.00  0.00           C
ATOM    215  CB  PRO A   5      59.773  47.865  68.590  1.00  0.00           C
ATOM    218  CG  PRO A   5      58.623  48.855  68.390  1.00  0.00           C
ATOM    221  C   PRO A   5      60.023  45.505  67.740  1.00  0.00           C
ATOM    222  O   PRO A   5      59.143  44.665  67.780  1.00  0.00           O
ATOM    223  N   ASP A   6      61.323  45.275  67.990  1.00  0.00           N
ATOM    225  CA  ASP A   6      62.183  44.115  68.220  1.00  0.00           C
ATOM    227  CB  ASP A   6      63.603  44.765  68.200  1.00  0.00           C
ATOM    230  CG  ASP A   6      63.703  46.005  69.100  1.00  0.00           C
ATOM    231  OD1 ASP A   6      64.193  47.065  68.640  1.00  0.00           O
ATOM    232  OD2 ASP A   6      63.243  45.905  70.260  1.00  0.00           O
ATOM    233  C   ASP A   6      62.073  43.085  69.390  1.00  0.00           C
ATOM    234  O   ASP A   6      62.193  41.885  69.130  1.00  0.00           O
ATOM    235  N   TYR A   7      61.943  43.525  70.670  1.00  0.00           N
ATOM    237  CA  TYR A   7      62.763  43.065  71.810  1.00  0.00           C
ATOM    239  CB  TYR A   7      62.033  43.015  73.190  1.00  0.00           C
ATOM    242  CG  TYR A   7      63.003  42.785  74.350  1.00  0.00           C
ATOM    243  CD1 TYR A   7      63.763  43.865  74.820  1.00  0.00           C
ATOM    245  CE1 TYR A   7      64.753  43.675  75.800  1.00  0.00           C
ATOM    247  CZ  TYR A   7      64.983  42.405  76.330  1.00  0.00           C
ATOM    248  OH  TYR A   7      66.043  42.225  77.250  1.00  0.00           O
ATOM    250  CD2 TYR A   7      63.233  41.505  74.890  1.00  0.00           C
ATOM    252  CE2 TYR A   7      64.213  41.315  75.890  1.00  0.00           C
ATOM    254  C   TYR A   7      63.783  41.905  71.670  1.00  0.00           C
ATOM    255  O   TYR A   7      63.453  40.715  71.580  1.00  0.00           O
ATOM    256  N   GLN A   8      65.073  42.275  71.740  1.00  0.00           N
ATOM    258  CA  GLN A   8      66.173  41.365  71.860  1.00  0.00           C
ATOM    260  CB  GLN A   8      67.063  41.425  70.600  1.00  0.00           C
ATOM    263  CG  GLN A   8      66.443  40.665  69.390  1.00  0.00           C
ATOM    266  CD  GLN A   8      67.433  40.515  68.240  1.00  0.00           C
ATOM    267  OE1 GLN A   8      67.563  39.445  67.630  1.00  0.00           O
ATOM    268  NE2 GLN A   8      68.173  41.595  67.950  1.00  0.00           N
ATOM    271  C   GLN A   8      67.003  41.735  73.070  1.00  0.00           C
ATOM    272  O   GLN A   8      67.303  42.905  73.280  1.00  0.00           O
ATOM    273  N   ARG A   9      67.413  40.755  73.900  1.00  0.00           N
ATOM    275  CA  ARG A   9      68.333  41.025  74.990  1.00  0.00           C
ATOM    277  CB  ARG A   9      68.363  39.855  76.010  1.00  0.00           C
ATOM    280  CG  ARG A   9      69.173  40.135  77.300  1.00  0.00           C
ATOM    283  CD  ARG A   9      69.753  38.895  77.980  1.00  0.00           C
ATOM    286  NE  ARG A   9      68.653  38.215  78.740  1.00  0.00           N
ATOM    288  CZ  ARG A   9      68.593  36.915  79.030  1.00  0.00           C
ATOM    289  NH1 ARG A   9      69.323  36.005  78.440  1.00  0.00           N
ATOM    292  NH2 ARG A   9      67.723  36.535  79.930  1.00  0.00           N
ATOM    295  C   ARG A   9      69.753  41.325  74.450  1.00  0.00           C
ATOM    296  O   ARG A   9      70.233  40.595  73.580  1.00  0.00           O
ATOM    297  N   PRO A  10      70.473  42.355  74.870  1.00  0.00           N
ATOM    298  CD  PRO A  10      69.943  43.485  75.640  1.00  0.00           C
ATOM    301  CA  PRO A  10      71.913  42.475  74.650  1.00  0.00           C
ATOM    303  CB  PRO A  10      72.303  43.745  75.430  1.00  0.00           C
ATOM    306  CG  PRO A  10      71.013  44.565  75.470  1.00  0.00           C
ATOM    309  C   PRO A  10      72.743  41.265  75.040  1.00  0.00           C
ATOM    310  O   PRO A  10      72.323  40.485  75.910  1.00  0.00           O
ATOM    311  N   ALA A  11      73.923  41.055  74.430  1.00  0.00           N
ATOM    313  CA  ALA A  11      74.883  40.075  74.900  1.00  0.00           C
ATOM    315  CB  ALA A  11      76.093  39.975  73.950  1.00  0.00           C
ATOM    319  C   ALA A  11      75.323  40.285  76.350  1.00  0.00           C
ATOM    320  O   ALA A  11      75.093  41.325  76.960  1.00  0.00           O
ATOM    321  N   MET A  12      75.913  39.255  76.990  1.00  0.00           N
ATOM    323  CA  MET A  12      76.253  39.355  78.400  1.00  0.00           C
ATOM    325  CB  MET A  12      76.313  37.965  79.060  1.00  0.00           C
ATOM    328  CG  MET A  12      76.303  38.005  80.600  1.00  0.00           C
ATOM    331  SD  MET A  12      74.693  38.525  81.270  1.00  0.00           S
ATOM    332  CE  MET A  12      75.033  38.185  83.010  1.00  0.00           C
ATOM    336  C   MET A  12      77.563  40.105  78.590  1.00  0.00           C
ATOM    337  O   MET A  12      78.593  39.655  78.080  1.00  0.00           O
ATOM    338  N   PRO A  13      77.633  41.225  79.310  1.00  0.00           N
ATOM    339  CD  PRO A  13      76.503  41.875  79.960  1.00  0.00           C
ATOM    342  CA  PRO A  13      78.763  42.135  79.180  1.00  0.00           C
ATOM    344  CB  PRO A  13      78.133  43.505  79.480  1.00  0.00           C
ATOM    347  CG  PRO A  13      77.073  43.175  80.520  1.00  0.00           C
ATOM    350  C   PRO A  13      79.793  41.805  80.230  1.00  0.00           C
ATOM    351  O   PRO A  13      80.763  42.535  80.400  1.00  0.00           O
ATOM    352  N   VAL A  14      79.583  40.715  80.970  1.00  0.00           N
ATOM    354  CA  VAL A  14      80.453  40.255  82.040  1.00  0.00           C
ATOM    356  CB  VAL A  14      79.843  40.485  83.420  1.00  0.00           C
ATOM    358  CG1 VAL A  14      79.733  42.005  83.650  1.00  0.00           C
ATOM    362  CG2 VAL A  14      78.473  39.795  83.560  1.00  0.00           C
ATOM    366  C   VAL A  14      80.713  38.765  81.830  1.00  0.00           C
ATOM    367  O   VAL A  14      79.903  38.125  81.160  1.00  0.00           O
ATOM    368  N   PRO A  15      81.803  38.175  82.320  1.00  0.00           N
ATOM    369  CD  PRO A  15      82.893  38.885  82.990  1.00  0.00           C
ATOM    372  CA  PRO A  15      82.003  36.725  82.360  1.00  0.00           C
ATOM    374  CB  PRO A  15      83.193  36.535  83.310  1.00  0.00           C
ATOM    377  CG  PRO A  15      83.983  37.825  83.110  1.00  0.00           C
ATOM    380  C   PRO A  15      80.803  35.905  82.780  1.00  0.00           C
ATOM    381  O   PRO A  15      80.053  36.315  83.650  1.00  0.00           O
ATOM    382  N   GLN A  16      80.613  34.715  82.170  1.00  0.00           N
ATOM    384  CA  GLN A  16      79.443  33.905  82.410  1.00  0.00           C
ATOM    386  CB  GLN A  16      79.363  32.735  81.400  1.00  0.00           C
ATOM    389  CG  GLN A  16      80.453  31.645  81.590  1.00  0.00           C
ATOM    392  CD  GLN A  16      80.353  30.545  80.530  1.00  0.00           C
ATOM    393  OE1 GLN A  16      79.653  30.675  79.530  1.00  0.00           O
ATOM    394  NE2 GLN A  16      81.033  29.405  80.750  1.00  0.00           N
ATOM    397  C   GLN A  16      79.393  33.315  83.810  1.00  0.00           C
ATOM    398  O   GLN A  16      78.333  32.915  84.290  1.00  0.00           O
ATOM    399  N   GLN A  17      80.543  33.245  84.500  1.00  0.00           N
ATOM    401  CA  GLN A  17      80.633  32.855  85.900  1.00  0.00           C
ATOM    403  CB  GLN A  17      81.323  31.475  86.050  1.00  0.00           C
ATOM    406  CG  GLN A  17      80.483  30.335  85.450  1.00  0.00           C
ATOM    409  CD  GLN A  17      81.363  29.135  85.150  1.00  0.00           C
ATOM    410  OE1 GLN A  17      81.633  28.805  83.990  1.00  0.00           O
ATOM    411  NE2 GLN A  17      81.843  28.455  86.210  1.00  0.00           N
ATOM    414  C   GLN A  17      81.463  33.865  86.640  1.00  0.00           C
ATOM    415  O   GLN A  17      82.203  34.645  86.040  1.00  0.00           O
ATOM    416  N   PHE A  18      81.373  33.925  87.980  1.00  0.00           N
ATOM    418  CA  PHE A  18      82.203  34.825  88.760  1.00  0.00           C
ATOM    420  CB  PHE A  18      81.673  35.065  90.180  1.00  0.00           C
ATOM    423  CG  PHE A  18      80.303  35.685  90.090  1.00  0.00           C
ATOM    424  CD1 PHE A  18      80.163  37.065  89.840  1.00  0.00           C
ATOM    426  CE1 PHE A  18      78.893  37.625  89.660  1.00  0.00           C
ATOM    428  CZ  PHE A  18      77.753  36.825  89.750  1.00  0.00           C
ATOM    430  CD2 PHE A  18      79.153  34.895  90.190  1.00  0.00           C
ATOM    432  CE2 PHE A  18      77.883  35.455  90.010  1.00  0.00           C
ATOM    434  C   PHE A  18      83.723  34.575  88.750  1.00  0.00           C
ATOM    435  O   PHE A  18      84.483  35.525  88.630  1.00  0.00           O
ATOM    436  N   SER A  19      84.223  33.305  88.850  1.00  0.00           N
ATOM    438  CA  SER A  19      85.683  33.105  88.880  1.00  0.00           C
ATOM    440  CB  SER A  19      86.243  33.515  90.290  1.00  0.00           C
ATOM    443  OG  SER A  19      87.663  33.595  90.380  1.00  0.00           O
ATOM    445  C   SER A  19      86.193  31.685  88.570  1.00  0.00           C
ATOM    446  O   SER A  19      87.393  31.485  88.450  1.00  0.00           O
ATOM    447  N   LEU A  20      85.353  30.635  88.370  1.00  0.00           N
ATOM    449  CA  LEU A  20      85.843  29.255  88.520  1.00  0.00           C
ATOM    451  CB  LEU A  20      84.683  28.245  88.680  1.00  0.00           C
ATOM    454  CG  LEU A  20      85.103  26.795  89.040  1.00  0.00           C
ATOM    456  CD1 LEU A  20      86.003  26.725  90.280  1.00  0.00           C
ATOM    460  CD2 LEU A  20      83.883  25.895  89.280  1.00  0.00           C
ATOM    464  C   LEU A  20      86.773  28.755  87.400  1.00  0.00           C
ATOM    465  O   LEU A  20      87.643  27.905  87.600  1.00  0.00           O
ATOM    466  N   SER A  21      86.663  29.375  86.210  1.00  0.00           N
ATOM    468  CA  SER A  21      87.443  29.085  85.010  1.00  0.00           C
ATOM    470  CB  SER A  21      86.993  29.945  83.800  1.00  0.00           C
ATOM    473  OG  SER A  21      87.013  31.355  84.110  1.00  0.00           O
ATOM    475  C   SER A  21      88.933  29.325  85.180  1.00  0.00           C
ATOM    476  O   SER A  21      89.753  28.785  84.450  1.00  0.00           O
ATOM    477  N   GLN A  22      89.303  30.095  86.220  1.00  0.00           N
ATOM    479  CA  GLN A  22      90.653  30.315  86.720  1.00  0.00           C
ATOM    481  CB  GLN A  22      90.533  31.165  88.020  1.00  0.00           C
ATOM    484  CG  GLN A  22      91.853  31.475  88.740  1.00  0.00           C
ATOM    487  CD  GLN A  22      92.763  32.275  87.820  1.00  0.00           C
ATOM    488  OE1 GLN A  22      92.613  33.495  87.720  1.00  0.00           O
ATOM    489  NE2 GLN A  22      93.733  31.625  87.140  1.00  0.00           N
ATOM    492  C   GLN A  22      91.393  29.035  87.080  1.00  0.00           C
ATOM    493  O   GLN A  22      92.623  28.935  87.040  1.00  0.00           O
ATOM    494  N   ASN A  23      90.613  28.025  87.480  1.00  0.00           N
ATOM    496  CA  ASN A  23      91.103  26.735  87.920  1.00  0.00           C
ATOM    498  CB  ASN A  23      90.353  26.375  89.220  1.00  0.00           C
ATOM    501  CG  ASN A  23      90.673  27.395  90.310  1.00  0.00           C
ATOM    502  OD1 ASN A  23      91.793  27.895  90.430  1.00  0.00           O
ATOM    503  ND2 ASN A  23      89.643  27.775  91.110  1.00  0.00           N
ATOM    506  C   ASN A  23      90.883  25.725  86.790  1.00  0.00           C
ATOM    507  O   ASN A  23      91.113  24.525  86.930  1.00  0.00           O
ATOM    508  N   GLY A  24      90.453  26.195  85.600  1.00  0.00           N
ATOM    510  CA  GLY A  24      90.453  25.435  84.350  1.00  0.00           C
ATOM    513  C   GLY A  24      89.143  24.795  83.980  1.00  0.00           C
ATOM    514  O   GLY A  24      89.013  24.145  82.950  1.00  0.00           O
ATOM    515  N   LEU A  25      88.113  24.945  84.830  1.00  0.00           N
ATOM    517  CA  LEU A  25      86.773  24.475  84.510  1.00  0.00           C
ATOM    519  CB  LEU A  25      85.883  24.515  85.780  1.00  0.00           C
ATOM    522  CG  LEU A  25      84.403  24.105  85.630  1.00  0.00           C
ATOM    524  CD1 LEU A  25      83.903  23.195  86.760  1.00  0.00           C
ATOM    528  CD2 LEU A  25      83.513  25.345  85.540  1.00  0.00           C
ATOM    532  C   LEU A  25      86.143  25.165  83.280  1.00  0.00           C
ATOM    533  O   LEU A  25      86.363  26.345  83.000  1.00  0.00           O
ATOM    534  N   VAL A  26      85.353  24.405  82.500  1.00  0.00           N
ATOM    536  CA  VAL A  26      84.853  24.815  81.190  1.00  0.00           C
ATOM    538  CB  VAL A  26      85.373  23.885  80.100  1.00  0.00           C
ATOM    540  CG1 VAL A  26      86.913  23.985  80.060  1.00  0.00           C
ATOM    544  CG2 VAL A  26      84.893  22.425  80.300  1.00  0.00           C
ATOM    548  C   VAL A  26      83.333  24.755  81.100  1.00  0.00           C
ATOM    549  O   VAL A  26      82.743  25.185  80.110  1.00  0.00           O
ATOM    550  N   ASN A  27      82.653  24.195  82.110  1.00  0.00           N
ATOM    552  CA  ASN A  27      81.213  24.095  82.110  1.00  0.00           C
ATOM    554  CB  ASN A  27      80.743  22.805  81.370  1.00  0.00           C
ATOM    557  CG  ASN A  27      79.243  22.835  81.110  1.00  0.00           C
ATOM    558  OD1 ASN A  27      78.393  22.705  82.000  1.00  0.00           O
ATOM    559  ND2 ASN A  27      78.863  23.065  79.840  1.00  0.00           N
ATOM    562  C   ASN A  27      80.753  24.065  83.550  1.00  0.00           C
ATOM    563  O   ASN A  27      81.363  23.395  84.370  1.00  0.00           O
ATOM    564  N   ALA A  28      79.653  24.745  83.870  1.00  0.00           N
ATOM    566  CA  ALA A  28      79.123  24.785  85.210  1.00  0.00           C
ATOM    568  CB  ALA A  28      79.603  26.065  85.890  1.00  0.00           C
ATOM    572  C   ALA A  28      77.623  24.835  85.070  1.00  0.00           C
ATOM    573  O   ALA A  28      77.133  25.395  84.090  1.00  0.00           O
ATOM    574  N   ALA A  29      76.843  24.295  86.020  1.00  0.00           N
ATOM    576  CA  ALA A  29      75.443  24.635  86.060  1.00  0.00           C
ATOM    578  CB  ALA A  29      74.603  23.665  85.230  1.00  0.00           C
ATOM    582  C   ALA A  29      74.913  24.525  87.450  1.00  0.00           C
ATOM    583  O   ALA A  29      75.383  23.705  88.240  1.00  0.00           O
ATOM    584  N   ASP A  30      73.933  25.355  87.790  1.00  0.00           N
ATOM    586  CA  ASP A  30      73.403  25.445  89.120  1.00  0.00           C
ATOM    588  CB  ASP A  30      74.353  26.265  90.040  1.00  0.00           C
ATOM    591  CG  ASP A  30      74.423  27.765  89.780  1.00  0.00           C
ATOM    592  OD1 ASP A  30      73.663  28.505  90.470  1.00  0.00           O
ATOM    593  OD2 ASP A  30      75.193  28.225  88.900  1.00  0.00           O
ATOM    594  C   ASP A  30      71.993  25.995  89.020  1.00  0.00           C
ATOM    595  O   ASP A  30      71.543  26.505  88.000  1.00  0.00           O
ATOM    596  N   ASN A  31      71.223  25.865  90.110  1.00  0.00           N
ATOM    598  CA  ASN A  31      70.023  26.625  90.370  1.00  0.00           C
ATOM    600  CB  ASN A  31      68.763  25.725  90.300  1.00  0.00           C
ATOM    603  CG  ASN A  31      67.453  26.505  90.430  1.00  0.00           C
ATOM    604  OD1 ASN A  31      67.323  27.655  90.040  1.00  0.00           O
ATOM    605  ND2 ASN A  31      66.433  25.845  91.030  1.00  0.00           N
ATOM    608  C   ASN A  31      70.203  27.265  91.730  1.00  0.00           C
ATOM    609  O   ASN A  31      69.943  26.655  92.770  1.00  0.00           O
ATOM    610  N   TYR A  32      70.683  28.505  91.750  1.00  0.00           N
ATOM    612  CA  TYR A  32      71.003  29.245  92.940  1.00  0.00           C
ATOM    614  CB  TYR A  32      72.483  29.715  92.940  1.00  0.00           C
ATOM    617  CG  TYR A  32      72.783  30.605  94.110  1.00  0.00           C
ATOM    618  CD1 TYR A  32      72.683  30.075  95.400  1.00  0.00           C
ATOM    620  CE1 TYR A  32      72.663  30.935  96.500  1.00  0.00           C
ATOM    622  CZ  TYR A  32      72.803  32.315  96.320  1.00  0.00           C
ATOM    623  OH  TYR A  32      72.743  33.205  97.410  1.00  0.00           O
ATOM    625  CD2 TYR A  32      72.953  31.985  93.930  1.00  0.00           C
ATOM    627  CE2 TYR A  32      72.953  32.845  95.030  1.00  0.00           C
ATOM    629  C   TYR A  32      70.033  30.405  93.120  1.00  0.00           C
ATOM    630  O   TYR A  32      69.793  31.235  92.240  1.00  0.00           O
ATOM    631  N   GLN A  33      69.463  30.485  94.320  1.00  0.00           N
ATOM    633  CA  GLN A  33      68.533  31.515  94.700  1.00  0.00           C
ATOM    635  CB  GLN A  33      67.063  31.125  94.380  1.00  0.00           C
ATOM    638  CG  GLN A  33      66.733  31.285  92.880  1.00  0.00           C
ATOM    641  CD  GLN A  33      65.303  30.885  92.520  1.00  0.00           C
ATOM    642  OE1 GLN A  33      64.713  30.005  93.170  1.00  0.00           O
ATOM    643  NE2 GLN A  33      64.723  31.525  91.480  1.00  0.00           N
ATOM    646  C   GLN A  33      68.733  31.785  96.170  1.00  0.00           C
ATOM    647  O   GLN A  33      69.003  30.875  96.950  1.00  0.00           O
ATOM    648  N   ASN A  34      68.623  33.045  96.590  1.00  0.00           N
ATOM    650  CA  ASN A  34      68.633  33.395  97.990  1.00  0.00           C
ATOM    652  CB  ASN A  34      68.643  34.935  98.180  1.00  0.00           C
ATOM    655  CG  ASN A  34      69.943  35.485  97.630  1.00  0.00           C
ATOM    656  OD1 ASN A  34      70.053  35.825  96.450  1.00  0.00           O
ATOM    657  ND2 ASN A  34      70.973  35.605  98.500  1.00  0.00           N
ATOM    660  C   ASN A  34      67.473  32.775  98.770  1.00  0.00           C
ATOM    661  O   ASN A  34      66.353  32.615  98.280  1.00  0.00           O
ATOM    662  N   ALA A  35      67.723  32.415 100.030  1.00  0.00           N
ATOM    664  CA  ALA A  35      66.673  32.365 101.020  1.00  0.00           C
ATOM    666  CB  ALA A  35      67.063  31.375 102.120  1.00  0.00           C
ATOM    670  C   ALA A  35      66.383  33.765 101.560  1.00  0.00           C
ATOM    671  O   ALA A  35      67.273  34.595 101.700  1.00  0.00           O
ATOM    672  N   GLY A  36      65.073  34.045 101.820  1.00  0.00           N
ATOM    674  CA  GLY A  36      64.563  35.345 102.250  1.00  0.00           C
ATOM    677  C   GLY A  36      65.263  36.065 103.370  1.00  0.00           C
ATOM    678  O   GLY A  36      65.943  35.465 104.210  1.00  0.00           O
ATOM    679  N   TRP A  37      65.083  37.395 103.480  1.00  0.00           N
ATOM    681  CA  TRP A  37      65.793  38.205 104.470  1.00  0.00           C
ATOM    683  CB  TRP A  37      65.603  39.725 104.240  1.00  0.00           C
ATOM    686  CG  TRP A  37      64.233  40.295 104.390  1.00  0.00           C
ATOM    687  CD1 TRP A  37      63.393  40.635 103.370  1.00  0.00           C
ATOM    689  NE1 TRP A  37      62.293  41.285 103.870  1.00  0.00           N
ATOM    691  CE2 TRP A  37      62.373  41.335 105.230  1.00  0.00           C
ATOM    692  CD2 TRP A  37      63.583  40.705 105.610  1.00  0.00           C
ATOM    693  CE3 TRP A  37      63.923  40.645 106.960  1.00  0.00           C
ATOM    695  CZ3 TRP A  37      63.063  41.215 107.910  1.00  0.00           C
ATOM    697  CZ2 TRP A  37      61.513  41.895 106.170  1.00  0.00           C
ATOM    699  CH2 TRP A  37      61.883  41.835 107.520  1.00  0.00           C
ATOM    701  C   TRP A  37      65.483  37.815 105.910  1.00  0.00           C
ATOM    702  O   TRP A  37      66.343  37.855 106.780  1.00  0.00           O
ATOM    703  N   ARG A  38      64.233  37.365 106.160  1.00  0.00           N
ATOM    705  CA  ARG A  38      63.813  36.745 107.400  1.00  0.00           C
ATOM    707  CB  ARG A  38      62.303  36.495 107.350  1.00  0.00           C
ATOM    710  CG  ARG A  38      61.463  37.795 107.270  1.00  0.00           C
ATOM    713  CD  ARG A  38      60.013  37.495 106.910  1.00  0.00           C
ATOM    716  NE  ARG A  38      59.233  38.775 106.890  1.00  0.00           N
ATOM    718  CZ  ARG A  38      59.143  39.515 105.810  1.00  0.00           C
ATOM    719  NH1 ARG A  38      59.833  39.275 104.710  1.00  0.00           N
ATOM    722  NH2 ARG A  38      58.303  40.535 105.800  1.00  0.00           N
ATOM    725  C   ARG A  38      64.553  35.465 107.790  1.00  0.00           C
ATOM    726  O   ARG A  38      64.753  35.175 108.980  1.00  0.00           O
ATOM    727  N   THR A  39      64.993  34.665 106.800  1.00  0.00           N
ATOM    729  CA  THR A  39      65.813  33.475 107.000  1.00  0.00           C
ATOM    731  CB  THR A  39      65.683  32.515 105.810  1.00  0.00           C
ATOM    733  OG1 THR A  39      64.313  32.325 105.470  1.00  0.00           O
ATOM    735  CG2 THR A  39      66.283  31.145 106.170  1.00  0.00           C
ATOM    739  C   THR A  39      67.293  33.825 107.130  1.00  0.00           C
ATOM    740  O   THR A  39      68.003  33.285 107.970  1.00  0.00           O
ATOM    741  N   PHE A  40      67.783  34.735 106.250  1.00  0.00           N
ATOM    743  CA  PHE A  40      69.163  35.185 106.210  1.00  0.00           C
ATOM    745  CB  PHE A  40      69.343  36.165 105.000  1.00  0.00           C
ATOM    748  CG  PHE A  40      70.753  36.695 104.820  1.00  0.00           C
ATOM    749  CD1 PHE A  40      71.763  35.835 104.360  1.00  0.00           C
ATOM    751  CE1 PHE A  40      73.073  36.305 104.170  1.00  0.00           C
ATOM    753  CZ  PHE A  40      73.383  37.645 104.440  1.00  0.00           C
ATOM    755  CD2 PHE A  40      71.073  38.045 105.080  1.00  0.00           C
ATOM    757  CE2 PHE A  40      72.383  38.515 104.890  1.00  0.00           C
ATOM    759  C   PHE A  40      69.623  35.825 107.510  1.00  0.00           C
ATOM    760  O   PHE A  40      70.653  35.455 108.060  1.00  0.00           O
ATOM    761  N   PHE A  41      68.833  36.765 108.060  1.00  0.00           N
ATOM    763  CA  PHE A  41      69.103  37.325 109.360  1.00  0.00           C
ATOM    765  CB  PHE A  41      68.453  38.715 109.540  1.00  0.00           C
ATOM    768  CG  PHE A  41      69.103  39.715 108.640  1.00  0.00           C
ATOM    769  CD1 PHE A  41      70.433  40.115 108.870  1.00  0.00           C
ATOM    771  CE1 PHE A  41      71.043  41.085 108.070  1.00  0.00           C
ATOM    773  CZ  PHE A  41      70.313  41.685 107.040  1.00  0.00           C
ATOM    775  CD2 PHE A  41      68.393  40.325 107.590  1.00  0.00           C
ATOM    777  CE2 PHE A  41      68.993  41.295 106.780  1.00  0.00           C
ATOM    779  C   PHE A  41      68.613  36.415 110.450  1.00  0.00           C
ATOM    780  O   PHE A  41      67.413  36.245 110.660  1.00  0.00           O
ATOM    781  N   VAL A  42      69.533  35.785 111.190  1.00  0.00           N
ATOM    783  CA  VAL A  42      69.153  34.975 112.330  1.00  0.00           C
ATOM    785  CB  VAL A  42      70.283  34.035 112.700  1.00  0.00           C
ATOM    787  CG1 VAL A  42      69.793  33.025 113.750  1.00  0.00           C
ATOM    791  CG2 VAL A  42      70.773  33.305 111.430  1.00  0.00           C
ATOM    795  C   VAL A  42      68.763  35.855 113.490  1.00  0.00           C
ATOM    796  O   VAL A  42      67.813  35.555 114.230  1.00  0.00           O
ATOM    797  N   ASP A  43      69.443  37.015 113.630  1.00  0.00           N
ATOM    799  CA  ASP A  43      69.193  38.005 114.670  1.00  0.00           C
ATOM    801  CB  ASP A  43      70.343  39.085 114.720  1.00  0.00           C
ATOM    804  CG  ASP A  43      70.243  40.165 115.800  1.00  0.00           C
ATOM    805  OD1 ASP A  43      69.163  40.355 116.430  1.00  0.00           O
ATOM    806  OD2 ASP A  43      71.233  40.915 115.970  1.00  0.00           O
ATOM    807  C   ASP A  43      67.763  38.575 114.620  1.00  0.00           C
ATOM    808  O   ASP A  43      67.263  39.055 113.600  1.00  0.00           O
ATOM    809  N   ASN A  44      67.053  38.515 115.750  1.00  0.00           N
ATOM    811  CA  ASN A  44      65.643  38.785 115.810  1.00  0.00           C
ATOM    813  CB  ASN A  44      65.013  37.785 116.820  1.00  0.00           C
ATOM    816  CG  ASN A  44      63.503  37.885 116.990  1.00  0.00           C
ATOM    817  OD1 ASN A  44      62.993  37.965 118.110  1.00  0.00           O
ATOM    818  ND2 ASN A  44      62.763  37.955 115.860  1.00  0.00           N
ATOM    821  C   ASN A  44      65.403  40.245 116.190  1.00  0.00           C
ATOM    822  O   ASN A  44      64.283  40.745 116.210  1.00  0.00           O
ATOM    823  N   GLN A  45      66.483  41.005 116.470  1.00  0.00           N
ATOM    825  CA  GLN A  45      66.403  42.425 116.710  1.00  0.00           C
ATOM    827  CB  GLN A  45      67.623  42.875 117.540  1.00  0.00           C
ATOM    830  CG  GLN A  45      67.493  44.275 118.180  1.00  0.00           C
ATOM    833  CD  GLN A  45      66.683  44.175 119.460  1.00  0.00           C
ATOM    834  OE1 GLN A  45      65.493  43.835 119.460  1.00  0.00           O
ATOM    835  NE2 GLN A  45      67.363  44.395 120.610  1.00  0.00           N
ATOM    838  C   GLN A  45      66.393  43.145 115.380  1.00  0.00           C
ATOM    839  O   GLN A  45      65.473  43.905 115.070  1.00  0.00           O
ATOM    840  N   VAL A  46      67.393  42.855 114.510  1.00  0.00           N
ATOM    842  CA  VAL A  46      67.553  43.465 113.200  1.00  0.00           C
ATOM    844  CB  VAL A  46      68.873  43.055 112.540  1.00  0.00           C
ATOM    846  CG1 VAL A  46      68.903  41.595 112.040  1.00  0.00           C
ATOM    850  CG2 VAL A  46      69.213  44.005 111.380  1.00  0.00           C
ATOM    854  C   VAL A  46      66.343  43.245 112.300  1.00  0.00           C
ATOM    855  O   VAL A  46      65.843  44.155 111.660  1.00  0.00           O
ATOM    856  N   LYS A  47      65.763  42.025 112.320  1.00  0.00           N
ATOM    858  CA  LYS A  47      64.503  41.745 111.660  1.00  0.00           C
ATOM    860  CB  LYS A  47      64.173  40.235 111.700  1.00  0.00           C
ATOM    863  CG  LYS A  47      65.133  39.415 110.830  1.00  0.00           C
ATOM    866  CD  LYS A  47      64.743  37.935 110.750  1.00  0.00           C
ATOM    869  CE  LYS A  47      64.893  37.165 112.070  1.00  0.00           C
ATOM    872  NZ  LYS A  47      64.773  35.715 111.820  1.00  0.00           N
ATOM    876  C   LYS A  47      63.303  42.565 112.100  1.00  0.00           C
ATOM    877  O   LYS A  47      62.453  42.915 111.280  1.00  0.00           O
ATOM    878  N   THR A  48      63.163  42.895 113.400  1.00  0.00           N
ATOM    880  CA  THR A  48      62.193  43.915 113.800  1.00  0.00           C
ATOM    882  CB  THR A  48      62.023  43.995 115.310  1.00  0.00           C
ATOM    884  OG1 THR A  48      61.563  42.755 115.830  1.00  0.00           O
ATOM    886  CG2 THR A  48      60.953  45.025 115.700  1.00  0.00           C
ATOM    890  C   THR A  48      62.503  45.295 113.220  1.00  0.00           C
ATOM    891  O   THR A  48      61.623  45.925 112.650  1.00  0.00           O
ATOM    892  N   LEU A  49      63.783  45.745 113.260  1.00  0.00           N
ATOM    894  CA  LEU A  49      64.233  47.005 112.680  1.00  0.00           C
ATOM    896  CB  LEU A  49      65.753  47.265 112.910  1.00  0.00           C
ATOM    899  CG  LEU A  49      66.233  47.275 114.370  1.00  0.00           C
ATOM    901  CD1 LEU A  49      67.763  47.315 114.420  1.00  0.00           C
ATOM    905  CD2 LEU A  49      65.713  48.485 115.150  1.00  0.00           C
ATOM    909  C   LEU A  49      63.973  47.165 111.180  1.00  0.00           C
ATOM    910  O   LEU A  49      63.533  48.205 110.700  1.00  0.00           O
ATOM    911  N   ILE A  50      64.213  46.085 110.390  1.00  0.00           N
ATOM    913  CA  ILE A  50      63.863  45.985 108.980  1.00  0.00           C
ATOM    915  CB  ILE A  50      64.233  44.625 108.360  1.00  0.00           C
ATOM    917  CG2 ILE A  50      63.763  44.525 106.890  1.00  0.00           C
ATOM    921  CG1 ILE A  50      65.743  44.435 108.390  1.00  0.00           C
ATOM    924  CD  ILE A  50      66.263  43.015 108.170  1.00  0.00           C
ATOM    928  C   ILE A  50      62.383  46.175 108.730  1.00  0.00           C
ATOM    929  O   ILE A  50      61.993  46.935 107.850  1.00  0.00           O
ATOM    930  N   SER A  51      61.523  45.505 109.530  1.00  0.00           N
ATOM    932  CA  SER A  51      60.083  45.655 109.410  1.00  0.00           C
ATOM    934  CB  SER A  51      59.293  44.665 110.280  1.00  0.00           C
ATOM    937  OG  SER A  51      59.353  43.355 109.730  1.00  0.00           O
ATOM    939  C   SER A  51      59.573  47.045 109.680  1.00  0.00           C
ATOM    940  O   SER A  51      58.773  47.585 108.910  1.00  0.00           O
ATOM    941  N   GLU A  52      60.093  47.685 110.760  1.00  0.00           N
ATOM    943  CA  GLU A  52      59.763  49.045 111.120  1.00  0.00           C
ATOM    945  CB  GLU A  52      60.403  49.435 112.480  1.00  0.00           C
ATOM    948  CG  GLU A  52      59.723  48.795 113.740  1.00  0.00           C
ATOM    951  CD  GLU A  52      59.993  49.515 115.060  1.00  0.00           C
ATOM    952  OE1 GLU A  52      60.523  50.655 115.030  1.00  0.00           O
ATOM    953  OE2 GLU A  52      59.613  48.985 116.140  1.00  0.00           O
ATOM    954  C   GLU A  52      60.133  50.055 110.050  1.00  0.00           C
ATOM    955  O   GLU A  52      59.343  50.945 109.700  1.00  0.00           O
ATOM    956  N   ALA A  53      61.343  49.905 109.460  1.00  0.00           N
ATOM    958  CA  ALA A  53      61.823  50.675 108.340  1.00  0.00           C
ATOM    960  CB  ALA A  53      63.273  50.295 108.030  1.00  0.00           C
ATOM    964  C   ALA A  53      60.993  50.535 107.080  1.00  0.00           C
ATOM    965  O   ALA A  53      60.663  51.535 106.450  1.00  0.00           O
ATOM    966  N   LEU A  54      60.593  49.315 106.690  1.00  0.00           N
ATOM    968  CA  LEU A  54      59.753  49.065 105.530  1.00  0.00           C
ATOM    970  CB  LEU A  54      59.563  47.535 105.300  1.00  0.00           C
ATOM    973  CG  LEU A  54      60.843  46.815 104.820  1.00  0.00           C
ATOM    975  CD1 LEU A  54      60.713  45.285 104.880  1.00  0.00           C
ATOM    979  CD2 LEU A  54      61.243  47.255 103.410  1.00  0.00           C
ATOM    983  C   LEU A  54      58.403  49.765 105.580  1.00  0.00           C
ATOM    984  O   LEU A  54      57.883  50.235 104.560  1.00  0.00           O
ATOM    985  N   VAL A  55      57.783  49.845 106.760  1.00  0.00           N
ATOM    987  CA  VAL A  55      56.593  50.645 107.010  1.00  0.00           C
ATOM    989  CB  VAL A  55      55.923  50.165 108.300  1.00  0.00           C
ATOM    991  CG1 VAL A  55      54.603  50.915 108.570  1.00  0.00           C
ATOM    995  CG2 VAL A  55      55.653  48.655 108.180  1.00  0.00           C
ATOM    999  C   VAL A  55      56.843  52.145 107.100  1.00  0.00           C
ATOM   1000  O   VAL A  55      56.023  52.965 106.670  1.00  0.00           O
ATOM   1001  N   ASN A  56      57.963  52.605 107.700  1.00  0.00           N
ATOM   1003  CA  ASN A  56      58.033  54.005 108.090  1.00  0.00           C
ATOM   1005  CB  ASN A  56      58.403  54.105 109.590  1.00  0.00           C
ATOM   1008  CG  ASN A  56      57.253  53.635 110.460  1.00  0.00           C
ATOM   1009  OD1 ASN A  56      56.083  53.565 110.060  1.00  0.00           O
ATOM   1010  ND2 ASN A  56      57.553  53.355 111.730  1.00  0.00           N
ATOM   1013  C   ASN A  56      59.033  54.835 107.320  1.00  0.00           C
ATOM   1014  O   ASN A  56      58.933  56.055 107.300  1.00  0.00           O
ATOM   1015  N   ASN A  57      60.003  54.215 106.610  1.00  0.00           N
ATOM   1017  CA  ASN A  57      61.063  54.915 105.920  1.00  0.00           C
ATOM   1019  CB  ASN A  57      62.113  53.915 105.360  1.00  0.00           C
ATOM   1022  CG  ASN A  57      63.213  54.585 104.550  1.00  0.00           C
ATOM   1023  OD1 ASN A  57      63.233  54.485 103.320  1.00  0.00           O
ATOM   1024  ND2 ASN A  57      64.113  55.335 105.230  1.00  0.00           N
ATOM   1027  C   ASN A  57      60.533  55.835 104.830  1.00  0.00           C
ATOM   1028  O   ASN A  57      59.693  55.445 104.020  1.00  0.00           O
ATOM   1029  N   ARG A  58      60.993  57.105 104.800  1.00  0.00           N
ATOM   1031  CA  ARG A  58      60.453  58.025 103.820  1.00  0.00           C
ATOM   1033  CB  ARG A  58      60.763  59.495 104.160  1.00  0.00           C
ATOM   1036  CG  ARG A  58      60.473  59.975 105.610  1.00  0.00           C
ATOM   1039  CD  ARG A  58      59.263  59.395 106.350  1.00  0.00           C
ATOM   1042  NE  ARG A  58      58.023  59.565 105.540  1.00  0.00           N
ATOM   1044  CZ  ARG A  58      57.073  58.645 105.390  1.00  0.00           C
ATOM   1045  NH1 ARG A  58      57.183  57.385 105.720  1.00  0.00           N
ATOM   1048  NH2 ARG A  58      55.933  59.035 104.870  1.00  0.00           N
ATOM   1051  C   ARG A  58      60.953  57.725 102.410  1.00  0.00           C
ATOM   1052  O   ARG A  58      60.253  57.895 101.420  1.00  0.00           O
ATOM   1053  N   ASP A  59      62.203  57.265 102.270  1.00  0.00           N
ATOM   1055  CA  ASP A  59      62.833  57.035 100.970  1.00  0.00           C
ATOM   1057  CB  ASP A  59      64.343  56.795 101.110  1.00  0.00           C
ATOM   1060  CG  ASP A  59      65.043  58.095 101.480  1.00  0.00           C
ATOM   1061  OD1 ASP A  59      64.383  59.165 101.430  1.00  0.00           O
ATOM   1062  OD2 ASP A  59      66.263  58.035 101.730  1.00  0.00           O
ATOM   1063  C   ASP A  59      62.203  55.955 100.140  1.00  0.00           C
ATOM   1064  O   ASP A  59      61.933  56.125  98.950  1.00  0.00           O
ATOM   1065  N   LEU A  60      61.913  54.815 100.760  1.00  0.00           N
ATOM   1067  CA  LEU A  60      61.093  53.755 100.220  1.00  0.00           C
ATOM   1069  CB  LEU A  60      61.113  52.575 101.200  1.00  0.00           C
ATOM   1072  CG  LEU A  60      60.333  51.315 100.780  1.00  0.00           C
ATOM   1074  CD1 LEU A  60      60.793  50.755  99.430  1.00  0.00           C
ATOM   1078  CD2 LEU A  60      60.483  50.265 101.880  1.00  0.00           C
ATOM   1082  C   LEU A  60      59.653  54.175  99.940  1.00  0.00           C
ATOM   1083  O   LEU A  60      59.083  53.895  98.890  1.00  0.00           O
ATOM   1084  N   ARG A  61      59.033  54.915 100.870  1.00  0.00           N
ATOM   1086  CA  ARG A  61      57.703  55.435 100.690  1.00  0.00           C
ATOM   1088  CB  ARG A  61      57.223  56.015 102.040  1.00  0.00           C
ATOM   1091  CG  ARG A  61      55.853  56.685 101.970  1.00  0.00           C
ATOM   1094  CD  ARG A  61      54.733  55.775 101.490  1.00  0.00           C
ATOM   1097  NE  ARG A  61      53.573  56.695 101.420  1.00  0.00           N
ATOM   1099  CZ  ARG A  61      52.523  56.455 100.660  1.00  0.00           C
ATOM   1100  NH1 ARG A  61      52.343  55.285 100.090  1.00  0.00           N
ATOM   1103  NH2 ARG A  61      51.663  57.425 100.480  1.00  0.00           N
ATOM   1106  C   ARG A  61      57.523  56.415  99.530  1.00  0.00           C
ATOM   1107  O   ARG A  61      56.593  56.295  98.730  1.00  0.00           O
ATOM   1108  N   MET A  62      58.473  57.355  99.350  1.00  0.00           N
ATOM   1110  CA  MET A  62      58.593  58.185  98.160  1.00  0.00           C
ATOM   1112  CB  MET A  62      59.813  59.125  98.290  1.00  0.00           C
ATOM   1115  CG  MET A  62      59.983  60.135  97.140  1.00  0.00           C
ATOM   1118  SD  MET A  62      58.653  61.375  97.060  1.00  0.00           S
ATOM   1119  CE  MET A  62      59.423  62.495  98.270  1.00  0.00           C
ATOM   1123  C   MET A  62      58.763  57.385  96.890  1.00  0.00           C
ATOM   1124  O   MET A  62      58.193  57.705  95.840  1.00  0.00           O
ATOM   1125  N   ALA A  63      59.563  56.295  96.930  1.00  0.00           N
ATOM   1127  CA  ALA A  63      59.733  55.385  95.820  1.00  0.00           C
ATOM   1129  CB  ALA A  63      60.793  54.315  96.160  1.00  0.00           C
ATOM   1133  C   ALA A  63      58.453  54.705  95.360  1.00  0.00           C
ATOM   1134  O   ALA A  63      58.173  54.605  94.160  1.00  0.00           O
ATOM   1135  N   THR A  64      57.633  54.275  96.310  1.00  0.00           N
ATOM   1137  CA  THR A  64      56.263  53.805  96.110  1.00  0.00           C
ATOM   1139  CB  THR A  64      55.683  53.285  97.410  1.00  0.00           C
ATOM   1141  OG1 THR A  64      56.503  52.215  97.860  1.00  0.00           O
ATOM   1143  CG2 THR A  64      54.293  52.705  97.210  1.00  0.00           C
ATOM   1147  C   THR A  64      55.333  54.835  95.500  1.00  0.00           C
ATOM   1148  O   THR A  64      54.603  54.545  94.550  1.00  0.00           O
ATOM   1149  N   LEU A  65      55.383  56.105  95.960  1.00  0.00           N
ATOM   1151  CA  LEU A  65      54.663  57.205  95.320  1.00  0.00           C
ATOM   1153  CB  LEU A  65      54.853  58.505  96.130  1.00  0.00           C
ATOM   1156  CG  LEU A  65      54.153  58.435  97.500  1.00  0.00           C
ATOM   1158  CD1 LEU A  65      54.563  59.625  98.380  1.00  0.00           C
ATOM   1162  CD2 LEU A  65      52.633  58.355  97.330  1.00  0.00           C
ATOM   1166  C   LEU A  65      55.003  57.445  93.860  1.00  0.00           C
ATOM   1167  O   LEU A  65      54.123  57.625  93.010  1.00  0.00           O
ATOM   1168  N   LYS A  66      56.283  57.365  93.490  1.00  0.00           N
ATOM   1170  CA  LYS A  66      56.703  57.385  92.100  1.00  0.00           C
ATOM   1172  CB  LYS A  66      58.233  57.425  91.990  1.00  0.00           C
ATOM   1175  CG  LYS A  66      58.853  58.735  92.500  1.00  0.00           C
ATOM   1178  CD  LYS A  66      60.343  58.735  92.190  1.00  0.00           C
ATOM   1181  CE  LYS A  66      61.163  59.905  92.740  1.00  0.00           C
ATOM   1184  NZ  LYS A  66      62.583  59.515  92.690  1.00  0.00           N
ATOM   1188  C   LYS A  66      56.133  56.285  91.210  1.00  0.00           C
ATOM   1189  O   LYS A  66      55.813  56.525  90.060  1.00  0.00           O
ATOM   1190  N   VAL A  67      55.943  55.045  91.740  1.00  0.00           N
ATOM   1192  CA  VAL A  67      55.223  53.995  91.040  1.00  0.00           C
ATOM   1194  CB  VAL A  67      55.263  52.675  91.820  1.00  0.00           C
ATOM   1196  CG1 VAL A  67      54.443  51.595  91.120  1.00  0.00           C
ATOM   1200  CG2 VAL A  67      56.723  52.175  91.940  1.00  0.00           C
ATOM   1204  C   VAL A  67      53.773  54.385  90.740  1.00  0.00           C
ATOM   1205  O   VAL A  67      53.273  54.215  89.620  1.00  0.00           O
ATOM   1206  N   GLN A  68      53.083  55.005  91.720  1.00  0.00           N
ATOM   1208  CA  GLN A  68      51.763  55.575  91.530  1.00  0.00           C
ATOM   1210  CB  GLN A  68      51.173  56.135  92.850  1.00  0.00           C
ATOM   1213  CG  GLN A  68      51.003  55.085  93.980  1.00  0.00           C
ATOM   1216  CD  GLN A  68      50.683  55.705  95.350  1.00  0.00           C
ATOM   1217  OE1 GLN A  68      51.133  55.195  96.370  1.00  0.00           O
ATOM   1218  NE2 GLN A  68      49.893  56.795  95.380  1.00  0.00           N
ATOM   1221  C   GLN A  68      51.713  56.685  90.480  1.00  0.00           C
ATOM   1222  O   GLN A  68      50.783  56.755  89.680  1.00  0.00           O
ATOM   1223  N   GLU A  69      52.713  57.595  90.470  1.00  0.00           N
ATOM   1225  CA  GLU A  69      52.883  58.655  89.500  1.00  0.00           C
ATOM   1227  CB  GLU A  69      54.043  59.585  89.970  1.00  0.00           C
ATOM   1230  CG  GLU A  69      53.903  61.065  89.510  1.00  0.00           C
ATOM   1233  CD  GLU A  69      55.223  61.855  89.560  1.00  0.00           C
ATOM   1234  OE1 GLU A  69      55.603  62.425  88.500  1.00  0.00           O
ATOM   1235  OE2 GLU A  69      55.833  61.955  90.650  1.00  0.00           O
ATOM   1236  C   GLU A  69      53.153  58.125  88.090  1.00  0.00           C
ATOM   1237  O   GLU A  69      52.463  58.515  87.140  1.00  0.00           O
ATOM   1238  N   ALA A  70      54.073  57.155  87.910  1.00  0.00           N
ATOM   1240  CA  ALA A  70      54.303  56.475  86.650  1.00  0.00           C
ATOM   1242  CB  ALA A  70      55.473  55.505  86.850  1.00  0.00           C
ATOM   1246  C   ALA A  70      53.073  55.745  86.090  1.00  0.00           C
ATOM   1247  O   ALA A  70      52.703  55.845  84.920  1.00  0.00           O
ATOM   1248  N   ARG A  71      52.323  55.055  86.970  1.00  0.00           N
ATOM   1250  CA  ARG A  71      51.033  54.485  86.640  1.00  0.00           C
ATOM   1252  CB  ARG A  71      50.483  53.715  87.870  1.00  0.00           C
ATOM   1255  CG  ARG A  71      49.323  52.755  87.540  1.00  0.00           C
ATOM   1258  CD  ARG A  71      48.673  52.125  88.770  1.00  0.00           C
ATOM   1261  NE  ARG A  71      49.723  51.325  89.470  1.00  0.00           N
ATOM   1263  CZ  ARG A  71      50.083  51.415  90.750  1.00  0.00           C
ATOM   1264  NH1 ARG A  71      49.573  52.265  91.600  1.00  0.00           N
ATOM   1267  NH2 ARG A  71      51.003  50.555  91.150  1.00  0.00           N
ATOM   1270  C   ARG A  71      50.003  55.515  86.180  1.00  0.00           C
ATOM   1271  O   ARG A  71      49.243  55.285  85.240  1.00  0.00           O
ATOM   1272  N   ALA A  72      49.933  56.705  86.820  1.00  0.00           N
ATOM   1274  CA  ALA A  72      49.103  57.805  86.340  1.00  0.00           C
ATOM   1276  CB  ALA A  72      49.123  58.965  87.350  1.00  0.00           C
ATOM   1280  C   ALA A  72      49.503  58.345  84.980  1.00  0.00           C
ATOM   1281  O   ALA A  72      48.653  58.565  84.110  1.00  0.00           O
ATOM   1282  N   GLN A  73      50.813  58.525  84.750  1.00  0.00           N
ATOM   1284  CA  GLN A  73      51.393  58.915  83.480  1.00  0.00           C
ATOM   1286  CB  GLN A  73      52.923  59.115  83.630  1.00  0.00           C
ATOM   1289  CG  GLN A  73      53.603  59.795  82.420  1.00  0.00           C
ATOM   1292  CD  GLN A  73      52.823  61.035  81.990  1.00  0.00           C
ATOM   1293  OE1 GLN A  73      52.703  62.015  82.730  1.00  0.00           O
ATOM   1294  NE2 GLN A  73      52.163  60.965  80.810  1.00  0.00           N
ATOM   1297  C   GLN A  73      51.103  57.915  82.360  1.00  0.00           C
ATOM   1298  O   GLN A  73      50.733  58.285  81.250  1.00  0.00           O
ATOM   1299  N   TYR A  74      51.223  56.605  82.640  1.00  0.00           N
ATOM   1301  CA  TYR A  74      50.803  55.565  81.710  1.00  0.00           C
ATOM   1303  CB  TYR A  74      51.243  54.185  82.300  1.00  0.00           C
ATOM   1306  CG  TYR A  74      50.593  53.025  81.610  1.00  0.00           C
ATOM   1307  CD1 TYR A  74      50.693  52.935  80.210  1.00  0.00           C
ATOM   1309  CE1 TYR A  74      49.993  51.965  79.520  1.00  0.00           C
ATOM   1311  CZ  TYR A  74      49.223  51.025  80.200  1.00  0.00           C
ATOM   1312  OH  TYR A  74      48.633  49.955  79.500  1.00  0.00           O
ATOM   1314  CD2 TYR A  74      49.763  52.115  82.290  1.00  0.00           C
ATOM   1316  CE2 TYR A  74      49.073  51.125  81.580  1.00  0.00           C
ATOM   1318  C   TYR A  74      49.303  55.615  81.320  1.00  0.00           C
ATOM   1319  O   TYR A  74      48.953  55.625  80.140  1.00  0.00           O
ATOM   1320  N   ARG A  75      48.393  55.735  82.300  1.00  0.00           N
ATOM   1322  CA  ARG A  75      46.973  55.915  82.040  1.00  0.00           C
ATOM   1324  CB  ARG A  75      46.193  55.965  83.380  1.00  0.00           C
ATOM   1327  CG  ARG A  75      46.183  54.615  84.140  1.00  0.00           C
ATOM   1330  CD  ARG A  75      45.573  54.785  85.540  1.00  0.00           C
ATOM   1333  NE  ARG A  75      45.303  53.445  86.140  1.00  0.00           N
ATOM   1335  CZ  ARG A  75      45.003  53.275  87.420  1.00  0.00           C
ATOM   1336  NH1 ARG A  75      45.003  54.275  88.270  1.00  0.00           N
ATOM   1339  NH2 ARG A  75      44.673  52.085  87.870  1.00  0.00           N
ATOM   1342  C   ARG A  75      46.623  57.155  81.230  1.00  0.00           C
ATOM   1343  O   ARG A  75      45.783  57.125  80.340  1.00  0.00           O
ATOM   1344  N   LEU A  76      47.283  58.305  81.510  1.00  0.00           N
ATOM   1346  CA  LEU A  76      47.163  59.505  80.720  1.00  0.00           C
ATOM   1348  CB  LEU A  76      48.083  60.565  81.380  1.00  0.00           C
ATOM   1351  CG  LEU A  76      48.123  61.935  80.680  1.00  0.00           C
ATOM   1353  CD1 LEU A  76      46.713  62.535  80.610  1.00  0.00           C
ATOM   1357  CD2 LEU A  76      49.053  62.895  81.420  1.00  0.00           C
ATOM   1361  C   LEU A  76      47.543  59.335  79.260  1.00  0.00           C
ATOM   1362  O   LEU A  76      46.783  59.675  78.350  1.00  0.00           O
ATOM   1363  N   THR A  77      48.713  58.735  78.990  1.00  0.00           N
ATOM   1365  CA  THR A  77      49.143  58.435  77.630  1.00  0.00           C
ATOM   1367  CB  THR A  77      50.613  58.055  77.580  1.00  0.00           C
ATOM   1369  OG1 THR A  77      51.373  59.075  78.220  1.00  0.00           O
ATOM   1371  CG2 THR A  77      51.133  57.965  76.140  1.00  0.00           C
ATOM   1375  C   THR A  77      48.303  57.395  76.920  1.00  0.00           C
ATOM   1376  O   THR A  77      48.003  57.515  75.740  1.00  0.00           O
ATOM   1377  N   ASP A  78      47.863  56.325  77.630  1.00  0.00           N
ATOM   1379  CA  ASP A  78      46.933  55.325  77.110  1.00  0.00           C
ATOM   1381  CB  ASP A  78      46.733  54.135  78.100  1.00  0.00           C
ATOM   1384  CG  ASP A  78      46.123  52.925  77.390  1.00  0.00           C
ATOM   1385  OD1 ASP A  78      46.733  52.475  76.370  1.00  0.00           O
ATOM   1386  OD2 ASP A  78      45.073  52.415  77.880  1.00  0.00           O
ATOM   1387  C   ASP A  78      45.583  55.945  76.730  1.00  0.00           C
ATOM   1388  O   ASP A  78      45.023  55.655  75.680  1.00  0.00           O
ATOM   1389  N   ALA A  79      45.073  56.865  77.570  1.00  0.00           N
ATOM   1391  CA  ALA A  79      43.823  57.575  77.360  1.00  0.00           C
ATOM   1393  CB  ALA A  79      43.593  58.575  78.510  1.00  0.00           C
ATOM   1397  C   ALA A  79      43.753  58.285  76.010  1.00  0.00           C
ATOM   1398  O   ALA A  79      42.723  58.205  75.340  1.00  0.00           O
ATOM   1399  N   ASP A  80      44.863  58.895  75.570  1.00  0.00           N
ATOM   1401  CA  ASP A  80      44.983  59.635  74.320  1.00  0.00           C
ATOM   1403  CB  ASP A  80      46.403  60.225  74.200  1.00  0.00           C
ATOM   1406  CG  ASP A  80      46.803  61.155  75.330  1.00  0.00           C
ATOM   1407  OD1 ASP A  80      45.963  61.875  75.920  1.00  0.00           O
ATOM   1408  OD2 ASP A  80      48.053  61.345  75.390  1.00  0.00           O
ATOM   1409  C   ASP A  80      44.783  58.815  73.030  1.00  0.00           C
ATOM   1410  O   ASP A  80      44.623  59.365  71.940  1.00  0.00           O
ATOM   1411  N   ARG A  81      44.813  57.465  73.140  1.00  0.00           N
ATOM   1413  CA  ARG A  81      44.493  56.545  72.070  1.00  0.00           C
ATOM   1415  CB  ARG A  81      45.003  55.115  72.420  1.00  0.00           C
ATOM   1418  CG  ARG A  81      46.513  54.995  72.690  1.00  0.00           C
ATOM   1421  CD  ARG A  81      46.903  53.625  73.260  1.00  0.00           C
ATOM   1424  NE  ARG A  81      46.703  52.625  72.160  1.00  0.00           N
ATOM   1426  CZ  ARG A  81      46.413  51.345  72.350  1.00  0.00           C
ATOM   1427  NH1 ARG A  81      46.473  50.755  73.520  1.00  0.00           N
ATOM   1430  NH2 ARG A  81      46.053  50.635  71.300  1.00  0.00           N
ATOM   1433  C   ARG A  81      43.003  56.395  71.850  1.00  0.00           C
ATOM   1434  O   ARG A  81      42.563  55.895  70.810  1.00  0.00           O
ATOM   1435  N   TYR A  82      42.183  56.785  72.850  1.00  0.00           N
ATOM   1437  CA  TYR A  82      40.753  56.595  72.820  1.00  0.00           C
ATOM   1439  CB  TYR A  82      40.203  56.295  74.240  1.00  0.00           C
ATOM   1442  CG  TYR A  82      40.673  54.925  74.710  1.00  0.00           C
ATOM   1443  CD1 TYR A  82      41.893  54.775  75.390  1.00  0.00           C
ATOM   1445  CE1 TYR A  82      42.213  53.575  76.030  1.00  0.00           C
ATOM   1447  CZ  TYR A  82      41.363  52.465  75.930  1.00  0.00           C
ATOM   1448  OH  TYR A  82      41.713  51.245  76.550  1.00  0.00           O
ATOM   1450  CD2 TYR A  82      39.833  53.805  74.600  1.00  0.00           C
ATOM   1452  CE2 TYR A  82      40.183  52.585  75.190  1.00  0.00           C
ATOM   1454  C   TYR A  82      40.013  57.765  72.160  1.00  0.00           C
ATOM   1455  O   TYR A  82      40.603  58.785  71.790  1.00  0.00           O
ATOM   1456  N   PRO A  83      38.713  57.645  71.920  1.00  0.00           N
ATOM   1457  CD  PRO A  83      38.023  56.375  71.680  1.00  0.00           C
ATOM   1460  CA  PRO A  83      37.853  58.785  71.680  1.00  0.00           C
ATOM   1462  CB  PRO A  83      36.473  58.165  71.410  1.00  0.00           C
ATOM   1465  CG  PRO A  83      36.803  56.785  70.850  1.00  0.00           C
ATOM   1468  C   PRO A  83      37.783  59.835  72.770  1.00  0.00           C
ATOM   1469  O   PRO A  83      37.973  59.525  73.950  1.00  0.00           O
ATOM   1470  N   GLN A  84      37.483  61.075  72.370  1.00  0.00           N
ATOM   1472  CA  GLN A  84      37.103  62.175  73.220  1.00  0.00           C
ATOM   1474  CB  GLN A  84      38.033  63.385  73.010  1.00  0.00           C
ATOM   1477  CG  GLN A  84      39.523  63.045  73.240  1.00  0.00           C
ATOM   1480  CD  GLN A  84      40.393  64.265  72.990  1.00  0.00           C
ATOM   1481  OE1 GLN A  84      41.053  64.395  71.970  1.00  0.00           O
ATOM   1482  NE2 GLN A  84      40.403  65.215  73.950  1.00  0.00           N
ATOM   1485  C   GLN A  84      35.703  62.595  72.800  1.00  0.00           C
ATOM   1486  O   GLN A  84      35.373  62.555  71.620  1.00  0.00           O
ATOM   1487  N   LEU A  85      34.863  63.035  73.750  1.00  0.00           N
ATOM   1489  CA  LEU A  85      33.633  63.735  73.450  1.00  0.00           C
ATOM   1491  CB  LEU A  85      32.403  62.855  73.800  1.00  0.00           C
ATOM   1494  CG  LEU A  85      31.013  63.475  73.560  1.00  0.00           C
ATOM   1496  CD1 LEU A  85      30.723  63.705  72.070  1.00  0.00           C
ATOM   1500  CD2 LEU A  85      29.923  62.545  74.130  1.00  0.00           C
ATOM   1504  C   LEU A  85      33.643  65.025  74.250  1.00  0.00           C
ATOM   1505  O   LEU A  85      33.833  65.025  75.470  1.00  0.00           O
ATOM   1506  N   ASN A  86      33.473  66.185  73.590  1.00  0.00           N
ATOM   1508  CA  ASN A  86      33.563  67.495  74.210  1.00  0.00           C
ATOM   1510  CB  ASN A  86      34.863  68.255  73.860  1.00  0.00           C
ATOM   1513  CG  ASN A  86      36.013  67.585  74.610  1.00  0.00           C
ATOM   1514  OD1 ASN A  86      36.023  67.585  75.840  1.00  0.00           O
ATOM   1515  ND2 ASN A  86      36.973  66.985  73.880  1.00  0.00           N
ATOM   1518  C   ASN A  86      32.393  68.335  73.760  1.00  0.00           C
ATOM   1519  O   ASN A  86      31.793  68.085  72.730  1.00  0.00           O
ATOM   1520  N   GLY A  87      32.043  69.355  74.560  1.00  0.00           N
ATOM   1522  CA  GLY A  87      31.033  70.335  74.210  1.00  0.00           C
ATOM   1525  C   GLY A  87      31.603  71.675  73.990  1.00  0.00           C
ATOM   1526  O   GLY A  87      32.563  72.095  74.650  1.00  0.00           O
ATOM   1527  N   GLU A  88      30.933  72.415  73.120  1.00  0.00           N
ATOM   1529  CA  GLU A  88      31.233  73.765  72.780  1.00  0.00           C
ATOM   1531  CB  GLU A  88      31.863  73.865  71.370  1.00  0.00           C
ATOM   1534  CG  GLU A  88      33.363  73.515  71.270  1.00  0.00           C
ATOM   1537  CD  GLU A  88      33.923  74.045  69.950  1.00  0.00           C
ATOM   1538  OE1 GLU A  88      33.153  74.125  68.950  1.00  0.00           O
ATOM   1539  OE2 GLU A  88      35.113  74.475  69.950  1.00  0.00           O
ATOM   1540  C   GLU A  88      29.933  74.525  72.780  1.00  0.00           C
ATOM   1541  O   GLU A  88      28.853  73.945  72.690  1.00  0.00           O
ATOM   1542  N   GLY A  89      30.033  75.865  72.860  1.00  0.00           N
ATOM   1544  CA  GLY A  89      28.923  76.765  72.680  1.00  0.00           C
ATOM   1547  C   GLY A  89      29.473  78.135  72.470  1.00  0.00           C
ATOM   1548  O   GLY A  89      30.313  78.615  73.240  1.00  0.00           O
ATOM   1549  N   SER A  90      29.003  78.855  71.450  1.00  0.00           N
ATOM   1551  CA  SER A  90      29.543  80.125  71.030  1.00  0.00           C
ATOM   1553  CB  SER A  90      30.383  79.915  69.740  1.00  0.00           C
ATOM   1556  OG  SER A  90      30.923  81.105  69.200  1.00  0.00           O
ATOM   1558  C   SER A  90      28.423  81.135  70.810  1.00  0.00           C
ATOM   1559  O   SER A  90      27.313  80.775  70.410  1.00  0.00           O
ATOM   1560  N   GLY A  91      28.673  82.435  71.090  1.00  0.00           N
ATOM   1562  CA  GLY A  91      27.823  83.535  70.670  1.00  0.00           C
ATOM   1565  C   GLY A  91      28.683  84.445  69.860  1.00  0.00           C
ATOM   1566  O   GLY A  91      29.863  84.585  70.150  1.00  0.00           O
ATOM   1567  N   SER A  92      28.143  85.085  68.820  1.00  0.00           N
ATOM   1569  CA  SER A  92      28.903  85.955  67.960  1.00  0.00           C
ATOM   1571  CB  SER A  92      29.183  85.305  66.590  1.00  0.00           C
ATOM   1574  OG  SER A  92      30.133  86.095  65.880  1.00  0.00           O
ATOM   1576  C   SER A  92      28.133  87.235  67.720  1.00  0.00           C
ATOM   1577  O   SER A  92      26.933  87.205  67.440  1.00  0.00           O
ATOM   1578  N   TRP A  93      28.803  88.385  67.840  1.00  0.00           N
ATOM   1580  CA  TRP A  93      28.233  89.675  67.470  1.00  0.00           C
ATOM   1582  CB  TRP A  93      27.823  90.495  68.730  1.00  0.00           C
ATOM   1585  CG  TRP A  93      26.693  89.945  69.540  1.00  0.00           C
ATOM   1586  CD1 TRP A  93      25.423  90.485  69.570  1.00  0.00           C
ATOM   1588  NE1 TRP A  93      24.653  89.815  70.480  1.00  0.00           N
ATOM   1590  CE2 TRP A  93      25.383  88.825  71.050  1.00  0.00           C
ATOM   1591  CD2 TRP A  93      26.683  88.865  70.500  1.00  0.00           C
ATOM   1592  CE3 TRP A  93      27.643  87.975  70.980  1.00  0.00           C
ATOM   1594  CZ3 TRP A  93      27.293  87.085  71.990  1.00  0.00           C
ATOM   1596  CZ2 TRP A  93      25.013  87.915  72.020  1.00  0.00           C
ATOM   1598  CH2 TRP A  93      26.003  87.065  72.520  1.00  0.00           C
ATOM   1600  C   TRP A  93      29.243  90.485  66.660  1.00  0.00           C
ATOM   1601  O   TRP A  93      30.303  90.885  67.160  1.00  0.00           O
ATOM   1602  N   SER A  94      28.943  90.795  65.390  1.00  0.00           N
ATOM   1604  CA  SER A  94      29.933  91.295  64.460  1.00  0.00           C
ATOM   1606  CB  SER A  94      30.403  90.195  63.490  1.00  0.00           C
ATOM   1609  OG  SER A  94      29.333  89.685  62.700  1.00  0.00           O
ATOM   1611  C   SER A  94      29.413  92.465  63.680  1.00  0.00           C
ATOM   1612  O   SER A  94      28.233  92.825  63.760  1.00  0.00           O
ATOM   1613  N   GLY A  95      30.303  93.195  62.980  1.00  0.00           N
ATOM   1615  CA  GLY A  95      29.913  94.355  62.210  1.00  0.00           C
ATOM   1618  C   GLY A  95      30.993  94.855  61.330  1.00  0.00           C
ATOM   1619  O   GLY A  95      32.163  94.575  61.530  1.00  0.00           O
ATOM   1620  N   ASN A  96      30.633  95.635  60.290  1.00  0.00           N
ATOM   1622  CA  ASN A  96      31.583  96.085  59.280  1.00  0.00           C
ATOM   1624  CB  ASN A  96      30.873  96.145  57.900  1.00  0.00           C
ATOM   1627  CG  ASN A  96      30.753  94.795  57.200  1.00  0.00           C
ATOM   1628  OD1 ASN A  96      31.523  93.865  57.440  1.00  0.00           O
ATOM   1629  ND2 ASN A  96      29.753  94.675  56.290  1.00  0.00           N
ATOM   1632  C   ASN A  96      32.223  97.405  59.740  1.00  0.00           C
ATOM   1633  O   ASN A  96      33.103  97.355  60.590  1.00  0.00           O
ATOM   1634  N   LEU A  97      31.833  98.605  59.250  1.00  0.00           N
ATOM   1636  CA  LEU A  97      32.163  99.845  59.970  1.00  0.00           C
ATOM   1638  CB  LEU A  97      33.703 100.155  59.940  1.00  0.00           C
ATOM   1641  CG  LEU A  97      34.303 100.505  61.320  1.00  0.00           C
ATOM   1643  CD1 LEU A  97      35.343  99.455  61.750  1.00  0.00           C
ATOM   1647  CD2 LEU A  97      34.943 101.895  61.320  1.00  0.00           C
ATOM   1651  C   LEU A  97      31.433 101.115  59.490  1.00  0.00           C
ATOM   1652  O   LEU A  97      31.893 102.215  59.780  1.00  0.00           O
ATOM   1653  N   LYS A  98      30.283 101.045  58.750  1.00  0.00           N
ATOM   1655  CA  LYS A  98      29.673 102.265  58.220  1.00  0.00           C
ATOM   1657  CB  LYS A  98      30.563 102.865  57.110  1.00  0.00           C
ATOM   1660  CG  LYS A  98      30.043 104.205  56.570  1.00  0.00           C
ATOM   1663  CD  LYS A  98      30.913 104.685  55.420  1.00  0.00           C
ATOM   1666  CE  LYS A  98      30.723 103.955  54.090  1.00  0.00           C
ATOM   1669  NZ  LYS A  98      31.613 104.555  53.080  1.00  0.00           N
ATOM   1673  C   LYS A  98      28.243 102.205  57.650  1.00  0.00           C
ATOM   1674  O   LYS A  98      27.273 102.615  58.280  1.00  0.00           O
ATOM   1675  N   GLY A  99      28.083 101.755  56.380  1.00  0.00           N
ATOM   1677  CA  GLY A  99      26.913 101.835  55.500  1.00  0.00           C
ATOM   1680  C   GLY A  99      25.523 101.365  55.900  1.00  0.00           C
ATOM   1681  O   GLY A  99      24.543 101.725  55.260  1.00  0.00           O
ATOM   1682  N   ASN A 100      25.363 100.525  56.930  1.00  0.00           N
ATOM   1684  CA  ASN A 100      24.103  99.935  57.330  1.00  0.00           C
ATOM   1686  CB  ASN A 100      23.633  98.795  56.350  1.00  0.00           C
ATOM   1689  CG  ASN A 100      22.433  97.935  56.780  1.00  0.00           C
ATOM   1690  OD1 ASN A 100      22.173  96.865  56.210  1.00  0.00           O
ATOM   1691  ND2 ASN A 100      21.673  98.375  57.810  1.00  0.00           N
ATOM   1694  C   ASN A 100      24.413  99.385  58.700  1.00  0.00           C
ATOM   1695  O   ASN A 100      25.193  98.445  58.770  1.00  0.00           O
ATOM   1696  N   THR A 101      23.863  99.985  59.780  1.00  0.00           N
ATOM   1698  CA  THR A 101      24.303  99.785  61.160  1.00  0.00           C
ATOM   1700  CB  THR A 101      24.193 101.095  61.940  1.00  0.00           C
ATOM   1702  OG1 THR A 101      24.563 102.195  61.100  1.00  0.00           O
ATOM   1704  CG2 THR A 101      25.123 101.125  63.160  1.00  0.00           C
ATOM   1708  C   THR A 101      23.573  98.655  61.890  1.00  0.00           C
ATOM   1709  O   THR A 101      23.183  98.775  63.060  1.00  0.00           O
ATOM   1710  N   ALA A 102      23.263  97.525  61.240  1.00  0.00           N
ATOM   1712  CA  ALA A 102      22.373  96.525  61.800  1.00  0.00           C
ATOM   1714  CB  ALA A 102      21.293  96.185  60.750  1.00  0.00           C
ATOM   1718  C   ALA A 102      23.123  95.255  62.220  1.00  0.00           C
ATOM   1719  O   ALA A 102      23.413  94.395  61.400  1.00  0.00           O
ATOM   1720  N   THR A 103      23.433  95.105  63.540  1.00  0.00           N
ATOM   1722  CA  THR A 103      24.113  93.945  64.130  1.00  0.00           C
ATOM   1724  CB  THR A 103      24.223  94.005  65.640  1.00  0.00           C
ATOM   1726  OG1 THR A 103      24.833  95.245  65.960  1.00  0.00           O
ATOM   1728  CG2 THR A 103      25.143  92.905  66.200  1.00  0.00           C
ATOM   1732  C   THR A 103      23.563  92.595  63.760  1.00  0.00           C
ATOM   1733  O   THR A 103      22.433  92.245  64.100  1.00  0.00           O
ATOM   1734  N   THR A 104      24.413  91.785  63.120  1.00  0.00           N
ATOM   1736  CA  THR A 104      24.183  90.375  62.910  1.00  0.00           C
ATOM   1738  CB  THR A 104      24.683  89.955  61.550  1.00  0.00           C
ATOM   1740  OG1 THR A 104      23.633  90.135  60.620  1.00  0.00           O
ATOM   1742  CG2 THR A 104      25.133  88.515  61.400  1.00  0.00           C
ATOM   1746  C   THR A 104      24.733  89.585  64.060  1.00  0.00           C
ATOM   1747  O   THR A 104      25.683  89.985  64.730  1.00  0.00           O
ATOM   1748  N   ARG A 105      24.013  88.515  64.410  1.00  0.00           N
ATOM   1750  CA  ARG A 105      24.123  87.885  65.690  1.00  0.00           C
ATOM   1752  CB  ARG A 105      23.093  88.525  66.660  1.00  0.00           C
ATOM   1755  CG  ARG A 105      23.113  87.945  68.090  1.00  0.00           C
ATOM   1758  CD  ARG A 105      21.913  88.335  68.970  1.00  0.00           C
ATOM   1761  NE  ARG A 105      20.673  87.725  68.400  1.00  0.00           N
ATOM   1763  CZ  ARG A 105      19.433  88.065  68.740  1.00  0.00           C
ATOM   1764  NH1 ARG A 105      19.173  88.925  69.700  1.00  0.00           N
ATOM   1767  NH2 ARG A 105      18.423  87.495  68.120  1.00  0.00           N
ATOM   1770  C   ARG A 105      23.773  86.425  65.530  1.00  0.00           C
ATOM   1771  O   ARG A 105      22.613  86.095  65.290  1.00  0.00           O
ATOM   1772  N   GLU A 106      24.733  85.505  65.700  1.00  0.00           N
ATOM   1774  CA  GLU A 106      24.523  84.065  65.570  1.00  0.00           C
ATOM   1776  CB  GLU A 106      25.133  83.455  64.290  1.00  0.00           C
ATOM   1779  CG  GLU A 106      25.133  81.915  64.090  1.00  0.00           C
ATOM   1782  CD  GLU A 106      23.913  81.345  63.360  1.00  0.00           C
ATOM   1783  OE1 GLU A 106      22.783  81.885  63.450  1.00  0.00           O
ATOM   1784  OE2 GLU A 106      24.143  80.315  62.660  1.00  0.00           O
ATOM   1785  C   GLU A 106      25.003  83.355  66.810  1.00  0.00           C
ATOM   1786  O   GLU A 106      26.053  83.655  67.370  1.00  0.00           O
ATOM   1787  N   PHE A 107      24.213  82.385  67.260  1.00  0.00           N
ATOM   1789  CA  PHE A 107      24.503  81.475  68.350  1.00  0.00           C
ATOM   1791  CB  PHE A 107      23.343  81.385  69.370  1.00  0.00           C
ATOM   1794  CG  PHE A 107      23.123  82.665  70.110  1.00  0.00           C
ATOM   1795  CD1 PHE A 107      24.123  83.175  70.960  1.00  0.00           C
ATOM   1797  CE1 PHE A 107      23.883  84.345  71.700  1.00  0.00           C
ATOM   1799  CZ  PHE A 107      22.683  85.055  71.540  1.00  0.00           C
ATOM   1801  CD2 PHE A 107      21.893  83.325  70.030  1.00  0.00           C
ATOM   1803  CE2 PHE A 107      21.683  84.545  70.700  1.00  0.00           C
ATOM   1805  C   PHE A 107      24.643  80.085  67.780  1.00  0.00           C
ATOM   1806  O   PHE A 107      23.853  79.645  66.940  1.00  0.00           O
ATOM   1807  N   SER A 108      25.643  79.325  68.230  1.00  0.00           N
ATOM   1809  CA  SER A 108      25.773  77.935  67.850  1.00  0.00           C
ATOM   1811  CB  SER A 108      26.723  77.735  66.640  1.00  0.00           C
ATOM   1814  OG  SER A 108      28.043  78.245  66.880  1.00  0.00           O
ATOM   1816  C   SER A 108      26.203  77.115  69.040  1.00  0.00           C
ATOM   1817  O   SER A 108      26.853  77.605  69.960  1.00  0.00           O
ATOM   1818  N   THR A 109      25.763  75.835  69.060  1.00  0.00           N
ATOM   1820  CA  THR A 109      26.103  74.875  70.090  1.00  0.00           C
ATOM   1822  CB  THR A 109      24.923  74.415  70.940  1.00  0.00           C
ATOM   1824  OG1 THR A 109      24.233  75.545  71.470  1.00  0.00           O
ATOM   1826  CG2 THR A 109      25.413  73.585  72.140  1.00  0.00           C
ATOM   1830  C   THR A 109      26.653  73.675  69.380  1.00  0.00           C
ATOM   1831  O   THR A 109      26.063  73.215  68.400  1.00  0.00           O
ATOM   1832  N   GLY A 110      27.793  73.125  69.850  1.00  0.00           N
ATOM   1834  CA  GLY A 110      28.343  71.915  69.270  1.00  0.00           C
ATOM   1837  C   GLY A 110      28.603  70.865  70.290  1.00  0.00           C
ATOM   1838  O   GLY A 110      28.903  71.175  71.440  1.00  0.00           O
ATOM   1839  N   LEU A 111      28.523  69.595  69.870  1.00  0.00           N
ATOM   1841  CA  LEU A 111      28.833  68.445  70.700  1.00  0.00           C
ATOM   1843  CB  LEU A 111      27.503  67.775  71.120  1.00  0.00           C
ATOM   1846  CG  LEU A 111      27.603  66.455  71.930  1.00  0.00           C
ATOM   1848  CD1 LEU A 111      28.223  66.695  73.310  1.00  0.00           C
ATOM   1852  CD2 LEU A 111      26.223  65.795  72.050  1.00  0.00           C
ATOM   1856  C   LEU A 111      29.673  67.445  69.910  1.00  0.00           C
ATOM   1857  O   LEU A 111      29.143  66.575  69.220  1.00  0.00           O
ATOM   1858  N   ASN A 112      31.013  67.535  69.960  1.00  0.00           N
ATOM   1860  CA  ASN A 112      31.863  66.885  68.960  1.00  0.00           C
ATOM   1862  CB  ASN A 112      32.643  67.885  68.070  1.00  0.00           C
ATOM   1865  CG  ASN A 112      33.173  69.065  68.880  1.00  0.00           C
ATOM   1866  OD1 ASN A 112      32.783  70.205  68.650  1.00  0.00           O
ATOM   1867  ND2 ASN A 112      34.003  68.785  69.900  1.00  0.00           N
ATOM   1870  C   ASN A 112      32.773  65.825  69.530  1.00  0.00           C
ATOM   1871  O   ASN A 112      33.373  65.965  70.600  1.00  0.00           O
ATOM   1872  N   ALA A 113      32.883  64.705  68.790  1.00  0.00           N
ATOM   1874  CA  ALA A 113      33.633  63.535  69.140  1.00  0.00           C
ATOM   1876  CB  ALA A 113      32.743  62.285  69.120  1.00  0.00           C
ATOM   1880  C   ALA A 113      34.773  63.335  68.160  1.00  0.00           C
ATOM   1881  O   ALA A 113      34.633  63.465  66.950  1.00  0.00           O
ATOM   1882  N   SER A 114      35.953  62.995  68.700  1.00  0.00           N
ATOM   1884  CA  SER A 114      37.143  62.825  67.900  1.00  0.00           C
ATOM   1886  CB  SER A 114      38.213  63.935  68.140  1.00  0.00           C
ATOM   1889  OG  SER A 114      39.193  63.915  67.110  1.00  0.00           O
ATOM   1891  C   SER A 114      37.743  61.495  68.250  1.00  0.00           C
ATOM   1892  O   SER A 114      37.553  60.955  69.340  1.00  0.00           O
ATOM   1893  N   PHE A 115      38.473  60.915  67.290  1.00  0.00           N
ATOM   1895  CA  PHE A 115      39.183  59.685  67.460  1.00  0.00           C
ATOM   1897  CB  PHE A 115      38.243  58.495  67.140  1.00  0.00           C
ATOM   1900  CG  PHE A 115      38.863  57.135  67.280  1.00  0.00           C
ATOM   1901  CD1 PHE A 115      39.543  56.755  68.440  1.00  0.00           C
ATOM   1903  CE1 PHE A 115      40.033  55.445  68.590  1.00  0.00           C
ATOM   1905  CZ  PHE A 115      39.833  54.515  67.560  1.00  0.00           C
ATOM   1907  CD2 PHE A 115      38.693  56.205  66.250  1.00  0.00           C
ATOM   1909  CE2 PHE A 115      39.183  54.905  66.380  1.00  0.00           C
ATOM   1911  C   PHE A 115      40.353  59.695  66.490  1.00  0.00           C
ATOM   1912  O   PHE A 115      40.223  60.185  65.370  1.00  0.00           O
ATOM   1913  N   ASP A 116      41.503  59.105  66.880  1.00  0.00           N
ATOM   1915  CA  ASP A 116      42.593  58.855  65.980  1.00  0.00           C
ATOM   1917  CB  ASP A 116      43.943  59.355  66.540  1.00  0.00           C
ATOM   1920  CG  ASP A 116      44.203  60.805  66.210  1.00  0.00           C
ATOM   1921  OD1 ASP A 116      43.263  61.635  66.240  1.00  0.00           O
ATOM   1922  OD2 ASP A 116      45.383  61.145  65.930  1.00  0.00           O
ATOM   1923  C   ASP A 116      42.643  57.355  65.830  1.00  0.00           C
ATOM   1924  O   ASP A 116      42.673  56.605  66.800  1.00  0.00           O
ATOM   1925  N   LEU A 117      42.623  56.855  64.580  1.00  0.00           N
ATOM   1927  CA  LEU A 117      42.573  55.425  64.320  1.00  0.00           C
ATOM   1929  CB  LEU A 117      42.433  55.155  62.790  1.00  0.00           C
ATOM   1932  CG  LEU A 117      41.033  54.705  62.340  1.00  0.00           C
ATOM   1934  CD1 LEU A 117      39.953  55.765  62.570  1.00  0.00           C
ATOM   1938  CD2 LEU A 117      41.073  54.305  60.850  1.00  0.00           C
ATOM   1942  C   LEU A 117      43.753  54.645  64.890  1.00  0.00           C
ATOM   1943  O   LEU A 117      43.603  53.545  65.410  1.00  0.00           O
ATOM   1944  N   ASP A 118      44.983  55.205  64.740  1.00  0.00           N
ATOM   1946  CA  ASP A 118      46.203  54.595  65.220  1.00  0.00           C
ATOM   1948  CB  ASP A 118      46.213  54.375  66.760  1.00  0.00           C
ATOM   1951  CG  ASP A 118      47.583  54.525  67.370  1.00  0.00           C
ATOM   1952  OD1 ASP A 118      48.363  55.415  66.910  1.00  0.00           O
ATOM   1953  OD2 ASP A 118      47.843  53.875  68.410  1.00  0.00           O
ATOM   1954  C   ASP A 118      46.543  53.395  64.340  1.00  0.00           C
ATOM   1955  O   ASP A 118      46.963  52.315  64.760  1.00  0.00           O
ATOM   1956  N   PHE A 119      46.343  53.585  63.010  1.00  0.00           N
ATOM   1958  CA  PHE A 119      46.623  52.575  62.010  1.00  0.00           C
ATOM   1960  CB  PHE A 119      45.973  52.855  60.630  1.00  0.00           C
ATOM   1963  CG  PHE A 119      44.633  52.195  60.450  1.00  0.00           C
ATOM   1964  CD1 PHE A 119      43.823  51.715  61.500  1.00  0.00           C
ATOM   1966  CE1 PHE A 119      42.683  50.955  61.220  1.00  0.00           C
ATOM   1968  CZ  PHE A 119      42.333  50.675  59.900  1.00  0.00           C
ATOM   1970  CD2 PHE A 119      44.213  51.975  59.130  1.00  0.00           C
ATOM   1972  CE2 PHE A 119      43.083  51.215  58.850  1.00  0.00           C
ATOM   1974  C   PHE A 119      48.083  52.325  61.820  1.00  0.00           C
ATOM   1975  O   PHE A 119      48.483  51.235  61.400  1.00  0.00           O
ATOM   1976  N   PHE A 120      48.913  53.295  62.210  1.00  0.00           N
ATOM   1978  CA  PHE A 120      50.313  53.095  62.430  1.00  0.00           C
ATOM   1980  CB  PHE A 120      51.173  53.955  61.460  1.00  0.00           C
ATOM   1983  CG  PHE A 120      50.553  53.765  60.100  1.00  0.00           C
ATOM   1984  CD1 PHE A 120      50.673  52.535  59.430  1.00  0.00           C
ATOM   1986  CE1 PHE A 120      49.923  52.275  58.280  1.00  0.00           C
ATOM   1988  CZ  PHE A 120      49.113  53.275  57.740  1.00  0.00           C
ATOM   1990  CD2 PHE A 120      49.683  54.735  59.570  1.00  0.00           C
ATOM   1992  CE2 PHE A 120      48.973  54.485  58.390  1.00  0.00           C
ATOM   1994  C   PHE A 120      50.383  53.525  63.860  1.00  0.00           C
ATOM   1995  O   PHE A 120      50.063  54.665  64.170  1.00  0.00           O
ATOM   1996  N   GLY A 121      50.673  52.575  64.780  1.00  0.00           N
ATOM   1998  CA  GLY A 121      50.423  52.705  66.210  1.00  0.00           C
ATOM   2001  C   GLY A 121      51.353  53.615  66.950  1.00  0.00           C
ATOM   2002  O   GLY A 121      52.053  53.225  67.880  1.00  0.00           O
ATOM   2003  N   ARG A 122      51.393  54.885  66.540  1.00  0.00           N
ATOM   2005  CA  ARG A 122      52.123  55.945  67.190  1.00  0.00           C
ATOM   2007  CB  ARG A 122      51.963  57.265  66.380  1.00  0.00           C
ATOM   2010  CG  ARG A 122      52.823  58.435  66.900  1.00  0.00           C
ATOM   2013  CD  ARG A 122      52.633  59.745  66.130  1.00  0.00           C
ATOM   2016  NE  ARG A 122      51.253  60.245  66.410  1.00  0.00           N
ATOM   2018  CZ  ARG A 122      50.953  61.235  67.250  1.00  0.00           C
ATOM   2019  NH1 ARG A 122      51.783  61.685  68.160  1.00  0.00           N
ATOM   2022  NH2 ARG A 122      49.753  61.765  67.150  1.00  0.00           N
ATOM   2025  C   ARG A 122      51.623  56.175  68.600  1.00  0.00           C
ATOM   2026  O   ARG A 122      52.413  56.285  69.540  1.00  0.00           O
ATOM   2027  N   LEU A 123      50.293  56.235  68.820  1.00  0.00           N
ATOM   2029  CA  LEU A 123      49.743  56.415  70.150  1.00  0.00           C
ATOM   2031  CB  LEU A 123      48.263  56.845  70.060  1.00  0.00           C
ATOM   2034  CG  LEU A 123      48.003  58.055  69.140  1.00  0.00           C
ATOM   2036  CD1 LEU A 123      46.503  58.355  69.040  1.00  0.00           C
ATOM   2040  CD2 LEU A 123      48.783  59.285  69.610  1.00  0.00           C
ATOM   2044  C   LEU A 123      49.913  55.175  71.010  1.00  0.00           C
ATOM   2045  O   LEU A 123      50.333  55.235  72.170  1.00  0.00           O
ATOM   2046  N   LYS A 124      49.653  53.995  70.420  1.00  0.00           N
ATOM   2048  CA  LYS A 124      49.863  52.715  71.060  1.00  0.00           C
ATOM   2050  CB  LYS A 124      49.443  51.585  70.080  1.00  0.00           C
ATOM   2053  CG  LYS A 124      49.743  50.165  70.590  1.00  0.00           C
ATOM   2056  CD  LYS A 124      49.293  49.055  69.620  1.00  0.00           C
ATOM   2059  CE  LYS A 124      49.563  47.635  70.160  1.00  0.00           C
ATOM   2062  NZ  LYS A 124      51.003  47.445  70.420  1.00  0.00           N
ATOM   2066  C   LYS A 124      51.283  52.485  71.540  1.00  0.00           C
ATOM   2067  O   LYS A 124      51.533  52.135  72.700  1.00  0.00           O
ATOM   2068  N   ASN A 125      52.273  52.755  70.680  1.00  0.00           N
ATOM   2070  CA  ASN A 125      53.673  52.665  71.040  1.00  0.00           C
ATOM   2072  CB  ASN A 125      54.553  52.635  69.770  1.00  0.00           C
ATOM   2075  CG  ASN A 125      54.403  51.305  69.050  1.00  0.00           C
ATOM   2076  OD1 ASN A 125      54.143  50.255  69.650  1.00  0.00           O
ATOM   2077  ND2 ASN A 125      54.583  51.325  67.710  1.00  0.00           N
ATOM   2080  C   ASN A 125      54.133  53.715  72.040  1.00  0.00           C
ATOM   2081  O   ASN A 125      54.913  53.395  72.930  1.00  0.00           O
ATOM   2082  N   MET A 126      53.623  54.965  71.990  1.00  0.00           N
ATOM   2084  CA  MET A 126      53.833  55.925  73.080  1.00  0.00           C
ATOM   2086  CB  MET A 126      53.213  57.315  72.760  1.00  0.00           C
ATOM   2089  CG  MET A 126      54.053  58.195  71.810  1.00  0.00           C
ATOM   2092  SD  MET A 126      53.643  59.975  71.910  1.00  0.00           S
ATOM   2093  CE  MET A 126      51.873  59.855  71.530  1.00  0.00           C
ATOM   2097  C   MET A 126      53.313  55.455  74.440  1.00  0.00           C
ATOM   2098  O   MET A 126      53.993  55.535  75.460  1.00  0.00           O
ATOM   2099  N   SER A 127      52.083  54.905  74.460  1.00  0.00           N
ATOM   2101  CA  SER A 127      51.483  54.295  75.640  1.00  0.00           C
ATOM   2103  CB  SER A 127      50.013  53.875  75.320  1.00  0.00           C
ATOM   2106  OG  SER A 127      49.413  53.075  76.340  1.00  0.00           O
ATOM   2108  C   SER A 127      52.303  53.125  76.190  1.00  0.00           C
ATOM   2109  O   SER A 127      52.553  53.005  77.390  1.00  0.00           O
ATOM   2110  N   GLU A 128      52.803  52.245  75.300  1.00  0.00           N
ATOM   2112  CA  GLU A 128      53.703  51.165  75.680  1.00  0.00           C
ATOM   2114  CB  GLU A 128      53.963  50.225  74.490  1.00  0.00           C
ATOM   2117  CG  GLU A 128      54.753  48.935  74.830  1.00  0.00           C
ATOM   2120  CD  GLU A 128      54.133  48.045  75.900  1.00  0.00           C
ATOM   2121  OE1 GLU A 128      52.993  48.295  76.350  1.00  0.00           O
ATOM   2122  OE2 GLU A 128      54.803  47.055  76.320  1.00  0.00           O
ATOM   2123  C   GLU A 128      55.023  51.645  76.260  1.00  0.00           C
ATOM   2124  O   GLU A 128      55.533  51.115  77.240  1.00  0.00           O
ATOM   2125  N   ALA A 129      55.593  52.715  75.680  1.00  0.00           N
ATOM   2127  CA  ALA A 129      56.793  53.305  76.210  1.00  0.00           C
ATOM   2129  CB  ALA A 129      57.273  54.395  75.230  1.00  0.00           C
ATOM   2133  C   ALA A 129      56.643  53.835  77.640  1.00  0.00           C
ATOM   2134  O   ALA A 129      57.533  53.685  78.480  1.00  0.00           O
ATOM   2135  N   GLU A 130      55.483  54.445  77.970  1.00  0.00           N
ATOM   2137  CA  GLU A 130      55.083  54.715  79.330  1.00  0.00           C
ATOM   2139  CB  GLU A 130      53.903  55.705  79.360  1.00  0.00           C
ATOM   2142  CG  GLU A 130      54.223  57.065  78.700  1.00  0.00           C
ATOM   2145  CD  GLU A 130      55.313  57.915  79.370  1.00  0.00           C
ATOM   2146  OE1 GLU A 130      55.833  57.545  80.440  1.00  0.00           O
ATOM   2147  OE2 GLU A 130      55.603  59.005  78.780  1.00  0.00           O
ATOM   2148  C   GLU A 130      54.793  53.495  80.210  1.00  0.00           C
ATOM   2149  O   GLU A 130      55.203  53.435  81.360  1.00  0.00           O
ATOM   2150  N   ARG A 131      54.103  52.445  79.700  1.00  0.00           N
ATOM   2152  CA  ARG A 131      53.873  51.205  80.450  1.00  0.00           C
ATOM   2154  CB  ARG A 131      53.033  50.185  79.640  1.00  0.00           C
ATOM   2157  CG  ARG A 131      52.383  49.105  80.550  1.00  0.00           C
ATOM   2160  CD  ARG A 131      51.533  48.055  79.820  1.00  0.00           C
ATOM   2163  NE  ARG A 131      52.443  47.225  78.970  1.00  0.00           N
ATOM   2165  CZ  ARG A 131      53.043  46.105  79.340  1.00  0.00           C
ATOM   2166  NH1 ARG A 131      52.843  45.555  80.530  1.00  0.00           N
ATOM   2169  NH2 ARG A 131      53.843  45.525  78.470  1.00  0.00           N
ATOM   2172  C   ARG A 131      55.173  50.505  80.850  1.00  0.00           C
ATOM   2173  O   ARG A 131      55.333  50.025  81.970  1.00  0.00           O
ATOM   2174  N   GLN A 132      56.153  50.455  79.940  1.00  0.00           N
ATOM   2176  CA  GLN A 132      57.503  50.015  80.220  1.00  0.00           C
ATOM   2178  CB  GLN A 132      58.253  49.835  78.890  1.00  0.00           C
ATOM   2181  CG  GLN A 132      57.703  48.715  77.980  1.00  0.00           C
ATOM   2184  CD  GLN A 132      57.763  47.325  78.620  1.00  0.00           C
ATOM   2185  OE1 GLN A 132      58.553  47.035  79.520  1.00  0.00           O
ATOM   2186  NE2 GLN A 132      56.923  46.395  78.140  1.00  0.00           N
ATOM   2189  C   GLN A 132      58.273  50.915  81.200  1.00  0.00           C
ATOM   2190  O   GLN A 132      59.043  50.435  82.030  1.00  0.00           O
ATOM   2191  N   ASN A 133      58.043  52.245  81.170  1.00  0.00           N
ATOM   2193  CA  ASN A 133      58.533  53.165  82.200  1.00  0.00           C
ATOM   2195  CB  ASN A 133      58.253  54.645  81.780  1.00  0.00           C
ATOM   2198  CG  ASN A 133      58.683  55.665  82.830  1.00  0.00           C
ATOM   2199  OD1 ASN A 133      57.863  56.265  83.520  1.00  0.00           O
ATOM   2200  ND2 ASN A 133      60.003  55.895  82.940  1.00  0.00           N
ATOM   2203  C   ASN A 133      57.983  52.855  83.600  1.00  0.00           C
ATOM   2204  O   ASN A 133      58.713  52.815  84.590  1.00  0.00           O
ATOM   2205  N   TYR A 134      56.663  52.605  83.690  1.00  0.00           N
ATOM   2207  CA  TYR A 134      55.973  52.185  84.900  1.00  0.00           C
ATOM   2209  CB  TYR A 134      54.433  52.155  84.600  1.00  0.00           C
ATOM   2212  CG  TYR A 134      53.583  51.395  85.590  1.00  0.00           C
ATOM   2213  CD1 TYR A 134      53.593  51.735  86.950  1.00  0.00           C
ATOM   2215  CE1 TYR A 134      52.843  50.985  87.870  1.00  0.00           C
ATOM   2217  CZ  TYR A 134      52.083  49.905  87.440  1.00  0.00           C
ATOM   2218  OH  TYR A 134      51.473  49.065  88.380  1.00  0.00           O
ATOM   2220  CD2 TYR A 134      52.783  50.325  85.160  1.00  0.00           C
ATOM   2222  CE2 TYR A 134      52.043  49.575  86.080  1.00  0.00           C
ATOM   2224  C   TYR A 134      56.513  50.895  85.510  1.00  0.00           C
ATOM   2225  O   TYR A 134      56.823  50.835  86.710  1.00  0.00           O
ATOM   2226  N   LEU A 135      56.753  49.875  84.670  1.00  0.00           N
ATOM   2228  CA  LEU A 135      57.383  48.625  85.040  1.00  0.00           C
ATOM   2230  CB  LEU A 135      57.373  47.675  83.820  1.00  0.00           C
ATOM   2233  CG  LEU A 135      56.093  46.805  83.660  1.00  0.00           C
ATOM   2235  CD1 LEU A 135      54.773  47.455  84.120  1.00  0.00           C
ATOM   2239  CD2 LEU A 135      55.973  46.345  82.200  1.00  0.00           C
ATOM   2243  C   LEU A 135      58.803  48.805  85.570  1.00  0.00           C
ATOM   2244  O   LEU A 135      59.143  48.315  86.640  1.00  0.00           O
ATOM   2245  N   ALA A 136      59.633  49.605  84.880  1.00  0.00           N
ATOM   2247  CA  ALA A 136      60.963  49.965  85.350  1.00  0.00           C
ATOM   2249  CB  ALA A 136      61.623  50.865  84.290  1.00  0.00           C
ATOM   2253  C   ALA A 136      60.933  50.685  86.700  1.00  0.00           C
ATOM   2254  O   ALA A 136      61.713  50.425  87.600  1.00  0.00           O
ATOM   2255  N   THR A 137      59.963  51.595  86.890  1.00  0.00           N
ATOM   2257  CA  THR A 137      59.703  52.275  88.160  1.00  0.00           C
ATOM   2259  CB  THR A 137      58.733  53.445  88.010  1.00  0.00           C
ATOM   2261  OG1 THR A 137      59.233  54.385  87.070  1.00  0.00           O
ATOM   2263  CG2 THR A 137      58.603  54.245  89.320  1.00  0.00           C
ATOM   2267  C   THR A 137      59.283  51.335  89.300  1.00  0.00           C
ATOM   2268  O   THR A 137      59.673  51.525  90.460  1.00  0.00           O
ATOM   2269  N   GLU A 138      58.473  50.285  89.000  1.00  0.00           N
ATOM   2271  CA  GLU A 138      58.173  49.185  89.920  1.00  0.00           C
ATOM   2273  CB  GLU A 138      57.093  48.185  89.340  1.00  0.00           C
ATOM   2276  CG  GLU A 138      55.643  48.745  89.250  1.00  0.00           C
ATOM   2279  CD  GLU A 138      54.523  47.705  89.020  1.00  0.00           C
ATOM   2280  OE1 GLU A 138      54.103  47.425  87.870  1.00  0.00           O
ATOM   2281  OE2 GLU A 138      53.993  47.195  90.040  1.00  0.00           O
ATOM   2282  C   GLU A 138      59.423  48.425  90.370  1.00  0.00           C
ATOM   2283  O   GLU A 138      59.673  48.255  91.560  1.00  0.00           O
ATOM   2284  N   GLU A 139      60.293  48.035  89.420  1.00  0.00           N
ATOM   2286  CA  GLU A 139      61.603  47.445  89.660  1.00  0.00           C
ATOM   2288  CB  GLU A 139      62.183  46.875  88.350  1.00  0.00           C
ATOM   2291  CG  GLU A 139      61.303  45.775  87.690  1.00  0.00           C
ATOM   2294  CD  GLU A 139      61.013  44.555  88.560  1.00  0.00           C
ATOM   2295  OE1 GLU A 139      61.833  44.225  89.460  1.00  0.00           O
ATOM   2296  OE2 GLU A 139      59.943  43.915  88.370  1.00  0.00           O
ATOM   2297  C   GLU A 139      62.603  48.355  90.390  1.00  0.00           C
ATOM   2298  O   GLU A 139      63.333  47.955  91.290  1.00  0.00           O
ATOM   2299  N   ALA A 140      62.643  49.655  90.070  1.00  0.00           N
ATOM   2301  CA  ALA A 140      63.383  50.665  90.790  1.00  0.00           C
ATOM   2303  CB  ALA A 140      63.183  51.995  90.060  1.00  0.00           C
ATOM   2307  C   ALA A 140      62.973  50.825  92.250  1.00  0.00           C
ATOM   2308  O   ALA A 140      63.783  50.975  93.160  1.00  0.00           O
ATOM   2309  N   GLN A 141      61.653  50.765  92.540  1.00  0.00           N
ATOM   2311  CA  GLN A 141      61.103  50.685  93.890  1.00  0.00           C
ATOM   2313  CB  GLN A 141      59.553  50.745  93.880  1.00  0.00           C
ATOM   2316  CG  GLN A 141      58.813  50.665  95.260  1.00  0.00           C
ATOM   2319  CD  GLN A 141      58.603  49.275  95.880  1.00  0.00           C
ATOM   2320  OE1 GLN A 141      58.573  49.095  97.100  1.00  0.00           O
ATOM   2321  NE2 GLN A 141      58.383  48.245  95.040  1.00  0.00           N
ATOM   2324  C   GLN A 141      61.583  49.455  94.640  1.00  0.00           C
ATOM   2325  O   GLN A 141      61.953  49.495  95.810  1.00  0.00           O
ATOM   2326  N   ARG A 142      61.613  48.305  93.940  1.00  0.00           N
ATOM   2328  CA  ARG A 142      62.223  47.085  94.400  1.00  0.00           C
ATOM   2330  CB  ARG A 142      61.953  45.925  93.430  1.00  0.00           C
ATOM   2333  CG  ARG A 142      60.473  45.505  93.350  1.00  0.00           C
ATOM   2336  CD  ARG A 142      60.313  44.415  92.300  1.00  0.00           C
ATOM   2339  NE  ARG A 142      58.863  44.095  92.150  1.00  0.00           N
ATOM   2341  CZ  ARG A 142      58.433  43.215  91.250  1.00  0.00           C
ATOM   2342  NH1 ARG A 142      59.263  42.415  90.620  1.00  0.00           N
ATOM   2345  NH2 ARG A 142      57.153  43.085  91.050  1.00  0.00           N
ATOM   2348  C   ARG A 142      63.713  47.235  94.690  1.00  0.00           C
ATOM   2349  O   ARG A 142      64.173  46.775  95.730  1.00  0.00           O
ATOM   2350  N   ALA A 143      64.483  47.945  93.840  1.00  0.00           N
ATOM   2352  CA  ALA A 143      65.863  48.305  94.130  1.00  0.00           C
ATOM   2354  CB  ALA A 143      66.473  49.035  92.920  1.00  0.00           C
ATOM   2358  C   ALA A 143      66.033  49.125  95.420  1.00  0.00           C
ATOM   2359  O   ALA A 143      66.873  48.815  96.260  1.00  0.00           O
ATOM   2360  N   VAL A 144      65.183  50.155  95.660  1.00  0.00           N
ATOM   2362  CA  VAL A 144      65.153  50.905  96.910  1.00  0.00           C
ATOM   2364  CB  VAL A 144      64.143  52.055  96.850  1.00  0.00           C
ATOM   2366  CG1 VAL A 144      63.983  52.745  98.220  1.00  0.00           C
ATOM   2370  CG2 VAL A 144      64.613  53.085  95.810  1.00  0.00           C
ATOM   2374  C   VAL A 144      64.853  50.045  98.120  1.00  0.00           C
ATOM   2375  O   VAL A 144      65.503  50.165  99.170  1.00  0.00           O
ATOM   2376  N   HIS A 145      63.873  49.135  97.980  1.00  0.00           N
ATOM   2378  CA  HIS A 145      63.403  48.245  99.040  1.00  0.00           C
ATOM   2380  CB  HIS A 145      62.223  47.375  98.540  1.00  0.00           C
ATOM   2383  ND1 HIS A 145      62.093  45.195  99.740  1.00  0.00           N
ATOM   2384  CG  HIS A 145      61.603  46.475  99.570  1.00  0.00           C
ATOM   2385  CE1 HIS A 145      61.233  44.585 100.520  1.00  0.00           C
ATOM   2387  NE2 HIS A 145      60.183  45.385 100.820  1.00  0.00           N
ATOM   2389  CD2 HIS A 145      60.413  46.595 100.200  1.00  0.00           C
ATOM   2391  C   HIS A 145      64.463  47.325  99.590  1.00  0.00           C
ATOM   2392  O   HIS A 145      64.673  47.255 100.800  1.00  0.00           O
ATOM   2393  N   ILE A 146      65.243  46.645  98.710  1.00  0.00           N
ATOM   2395  CA  ILE A 146      66.313  45.795  99.200  1.00  0.00           C
ATOM   2397  CB  ILE A 146      66.733  44.715  98.200  1.00  0.00           C
ATOM   2399  CG2 ILE A 146      65.593  43.665  98.160  1.00  0.00           C
ATOM   2403  CG1 ILE A 146      67.053  45.265  96.790  1.00  0.00           C
ATOM   2406  CD  ILE A 146      67.513  44.185  95.810  1.00  0.00           C
ATOM   2410  C   ILE A 146      67.473  46.605  99.740  1.00  0.00           C
ATOM   2411  O   ILE A 146      68.133  46.195 100.690  1.00  0.00           O
ATOM   2412  N   LEU A 147      67.743  47.815  99.170  1.00  0.00           N
ATOM   2414  CA  LEU A 147      68.783  48.705  99.650  1.00  0.00           C
ATOM   2416  CB  LEU A 147      69.053  49.895  98.680  1.00  0.00           C
ATOM   2419  CG  LEU A 147      69.813  49.475  97.390  1.00  0.00           C
ATOM   2421  CD1 LEU A 147      69.663  50.465  96.230  1.00  0.00           C
ATOM   2425  CD2 LEU A 147      71.303  49.235  97.650  1.00  0.00           C
ATOM   2429  C   LEU A 147      68.503  49.135 101.070  1.00  0.00           C
ATOM   2430  O   LEU A 147      69.383  49.105 101.930  1.00  0.00           O
ATOM   2431  N   LEU A 148      67.233  49.435 101.390  1.00  0.00           N
ATOM   2433  CA  LEU A 148      66.823  49.725 102.750  1.00  0.00           C
ATOM   2435  CB  LEU A 148      65.343  50.155 102.780  1.00  0.00           C
ATOM   2438  CG  LEU A 148      64.853  50.715 104.140  1.00  0.00           C
ATOM   2440  CD1 LEU A 148      65.593  51.995 104.540  1.00  0.00           C
ATOM   2444  CD2 LEU A 148      63.353  50.965 104.090  1.00  0.00           C
ATOM   2448  C   LEU A 148      67.063  48.565 103.730  1.00  0.00           C
ATOM   2449  O   LEU A 148      67.603  48.775 104.820  1.00  0.00           O
ATOM   2450  N   VAL A 149      66.733  47.315 103.350  1.00  0.00           N
ATOM   2452  CA  VAL A 149      66.983  46.105 104.140  1.00  0.00           C
ATOM   2454  CB  VAL A 149      66.473  44.865 103.400  1.00  0.00           C
ATOM   2456  CG1 VAL A 149      66.873  43.555 104.100  1.00  0.00           C
ATOM   2460  CG2 VAL A 149      64.933  44.905 103.270  1.00  0.00           C
ATOM   2464  C   VAL A 149      68.463  45.935 104.480  1.00  0.00           C
ATOM   2465  O   VAL A 149      68.853  45.725 105.620  1.00  0.00           O
ATOM   2466  N   SER A 150      69.323  46.105 103.460  1.00  0.00           N
ATOM   2468  CA  SER A 150      70.763  46.125 103.600  1.00  0.00           C
ATOM   2470  CB  SER A 150      71.383  46.205 102.180  1.00  0.00           C
ATOM   2473  OG  SER A 150      72.773  45.935 102.180  1.00  0.00           O
ATOM   2475  C   SER A 150      71.303  47.275 104.450  1.00  0.00           C
ATOM   2476  O   SER A 150      72.073  47.065 105.390  1.00  0.00           O
ATOM   2477  N   ASN A 151      70.863  48.525 104.170  1.00  0.00           N
ATOM   2479  CA  ASN A 151      71.303  49.745 104.850  1.00  0.00           C
ATOM   2481  CB  ASN A 151      70.723  51.035 104.190  1.00  0.00           C
ATOM   2484  CG  ASN A 151      71.123  51.265 102.730  1.00  0.00           C
ATOM   2485  OD1 ASN A 151      70.323  51.785 101.950  1.00  0.00           O
ATOM   2486  ND2 ASN A 151      72.353  50.895 102.320  1.00  0.00           N
ATOM   2489  C   ASN A 151      70.963  49.795 106.330  1.00  0.00           C
ATOM   2490  O   ASN A 151      71.783  50.175 107.170  1.00  0.00           O
ATOM   2491  N   VAL A 152      69.723  49.385 106.690  1.00  0.00           N
ATOM   2493  CA  VAL A 152      69.253  49.245 108.060  1.00  0.00           C
ATOM   2495  CB  VAL A 152      67.753  48.915 108.130  1.00  0.00           C
ATOM   2497  CG1 VAL A 152      67.243  48.685 109.570  1.00  0.00           C
ATOM   2501  CG2 VAL A 152      66.953  50.085 107.530  1.00  0.00           C
ATOM   2505  C   VAL A 152      70.103  48.225 108.810  1.00  0.00           C
ATOM   2506  O   VAL A 152      70.453  48.425 109.980  1.00  0.00           O
ATOM   2507  N   ALA A 153      70.483  47.105 108.150  1.00  0.00           N
ATOM   2509  CA  ALA A 153      71.233  46.035 108.770  1.00  0.00           C
ATOM   2511  CB  ALA A 153      71.213  44.775 107.880  1.00  0.00           C
ATOM   2515  C   ALA A 153      72.653  46.435 109.090  1.00  0.00           C
ATOM   2516  O   ALA A 153      73.153  46.245 110.190  1.00  0.00           O
ATOM   2517  N   GLN A 154      73.313  47.095 108.120  1.00  0.00           N
ATOM   2519  CA  GLN A 154      74.613  47.685 108.320  1.00  0.00           C
ATOM   2521  CB  GLN A 154      75.133  48.285 106.990  1.00  0.00           C
ATOM   2524  CG  GLN A 154      75.383  47.215 105.900  1.00  0.00           C
ATOM   2527  CD  GLN A 154      75.813  47.865 104.580  1.00  0.00           C
ATOM   2528  OE1 GLN A 154      76.553  48.855 104.570  1.00  0.00           O
ATOM   2529  NE2 GLN A 154      75.343  47.325 103.440  1.00  0.00           N
ATOM   2532  C   GLN A 154      74.613  48.735 109.430  1.00  0.00           C
ATOM   2533  O   GLN A 154      75.453  48.715 110.320  1.00  0.00           O
ATOM   2534  N   SER A 155      73.593  49.625 109.460  1.00  0.00           N
ATOM   2536  CA  SER A 155      73.393  50.595 110.530  1.00  0.00           C
ATOM   2538  CB  SER A 155      72.193  51.535 110.230  1.00  0.00           C
ATOM   2541  OG  SER A 155      72.153  52.645 111.130  1.00  0.00           O
ATOM   2543  C   SER A 155      73.213  49.975 111.910  1.00  0.00           C
ATOM   2544  O   SER A 155      73.863  50.365 112.880  1.00  0.00           O
ATOM   2545  N   TYR A 156      72.393  48.915 112.030  1.00  0.00           N
ATOM   2547  CA  TYR A 156      72.273  48.155 113.260  1.00  0.00           C
ATOM   2549  CB  TYR A 156      71.113  47.135 113.130  1.00  0.00           C
ATOM   2552  CG  TYR A 156      71.113  46.125 114.240  1.00  0.00           C
ATOM   2553  CD1 TYR A 156      70.783  46.475 115.560  1.00  0.00           C
ATOM   2555  CE1 TYR A 156      70.833  45.525 116.580  1.00  0.00           C
ATOM   2557  CZ  TYR A 156      71.213  44.215 116.280  1.00  0.00           C
ATOM   2558  OH  TYR A 156      71.223  43.205 117.250  1.00  0.00           O
ATOM   2560  CD2 TYR A 156      71.553  44.815 113.970  1.00  0.00           C
ATOM   2562  CE2 TYR A 156      71.603  43.865 114.990  1.00  0.00           C
ATOM   2564  C   TYR A 156      73.573  47.495 113.730  1.00  0.00           C
ATOM   2565  O   TYR A 156      73.953  47.575 114.900  1.00  0.00           O
ATOM   2566  N   PHE A 157      74.323  46.835 112.830  1.00  0.00           N
ATOM   2568  CA  PHE A 157      75.593  46.225 113.200  1.00  0.00           C
ATOM   2570  CB  PHE A 157      76.043  45.205 112.130  1.00  0.00           C
ATOM   2573  CG  PHE A 157      75.143  43.995 112.190  1.00  0.00           C
ATOM   2574  CD1 PHE A 157      75.073  43.225 113.370  1.00  0.00           C
ATOM   2576  CE1 PHE A 157      74.203  42.125 113.460  1.00  0.00           C
ATOM   2578  CZ  PHE A 157      73.373  41.805 112.370  1.00  0.00           C
ATOM   2580  CD2 PHE A 157      74.353  43.615 111.100  1.00  0.00           C
ATOM   2582  CE2 PHE A 157      73.453  42.555 111.190  1.00  0.00           C
ATOM   2584  C   PHE A 157      76.693  47.235 113.480  1.00  0.00           C
ATOM   2585  O   PHE A 157      77.623  46.965 114.240  1.00  0.00           O
ATOM   2586  N   ASN A 158      76.583  48.445 112.900  1.00  0.00           N
ATOM   2588  CA  ASN A 158      77.333  49.635 113.240  1.00  0.00           C
ATOM   2590  CB  ASN A 158      77.053  50.685 112.120  1.00  0.00           C
ATOM   2593  CG  ASN A 158      77.953  51.905 112.160  1.00  0.00           C
ATOM   2594  OD1 ASN A 158      79.173  51.835 112.010  1.00  0.00           O
ATOM   2595  ND2 ASN A 158      77.333  53.095 112.350  1.00  0.00           N
ATOM   2598  C   ASN A 158      77.033  50.135 114.660  1.00  0.00           C
ATOM   2599  O   ASN A 158      77.933  50.445 115.440  1.00  0.00           O
ATOM   2600  N   GLN A 159      75.753  50.155 115.080  1.00  0.00           N
ATOM   2602  CA  GLN A 159      75.363  50.345 116.480  1.00  0.00           C
ATOM   2604  CB  GLN A 159      73.813  50.425 116.570  1.00  0.00           C
ATOM   2607  CG  GLN A 159      73.303  50.955 117.930  1.00  0.00           C
ATOM   2610  CD  GLN A 159      71.823  50.665 118.170  1.00  0.00           C
ATOM   2611  OE1 GLN A 159      71.163  49.875 117.490  1.00  0.00           O
ATOM   2612  NE2 GLN A 159      71.273  51.285 119.240  1.00  0.00           N
ATOM   2615  C   GLN A 159      75.903  49.245 117.420  1.00  0.00           C
ATOM   2616  O   GLN A 159      76.473  49.525 118.470  1.00  0.00           O
ATOM   2617  N   GLN A 160      75.783  47.965 117.020  1.00  0.00           N
ATOM   2619  CA  GLN A 160      76.363  46.835 117.730  1.00  0.00           C
ATOM   2621  CB  GLN A 160      75.883  45.475 117.130  1.00  0.00           C
ATOM   2624  CG  GLN A 160      74.363  45.225 117.300  1.00  0.00           C
ATOM   2627  CD  GLN A 160      73.913  45.555 118.720  1.00  0.00           C
ATOM   2628  OE1 GLN A 160      73.403  46.635 119.000  1.00  0.00           O
ATOM   2629  NE2 GLN A 160      74.203  44.655 119.680  1.00  0.00           N
ATOM   2632  C   GLN A 160      77.873  46.845 117.870  1.00  0.00           C
ATOM   2633  O   GLN A 160      78.413  46.485 118.930  1.00  0.00           O
ATOM   2634  N   LEU A 161      78.593  47.285 116.830  1.00  0.00           N
ATOM   2636  CA  LEU A 161      80.003  47.615 116.900  1.00  0.00           C
ATOM   2638  CB  LEU A 161      80.553  48.035 115.510  1.00  0.00           C
ATOM   2641  CG  LEU A 161      82.033  48.495 115.510  1.00  0.00           C
ATOM   2643  CD1 LEU A 161      82.973  47.355 115.900  1.00  0.00           C
ATOM   2647  CD2 LEU A 161      82.453  49.075 114.160  1.00  0.00           C
ATOM   2651  C   LEU A 161      80.293  48.735 117.890  1.00  0.00           C
ATOM   2652  O   LEU A 161      81.183  48.615 118.720  1.00  0.00           O
ATOM   2653  N   ALA A 162      79.533  49.845 117.860  1.00  0.00           N
ATOM   2655  CA  ALA A 162      79.733  50.935 118.780  1.00  0.00           C
ATOM   2657  CB  ALA A 162      78.833  52.115 118.380  1.00  0.00           C
ATOM   2661  C   ALA A 162      79.543  50.555 120.250  1.00  0.00           C
ATOM   2662  O   ALA A 162      80.373  50.895 121.090  1.00  0.00           O
ATOM   2663  N   TYR A 163      78.493  49.755 120.570  1.00  0.00           N
ATOM   2665  CA  TYR A 163      78.343  49.155 121.890  1.00  0.00           C
ATOM   2667  CB  TYR A 163      77.083  48.245 121.980  1.00  0.00           C
ATOM   2670  CG  TYR A 163      75.803  49.015 122.090  1.00  0.00           C
ATOM   2671  CD1 TYR A 163      75.583  49.865 123.190  1.00  0.00           C
ATOM   2673  CE1 TYR A 163      74.343  50.485 123.360  1.00  0.00           C
ATOM   2675  CZ  TYR A 163      73.303  50.265 122.460  1.00  0.00           C
ATOM   2676  OH  TYR A 163      72.083  50.945 122.650  1.00  0.00           O
ATOM   2678  CD2 TYR A 163      74.733  48.775 121.200  1.00  0.00           C
ATOM   2680  CE2 TYR A 163      73.493  49.385 121.390  1.00  0.00           C
ATOM   2682  C   TYR A 163      79.533  48.285 122.280  1.00  0.00           C
ATOM   2683  O   TYR A 163      80.103  48.435 123.360  1.00  0.00           O
ATOM   2684  N   ALA A 164      79.973  47.395 121.370  1.00  0.00           N
ATOM   2686  CA  ALA A 164      81.113  46.515 121.580  1.00  0.00           C
ATOM   2688  CB  ALA A 164      81.303  45.675 120.310  1.00  0.00           C
ATOM   2692  C   ALA A 164      82.433  47.215 121.860  1.00  0.00           C
ATOM   2693  O   ALA A 164      83.163  46.865 122.790  1.00  0.00           O
ATOM   2694  N   GLN A 165      82.733  48.245 121.050  1.00  0.00           N
ATOM   2696  CA  GLN A 165      83.873  49.125 121.230  1.00  0.00           C
ATOM   2698  CB  GLN A 165      84.003  50.115 120.030  1.00  0.00           C
ATOM   2701  CG  GLN A 165      84.483  49.475 118.700  1.00  0.00           C
ATOM   2704  CD  GLN A 165      85.953  49.045 118.760  1.00  0.00           C
ATOM   2705  OE1 GLN A 165      86.623  49.025 119.790  1.00  0.00           O
ATOM   2706  NE2 GLN A 165      86.523  48.715 117.580  1.00  0.00           N
ATOM   2709  C   GLN A 165      83.853  49.905 122.530  1.00  0.00           C
ATOM   2710  O   GLN A 165      84.863  50.005 123.230  1.00  0.00           O
ATOM   2711  N   LEU A 166      82.683  50.455 122.920  1.00  0.00           N
ATOM   2713  CA  LEU A 166      82.523  51.095 124.210  1.00  0.00           C
ATOM   2715  CB  LEU A 166      81.133  51.755 124.280  1.00  0.00           C
ATOM   2718  CG  LEU A 166      80.793  52.505 125.590  1.00  0.00           C
ATOM   2720  CD1 LEU A 166      81.843  53.575 125.950  1.00  0.00           C
ATOM   2724  CD2 LEU A 166      79.423  53.175 125.460  1.00  0.00           C
ATOM   2728  C   LEU A 166      82.773  50.155 125.370  1.00  0.00           C
ATOM   2729  O   LEU A 166      83.563  50.465 126.260  1.00  0.00           O
ATOM   2730  N   GLN A 167      82.193  48.925 125.330  1.00  0.00           N
ATOM   2732  CA  GLN A 167      82.403  47.895 126.330  1.00  0.00           C
ATOM   2734  CB  GLN A 167      81.533  46.645 126.040  1.00  0.00           C
ATOM   2737  CG  GLN A 167      81.683  45.505 127.090  1.00  0.00           C
ATOM   2740  CD  GLN A 167      80.853  44.265 126.740  1.00  0.00           C
ATOM   2741  OE1 GLN A 167      80.403  44.055 125.620  1.00  0.00           O
ATOM   2742  NE2 GLN A 167      80.603  43.405 127.750  1.00  0.00           N
ATOM   2745  C   GLN A 167      83.853  47.455 126.520  1.00  0.00           C
ATOM   2746  O   GLN A 167      84.323  47.375 127.660  1.00  0.00           O
ATOM   2747  N   ILE A 168      84.613  47.205 125.420  1.00  0.00           N
ATOM   2749  CA  ILE A 168      86.023  46.845 125.560  1.00  0.00           C
ATOM   2751  CB  ILE A 168      86.663  46.185 124.340  1.00  0.00           C
ATOM   2753  CG2 ILE A 168      85.883  44.885 124.040  1.00  0.00           C
ATOM   2757  CG1 ILE A 168      86.783  47.095 123.100  1.00  0.00           C
ATOM   2760  CD  ILE A 168      87.863  46.615 122.120  1.00  0.00           C
ATOM   2764  C   ILE A 168      86.893  47.955 126.120  1.00  0.00           C
ATOM   2765  O   ILE A 168      87.813  47.715 126.910  1.00  0.00           O
ATOM   2766  N   ALA A 169      86.633  49.225 125.730  1.00  0.00           N
ATOM   2768  CA  ALA A 169      87.293  50.385 126.280  1.00  0.00           C
ATOM   2770  CB  ALA A 169      86.903  51.625 125.460  1.00  0.00           C
ATOM   2774  C   ALA A 169      87.023  50.575 127.770  1.00  0.00           C
ATOM   2775  O   ALA A 169      87.953  50.775 128.550  1.00  0.00           O
ATOM   2776  N   GLU A 170      85.753  50.415 128.230  1.00  0.00           N
ATOM   2778  CA  GLU A 170      85.423  50.475 129.650  1.00  0.00           C
ATOM   2780  CB  GLU A 170      83.883  50.345 129.890  1.00  0.00           C
ATOM   2783  CG  GLU A 170      83.013  51.545 129.420  1.00  0.00           C
ATOM   2786  CD  GLU A 170      81.573  51.495 129.950  1.00  0.00           C
ATOM   2787  OE1 GLU A 170      81.233  50.515 130.680  1.00  0.00           O
ATOM   2788  OE2 GLU A 170      80.813  52.445 129.640  1.00  0.00           O
ATOM   2789  C   GLU A 170      86.153  49.435 130.500  1.00  0.00           C
ATOM   2790  O   GLU A 170      86.693  49.755 131.565  1.00  0.00           O
ATOM   2791  N   GLU A 171      86.233  48.165 130.060  1.00  0.00           N
ATOM   2793  CA  GLU A 171      86.953  47.145 130.820  1.00  0.00           C
ATOM   2795  CB  GLU A 171      86.483  45.715 130.460  1.00  0.00           C
ATOM   2798  CG  GLU A 171      86.753  45.295 129.000  1.00  0.00           C
ATOM   2801  CD  GLU A 171      86.373  43.855 128.750  1.00  0.00           C
ATOM   2802  OE1 GLU A 171      85.193  43.495 128.910  1.00  0.00           O
ATOM   2803  OE2 GLU A 171      87.293  43.095 128.340  1.00  0.00           O
ATOM   2804  C   GLU A 171      88.483  47.265 130.730  1.00  0.00           C
ATOM   2805  O   GLU A 171      89.203  46.995 131.685  1.00  0.00           O
ATOM   2806  N   THR A 172      89.023  47.785 129.610  1.00  0.00           N
ATOM   2808  CA  THR A 172      90.413  48.245 129.480  1.00  0.00           C
ATOM   2810  CB  THR A 172      90.763  48.655 128.040  1.00  0.00           C
ATOM   2812  OG1 THR A 172      90.653  47.525 127.190  1.00  0.00           O
ATOM   2814  CG2 THR A 172      92.193  49.165 127.900  1.00  0.00           C
ATOM   2818  C   THR A 172      90.793  49.355 130.450  1.00  0.00           C
ATOM   2819  O   THR A 172      91.863  49.335 131.065  1.00  0.00           O
ATOM   2820  N   LEU A 173      89.893  50.335 130.680  1.00  0.00           N
ATOM   2822  CA  LEU A 173      90.073  51.325 131.735  1.00  0.00           C
ATOM   2824  CB  LEU A 173      88.923  52.365 131.675  1.00  0.00           C
ATOM   2827  CG  LEU A 173      88.913  53.445 132.785  1.00  0.00           C
ATOM   2829  CD1 LEU A 173      90.143  54.355 132.705  1.00  0.00           C
ATOM   2833  CD2 LEU A 173      87.633  54.285 132.705  1.00  0.00           C
ATOM   2837  C   LEU A 173      90.163  50.685 133.115  1.00  0.00           C
ATOM   2838  O   LEU A 173      91.063  51.005 133.895  1.00  0.00           O
ATOM   2839  N   ARG A 174      89.283  49.705 133.395  1.00  0.00           N
ATOM   2841  CA  ARG A 174      89.263  48.905 134.605  1.00  0.00           C
ATOM   2843  CB  ARG A 174      88.053  47.935 134.535  1.00  0.00           C
ATOM   2846  CG  ARG A 174      87.153  47.995 135.785  1.00  0.00           C
ATOM   2849  CD  ARG A 174      85.783  47.325 135.595  1.00  0.00           C
ATOM   2852  NE  ARG A 174      84.973  48.235 134.725  1.00  0.00           N
ATOM   2854  CZ  ARG A 174      84.183  47.875 133.725  1.00  0.00           C
ATOM   2855  NH1 ARG A 174      84.013  46.635 133.305  1.00  0.00           N
ATOM   2858  NH2 ARG A 174      83.523  48.805 133.085  1.00  0.00           N
ATOM   2861  C   ARG A 174      90.533  48.105 134.835  1.00  0.00           C
ATOM   2862  O   ARG A 174      91.053  48.015 135.945  1.00  0.00           O
ATOM   2863  N   ASN A 175      91.103  47.505 133.775  1.00  0.00           N
ATOM   2865  CA  ASN A 175      92.423  46.885 133.805  1.00  0.00           C
ATOM   2867  CB  ASN A 175      92.753  46.285 132.415  1.00  0.00           C
ATOM   2870  CG  ASN A 175      92.133  44.905 132.265  1.00  0.00           C
ATOM   2871  OD1 ASN A 175      92.893  43.945 132.245  1.00  0.00           O
ATOM   2872  ND2 ASN A 175      90.803  44.745 132.195  1.00  0.00           N
ATOM   2875  C   ASN A 175      93.543  47.835 134.185  1.00  0.00           C
ATOM   2876  O   ASN A 175      94.343  47.525 135.055  1.00  0.00           O
ATOM   2877  N   TYR A 176      93.593  49.035 133.575  1.00  0.00           N
ATOM   2879  CA  TYR A 176      94.683  49.975 133.745  1.00  0.00           C
ATOM   2881  CB  TYR A 176      94.673  51.025 132.615  1.00  0.00           C
ATOM   2884  CG  TYR A 176      94.913  50.455 131.245  1.00  0.00           C
ATOM   2885  CD1 TYR A 176      95.353  49.145 130.930  1.00  0.00           C
ATOM   2887  CE1 TYR A 176      95.613  48.785 129.600  1.00  0.00           C
ATOM   2889  CZ  TYR A 176      95.473  49.725 128.570  1.00  0.00           C
ATOM   2890  OH  TYR A 176      95.713  49.425 127.210  1.00  0.00           O
ATOM   2892  CD2 TYR A 176      94.763  51.375 130.200  1.00  0.00           C
ATOM   2894  CE2 TYR A 176      95.073  51.015 128.890  1.00  0.00           C
ATOM   2896  C   TYR A 176      94.623  50.715 135.075  1.00  0.00           C
ATOM   2897  O   TYR A 176      95.643  51.075 135.655  1.00  0.00           O
ATOM   2898  N   GLN A 177      93.403  50.875 135.625  1.00  0.00           N
ATOM   2900  CA  GLN A 177      93.193  51.255 137.015  1.00  0.00           C
ATOM   2902  CB  GLN A 177      91.673  51.425 137.295  1.00  0.00           C
ATOM   2905  CG  GLN A 177      91.133  52.735 136.675  1.00  0.00           C
ATOM   2908  CD  GLN A 177      89.603  52.805 136.645  1.00  0.00           C
ATOM   2909  OE1 GLN A 177      88.893  51.885 136.235  1.00  0.00           O
ATOM   2910  NE2 GLN A 177      89.053  53.995 137.015  1.00  0.00           N
ATOM   2913  C   GLN A 177      93.803  50.305 138.025  1.00  0.00           C
ATOM   2914  O   GLN A 177      94.463  50.715 138.985  1.00  0.00           O
ATOM   2915  N   GLN A 178      93.633  48.985 137.795  1.00  0.00           N
ATOM   2917  CA  GLN A 178      94.333  47.935 138.495  1.00  0.00           C
ATOM   2919  CB  GLN A 178      93.693  46.545 138.205  1.00  0.00           C
ATOM   2922  CG  GLN A 178      92.213  46.435 138.635  1.00  0.00           C
ATOM   2925  CD  GLN A 178      91.563  45.175 138.045  1.00  0.00           C
ATOM   2926  OE1 GLN A 178      91.553  44.105 138.655  1.00  0.00           O
ATOM   2927  NE2 GLN A 178      90.993  45.295 136.835  1.00  0.00           N
ATOM   2930  C   GLN A 178      95.853  47.905 138.265  1.00  0.00           C
ATOM   2931  O   GLN A 178      96.623  47.785 139.215  1.00  0.00           O
ATOM   2932  N   SER A 179      96.333  48.065 137.015  1.00  0.00           N
ATOM   2934  CA  SER A 179      97.763  48.185 136.725  1.00  0.00           C
ATOM   2936  CB  SER A 179      98.063  48.195 135.195  1.00  0.00           C
ATOM   2939  OG  SER A 179      97.673  46.965 134.565  1.00  0.00           O
ATOM   2941  C   SER A 179      98.453  49.365 137.395  1.00  0.00           C
ATOM   2942  O   SER A 179      99.483  49.205 138.055  1.00  0.00           O
ATOM   2943  N   TYR A 180      97.863  50.585 137.335  1.00  0.00           N
ATOM   2945  CA  TYR A 180      98.323  51.775 138.065  1.00  0.00           C
ATOM   2947  CB  TYR A 180      97.433  52.985 137.635  1.00  0.00           C
ATOM   2950  CG  TYR A 180      97.753  54.275 138.365  1.00  0.00           C
ATOM   2951  CD1 TYR A 180      98.833  55.075 137.955  1.00  0.00           C
ATOM   2953  CE1 TYR A 180      99.153  56.245 138.665  1.00  0.00           C
ATOM   2955  CZ  TYR A 180      98.413  56.605 139.795  1.00  0.00           C
ATOM   2956  OH  TYR A 180      98.823  57.675 140.605  1.00  0.00           O
ATOM   2958  CD2 TYR A 180      96.973  54.685 139.455  1.00  0.00           C
ATOM   2960  CE2 TYR A 180      97.313  55.835 140.175  1.00  0.00           C
ATOM   2962  C   TYR A 180      98.343  51.615 139.585  1.00  0.00           C
ATOM   2963  O   TYR A 180      99.303  51.955 140.275  1.00  0.00           O
ATOM   2964  N   ALA A 181      97.263  51.025 140.155  1.00  0.00           N
ATOM   2966  CA  ALA A 181      97.143  50.735 141.565  1.00  0.00           C
ATOM   2968  CB  ALA A 181      95.743  50.165 141.875  1.00  0.00           C
ATOM   2972  C   ALA A 181      98.223  49.785 142.065  1.00  0.00           C
ATOM   2973  O   ALA A 181      98.743  49.965 143.175  1.00  0.00           O
ATOM   2974  N   PHE A 182      98.583  48.755 141.265  1.00  0.00           N
ATOM   2976  CA  PHE A 182      99.703  47.885 141.555  1.00  0.00           C
ATOM   2978  CB  PHE A 182      99.763  46.775 140.465  1.00  0.00           C
ATOM   2981  CG  PHE A 182     100.983  45.895 140.635  1.00  0.00           C
ATOM   2982  CD1 PHE A 182     101.073  45.105 141.775  1.00  0.00           C
ATOM   2984  CE1 PHE A 182     102.223  44.365 142.045  1.00  0.00           C
ATOM   2986  CZ  PHE A 182     103.293  44.405 141.145  1.00  0.00           C
ATOM   2988  CD2 PHE A 182     102.053  45.935 139.735  1.00  0.00           C
ATOM   2990  CE2 PHE A 182     103.213  45.185 139.995  1.00  0.00           C
ATOM   2992  C   PHE A 182     101.043  48.605 141.685  1.00  0.00           C
ATOM   2993  O   PHE A 182     101.763  48.435 142.665  1.00  0.00           O
ATOM   2994  N   VAL A 183     101.383  49.445 140.685  1.00  0.00           N
ATOM   2996  CA  VAL A 183     102.643  50.155 140.645  1.00  0.00           C
ATOM   2998  CB  VAL A 183     102.953  50.675 139.255  1.00  0.00           C
ATOM   3000  CG1 VAL A 183     104.273  51.495 139.275  1.00  0.00           C
ATOM   3004  CG2 VAL A 183     103.053  49.445 138.315  1.00  0.00           C
ATOM   3008  C   VAL A 183     102.743  51.235 141.705  1.00  0.00           C
ATOM   3009  O   VAL A 183     103.793  51.415 142.325  1.00  0.00           O
ATOM   3010  N   GLU A 184     101.633  51.925 142.035  1.00  0.00           N
ATOM   3012  CA  GLU A 184     101.543  52.785 143.215  1.00  0.00           C
ATOM   3014  CB  GLU A 184     100.173  53.515 143.205  1.00  0.00           C
ATOM   3017  CG  GLU A 184      99.913  54.565 144.325  1.00  0.00           C
ATOM   3020  CD  GLU A 184     100.073  56.025 143.885  1.00  0.00           C
ATOM   3021  OE1 GLU A 184      99.223  56.515 143.085  1.00  0.00           O
ATOM   3022  OE2 GLU A 184     100.993  56.715 144.415  1.00  0.00           O
ATOM   3023  C   GLU A 184     101.803  51.995 144.515  1.00  0.00           C
ATOM   3024  O   GLU A 184     102.523  52.435 145.405  1.00  0.00           O
ATOM   3025  N   LYS A 185     101.263  50.765 144.645  1.00  0.00           N
ATOM   3027  CA  LYS A 185     101.653  49.855 145.715  1.00  0.00           C
ATOM   3029  CB  LYS A 185     100.723  48.615 145.795  1.00  0.00           C
ATOM   3032  CG  LYS A 185      99.493  48.855 146.685  1.00  0.00           C
ATOM   3035  CD  LYS A 185      98.333  47.825 146.565  1.00  0.00           C
ATOM   3038  CE  LYS A 185      97.683  47.845 145.175  1.00  0.00           C
ATOM   3041  NZ  LYS A 185      96.723  46.735 145.005  1.00  0.00           N
ATOM   3045  C   LYS A 185     103.123  49.445 145.735  1.00  0.00           C
ATOM   3046  O   LYS A 185     103.733  49.435 146.805  1.00  0.00           O
ATOM   3047  N   GLN A 186     103.743  49.135 144.565  1.00  0.00           N
ATOM   3049  CA  GLN A 186     105.183  48.945 144.455  1.00  0.00           C
ATOM   3051  CB  GLN A 186     105.663  48.565 143.025  1.00  0.00           C
ATOM   3054  CG  GLN A 186     105.323  47.155 142.505  1.00  0.00           C
ATOM   3057  CD  GLN A 186     105.853  47.035 141.075  1.00  0.00           C
ATOM   3058  OE1 GLN A 186     105.263  47.635 140.185  1.00  0.00           O
ATOM   3059  NE2 GLN A 186     106.993  46.325 140.865  1.00  0.00           N
ATOM   3062  C   GLN A 186     105.993  50.165 144.845  1.00  0.00           C
ATOM   3063  O   GLN A 186     107.003  50.065 145.545  1.00  0.00           O
ATOM   3064  N   LEU A 187     105.573  51.355 144.405  1.00  0.00           N
ATOM   3066  CA  LEU A 187     106.233  52.615 144.655  1.00  0.00           C
ATOM   3068  CB  LEU A 187     105.603  53.755 143.835  1.00  0.00           C
ATOM   3071  CG  LEU A 187     106.483  55.015 143.695  1.00  0.00           C
ATOM   3073  CD1 LEU A 187     107.753  54.775 142.855  1.00  0.00           C
ATOM   3077  CD2 LEU A 187     105.663  56.125 143.015  1.00  0.00           C
ATOM   3081  C   LEU A 187     106.303  52.925 146.145  1.00  0.00           C
ATOM   3082  O   LEU A 187     107.353  53.295 146.675  1.00  0.00           O
ATOM   3083  N   LEU A 188     105.203  52.675 146.875  1.00  0.00           N
ATOM   3085  CA  LEU A 188     105.143  52.715 148.335  1.00  0.00           C
ATOM   3087  CB  LEU A 188     103.683  52.495 148.815  1.00  0.00           C
ATOM   3090  CG  LEU A 188     102.783  53.765 148.905  1.00  0.00           C
ATOM   3092  CD1 LEU A 188     102.973  54.785 147.765  1.00  0.00           C
ATOM   3096  CD2 LEU A 188     101.303  53.355 148.995  1.00  0.00           C
ATOM   3100  C   LEU A 188     106.173  51.785 149.015  1.00  0.00           C
ATOM   3101  O   LEU A 188     106.823  52.185 149.975  1.00  0.00           O
ATOM   3102  N   THR A 189     106.433  50.575 148.475  1.00  0.00           N
ATOM   3104  CA  THR A 189     107.403  49.645 149.085  1.00  0.00           C
ATOM   3106  CB  THR A 189     107.173  48.135 148.815  1.00  0.00           C
ATOM   3108  OG1 THR A 189     105.863  47.825 148.405  1.00  0.00           O
ATOM   3110  CG2 THR A 189     107.493  47.345 150.105  1.00  0.00           C
ATOM   3114  C   THR A 189     108.823  49.865 148.615  1.00  0.00           C
ATOM   3115  O   THR A 189     109.723  49.125 149.005  1.00  0.00           O
ATOM   3116  N   GLY A 190     109.133  50.835 147.735  1.00  0.00           N
ATOM   3118  CA  GLY A 190     110.523  50.985 147.275  1.00  0.00           C
ATOM   3121  C   GLY A 190     110.873  50.085 146.115  1.00  0.00           C
ATOM   3122  O   GLY A 190     112.033  49.915 145.765  1.00  0.00           O
ATOM   3123  N   SER A 191     109.863  49.475 145.485  1.00  0.00           N
ATOM   3125  CA  SER A 191     110.013  48.385 144.545  1.00  0.00           C
ATOM   3127  CB  SER A 191     108.913  47.335 144.965  1.00  0.00           C
ATOM   3130  OG  SER A 191     108.783  46.165 144.155  1.00  0.00           O
ATOM   3132  C   SER A 191     109.903  48.875 143.105  1.00  0.00           C
ATOM   3133  O   SER A 191     110.173  48.145 142.155  1.00  0.00           O
ATOM   3134  N   SER A 192     109.573  50.165 142.865  1.00  0.00           N
ATOM   3136  CA  SER A 192     109.433  50.675 141.505  1.00  0.00           C
ATOM   3138  CB  SER A 192     107.963  50.555 140.975  1.00  0.00           C
ATOM   3141  OG  SER A 192     107.813  50.895 139.595  1.00  0.00           O
ATOM   3143  C   SER A 192     110.023  52.075 141.385  1.00  0.00           C
ATOM   3144  O   SER A 192     110.833  52.505 142.205  1.00  0.00           O
ATOM   3145  N   ASN A 193     109.713  52.805 140.295  1.00  0.00           N
ATOM   3147  CA  ASN A 193     110.263  54.125 140.015  1.00  0.00           C
ATOM   3149  CB  ASN A 193     111.513  54.085 139.085  1.00  0.00           C
ATOM   3152  CG  ASN A 193     111.263  53.475 137.705  1.00  0.00           C
ATOM   3153  OD1 ASN A 193     110.293  53.785 137.005  1.00  0.00           O
ATOM   3154  ND2 ASN A 193     112.163  52.575 137.265  1.00  0.00           N
ATOM   3157  C   ASN A 193     109.163  54.995 139.435  1.00  0.00           C
ATOM   3158  O   ASN A 193     108.103  54.535 139.015  1.00  0.00           O
ATOM   3159  N   VAL A 194     109.393  56.325 139.415  1.00  0.00           N
ATOM   3161  CA  VAL A 194     108.333  57.245 139.065  1.00  0.00           C
ATOM   3163  CB  VAL A 194     108.703  58.645 139.525  1.00  0.00           C
ATOM   3165  CG1 VAL A 194     109.763  59.295 138.605  1.00  0.00           C
ATOM   3169  CG2 VAL A 194     107.423  59.485 139.615  1.00  0.00           C
ATOM   3173  C   VAL A 194     107.963  57.205 137.585  1.00  0.00           C
ATOM   3174  O   VAL A 194     106.823  57.475 137.195  1.00  0.00           O
ATOM   3175  N   LEU A 195     108.913  56.785 136.715  1.00  0.00           N
ATOM   3177  CA  LEU A 195     108.653  56.605 135.295  1.00  0.00           C
ATOM   3179  CB  LEU A 195     109.953  56.265 134.515  1.00  0.00           C
ATOM   3182  CG  LEU A 195     109.753  56.015 132.995  1.00  0.00           C
ATOM   3184  CD1 LEU A 195     109.213  57.255 132.285  1.00  0.00           C
ATOM   3188  CD2 LEU A 195     111.033  55.535 132.315  1.00  0.00           C
ATOM   3192  C   LEU A 195     107.593  55.555 135.015  1.00  0.00           C
ATOM   3193  O   LEU A 195     106.673  55.785 134.225  1.00  0.00           O
ATOM   3194  N   ALA A 196     107.653  54.395 135.695  1.00  0.00           N
ATOM   3196  CA  ALA A 196     106.663  53.355 135.575  1.00  0.00           C
ATOM   3198  CB  ALA A 196     107.053  52.175 136.485  1.00  0.00           C
ATOM   3202  C   ALA A 196     105.273  53.835 135.945  1.00  0.00           C
ATOM   3203  O   ALA A 196     104.313  53.645 135.205  1.00  0.00           O
ATOM   3204  N   LEU A 197     105.133  54.545 137.085  1.00  0.00           N
ATOM   3206  CA  LEU A 197     103.853  55.065 137.565  1.00  0.00           C
ATOM   3208  CB  LEU A 197     104.063  55.775 138.935  1.00  0.00           C
ATOM   3211  CG  LEU A 197     102.753  56.205 139.645  1.00  0.00           C
ATOM   3213  CD1 LEU A 197     102.053  54.995 140.285  1.00  0.00           C
ATOM   3217  CD2 LEU A 197     102.993  57.295 140.705  1.00  0.00           C
ATOM   3221  C   LEU A 197     103.163  56.025 136.595  1.00  0.00           C
ATOM   3222  O   LEU A 197     101.953  55.995 136.385  1.00  0.00           O
ATOM   3223  N   GLU A 198     103.943  56.915 135.965  1.00  0.00           N
ATOM   3225  CA  GLU A 198     103.443  57.925 135.065  1.00  0.00           C
ATOM   3227  CB  GLU A 198     104.523  59.025 135.005  1.00  0.00           C
ATOM   3230  CG  GLU A 198     104.083  60.335 134.315  1.00  0.00           C
ATOM   3233  CD  GLU A 198     102.983  61.055 135.085  1.00  0.00           C
ATOM   3234  OE1 GLU A 198     103.273  61.865 135.995  1.00  0.00           O
ATOM   3235  OE2 GLU A 198     101.843  61.015 134.575  1.00  0.00           O
ATOM   3236  C   GLU A 198     103.093  57.345 133.675  1.00  0.00           C
ATOM   3237  O   GLU A 198     102.203  57.835 132.975  1.00  0.00           O
ATOM   3238  N   GLN A 199     103.733  56.225 133.285  1.00  0.00           N
ATOM   3240  CA  GLN A 199     103.273  55.395 132.175  1.00  0.00           C
ATOM   3242  CB  GLN A 199     104.343  54.345 131.815  1.00  0.00           C
ATOM   3245  CG  GLN A 199     105.573  54.985 131.125  1.00  0.00           C
ATOM   3248  CD  GLN A 199     106.743  54.015 131.000  1.00  0.00           C
ATOM   3249  OE1 GLN A 199     106.783  52.895 131.515  1.00  0.00           O
ATOM   3250  NE2 GLN A 199     107.783  54.445 130.240  1.00  0.00           N
ATOM   3253  C   GLN A 199     101.883  54.765 132.355  1.00  0.00           C
ATOM   3254  O   GLN A 199     101.033  54.955 131.485  1.00  0.00           O
ATOM   3255  N   ALA A 200     101.603  54.125 133.515  1.00  0.00           N
ATOM   3257  CA  ALA A 200     100.293  53.555 133.855  1.00  0.00           C
ATOM   3259  CB  ALA A 200     100.343  52.795 135.185  1.00  0.00           C
ATOM   3263  C   ALA A 200      99.173  54.555 133.905  1.00  0.00           C
ATOM   3264  O   ALA A 200      98.053  54.355 133.425  1.00  0.00           O
ATOM   3265  N   ARG A 201      99.513  55.715 134.465  1.00  0.00           N
ATOM   3267  CA  ARG A 201      98.673  56.885 134.525  1.00  0.00           C
ATOM   3269  CB  ARG A 201      99.493  57.995 135.215  1.00  0.00           C
ATOM   3272  CG  ARG A 201      98.693  59.255 135.555  1.00  0.00           C
ATOM   3275  CD  ARG A 201      98.453  59.385 137.055  1.00  0.00           C
ATOM   3278  NE  ARG A 201      97.823  60.715 137.225  1.00  0.00           N
ATOM   3280  CZ  ARG A 201      97.763  61.365 138.375  1.00  0.00           C
ATOM   3281  NH1 ARG A 201      98.053  60.845 139.545  1.00  0.00           N
ATOM   3284  NH2 ARG A 201      97.413  62.625 138.325  1.00  0.00           N
ATOM   3287  C   ARG A 201      98.273  57.355 133.125  1.00  0.00           C
ATOM   3288  O   ARG A 201      97.153  57.805 132.875  1.00  0.00           O
ATOM   3289  N   GLY A 202      99.223  57.275 132.175  1.00  0.00           N
ATOM   3291  CA  GLY A 202      99.053  57.745 130.810  1.00  0.00           C
ATOM   3294  C   GLY A 202      98.093  56.965 129.980  1.00  0.00           C
ATOM   3295  O   GLY A 202      97.323  57.545 129.210  1.00  0.00           O
ATOM   3296  N   VAL A 203      98.083  55.635 130.110  1.00  0.00           N
ATOM   3298  CA  VAL A 203      97.193  54.795 129.330  1.00  0.00           C
ATOM   3300  CB  VAL A 203      97.713  53.385 129.160  1.00  0.00           C
ATOM   3302  CG1 VAL A 203      98.943  53.415 128.230  1.00  0.00           C
ATOM   3306  CG2 VAL A 203      98.053  52.775 130.530  1.00  0.00           C
ATOM   3310  C   VAL A 203      95.763  54.765 129.870  1.00  0.00           C
ATOM   3311  O   VAL A 203      94.803  54.515 129.150  1.00  0.00           O
ATOM   3312  N   ILE A 204      95.573  55.115 131.165  1.00  0.00           N
ATOM   3314  CA  ILE A 204      94.273  55.445 131.715  1.00  0.00           C
ATOM   3316  CB  ILE A 204      94.403  55.765 133.205  1.00  0.00           C
ATOM   3318  CG2 ILE A 204      93.223  56.605 133.755  1.00  0.00           C
ATOM   3322  CG1 ILE A 204      94.633  54.475 134.025  1.00  0.00           C
ATOM   3325  CD  ILE A 204      95.083  54.705 135.465  1.00  0.00           C
ATOM   3329  C   ILE A 204      93.613  56.615 130.990  1.00  0.00           C
ATOM   3330  O   ILE A 204      92.443  56.525 130.600  1.00  0.00           O
ATOM   3331  N   GLU A 205      94.343  57.725 130.800  1.00  0.00           N
ATOM   3333  CA  GLU A 205      93.813  58.955 130.240  1.00  0.00           C
ATOM   3335  CB  GLU A 205      94.803  60.125 130.460  1.00  0.00           C
ATOM   3338  CG  GLU A 205      95.063  60.465 131.945  1.00  0.00           C
ATOM   3341  CD  GLU A 205      93.803  60.825 132.705  1.00  0.00           C
ATOM   3342  OE1 GLU A 205      92.993  61.625 132.185  1.00  0.00           O
ATOM   3343  OE2 GLU A 205      93.623  60.345 133.855  1.00  0.00           O
ATOM   3344  C   GLU A 205      93.483  58.845 128.770  1.00  0.00           C
ATOM   3345  O   GLU A 205      92.493  59.375 128.280  1.00  0.00           O
ATOM   3346  N   SER A 206      94.333  58.105 128.040  1.00  0.00           N
ATOM   3348  CA  SER A 206      94.093  57.725 126.660  1.00  0.00           C
ATOM   3350  CB  SER A 206      95.363  57.185 125.970  1.00  0.00           C
ATOM   3353  OG  SER A 206      95.843  55.975 126.560  1.00  0.00           O
ATOM   3355  C   SER A 206      92.913  56.775 126.480  1.00  0.00           C
ATOM   3356  O   SER A 206      92.093  56.945 125.580  1.00  0.00           O
ATOM   3357  N   THR A 207      92.743  55.775 127.360  1.00  0.00           N
ATOM   3359  CA  THR A 207      91.543  54.935 127.360  1.00  0.00           C
ATOM   3361  CB  THR A 207      91.663  53.695 128.230  1.00  0.00           C
ATOM   3363  OG1 THR A 207      92.783  52.935 127.800  1.00  0.00           O
ATOM   3365  CG2 THR A 207      90.413  52.795 128.080  1.00  0.00           C
ATOM   3369  C   THR A 207      90.253  55.705 127.640  1.00  0.00           C
ATOM   3370  O   THR A 207      89.253  55.495 126.970  1.00  0.00           O
ATOM   3371  N   ARG A 208      90.253  56.675 128.580  1.00  0.00           N
ATOM   3373  CA  ARG A 208      89.163  57.625 128.730  1.00  0.00           C
ATOM   3375  CB  ARG A 208      89.413  58.645 129.880  1.00  0.00           C
ATOM   3378  CG  ARG A 208      89.433  58.045 131.295  1.00  0.00           C
ATOM   3381  CD  ARG A 208      89.663  59.135 132.355  1.00  0.00           C
ATOM   3384  NE  ARG A 208      89.913  58.495 133.685  1.00  0.00           N
ATOM   3386  CZ  ARG A 208      89.043  57.855 134.445  1.00  0.00           C
ATOM   3387  NH1 ARG A 208      87.753  57.805 134.225  1.00  0.00           N
ATOM   3390  NH2 ARG A 208      89.443  57.345 135.585  1.00  0.00           N
ATOM   3393  C   ARG A 208      88.863  58.425 127.450  1.00  0.00           C
ATOM   3394  O   ARG A 208      87.713  58.635 127.100  1.00  0.00           O
ATOM   3395  N   SER A 209      89.903  58.855 126.720  1.00  0.00           N
ATOM   3397  CA  SER A 209      89.763  59.445 125.390  1.00  0.00           C
ATOM   3399  CB  SER A 209      91.143  59.945 124.840  1.00  0.00           C
ATOM   3402  OG  SER A 209      91.083  60.525 123.540  1.00  0.00           O
ATOM   3404  C   SER A 209      89.073  58.535 124.360  1.00  0.00           C
ATOM   3405  O   SER A 209      88.163  58.985 123.660  1.00  0.00           O
ATOM   3406  N   ASP A 210      89.423  57.225 124.280  1.00  0.00           N
ATOM   3408  CA  ASP A 210      88.683  56.275 123.470  1.00  0.00           C
ATOM   3410  CB  ASP A 210      89.403  54.905 123.270  1.00  0.00           C
ATOM   3413  CG  ASP A 210      89.003  54.305 121.930  1.00  0.00           C
ATOM   3414  OD1 ASP A 210      89.163  55.015 120.900  1.00  0.00           O
ATOM   3415  OD2 ASP A 210      88.553  53.135 121.850  1.00  0.00           O
ATOM   3416  C   ASP A 210      87.253  56.075 123.960  1.00  0.00           C
ATOM   3417  O   ASP A 210      86.313  56.085 123.160  1.00  0.00           O
ATOM   3418  N   ILE A 211      87.013  55.975 125.290  1.00  0.00           N
ATOM   3420  CA  ILE A 211      85.663  55.845 125.850  1.00  0.00           C
ATOM   3422  CB  ILE A 211      85.683  55.665 127.380  1.00  0.00           C
ATOM   3424  CG2 ILE A 211      84.283  55.845 128.020  1.00  0.00           C
ATOM   3428  CG1 ILE A 211      86.253  54.275 127.750  1.00  0.00           C
ATOM   3431  CD  ILE A 211      86.663  54.155 129.220  1.00  0.00           C
ATOM   3435  C   ILE A 211      84.723  56.985 125.470  1.00  0.00           C
ATOM   3436  O   ILE A 211      83.603  56.755 125.020  1.00  0.00           O
ATOM   3437  N   ALA A 212      85.193  58.245 125.560  1.00  0.00           N
ATOM   3439  CA  ALA A 212      84.463  59.405 125.080  1.00  0.00           C
ATOM   3441  CB  ALA A 212      85.263  60.665 125.420  1.00  0.00           C
ATOM   3445  C   ALA A 212      84.143  59.385 123.590  1.00  0.00           C
ATOM   3446  O   ALA A 212      83.053  59.735 123.140  1.00  0.00           O
ATOM   3447  N   LYS A 213      85.113  58.935 122.750  1.00  0.00           N
ATOM   3449  CA  LYS A 213      84.883  58.735 121.330  1.00  0.00           C
ATOM   3451  CB  LYS A 213      86.233  58.475 120.620  1.00  0.00           C
ATOM   3454  CG  LYS A 213      86.093  58.215 119.110  1.00  0.00           C
ATOM   3457  CD  LYS A 213      87.423  58.175 118.340  1.00  0.00           C
ATOM   3460  CE  LYS A 213      88.463  57.155 118.820  1.00  0.00           C
ATOM   3463  NZ  LYS A 213      87.913  55.785 118.770  1.00  0.00           N
ATOM   3467  C   LYS A 213      83.843  57.655 120.980  1.00  0.00           C
ATOM   3468  O   LYS A 213      82.943  57.885 120.170  1.00  0.00           O
ATOM   3469  N   ARG A 214      83.903  56.475 121.640  1.00  0.00           N
ATOM   3471  CA  ARG A 214      82.953  55.395 121.460  1.00  0.00           C
ATOM   3473  CB  ARG A 214      83.423  54.085 122.160  1.00  0.00           C
ATOM   3476  CG  ARG A 214      84.813  53.545 121.720  1.00  0.00           C
ATOM   3479  CD  ARG A 214      85.073  53.605 120.210  1.00  0.00           C
ATOM   3482  NE  ARG A 214      86.433  53.025 119.940  1.00  0.00           N
ATOM   3484  CZ  ARG A 214      86.753  52.545 118.740  1.00  0.00           C
ATOM   3485  NH1 ARG A 214      86.003  52.745 117.670  1.00  0.00           N
ATOM   3488  NH2 ARG A 214      87.873  51.865 118.600  1.00  0.00           N
ATOM   3491  C   ARG A 214      81.523  55.775 121.870  1.00  0.00           C
ATOM   3492  O   ARG A 214      80.543  55.445 121.210  1.00  0.00           O
ATOM   3493  N   GLN A 215      81.363  56.555 122.950  1.00  0.00           N
ATOM   3495  CA  GLN A 215      80.093  57.185 123.300  1.00  0.00           C
ATOM   3497  CB  GLN A 215      80.253  57.955 124.640  1.00  0.00           C
ATOM   3500  CG  GLN A 215      80.403  57.025 125.880  1.00  0.00           C
ATOM   3503  CD  GLN A 215      80.623  57.815 127.180  1.00  0.00           C
ATOM   3504  OE1 GLN A 215      80.933  59.005 127.170  1.00  0.00           O
ATOM   3505  NE2 GLN A 215      80.443  57.165 128.350  1.00  0.00           N
ATOM   3508  C   GLN A 215      79.523  58.095 122.190  1.00  0.00           C
ATOM   3509  O   GLN A 215      78.333  58.065 121.880  1.00  0.00           O
ATOM   3510  N   GLY A 216      80.393  58.885 121.520  1.00  0.00           N
ATOM   3512  CA  GLY A 216      80.043  59.685 120.340  1.00  0.00           C
ATOM   3515  C   GLY A 216      79.653  58.905 119.100  1.00  0.00           C
ATOM   3516  O   GLY A 216      78.653  59.205 118.450  1.00  0.00           O
ATOM   3517  N   GLU A 217      80.433  57.855 118.770  1.00  0.00           N
ATOM   3519  CA  GLU A 217      80.183  56.915 117.680  1.00  0.00           C
ATOM   3521  CB  GLU A 217      81.313  55.855 117.600  1.00  0.00           C
ATOM   3524  CG  GLU A 217      82.693  56.385 117.140  1.00  0.00           C
ATOM   3527  CD  GLU A 217      83.823  55.375 117.320  1.00  0.00           C
ATOM   3528  OE1 GLU A 217      83.533  54.175 117.620  1.00  0.00           O
ATOM   3529  OE2 GLU A 217      85.013  55.755 117.210  1.00  0.00           O
ATOM   3530  C   GLU A 217      78.863  56.165 117.830  1.00  0.00           C
ATOM   3531  O   GLU A 217      78.063  56.055 116.900  1.00  0.00           O
ATOM   3532  N   LEU A 218      78.593  55.665 119.060  1.00  0.00           N
ATOM   3534  CA  LEU A 218      77.313  55.075 119.410  1.00  0.00           C
ATOM   3536  CB  LEU A 218      77.383  54.485 120.840  1.00  0.00           C
ATOM   3539  CG  LEU A 218      76.113  53.785 121.360  1.00  0.00           C
ATOM   3541  CD1 LEU A 218      75.613  52.635 120.470  1.00  0.00           C
ATOM   3545  CD2 LEU A 218      76.383  53.255 122.770  1.00  0.00           C
ATOM   3549  C   LEU A 218      76.173  56.055 119.280  1.00  0.00           C
ATOM   3550  O   LEU A 218      75.123  55.755 118.720  1.00  0.00           O
ATOM   3551  N   ALA A 219      76.373  57.305 119.740  1.00  0.00           N
ATOM   3553  CA  ALA A 219      75.403  58.365 119.560  1.00  0.00           C
ATOM   3555  CB  ALA A 219      75.873  59.625 120.310  1.00  0.00           C
ATOM   3559  C   ALA A 219      75.063  58.695 118.110  1.00  0.00           C
ATOM   3560  O   ALA A 219      73.893  58.805 117.740  1.00  0.00           O
ATOM   3561  N   GLN A 220      76.093  58.815 117.250  1.00  0.00           N
ATOM   3563  CA  GLN A 220      75.973  58.995 115.820  1.00  0.00           C
ATOM   3565  CB  GLN A 220      77.373  59.245 115.180  1.00  0.00           C
ATOM   3568  CG  GLN A 220      77.973  60.635 115.520  1.00  0.00           C
ATOM   3571  CD  GLN A 220      79.393  60.865 114.970  1.00  0.00           C
ATOM   3572  OE1 GLN A 220      80.403  60.345 115.460  1.00  0.00           O
ATOM   3573  NE2 GLN A 220      79.503  61.725 113.940  1.00  0.00           N
ATOM   3576  C   GLN A 220      75.233  57.875 115.090  1.00  0.00           C
ATOM   3577  O   GLN A 220      74.363  58.155 114.260  1.00  0.00           O
ATOM   3578  N   ALA A 221      75.543  56.595 115.430  1.00  0.00           N
ATOM   3580  CA  ALA A 221      74.913  55.375 114.950  1.00  0.00           C
ATOM   3582  CB  ALA A 221      75.633  54.165 115.580  1.00  0.00           C
ATOM   3586  C   ALA A 221      73.433  55.255 115.280  1.00  0.00           C
ATOM   3587  O   ALA A 221      72.613  54.905 114.430  1.00  0.00           O
ATOM   3588  N   ASN A 222      73.043  55.595 116.520  1.00  0.00           N
ATOM   3590  CA  ASN A 222      71.673  55.645 116.970  1.00  0.00           C
ATOM   3592  CB  ASN A 222      71.673  56.145 118.440  1.00  0.00           C
ATOM   3595  CG  ASN A 222      72.283  55.145 119.430  1.00  0.00           C
ATOM   3596  OD1 ASN A 222      72.443  53.955 119.170  1.00  0.00           O
ATOM   3597  ND2 ASN A 222      72.603  55.645 120.650  1.00  0.00           N
ATOM   3600  C   ASN A 222      70.793  56.605 116.150  1.00  0.00           C
ATOM   3601  O   ASN A 222      69.693  56.265 115.700  1.00  0.00           O
ATOM   3602  N   ASN A 223      71.293  57.825 115.920  1.00  0.00           N
ATOM   3604  CA  ASN A 223      70.683  58.845 115.080  1.00  0.00           C
ATOM   3606  CB  ASN A 223      71.523  60.135 115.150  1.00  0.00           C
ATOM   3609  CG  ASN A 223      71.623  60.675 116.570  1.00  0.00           C
ATOM   3610  OD1 ASN A 223      70.983  60.295 117.550  1.00  0.00           O
ATOM   3611  ND2 ASN A 223      72.513  61.675 116.680  1.00  0.00           N
ATOM   3614  C   ASN A 223      70.533  58.455 113.600  1.00  0.00           C
ATOM   3615  O   ASN A 223      69.493  58.695 112.980  1.00  0.00           O
ATOM   3616  N   ALA A 224      71.603  57.855 113.030  1.00  0.00           N
ATOM   3618  CA  ALA A 224      71.633  57.265 111.710  1.00  0.00           C
ATOM   3620  CB  ALA A 224      73.053  56.775 111.400  1.00  0.00           C
ATOM   3624  C   ALA A 224      70.643  56.125 111.530  1.00  0.00           C
ATOM   3625  O   ALA A 224      69.903  56.095 110.550  1.00  0.00           O
ATOM   3626  N   LEU A 225      70.553  55.215 112.510  1.00  0.00           N
ATOM   3628  CA  LEU A 225      69.533  54.175 112.550  1.00  0.00           C
ATOM   3630  CB  LEU A 225      69.833  53.245 113.760  1.00  0.00           C
ATOM   3633  CG  LEU A 225      68.963  51.975 113.880  1.00  0.00           C
ATOM   3635  CD1 LEU A 225      68.973  51.135 112.590  1.00  0.00           C
ATOM   3639  CD2 LEU A 225      69.463  51.125 115.050  1.00  0.00           C
ATOM   3643  C   LEU A 225      68.113  54.705 112.600  1.00  0.00           C
ATOM   3644  O   LEU A 225      67.283  54.305 111.780  1.00  0.00           O
ATOM   3645  N   GLN A 226      67.793  55.685 113.480  1.00  0.00           N
ATOM   3647  CA  GLN A 226      66.483  56.325 113.510  1.00  0.00           C
ATOM   3649  CB  GLN A 226      66.343  57.295 114.710  1.00  0.00           C
ATOM   3652  CG  GLN A 226      66.313  56.555 116.060  1.00  0.00           C
ATOM   3655  CD  GLN A 226      66.013  57.515 117.200  1.00  0.00           C
ATOM   3656  OE1 GLN A 226      66.433  58.675 117.230  1.00  0.00           O
ATOM   3657  NE2 GLN A 226      65.273  57.025 118.230  1.00  0.00           N
ATOM   3660  C   GLN A 226      66.033  57.015 112.230  1.00  0.00           C
ATOM   3661  O   GLN A 226      64.883  56.885 111.830  1.00  0.00           O
ATOM   3662  N   LEU A 227      66.943  57.735 111.540  1.00  0.00           N
ATOM   3664  CA  LEU A 227      66.683  58.315 110.230  1.00  0.00           C
ATOM   3666  CB  LEU A 227      67.933  59.125 109.770  1.00  0.00           C
ATOM   3669  CG  LEU A 227      67.753  59.905 108.440  1.00  0.00           C
ATOM   3671  CD1 LEU A 227      66.703  61.015 108.550  1.00  0.00           C
ATOM   3675  CD2 LEU A 227      69.063  60.515 107.930  1.00  0.00           C
ATOM   3679  C   LEU A 227      66.293  57.295 109.160  1.00  0.00           C
ATOM   3680  O   LEU A 227      65.343  57.495 108.400  1.00  0.00           O
ATOM   3681  N   LEU A 228      67.013  56.145 109.120  1.00  0.00           N
ATOM   3683  CA  LEU A 228      66.683  54.995 108.310  1.00  0.00           C
ATOM   3685  CB  LEU A 228      67.813  53.925 108.370  1.00  0.00           C
ATOM   3688  CG  LEU A 228      69.043  54.275 107.510  1.00  0.00           C
ATOM   3690  CD1 LEU A 228      70.233  53.375 107.860  1.00  0.00           C
ATOM   3694  CD2 LEU A 228      68.723  54.155 106.010  1.00  0.00           C
ATOM   3698  C   LEU A 228      65.363  54.325 108.640  1.00  0.00           C
ATOM   3699  O   LEU A 228      64.593  54.025 107.740  1.00  0.00           O
ATOM   3700  N   LEU A 229      65.053  54.095 109.940  1.00  0.00           N
ATOM   3702  CA  LEU A 229      63.773  53.545 110.350  1.00  0.00           C
ATOM   3704  CB  LEU A 229      63.693  53.405 111.890  1.00  0.00           C
ATOM   3707  CG  LEU A 229      64.683  52.405 112.500  1.00  0.00           C
ATOM   3709  CD1 LEU A 229      64.533  52.445 114.030  1.00  0.00           C
ATOM   3713  CD2 LEU A 229      64.533  51.005 111.890  1.00  0.00           C
ATOM   3717  C   LEU A 229      62.593  54.405 109.950  1.00  0.00           C
ATOM   3718  O   LEU A 229      61.563  53.925 109.490  1.00  0.00           O
ATOM   3719  N   GLY A 230      62.763  55.725 110.130  1.00  0.00           N
ATOM   3721  CA  GLY A 230      61.683  56.695 110.020  1.00  0.00           C
ATOM   3724  C   GLY A 230      60.833  56.685 111.260  1.00  0.00           C
ATOM   3725  O   GLY A 230      59.623  56.895 111.230  1.00  0.00           O
ATOM   3726  N   SER A 231      61.443  56.395 112.400  1.00  0.00           N
ATOM   3728  CA  SER A 231      60.723  56.305 113.640  1.00  0.00           C
ATOM   3730  CB  SER A 231      59.903  54.995 113.820  1.00  0.00           C
ATOM   3733  OG  SER A 231      60.703  53.815 113.770  1.00  0.00           O
ATOM   3735  C   SER A 231      61.723  56.485 114.740  1.00  0.00           C
ATOM   3736  O   SER A 231      62.933  56.305 114.580  1.00  0.00           O
ATOM   3737  N   TYR A 232      61.233  56.955 115.890  1.00  0.00           N
ATOM   3739  CA  TYR A 232      62.093  57.505 116.910  1.00  0.00           C
ATOM   3741  CB  TYR A 232      62.033  59.065 116.930  1.00  0.00           C
ATOM   3744  CG  TYR A 232      62.493  59.625 115.610  1.00  0.00           C
ATOM   3745  CD1 TYR A 232      61.593  59.855 114.560  1.00  0.00           C
ATOM   3747  CE1 TYR A 232      62.043  60.315 113.320  1.00  0.00           C
ATOM   3749  CZ  TYR A 232      63.403  60.585 113.120  1.00  0.00           C
ATOM   3750  OH  TYR A 232      63.843  61.075 111.880  1.00  0.00           O
ATOM   3752  CD2 TYR A 232      63.853  59.935 115.410  1.00  0.00           C
ATOM   3754  CE2 TYR A 232      64.303  60.415 114.180  1.00  0.00           C
ATOM   3756  C   TYR A 232      61.663  56.955 118.250  1.00  0.00           C
ATOM   3757  O   TYR A 232      61.453  57.715 119.200  1.00  0.00           O
ATOM   3758  N   GLY A 233      61.523  55.625 118.360  1.00  0.00           N
ATOM   3760  CA  GLY A 233      61.233  54.935 119.610  1.00  0.00           C
ATOM   3763  C   GLY A 233      62.473  54.665 120.440  1.00  0.00           C
ATOM   3764  O   GLY A 233      63.543  55.235 120.240  1.00  0.00           O
ATOM   3765  N   LYS A 234      62.353  53.735 121.400  1.00  0.00           N
ATOM   3767  CA  LYS A 234      63.503  53.105 122.020  1.00  0.00           C
ATOM   3769  CB  LYS A 234      63.193  52.355 123.340  1.00  0.00           C
ATOM   3772  CG  LYS A 234      63.293  53.225 124.600  1.00  0.00           C
ATOM   3775  CD  LYS A 234      63.823  52.425 125.800  1.00  0.00           C
ATOM   3778  CE  LYS A 234      65.293  52.015 125.670  1.00  0.00           C
ATOM   3781  NZ  LYS A 234      65.803  51.485 126.940  1.00  0.00           N
ATOM   3785  C   LYS A 234      64.293  52.165 121.120  1.00  0.00           C
ATOM   3786  O   LYS A 234      63.803  51.155 120.610  1.00  0.00           O
ATOM   3787  N   LEU A 235      65.573  52.485 120.970  1.00  0.00           N
ATOM   3789  CA  LEU A 235      66.543  51.785 120.170  1.00  0.00           C
ATOM   3791  CB  LEU A 235      67.743  52.725 120.000  1.00  0.00           C
ATOM   3794  CG  LEU A 235      67.483  53.825 118.960  1.00  0.00           C
ATOM   3796  CD1 LEU A 235      68.323  55.055 119.330  1.00  0.00           C
ATOM   3800  CD2 LEU A 235      67.833  53.325 117.560  1.00  0.00           C
ATOM   3804  C   LEU A 235      66.973  50.425 120.740  1.00  0.00           C
ATOM   3805  O   LEU A 235      66.693  50.155 121.910  1.00  0.00           O
ATOM   3806  N   PRO A 236      67.613  49.535 119.990  1.00  0.00           N
ATOM   3807  CD  PRO A 236      67.873  49.685 118.550  1.00  0.00           C
ATOM   3810  CA  PRO A 236      68.313  48.375 120.530  1.00  0.00           C
ATOM   3812  CB  PRO A 236      69.053  47.775 119.330  1.00  0.00           C
ATOM   3815  CG  PRO A 236      68.263  48.275 118.120  1.00  0.00           C
ATOM   3818  C   PRO A 236      69.273  48.645 121.670  1.00  0.00           C
ATOM   3819  O   PRO A 236      70.013  49.625 121.620  1.00  0.00           O
ATOM   3820  N   GLN A 237      69.323  47.745 122.660  1.00  0.00           N
ATOM   3822  CA  GLN A 237      70.343  47.745 123.680  1.00  0.00           C
ATOM   3824  CB  GLN A 237      69.743  47.355 125.040  1.00  0.00           C
ATOM   3827  CG  GLN A 237      68.593  48.285 125.480  1.00  0.00           C
ATOM   3830  CD  GLN A 237      67.713  47.545 126.470  1.00  0.00           C
ATOM   3831  OE1 GLN A 237      66.703  46.945 126.110  1.00  0.00           O
ATOM   3832  NE2 GLN A 237      68.113  47.605 127.760  1.00  0.00           N
ATOM   3835  C   GLN A 237      71.373  46.705 123.300  1.00  0.00           C
ATOM   3836  O   GLN A 237      71.073  45.795 122.510  1.00  0.00           O
ATOM   3837  N   ALA A 238      72.583  46.795 123.880  1.00  0.00           N
ATOM   3839  CA  ALA A 238      73.683  45.875 123.640  1.00  0.00           C
ATOM   3841  CB  ALA A 238      74.813  46.235 124.620  1.00  0.00           C
ATOM   3845  C   ALA A 238      73.343  44.385 123.770  1.00  0.00           C
ATOM   3846  O   ALA A 238      72.823  43.915 124.780  1.00  0.00           O
ATOM   3847  N   GLN A 239      73.663  43.575 122.760  1.00  0.00           N
ATOM   3849  CA  GLN A 239      73.513  42.135 122.840  1.00  0.00           C
ATOM   3851  CB  GLN A 239      72.183  41.565 122.240  1.00  0.00           C
ATOM   3854  CG  GLN A 239      72.003  41.675 120.710  1.00  0.00           C
ATOM   3857  CD  GLN A 239      70.763  40.915 120.230  1.00  0.00           C
ATOM   3858  OE1 GLN A 239      70.273  39.975 120.870  1.00  0.00           O
ATOM   3859  NE2 GLN A 239      70.213  41.345 119.070  1.00  0.00           N
ATOM   3862  C   GLN A 239      74.643  41.575 122.040  1.00  0.00           C
ATOM   3863  O   GLN A 239      75.063  42.155 121.050  1.00  0.00           O
ATOM   3864  N   THR A 240      75.133  40.385 122.460  1.00  0.00           N
ATOM   3866  CA  THR A 240      76.153  39.655 121.730  1.00  0.00           C
ATOM   3868  CB  THR A 240      76.553  38.325 122.370  1.00  0.00           C
ATOM   3870  OG1 THR A 240      77.673  37.735 121.730  1.00  0.00           O
ATOM   3872  CG2 THR A 240      75.413  37.315 122.310  1.00  0.00           C
ATOM   3876  C   THR A 240      75.823  39.455 120.260  1.00  0.00           C
ATOM   3877  O   THR A 240      74.693  39.165 119.880  1.00  0.00           O
ATOM   3878  N   VAL A 241      76.843  39.675 119.410  1.00  0.00           N
ATOM   3880  CA  VAL A 241      76.723  39.615 117.970  1.00  0.00           C
ATOM   3882  CB  VAL A 241      76.473  40.995 117.360  1.00  0.00           C
ATOM   3884  CG1 VAL A 241      77.163  41.215 116.000  1.00  0.00           C
ATOM   3888  CG2 VAL A 241      74.953  41.195 117.210  1.00  0.00           C
ATOM   3892  C   VAL A 241      77.973  38.935 117.460  1.00  0.00           C
ATOM   3893  O   VAL A 241      79.093  39.295 117.820  1.00  0.00           O
ATOM   3894  N   ASN A 242      77.803  37.885 116.640  1.00  0.00           N
ATOM   3896  CA  ASN A 242      78.883  37.035 116.190  1.00  0.00           C
ATOM   3898  CB  ASN A 242      79.133  35.855 117.180  1.00  0.00           C
ATOM   3901  CG  ASN A 242      77.913  34.965 117.390  1.00  0.00           C
ATOM   3902  OD1 ASN A 242      77.093  34.765 116.500  1.00  0.00           O
ATOM   3903  ND2 ASN A 242      77.753  34.405 118.610  1.00  0.00           N
ATOM   3906  C   ASN A 242      78.533  36.605 114.780  1.00  0.00           C
ATOM   3907  O   ASN A 242      77.603  37.115 114.180  1.00  0.00           O
ATOM   3908  N   SER A 243      79.283  35.665 114.170  1.00  0.00           N
ATOM   3910  CA  SER A 243      79.133  35.315 112.760  1.00  0.00           C
ATOM   3912  CB  SER A 243      80.383  34.535 112.280  1.00  0.00           C
ATOM   3915  OG  SER A 243      80.703  33.465 113.170  1.00  0.00           O
ATOM   3917  C   SER A 243      77.863  34.535 112.440  1.00  0.00           C
ATOM   3918  O   SER A 243      77.473  34.435 111.280  1.00  0.00           O
ATOM   3919  N   ASP A 244      77.183  34.005 113.470  1.00  0.00           N
ATOM   3921  CA  ASP A 244      75.983  33.215 113.340  1.00  0.00           C
ATOM   3923  CB  ASP A 244      75.963  32.085 114.430  1.00  0.00           C
ATOM   3926  CG  ASP A 244      77.133  31.105 114.340  1.00  0.00           C
ATOM   3927  OD1 ASP A 244      77.953  31.175 113.400  1.00  0.00           O
ATOM   3928  OD2 ASP A 244      77.223  30.265 115.280  1.00  0.00           O
ATOM   3929  C   ASP A 244      74.733  34.085 113.530  1.00  0.00           C
ATOM   3930  O   ASP A 244      73.603  33.615 113.450  1.00  0.00           O
ATOM   3931  N   SER A 245      74.883  35.425 113.740  1.00  0.00           N
ATOM   3933  CA  SER A 245      73.793  36.425 113.660  1.00  0.00           C
ATOM   3935  CB  SER A 245      74.303  37.865 113.940  1.00  0.00           C
ATOM   3938  OG  SER A 245      74.833  38.015 115.250  1.00  0.00           O
ATOM   3940  C   SER A 245      73.193  36.505 112.260  1.00  0.00           C
ATOM   3941  O   SER A 245      72.073  36.955 112.010  1.00  0.00           O
ATOM   3942  N   LEU A 246      74.023  36.075 111.300  1.00  0.00           N
ATOM   3944  CA  LEU A 246      73.813  36.065 109.890  1.00  0.00           C
ATOM   3946  CB  LEU A 246      74.913  36.965 109.240  1.00  0.00           C
ATOM   3949  CG  LEU A 246      74.593  38.475 109.070  1.00  0.00           C
ATOM   3951  CD1 LEU A 246      74.313  39.215 110.380  1.00  0.00           C
ATOM   3955  CD2 LEU A 246      75.723  39.165 108.290  1.00  0.00           C
ATOM   3959  C   LEU A 246      73.953  34.605 109.450  1.00  0.00           C
ATOM   3960  O   LEU A 246      74.883  33.905 109.840  1.00  0.00           O
ATOM   3961  N   GLN A 247      73.003  34.075 108.640  1.00  0.00           N
ATOM   3963  CA  GLN A 247      73.033  32.685 108.180  1.00  0.00           C
ATOM   3965  CB  GLN A 247      71.713  32.235 107.480  1.00  0.00           C
ATOM   3968  CG  GLN A 247      71.773  30.775 106.930  1.00  0.00           C
ATOM   3971  CD  GLN A 247      70.383  30.185 106.690  1.00  0.00           C
ATOM   3972  OE1 GLN A 247      69.653  29.845 107.630  1.00  0.00           O
ATOM   3973  NE2 GLN A 247      69.983  30.065 105.410  1.00  0.00           N
ATOM   3976  C   GLN A 247      74.223  32.335 107.300  1.00  0.00           C
ATOM   3977  O   GLN A 247      74.763  31.225 107.380  1.00  0.00           O
ATOM   3978  N   SER A 248      74.653  33.285 106.440  1.00  0.00           N
ATOM   3980  CA  SER A 248      75.703  33.125 105.460  1.00  0.00           C
ATOM   3982  CB  SER A 248      77.083  32.675 106.010  1.00  0.00           C
ATOM   3985  OG  SER A 248      78.053  32.545 104.980  1.00  0.00           O
ATOM   3987  C   SER A 248      75.293  32.465 104.170  1.00  0.00           C
ATOM   3988  O   SER A 248      74.783  31.335 104.120  1.00  0.00           O
ATOM   3989  N   VAL A 249      75.473  33.205 103.050  1.00  0.00           N
ATOM   3991  CA  VAL A 249      75.313  32.675 101.720  1.00  0.00           C
ATOM   3993  CB  VAL A 249      75.213  33.745 100.620  1.00  0.00           C
ATOM   3995  CG1 VAL A 249      73.883  34.515 100.780  1.00  0.00           C
ATOM   3999  CG2 VAL A 249      76.403  34.715 100.630  1.00  0.00           C
ATOM   4003  C   VAL A 249      76.353  31.615 101.390  1.00  0.00           C
ATOM   4004  O   VAL A 249      77.573  31.815 101.480  1.00  0.00           O
ATOM   4005  N   LYS A 250      75.863  30.445 100.980  1.00  0.00           N
ATOM   4007  CA  LYS A 250      76.633  29.335 100.470  1.00  0.00           C
ATOM   4009  CB  LYS A 250      76.283  28.015 101.190  1.00  0.00           C
ATOM   4012  CG  LYS A 250      76.463  28.045 102.720  1.00  0.00           C
ATOM   4015  CD  LYS A 250      76.263  26.635 103.300  1.00  0.00           C
ATOM   4018  CE  LYS A 250      76.473  26.475 104.820  1.00  0.00           C
ATOM   4021  NZ  LYS A 250      76.153  25.105 105.260  1.00  0.00           N
ATOM   4025  C   LYS A 250      76.293  29.225  99.010  1.00  0.00           C
ATOM   4026  O   LYS A 250      75.113  29.205  98.630  1.00  0.00           O
ATOM   4027  N   LEU A 251      77.303  29.195  98.140  1.00  0.00           N
ATOM   4029  CA  LEU A 251      77.133  29.405  96.720  1.00  0.00           C
ATOM   4031  CB  LEU A 251      77.913  30.665  96.230  1.00  0.00           C
ATOM   4034  CG  LEU A 251      77.643  31.945  97.060  1.00  0.00           C
ATOM   4036  CD1 LEU A 251      78.583  33.075  96.640  1.00  0.00           C
ATOM   4040  CD2 LEU A 251      76.183  32.415  96.940  1.00  0.00           C
ATOM   4044  C   LEU A 251      77.653  28.165  96.030  1.00  0.00           C
ATOM   4045  O   LEU A 251      78.533  27.485  96.570  1.00  0.00           O
ATOM   4046  N   PRO A 252      77.163  27.775  94.870  1.00  0.00           N
ATOM   4047  CD  PRO A 252      75.803  28.055  94.430  1.00  0.00           C
ATOM   4050  CA  PRO A 252      77.883  26.915  93.940  1.00  0.00           C
ATOM   4052  CB  PRO A 252      76.913  26.775  92.760  1.00  0.00           C
ATOM   4055  CG  PRO A 252      75.543  26.955  93.420  1.00  0.00           C
ATOM   4058  C   PRO A 252      79.293  27.415  93.560  1.00  0.00           C
ATOM   4059  O   PRO A 252      79.473  28.605  93.330  1.00  0.00           O
ATOM   4060  N   ALA A 253      80.293  26.525  93.440  1.00  0.00           N
ATOM   4062  CA  ALA A 253      81.663  26.865  93.060  1.00  0.00           C
ATOM   4064  CB  ALA A 253      82.553  25.605  92.980  1.00  0.00           C
ATOM   4068  C   ALA A 253      81.773  27.585  91.730  1.00  0.00           C
ATOM   4069  O   ALA A 253      82.633  28.435  91.520  1.00  0.00           O
ATOM   4070  N   GLY A 254      80.903  27.215  90.780  1.00  0.00           N
ATOM   4072  CA  GLY A 254      80.893  27.705  89.420  1.00  0.00           C
ATOM   4075  C   GLY A 254      79.763  28.635  89.200  1.00  0.00           C
ATOM   4076  O   GLY A 254      79.363  28.785  88.050  1.00  0.00           O
ATOM   4077  N   LEU A 255      79.213  29.255  90.270  1.00  0.00           N
ATOM   4079  CA  LEU A 255      78.053  30.125  90.210  1.00  0.00           C
ATOM   4081  CB  LEU A 255      77.883  30.905  91.540  1.00  0.00           C
ATOM   4084  CG  LEU A 255      76.653  31.835  91.600  1.00  0.00           C
ATOM   4086  CD1 LEU A 255      75.353  31.085  91.310  1.00  0.00           C
ATOM   4090  CD2 LEU A 255      76.513  32.465  92.980  1.00  0.00           C
ATOM   4094  C   LEU A 255      77.973  31.065  89.020  1.00  0.00           C
ATOM   4095  O   LEU A 255      78.823  31.935  88.810  1.00  0.00           O
ATOM   4096  N   SER A 256      76.953  30.835  88.180  1.00  0.00           N
ATOM   4098  CA  SER A 256      76.673  31.565  86.950  1.00  0.00           C
ATOM   4100  CB  SER A 256      75.543  30.855  86.160  1.00  0.00           C
ATOM   4103  OG  SER A 256      75.203  31.495  84.920  1.00  0.00           O
ATOM   4105  C   SER A 256      76.293  33.015  87.180  1.00  0.00           C
ATOM   4106  O   SER A 256      75.583  33.345  88.130  1.00  0.00           O
ATOM   4107  N   SER A 257      76.693  33.925  86.270  1.00  0.00           N
ATOM   4109  CA  SER A 257      76.503  35.365  86.400  1.00  0.00           C
ATOM   4111  CB  SER A 257      77.543  36.185  85.600  1.00  0.00           C
ATOM   4114  OG  SER A 257      78.863  35.825  86.000  1.00  0.00           O
ATOM   4116  C   SER A 257      75.143  35.765  85.880  1.00  0.00           C
ATOM   4117  O   SER A 257      74.783  36.945  85.850  1.00  0.00           O
ATOM   4118  N   GLN A 258      74.313  34.775  85.510  1.00  0.00           N
ATOM   4120  CA  GLN A 258      72.933  34.945  85.090  1.00  0.00           C
ATOM   4122  CB  GLN A 258      72.433  33.635  84.420  1.00  0.00           C
ATOM   4125  CG  GLN A 258      71.333  33.825  83.340  1.00  0.00           C
ATOM   4128  CD  GLN A 258      71.873  34.465  82.050  1.00  0.00           C
ATOM   4129  OE1 GLN A 258      72.923  35.115  82.030  1.00  0.00           O
ATOM   4130  NE2 GLN A 258      71.153  34.235  80.930  1.00  0.00           N
ATOM   4133  C   GLN A 258      72.053  35.275  86.290  1.00  0.00           C
ATOM   4134  O   GLN A 258      70.973  35.845  86.140  1.00  0.00           O
ATOM   4135  N   ILE A 259      72.573  34.995  87.520  1.00  0.00           N
ATOM   4137  CA  ILE A 259      72.013  35.405  88.810  1.00  0.00           C
ATOM   4139  CB  ILE A 259      72.873  34.925  89.990  1.00  0.00           C
ATOM   4141  CG2 ILE A 259      74.263  35.585  90.020  1.00  0.00           C
ATOM   4145  CG1 ILE A 259      72.203  35.125  91.380  1.00  0.00           C
ATOM   4148  CD  ILE A 259      70.973  34.255  91.600  1.00  0.00           C
ATOM   4152  C   ILE A 259      71.803  36.905  88.860  1.00  0.00           C
ATOM   4153  O   ILE A 259      70.783  37.375  89.340  1.00  0.00           O
ATOM   4154  N   LEU A 260      72.713  37.705  88.260  1.00  0.00           N
ATOM   4156  CA  LEU A 260      72.633  39.145  88.180  1.00  0.00           C
ATOM   4158  CB  LEU A 260      73.873  39.745  87.480  1.00  0.00           C
ATOM   4161  CG  LEU A 260      75.243  39.375  88.110  1.00  0.00           C
ATOM   4163  CD1 LEU A 260      76.383  39.955  87.260  1.00  0.00           C
ATOM   4167  CD2 LEU A 260      75.373  39.835  89.570  1.00  0.00           C
ATOM   4171  C   LEU A 260      71.373  39.635  87.470  1.00  0.00           C
ATOM   4172  O   LEU A 260      70.863  40.705  87.770  1.00  0.00           O
ATOM   4173  N   LEU A 261      70.783  38.855  86.550  1.00  0.00           N
ATOM   4175  CA  LEU A 261      69.623  39.285  85.800  1.00  0.00           C
ATOM   4177  CB  LEU A 261      69.493  38.485  84.470  1.00  0.00           C
ATOM   4180  CG  LEU A 261      70.763  38.415  83.600  1.00  0.00           C
ATOM   4182  CD1 LEU A 261      70.453  37.655  82.310  1.00  0.00           C
ATOM   4186  CD2 LEU A 261      71.343  39.805  83.270  1.00  0.00           C
ATOM   4190  C   LEU A 261      68.333  39.125  86.580  1.00  0.00           C
ATOM   4191  O   LEU A 261      67.273  39.545  86.130  1.00  0.00           O
ATOM   4192  N   GLN A 262      68.363  38.535  87.790  1.00  0.00           N
ATOM   4194  CA  GLN A 262      67.203  38.535  88.670  1.00  0.00           C
ATOM   4196  CB  GLN A 262      67.113  37.215  89.470  1.00  0.00           C
ATOM   4199  CG  GLN A 262      66.733  35.965  88.640  1.00  0.00           C
ATOM   4202  CD  GLN A 262      65.463  36.165  87.790  1.00  0.00           C
ATOM   4203  OE1 GLN A 262      64.433  36.685  88.210  1.00  0.00           O
ATOM   4204  NE2 GLN A 262      65.543  35.725  86.510  1.00  0.00           N
ATOM   4207  C   GLN A 262      67.163  39.735  89.610  1.00  0.00           C
ATOM   4208  O   GLN A 262      66.183  39.925  90.320  1.00  0.00           O
ATOM   4209  N   ARG A 263      68.203  40.595  89.590  1.00  0.00           N
ATOM   4211  CA  ARG A 263      68.243  41.815  90.340  1.00  0.00           C
ATOM   4213  CB  ARG A 263      69.563  42.595  90.160  1.00  0.00           C
ATOM   4216  CG  ARG A 263      70.873  42.075  90.800  1.00  0.00           C
ATOM   4219  CD  ARG A 263      71.873  43.245  90.740  1.00  0.00           C
ATOM   4222  NE  ARG A 263      73.103  43.015  91.570  1.00  0.00           N
ATOM   4224  CZ  ARG A 263      73.833  44.045  91.980  1.00  0.00           C
ATOM   4225  NH1 ARG A 263      73.493  45.305  91.750  1.00  0.00           N
ATOM   4228  NH2 ARG A 263      74.863  43.825  92.750  1.00  0.00           N
ATOM   4231  C   ARG A 263      67.163  42.795  89.880  1.00  0.00           C
ATOM   4232  O   ARG A 263      66.893  42.875  88.680  1.00  0.00           O
ATOM   4233  N   PRO A 264      66.593  43.615  90.750  1.00  0.00           N
ATOM   4234  CD  PRO A 264      66.503  43.375  92.190  1.00  0.00           C
ATOM   4237  CA  PRO A 264      65.633  44.615  90.300  1.00  0.00           C
ATOM   4239  CB  PRO A 264      65.093  45.235  91.590  1.00  0.00           C
ATOM   4242  CG  PRO A 264      65.253  44.135  92.650  1.00  0.00           C
ATOM   4245  C   PRO A 264      66.243  45.675  89.400  1.00  0.00           C
ATOM   4246  O   PRO A 264      65.593  46.075  88.440  1.00  0.00           O
ATOM   4247  N   ASP A 265      67.463  46.165  89.680  1.00  0.00           N
ATOM   4249  CA  ASP A 265      68.103  47.215  88.870  1.00  0.00           C
ATOM   4251  CB  ASP A 265      69.353  47.815  89.580  1.00  0.00           C
ATOM   4254  CG  ASP A 265      70.533  46.875  89.800  1.00  0.00           C
ATOM   4255  OD1 ASP A 265      70.413  45.665  89.510  1.00  0.00           O
ATOM   4256  OD2 ASP A 265      71.573  47.345  90.320  1.00  0.00           O
ATOM   4257  C   ASP A 265      68.353  46.805  87.400  1.00  0.00           C
ATOM   4258  O   ASP A 265      68.153  47.575  86.460  1.00  0.00           O
ATOM   4259  N   ILE A 266      68.803  45.555  87.170  1.00  0.00           N
ATOM   4261  CA  ILE A 266      68.883  44.925  85.860  1.00  0.00           C
ATOM   4263  CB  ILE A 266      69.663  43.605  85.880  1.00  0.00           C
ATOM   4265  CG2 ILE A 266      69.963  43.175  84.430  1.00  0.00           C
ATOM   4269  CG1 ILE A 266      70.973  43.675  86.700  1.00  0.00           C
ATOM   4272  CD  ILE A 266      71.913  44.835  86.410  1.00  0.00           C
ATOM   4276  C   ILE A 266      67.523  44.735  85.170  1.00  0.00           C
ATOM   4277  O   ILE A 266      67.373  44.995  83.980  1.00  0.00           O
ATOM   4278  N   MET A 267      66.473  44.305  85.920  1.00  0.00           N
ATOM   4280  CA  MET A 267      65.113  44.305  85.410  1.00  0.00           C
ATOM   4282  CB  MET A 267      64.093  43.645  86.370  1.00  0.00           C
ATOM   4285  CG  MET A 267      64.253  42.135  86.490  1.00  0.00           C
ATOM   4288  SD  MET A 267      62.923  41.395  87.480  1.00  0.00           S
ATOM   4289  CE  MET A 267      63.693  39.765  87.470  1.00  0.00           C
ATOM   4293  C   MET A 267      64.603  45.675  85.030  1.00  0.00           C
ATOM   4294  O   MET A 267      64.003  45.845  83.970  1.00  0.00           O
ATOM   4295  N   GLU A 268      64.893  46.705  85.860  1.00  0.00           N
ATOM   4297  CA  GLU A 268      64.623  48.095  85.540  1.00  0.00           C
ATOM   4299  CB  GLU A 268      65.073  49.025  86.710  1.00  0.00           C
ATOM   4302  CG  GLU A 268      65.003  50.545  86.390  1.00  0.00           C
ATOM   4305  CD  GLU A 268      65.653  51.475  87.390  1.00  0.00           C
ATOM   4306  OE1 GLU A 268      66.633  51.105  88.090  1.00  0.00           O
ATOM   4307  OE2 GLU A 268      65.243  52.665  87.380  1.00  0.00           O
ATOM   4308  C   GLU A 268      65.273  48.535  84.230  1.00  0.00           C
ATOM   4309  O   GLU A 268      64.613  49.085  83.360  1.00  0.00           O
ATOM   4310  N   ALA A 269      66.573  48.215  84.040  1.00  0.00           N
ATOM   4312  CA  ALA A 269      67.273  48.425  82.780  1.00  0.00           C
ATOM   4314  CB  ALA A 269      68.773  48.075  82.950  1.00  0.00           C
ATOM   4318  C   ALA A 269      66.693  47.665  81.580  1.00  0.00           C
ATOM   4319  O   ALA A 269      66.573  48.205  80.470  1.00  0.00           O
ATOM   4320  N   GLU A 270      66.293  46.405  81.770  1.00  0.00           N
ATOM   4322  CA  GLU A 270      65.573  45.625  80.780  1.00  0.00           C
ATOM   4324  CB  GLU A 270      65.423  44.165  81.260  1.00  0.00           C
ATOM   4327  CG  GLU A 270      64.573  43.255  80.350  1.00  0.00           C
ATOM   4330  CD  GLU A 270      64.823  41.775  80.610  1.00  0.00           C
ATOM   4331  OE1 GLU A 270      64.523  41.295  81.740  1.00  0.00           O
ATOM   4332  OE2 GLU A 270      65.263  41.085  79.650  1.00  0.00           O
ATOM   4333  C   GLU A 270      64.233  46.205  80.360  1.00  0.00           C
ATOM   4334  O   GLU A 270      63.923  46.315  79.180  1.00  0.00           O
ATOM   4335  N   HIS A 271      63.403  46.665  81.320  1.00  0.00           N
ATOM   4337  CA  HIS A 271      62.203  47.425  81.030  1.00  0.00           C
ATOM   4339  CB  HIS A 271      61.363  47.665  82.300  1.00  0.00           C
ATOM   4342  ND1 HIS A 271      60.873  46.175  84.210  1.00  0.00           N
ATOM   4343  CG  HIS A 271      60.793  46.395  82.860  1.00  0.00           C
ATOM   4344  CE1 HIS A 271      60.193  45.065  84.440  1.00  0.00           C
ATOM   4346  NE2 HIS A 271      59.673  44.565  83.290  1.00  0.00           N
ATOM   4348  CD2 HIS A 271      60.053  45.415  82.270  1.00  0.00           C
ATOM   4350  C   HIS A 271      62.413  48.765  80.340  1.00  0.00           C
ATOM   4351  O   HIS A 271      61.713  49.095  79.380  1.00  0.00           O
ATOM   4352  N   ALA A 272      63.413  49.585  80.750  1.00  0.00           N
ATOM   4354  CA  ALA A 272      63.733  50.815  80.030  1.00  0.00           C
ATOM   4356  CB  ALA A 272      64.823  51.615  80.740  1.00  0.00           C
ATOM   4360  C   ALA A 272      64.163  50.615  78.580  1.00  0.00           C
ATOM   4361  O   ALA A 272      63.833  51.415  77.700  1.00  0.00           O
ATOM   4362  N   LEU A 273      64.913  49.545  78.290  1.00  0.00           N
ATOM   4364  CA  LEU A 273      65.223  49.155  76.930  1.00  0.00           C
ATOM   4366  CB  LEU A 273      66.233  47.985  76.960  1.00  0.00           C
ATOM   4369  CG  LEU A 273      66.733  47.475  75.590  1.00  0.00           C
ATOM   4371  CD1 LEU A 273      67.273  48.595  74.690  1.00  0.00           C
ATOM   4375  CD2 LEU A 273      67.813  46.405  75.790  1.00  0.00           C
ATOM   4379  C   LEU A 273      63.973  48.865  76.100  1.00  0.00           C
ATOM   4380  O   LEU A 273      63.823  49.395  75.000  1.00  0.00           O
ATOM   4381  N   MET A 274      62.993  48.145  76.670  1.00  0.00           N
ATOM   4383  CA  MET A 274      61.673  47.945  76.070  1.00  0.00           C
ATOM   4385  CB  MET A 274      60.803  46.955  76.900  1.00  0.00           C
ATOM   4388  CG  MET A 274      61.353  45.515  76.910  1.00  0.00           C
ATOM   4391  SD  MET A 274      60.413  44.405  78.010  1.00  0.00           S
ATOM   4392  CE  MET A 274      61.613  43.055  77.910  1.00  0.00           C
ATOM   4396  C   MET A 274      60.883  49.215  75.800  1.00  0.00           C
ATOM   4397  O   MET A 274      60.253  49.385  74.750  1.00  0.00           O
ATOM   4398  N   ALA A 275      60.933  50.205  76.710  1.00  0.00           N
ATOM   4400  CA  ALA A 275      60.403  51.535  76.460  1.00  0.00           C
ATOM   4402  CB  ALA A 275      60.553  52.405  77.710  1.00  0.00           C
ATOM   4406  C   ALA A 275      61.063  52.255  75.290  1.00  0.00           C
ATOM   4407  O   ALA A 275      60.383  52.825  74.430  1.00  0.00           O
ATOM   4408  N   ALA A 276      62.403  52.205  75.200  1.00  0.00           N
ATOM   4410  CA  ALA A 276      63.163  52.715  74.080  1.00  0.00           C
ATOM   4412  CB  ALA A 276      64.683  52.625  74.360  1.00  0.00           C
ATOM   4416  C   ALA A 276      62.823  52.055  72.760  1.00  0.00           C
ATOM   4417  O   ALA A 276      62.673  52.735  71.740  1.00  0.00           O
ATOM   4418  N   ASN A 277      62.623  50.715  72.750  1.00  0.00           N
ATOM   4420  CA  ASN A 277      62.113  49.995  71.590  1.00  0.00           C
ATOM   4422  CB  ASN A 277      61.953  48.475  71.900  1.00  0.00           C
ATOM   4425  CG  ASN A 277      63.193  47.785  72.480  1.00  0.00           C
ATOM   4426  OD1 ASN A 277      63.063  46.865  73.290  1.00  0.00           O
ATOM   4427  ND2 ASN A 277      64.413  48.225  72.120  1.00  0.00           N
ATOM   4430  C   ASN A 277      60.743  50.515  71.130  1.00  0.00           C
ATOM   4431  O   ASN A 277      60.523  50.795  69.950  1.00  0.00           O
ATOM   4432  N   ALA A 278      59.793  50.725  72.060  1.00  0.00           N
ATOM   4434  CA  ALA A 278      58.483  51.285  71.770  1.00  0.00           C
ATOM   4436  CB  ALA A 278      57.633  51.255  73.050  1.00  0.00           C
ATOM   4440  C   ALA A 278      58.543  52.695  71.170  1.00  0.00           C
ATOM   4441  O   ALA A 278      57.883  53.025  70.190  1.00  0.00           O
ATOM   4442  N   ASN A 279      59.433  53.565  71.720  1.00  0.00           N
ATOM   4444  CA  ASN A 279      59.703  54.895  71.200  1.00  0.00           C
ATOM   4446  CB  ASN A 279      60.743  55.645  72.070  1.00  0.00           C
ATOM   4449  CG  ASN A 279      60.083  56.075  73.380  1.00  0.00           C
ATOM   4450  OD1 ASN A 279      58.943  56.545  73.350  1.00  0.00           O
ATOM   4451  ND2 ASN A 279      60.773  55.935  74.520  1.00  0.00           N
ATOM   4454  C   ASN A 279      60.163  54.935  69.740  1.00  0.00           C
ATOM   4455  O   ASN A 279      59.753  55.825  69.000  1.00  0.00           O
ATOM   4456  N   ILE A 280      61.003  53.975  69.290  1.00  0.00           N
ATOM   4458  CA  ILE A 280      61.323  53.775  67.890  1.00  0.00           C
ATOM   4460  CB  ILE A 280      62.373  52.675  67.700  1.00  0.00           C
ATOM   4462  CG2 ILE A 280      62.643  52.475  66.190  1.00  0.00           C
ATOM   4466  CG1 ILE A 280      63.673  53.015  68.450  1.00  0.00           C
ATOM   4469  CD  ILE A 280      64.683  51.855  68.440  1.00  0.00           C
ATOM   4473  C   ILE A 280      60.083  53.475  67.060  1.00  0.00           C
ATOM   4474  O   ILE A 280      59.853  54.075  66.020  1.00  0.00           O
ATOM   4475  N   GLY A 281      59.183  52.595  67.550  1.00  0.00           N
ATOM   4477  CA  GLY A 281      57.913  52.295  66.890  1.00  0.00           C
ATOM   4480  C   GLY A 281      56.973  53.475  66.770  1.00  0.00           C
ATOM   4481  O   GLY A 281      56.263  53.625  65.780  1.00  0.00           O
ATOM   4482  N   ALA A 282      56.933  54.345  67.790  1.00  0.00           N
ATOM   4484  CA  ALA A 282      56.323  55.665  67.670  1.00  0.00           C
ATOM   4486  CB  ALA A 282      56.213  56.305  69.060  1.00  0.00           C
ATOM   4490  C   ALA A 282      56.993  56.625  66.690  1.00  0.00           C
ATOM   4491  O   ALA A 282      56.323  57.265  65.890  1.00  0.00           O
ATOM   4492  N   ALA A 283      58.343  56.745  66.700  1.00  0.00           N
ATOM   4494  CA  ALA A 283      59.103  57.605  65.790  1.00  0.00           C
ATOM   4496  CB  ALA A 283      60.593  57.605  66.190  1.00  0.00           C
ATOM   4500  C   ALA A 283      58.973  57.225  64.330  1.00  0.00           C
ATOM   4501  O   ALA A 283      58.813  58.055  63.430  1.00  0.00           O
ATOM   4502  N   ARG A 284      58.983  55.905  64.090  1.00  0.00           N
ATOM   4504  CA  ARG A 284      58.683  55.275  62.840  1.00  0.00           C
ATOM   4506  CB  ARG A 284      58.903  53.735  63.030  1.00  0.00           C
ATOM   4509  CG  ARG A 284      60.393  53.315  62.900  1.00  0.00           C
ATOM   4512  CD  ARG A 284      60.633  51.795  62.950  1.00  0.00           C
ATOM   4515  NE  ARG A 284      62.113  51.525  62.970  1.00  0.00           N
ATOM   4517  CZ  ARG A 284      62.693  50.355  63.250  1.00  0.00           C
ATOM   4518  NH1 ARG A 284      62.003  49.275  63.550  1.00  0.00           N
ATOM   4521  NH2 ARG A 284      64.003  50.245  63.260  1.00  0.00           N
ATOM   4524  C   ARG A 284      57.303  55.655  62.290  1.00  0.00           C
ATOM   4525  O   ARG A 284      57.153  56.025  61.120  1.00  0.00           O
ATOM   4526  N   ALA A 285      56.243  55.685  63.120  1.00  0.00           N
ATOM   4528  CA  ALA A 285      54.883  55.955  62.670  1.00  0.00           C
ATOM   4530  CB  ALA A 285      53.943  55.355  63.730  1.00  0.00           C
ATOM   4534  C   ALA A 285      54.553  57.445  62.470  1.00  0.00           C
ATOM   4535  O   ALA A 285      53.393  57.855  62.410  1.00  0.00           O
ATOM   4536  N   ALA A 286      55.563  58.305  62.300  1.00  0.00           N
ATOM   4538  CA  ALA A 286      55.383  59.715  62.010  1.00  0.00           C
ATOM   4540  CB  ALA A 286      56.133  60.495  63.100  1.00  0.00           C
ATOM   4544  C   ALA A 286      55.903  60.105  60.630  1.00  0.00           C
ATOM   4545  O   ALA A 286      55.963  61.275  60.270  1.00  0.00           O
ATOM   4546  N   PHE A 287      56.243  59.125  59.780  1.00  0.00           N
ATOM   4548  CA  PHE A 287      56.433  59.285  58.330  1.00  0.00           C
ATOM   4550  CB  PHE A 287      57.683  58.525  57.810  1.00  0.00           C
ATOM   4553  CG  PHE A 287      58.993  59.035  58.330  1.00  0.00           C
ATOM   4554  CD1 PHE A 287      59.503  58.575  59.560  1.00  0.00           C
ATOM   4556  CE1 PHE A 287      60.863  58.705  59.860  1.00  0.00           C
ATOM   4558  CZ  PHE A 287      61.723  59.325  58.950  1.00  0.00           C
ATOM   4560  CD2 PHE A 287      59.853  59.735  57.470  1.00  0.00           C
ATOM   4562  CE2 PHE A 287      61.223  59.865  57.760  1.00  0.00           C
ATOM   4564  C   PHE A 287      55.233  58.735  57.570  1.00  0.00           C
ATOM   4565  O   PHE A 287      55.263  58.525  56.360  1.00  0.00           O
ATOM   4566  N   PHE A 288      54.153  58.415  58.310  1.00  0.00           N
ATOM   4568  CA  PHE A 288      53.123  57.495  57.880  1.00  0.00           C
ATOM   4570  CB  PHE A 288      52.983  56.265  58.830  1.00  0.00           C
ATOM   4573  CG  PHE A 288      54.073  55.255  58.580  1.00  0.00           C
ATOM   4574  CD1 PHE A 288      55.433  55.605  58.610  1.00  0.00           C
ATOM   4576  CE1 PHE A 288      56.413  54.755  58.090  1.00  0.00           C
ATOM   4578  CZ  PHE A 288      56.063  53.465  57.680  1.00  0.00           C
ATOM   4580  CD2 PHE A 288      53.743  53.935  58.220  1.00  0.00           C
ATOM   4582  CE2 PHE A 288      54.743  53.045  57.800  1.00  0.00           C
ATOM   4584  C   PHE A 288      51.823  58.265  57.800  1.00  0.00           C
ATOM   4585  O   PHE A 288      51.653  59.185  58.600  1.00  0.00           O
ATOM   4586  N   PRO A 289      50.893  58.015  56.880  1.00  0.00           N
ATOM   4587  CD  PRO A 289      51.103  57.165  55.710  1.00  0.00           C
ATOM   4590  CA  PRO A 289      49.593  58.665  56.850  1.00  0.00           C
ATOM   4592  CB  PRO A 289      48.863  57.995  55.670  1.00  0.00           C
ATOM   4595  CG  PRO A 289      49.993  57.545  54.740  1.00  0.00           C
ATOM   4598  C   PRO A 289      48.763  58.545  58.110  1.00  0.00           C
ATOM   4599  O   PRO A 289      48.443  57.435  58.520  1.00  0.00           O
ATOM   4600  N   SER A 290      48.313  59.645  58.720  1.00  0.00           N
ATOM   4602  CA  SER A 290      47.523  59.515  59.930  1.00  0.00           C
ATOM   4604  CB  SER A 290      48.113  60.265  61.150  1.00  0.00           C
ATOM   4607  OG  SER A 290      48.403  61.625  60.860  1.00  0.00           O
ATOM   4609  C   SER A 290      46.073  59.815  59.680  1.00  0.00           C
ATOM   4610  O   SER A 290      45.713  60.735  58.940  1.00  0.00           O
ATOM   4611  N   ILE A 291      45.183  58.975  60.230  1.00  0.00           N
ATOM   4613  CA  ILE A 291      43.773  58.905  59.900  1.00  0.00           C
ATOM   4615  CB  ILE A 291      43.273  57.535  59.430  1.00  0.00           C
ATOM   4617  CG2 ILE A 291      41.753  57.625  59.130  1.00  0.00           C
ATOM   4621  CG1 ILE A 291      44.063  57.045  58.190  1.00  0.00           C
ATOM   4624  CD  ILE A 291      43.843  55.565  57.860  1.00  0.00           C
ATOM   4628  C   ILE A 291      43.033  59.265  61.140  1.00  0.00           C
ATOM   4629  O   ILE A 291      43.163  58.615  62.190  1.00  0.00           O
ATOM   4630  N   SER A 292      42.213  60.305  61.040  1.00  0.00           N
ATOM   4632  CA  SER A 292      41.483  60.835  62.160  1.00  0.00           C
ATOM   4634  CB  SER A 292      41.993  62.245  62.560  1.00  0.00           C
ATOM   4637  OG  SER A 292      41.993  63.105  61.420  1.00  0.00           O
ATOM   4639  C   SER A 292      40.033  60.885  61.760  1.00  0.00           C
ATOM   4640  O   SER A 292      39.653  60.835  60.590  1.00  0.00           O
ATOM   4641  N   LEU A 293      39.163  60.875  62.770  1.00  0.00           N
ATOM   4643  CA  LEU A 293      37.743  60.785  62.540  1.00  0.00           C
ATOM   4645  CB  LEU A 293      37.273  59.335  62.810  1.00  0.00           C
ATOM   4648  CG  LEU A 293      35.763  59.105  62.760  1.00  0.00           C
ATOM   4650  CD1 LEU A 293      35.153  59.505  61.400  1.00  0.00           C
ATOM   4654  CD2 LEU A 293      35.473  57.655  63.190  1.00  0.00           C
ATOM   4658  C   LEU A 293      37.053  61.765  63.440  1.00  0.00           C
ATOM   4659  O   LEU A 293      37.213  61.745  64.660  1.00  0.00           O
ATOM   4660  N   THR A 294      36.253  62.675  62.850  1.00  0.00           N
ATOM   4662  CA  THR A 294      35.413  63.575  63.610  1.00  0.00           C
ATOM   4664  CB  THR A 294      35.793  65.055  63.560  1.00  0.00           C
ATOM   4666  OG1 THR A 294      35.763  65.605  62.240  1.00  0.00           O
ATOM   4668  CG2 THR A 294      37.223  65.195  64.100  1.00  0.00           C
ATOM   4672  C   THR A 294      33.963  63.345  63.250  1.00  0.00           C
ATOM   4673  O   THR A 294      33.573  63.075  62.110  1.00  0.00           O
ATOM   4674  N   SER A 295      33.103  63.395  64.280  1.00  0.00           N
ATOM   4676  CA  SER A 295      31.663  63.295  64.140  1.00  0.00           C
ATOM   4678  CB  SER A 295      31.193  61.825  64.180  1.00  0.00           C
ATOM   4681  OG  SER A 295      29.803  61.715  63.870  1.00  0.00           O
ATOM   4683  C   SER A 295      31.153  64.035  65.360  1.00  0.00           C
ATOM   4684  O   SER A 295      31.793  63.995  66.400  1.00  0.00           O
ATOM   4685  N   GLY A 296      30.013  64.735  65.290  1.00  0.00           N
ATOM   4687  CA  GLY A 296      29.543  65.535  66.440  1.00  0.00           C
ATOM   4690  C   GLY A 296      28.073  65.445  66.660  1.00  0.00           C
ATOM   4691  O   GLY A 296      27.513  64.375  66.530  1.00  0.00           O
ATOM   4692  N   ILE A 297      27.453  66.595  67.010  1.00  0.00           N
ATOM   4694  CA  ILE A 297      26.083  67.065  66.820  1.00  0.00           C
ATOM   4696  CB  ILE A 297      25.043  66.605  67.850  1.00  0.00           C
ATOM   4698  CG2 ILE A 297      23.733  67.395  67.670  1.00  0.00           C
ATOM   4702  CG1 ILE A 297      24.713  65.095  67.790  1.00  0.00           C
ATOM   4705  CD  ILE A 297      23.883  64.665  66.560  1.00  0.00           C
ATOM   4709  C   ILE A 297      26.243  68.595  66.780  1.00  0.00           C
ATOM   4710  O   ILE A 297      27.163  69.105  67.410  1.00  0.00           O
ATOM   4711  N   SER A 298      25.433  69.365  66.000  1.00  0.00           N
ATOM   4713  CA  SER A 298      25.523  70.835  65.940  1.00  0.00           C
ATOM   4715  CB  SER A 298      26.423  71.355  64.790  1.00  0.00           C
ATOM   4718  OG  SER A 298      26.633  72.775  64.890  1.00  0.00           O
ATOM   4720  C   SER A 298      24.173  71.475  65.690  1.00  0.00           C
ATOM   4721  O   SER A 298      23.383  70.955  64.900  1.00  0.00           O
ATOM   4722  N   THR A 299      23.923  72.645  66.320  1.00  0.00           N
ATOM   4724  CA  THR A 299      22.813  73.525  66.020  1.00  0.00           C
ATOM   4726  CB  THR A 299      21.693  73.585  67.080  1.00  0.00           C
ATOM   4728  OG1 THR A 299      22.093  74.165  68.310  1.00  0.00           O
ATOM   4730  CG2 THR A 299      21.163  72.185  67.420  1.00  0.00           C
ATOM   4734  C   THR A 299      23.343  74.935  65.870  1.00  0.00           C
ATOM   4735  O   THR A 299      24.313  75.335  66.520  1.00  0.00           O
ATOM   4736  N   ALA A 300      22.673  75.775  65.050  1.00  0.00           N
ATOM   4738  CA  ALA A 300      23.003  77.185  64.980  1.00  0.00           C
ATOM   4740  CB  ALA A 300      24.073  77.435  63.910  1.00  0.00           C
ATOM   4744  C   ALA A 300      21.733  77.995  64.730  1.00  0.00           C
ATOM   4745  O   ALA A 300      20.813  77.525  64.060  1.00  0.00           O
ATOM   4746  N   SER A 301      21.623  79.205  65.300  1.00  0.00           N
ATOM   4748  CA  SER A 301      20.493  80.095  65.060  1.00  0.00           C
ATOM   4750  CB  SER A 301      19.223  79.675  65.840  1.00  0.00           C
ATOM   4753  OG  SER A 301      18.093  80.505  65.540  1.00  0.00           O
ATOM   4755  C   SER A 301      20.813  81.525  65.460  1.00  0.00           C
ATOM   4756  O   SER A 301      21.673  81.805  66.290  1.00  0.00           O
ATOM   4757  N   SER A 302      20.053  82.485  64.890  1.00  0.00           N
ATOM   4759  CA  SER A 302      20.253  83.915  65.010  1.00  0.00           C
ATOM   4761  CB  SER A 302      19.663  84.635  63.780  1.00  0.00           C
ATOM   4764  OG  SER A 302      18.273  84.375  63.560  1.00  0.00           O
ATOM   4766  C   SER A 302      19.493  84.515  66.160  1.00  0.00           C
ATOM   4767  O   SER A 302      19.563  85.715  66.450  1.00  0.00           O
ATOM   4768  N   ASP A 303      18.753  83.645  66.870  1.00  0.00           N
ATOM   4770  CA  ASP A 303      18.193  83.975  68.140  1.00  0.00           C
ATOM   4772  CB  ASP A 303      16.683  84.385  68.040  1.00  0.00           C
ATOM   4775  CG  ASP A 303      15.623  83.305  68.260  1.00  0.00           C
ATOM   4776  OD1 ASP A 303      15.863  82.095  67.980  1.00  0.00           O
ATOM   4777  OD2 ASP A 303      14.533  83.655  68.770  1.00  0.00           O
ATOM   4778  C   ASP A 303      18.463  82.825  69.080  1.00  0.00           C
ATOM   4779  O   ASP A 303      18.843  81.715  68.710  1.00  0.00           O
ATOM   4780  N   LEU A 304      18.293  83.115  70.370  1.00  0.00           N
ATOM   4782  CA  LEU A 304      18.413  82.115  71.390  1.00  0.00           C
ATOM   4784  CB  LEU A 304      18.743  82.815  72.730  1.00  0.00           C
ATOM   4787  CG  LEU A 304      19.743  82.065  73.620  1.00  0.00           C
ATOM   4789  CD1 LEU A 304      21.133  81.925  72.980  1.00  0.00           C
ATOM   4793  CD2 LEU A 304      19.883  82.785  74.970  1.00  0.00           C
ATOM   4797  C   LEU A 304      17.143  81.275  71.520  1.00  0.00           C
ATOM   4798  O   LEU A 304      17.173  80.215  72.130  1.00  0.00           O
ATOM   4799  N   SER A 305      15.973  81.685  70.970  1.00  0.00           N
ATOM   4801  CA  SER A 305      14.723  80.975  71.240  1.00  0.00           C
ATOM   4803  CB  SER A 305      13.413  81.815  71.050  1.00  0.00           C
ATOM   4806  OG  SER A 305      12.913  81.915  69.720  1.00  0.00           O
ATOM   4808  C   SER A 305      14.643  79.705  70.430  1.00  0.00           C
ATOM   4809  O   SER A 305      14.163  78.665  70.890  1.00  0.00           O
ATOM   4810  N   SER A 306      15.193  79.725  69.220  1.00  0.00           N
ATOM   4812  CA  SER A 306      15.093  78.615  68.300  1.00  0.00           C
ATOM   4814  CB  SER A 306      14.643  79.105  66.900  1.00  0.00           C
ATOM   4817  OG  SER A 306      15.533  80.075  66.350  1.00  0.00           O
ATOM   4819  C   SER A 306      16.353  77.785  68.220  1.00  0.00           C
ATOM   4820  O   SER A 306      16.443  76.835  67.460  1.00  0.00           O
ATOM   4821  N   LEU A 307      17.363  78.095  69.080  1.00  0.00           N
ATOM   4823  CA  LEU A 307      18.723  77.555  69.000  1.00  0.00           C
ATOM   4825  CB  LEU A 307      19.553  78.175  70.150  1.00  0.00           C
ATOM   4828  CG  LEU A 307      21.063  78.395  69.900  1.00  0.00           C
ATOM   4830  CD1 LEU A 307      21.803  78.415  71.250  1.00  0.00           C
ATOM   4834  CD2 LEU A 307      21.753  77.385  68.970  1.00  0.00           C
ATOM   4838  C   LEU A 307      18.803  76.025  69.100  1.00  0.00           C
ATOM   4839  O   LEU A 307      19.553  75.335  68.420  1.00  0.00           O
ATOM   4840  N   PHE A 308      17.973  75.445  69.970  1.00  0.00           N
ATOM   4842  CA  PHE A 308      17.903  74.025  70.230  1.00  0.00           C
ATOM   4844  CB  PHE A 308      17.823  73.805  71.760  1.00  0.00           C
ATOM   4847  CG  PHE A 308      19.043  74.315  72.460  1.00  0.00           C
ATOM   4848  CD1 PHE A 308      20.273  73.655  72.300  1.00  0.00           C
ATOM   4850  CE1 PHE A 308      21.403  74.045  73.020  1.00  0.00           C
ATOM   4852  CZ  PHE A 308      21.323  75.135  73.900  1.00  0.00           C
ATOM   4854  CD2 PHE A 308      18.973  75.405  73.350  1.00  0.00           C
ATOM   4856  CE2 PHE A 308      20.113  75.805  74.070  1.00  0.00           C
ATOM   4858  C   PHE A 308      16.673  73.405  69.580  1.00  0.00           C
ATOM   4859  O   PHE A 308      16.213  72.335  69.970  1.00  0.00           O
ATOM   4860  N   ASN A 309      16.083  74.085  68.570  1.00  0.00           N
ATOM   4862  CA  ASN A 309      15.073  73.455  67.740  1.00  0.00           C
ATOM   4864  CB  ASN A 309      14.243  74.495  66.930  1.00  0.00           C
ATOM   4867  CG  ASN A 309      13.363  75.395  67.800  1.00  0.00           C
ATOM   4868  OD1 ASN A 309      12.933  76.475  67.380  1.00  0.00           O
ATOM   4869  ND2 ASN A 309      13.113  75.005  69.070  1.00  0.00           N
ATOM   4872  C   ASN A 309      15.673  72.435  66.780  1.00  0.00           C
ATOM   4873  O   ASN A 309      16.733  72.635  66.190  1.00  0.00           O
ATOM   4874  N   ALA A 310      14.943  71.335  66.570  1.00  0.00           N
ATOM   4876  CA  ALA A 310      15.223  70.245  65.660  1.00  0.00           C
ATOM   4878  CB  ALA A 310      14.013  69.285  65.720  1.00  0.00           C
ATOM   4882  C   ALA A 310      15.443  70.675  64.210  1.00  0.00           C
ATOM   4883  O   ALA A 310      16.303  70.145  63.500  1.00  0.00           O
ATOM   4884  N   SER A 311      14.673  71.685  63.770  1.00  0.00           N
ATOM   4886  CA  SER A 311      14.823  72.415  62.520  1.00  0.00           C
ATOM   4888  CB  SER A 311      13.773  73.545  62.430  1.00  0.00           C
ATOM   4891  OG  SER A 311      12.443  73.065  62.630  1.00  0.00           O
ATOM   4893  C   SER A 311      16.183  73.065  62.360  1.00  0.00           C
ATOM   4894  O   SER A 311      16.703  73.155  61.250  1.00  0.00           O
ATOM   4895  N   SER A 312      16.803  73.545  63.450  1.00  0.00           N
ATOM   4897  CA  SER A 312      18.043  74.305  63.430  1.00  0.00           C
ATOM   4899  CB  SER A 312      18.143  75.315  64.610  1.00  0.00           C
ATOM   4902  OG  SER A 312      17.083  76.265  64.580  1.00  0.00           O
ATOM   4904  C   SER A 312      19.243  73.405  63.620  1.00  0.00           C
ATOM   4905  O   SER A 312      20.373  73.885  63.720  1.00  0.00           O
ATOM   4906  N   GLY A 313      19.053  72.075  63.640  1.00  0.00           N
ATOM   4908  CA  GLY A 313      20.113  71.085  63.880  1.00  0.00           C
ATOM   4911  C   GLY A 313      20.603  70.375  62.650  1.00  0.00           C
ATOM   4912  O   GLY A 313      19.883  70.205  61.660  1.00  0.00           O
ATOM   4913  N   MET A 314      21.863  69.905  62.690  1.00  0.00           N
ATOM   4915  CA  MET A 314      22.553  69.295  61.570  1.00  0.00           C
ATOM   4917  CB  MET A 314      23.643  70.215  60.950  1.00  0.00           C
ATOM   4920  CG  MET A 314      22.983  71.285  60.090  1.00  0.00           C
ATOM   4923  SD  MET A 314      24.073  72.175  58.970  1.00  0.00           S
ATOM   4924  CE  MET A 314      22.603  72.675  58.020  1.00  0.00           C
ATOM   4928  C   MET A 314      23.233  67.995  61.900  1.00  0.00           C
ATOM   4929  O   MET A 314      23.543  67.705  63.050  1.00  0.00           O
ATOM   4930  N   TRP A 315      23.553  67.205  60.850  1.00  0.00           N
ATOM   4932  CA  TRP A 315      24.493  66.125  61.010  1.00  0.00           C
ATOM   4934  CB  TRP A 315      23.803  64.785  61.380  1.00  0.00           C
ATOM   4937  CG  TRP A 315      23.293  63.915  60.290  1.00  0.00           C
ATOM   4938  CD1 TRP A 315      22.023  63.785  59.790  1.00  0.00           C
ATOM   4940  NE1 TRP A 315      22.053  62.955  58.700  1.00  0.00           N
ATOM   4942  CE2 TRP A 315      23.333  62.555  58.460  1.00  0.00           C
ATOM   4943  CD2 TRP A 315      24.133  63.075  59.500  1.00  0.00           C
ATOM   4944  CE3 TRP A 315      25.483  62.725  59.570  1.00  0.00           C
ATOM   4946  CZ3 TRP A 315      26.033  61.965  58.540  1.00  0.00           C
ATOM   4948  CZ2 TRP A 315      23.873  61.805  57.430  1.00  0.00           C
ATOM   4950  CH2 TRP A 315      25.243  61.535  57.490  1.00  0.00           C
ATOM   4952  C   TRP A 315      25.493  66.025  59.870  1.00  0.00           C
ATOM   4953  O   TRP A 315      25.243  66.355  58.710  1.00  0.00           O
ATOM   4954  N   ASN A 316      26.723  65.645  60.250  1.00  0.00           N
ATOM   4956  CA  ASN A 316      27.933  65.695  59.500  1.00  0.00           C
ATOM   4958  CB  ASN A 316      28.593  67.095  59.700  1.00  0.00           C
ATOM   4961  CG  ASN A 316      30.093  67.155  59.470  1.00  0.00           C
ATOM   4962  OD1 ASN A 316      30.873  67.135  60.420  1.00  0.00           O
ATOM   4963  ND2 ASN A 316      30.513  67.145  58.190  1.00  0.00           N
ATOM   4966  C   ASN A 316      28.833  64.585  60.020  1.00  0.00           C
ATOM   4967  O   ASN A 316      28.873  64.315  61.210  1.00  0.00           O
ATOM   4968  N   PHE A 317      29.593  63.925  59.140  1.00  0.00           N
ATOM   4970  CA  PHE A 317      30.493  62.855  59.510  1.00  0.00           C
ATOM   4972  CB  PHE A 317      29.763  61.505  59.280  1.00  0.00           C
ATOM   4975  CG  PHE A 317      30.643  60.315  59.500  1.00  0.00           C
ATOM   4976  CD1 PHE A 317      30.803  59.785  60.780  1.00  0.00           C
ATOM   4978  CE1 PHE A 317      31.573  58.635  60.980  1.00  0.00           C
ATOM   4980  CZ  PHE A 317      32.183  57.995  59.890  1.00  0.00           C
ATOM   4982  CD2 PHE A 317      31.263  59.675  58.410  1.00  0.00           C
ATOM   4984  CE2 PHE A 317      32.033  58.525  58.610  1.00  0.00           C
ATOM   4986  C   PHE A 317      31.743  63.005  58.660  1.00  0.00           C
ATOM   4987  O   PHE A 317      31.653  63.065  57.440  1.00  0.00           O
ATOM   4988  N   ILE A 318      32.933  63.125  59.280  1.00  0.00           N
ATOM   4990  CA  ILE A 318      34.143  63.495  58.560  1.00  0.00           C
ATOM   4992  CB  ILE A 318      34.623  64.935  58.810  1.00  0.00           C
ATOM   4994  CG2 ILE A 318      35.813  65.255  57.870  1.00  0.00           C
ATOM   4998  CG1 ILE A 318      33.483  65.965  58.640  1.00  0.00           C
ATOM   5001  CD  ILE A 318      33.853  67.305  59.280  1.00  0.00           C
ATOM   5005  C   ILE A 318      35.283  62.575  58.940  1.00  0.00           C
ATOM   5006  O   ILE A 318      35.873  62.695  60.010  1.00  0.00           O
ATOM   5007  N   PRO A 319      35.693  61.675  58.080  1.00  0.00           N
ATOM   5008  CD  PRO A 319      34.823  61.005  57.120  1.00  0.00           C
ATOM   5011  CA  PRO A 319      37.003  61.055  58.170  1.00  0.00           C
ATOM   5013  CB  PRO A 319      36.833  59.745  57.400  1.00  0.00           C
ATOM   5016  CG  PRO A 319      35.323  59.565  57.190  1.00  0.00           C
ATOM   5019  C   PRO A 319      38.023  61.955  57.510  1.00  0.00           C
ATOM   5020  O   PRO A 319      37.733  62.545  56.470  1.00  0.00           O
ATOM   5021  N   LYS A 320      39.233  62.085  58.090  1.00  0.00           N
ATOM   5023  CA  LYS A 320      40.313  62.825  57.470  1.00  0.00           C
ATOM   5025  CB  LYS A 320      40.643  64.125  58.260  1.00  0.00           C
ATOM   5028  CG  LYS A 320      41.723  64.995  57.590  1.00  0.00           C
ATOM   5031  CD  LYS A 320      42.283  66.205  58.370  1.00  0.00           C
ATOM   5034  CE  LYS A 320      43.243  66.975  57.450  1.00  0.00           C
ATOM   5037  NZ  LYS A 320      44.293  67.765  58.120  1.00  0.00           N
ATOM   5041  C   LYS A 320      41.513  61.905  57.380  1.00  0.00           C
ATOM   5042  O   LYS A 320      41.683  60.975  58.160  1.00  0.00           O
ATOM   5043  N   ILE A 321      42.403  62.135  56.390  1.00  0.00           N
ATOM   5045  CA  ILE A 321      43.663  61.425  56.330  1.00  0.00           C
ATOM   5047  CB  ILE A 321      43.523  60.125  55.540  1.00  0.00           C
ATOM   5049  CG2 ILE A 321      42.633  60.335  54.300  1.00  0.00           C
ATOM   5053  CG1 ILE A 321      44.883  59.435  55.250  1.00  0.00           C
ATOM   5056  CD  ILE A 321      44.723  58.015  54.700  1.00  0.00           C
ATOM   5060  C   ILE A 321      44.763  62.385  55.870  1.00  0.00           C
ATOM   5061  O   ILE A 321      44.583  63.155  54.920  1.00  0.00           O
ATOM   5062  N   GLU A 322      45.903  62.425  56.600  1.00  0.00           N
ATOM   5064  CA  GLU A 322      47.003  63.375  56.430  1.00  0.00           C
ATOM   5066  CB  GLU A 322      47.343  64.095  57.770  1.00  0.00           C
ATOM   5069  CG  GLU A 322      46.163  64.935  58.300  1.00  0.00           C
ATOM   5072  CD  GLU A 322      46.463  65.775  59.530  1.00  0.00           C
ATOM   5073  OE1 GLU A 322      47.613  65.875  60.000  1.00  0.00           O
ATOM   5074  OE2 GLU A 322      45.483  66.425  60.020  1.00  0.00           O
ATOM   5075  C   GLU A 322      48.233  62.625  55.960  1.00  0.00           C
ATOM   5076  O   GLU A 322      48.313  61.425  56.160  1.00  0.00           O
ATOM   5077  N   ILE A 323      49.223  63.285  55.290  1.00  0.00           N
ATOM   5079  CA  ILE A 323      50.393  62.575  54.750  1.00  0.00           C
ATOM   5081  CB  ILE A 323      50.353  62.305  53.230  1.00  0.00           C
ATOM   5083  CG2 ILE A 323      51.413  61.225  52.900  1.00  0.00           C
ATOM   5087  CG1 ILE A 323      48.973  61.855  52.700  1.00  0.00           C
ATOM   5090  CD  ILE A 323      48.043  63.025  52.360  1.00  0.00           C
ATOM   5094  C   ILE A 323      51.683  63.365  54.980  1.00  0.00           C
ATOM   5095  O   ILE A 323      51.773  64.495  54.490  1.00  0.00           O
ATOM   5096  N   PRO A 324      52.723  62.865  55.650  1.00  0.00           N
ATOM   5097  CD  PRO A 324      52.643  61.775  56.610  1.00  0.00           C
ATOM   5100  CA  PRO A 324      54.073  63.395  55.530  1.00  0.00           C
ATOM   5102  CB  PRO A 324      54.883  62.575  56.550  1.00  0.00           C
ATOM   5105  CG  PRO A 324      53.833  62.035  57.530  1.00  0.00           C
ATOM   5108  C   PRO A 324      54.643  63.285  54.110  1.00  0.00           C
ATOM   5109  O   PRO A 324      54.823  62.175  53.630  1.00  0.00           O
ATOM   5110  N   ILE A 325      54.963  64.385  53.410  1.00  0.00           N
ATOM   5112  CA  ILE A 325      55.483  64.285  52.040  1.00  0.00           C
ATOM   5114  CB  ILE A 325      54.743  65.255  51.110  1.00  0.00           C
ATOM   5116  CG2 ILE A 325      55.323  65.175  49.670  1.00  0.00           C
ATOM   5120  CG1 ILE A 325      53.223  64.995  51.100  1.00  0.00           C
ATOM   5123  CD  ILE A 325      52.833  63.575  50.690  1.00  0.00           C
ATOM   5127  C   ILE A 325      56.963  64.585  51.980  1.00  0.00           C
ATOM   5128  O   ILE A 325      57.713  64.075  51.160  1.00  0.00           O
ATOM   5129  N   PHE A 326      57.443  65.475  52.850  1.00  0.00           N
ATOM   5131  CA  PHE A 326      58.763  66.035  52.650  1.00  0.00           C
ATOM   5133  CB  PHE A 326      58.623  67.435  51.950  1.00  0.00           C
ATOM   5136  CG  PHE A 326      59.903  68.225  51.830  1.00  0.00           C
ATOM   5137  CD1 PHE A 326      61.083  67.605  51.380  1.00  0.00           C
ATOM   5139  CE1 PHE A 326      62.273  68.345  51.240  1.00  0.00           C
ATOM   5141  CZ  PHE A 326      62.283  69.705  51.580  1.00  0.00           C
ATOM   5143  CD2 PHE A 326      59.933  69.595  52.130  1.00  0.00           C
ATOM   5145  CE2 PHE A 326      61.123  70.335  52.010  1.00  0.00           C
ATOM   5147  C   PHE A 326      59.443  66.085  53.990  1.00  0.00           C
ATOM   5148  O   PHE A 326      60.303  65.275  54.330  1.00  0.00           O
ATOM   5149  N   ASN A 327      59.043  67.075  54.800  1.00  0.00           N
ATOM   5151  CA  ASN A 327      59.433  67.235  56.180  1.00  0.00           C
ATOM   5153  CB  ASN A 327      58.983  66.035  57.070  1.00  0.00           C
ATOM   5156  CG  ASN A 327      57.463  65.945  57.030  1.00  0.00           C
ATOM   5157  OD1 ASN A 327      56.893  65.325  56.130  1.00  0.00           O
ATOM   5158  ND2 ASN A 327      56.773  66.565  58.010  1.00  0.00           N
ATOM   5161  C   ASN A 327      60.873  67.615  56.400  1.00  0.00           C
ATOM   5162  O   ASN A 327      61.223  67.845  57.550  1.00  0.00           O
ATOM   5163  N   ALA A 328      61.713  67.715  55.330  1.00  0.00           N
ATOM   5165  CA  ALA A 328      63.123  68.065  55.320  1.00  0.00           C
ATOM   5167  CB  ALA A 328      63.383  69.565  55.110  1.00  0.00           C
ATOM   5171  C   ALA A 328      63.933  67.525  56.480  1.00  0.00           C
ATOM   5172  O   ALA A 328      64.763  68.195  57.070  1.00  0.00           O
ATOM   5173  N   GLY A 329      63.693  66.255  56.860  1.00  0.00           N
ATOM   5175  CA  GLY A 329      64.413  65.655  57.970  1.00  0.00           C
ATOM   5178  C   GLY A 329      63.853  65.875  59.350  1.00  0.00           C
ATOM   5179  O   GLY A 329      64.493  65.435  60.300  1.00  0.00           O
ATOM   5180  N   ARG A 330      62.643  66.475  59.560  1.00  0.00           N
ATOM   5182  CA  ARG A 330      62.013  66.485  60.890  1.00  0.00           C
ATOM   5184  CB  ARG A 330      60.563  67.085  60.890  1.00  0.00           C
ATOM   5187  CG  ARG A 330      60.423  68.615  60.770  1.00  0.00           C
ATOM   5190  CD  ARG A 330      58.943  69.065  60.780  1.00  0.00           C
ATOM   5193  NE  ARG A 330      58.853  70.565  60.850  1.00  0.00           N
ATOM   5195  CZ  ARG A 330      58.323  71.395  59.970  1.00  0.00           C
ATOM   5196  NH1 ARG A 330      57.823  70.945  58.860  1.00  0.00           N
ATOM   5199  NH2 ARG A 330      58.243  72.685  60.240  1.00  0.00           N
ATOM   5202  C   ARG A 330      61.853  65.085  61.460  1.00  0.00           C
ATOM   5203  O   ARG A 330      62.283  64.735  62.560  1.00  0.00           O
ATOM   5204  N   ASN A 331      61.243  64.235  60.620  1.00  0.00           N
ATOM   5206  CA  ASN A 331      60.893  62.875  60.930  1.00  0.00           C
ATOM   5208  CB  ASN A 331      59.993  62.265  59.810  1.00  0.00           C
ATOM   5211  CG  ASN A 331      58.783  63.125  59.460  1.00  0.00           C
ATOM   5212  OD1 ASN A 331      58.523  64.205  59.990  1.00  0.00           O
ATOM   5213  ND2 ASN A 331      57.963  62.625  58.510  1.00  0.00           N
ATOM   5216  C   ASN A 331      62.123  62.005  61.150  1.00  0.00           C
ATOM   5217  O   ASN A 331      62.163  61.195  62.070  1.00  0.00           O
ATOM   5218  N   GLN A 332      63.153  62.185  60.300  1.00  0.00           N
ATOM   5220  CA  GLN A 332      64.353  61.375  60.340  1.00  0.00           C
ATOM   5222  CB  GLN A 332      65.093  61.525  58.990  1.00  0.00           C
ATOM   5225  CG  GLN A 332      66.123  60.405  58.680  1.00  0.00           C
ATOM   5228  CD  GLN A 332      65.503  59.015  58.770  1.00  0.00           C
ATOM   5229  OE1 GLN A 332      65.373  58.485  59.870  1.00  0.00           O
ATOM   5230  NE2 GLN A 332      65.053  58.445  57.640  1.00  0.00           N
ATOM   5233  C   GLN A 332      65.233  61.745  61.530  1.00  0.00           C
ATOM   5234  O   GLN A 332      65.683  60.885  62.270  1.00  0.00           O
ATOM   5235  N   ALA A 333      65.393  63.055  61.820  1.00  0.00           N
ATOM   5237  CA  ALA A 333      66.103  63.505  63.000  1.00  0.00           C
ATOM   5239  CB  ALA A 333      66.233  65.045  63.000  1.00  0.00           C
ATOM   5243  C   ALA A 333      65.453  63.015  64.290  1.00  0.00           C
ATOM   5244  O   ALA A 333      66.113  62.605  65.240  1.00  0.00           O
ATOM   5245  N   ASN A 334      64.113  63.005  64.330  1.00  0.00           N
ATOM   5247  CA  ASN A 334      63.373  62.395  65.420  1.00  0.00           C
ATOM   5249  CB  ASN A 334      61.863  62.685  65.210  1.00  0.00           C
ATOM   5252  CG  ASN A 334      61.133  62.395  66.510  1.00  0.00           C
ATOM   5253  OD1 ASN A 334      60.593  61.305  66.740  1.00  0.00           O
ATOM   5254  ND2 ASN A 334      61.133  63.395  67.420  1.00  0.00           N
ATOM   5257  C   ASN A 334      63.603  60.885  65.610  1.00  0.00           C
ATOM   5258  O   ASN A 334      63.773  60.395  66.730  1.00  0.00           O
ATOM   5259  N   LEU A 335      63.603  60.125  64.500  1.00  0.00           N
ATOM   5261  CA  LEU A 335      63.913  58.715  64.460  1.00  0.00           C
ATOM   5263  CB  LEU A 335      63.553  58.205  63.040  1.00  0.00           C
ATOM   5266  CG  LEU A 335      63.823  56.715  62.760  1.00  0.00           C
ATOM   5268  CD1 LEU A 335      63.073  55.785  63.720  1.00  0.00           C
ATOM   5272  CD2 LEU A 335      63.423  56.385  61.320  1.00  0.00           C
ATOM   5276  C   LEU A 335      65.343  58.365  64.880  1.00  0.00           C
ATOM   5277  O   LEU A 335      65.563  57.485  65.720  1.00  0.00           O
ATOM   5278  N   ASP A 336      66.343  59.145  64.400  1.00  0.00           N
ATOM   5280  CA  ASP A 336      67.723  59.075  64.850  1.00  0.00           C
ATOM   5282  CB  ASP A 336      68.593  60.225  64.240  1.00  0.00           C
ATOM   5285  CG  ASP A 336      68.963  60.065  62.770  1.00  0.00           C
ATOM   5286  OD1 ASP A 336      68.523  59.115  62.080  1.00  0.00           O
ATOM   5287  OD2 ASP A 336      69.773  60.915  62.310  1.00  0.00           O
ATOM   5288  C   ASP A 336      67.813  59.215  66.370  1.00  0.00           C
ATOM   5289  O   ASP A 336      68.403  58.385  67.050  1.00  0.00           O
ATOM   5290  N   ILE A 337      67.123  60.225  66.950  1.00  0.00           N
ATOM   5292  CA  ILE A 337      67.023  60.435  68.390  1.00  0.00           C
ATOM   5294  CB  ILE A 337      66.283  61.735  68.760  1.00  0.00           C
ATOM   5296  CG2 ILE A 337      66.043  61.825  70.290  1.00  0.00           C
ATOM   5300  CG1 ILE A 337      67.063  62.975  68.270  1.00  0.00           C
ATOM   5303  CD  ILE A 337      66.233  64.265  68.260  1.00  0.00           C
ATOM   5307  C   ILE A 337      66.423  59.245  69.120  1.00  0.00           C
ATOM   5308  O   ILE A 337      66.973  58.825  70.140  1.00  0.00           O
ATOM   5309  N   ALA A 338      65.343  58.635  68.620  1.00  0.00           N
ATOM   5311  CA  ALA A 338      64.813  57.405  69.180  1.00  0.00           C
ATOM   5313  CB  ALA A 338      63.493  57.065  68.460  1.00  0.00           C
ATOM   5317  C   ALA A 338      65.753  56.195  69.150  1.00  0.00           C
ATOM   5318  O   ALA A 338      65.983  55.545  70.170  1.00  0.00           O
ATOM   5319  N   GLU A 339      66.353  55.875  67.980  1.00  0.00           N
ATOM   5321  CA  GLU A 339      67.303  54.775  67.820  1.00  0.00           C
ATOM   5323  CB  GLU A 339      67.533  54.415  66.320  1.00  0.00           C
ATOM   5326  CG  GLU A 339      66.223  53.915  65.630  1.00  0.00           C
ATOM   5329  CD  GLU A 339      66.283  52.605  64.840  1.00  0.00           C
ATOM   5330  OE1 GLU A 339      67.173  51.745  65.070  1.00  0.00           O
ATOM   5331  OE2 GLU A 339      65.313  52.375  64.070  1.00  0.00           O
ATOM   5332  C   GLU A 339      68.613  54.945  68.590  1.00  0.00           C
ATOM   5333  O   GLU A 339      69.093  54.015  69.250  1.00  0.00           O
ATOM   5334  N   ILE A 340      69.203  56.165  68.620  1.00  0.00           N
ATOM   5336  CA  ILE A 340      70.323  56.515  69.490  1.00  0.00           C
ATOM   5338  CB  ILE A 340      70.823  57.935  69.230  1.00  0.00           C
ATOM   5340  CG2 ILE A 340      71.773  58.445  70.340  1.00  0.00           C
ATOM   5344  CG1 ILE A 340      71.503  58.025  67.850  1.00  0.00           C
ATOM   5347  CD  ILE A 340      71.553  59.455  67.290  1.00  0.00           C
ATOM   5351  C   ILE A 340      69.993  56.365  70.970  1.00  0.00           C
ATOM   5352  O   ILE A 340      70.753  55.835  71.780  1.00  0.00           O
ATOM   5353  N   ARG A 341      68.793  56.815  71.390  1.00  0.00           N
ATOM   5355  CA  ARG A 341      68.283  56.555  72.720  1.00  0.00           C
ATOM   5357  CB  ARG A 341      67.033  57.395  73.030  1.00  0.00           C
ATOM   5360  CG  ARG A 341      67.343  58.895  73.210  1.00  0.00           C
ATOM   5363  CD  ARG A 341      66.103  59.705  73.580  1.00  0.00           C
ATOM   5366  NE  ARG A 341      66.553  61.115  73.820  1.00  0.00           N
ATOM   5368  CZ  ARG A 341      65.703  62.135  73.910  1.00  0.00           C
ATOM   5369  NH1 ARG A 341      64.413  61.935  74.090  1.00  0.00           N
ATOM   5372  NH2 ARG A 341      66.123  63.385  73.870  1.00  0.00           N
ATOM   5375  C   ARG A 341      68.123  55.085  73.080  1.00  0.00           C
ATOM   5376  O   ARG A 341      68.423  54.675  74.190  1.00  0.00           O
ATOM   5377  N   GLN A 342      67.693  54.225  72.140  1.00  0.00           N
ATOM   5379  CA  GLN A 342      67.773  52.785  72.270  1.00  0.00           C
ATOM   5381  CB  GLN A 342      66.993  52.155  71.110  1.00  0.00           C
ATOM   5384  CG  GLN A 342      66.553  50.675  71.310  1.00  0.00           C
ATOM   5387  CD  GLN A 342      67.293  49.735  70.360  1.00  0.00           C
ATOM   5388  OE1 GLN A 342      68.523  49.765  70.320  1.00  0.00           O
ATOM   5389  NE2 GLN A 342      66.563  48.885  69.600  1.00  0.00           N
ATOM   5392  C   GLN A 342      69.213  52.235  72.400  1.00  0.00           C
ATOM   5393  O   GLN A 342      69.483  51.385  73.250  1.00  0.00           O
ATOM   5394  N   GLN A 343      70.203  52.775  71.640  1.00  0.00           N
ATOM   5396  CA  GLN A 343      71.623  52.505  71.840  1.00  0.00           C
ATOM   5398  CB  GLN A 343      72.543  53.215  70.790  1.00  0.00           C
ATOM   5401  CG  GLN A 343      72.443  52.665  69.350  1.00  0.00           C
ATOM   5404  CD  GLN A 343      73.553  53.155  68.410  1.00  0.00           C
ATOM   5405  OE1 GLN A 343      74.093  54.255  68.510  1.00  0.00           O
ATOM   5406  NE2 GLN A 343      73.943  52.285  67.440  1.00  0.00           N
ATOM   5409  C   GLN A 343      72.133  52.855  73.230  1.00  0.00           C
ATOM   5410  O   GLN A 343      72.833  52.055  73.850  1.00  0.00           O
ATOM   5411  N   GLN A 344      71.753  54.035  73.770  1.00  0.00           N
ATOM   5413  CA  GLN A 344      72.003  54.425  75.150  1.00  0.00           C
ATOM   5415  CB  GLN A 344      71.603  55.905  75.400  1.00  0.00           C
ATOM   5418  CG  GLN A 344      72.403  56.945  74.580  1.00  0.00           C
ATOM   5421  CD  GLN A 344      71.943  58.375  74.860  1.00  0.00           C
ATOM   5422  OE1 GLN A 344      72.513  59.145  75.630  1.00  0.00           O
ATOM   5423  NE2 GLN A 344      70.833  58.775  74.190  1.00  0.00           N
ATOM   5426  C   GLN A 344      71.363  53.495  76.200  1.00  0.00           C
ATOM   5427  O   GLN A 344      72.003  53.095  77.170  1.00  0.00           O
ATOM   5428  N   SER A 345      70.103  53.065  76.000  1.00  0.00           N
ATOM   5430  CA  SER A 345      69.463  52.045  76.830  1.00  0.00           C
ATOM   5432  CB  SER A 345      67.983  51.765  76.470  1.00  0.00           C
ATOM   5435  OG  SER A 345      67.173  52.905  76.720  1.00  0.00           O
ATOM   5437  C   SER A 345      70.153  50.685  76.880  1.00  0.00           C
ATOM   5438  O   SER A 345      70.223  50.045  77.930  1.00  0.00           O
ATOM   5439  N   VAL A 346      70.693  50.205  75.740  1.00  0.00           N
ATOM   5441  CA  VAL A 346      71.563  49.035  75.720  1.00  0.00           C
ATOM   5443  CB  VAL A 346      71.953  48.675  74.280  1.00  0.00           C
ATOM   5445  CG1 VAL A 346      73.063  47.595  74.230  1.00  0.00           C
ATOM   5449  CG2 VAL A 346      70.703  48.185  73.540  1.00  0.00           C
ATOM   5453  C   VAL A 346      72.823  49.235  76.550  1.00  0.00           C
ATOM   5454  O   VAL A 346      73.163  48.435  77.430  1.00  0.00           O
ATOM   5455  N   VAL A 347      73.483  50.395  76.370  1.00  0.00           N
ATOM   5457  CA  VAL A 347      74.663  50.765  77.130  1.00  0.00           C
ATOM   5459  CB  VAL A 347      75.283  52.025  76.540  1.00  0.00           C
ATOM   5461  CG1 VAL A 347      76.413  52.575  77.430  1.00  0.00           C
ATOM   5465  CG2 VAL A 347      75.833  51.695  75.140  1.00  0.00           C
ATOM   5469  C   VAL A 347      74.403  50.885  78.630  1.00  0.00           C
ATOM   5470  O   VAL A 347      75.183  50.375  79.430  1.00  0.00           O
ATOM   5471  N   ASN A 348      73.263  51.475  79.040  1.00  0.00           N
ATOM   5473  CA  ASN A 348      72.813  51.535  80.420  1.00  0.00           C
ATOM   5475  CB  ASN A 348      71.483  52.345  80.450  1.00  0.00           C
ATOM   5478  CG  ASN A 348      70.943  52.685  81.830  1.00  0.00           C
ATOM   5479  OD1 ASN A 348      69.773  52.435  82.150  1.00  0.00           O
ATOM   5480  ND2 ASN A 348      71.783  53.285  82.690  1.00  0.00           N
ATOM   5483  C   ASN A 348      72.653  50.145  81.060  1.00  0.00           C
ATOM   5484  O   ASN A 348      73.123  49.885  82.160  1.00  0.00           O
ATOM   5485  N   TYR A 349      72.033  49.215  80.320  1.00  0.00           N
ATOM   5487  CA  TYR A 349      71.943  47.805  80.670  1.00  0.00           C
ATOM   5489  CB  TYR A 349      70.943  47.135  79.670  1.00  0.00           C
ATOM   5492  CG  TYR A 349      70.793  45.645  79.810  1.00  0.00           C
ATOM   5493  CD1 TYR A 349      71.623  44.775  79.090  1.00  0.00           C
ATOM   5495  CE1 TYR A 349      71.413  43.385  79.150  1.00  0.00           C
ATOM   5497  CZ  TYR A 349      70.393  42.875  79.950  1.00  0.00           C
ATOM   5498  OH  TYR A 349      70.223  41.485  80.100  1.00  0.00           O
ATOM   5500  CD2 TYR A 349      69.743  45.115  80.580  1.00  0.00           C
ATOM   5502  CE2 TYR A 349      69.553  43.735  80.670  1.00  0.00           C
ATOM   5504  C   TYR A 349      73.303  47.095  80.820  1.00  0.00           C
ATOM   5505  O   TYR A 349      73.543  46.435  81.830  1.00  0.00           O
ATOM   5506  N   GLU A 350      74.243  47.315  79.870  1.00  0.00           N
ATOM   5508  CA  GLU A 350      75.633  46.895  79.970  1.00  0.00           C
ATOM   5510  CB  GLU A 350      76.403  47.195  78.630  1.00  0.00           C
ATOM   5513  CG  GLU A 350      75.893  46.395  77.390  1.00  0.00           C
ATOM   5516  CD  GLU A 350      76.403  46.875  76.020  1.00  0.00           C
ATOM   5517  OE1 GLU A 350      76.323  48.095  75.730  1.00  0.00           O
ATOM   5518  OE2 GLU A 350      76.883  46.045  75.200  1.00  0.00           O
ATOM   5519  C   GLU A 350      76.373  47.495  81.190  1.00  0.00           C
ATOM   5520  O   GLU A 350      77.043  46.785  81.940  1.00  0.00           O
ATOM   5521  N   GLN A 351      76.203  48.805  81.480  1.00  0.00           N
ATOM   5523  CA  GLN A 351      76.733  49.495  82.660  1.00  0.00           C
ATOM   5525  CB  GLN A 351      76.343  51.005  82.670  1.00  0.00           C
ATOM   5528  CG  GLN A 351      77.093  51.895  81.650  1.00  0.00           C
ATOM   5531  CD  GLN A 351      76.513  53.305  81.580  1.00  0.00           C
ATOM   5532  OE1 GLN A 351      75.333  53.505  81.870  1.00  0.00           O
ATOM   5533  NE2 GLN A 351      77.323  54.315  81.190  1.00  0.00           N
ATOM   5536  C   GLN A 351      76.283  48.935  84.000  1.00  0.00           C
ATOM   5537  O   GLN A 351      77.093  48.715  84.890  1.00  0.00           O
ATOM   5538  N   LYS A 352      74.973  48.675  84.150  1.00  0.00           N
ATOM   5540  CA  LYS A 352      74.343  48.075  85.320  1.00  0.00           C
ATOM   5542  CB  LYS A 352      72.803  48.125  85.090  1.00  0.00           C
ATOM   5545  CG  LYS A 352      72.043  49.255  85.820  1.00  0.00           C
ATOM   5548  CD  LYS A 352      72.723  50.645  85.780  1.00  0.00           C
ATOM   5551  CE  LYS A 352      71.863  51.715  86.440  1.00  0.00           C
ATOM   5554  NZ  LYS A 352      72.583  52.995  86.570  1.00  0.00           N
ATOM   5558  C   LYS A 352      74.813  46.655  85.690  1.00  0.00           C
ATOM   5559  O   LYS A 352      75.163  46.385  86.840  1.00  0.00           O
ATOM   5560  N   ILE A 353      74.893  45.735  84.700  1.00  0.00           N
ATOM   5562  CA  ILE A 353      75.443  44.395  84.860  1.00  0.00           C
ATOM   5564  CB  ILE A 353      75.113  43.495  83.660  1.00  0.00           C
ATOM   5566  CG2 ILE A 353      75.753  42.095  83.830  1.00  0.00           C
ATOM   5570  CG1 ILE A 353      73.583  43.375  83.460  1.00  0.00           C
ATOM   5573  CD  ILE A 353      73.193  42.665  82.160  1.00  0.00           C
ATOM   5577  C   ILE A 353      76.943  44.375  85.160  1.00  0.00           C
ATOM   5578  O   ILE A 353      77.413  43.645  86.030  1.00  0.00           O
ATOM   5579  N   GLN A 354      77.743  45.205  84.450  1.00  0.00           N
ATOM   5581  CA  GLN A 354      79.153  45.415  84.750  1.00  0.00           C
ATOM   5583  CB  GLN A 354      79.883  46.265  83.670  1.00  0.00           C
ATOM   5586  CG  GLN A 354      80.073  45.515  82.330  1.00  0.00           C
ATOM   5589  CD  GLN A 354      80.963  46.305  81.370  1.00  0.00           C
ATOM   5590  OE1 GLN A 354      81.363  47.445  81.600  1.00  0.00           O
ATOM   5591  NE2 GLN A 354      81.363  45.635  80.260  1.00  0.00           N
ATOM   5594  C   GLN A 354      79.433  45.975  86.140  1.00  0.00           C
ATOM   5595  O   GLN A 354      80.363  45.545  86.820  1.00  0.00           O
ATOM   5596  N   ASN A 355      78.593  46.935  86.600  1.00  0.00           N
ATOM   5598  CA  ASN A 355      78.553  47.365  87.980  1.00  0.00           C
ATOM   5600  CB  ASN A 355      77.563  48.585  88.060  1.00  0.00           C
ATOM   5603  CG  ASN A 355      77.613  49.495  89.300  1.00  0.00           C
ATOM   5604  OD1 ASN A 355      76.643  50.105  89.740  1.00  0.00           O
ATOM   5605  ND2 ASN A 355      78.803  49.555  89.930  1.00  0.00           N
ATOM   5608  C   ASN A 355      78.233  46.205  88.940  1.00  0.00           C
ATOM   5609  O   ASN A 355      78.993  45.935  89.870  1.00  0.00           O
ATOM   5610  N   ALA A 356      77.163  45.445  88.650  1.00  0.00           N
ATOM   5612  CA  ALA A 356      76.643  44.355  89.480  1.00  0.00           C
ATOM   5614  CB  ALA A 356      75.373  43.795  88.820  1.00  0.00           C
ATOM   5618  C   ALA A 356      77.623  43.215  89.700  1.00  0.00           C
ATOM   5619  O   ALA A 356      77.833  42.735  90.810  1.00  0.00           O
ATOM   5620  N   PHE A 357      78.303  42.785  88.620  1.00  0.00           N
ATOM   5622  CA  PHE A 357      79.363  41.805  88.630  1.00  0.00           C
ATOM   5624  CB  PHE A 357      79.813  41.555  87.160  1.00  0.00           C
ATOM   5627  CG  PHE A 357      80.853  40.465  87.040  1.00  0.00           C
ATOM   5628  CD1 PHE A 357      80.443  39.135  86.870  1.00  0.00           C
ATOM   5630  CE1 PHE A 357      81.393  38.105  86.770  1.00  0.00           C
ATOM   5632  CZ  PHE A 357      82.753  38.405  86.840  1.00  0.00           C
ATOM   5634  CD2 PHE A 357      82.223  40.765  87.050  1.00  0.00           C
ATOM   5636  CE2 PHE A 357      83.173  39.735  86.980  1.00  0.00           C
ATOM   5638  C   PHE A 357      80.553  42.215  89.500  1.00  0.00           C
ATOM   5639  O   PHE A 357      81.103  41.395  90.230  1.00  0.00           O
ATOM   5640  N   LYS A 358      80.953  43.505  89.460  1.00  0.00           N
ATOM   5642  CA  LYS A 358      82.003  44.045  90.320  1.00  0.00           C
ATOM   5644  CB  LYS A 358      82.323  45.545  90.030  1.00  0.00           C
ATOM   5647  CG  LYS A 358      83.333  46.215  90.990  1.00  0.00           C
ATOM   5650  CD  LYS A 358      83.313  47.755  90.970  1.00  0.00           C
ATOM   5653  CE  LYS A 358      83.873  48.455  92.230  1.00  0.00           C
ATOM   5656  NZ  LYS A 358      85.163  47.905  92.660  1.00  0.00           N
ATOM   5660  C   LYS A 358      81.653  43.895  91.780  1.00  0.00           C
ATOM   5661  O   LYS A 358      82.453  43.375  92.560  1.00  0.00           O
ATOM   5662  N   GLU A 359      80.413  44.275  92.170  1.00  0.00           N
ATOM   5664  CA  GLU A 359      79.983  44.185  93.550  1.00  0.00           C
ATOM   5666  CB  GLU A 359      78.593  44.805  93.790  1.00  0.00           C
ATOM   5669  CG  GLU A 359      78.633  46.345  93.960  1.00  0.00           C
ATOM   5672  CD  GLU A 359      77.233  46.915  94.130  1.00  0.00           C
ATOM   5673  OE1 GLU A 359      76.243  46.155  93.990  1.00  0.00           O
ATOM   5674  OE2 GLU A 359      77.093  48.145  94.360  1.00  0.00           O
ATOM   5675  C   GLU A 359      80.033  42.765  94.090  1.00  0.00           C
ATOM   5676  O   GLU A 359      80.643  42.555  95.130  1.00  0.00           O
ATOM   5677  N   VAL A 360      79.493  41.775  93.350  1.00  0.00           N
ATOM   5679  CA  VAL A 360      79.653  40.365  93.680  1.00  0.00           C
ATOM   5681  CB  VAL A 360      78.823  39.485  92.750  1.00  0.00           C
ATOM   5683  CG1 VAL A 360      78.983  37.995  93.130  1.00  0.00           C
ATOM   5687  CG2 VAL A 360      77.333  39.845  92.870  1.00  0.00           C
ATOM   5691  C   VAL A 360      81.113  39.905  93.710  1.00  0.00           C
ATOM   5692  O   VAL A 360      81.583  39.325  94.680  1.00  0.00           O
ATOM   5693  N   ALA A 361      81.913  40.225  92.670  1.00  0.00           N
ATOM   5695  CA  ALA A 361      83.303  39.835  92.590  1.00  0.00           C
ATOM   5697  CB  ALA A 361      83.843  40.215  91.200  1.00  0.00           C
ATOM   5701  C   ALA A 361      84.213  40.385  93.690  1.00  0.00           C
ATOM   5702  O   ALA A 361      85.023  39.645  94.260  1.00  0.00           O
ATOM   5703  N   ASP A 362      84.063  41.685  94.050  1.00  0.00           N
ATOM   5705  CA  ASP A 362      84.693  42.295  95.200  1.00  0.00           C
ATOM   5707  CB  ASP A 362      84.293  43.795  95.310  1.00  0.00           C
ATOM   5710  CG  ASP A 362      85.013  44.715  94.340  1.00  0.00           C
ATOM   5711  OD1 ASP A 362      86.143  44.425  93.890  1.00  0.00           O
ATOM   5712  OD2 ASP A 362      84.493  45.845  94.160  1.00  0.00           O
ATOM   5713  C   ASP A 362      84.313  41.615  96.510  1.00  0.00           C
ATOM   5714  O   ASP A 362      85.173  41.305  97.330  1.00  0.00           O
ATOM   5715  N   ALA A 363      83.023  41.345  96.760  1.00  0.00           N
ATOM   5717  CA  ALA A 363      82.573  40.775  98.020  1.00  0.00           C
ATOM   5719  CB  ALA A 363      81.043  40.785  98.090  1.00  0.00           C
ATOM   5723  C   ALA A 363      83.073  39.375  98.300  1.00  0.00           C
ATOM   5724  O   ALA A 363      83.473  39.055  99.410  1.00  0.00           O
ATOM   5725  N   LEU A 364      83.103  38.525  97.260  1.00  0.00           N
ATOM   5727  CA  LEU A 364      83.713  37.215  97.320  1.00  0.00           C
ATOM   5729  CB  LEU A 364      83.523  36.495  95.970  1.00  0.00           C
ATOM   5732  CG  LEU A 364      82.063  36.305  95.510  1.00  0.00           C
ATOM   5734  CD1 LEU A 364      82.043  35.995  94.010  1.00  0.00           C
ATOM   5738  CD2 LEU A 364      81.323  35.225  96.290  1.00  0.00           C
ATOM   5742  C   LEU A 364      85.203  37.255  97.680  1.00  0.00           C
ATOM   5743  O   LEU A 364      85.693  36.495  98.510  1.00  0.00           O
ATOM   5744  N   ALA A 365      85.963  38.205  97.090  1.00  0.00           N
ATOM   5746  CA  ALA A 365      87.333  38.455  97.480  1.00  0.00           C
ATOM   5748  CB  ALA A 365      87.923  39.505  96.530  1.00  0.00           C
ATOM   5752  C   ALA A 365      87.493  38.945  98.920  1.00  0.00           C
ATOM   5753  O   ALA A 365      88.373  38.485  99.670  1.00  0.00           O
ATOM   5754  N   LEU A 366      86.653  39.905  99.330  1.00  0.00           N
ATOM   5756  CA  LEU A 366      86.663  40.485 100.660  1.00  0.00           C
ATOM   5758  CB  LEU A 366      85.763  41.745 100.690  1.00  0.00           C
ATOM   5761  CG  LEU A 366      86.373  43.035 101.290  1.00  0.00           C
ATOM   5763  CD1 LEU A 366      87.803  43.325 100.820  1.00  0.00           C
ATOM   5767  CD2 LEU A 366      85.473  44.235 100.950  1.00  0.00           C
ATOM   5771  C   LEU A 366      86.313  39.475 101.740  1.00  0.00           C
ATOM   5772  O   LEU A 366      86.973  39.465 102.780  1.00  0.00           O
ATOM   5773  N   ARG A 367      85.343  38.565 101.500  1.00  0.00           N
ATOM   5775  CA  ARG A 367      85.013  37.475 102.390  1.00  0.00           C
ATOM   5777  CB  ARG A 367      83.873  36.595 101.770  1.00  0.00           C
ATOM   5780  CG  ARG A 367      83.733  35.155 102.320  1.00  0.00           C
ATOM   5783  CD  ARG A 367      82.703  34.305 101.570  1.00  0.00           C
ATOM   5786  NE  ARG A 367      81.323  34.615 102.070  1.00  0.00           N
ATOM   5788  CZ  ARG A 367      80.303  33.835 101.800  1.00  0.00           C
ATOM   5789  NH1 ARG A 367      80.343  32.925 100.860  1.00  0.00           N
ATOM   5792  NH2 ARG A 367      79.173  33.985 102.460  1.00  0.00           N
ATOM   5795  C   ARG A 367      86.203  36.595 102.730  1.00  0.00           C
ATOM   5796  O   ARG A 367      86.523  36.345 103.890  1.00  0.00           O
ATOM   5797  N   GLN A 368      86.943  36.175 101.690  1.00  0.00           N
ATOM   5799  CA  GLN A 368      88.183  35.435 101.850  1.00  0.00           C
ATOM   5801  CB  GLN A 368      88.763  34.985 100.480  1.00  0.00           C
ATOM   5804  CG  GLN A 368      89.993  34.045 100.560  1.00  0.00           C
ATOM   5807  CD  GLN A 368      89.643  32.735 101.260  1.00  0.00           C
ATOM   5808  OE1 GLN A 368      88.853  31.955 100.730  1.00  0.00           O
ATOM   5809  NE2 GLN A 368      90.213  32.485 102.460  1.00  0.00           N
ATOM   5812  C   GLN A 368      89.253  36.245 102.570  1.00  0.00           C
ATOM   5813  O   GLN A 368      89.853  35.775 103.530  1.00  0.00           O
ATOM   5814  N   SER A 369      89.473  37.515 102.160  1.00  0.00           N
ATOM   5816  CA  SER A 369      90.503  38.365 102.760  1.00  0.00           C
ATOM   5818  CB  SER A 369      90.653  39.695 101.970  1.00  0.00           C
ATOM   5821  OG  SER A 369      91.773  40.475 102.390  1.00  0.00           O
ATOM   5823  C   SER A 369      90.253  38.655 104.230  1.00  0.00           C
ATOM   5824  O   SER A 369      91.133  38.465 105.060  1.00  0.00           O
ATOM   5825  N   LEU A 370      89.013  39.025 104.580  1.00  0.00           N
ATOM   5827  CA  LEU A 370      88.533  39.245 105.940  1.00  0.00           C
ATOM   5829  CB  LEU A 370      87.103  39.865 105.920  1.00  0.00           C
ATOM   5832  CG  LEU A 370      87.043  41.345 105.470  1.00  0.00           C
ATOM   5834  CD1 LEU A 370      85.593  41.745 105.120  1.00  0.00           C
ATOM   5838  CD2 LEU A 370      87.583  42.265 106.560  1.00  0.00           C
ATOM   5842  C   LEU A 370      88.583  38.015 106.830  1.00  0.00           C
ATOM   5843  O   LEU A 370      88.983  38.125 107.990  1.00  0.00           O
ATOM   5844  N   ASN A 371      88.223  36.795 106.330  1.00  0.00           N
ATOM   5846  CA  ASN A 371      88.383  35.555 107.080  1.00  0.00           C
ATOM   5848  CB  ASN A 371      87.913  34.315 106.270  1.00  0.00           C
ATOM   5851  CG  ASN A 371      86.403  34.185 106.190  1.00  0.00           C
ATOM   5852  OD1 ASN A 371      85.823  33.585 105.290  1.00  0.00           O
ATOM   5853  ND2 ASN A 371      85.703  34.725 107.210  1.00  0.00           N
ATOM   5856  C   ASN A 371      89.823  35.285 107.450  1.00  0.00           C
ATOM   5857  O   ASN A 371      90.173  35.005 108.600  1.00  0.00           O
ATOM   5858  N   ASP A 372      90.713  35.425 106.460  1.00  0.00           N
ATOM   5860  CA  ASP A 372      92.123  35.295 106.670  1.00  0.00           C
ATOM   5862  CB  ASP A 372      92.823  35.225 105.290  1.00  0.00           C
ATOM   5865  CG  ASP A 372      92.393  33.955 104.550  1.00  0.00           C
ATOM   5866  OD1 ASP A 372      91.993  32.955 105.210  1.00  0.00           O
ATOM   5867  OD2 ASP A 372      92.563  33.905 103.310  1.00  0.00           O
ATOM   5868  C   ASP A 372      92.693  36.355 107.630  1.00  0.00           C
ATOM   5869  O   ASP A 372      93.443  36.025 108.540  1.00  0.00           O
ATOM   5870  N   GLN A 373      92.273  37.635 107.500  1.00  0.00           N
ATOM   5872  CA  GLN A 373      92.623  38.665 108.480  1.00  0.00           C
ATOM   5874  CB  GLN A 373      92.053  40.065 108.100  1.00  0.00           C
ATOM   5877  CG  GLN A 373      92.733  40.765 106.900  1.00  0.00           C
ATOM   5880  CD  GLN A 373      92.103  42.135 106.660  1.00  0.00           C
ATOM   5881  OE1 GLN A 373      91.133  42.315 105.910  1.00  0.00           O
ATOM   5882  NE2 GLN A 373      92.643  43.175 107.340  1.00  0.00           N
ATOM   5885  C   GLN A 373      92.173  38.365 109.900  1.00  0.00           C
ATOM   5886  O   GLN A 373      92.953  38.415 110.840  1.00  0.00           O
ATOM   5887  N   ILE A 374      90.893  37.985 110.100  1.00  0.00           N
ATOM   5889  CA  ILE A 374      90.353  37.645 111.420  1.00  0.00           C
ATOM   5891  CB  ILE A 374      88.843  37.425 111.320  1.00  0.00           C
ATOM   5893  CG2 ILE A 374      88.263  36.715 112.570  1.00  0.00           C
ATOM   5897  CG1 ILE A 374      88.113  38.765 111.050  1.00  0.00           C
ATOM   5900  CD  ILE A 374      86.673  38.595 110.560  1.00  0.00           C
ATOM   5904  C   ILE A 374      91.063  36.475 112.090  1.00  0.00           C
ATOM   5905  O   ILE A 374      91.453  36.535 113.250  1.00  0.00           O
ATOM   5906  N   SER A 375      91.313  35.385 111.330  1.00  0.00           N
ATOM   5908  CA  SER A 375      92.023  34.205 111.830  1.00  0.00           C
ATOM   5910  CB  SER A 375      92.033  33.075 110.750  1.00  0.00           C
ATOM   5913  OG  SER A 375      92.783  31.915 111.120  1.00  0.00           O
ATOM   5915  C   SER A 375      93.443  34.505 112.290  1.00  0.00           C
ATOM   5916  O   SER A 375      93.903  34.045 113.340  1.00  0.00           O
ATOM   5917  N   ALA A 376      94.173  35.305 111.490  1.00  0.00           N
ATOM   5919  CA  ALA A 376      95.483  35.835 111.840  1.00  0.00           C
ATOM   5921  CB  ALA A 376      96.093  36.545 110.620  1.00  0.00           C
ATOM   5925  C   ALA A 376      95.483  36.775 113.050  1.00  0.00           C
ATOM   5926  O   ALA A 376      96.273  36.625 113.980  1.00  0.00           O
ATOM   5927  N   GLN A 377      94.553  37.755 113.080  1.00  0.00           N
ATOM   5929  CA  GLN A 377      94.393  38.735 114.140  1.00  0.00           C
ATOM   5931  CB  GLN A 377      93.303  39.765 113.730  1.00  0.00           C
ATOM   5934  CG  GLN A 377      93.413  41.145 114.420  1.00  0.00           C
ATOM   5937  CD  GLN A 377      94.563  41.975 113.830  1.00  0.00           C
ATOM   5938  OE1 GLN A 377      94.683  42.105 112.610  1.00  0.00           O
ATOM   5939  NE2 GLN A 377      95.383  42.595 114.700  1.00  0.00           N
ATOM   5942  C   GLN A 377      94.003  38.085 115.480  1.00  0.00           C
ATOM   5943  O   GLN A 377      94.453  38.505 116.550  1.00  0.00           O
ATOM   5944  N   GLN A 378      93.173  37.035 115.450  1.00  0.00           N
ATOM   5946  CA  GLN A 378      92.903  36.155 116.590  1.00  0.00           C
ATOM   5948  CB  GLN A 378      91.823  35.125 116.220  1.00  0.00           C
ATOM   5951  CG  GLN A 378      90.423  35.755 116.090  1.00  0.00           C
ATOM   5954  CD  GLN A 378      89.463  34.805 115.380  1.00  0.00           C
ATOM   5955  OE1 GLN A 378      89.823  33.925 114.600  1.00  0.00           O
ATOM   5956  NE2 GLN A 378      88.153  34.985 115.650  1.00  0.00           N
ATOM   5959  C   GLN A 378      94.113  35.415 117.150  1.00  0.00           C
ATOM   5960  O   GLN A 378      94.343  35.385 118.360  1.00  0.00           O
ATOM   5961  N   ARG A 379      94.973  34.835 116.280  1.00  0.00           N
ATOM   5963  CA  ARG A 379      96.253  34.265 116.660  1.00  0.00           C
ATOM   5965  CB  ARG A 379      96.883  33.525 115.450  1.00  0.00           C
ATOM   5968  CG  ARG A 379      96.243  32.135 115.280  1.00  0.00           C
ATOM   5971  CD  ARG A 379      96.693  31.365 114.030  1.00  0.00           C
ATOM   5974  NE  ARG A 379      95.953  31.945 112.860  1.00  0.00           N
ATOM   5976  CZ  ARG A 379      96.423  31.995 111.620  1.00  0.00           C
ATOM   5977  NH1 ARG A 379      97.673  31.735 111.340  1.00  0.00           N
ATOM   5980  NH2 ARG A 379      95.603  32.335 110.660  1.00  0.00           N
ATOM   5983  C   ARG A 379      97.243  35.255 117.260  1.00  0.00           C
ATOM   5984  O   ARG A 379      97.863  35.005 118.290  1.00  0.00           O
ATOM   5985  N   TYR A 380      97.363  36.445 116.640  1.00  0.00           N
ATOM   5987  CA  TYR A 380      98.083  37.575 117.180  1.00  0.00           C
ATOM   5989  CB  TYR A 380      98.093  38.685 116.100  1.00  0.00           C
ATOM   5992  CG  TYR A 380      98.853  39.925 116.490  1.00  0.00           C
ATOM   5993  CD1 TYR A 380     100.133  39.825 117.050  1.00  0.00           C
ATOM   5995  CE1 TYR A 380     100.863  40.975 117.400  1.00  0.00           C
ATOM   5997  CZ  TYR A 380     100.303  42.235 117.180  1.00  0.00           C
ATOM   5998  OH  TYR A 380     101.013  43.405 117.510  1.00  0.00           O
ATOM   6000  CD2 TYR A 380      98.323  41.205 116.250  1.00  0.00           C
ATOM   6002  CE2 TYR A 380      99.043  42.345 116.590  1.00  0.00           C
ATOM   6004  C   TYR A 380      97.533  38.065 118.520  1.00  0.00           C
ATOM   6005  O   TYR A 380      98.293  38.365 119.450  1.00  0.00           O
ATOM   6006  N   LEU A 381      96.203  38.125 118.700  1.00  0.00           N
ATOM   6008  CA  LEU A 381      95.583  38.465 119.970  1.00  0.00           C
ATOM   6010  CB  LEU A 381      94.033  38.495 119.860  1.00  0.00           C
ATOM   6013  CG  LEU A 381      93.283  38.825 121.160  1.00  0.00           C
ATOM   6015  CD1 LEU A 381      93.563  40.255 121.640  1.00  0.00           C
ATOM   6019  CD2 LEU A 381      91.783  38.615 120.970  1.00  0.00           C
ATOM   6023  C   LEU A 381      95.973  37.525 121.100  1.00  0.00           C
ATOM   6024  O   LEU A 381      96.393  37.985 122.160  1.00  0.00           O
ATOM   6025  N   ALA A 382      95.923  36.205 120.870  1.00  0.00           N
ATOM   6027  CA  ALA A 382      96.373  35.195 121.810  1.00  0.00           C
ATOM   6029  CB  ALA A 382      96.103  33.805 121.190  1.00  0.00           C
ATOM   6033  C   ALA A 382      97.843  35.335 122.190  1.00  0.00           C
ATOM   6034  O   ALA A 382      98.223  35.215 123.350  1.00  0.00           O
ATOM   6035  N   SER A 383      98.723  35.645 121.210  1.00  0.00           N
ATOM   6037  CA  SER A 383     100.143  35.865 121.450  1.00  0.00           C
ATOM   6039  CB  SER A 383     100.913  35.935 120.110  1.00  0.00           C
ATOM   6042  OG  SER A 383     102.323  35.835 120.330  1.00  0.00           O
ATOM   6044  C   SER A 383     100.453  37.105 122.290  1.00  0.00           C
ATOM   6045  O   SER A 383     101.343  37.095 123.150  1.00  0.00           O
ATOM   6046  N   LEU A 384      99.713  38.205 122.070  1.00  0.00           N
ATOM   6048  CA  LEU A 384      99.743  39.385 122.910  1.00  0.00           C
ATOM   6050  CB  LEU A 384      98.873  40.495 122.270  1.00  0.00           C
ATOM   6053  CG  LEU A 384      99.463  41.065 120.970  1.00  0.00           C
ATOM   6055  CD1 LEU A 384      98.423  41.925 120.250  1.00  0.00           C
ATOM   6059  CD2 LEU A 384     100.743  41.865 121.230  1.00  0.00           C
ATOM   6063  C   LEU A 384      99.333  39.155 124.360  1.00  0.00           C
ATOM   6064  O   LEU A 384      99.943  39.685 125.280  1.00  0.00           O
ATOM   6065  N   GLN A 385      98.293  38.325 124.610  1.00  0.00           N
ATOM   6067  CA  GLN A 385      97.893  37.925 125.940  1.00  0.00           C
ATOM   6069  CB  GLN A 385      96.573  37.105 125.910  1.00  0.00           C
ATOM   6072  CG  GLN A 385      95.333  37.935 125.500  1.00  0.00           C
ATOM   6075  CD  GLN A 385      94.103  37.035 125.390  1.00  0.00           C
ATOM   6076  OE1 GLN A 385      94.213  35.815 125.320  1.00  0.00           O
ATOM   6077  NE2 GLN A 385      92.893  37.645 125.360  1.00  0.00           N
ATOM   6080  C   GLN A 385      98.963  37.175 126.730  1.00  0.00           C
ATOM   6081  O   GLN A 385      99.273  37.525 127.870  1.00  0.00           O
ATOM   6082  N   ILE A 386      99.633  36.195 126.090  1.00  0.00           N
ATOM   6084  CA  ILE A 386     100.833  35.545 126.600  1.00  0.00           C
ATOM   6086  CB  ILE A 386     101.273  34.395 125.690  1.00  0.00           C
ATOM   6088  CG2 ILE A 386     102.583  33.735 126.180  1.00  0.00           C
ATOM   6092  CG1 ILE A 386     100.143  33.345 125.590  1.00  0.00           C
ATOM   6095  CD  ILE A 386     100.433  32.245 124.570  1.00  0.00           C
ATOM   6099  C   ILE A 386     101.983  36.525 126.810  1.00  0.00           C
ATOM   6100  O   ILE A 386     102.593  36.535 127.880  1.00  0.00           O
ATOM   6101  N   THR A 387     102.253  37.415 125.830  1.00  0.00           N
ATOM   6103  CA  THR A 387     103.323  38.425 125.900  1.00  0.00           C
ATOM   6105  CB  THR A 387     103.433  39.285 124.630  1.00  0.00           C
ATOM   6107  OG1 THR A 387     103.863  38.495 123.530  1.00  0.00           O
ATOM   6109  CG2 THR A 387     104.483  40.405 124.770  1.00  0.00           C
ATOM   6113  C   THR A 387     103.183  39.345 127.090  1.00  0.00           C
ATOM   6114  O   THR A 387     104.133  39.545 127.850  1.00  0.00           O
ATOM   6115  N   LEU A 388     101.963  39.875 127.340  1.00  0.00           N
ATOM   6117  CA  LEU A 388     101.663  40.695 128.500  1.00  0.00           C
ATOM   6119  CB  LEU A 388     100.183  41.165 128.430  1.00  0.00           C
ATOM   6122  CG  LEU A 388      99.693  42.055 129.590  1.00  0.00           C
ATOM   6124  CD1 LEU A 388     100.623  43.255 129.790  1.00  0.00           C
ATOM   6128  CD2 LEU A 388      98.273  42.565 129.350  1.00  0.00           C
ATOM   6132  C   LEU A 388     101.913  39.995 129.830  1.00  0.00           C
ATOM   6133  O   LEU A 388     102.553  40.515 130.740  1.00  0.00           O
ATOM   6134  N   GLN A 389     101.443  38.745 129.950  1.00  0.00           N
ATOM   6136  CA  GLN A 389     101.723  37.885 131.075  1.00  0.00           C
ATOM   6138  CB  GLN A 389     100.873  36.595 131.000  1.00  0.00           C
ATOM   6141  CG  GLN A 389      99.353  36.775 131.215  1.00  0.00           C
ATOM   6144  CD  GLN A 389      99.093  37.845 132.265  1.00  0.00           C
ATOM   6145  OE1 GLN A 389      99.723  37.855 133.325  1.00  0.00           O
ATOM   6146  NE2 GLN A 389      98.183  38.795 131.965  1.00  0.00           N
ATOM   6149  C   GLN A 389     103.173  37.505 131.355  1.00  0.00           C
ATOM   6150  O   GLN A 389     103.603  37.425 132.505  1.00  0.00           O
ATOM   6151  N   ARG A 390     103.973  37.235 130.320  1.00  0.00           N
ATOM   6153  CA  ARG A 390     105.403  37.145 130.480  1.00  0.00           C
ATOM   6155  CB  ARG A 390     106.053  36.555 129.210  1.00  0.00           C
ATOM   6158  CG  ARG A 390     105.613  35.105 128.870  1.00  0.00           C
ATOM   6161  CD  ARG A 390     105.543  34.145 130.080  1.00  0.00           C
ATOM   6164  NE  ARG A 390     105.223  32.765 129.590  1.00  0.00           N
ATOM   6166  CZ  ARG A 390     105.303  31.655 130.300  1.00  0.00           C
ATOM   6167  NH1 ARG A 390     105.773  31.595 131.525  1.00  0.00           N
ATOM   6170  NH2 ARG A 390     104.883  30.535 129.770  1.00  0.00           N
ATOM   6173  C   ARG A 390     106.033  38.455 130.920  1.00  0.00           C
ATOM   6174  O   ARG A 390     106.813  38.485 131.865  1.00  0.00           O
ATOM   6175  N   ALA A 391     105.613  39.585 130.300  1.00  0.00           N
ATOM   6177  CA  ALA A 391     106.093  40.925 130.590  1.00  0.00           C
ATOM   6179  CB  ALA A 391     105.503  41.935 129.580  1.00  0.00           C
ATOM   6183  C   ALA A 391     105.843  41.415 132.005  1.00  0.00           C
ATOM   6184  O   ALA A 391     106.723  41.975 132.635  1.00  0.00           O
ATOM   6185  N   ARG A 392     104.643  41.175 132.575  1.00  0.00           N
ATOM   6187  CA  ARG A 392     104.393  41.495 133.965  1.00  0.00           C
ATOM   6189  CB  ARG A 392     102.933  41.205 134.355  1.00  0.00           C
ATOM   6192  CG  ARG A 392     101.873  42.145 133.755  1.00  0.00           C
ATOM   6195  CD  ARG A 392     100.493  41.895 134.385  1.00  0.00           C
ATOM   6198  NE  ARG A 392      99.423  42.655 133.655  1.00  0.00           N
ATOM   6200  CZ  ARG A 392      99.433  43.965 133.485  1.00  0.00           C
ATOM   6201  NH1 ARG A 392     100.133  44.805 134.205  1.00  0.00           N
ATOM   6204  NH2 ARG A 392      98.613  44.395 132.545  1.00  0.00           N
ATOM   6207  C   ARG A 392     105.323  40.765 134.915  1.00  0.00           C
ATOM   6208  O   ARG A 392     105.863  41.325 135.855  1.00  0.00           O
ATOM   6209  N   ALA A 393     105.543  39.465 134.685  1.00  0.00           N
ATOM   6211  CA  ALA A 393     106.323  38.625 135.555  1.00  0.00           C
ATOM   6213  CB  ALA A 393     106.013  37.185 135.155  1.00  0.00           C
ATOM   6217  C   ALA A 393     107.823  38.945 135.545  1.00  0.00           C
ATOM   6218  O   ALA A 393     108.453  39.015 136.605  1.00  0.00           O
ATOM   6219  N   LEU A 394     108.403  39.215 134.355  1.00  0.00           N
ATOM   6221  CA  LEU A 394     109.723  39.815 134.155  1.00  0.00           C
ATOM   6223  CB  LEU A 394     110.093  39.885 132.645  1.00  0.00           C
ATOM   6226  CG  LEU A 394     110.933  38.725 132.065  1.00  0.00           C
ATOM   6228  CD1 LEU A 394     110.723  37.385 132.765  1.00  0.00           C
ATOM   6232  CD2 LEU A 394     110.693  38.575 130.560  1.00  0.00           C
ATOM   6236  C   LEU A 394     109.863  41.195 134.775  1.00  0.00           C
ATOM   6237  O   LEU A 394     110.863  41.455 135.445  1.00  0.00           O
ATOM   6238  N   TYR A 395     108.873  42.105 134.605  1.00  0.00           N
ATOM   6240  CA  TYR A 395     108.853  43.375 135.295  1.00  0.00           C
ATOM   6242  CB  TYR A 395     107.693  44.265 134.735  1.00  0.00           C
ATOM   6245  CG  TYR A 395     107.373  45.475 135.585  1.00  0.00           C
ATOM   6246  CD1 TYR A 395     108.283  46.545 135.675  1.00  0.00           C
ATOM   6248  CE1 TYR A 395     108.033  47.635 136.525  1.00  0.00           C
ATOM   6250  CZ  TYR A 395     106.863  47.655 137.295  1.00  0.00           C
ATOM   6251  OH  TYR A 395     106.603  48.745 138.145  1.00  0.00           O
ATOM   6253  CD2 TYR A 395     106.193  45.535 136.335  1.00  0.00           C
ATOM   6255  CE2 TYR A 395     105.943  46.615 137.195  1.00  0.00           C
ATOM   6257  C   TYR A 395     108.833  43.265 136.805  1.00  0.00           C
ATOM   6258  O   TYR A 395     109.613  43.895 137.495  1.00  0.00           O
ATOM   6259  N   GLN A 396     107.963  42.395 137.365  1.00  0.00           N
ATOM   6261  CA  GLN A 396     107.763  42.325 138.805  1.00  0.00           C
ATOM   6263  CB  GLN A 396     106.423  41.625 139.115  1.00  0.00           C
ATOM   6266  CG  GLN A 396     105.173  42.445 138.725  1.00  0.00           C
ATOM   6269  CD  GLN A 396     103.903  41.625 138.975  1.00  0.00           C
ATOM   6270  OE1 GLN A 396     103.913  40.555 139.585  1.00  0.00           O
ATOM   6271  NE2 GLN A 396     102.753  42.175 138.535  1.00  0.00           N
ATOM   6274  C   GLN A 396     108.863  41.625 139.575  1.00  0.00           C
ATOM   6275  O   GLN A 396     108.953  41.745 140.785  1.00  0.00           O
ATOM   6276  N   HIS A 397     109.723  40.875 138.875  1.00  0.00           N
ATOM   6278  CA  HIS A 397     110.973  40.395 139.415  1.00  0.00           C
ATOM   6280  CB  HIS A 397     111.193  38.925 139.005  1.00  0.00           C
ATOM   6283  ND1 HIS A 397     108.923  37.775 139.295  1.00  0.00           N
ATOM   6285  CG  HIS A 397     110.213  38.015 139.695  1.00  0.00           C
ATOM   6286  CE1 HIS A 397     108.383  36.905 140.185  1.00  0.00           C
ATOM   6288  NE2 HIS A 397     109.243  36.575 141.125  1.00  0.00           N
ATOM   6289  CD2 HIS A 397     110.413  37.255 140.795  1.00  0.00           C
ATOM   6291  C   HIS A 397     112.143  41.275 138.985  1.00  0.00           C
ATOM   6292  O   HIS A 397     113.303  41.015 139.275  1.00  0.00           O
ATOM   6293  N   GLY A 398     111.873  42.395 138.305  1.00  0.00           N
ATOM   6295  CA  GLY A 398     112.843  43.455 138.085  1.00  0.00           C
ATOM   6298  C   GLY A 398     113.873  43.155 137.035  1.00  0.00           C
ATOM   6299  O   GLY A 398     114.973  43.705 137.075  1.00  0.00           O
ATOM   6300  N   ALA A 399     113.503  42.305 136.065  1.00  0.00           N
ATOM   6302  CA  ALA A 399     114.353  41.895 134.975  1.00  0.00           C
ATOM   6304  CB  ALA A 399     113.933  40.455 134.585  1.00  0.00           C
ATOM   6308  C   ALA A 399     114.193  42.795 133.755  1.00  0.00           C
ATOM   6309  O   ALA A 399     115.053  42.815 132.875  1.00  0.00           O
ATOM   6310  N   VAL A 400     113.093  43.565 133.675  1.00  0.00           N
ATOM   6312  CA  VAL A 400     112.813  44.455 132.555  1.00  0.00           C
ATOM   6314  CB  VAL A 400     111.993  43.835 131.405  1.00  0.00           C
ATOM   6316  CG1 VAL A 400     112.643  42.535 130.870  1.00  0.00           C
ATOM   6320  CG2 VAL A 400     110.523  43.585 131.815  1.00  0.00           C
ATOM   6324  C   VAL A 400     112.103  45.725 133.035  1.00  0.00           C
ATOM   6325  O   VAL A 400     111.533  45.775 134.125  1.00  0.00           O
ATOM   6326  N   SER A 401     112.153  46.795 132.205  1.00  0.00           N
ATOM   6328  CA  SER A 401     111.503  48.085 132.435  1.00  0.00           C
ATOM   6330  CB  SER A 401     112.143  49.265 131.625  1.00  0.00           C
ATOM   6333  OG  SER A 401     111.813  49.305 130.220  1.00  0.00           O
ATOM   6335  C   SER A 401     110.013  48.035 132.125  1.00  0.00           C
ATOM   6336  O   SER A 401     109.573  47.285 131.255  1.00  0.00           O
ATOM   6337  N   TYR A 402     109.203  48.875 132.805  1.00  0.00           N
ATOM   6339  CA  TYR A 402     107.733  48.895 132.755  1.00  0.00           C
ATOM   6341  CB  TYR A 402     107.233  50.005 133.715  1.00  0.00           C
ATOM   6344  CG  TYR A 402     105.753  49.885 133.985  1.00  0.00           C
ATOM   6345  CD1 TYR A 402     105.243  48.705 134.555  1.00  0.00           C
ATOM   6347  CE1 TYR A 402     103.883  48.575 134.835  1.00  0.00           C
ATOM   6349  CZ  TYR A 402     103.013  49.615 134.515  1.00  0.00           C
ATOM   6350  OH  TYR A 402     101.633  49.365 134.485  1.00  0.00           O
ATOM   6352  CD2 TYR A 402     104.873  50.925 133.665  1.00  0.00           C
ATOM   6354  CE2 TYR A 402     103.503  50.795 133.935  1.00  0.00           C
ATOM   6356  C   TYR A 402     107.173  49.095 131.335  1.00  0.00           C
ATOM   6357  O   TYR A 402     106.073  48.675 130.990  1.00  0.00           O
ATOM   6358  N   LEU A 403     108.013  49.625 130.440  1.00  0.00           N
ATOM   6360  CA  LEU A 403     107.783  49.785 129.020  1.00  0.00           C
ATOM   6362  CB  LEU A 403     109.063  50.385 128.420  1.00  0.00           C
ATOM   6365  CG  LEU A 403     108.963  50.845 126.960  1.00  0.00           C
ATOM   6367  CD1 LEU A 403     107.753  51.765 126.750  1.00  0.00           C
ATOM   6371  CD2 LEU A 403     110.273  51.525 126.590  1.00  0.00           C
ATOM   6375  C   LEU A 403     107.433  48.515 128.250  1.00  0.00           C
ATOM   6376  O   LEU A 403     106.643  48.565 127.310  1.00  0.00           O
ATOM   6377  N   GLU A 404     108.003  47.345 128.610  1.00  0.00           N
ATOM   6379  CA  GLU A 404     107.613  46.055 128.080  1.00  0.00           C
ATOM   6381  CB  GLU A 404     108.493  44.945 128.700  1.00  0.00           C
ATOM   6384  CG  GLU A 404     110.013  45.015 128.400  1.00  0.00           C
ATOM   6387  CD  GLU A 404     110.343  44.745 126.950  1.00  0.00           C
ATOM   6388  OE1 GLU A 404     109.413  44.475 126.150  1.00  0.00           O
ATOM   6389  OE2 GLU A 404     111.543  44.835 126.590  1.00  0.00           O
ATOM   6390  C   GLU A 404     106.153  45.645 128.320  1.00  0.00           C
ATOM   6391  O   GLU A 404     105.473  45.195 127.390  1.00  0.00           O
ATOM   6392  N   VAL A 405     105.623  45.835 129.540  1.00  0.00           N
ATOM   6394  CA  VAL A 405     104.213  45.675 129.870  1.00  0.00           C
ATOM   6396  CB  VAL A 405     103.953  45.805 131.385  1.00  0.00           C
ATOM   6398  CG1 VAL A 405     102.463  45.725 131.775  1.00  0.00           C
ATOM   6402  CG2 VAL A 405     104.623  44.645 132.155  1.00  0.00           C
ATOM   6406  C   VAL A 405     103.383  46.665 129.060  1.00  0.00           C
ATOM   6407  O   VAL A 405     102.403  46.275 128.430  1.00  0.00           O
ATOM   6408  N   LEU A 406     103.823  47.935 128.970  1.00  0.00           N
ATOM   6410  CA  LEU A 406     103.143  49.035 128.310  1.00  0.00           C
ATOM   6412  CB  LEU A 406     103.983  50.325 128.520  1.00  0.00           C
ATOM   6415  CG  LEU A 406     103.373  51.655 128.020  1.00  0.00           C
ATOM   6417  CD1 LEU A 406     102.103  52.005 128.780  1.00  0.00           C
ATOM   6421  CD2 LEU A 406     104.383  52.795 128.230  1.00  0.00           C
ATOM   6425  C   LEU A 406     102.933  48.795 126.840  1.00  0.00           C
ATOM   6426  O   LEU A 406     101.883  49.065 126.250  1.00  0.00           O
ATOM   6427  N   ASP A 407     103.963  48.275 126.160  1.00  0.00           N
ATOM   6429  CA  ASP A 407     103.883  47.885 124.770  1.00  0.00           C
ATOM   6431  CB  ASP A 407     105.313  47.535 124.240  1.00  0.00           C
ATOM   6434  CG  ASP A 407     105.443  47.945 122.790  1.00  0.00           C
ATOM   6435  OD1 ASP A 407     104.903  49.045 122.480  1.00  0.00           O
ATOM   6436  OD2 ASP A 407     106.133  47.275 121.990  1.00  0.00           O
ATOM   6437  C   ASP A 407     102.913  46.745 124.560  1.00  0.00           C
ATOM   6438  O   ASP A 407     102.093  46.755 123.640  1.00  0.00           O
ATOM   6439  N   ALA A 408     102.963  45.745 125.450  1.00  0.00           N
ATOM   6441  CA  ALA A 408     102.033  44.645 125.480  1.00  0.00           C
ATOM   6443  CB  ALA A 408     102.533  43.585 126.480  1.00  0.00           C
ATOM   6447  C   ALA A 408     100.583  45.025 125.760  1.00  0.00           C
ATOM   6448  O   ALA A 408      99.693  44.575 125.050  1.00  0.00           O
ATOM   6449  N   GLU A 409     100.303  45.895 126.770  1.00  0.00           N
ATOM   6451  CA  GLU A 409      98.983  46.455 127.040  1.00  0.00           C
ATOM   6453  CB  GLU A 409      98.963  47.285 128.350  1.00  0.00           C
ATOM   6456  CG  GLU A 409      98.933  46.455 129.670  1.00  0.00           C
ATOM   6459  CD  GLU A 409      98.543  47.305 130.880  1.00  0.00           C
ATOM   6460  OE1 GLU A 409      98.903  48.495 130.900  1.00  0.00           O
ATOM   6461  OE2 GLU A 409      97.863  46.795 131.815  1.00  0.00           O
ATOM   6462  C   GLU A 409      98.403  47.295 125.910  1.00  0.00           C
ATOM   6463  O   GLU A 409      97.263  47.065 125.480  1.00  0.00           O
ATOM   6464  N   ARG A 410      99.203  48.245 125.350  1.00  0.00           N
ATOM   6466  CA  ARG A 410      98.773  49.045 124.210  1.00  0.00           C
ATOM   6468  CB  ARG A 410      99.833  50.115 123.780  1.00  0.00           C
ATOM   6471  CG  ARG A 410     100.033  51.315 124.730  1.00  0.00           C
ATOM   6474  CD  ARG A 410     100.723  52.475 124.000  1.00  0.00           C
ATOM   6477  NE  ARG A 410     101.883  52.975 124.810  1.00  0.00           N
ATOM   6479  CZ  ARG A 410     103.153  52.855 124.430  1.00  0.00           C
ATOM   6480  NH1 ARG A 410     103.553  52.295 123.310  1.00  0.00           N
ATOM   6483  NH2 ARG A 410     104.113  53.245 125.250  1.00  0.00           N
ATOM   6486  C   ARG A 410      98.453  48.255 122.950  1.00  0.00           C
ATOM   6487  O   ARG A 410      97.393  48.435 122.330  1.00  0.00           O
ATOM   6488  N   SER A 411      99.373  47.325 122.590  1.00  0.00           N
ATOM   6490  CA  SER A 411      99.233  46.405 121.470  1.00  0.00           C
ATOM   6492  CB  SER A 411     100.493  45.485 121.280  1.00  0.00           C
ATOM   6495  OG  SER A 411     101.663  46.215 120.900  1.00  0.00           O
ATOM   6497  C   SER A 411      98.023  45.515 121.620  1.00  0.00           C
ATOM   6498  O   SER A 411      97.213  45.355 120.690  1.00  0.00           O
ATOM   6499  N   LEU A 412      97.823  44.955 122.830  1.00  0.00           N
ATOM   6501  CA  LEU A 412      96.693  44.125 123.170  1.00  0.00           C
ATOM   6503  CB  LEU A 412      96.863  43.575 124.610  1.00  0.00           C
ATOM   6506  CG  LEU A 412      95.733  42.685 125.150  1.00  0.00           C
ATOM   6508  CD1 LEU A 412      95.503  41.475 124.240  1.00  0.00           C
ATOM   6512  CD2 LEU A 412      96.043  42.225 126.590  1.00  0.00           C
ATOM   6516  C   LEU A 412      95.343  44.805 123.020  1.00  0.00           C
ATOM   6517  O   LEU A 412      94.433  44.275 122.380  1.00  0.00           O
ATOM   6518  N   PHE A 413      95.193  46.055 123.530  1.00  0.00           N
ATOM   6520  CA  PHE A 413      93.983  46.845 123.320  1.00  0.00           C
ATOM   6522  CB  PHE A 413      94.053  48.205 124.070  1.00  0.00           C
ATOM   6525  CG  PHE A 413      92.753  48.995 124.030  1.00  0.00           C
ATOM   6526  CD1 PHE A 413      91.493  48.395 124.180  1.00  0.00           C
ATOM   6528  CE1 PHE A 413      90.323  49.165 124.190  1.00  0.00           C
ATOM   6530  CZ  PHE A 413      90.403  50.565 124.080  1.00  0.00           C
ATOM   6532  CD2 PHE A 413      92.803  50.385 123.870  1.00  0.00           C
ATOM   6534  CE2 PHE A 413      91.653  51.175 123.930  1.00  0.00           C
ATOM   6536  C   PHE A 413      93.693  47.145 121.850  1.00  0.00           C
ATOM   6537  O   PHE A 413      92.563  46.975 121.370  1.00  0.00           O
ATOM   6538  N   ALA A 414      94.713  47.575 121.090  1.00  0.00           N
ATOM   6540  CA  ALA A 414      94.613  47.895 119.680  1.00  0.00           C
ATOM   6542  CB  ALA A 414      95.993  48.395 119.230  1.00  0.00           C
ATOM   6546  C   ALA A 414      94.153  46.715 118.820  1.00  0.00           C
ATOM   6547  O   ALA A 414      93.283  46.805 117.960  1.00  0.00           O
ATOM   6548  N   THR A 415      94.713  45.525 119.100  1.00  0.00           N
ATOM   6550  CA  THR A 415      94.293  44.285 118.470  1.00  0.00           C
ATOM   6552  CB  THR A 415      95.223  43.145 118.880  1.00  0.00           C
ATOM   6554  OG1 THR A 415      96.513  43.375 118.340  1.00  0.00           O
ATOM   6556  CG2 THR A 415      94.753  41.785 118.340  1.00  0.00           C
ATOM   6560  C   THR A 415      92.833  43.915 118.710  1.00  0.00           C
ATOM   6561  O   THR A 415      92.133  43.545 117.770  1.00  0.00           O
ATOM   6562  N   ARG A 416      92.333  44.055 119.970  1.00  0.00           N
ATOM   6564  CA  ARG A 416      90.923  43.875 120.300  1.00  0.00           C
ATOM   6566  CB  ARG A 416      90.633  44.045 121.830  1.00  0.00           C
ATOM   6569  CG  ARG A 416      91.223  42.945 122.730  1.00  0.00           C
ATOM   6572  CD  ARG A 416      90.863  43.105 124.220  1.00  0.00           C
ATOM   6575  NE  ARG A 416      89.473  42.595 124.450  1.00  0.00           N
ATOM   6577  CZ  ARG A 416      88.693  42.995 125.460  1.00  0.00           C
ATOM   6578  NH1 ARG A 416      89.033  43.935 126.310  1.00  0.00           N
ATOM   6581  NH2 ARG A 416      87.573  42.345 125.720  1.00  0.00           N
ATOM   6584  C   ARG A 416      89.973  44.815 119.570  1.00  0.00           C
ATOM   6585  O   ARG A 416      88.963  44.375 119.000  1.00  0.00           O
ATOM   6586  N   GLN A 417      90.313  46.125 119.510  1.00  0.00           N
ATOM   6588  CA  GLN A 417      89.573  47.095 118.730  1.00  0.00           C
ATOM   6590  CB  GLN A 417      90.203  48.505 118.860  1.00  0.00           C
ATOM   6593  CG  GLN A 417      90.173  49.145 120.260  1.00  0.00           C
ATOM   6596  CD  GLN A 417      91.013  50.425 120.210  1.00  0.00           C
ATOM   6597  OE1 GLN A 417      90.673  51.395 119.520  1.00  0.00           O
ATOM   6598  NE2 GLN A 417      92.153  50.435 120.940  1.00  0.00           N
ATOM   6601  C   GLN A 417      89.543  46.765 117.240  1.00  0.00           C
ATOM   6602  O   GLN A 417      88.473  46.695 116.640  1.00  0.00           O
ATOM   6603  N   THR A 418      90.723  46.445 116.650  1.00  0.00           N
ATOM   6605  CA  THR A 418      90.863  46.045 115.250  1.00  0.00           C
ATOM   6607  CB  THR A 418      92.323  45.775 114.860  1.00  0.00           C
ATOM   6609  OG1 THR A 418      93.003  47.015 114.750  1.00  0.00           O
ATOM   6611  CG2 THR A 418      92.483  45.115 113.480  1.00  0.00           C
ATOM   6615  C   THR A 418      90.043  44.835 114.880  1.00  0.00           C
ATOM   6616  O   THR A 418      89.373  44.795 113.860  1.00  0.00           O
ATOM   6617  N   LEU A 419      90.043  43.815 115.760  1.00  0.00           N
ATOM   6619  CA  LEU A 419      89.253  42.615 115.610  1.00  0.00           C
ATOM   6621  CB  LEU A 419      89.693  41.645 116.730  1.00  0.00           C
ATOM   6624  CG  LEU A 419      89.193  40.195 116.620  1.00  0.00           C
ATOM   6626  CD1 LEU A 419      89.513  39.585 115.240  1.00  0.00           C
ATOM   6630  CD2 LEU A 419      89.873  39.335 117.700  1.00  0.00           C
ATOM   6634  C   LEU A 419      87.733  42.855 115.570  1.00  0.00           C
ATOM   6635  O   LEU A 419      87.033  42.265 114.760  1.00  0.00           O
ATOM   6636  N   LEU A 420      87.183  43.765 116.400  1.00  0.00           N
ATOM   6638  CA  LEU A 420      85.783  44.185 116.330  1.00  0.00           C
ATOM   6640  CB  LEU A 420      85.413  45.135 117.500  1.00  0.00           C
ATOM   6643  CG  LEU A 420      85.413  44.515 118.910  1.00  0.00           C
ATOM   6645  CD1 LEU A 420      85.163  45.595 119.970  1.00  0.00           C
ATOM   6649  CD2 LEU A 420      84.373  43.395 119.040  1.00  0.00           C
ATOM   6653  C   LEU A 420      85.393  44.855 115.010  1.00  0.00           C
ATOM   6654  O   LEU A 420      84.373  44.515 114.410  1.00  0.00           O
ATOM   6655  N   ASP A 421      86.243  45.775 114.520  1.00  0.00           N
ATOM   6657  CA  ASP A 421      86.173  46.415 113.220  1.00  0.00           C
ATOM   6659  CB  ASP A 421      87.283  47.515 113.110  1.00  0.00           C
ATOM   6662  CG  ASP A 421      87.123  48.645 114.120  1.00  0.00           C
ATOM   6663  OD1 ASP A 421      86.123  48.685 114.880  1.00  0.00           O
ATOM   6664  OD2 ASP A 421      88.013  49.545 114.130  1.00  0.00           O
ATOM   6665  C   ASP A 421      86.263  45.415 112.050  1.00  0.00           C
ATOM   6666  O   ASP A 421      85.543  45.495 111.050  1.00  0.00           O
ATOM   6667  N   LEU A 422      87.153  44.395 112.150  1.00  0.00           N
ATOM   6669  CA  LEU A 422      87.143  43.245 111.250  1.00  0.00           C
ATOM   6671  CB  LEU A 422      88.383  42.335 111.440  1.00  0.00           C
ATOM   6674  CG  LEU A 422      89.733  42.995 111.070  1.00  0.00           C
ATOM   6676  CD1 LEU A 422      90.893  42.095 111.510  1.00  0.00           C
ATOM   6680  CD2 LEU A 422      89.823  43.295 109.580  1.00  0.00           C
ATOM   6684  C   LEU A 422      85.883  42.375 111.300  1.00  0.00           C
ATOM   6685  O   LEU A 422      85.323  42.005 110.260  1.00  0.00           O
ATOM   6686  N   ASN A 423      85.353  42.065 112.500  1.00  0.00           N
ATOM   6688  CA  ASN A 423      84.063  41.395 112.640  1.00  0.00           C
ATOM   6690  CB  ASN A 423      83.773  41.035 114.130  1.00  0.00           C
ATOM   6693  CG  ASN A 423      84.393  39.675 114.450  1.00  0.00           C
ATOM   6694  OD1 ASN A 423      85.583  39.525 114.690  1.00  0.00           O
ATOM   6695  ND2 ASN A 423      83.543  38.615 114.500  1.00  0.00           N
ATOM   6698  C   ASN A 423      82.893  42.195 112.070  1.00  0.00           C
ATOM   6699  O   ASN A 423      82.063  41.645 111.350  1.00  0.00           O
ATOM   6700  N   TYR A 424      82.833  43.515 112.320  1.00  0.00           N
ATOM   6702  CA  TYR A 424      81.873  44.415 111.710  1.00  0.00           C
ATOM   6704  CB  TYR A 424      81.963  45.825 112.360  1.00  0.00           C
ATOM   6707  CG  TYR A 424      81.173  46.875 111.610  1.00  0.00           C
ATOM   6708  CD1 TYR A 424      79.773  46.785 111.520  1.00  0.00           C
ATOM   6710  CE1 TYR A 424      79.053  47.725 110.770  1.00  0.00           C
ATOM   6712  CZ  TYR A 424      79.713  48.775 110.140  1.00  0.00           C
ATOM   6713  OH  TYR A 424      78.993  49.695 109.360  1.00  0.00           O
ATOM   6715  CD2 TYR A 424      81.823  47.935 110.960  1.00  0.00           C
ATOM   6717  CE2 TYR A 424      81.103  48.905 110.250  1.00  0.00           C
ATOM   6719  C   TYR A 424      81.953  44.465 110.190  1.00  0.00           C
ATOM   6720  O   TYR A 424      80.943  44.355 109.500  1.00  0.00           O
ATOM   6721  N   ALA A 425      83.173  44.555 109.630  1.00  0.00           N
ATOM   6723  CA  ALA A 425      83.413  44.515 108.200  1.00  0.00           C
ATOM   6725  CB  ALA A 425      84.913  44.725 107.920  1.00  0.00           C
ATOM   6729  C   ALA A 425      82.933  43.225 107.560  1.00  0.00           C
ATOM   6730  O   ALA A 425      82.273  43.245 106.520  1.00  0.00           O
ATOM   6731  N   ARG A 426      83.213  42.055 108.200  1.00  0.00           N
ATOM   6733  CA  ARG A 426      82.753  40.765 107.710  1.00  0.00           C
ATOM   6735  CB  ARG A 426      83.333  39.595 108.560  1.00  0.00           C
ATOM   6738  CG  ARG A 426      82.733  38.205 108.220  1.00  0.00           C
ATOM   6741  CD  ARG A 426      83.523  36.985 108.730  1.00  0.00           C
ATOM   6744  NE  ARG A 426      83.373  36.875 110.210  1.00  0.00           N
ATOM   6746  CZ  ARG A 426      83.993  35.935 110.920  1.00  0.00           C
ATOM   6747  NH1 ARG A 426      84.533  34.845 110.430  1.00  0.00           N
ATOM   6750  NH2 ARG A 426      84.143  36.055 112.220  1.00  0.00           N
ATOM   6753  C   ARG A 426      81.243  40.655 107.600  1.00  0.00           C
ATOM   6754  O   ARG A 426      80.723  40.245 106.570  1.00  0.00           O
ATOM   6755  N   GLN A 427      80.493  41.075 108.640  1.00  0.00           N
ATOM   6757  CA  GLN A 427      79.043  41.075 108.600  1.00  0.00           C
ATOM   6759  CB  GLN A 427      78.393  41.165 110.010  1.00  0.00           C
ATOM   6762  CG  GLN A 427      78.773  42.365 110.920  1.00  0.00           C
ATOM   6765  CD  GLN A 427      78.473  42.055 112.390  1.00  0.00           C
ATOM   6766  OE1 GLN A 427      78.073  40.945 112.750  1.00  0.00           O
ATOM   6767  NE2 GLN A 427      78.693  43.045 113.300  1.00  0.00           N
ATOM   6770  C   GLN A 427      78.423  42.015 107.580  1.00  0.00           C
ATOM   6771  O   GLN A 427      77.483  41.655 106.870  1.00  0.00           O
ATOM   6772  N   VAL A 428      78.973  43.235 107.420  1.00  0.00           N
ATOM   6774  CA  VAL A 428      78.633  44.175 106.360  1.00  0.00           C
ATOM   6776  CB  VAL A 428      79.403  45.485 106.530  1.00  0.00           C
ATOM   6778  CG1 VAL A 428      79.263  46.415 105.300  1.00  0.00           C
ATOM   6782  CG2 VAL A 428      78.893  46.195 107.790  1.00  0.00           C
ATOM   6786  C   VAL A 428      78.873  43.635 104.960  1.00  0.00           C
ATOM   6787  O   VAL A 428      78.043  43.785 104.070  1.00  0.00           O
ATOM   6788  N   ASN A 429      80.033  42.965 104.770  1.00  0.00           N
ATOM   6790  CA  ASN A 429      80.413  42.295 103.550  1.00  0.00           C
ATOM   6792  CB  ASN A 429      81.883  41.805 103.700  1.00  0.00           C
ATOM   6795  CG  ASN A 429      82.423  41.255 102.390  1.00  0.00           C
ATOM   6796  OD1 ASN A 429      82.883  40.115 102.310  1.00  0.00           O
ATOM   6797  ND2 ASN A 429      82.323  42.065 101.320  1.00  0.00           N
ATOM   6800  C   ASN A 429      79.483  41.155 103.160  1.00  0.00           C
ATOM   6801  O   ASN A 429      79.043  41.085 102.020  1.00  0.00           O
ATOM   6802  N   GLU A 430      79.103  40.305 104.130  1.00  0.00           N
ATOM   6804  CA  GLU A 430      78.063  39.305 103.950  1.00  0.00           C
ATOM   6806  CB  GLU A 430      77.893  38.525 105.270  1.00  0.00           C
ATOM   6809  CG  GLU A 430      79.043  37.535 105.600  1.00  0.00           C
ATOM   6812  CD  GLU A 430      79.093  36.365 104.640  1.00  0.00           C
ATOM   6813  OE1 GLU A 430      78.033  35.765 104.340  1.00  0.00           O
ATOM   6814  OE2 GLU A 430      80.213  36.035 104.170  1.00  0.00           O
ATOM   6815  C   GLU A 430      76.693  39.865 103.570  1.00  0.00           C
ATOM   6816  O   GLU A 430      76.013  39.355 102.680  1.00  0.00           O
ATOM   6817  N   ILE A 431      76.253  40.965 104.240  1.00  0.00           N
ATOM   6819  CA  ILE A 431      75.073  41.725 103.850  1.00  0.00           C
ATOM   6821  CB  ILE A 431      74.743  42.805 104.890  1.00  0.00           C
ATOM   6823  CG2 ILE A 431      73.673  43.785 104.360  1.00  0.00           C
ATOM   6827  CG1 ILE A 431      74.273  42.165 106.220  1.00  0.00           C
ATOM   6830  CD  ILE A 431      74.443  43.115 107.410  1.00  0.00           C
ATOM   6834  C   ILE A 431      75.173  42.295 102.440  1.00  0.00           C
ATOM   6835  O   ILE A 431      74.253  42.115 101.640  1.00  0.00           O
ATOM   6836  N   SER A 432      76.293  42.925 102.050  1.00  0.00           N
ATOM   6838  CA  SER A 432      76.543  43.315 100.670  1.00  0.00           C
ATOM   6840  CB  SER A 432      77.913  44.035 100.480  1.00  0.00           C
ATOM   6843  OG  SER A 432      77.943  45.295 101.160  1.00  0.00           O
ATOM   6845  C   SER A 432      76.493  42.155  99.670  1.00  0.00           C
ATOM   6846  O   SER A 432      75.853  42.265  98.630  1.00  0.00           O
ATOM   6847  N   LEU A 433      77.123  41.005  99.980  1.00  0.00           N
ATOM   6849  CA  LEU A 433      77.083  39.825  99.130  1.00  0.00           C
ATOM   6851  CB  LEU A 433      78.043  38.745  99.660  1.00  0.00           C
ATOM   6854  CG  LEU A 433      78.203  37.485  98.780  1.00  0.00           C
ATOM   6856  CD1 LEU A 433      78.623  37.775  97.320  1.00  0.00           C
ATOM   6860  CD2 LEU A 433      79.233  36.545  99.430  1.00  0.00           C
ATOM   6864  C   LEU A 433      75.693  39.245  98.880  1.00  0.00           C
ATOM   6865  O   LEU A 433      75.303  38.975  97.750  1.00  0.00           O
ATOM   6866  N   TYR A 434      74.883  39.105  99.940  1.00  0.00           N
ATOM   6868  CA  TYR A 434      73.513  38.615  99.880  1.00  0.00           C
ATOM   6870  CB  TYR A 434      73.013  38.555 101.340  1.00  0.00           C
ATOM   6873  CG  TYR A 434      71.533  38.365 101.490  1.00  0.00           C
ATOM   6874  CD1 TYR A 434      70.983  37.085 101.370  1.00  0.00           C
ATOM   6876  CE1 TYR A 434      69.593  36.905 101.430  1.00  0.00           C
ATOM   6878  CZ  TYR A 434      68.753  38.005 101.610  1.00  0.00           C
ATOM   6879  OH  TYR A 434      67.353  37.865 101.550  1.00  0.00           O
ATOM   6881  CD2 TYR A 434      70.673  39.455 101.720  1.00  0.00           C
ATOM   6883  CE2 TYR A 434      69.293  39.275 101.800  1.00  0.00           C
ATOM   6885  C   TYR A 434      72.603  39.455  99.010  1.00  0.00           C
ATOM   6886  O   TYR A 434      71.813  38.995  98.180  1.00  0.00           O
ATOM   6887  N   THR A 435      72.733  40.765  99.230  1.00  0.00           N
ATOM   6889  CA  THR A 435      72.083  41.855  98.550  1.00  0.00           C
ATOM   6891  CB  THR A 435      72.473  43.125  99.270  1.00  0.00           C
ATOM   6893  OG1 THR A 435      71.813  43.145 100.530  1.00  0.00           O
ATOM   6895  CG2 THR A 435      72.023  44.355  98.520  1.00  0.00           C
ATOM   6899  C   THR A 435      72.393  41.935  97.070  1.00  0.00           C
ATOM   6900  O   THR A 435      71.513  42.215  96.250  1.00  0.00           O
ATOM   6901  N   ALA A 436      73.663  41.685  96.710  1.00  0.00           N
ATOM   6903  CA  ALA A 436      74.183  41.935  95.390  1.00  0.00           C
ATOM   6905  CB  ALA A 436      75.703  42.115  95.520  1.00  0.00           C
ATOM   6909  C   ALA A 436      73.943  40.795  94.410  1.00  0.00           C
ATOM   6910  O   ALA A 436      74.193  40.945  93.210  1.00  0.00           O
ATOM   6911  N   LEU A 437      73.473  39.645  94.930  1.00  0.00           N
ATOM   6913  CA  LEU A 437      73.103  38.495  94.140  1.00  0.00           C
ATOM   6915  CB  LEU A 437      73.373  37.205  94.950  1.00  0.00           C
ATOM   6918  CG  LEU A 437      74.883  36.915  95.170  1.00  0.00           C
ATOM   6920  CD1 LEU A 437      75.113  35.915  96.320  1.00  0.00           C
ATOM   6924  CD2 LEU A 437      75.553  36.435  93.880  1.00  0.00           C
ATOM   6928  C   LEU A 437      71.633  38.625  93.700  1.00  0.00           C
ATOM   6929  OT1 LEU A 437      71.243  39.735  93.230  1.00  0.00           O
ATOM   6930  OT2 LEU A 437      70.883  37.615  93.740  1.00  0.00           O
ATOM   6931  NH3 POPEB 438      12.883  50.625  67.100  1.00  0.00           N
ATOM   6935  C12 POPEB 438      11.553  49.935  67.300  1.00  0.00           C
ATOM   6938  C11 POPEB 438      11.603  48.455  66.850  1.00  0.00           C
ATOM   6941  P   POPEB 438      11.553  47.085  64.590  1.00  0.00           P
ATOM   6942  O13 POPEB 438      12.663  46.125  64.590  1.00  0.00           O
ATOM   6943  O14 POPEB 438      10.203  46.565  64.910  1.00  0.00           O
ATOM   6944  O11 POPEB 438      11.523  47.745  63.160  1.00  0.00           O
ATOM   6945  O12 POPEB 438      11.923  48.365  65.460  1.00  0.00           O
ATOM   6946  C1  POPEB 438      11.083  46.955  62.050  1.00  0.00           C
ATOM   6949  C2  POPEB 438      12.253  46.485  61.130  1.00  0.00           C
ATOM   6951  O21 POPEB 438      11.733  46.445  59.800  1.00  0.00           O
ATOM   6952  C21 POPEB 438      12.113  47.365  58.960  1.00  0.00           C
ATOM   6953  O22 POPEB 438      13.023  48.165  59.090  1.00  0.00           O
ATOM   6954  C22 POPEB 438      11.203  47.255  57.740  1.00  0.00           C
ATOM   6957  C3  POPEB 438      12.773  45.065  61.490  1.00  0.00           C
ATOM   6960  O31 POPEB 438      13.793  44.595  60.560  1.00  0.00           O
ATOM   6961  C31 POPEB 438      13.343  43.715  59.650  1.00  0.00           C
ATOM   6962  O32 POPEB 438      12.223  43.255  59.620  1.00  0.00           O
ATOM   6963  C32 POPEB 438      14.473  43.315  58.680  1.00  0.00           C
ATOM   6966  C23 POPEB 438      11.363  48.395  56.720  1.00  0.00           C
ATOM   6969  C24 POPEB 438      10.343  48.215  55.590  1.00  0.00           C
ATOM   6972  C25 POPEB 438      10.413  49.315  54.530  1.00  0.00           C
ATOM   6975  C26 POPEB 438      11.583  49.135  53.560  1.00  0.00           C
ATOM   6978  C27 POPEB 438      11.603  50.205  52.460  1.00  0.00           C
ATOM   6981  C28 POPEB 438      12.863  50.085  51.580  1.00  0.00           C
ATOM   6984  C29 POPEB 438      12.893  51.125  50.490  1.00  0.00           C
ATOM   6986 0C21 POPEB 438      13.003  50.925  49.170  1.00  0.00           C
ATOM   6988 1C21 POPEB 438      13.183  49.605  48.470  1.00  0.00           C
ATOM   6991 2C21 POPEB 438      11.933  49.165  47.680  1.00  0.00           C
ATOM   6994 3C21 POPEB 438      12.233  47.905  46.850  1.00  0.00           C
ATOM   6997 4C21 POPEB 438      11.073  47.495  45.930  1.00  0.00           C
ATOM   7000 5C21 POPEB 438      11.493  46.435  44.900  1.00  0.00           C
ATOM   7003 6C21 POPEB 438      12.383  46.995  43.780  1.00  0.00           C
ATOM   7006 7C21 POPEB 438      12.833  45.905  42.810  1.00  0.00           C
ATOM   7009 8C21 POPEB 438      13.753  46.415  41.700  1.00  0.00           C
ATOM   7013  C33 POPEB 438      13.933  42.825  57.320  1.00  0.00           C
ATOM   7016  C34 POPEB 438      14.903  41.985  56.480  1.00  0.00           C
ATOM   7019  C35 POPEB 438      14.263  41.255  55.280  1.00  0.00           C
ATOM   7022  C36 POPEB 438      13.523  42.135  54.270  1.00  0.00           C
ATOM   7025  C37 POPEB 438      13.153  41.355  53.000  1.00  0.00           C
ATOM   7028  C38 POPEB 438      12.083  42.055  52.150  1.00  0.00           C
ATOM   7031  C39 POPEB 438      11.783  41.325  50.830  1.00  0.00           C
ATOM   7034 0C31 POPEB 438      10.623  41.975  50.060  1.00  0.00           C
ATOM   7037 1C31 POPEB 438      10.213  41.185  48.810  1.00  0.00           C
ATOM   7040 2C31 POPEB 438       9.143  41.895  47.970  1.00  0.00           C
ATOM   7043 3C31 POPEB 438       7.733  41.835  48.590  1.00  0.00           C
ATOM   7046 4C31 POPEB 438       6.723  42.695  47.830  1.00  0.00           C
ATOM   7049 5C31 POPEB 438       5.293  42.585  48.380  1.00  0.00           C
ATOM   7052 6C31 POPEB 438       4.303  43.575  47.740  1.00  0.00           C
ATOM   7056  NH3 POPEC 439      74.893  66.435  18.620  1.00  0.00           N
ATOM   7060  C12 POPEC 439      74.933  67.825  18.040  1.00  0.00           C
ATOM   7063  C11 POPEC 439      75.173  68.855  19.160  1.00  0.00           C
ATOM   7066  P   POPEC 439      77.723  68.555  19.600  1.00  0.00           P
ATOM   7067  O13 POPEC 439      77.873  67.535  18.530  1.00  0.00           O
ATOM   7068  O14 POPEC 439      78.153  69.945  19.350  1.00  0.00           O
ATOM   7069  O11 POPEC 439      78.483  68.075  20.910  1.00  0.00           O
ATOM   7070  O12 POPEC 439      76.203  68.485  20.080  1.00  0.00           O
ATOM   7071  C1  POPEC 439      78.023  68.495  22.200  1.00  0.00           C
ATOM   7074  C2  POPEC 439      79.213  68.705  23.190  1.00  0.00           C
ATOM   7076  O21 POPEC 439      78.703  68.375  24.500  1.00  0.00           O
ATOM   7077  C21 POPEC 439      79.343  67.485  25.260  1.00  0.00           C
ATOM   7078  O22 POPEC 439      78.763  66.605  25.880  1.00  0.00           O
ATOM   7079  C22 POPEC 439      80.833  67.745  25.450  1.00  0.00           C
ATOM   7082  C3  POPEC 439      79.703  70.185  23.120  1.00  0.00           C
ATOM   7085  O31 POPEC 439      80.673  70.525  24.140  1.00  0.00           O
ATOM   7086  C31 POPEC 439      81.093  71.795  24.080  1.00  0.00           C
ATOM   7087  O32 POPEC 439      80.803  72.575  23.180  1.00  0.00           O
ATOM   7088  C32 POPEC 439      81.953  72.125  25.300  1.00  0.00           C
ATOM   7091  C23 POPEC 439      81.413  66.775  26.520  1.00  0.00           C
ATOM   7094  C24 POPEC 439      82.803  67.165  27.020  1.00  0.00           C
ATOM   7097  C25 POPEC 439      83.293  66.245  28.150  1.00  0.00           C
ATOM   7100  C26 POPEC 439      82.783  66.675  29.540  1.00  0.00           C
ATOM   7103  C27 POPEC 439      83.283  65.775  30.690  1.00  0.00           C
ATOM   7106  C28 POPEC 439      82.403  64.535  30.970  1.00  0.00           C
ATOM   7109  C29 POPEC 439      81.053  64.875  31.560  1.00  0.00           C
ATOM   7111 0C21 POPEC 439      80.693  64.815  32.850  1.00  0.00           C
ATOM   7113 1C21 POPEC 439      81.513  64.385  34.040  1.00  0.00           C
ATOM   7116 2C21 POPEC 439      80.803  63.245  34.800  1.00  0.00           C
ATOM   7119 3C21 POPEC 439      81.523  62.745  36.070  1.00  0.00           C
ATOM   7122 4C21 POPEC 439      82.973  62.285  35.810  1.00  0.00           C
ATOM   7125 5C21 POPEC 439      83.343  60.935  36.450  1.00  0.00           C
ATOM   7128 6C21 POPEC 439      83.193  60.925  37.970  1.00  0.00           C
ATOM   7131 7C21 POPEC 439      83.823  59.685  38.620  1.00  0.00           C
ATOM   7134 8C21 POPEC 439      83.713  59.665  40.140  1.00  0.00           C
ATOM   7138  C33 POPEC 439      81.283  73.175  26.220  1.00  0.00           C
ATOM   7141  C34 POPEC 439      82.123  73.555  27.450  1.00  0.00           C
ATOM   7144  C35 POPEC 439      81.243  74.015  28.620  1.00  0.00           C
ATOM   7147  C36 POPEC 439      82.013  74.605  29.810  1.00  0.00           C
ATOM   7150  C37 POPEC 439      82.313  76.105  29.640  1.00  0.00           C
ATOM   7153  C38 POPEC 439      82.993  76.715  30.870  1.00  0.00           C
ATOM   7156  C39 POPEC 439      82.023  77.135  31.990  1.00  0.00           C
ATOM   7159 0C31 POPEC 439      82.763  77.775  33.170  1.00  0.00           C
ATOM   7162 1C31 POPEC 439      82.893  76.895  34.420  1.00  0.00           C
ATOM   7165 2C31 POPEC 439      81.633  76.915  35.300  1.00  0.00           C
ATOM   7168 3C31 POPEC 439      81.853  76.405  36.730  1.00  0.00           C
ATOM   7171 4C31 POPEC 439      82.693  77.365  37.590  1.00  0.00           C
ATOM   7174 5C31 POPEC 439      82.833  76.895  39.050  1.00  0.00           C
ATOM   7177 6C31 POPEC 439      83.643  77.865  39.910  1.00  0.00           C
ATOM   7181  NH3 POPED 440      -0.817   1.465  25.700  1.00  0.00           N
ATOM   7185  C12 POPED 440      -1.287   2.595  24.820  1.00  0.00           C
ATOM   7188  C11 POPED 440      -0.987   3.955  25.460  1.00  0.00           C
ATOM   7191  P   POPED 440      -1.337   6.495  24.950  1.00  0.00           P
ATOM   7192  O13 POPED 440      -0.727   7.035  23.710  1.00  0.00           O
ATOM   7193  O14 POPED 440      -2.477   7.245  25.530  1.00  0.00           O
ATOM   7194  O11 POPED 440      -0.197   6.445  26.050  1.00  0.00           O
ATOM   7195  O12 POPED 440      -1.727   4.965  24.780  1.00  0.00           O
ATOM   7196  C1  POPED 440      -0.347   6.855  27.400  1.00  0.00           C
ATOM   7199  C2  POPED 440       0.893   7.685  27.890  1.00  0.00           C
ATOM   7201  O21 POPED 440       0.863   7.825  29.320  1.00  0.00           O
ATOM   7202  C21 POPED 440      -0.007   8.695  29.840  1.00  0.00           C
ATOM   7203  O22 POPED 440      -1.027   9.085  29.300  1.00  0.00           O
ATOM   7204  C22 POPED 440       0.463   8.925  31.290  1.00  0.00           C
ATOM   7207  C3  POPED 440       1.123   9.035  27.120  1.00  0.00           C
ATOM   7210  O31 POPED 440       2.433   9.635  27.290  1.00  0.00           O
ATOM   7211  C31 POPED 440       2.613  10.415  28.350  1.00  0.00           C
ATOM   7212  O32 POPED 440       1.803  10.625  29.230  1.00  0.00           O
ATOM   7213  C32 POPED 440       4.003  10.995  28.370  1.00  0.00           C
ATOM   7216  C23 POPED 440      -0.187  10.105  32.060  1.00  0.00           C
ATOM   7219  C24 POPED 440       0.823  10.725  33.040  1.00  0.00           C
ATOM   7222  C25 POPED 440       0.233  11.645  34.120  1.00  0.00           C
ATOM   7225  C26 POPED 440       1.353  12.255  34.990  1.00  0.00           C
ATOM   7228  C27 POPED 440       1.003  12.385  36.490  1.00  0.00           C
ATOM   7231  C28 POPED 440       2.233  12.865  37.290  1.00  0.00           C
ATOM   7234  C29 POPED 440       2.163  13.185  38.770  1.00  0.00           C
ATOM   7236 0C21 POPED 440       1.233  12.935  39.720  1.00  0.00           C
ATOM   7238 1C21 POPED 440      -0.097  12.225  39.630  1.00  0.00           C
ATOM   7241 2C21 POPED 440      -0.007  10.755  40.100  1.00  0.00           C
ATOM   7244 3C21 POPED 440       0.563  10.565  41.510  1.00  0.00           C
ATOM   7247 4C21 POPED 440       0.493   9.115  41.990  1.00  0.00           C
ATOM   7250 5C21 POPED 440       1.313   8.845  43.260  1.00  0.00           C
ATOM   7253 6C21 POPED 440       2.803   8.605  42.990  1.00  0.00           C
ATOM   7256 7C21 POPED 440       3.573   8.115  44.220  1.00  0.00           C
ATOM   7259 8C21 POPED 440       5.003   7.645  43.910  1.00  0.00           C
ATOM   7263  C33 POPED 440       4.313  11.595  29.760  1.00  0.00           C
ATOM   7266  C34 POPED 440       5.653  12.325  29.740  1.00  0.00           C
ATOM   7269  C35 POPED 440       6.633  11.835  30.810  1.00  0.00           C
ATOM   7272  C36 POPED 440       6.293  12.305  32.220  1.00  0.00           C
ATOM   7275  C37 POPED 440       7.153  11.565  33.240  1.00  0.00           C
ATOM   7278  C38 POPED 440       6.903  11.985  34.690  1.00  0.00           C
ATOM   7281  C39 POPED 440       8.053  11.515  35.580  1.00  0.00           C
ATOM   7284 0C31 POPED 440       8.013  12.115  36.980  1.00  0.00           C
ATOM   7287 1C31 POPED 440       9.393  12.065  37.640  1.00  0.00           C
ATOM   7290 2C31 POPED 440       9.343  12.525  39.090  1.00  0.00           C
ATOM   7293 3C31 POPED 440      10.673  12.315  39.830  1.00  0.00           C
ATOM   7296 4C31 POPED 440      10.633  12.815  41.280  1.00  0.00           C
ATOM   7299 5C31 POPED 440       9.493  12.195  42.110  1.00  0.00           C
ATOM   7302 6C31 POPED 440       9.473  12.665  43.570  1.00  0.00           C
ATOM   7306  NH3 POPEE 441      26.463  85.225  22.320  1.00  0.00           N
ATOM   7310  C12 POPEE 441      27.383  86.315  21.830  1.00  0.00           C
ATOM   7313  C11 POPEE 441      26.583  87.565  21.430  1.00  0.00           C
ATOM   7316  P   POPEE 441      27.503  89.925  22.070  1.00  0.00           P
ATOM   7317  O13 POPEE 441      28.003  89.545  23.410  1.00  0.00           O
ATOM   7318  O14 POPEE 441      28.253  90.995  21.350  1.00  0.00           O
ATOM   7319  O11 POPEE 441      25.973  90.285  22.110  1.00  0.00           O
ATOM   7320  O12 POPEE 441      27.493  88.645  21.150  1.00  0.00           O
ATOM   7321  C1  POPEE 441      25.563  91.625  22.330  1.00  0.00           C
ATOM   7324  C2  POPEE 441      26.143  92.245  23.640  1.00  0.00           C
ATOM   7326  O21 POPEE 441      26.083  91.375  24.780  1.00  0.00           O
ATOM   7327  C21 POPEE 441      24.903  90.955  25.180  1.00  0.00           C
ATOM   7328  O22 POPEE 441      23.833  91.185  24.640  1.00  0.00           O
ATOM   7329  C22 POPEE 441      25.043  90.195  26.500  1.00  0.00           C
ATOM   7332  C3  POPEE 441      25.623  93.665  23.930  1.00  0.00           C
ATOM   7335  O31 POPEE 441      26.663  94.435  24.570  1.00  0.00           O
ATOM   7336  C31 POPEE 441      26.783  94.165  25.880  1.00  0.00           C
ATOM   7337  O32 POPEE 441      25.983  93.525  26.530  1.00  0.00           O
ATOM   7338  C32 POPEE 441      28.103  94.765  26.390  1.00  0.00           C
ATOM   7341  C23 POPEE 441      23.693  90.065  27.250  1.00  0.00           C
ATOM   7344  C24 POPEE 441      23.863  89.905  28.770  1.00  0.00           C
ATOM   7347  C25 POPEE 441      24.423  88.545  29.210  1.00  0.00           C
ATOM   7350  C26 POPEE 441      24.633  88.495  30.730  1.00  0.00           C
ATOM   7353  C27 POPEE 441      25.153  87.135  31.210  1.00  0.00           C
ATOM   7356  C28 POPEE 441      25.573  87.115  32.690  1.00  0.00           C
ATOM   7359  C29 POPEE 441      26.853  87.885  32.890  1.00  0.00           C
ATOM   7361 0C21 POPEE 441      27.603  87.915  34.010  1.00  0.00           C
ATOM   7363 1C21 POPEE 441      27.293  87.235  35.320  1.00  0.00           C
ATOM   7366 2C21 POPEE 441      27.513  88.205  36.490  1.00  0.00           C
ATOM   7369 3C21 POPEE 441      27.603  87.475  37.840  1.00  0.00           C
ATOM   7372 4C21 POPEE 441      27.933  88.405  39.010  1.00  0.00           C
ATOM   7375 5C21 POPEE 441      29.303  89.095  38.940  1.00  0.00           C
ATOM   7378 6C21 POPEE 441      29.563  90.005  40.150  1.00  0.00           C
ATOM   7381 7C21 POPEE 441      30.953  90.645  40.130  1.00  0.00           C
ATOM   7384 8C21 POPEE 441      31.143  91.765  41.150  1.00  0.00           C
ATOM   7388  C33 POPEE 441      28.203  94.795  27.930  1.00  0.00           C
ATOM   7391  C34 POPEE 441      29.303  95.725  28.470  1.00  0.00           C
ATOM   7394  C35 POPEE 441      29.333  95.785  30.010  1.00  0.00           C
ATOM   7397  C36 POPEE 441      28.253  96.665  30.650  1.00  0.00           C
ATOM   7400  C37 POPEE 441      28.403  96.695  32.180  1.00  0.00           C
ATOM   7403  C38 POPEE 441      27.343  97.525  32.930  1.00  0.00           C
ATOM   7406  C39 POPEE 441      27.313  97.225  34.440  1.00  0.00           C
ATOM   7409 0C31 POPEE 441      28.593  97.605  35.200  1.00  0.00           C
ATOM   7412 1C31 POPEE 441      28.713  96.885  36.560  1.00  0.00           C
ATOM   7415 2C31 POPEE 441      30.033  97.165  37.290  1.00  0.00           C
ATOM   7418 3C31 POPEE 441      30.093  98.555  37.940  1.00  0.00           C
ATOM   7421 4C31 POPEE 441      29.323  98.645  39.260  1.00  0.00           C
ATOM   7424 5C31 POPEE 441      29.153 100.095  39.710  1.00  0.00           C
ATOM   7427 6C31 POPEE 441      28.403 100.275  41.030  1.00  0.00           C
ATOM   7431  NH3 POPEF 442     100.653 106.785  21.520  1.00  0.00           N
ATOM   7435  C12 POPEF 442     100.873 106.565  20.060  1.00  0.00           C
ATOM   7438  C11 POPEF 442     102.363 106.275  19.810  1.00  0.00           C
ATOM   7441  P   POPEF 442     103.703 108.445  19.170  1.00  0.00           P
ATOM   7442  O13 POPEF 442     105.103 108.125  18.800  1.00  0.00           O
ATOM   7443  O14 POPEF 442     102.733 108.615  18.060  1.00  0.00           O
ATOM   7444  O11 POPEF 442     103.683 109.785  20.020  1.00  0.00           O
ATOM   7445  O12 POPEF 442     103.153 107.385  20.230  1.00  0.00           O
ATOM   7446  C1  POPEF 442     104.673 109.935  21.050  1.00  0.00           C
ATOM   7449  C2  POPEF 442     104.043 110.645  22.270  1.00  0.00           C
ATOM   7451  O21 POPEF 442     104.983 111.085  23.270  1.00  0.00           O
ATOM   7452  C21 POPEF 442     105.663 110.175  23.960  1.00  0.00           C
ATOM   7453  O22 POPEF 442     105.803 109.005  23.690  1.00  0.00           O
ATOM   7454  C22 POPEF 442     106.233 110.845  25.220  1.00  0.00           C
ATOM   7457  C3  POPEF 442     102.883 109.825  22.880  1.00  0.00           C
ATOM   7460  O31 POPEF 442     102.173 110.625  23.850  1.00  0.00           O
ATOM   7461  C31 POPEF 442     102.353 110.255  25.110  1.00  0.00           C
ATOM   7462  O32 POPEF 442     103.083 109.355  25.500  1.00  0.00           O
ATOM   7463  C32 POPEF 442     101.493 111.105  26.040  1.00  0.00           C
ATOM   7466  C23 POPEF 442     106.183 109.945  26.480  1.00  0.00           C
ATOM   7469  C24 POPEF 442     105.743 110.715  27.740  1.00  0.00           C
ATOM   7472  C25 POPEF 442     105.933 109.885  29.020  1.00  0.00           C
ATOM   7475  C26 POPEF 442     105.603 110.645  30.320  1.00  0.00           C
ATOM   7478  C27 POPEF 442     106.073 109.845  31.550  1.00  0.00           C
ATOM   7481  C28 POPEF 442     105.763 110.495  32.900  1.00  0.00           C
ATOM   7484  C29 POPEF 442     106.213 109.555  33.990  1.00  0.00           C
ATOM   7486 0C21 POPEF 442     105.873 109.575  35.290  1.00  0.00           C
ATOM   7488 1C21 POPEF 442     104.993 110.595  35.980  1.00  0.00           C
ATOM   7491 2C21 POPEF 442     105.163 110.575  37.510  1.00  0.00           C
ATOM   7494 3C21 POPEF 442     104.753 109.225  38.130  1.00  0.00           C
ATOM   7497 4C21 POPEF 442     104.383 109.275  39.620  1.00  0.00           C
ATOM   7500 5C21 POPEF 442     105.513 109.705  40.560  1.00  0.00           C
ATOM   7503 6C21 POPEF 442     105.183 109.375  42.030  1.00  0.00           C
ATOM   7506 7C21 POPEF 442     106.373 109.525  42.990  1.00  0.00           C
ATOM   7509 8C21 POPEF 442     106.103 108.925  44.370  1.00  0.00           C
ATOM   7513  C33 POPEF 442     101.333 110.465  27.440  1.00  0.00           C
ATOM   7516  C34 POPEF 442     100.093 110.955  28.200  1.00  0.00           C
ATOM   7519  C35 POPEF 442     100.353 112.185  29.060  1.00  0.00           C
ATOM   7522  C36 POPEF 442     101.083 111.855  30.370  1.00  0.00           C
ATOM   7525  C37 POPEF 442     101.073 113.055  31.320  1.00  0.00           C
ATOM   7528  C38 POPEF 442     101.753 112.785  32.670  1.00  0.00           C
ATOM   7531  C39 POPEF 442     101.503 113.921  33.680  1.00  0.00           C
ATOM   7534 0C31 POPEF 442     102.113 115.271  33.260  1.00  0.00           C
ATOM   7537 1C31 POPEF 442     101.493 116.471  33.990  1.00  0.00           C
ATOM   7540 2C31 POPEF 442     102.203 116.831  35.300  1.00  0.00           C
ATOM   7543 3C31 POPEF 442     101.483 117.971  36.020  1.00  0.00           C
ATOM   7546 4C31 POPEF 442     102.043 118.221  37.420  1.00  0.00           C
ATOM   7549 5C31 POPEF 442     101.213 119.241  38.190  1.00  0.00           C
ATOM   7552 6C31 POPEF 442     101.733 119.491  39.600  1.00  0.00           C
ATOM   7556  NH3 POPEG 443      27.003  76.495  23.090  1.00  0.00           N
ATOM   7560  C12 POPEG 443      26.693  77.905  23.470  1.00  0.00           C
ATOM   7563  C11 POPEG 443      26.663  78.795  22.230  1.00  0.00           C
ATOM   7566  P   POPEG 443      27.483  81.285  22.250  1.00  0.00           P
ATOM   7567  O13 POPEG 443      28.063  81.035  20.920  1.00  0.00           O
ATOM   7568  O14 POPEG 443      26.933  82.635  22.490  1.00  0.00           O
ATOM   7569  O11 POPEG 443      28.633  81.015  23.320  1.00  0.00           O
ATOM   7570  O12 POPEG 443      26.433  80.155  22.600  1.00  0.00           O
ATOM   7571  C1  POPEG 443      28.303  81.065  24.720  1.00  0.00           C
ATOM   7574  C2  POPEG 443      29.533  81.435  25.610  1.00  0.00           C
ATOM   7576  O21 POPEG 443      28.943  81.735  26.890  1.00  0.00           O
ATOM   7577  C21 POPEG 443      29.653  82.135  27.930  1.00  0.00           C
ATOM   7578  O22 POPEG 443      30.773  82.585  27.930  1.00  0.00           O
ATOM   7579  C22 POPEG 443      28.943  81.725  29.230  1.00  0.00           C
ATOM   7582  C3  POPEG 443      30.373  82.555  24.910  1.00  0.00           C
ATOM   7585  O31 POPEG 443      31.573  82.975  25.570  1.00  0.00           O
ATOM   7586  C31 POPEG 443      32.633  82.195  25.610  1.00  0.00           C
ATOM   7587  O32 POPEG 443      32.753  81.105  25.090  1.00  0.00           O
ATOM   7588  C32 POPEG 443      33.743  82.895  26.400  1.00  0.00           C
ATOM   7591  C23 POPEG 443      29.983  81.265  30.280  1.00  0.00           C
ATOM   7594  C24 POPEG 443      29.473  80.245  31.310  1.00  0.00           C
ATOM   7597  C25 POPEG 443      30.523  79.765  32.350  1.00  0.00           C
ATOM   7600  C26 POPEG 443      31.983  80.175  32.060  1.00  0.00           C
ATOM   7603  C27 POPEG 443      33.073  79.415  32.830  1.00  0.00           C
ATOM   7606  C28 POPEG 443      33.043  79.535  34.360  1.00  0.00           C
ATOM   7609  C29 POPEG 443      32.133  78.515  34.990  1.00  0.00           C
ATOM   7611 0C21 POPEG 443      32.183  78.085  36.260  1.00  0.00           C
ATOM   7613 1C21 POPEG 443      33.093  78.595  37.350  1.00  0.00           C
ATOM   7616 2C21 POPEG 443      32.263  79.275  38.440  1.00  0.00           C
ATOM   7619 3C21 POPEG 443      31.533  78.295  39.380  1.00  0.00           C
ATOM   7622 4C21 POPEG 443      30.273  78.895  40.020  1.00  0.00           C
ATOM   7625 5C21 POPEG 443      30.503  80.175  40.840  1.00  0.00           C
ATOM   7628 6C21 POPEG 443      29.713  80.145  42.160  1.00  0.00           C
ATOM   7631 7C21 POPEG 443      29.493  81.525  42.790  1.00  0.00           C
ATOM   7634 8C21 POPEG 443      28.773  81.425  44.140  1.00  0.00           C
ATOM   7638  C33 POPEG 443      33.943  82.285  27.800  1.00  0.00           C
ATOM   7641  C34 POPEG 443      34.293  83.345  28.850  1.00  0.00           C
ATOM   7644  C35 POPEG 443      34.253  82.775  30.270  1.00  0.00           C
ATOM   7647  C36 POPEG 443      34.623  83.805  31.350  1.00  0.00           C
ATOM   7650  C37 POPEG 443      34.563  83.165  32.740  1.00  0.00           C
ATOM   7653  C38 POPEG 443      35.063  84.105  33.850  1.00  0.00           C
ATOM   7656  C39 POPEG 443      34.903  83.515  35.260  1.00  0.00           C
ATOM   7659 0C31 POPEG 443      33.443  83.505  35.740  1.00  0.00           C
ATOM   7662 1C31 POPEG 443      33.253  82.805  37.100  1.00  0.00           C
ATOM   7665 2C31 POPEG 443      31.773  82.665  37.480  1.00  0.00           C
ATOM   7668 3C31 POPEG 443      31.083  83.975  37.880  1.00  0.00           C
ATOM   7671 4C31 POPEG 443      31.243  84.265  39.380  1.00  0.00           C
ATOM   7674 5C31 POPEG 443      30.583  85.585  39.790  1.00  0.00           C
ATOM   7677 6C31 POPEG 443      30.663  85.875  41.290  1.00  0.00           C
ATOM   7681  NH3 POPEH 444      76.993 108.935  21.910  1.00  0.00           N
ATOM   7685  C12 POPEH 444      77.733 107.635  22.120  1.00  0.00           C
ATOM   7688  C11 POPEH 444      79.183 107.845  22.610  1.00  0.00           C
ATOM   7691  P   POPEH 444      80.143 105.375  22.580  1.00  0.00           P
ATOM   7692  O13 POPEH 444      78.943 104.515  22.460  1.00  0.00           O
ATOM   7693  O14 POPEH 444      80.973 105.665  21.400  1.00  0.00           O
ATOM   7694  O11 POPEH 444      81.053 104.675  23.640  1.00  0.00           O
ATOM   7695  O12 POPEH 444      79.703 106.705  23.310  1.00  0.00           O
ATOM   7696  C1  POPEH 444      80.503 104.595  24.950  1.00  0.00           C
ATOM   7699  C2  POPEH 444      81.123 103.415  25.670  1.00  0.00           C
ATOM   7701  O21 POPEH 444      80.423 103.355  26.920  1.00  0.00           O
ATOM   7702  C21 POPEH 444      80.233 102.145  27.400  1.00  0.00           C
ATOM   7703  O22 POPEH 444      80.683 101.105  26.960  1.00  0.00           O
ATOM   7704  C22 POPEH 444      79.243 102.245  28.550  1.00  0.00           C
ATOM   7707  C3  POPEH 444      82.653 103.665  25.760  1.00  0.00           C
ATOM   7710  O31 POPEH 444      83.343 102.855  26.730  1.00  0.00           O
ATOM   7711  C31 POPEH 444      83.823 101.715  26.250  1.00  0.00           C
ATOM   7712  O32 POPEH 444      83.453 101.165  25.230  1.00  0.00           O
ATOM   7713  C32 POPEH 444      84.993 101.325  27.130  1.00  0.00           C
ATOM   7716  C23 POPEH 444      79.023 100.895  29.270  1.00  0.00           C
ATOM   7719  C24 POPEH 444      77.993 100.965  30.420  1.00  0.00           C
ATOM   7722  C25 POPEH 444      78.003 102.285  31.200  1.00  0.00           C
ATOM   7725  C26 POPEH 444      77.373 102.195  32.590  1.00  0.00           C
ATOM   7728  C27 POPEH 444      76.803 103.535  33.090  1.00  0.00           C
ATOM   7731  C28 POPEH 444      76.633 103.575  34.620  1.00  0.00           C
ATOM   7734  C29 POPEH 444      75.593 104.565  35.090  1.00  0.00           C
ATOM   7736 0C21 POPEH 444      75.823 105.815  35.530  1.00  0.00           C
ATOM   7738 1C21 POPEH 444      77.173 106.495  35.550  1.00  0.00           C
ATOM   7741 2C21 POPEH 444      77.083 108.035  35.530  1.00  0.00           C
ATOM   7744 3C21 POPEH 444      78.363 108.715  35.020  1.00  0.00           C
ATOM   7747 4C21 POPEH 444      79.663 108.355  35.780  1.00  0.00           C
ATOM   7750 5C21 POPEH 444      79.873 109.115  37.090  1.00  0.00           C
ATOM   7753 6C21 POPEH 444      81.323 108.925  37.570  1.00  0.00           C
ATOM   7756 7C21 POPEH 444      81.633 109.565  38.920  1.00  0.00           C
ATOM   7759 8C21 POPEH 444      83.123 109.475  39.270  1.00  0.00           C
ATOM   7763  C33 POPEH 444      85.643  99.965  26.820  1.00  0.00           C
ATOM   7766  C34 POPEH 444      86.953  99.785  27.600  1.00  0.00           C
ATOM   7769  C35 POPEH 444      86.773  99.655  29.130  1.00  0.00           C
ATOM   7772  C36 POPEH 444      86.113  98.325  29.510  1.00  0.00           C
ATOM   7775  C37 POPEH 444      86.213  97.975  31.000  1.00  0.00           C
ATOM   7778  C38 POPEH 444      85.883  96.495  31.230  1.00  0.00           C
ATOM   7781  C39 POPEH 444      86.463  95.905  32.530  1.00  0.00           C
ATOM   7784 0C31 POPEH 444      85.823  96.445  33.810  1.00  0.00           C
ATOM   7787 1C31 POPEH 444      86.003  95.475  34.990  1.00  0.00           C
ATOM   7790 2C31 POPEH 444      84.983  95.685  36.110  1.00  0.00           C
ATOM   7793 3C31 POPEH 444      84.993  94.535  37.120  1.00  0.00           C
ATOM   7796 4C31 POPEH 444      86.073  94.695  38.200  1.00  0.00           C
ATOM   7799 5C31 POPEH 444      86.243  93.425  39.050  1.00  0.00           C
ATOM   7802 6C31 POPEH 444      87.233  93.605  40.190  1.00  0.00           C
ATOM   7806  NH3 POPEI 445     103.523  99.915  25.120  1.00  0.00           N
ATOM   7810  C12 POPEI 445     103.033 101.135  24.390  1.00  0.00           C
ATOM   7813  C11 POPEI 445     101.563 101.105  23.980  1.00  0.00           C
ATOM   7816  P   POPEI 445     100.383 102.935  22.500  1.00  0.00           P
ATOM   7817  O13 POPEI 445     100.233 104.405  22.550  1.00  0.00           O
ATOM   7818  O14 POPEI 445     101.003 102.375  21.280  1.00  0.00           O
ATOM   7819  O11 POPEI 445      98.983 102.255  22.740  1.00  0.00           O
ATOM   7820  O12 POPEI 445     101.183 102.465  23.770  1.00  0.00           O
ATOM   7821  C1  POPEI 445      97.803 103.025  22.500  1.00  0.00           C
ATOM   7824  C2  POPEI 445      96.563 102.525  23.290  1.00  0.00           C
ATOM   7826  O21 POPEI 445      96.613 102.915  24.670  1.00  0.00           O
ATOM   7827  C21 POPEI 445      97.473 102.355  25.490  1.00  0.00           C
ATOM   7828  O22 POPEI 445      98.223 101.425  25.260  1.00  0.00           O
ATOM   7829  C22 POPEI 445      97.243 102.985  26.860  1.00  0.00           C
ATOM   7832  C3  POPEI 445      96.183 101.035  23.060  1.00  0.00           C
ATOM   7835  O31 POPEI 445      94.743 100.925  23.010  1.00  0.00           O
ATOM   7836  C31 POPEI 445      93.963 100.625  24.060  1.00  0.00           C
ATOM   7837  O32 POPEI 445      92.743 100.725  24.030  1.00  0.00           O
ATOM   7838  C32 POPEI 445      94.713 100.135  25.300  1.00  0.00           C
ATOM   7841  C23 POPEI 445      98.193 102.435  27.950  1.00  0.00           C
ATOM   7844  C24 POPEI 445      97.763 102.885  29.350  1.00  0.00           C
ATOM   7847  C25 POPEI 445      98.783 102.525  30.440  1.00  0.00           C
ATOM   7850  C26 POPEI 445      98.473 103.215  31.780  1.00  0.00           C
ATOM   7853  C27 POPEI 445      99.503 102.925  32.870  1.00  0.00           C
ATOM   7856  C28 POPEI 445      99.023 103.375  34.260  1.00  0.00           C
ATOM   7859  C29 POPEI 445      99.633 102.545  35.360  1.00  0.00           C
ATOM   7861 0C21 POPEI 445     100.393 102.955  36.400  1.00  0.00           C
ATOM   7863 1C21 POPEI 445     100.823 104.365  36.730  1.00  0.00           C
ATOM   7866 2C21 POPEI 445     100.443 104.735  38.170  1.00  0.00           C
ATOM   7869 3C21 POPEI 445     101.003 106.105  38.600  1.00  0.00           C
ATOM   7872 4C21 POPEI 445     100.523 106.525  40.000  1.00  0.00           C
ATOM   7875 5C21 POPEI 445     101.253 107.755  40.530  1.00  0.00           C
ATOM   7878 6C21 POPEI 445     100.593 108.355  41.780  1.00  0.00           C
ATOM   7881 7C21 POPEI 445     101.513 109.375  42.470  1.00  0.00           C
ATOM   7884 8C21 POPEI 445     100.883 110.025  43.710  1.00  0.00           C
ATOM   7888  C33 POPEI 445      93.753  99.815  26.470  1.00  0.00           C
ATOM   7891  C34 POPEI 445      94.473  99.405  27.760  1.00  0.00           C
ATOM   7894  C35 POPEI 445      94.203 100.355  28.930  1.00  0.00           C
ATOM   7897  C36 POPEI 445      94.903  99.925  30.230  1.00  0.00           C
ATOM   7900  C37 POPEI 445      94.753 101.005  31.300  1.00  0.00           C
ATOM   7903  C38 POPEI 445      95.633 100.835  32.550  1.00  0.00           C
ATOM   7906  C39 POPEI 445      95.023  99.945  33.640  1.00  0.00           C
ATOM   7909 0C31 POPEI 445      95.773 100.105  34.960  1.00  0.00           C
ATOM   7912 1C31 POPEI 445      95.223  99.225  36.100  1.00  0.00           C
ATOM   7915 2C31 POPEI 445      94.653 100.045  37.260  1.00  0.00           C
ATOM   7918 3C31 POPEI 445      94.313  99.165  38.470  1.00  0.00           C
ATOM   7921 4C31 POPEI 445      93.873  99.985  39.670  1.00  0.00           C
ATOM   7924 5C31 POPEI 445      93.703  99.115  40.920  1.00  0.00           C
ATOM   7927 6C31 POPEI 445      93.213  99.925  42.120  1.00  0.00           C
ATOM   7931  NH3 POPEJ 446      15.263  45.685  64.110  1.00  0.00           N
ATOM   7935  C12 POPEJ 446      15.323  44.885  65.370  1.00  0.00           C
ATOM   7938  C11 POPEJ 446      15.783  45.785  66.520  1.00  0.00           C
ATOM   7941  P   POPEJ 446      15.843  48.385  66.670  1.00  0.00           P
ATOM   7942  O13 POPEJ 446      15.193  49.175  67.750  1.00  0.00           O
ATOM   7943  O14 POPEJ 446      17.293  48.205  66.860  1.00  0.00           O
ATOM   7944  O11 POPEJ 446      15.573  49.105  65.280  1.00  0.00           O
ATOM   7945  O12 POPEJ 446      15.083  47.025  66.500  1.00  0.00           O
ATOM   7946  C1  POPEJ 446      15.393  50.515  65.120  1.00  0.00           C
ATOM   7949  C2  POPEJ 446      16.323  51.125  64.020  1.00  0.00           C
ATOM   7951  O21 POPEJ 446      15.913  50.685  62.700  1.00  0.00           O
ATOM   7952  C21 POPEJ 446      14.853  51.295  62.210  1.00  0.00           C
ATOM   7953  O22 POPEJ 446      14.233  52.185  62.770  1.00  0.00           O
ATOM   7954  C22 POPEJ 446      14.423  50.665  60.890  1.00  0.00           C
ATOM   7957  C3  POPEJ 446      17.813  50.775  64.300  1.00  0.00           C
ATOM   7960  O31 POPEJ 446      18.713  51.555  63.490  1.00  0.00           O
ATOM   7961  C31 POPEJ 446      18.913  51.055  62.280  1.00  0.00           C
ATOM   7962  O32 POPEJ 446      18.523  49.965  61.890  1.00  0.00           O
ATOM   7963  C32 POPEJ 446      19.653  52.085  61.440  1.00  0.00           C
ATOM   7966  C23 POPEJ 446      13.793  51.685  59.900  1.00  0.00           C
ATOM   7969  C24 POPEJ 446      14.743  52.165  58.790  1.00  0.00           C
ATOM   7972  C25 POPEJ 446      14.823  51.215  57.580  1.00  0.00           C
ATOM   7975  C26 POPEJ 446      14.903  51.965  56.240  1.00  0.00           C
ATOM   7978  C27 POPEJ 446      14.533  51.105  55.030  1.00  0.00           C
ATOM   7981  C28 POPEJ 446      15.523  49.975  54.680  1.00  0.00           C
ATOM   7984  C29 POPEJ 446      16.853  50.525  54.190  1.00  0.00           C
ATOM   7986 0C21 POPEJ 446      17.253  50.675  52.920  1.00  0.00           C
ATOM   7988 1C21 POPEJ 446      16.463  50.355  51.670  1.00  0.00           C
ATOM   7991 2C21 POPEJ 446      17.323  49.955  50.440  1.00  0.00           C
ATOM   7994 3C21 POPEJ 446      17.883  48.525  50.520  1.00  0.00           C
ATOM   7997 4C21 POPEJ 446      18.733  48.135  49.310  1.00  0.00           C
ATOM   8000 5C21 POPEJ 446      19.423  46.775  49.520  1.00  0.00           C
ATOM   8003 6C21 POPEJ 446      20.333  46.375  48.360  1.00  0.00           C
ATOM   8006 7C21 POPEJ 446      21.253  45.205  48.730  1.00  0.00           C
ATOM   8009 8C21 POPEJ 446      22.053  44.565  47.580  1.00  0.00           C
ATOM   8013  C33 POPEJ 446      19.243  51.965  59.960  1.00  0.00           C
ATOM   8016  C34 POPEJ 446      19.883  53.045  59.100  1.00  0.00           C
ATOM   8019  C35 POPEJ 446      19.643  52.835  57.610  1.00  0.00           C
ATOM   8022  C36 POPEJ 446      20.663  51.845  57.030  1.00  0.00           C
ATOM   8025  C37 POPEJ 446      20.253  51.275  55.670  1.00  0.00           C
ATOM   8028  C38 POPEJ 446      21.393  50.465  55.050  1.00  0.00           C
ATOM   8031  C39 POPEJ 446      21.083  49.935  53.650  1.00  0.00           C
ATOM   8034 0C31 POPEJ 446      22.233  49.065  53.140  1.00  0.00           C
ATOM   8037 1C31 POPEJ 446      22.353  49.015  51.620  1.00  0.00           C
ATOM   8040 2C31 POPEJ 446      23.613  48.245  51.190  1.00  0.00           C
ATOM   8043 3C31 POPEJ 446      23.823  48.225  49.670  1.00  0.00           C
ATOM   8046 4C31 POPEJ 446      24.293  49.575  49.090  1.00  0.00           C
ATOM   8049 5C31 POPEJ 446      24.353  49.535  47.560  1.00  0.00           C
ATOM   8052 6C31 POPEJ 446      24.833  50.835  46.920  1.00  0.00           C
ATOM   8056  NH3 POPEK 447      19.013  70.505  24.200  1.00  0.00           N
ATOM   8060  C12 POPEK 447      20.423  70.455  23.660  1.00  0.00           C
ATOM   8063  C11 POPEK 447      21.313  69.575  24.550  1.00  0.00           C
ATOM   8066  P   POPEK 447      22.943  68.205  23.020  1.00  0.00           P
ATOM   8067  O13 POPEK 447      21.693  67.665  22.450  1.00  0.00           O
ATOM   8068  O14 POPEK 447      24.013  68.675  22.120  1.00  0.00           O
ATOM   8069  O11 POPEK 447      23.643  67.195  23.980  1.00  0.00           O
ATOM   8070  O12 POPEK 447      22.603  69.415  23.980  1.00  0.00           O
ATOM   8071  C1  POPEK 447      22.953  66.215  24.740  1.00  0.00           C
ATOM   8074  C2  POPEK 447      23.543  66.235  26.170  1.00  0.00           C
ATOM   8076  O21 POPEK 447      22.733  65.535  27.150  1.00  0.00           O
ATOM   8077  C21 POPEK 447      21.593  66.095  27.470  1.00  0.00           C
ATOM   8078  O22 POPEK 447      21.073  67.055  26.930  1.00  0.00           O
ATOM   8079  C22 POPEK 447      20.933  65.355  28.640  1.00  0.00           C
ATOM   8082  C3  POPEK 447      23.913  67.685  26.600  1.00  0.00           C
ATOM   8085  O31 POPEK 447      24.563  67.665  27.870  1.00  0.00           O
ATOM   8086  C31 POPEK 447      23.893  68.065  28.910  1.00  0.00           C
ATOM   8087  O32 POPEK 447      22.813  68.625  28.940  1.00  0.00           O
ATOM   8088  C32 POPEK 447      24.713  67.615  30.100  1.00  0.00           C
ATOM   8091  C23 POPEK 447      20.413  66.325  29.740  1.00  0.00           C
ATOM   8094  C24 POPEK 447      19.193  65.765  30.480  1.00  0.00           C
ATOM   8097  C25 POPEK 447      19.523  64.675  31.510  1.00  0.00           C
ATOM   8100  C26 POPEK 447      19.893  65.255  32.890  1.00  0.00           C
ATOM   8103  C27 POPEK 447      20.313  64.155  33.880  1.00  0.00           C
ATOM   8106  C28 POPEK 447      20.683  64.705  35.260  1.00  0.00           C
ATOM   8109  C29 POPEK 447      21.333  63.675  36.150  1.00  0.00           C
ATOM   8111 0C21 POPEK 447      21.253  63.595  37.500  1.00  0.00           C
ATOM   8113 1C21 POPEK 447      20.483  64.525  38.410  1.00  0.00           C
ATOM   8116 2C21 POPEK 447      19.523  63.765  39.350  1.00  0.00           C
ATOM   8119 3C21 POPEK 447      20.233  63.105  40.540  1.00  0.00           C
ATOM   8122 4C21 POPEK 447      19.253  62.465  41.540  1.00  0.00           C
ATOM   8125 5C21 POPEK 447      18.553  61.215  40.980  1.00  0.00           C
ATOM   8128 6C21 POPEK 447      17.713  60.525  42.060  1.00  0.00           C
ATOM   8131 7C21 POPEK 447      16.983  59.265  41.560  1.00  0.00           C
ATOM   8134 8C21 POPEK 447      16.163  58.585  42.650  1.00  0.00           C
ATOM   8138  C33 POPEK 447      24.063  68.055  31.410  1.00  0.00           C
ATOM   8141  C34 POPEK 447      24.743  67.385  32.580  1.00  0.00           C
ATOM   8144  C35 POPEK 447      23.833  67.475  33.790  1.00  0.00           C
ATOM   8147  C36 POPEK 447      24.603  67.375  35.090  1.00  0.00           C
ATOM   8150  C37 POPEK 447      23.663  67.525  36.280  1.00  0.00           C
ATOM   8153  C38 POPEK 447      24.443  67.585  37.590  1.00  0.00           C
ATOM   8156  C39 POPEK 447      23.503  67.485  38.780  1.00  0.00           C
ATOM   8159 0C31 POPEK 447      24.283  67.405  40.090  1.00  0.00           C
ATOM   8162 1C31 POPEK 447      23.413  66.925  41.250  1.00  0.00           C
ATOM   8165 2C31 POPEK 447      24.223  66.675  42.530  1.00  0.00           C
ATOM   8168 3C31 POPEK 447      24.843  67.945  43.150  1.00  0.00           C
ATOM   8171 4C31 POPEK 447      23.783  68.935  43.660  1.00  0.00           C
ATOM   8174 5C31 POPEK 447      24.393  70.205  44.270  1.00  0.00           C
ATOM   8177 6C31 POPEK 447      23.343  71.225  44.700  1.00  0.00           C
ATOM   8181  NH3 POPEL 448      21.513  11.955  20.640  1.00  0.00           N
ATOM   8185  C12 POPEL 448      22.973  12.185  20.410  1.00  0.00           C
ATOM   8188  C11 POPEL 448      23.303  11.995  18.920  1.00  0.00           C
ATOM   8191  P   POPEL 448      25.643  11.415  17.900  1.00  0.00           P
ATOM   8192  O13 POPEL 448      24.953  10.745  16.780  1.00  0.00           O
ATOM   8193  O14 POPEL 448      26.753  12.325  17.540  1.00  0.00           O
ATOM   8194  O11 POPEL 448      26.123  10.405  19.030  1.00  0.00           O
ATOM   8195  O12 POPEL 448      24.653  12.325  18.700  1.00  0.00           O
ATOM   8196  C1  POPEL 448      26.793  10.975  20.170  1.00  0.00           C
ATOM   8199  C2  POPEL 448      26.503  10.215  21.480  1.00  0.00           C
ATOM   8201  O21 POPEL 448      26.713  11.165  22.560  1.00  0.00           O
ATOM   8202  C21 POPEL 448      25.933  10.925  23.620  1.00  0.00           C
ATOM   8203  O22 POPEL 448      25.083  10.065  23.680  1.00  0.00           O
ATOM   8204  C22 POPEL 448      26.343  11.825  24.780  1.00  0.00           C
ATOM   8207  C3  POPEL 448      27.423   8.955  21.630  1.00  0.00           C
ATOM   8210  O31 POPEL 448      27.373   8.405  22.960  1.00  0.00           O
ATOM   8211  C31 POPEL 448      28.183   7.385  23.160  1.00  0.00           C
ATOM   8212  O32 POPEL 448      28.843   6.825  22.300  1.00  0.00           O
ATOM   8213  C32 POPEL 448      28.143   6.965  24.630  1.00  0.00           C
ATOM   8216  C23 POPEL 448      25.683  11.385  26.110  1.00  0.00           C
ATOM   8219  C24 POPEL 448      26.083  12.265  27.300  1.00  0.00           C
ATOM   8222  C25 POPEL 448      27.533  12.095  27.760  1.00  0.00           C
ATOM   8225  C26 POPEL 448      27.983  13.235  28.690  1.00  0.00           C
ATOM   8228  C27 POPEL 448      29.443  13.105  29.120  1.00  0.00           C
ATOM   8231  C28 POPEL 448      30.033  14.415  29.690  1.00  0.00           C
ATOM   8234  C29 POPEL 448      29.413  14.795  31.010  1.00  0.00           C
ATOM   8236 0C21 POPEL 448      29.973  14.645  32.220  1.00  0.00           C
ATOM   8238 1C21 POPEL 448      31.313  14.005  32.520  1.00  0.00           C
ATOM   8241 2C21 POPEL 448      31.233  13.085  33.750  1.00  0.00           C
ATOM   8244 3C21 POPEL 448      30.523  11.755  33.450  1.00  0.00           C
ATOM   8247 4C21 POPEL 448      29.983  11.055  34.700  1.00  0.00           C
ATOM   8250 5C21 POPEL 448      31.043  10.745  35.760  1.00  0.00           C
ATOM   8253 6C21 POPEL 448      30.473   9.885  36.900  1.00  0.00           C
ATOM   8256 7C21 POPEL 448      31.483   9.675  38.030  1.00  0.00           C
ATOM   8259 8C21 POPEL 448      30.903   8.895  39.200  1.00  0.00           C
ATOM   8263  C33 POPEL 448      27.983   8.175  25.580  1.00  0.00           C
ATOM   8266  C34 POPEL 448      27.923   7.805  27.060  1.00  0.00           C
ATOM   8269  C35 POPEL 448      29.273   7.345  27.630  1.00  0.00           C
ATOM   8272  C36 POPEL 448      29.363   7.575  29.140  1.00  0.00           C
ATOM   8275  C37 POPEL 448      30.783   7.385  29.670  1.00  0.00           C
ATOM   8278  C38 POPEL 448      31.093   8.335  30.840  1.00  0.00           C
ATOM   8281  C39 POPEL 448      30.333   8.005  32.130  1.00  0.00           C
ATOM   8284 0C31 POPEL 448      30.793   6.695  32.770  1.00  0.00           C
ATOM   8287 1C31 POPEL 448      30.703   6.735  34.300  1.00  0.00           C
ATOM   8290 2C31 POPEL 448      31.303   5.495  34.970  1.00  0.00           C
ATOM   8293 3C31 POPEL 448      31.163   5.585  36.490  1.00  0.00           C
ATOM   8296 4C31 POPEL 448      31.933   4.485  37.220  1.00  0.00           C
ATOM   8299 5C31 POPEL 448      31.643   4.495  38.720  1.00  0.00           C
ATOM   8302 6C31 POPEL 448      32.673   3.725  39.540  1.00  0.00           C
ATOM   8306  NH3 POPEM 449      18.733  93.945  21.130  1.00  0.00           N
ATOM   8310  C12 POPEM 449      19.433  94.685  20.020  1.00  0.00           C
ATOM   8313  C11 POPEM 449      19.193  96.195  20.040  1.00  0.00           C
ATOM   8316  P   POPEM 449      21.413  97.505  19.340  1.00  0.00           P
ATOM   8317  O13 POPEM 449      21.483  98.695  18.480  1.00  0.00           O
ATOM   8318  O14 POPEM 449      22.503  96.505  19.220  1.00  0.00           O
ATOM   8319  O11 POPEM 449      21.293  97.955  20.860  1.00  0.00           O
ATOM   8320  O12 POPEM 449      20.033  96.795  19.060  1.00  0.00           O
ATOM   8321  C1  POPEM 449      22.353  98.755  21.400  1.00  0.00           C
ATOM   8324  C2  POPEM 449      23.473  97.865  22.050  1.00  0.00           C
ATOM   8326  O21 POPEM 449      23.303  97.615  23.460  1.00  0.00           O
ATOM   8327  C21 POPEM 449      23.123  98.645  24.290  1.00  0.00           C
ATOM   8328  O22 POPEM 449      23.173  99.825  24.020  1.00  0.00           O
ATOM   8329  C22 POPEM 449      22.843  98.115  25.690  1.00  0.00           C
ATOM   8332  C3  POPEM 449      24.933  98.315  21.670  1.00  0.00           C
ATOM   8335  O31 POPEM 449      25.243  99.595  22.250  1.00  0.00           O
ATOM   8336  C31 POPEM 449      26.473  99.785  22.710  1.00  0.00           C
ATOM   8337  O32 POPEM 449      27.473  99.175  22.370  1.00  0.00           O
ATOM   8338  C32 POPEM 449      26.393 100.945  23.730  1.00  0.00           C
ATOM   8341  C23 POPEM 449      23.673  98.875  26.740  1.00  0.00           C
ATOM   8344  C24 POPEM 449      23.573  98.205  28.110  1.00  0.00           C
ATOM   8347  C25 POPEM 449      24.653  98.675  29.090  1.00  0.00           C
ATOM   8350  C26 POPEM 449      24.303  99.995  29.770  1.00  0.00           C
ATOM   8353  C27 POPEM 449      24.983 100.105  31.150  1.00  0.00           C
ATOM   8356  C28 POPEM 449      24.523 101.335  31.940  1.00  0.00           C
ATOM   8359  C29 POPEM 449      23.043 101.285  32.240  1.00  0.00           C
ATOM   8361 0C21 POPEM 449      22.473 100.505  33.180  1.00  0.00           C
ATOM   8363 1C21 POPEM 449      23.203  99.595  34.140  1.00  0.00           C
ATOM   8366 2C21 POPEM 449      22.673  99.715  35.570  1.00  0.00           C
ATOM   8369 3C21 POPEM 449      23.593  99.005  36.570  1.00  0.00           C
ATOM   8372 4C21 POPEM 449      23.103  99.095  38.010  1.00  0.00           C
ATOM   8375 5C21 POPEM 449      24.073  98.405  38.980  1.00  0.00           C
ATOM   8378 6C21 POPEM 449      23.663  98.575  40.450  1.00  0.00           C
ATOM   8381 7C21 POPEM 449      24.463  97.645  41.380  1.00  0.00           C
ATOM   8384 8C21 POPEM 449      24.093  97.805  42.860  1.00  0.00           C
ATOM   8388  C33 POPEM 449      27.353 100.865  24.940  1.00  0.00           C
ATOM   8391  C34 POPEM 449      26.913 101.815  26.080  1.00  0.00           C
ATOM   8394  C35 POPEM 449      27.993 101.995  27.150  1.00  0.00           C
ATOM   8397  C36 POPEM 449      27.583 102.895  28.330  1.00  0.00           C
ATOM   8400  C37 POPEM 449      28.583 102.745  29.480  1.00  0.00           C
ATOM   8403  C38 POPEM 449      28.323 103.615  30.720  1.00  0.00           C
ATOM   8406  C39 POPEM 449      28.953 103.025  32.000  1.00  0.00           C
ATOM   8409 0C31 POPEM 449      30.453 102.695  31.850  1.00  0.00           C
ATOM   8412 1C31 POPEM 449      31.003 101.815  32.980  1.00  0.00           C
ATOM   8415 2C31 POPEM 449      32.463 101.405  32.710  1.00  0.00           C
ATOM   8418 3C31 POPEM 449      32.933 100.195  33.520  1.00  0.00           C
ATOM   8421 4C31 POPEM 449      32.883 100.365  35.050  1.00  0.00           C
ATOM   8424 5C31 POPEM 449      33.623 101.615  35.530  1.00  0.00           C
ATOM   8427 6C31 POPEM 449      34.003 101.565  37.000  1.00  0.00           C
ATOM   8431  NH3 POPEN 450      -5.707 103.835  67.190  1.00  0.00           N
ATOM   8435  C12 POPEN 450      -4.287 103.435  67.460  1.00  0.00           C
ATOM   8438  C11 POPEN 450      -3.717 102.695  66.250  1.00  0.00           C
ATOM   8441  P   POPEN 450      -1.197 103.295  65.910  1.00  0.00           P
ATOM   8442  O13 POPEN 450      -1.477 104.725  66.150  1.00  0.00           O
ATOM   8443  O14 POPEN 450       0.083 102.765  66.470  1.00  0.00           O
ATOM   8444  O11 POPEN 450      -1.307 102.965  64.350  1.00  0.00           O
ATOM   8445  O12 POPEN 450      -2.347 102.435  66.520  1.00  0.00           O
ATOM   8446  C1  POPEN 450      -0.087 102.625  63.670  1.00  0.00           C
ATOM   8449  C2  POPEN 450      -0.097 102.905  62.150  1.00  0.00           C
ATOM   8451  O21 POPEN 450       1.293 102.955  61.750  1.00  0.00           O
ATOM   8452  C21 POPEN 450       1.573 102.435  60.550  1.00  0.00           C
ATOM   8453  O22 POPEN 450       0.823 101.785  59.860  1.00  0.00           O
ATOM   8454  C22 POPEN 450       2.963 102.905  60.140  1.00  0.00           C
ATOM   8457  C3  POPEN 450      -0.807 104.245  61.850  1.00  0.00           C
ATOM   8460  O31 POPEN 450      -1.347 104.265  60.520  1.00  0.00           O
ATOM   8461  C31 POPEN 450      -0.517 104.655  59.580  1.00  0.00           C
ATOM   8462  O32 POPEN 450       0.633 105.005  59.750  1.00  0.00           O
ATOM   8463  C32 POPEN 450      -1.237 104.595  58.230  1.00  0.00           C
ATOM   8466  C23 POPEN 450       3.383 102.425  58.740  1.00  0.00           C
ATOM   8469  C24 POPEN 450       4.703 103.105  58.350  1.00  0.00           C
ATOM   8472  C25 POPEN 450       5.393 102.585  57.090  1.00  0.00           C
ATOM   8475  C26 POPEN 450       4.523 102.555  55.830  1.00  0.00           C
ATOM   8478  C27 POPEN 450       5.403 102.075  54.670  1.00  0.00           C
ATOM   8481  C28 POPEN 450       4.643 101.365  53.540  1.00  0.00           C
ATOM   8484  C29 POPEN 450       5.653 100.575  52.740  1.00  0.00           C
ATOM   8486 0C21 POPEN 450       5.883 100.615  51.420  1.00  0.00           C
ATOM   8488 1C21 POPEN 450       5.123 101.385  50.370  1.00  0.00           C
ATOM   8491 2C21 POPEN 450       4.893 100.435  49.180  1.00  0.00           C
ATOM   8494 3C21 POPEN 450       4.283 101.125  47.960  1.00  0.00           C
ATOM   8497 4C21 POPEN 450       4.023 100.145  46.810  1.00  0.00           C
ATOM   8500 5C21 POPEN 450       5.303  99.485  46.250  1.00  0.00           C
ATOM   8503 6C21 POPEN 450       5.403  99.635  44.720  1.00  0.00           C
ATOM   8506 7C21 POPEN 450       6.583  98.875  44.110  1.00  0.00           C
ATOM   8509 8C21 POPEN 450       6.553  98.815  42.580  1.00  0.00           C
ATOM   8513  C33 POPEN 450      -0.307 104.935  57.050  1.00  0.00           C
ATOM   8516  C34 POPEN 450       0.143 103.675  56.290  1.00  0.00           C
ATOM   8519  C35 POPEN 450      -0.577 103.525  54.950  1.00  0.00           C
ATOM   8522  C36 POPEN 450       0.253 104.055  53.770  1.00  0.00           C
ATOM   8525  C37 POPEN 450      -0.537 104.085  52.460  1.00  0.00           C
ATOM   8528  C38 POPEN 450       0.243 104.725  51.310  1.00  0.00           C
ATOM   8531  C39 POPEN 450      -0.467 104.595  49.940  1.00  0.00           C
ATOM   8534 0C31 POPEN 450      -1.887 105.185  49.930  1.00  0.00           C
ATOM   8537 1C31 POPEN 450      -2.587 104.985  48.570  1.00  0.00           C
ATOM   8540 2C31 POPEN 450      -4.057 105.425  48.610  1.00  0.00           C
ATOM   8543 3C31 POPEN 450      -4.797 105.185  47.290  1.00  0.00           C
ATOM   8546 4C31 POPEN 450      -4.997 103.695  46.950  1.00  0.00           C
ATOM   8549 5C31 POPEN 450      -5.697 103.445  45.600  1.00  0.00           C
ATOM   8552 6C31 POPEN 450      -5.807 101.965  45.230  1.00  0.00           C
ATOM   8556  NH3 POPEO 451      67.993  85.205  64.620  1.00  0.00           N
ATOM   8560  C12 POPEO 451      66.993  86.225  64.060  1.00  0.00           C
ATOM   8563  C11 POPEO 451      66.343  87.155  65.110  1.00  0.00           C
ATOM   8566  P   POPEO 451      63.953  87.595  63.980  1.00  0.00           P
ATOM   8567  O13 POPEO 451      63.703  86.165  64.260  1.00  0.00           O
ATOM   8568  O14 POPEO 451      62.903  88.535  64.450  1.00  0.00           O
ATOM   8569  O11 POPEO 451      64.123  87.765  62.410  1.00  0.00           O
ATOM   8570  O12 POPEO 451      65.383  88.035  64.520  1.00  0.00           O
ATOM   8571  C1  POPEO 451      62.923  87.975  61.650  1.00  0.00           C
ATOM   8574  C2  POPEO 451      63.193  88.005  60.130  1.00  0.00           C
ATOM   8576  O21 POPEO 451      61.923  87.755  59.510  1.00  0.00           O
ATOM   8577  C21 POPEO 451      61.733  88.285  58.320  1.00  0.00           C
ATOM   8578  O22 POPEO 451      62.453  89.105  57.780  1.00  0.00           O
ATOM   8579  C22 POPEO 451      60.323  87.935  57.810  1.00  0.00           C
ATOM   8582  C3  POPEO 451      64.213  86.925  59.680  1.00  0.00           C
ATOM   8585  O31 POPEO 451      64.413  87.015  58.260  1.00  0.00           O
ATOM   8586  C31 POPEO 451      65.283  86.145  57.780  1.00  0.00           C
ATOM   8587  O32 POPEO 451      65.893  85.325  58.450  1.00  0.00           O
ATOM   8588  C32 POPEO 451      65.553  86.455  56.310  1.00  0.00           C
ATOM   8591  C23 POPEO 451      60.293  86.935  56.630  1.00  0.00           C
ATOM   8594  C24 POPEO 451      58.913  86.845  55.950  1.00  0.00           C
ATOM   8597  C25 POPEO 451      57.773  86.325  56.850  1.00  0.00           C
ATOM   8600  C26 POPEO 451      56.363  86.395  56.220  1.00  0.00           C
ATOM   8603  C27 POPEO 451      56.203  85.565  54.940  1.00  0.00           C
ATOM   8606  C28 POPEO 451      54.813  85.665  54.260  1.00  0.00           C
ATOM   8609  C29 POPEO 451      53.763  84.795  54.900  1.00  0.00           C
ATOM   8611 0C21 POPEO 451      52.423  84.905  54.760  1.00  0.00           C
ATOM   8613 1C21 POPEO 451      51.653  85.915  53.930  1.00  0.00           C
ATOM   8616 2C21 POPEO 451      51.003  85.305  52.670  1.00  0.00           C
ATOM   8619 3C21 POPEO 451      52.003  85.135  51.510  1.00  0.00           C
ATOM   8622 4C21 POPEO 451      51.373  84.595  50.220  1.00  0.00           C
ATOM   8625 5C21 POPEO 451      50.423  85.585  49.530  1.00  0.00           C
ATOM   8628 6C21 POPEO 451      50.113  85.175  48.080  1.00  0.00           C
ATOM   8631 7C21 POPEO 451      49.053  86.075  47.420  1.00  0.00           C
ATOM   8634 8C21 POPEO 451      48.763  85.705  45.970  1.00  0.00           C
ATOM   8638  C33 POPEO 451      65.013  85.405  55.320  1.00  0.00           C
ATOM   8641  C34 POPEO 451      65.463  85.735  53.900  1.00  0.00           C
ATOM   8644  C35 POPEO 451      65.053  84.675  52.870  1.00  0.00           C
ATOM   8647  C36 POPEO 451      63.603  84.825  52.410  1.00  0.00           C
ATOM   8650  C37 POPEO 451      63.433  84.625  50.900  1.00  0.00           C
ATOM   8653  C38 POPEO 451      62.013  84.965  50.430  1.00  0.00           C
ATOM   8656  C39 POPEO 451      61.693  84.415  49.030  1.00  0.00           C
ATOM   8659 0C31 POPEO 451      60.253  84.705  48.590  1.00  0.00           C
ATOM   8662 1C31 POPEO 451      59.213  84.165  49.590  1.00  0.00           C
ATOM   8665 2C31 POPEO 451      57.783  84.065  49.040  1.00  0.00           C
ATOM   8668 3C31 POPEO 451      57.003  85.375  49.160  1.00  0.00           C
ATOM   8671 4C31 POPEO 451      55.483  85.155  49.020  1.00  0.00           C
ATOM   8674 5C31 POPEO 451      54.653  86.375  49.450  1.00  0.00           C
ATOM   8677 6C31 POPEO 451      55.003  87.675  48.730  1.00  0.00           C
ATOM   8681  NH3 POPEP 452       3.483 114.811  18.630  1.00  0.00           N
ATOM   8685  C12 POPEP 452       2.983 113.791  19.600  1.00  0.00           C
ATOM   8688  C11 POPEP 452       4.203 113.125  20.260  1.00  0.00           C
ATOM   8691  P   POPEP 452       6.543 112.815  19.030  1.00  0.00           P
ATOM   8692  O13 POPEP 452       7.063 111.905  18.000  1.00  0.00           O
ATOM   8693  O14 POPEP 452       6.683 114.261  18.800  1.00  0.00           O
ATOM   8694  O11 POPEP 452       7.243 112.515  20.410  1.00  0.00           O
ATOM   8695  O12 POPEP 452       5.023 112.515  19.270  1.00  0.00           O
ATOM   8696  C1  POPEP 452       7.423 111.185  20.900  1.00  0.00           C
ATOM   8699  C2  POPEP 452       7.393 111.155  22.460  1.00  0.00           C
ATOM   8701  O21 POPEP 452       7.343 109.755  22.830  1.00  0.00           O
ATOM   8702  C21 POPEP 452       7.513 109.445  24.110  1.00  0.00           C
ATOM   8703  O22 POPEP 452       7.813 110.225  25.000  1.00  0.00           O
ATOM   8704  C22 POPEP 452       7.133 107.975  24.360  1.00  0.00           C
ATOM   8707  C3  POPEP 452       6.153 112.015  22.930  1.00  0.00           C
ATOM   8710  O31 POPEP 452       6.083 112.305  24.340  1.00  0.00           O
ATOM   8711  C31 POPEP 452       6.743 113.405  24.710  1.00  0.00           C
ATOM   8712  O32 POPEP 452       7.463 114.071  23.990  1.00  0.00           O
ATOM   8713  C32 POPEP 452       6.433 113.721  26.170  1.00  0.00           C
ATOM   8716  C23 POPEP 452       8.223 107.105  25.030  1.00  0.00           C
ATOM   8719  C24 POPEP 452       7.663 105.775  25.570  1.00  0.00           C
ATOM   8722  C25 POPEP 452       6.783 105.895  26.830  1.00  0.00           C
ATOM   8725  C26 POPEP 452       7.563 106.335  28.080  1.00  0.00           C
ATOM   8728  C27 POPEP 452       7.463 105.305  29.220  1.00  0.00           C
ATOM   8731  C28 POPEP 452       8.633 105.395  30.220  1.00  0.00           C
ATOM   8734  C29 POPEP 452       8.353 106.435  31.270  1.00  0.00           C
ATOM   8736 0C21 POPEP 452       8.043 106.165  32.550  1.00  0.00           C
ATOM   8738 1C21 POPEP 452       7.953 104.775  33.160  1.00  0.00           C
ATOM   8741 2C21 POPEP 452       7.193 104.725  34.490  1.00  0.00           C
ATOM   8744 3C21 POPEP 452       7.753 103.675  35.460  1.00  0.00           C
ATOM   8747 4C21 POPEP 452       7.013 103.715  36.800  1.00  0.00           C
ATOM   8750 5C21 POPEP 452       7.523 102.695  37.830  1.00  0.00           C
ATOM   8753 6C21 POPEP 452       7.033 101.255  37.610  1.00  0.00           C
ATOM   8756 7C21 POPEP 452       6.823 100.545  38.960  1.00  0.00           C
ATOM   8759 8C21 POPEP 452       6.203  99.155  38.830  1.00  0.00           C
ATOM   8763  C33 POPEP 452       6.013 115.201  26.400  1.00  0.00           C
ATOM   8766  C34 POPEP 452       6.373 115.731  27.800  1.00  0.00           C
ATOM   8769  C35 POPEP 452       5.533 115.141  28.940  1.00  0.00           C
ATOM   8772  C36 POPEP 452       6.003 115.651  30.310  1.00  0.00           C
ATOM   8775  C37 POPEP 452       5.133 115.181  31.480  1.00  0.00           C
ATOM   8778  C38 POPEP 452       5.633 115.751  32.800  1.00  0.00           C
ATOM   8781  C39 POPEP 452       4.793 115.361  34.020  1.00  0.00           C
ATOM   8784 0C31 POPEP 452       5.473 115.821  35.320  1.00  0.00           C
ATOM   8787 1C31 POPEP 452       4.683 115.491  36.580  1.00  0.00           C
ATOM   8790 2C31 POPEP 452       5.523 115.711  37.850  1.00  0.00           C
ATOM   8793 3C31 POPEP 452       5.943 117.171  38.120  1.00  0.00           C
ATOM   8796 4C31 POPEP 452       4.783 118.171  38.240  1.00  0.00           C
ATOM   8799 5C31 POPEP 452       5.263 119.561  38.680  1.00  0.00           C
ATOM   8802 6C31 POPEP 452       4.153 120.611  38.790  1.00  0.00           C
ATOM   8806  NH3 POPEQ 453      62.743  48.875  59.910  1.00  0.00           N
ATOM   8810  C12 POPEQ 453      63.503  49.425  58.750  1.00  0.00           C
ATOM   8813  C11 POPEQ 453      64.743  50.165  59.250  1.00  0.00           C
ATOM   8816  P   POPEQ 453      64.293  52.575  60.140  1.00  0.00           P
ATOM   8817  O13 POPEQ 453      63.573  53.115  61.310  1.00  0.00           O
ATOM   8818  O14 POPEQ 453      65.673  53.005  59.810  1.00  0.00           O
ATOM   8819  O11 POPEQ 453      63.333  52.715  58.900  1.00  0.00           O
ATOM   8820  O12 POPEQ 453      64.323  51.015  60.310  1.00  0.00           O
ATOM   8821  C1  POPEQ 453      62.643  53.965  58.720  1.00  0.00           C
ATOM   8824  C2  POPEQ 453      61.833  53.805  57.420  1.00  0.00           C
ATOM   8826  O21 POPEQ 453      61.323  55.015  56.790  1.00  0.00           O
ATOM   8827  C21 POPEQ 453      62.223  55.855  56.300  1.00  0.00           C
ATOM   8828  O22 POPEQ 453      63.333  56.065  56.730  1.00  0.00           O
ATOM   8829  C22 POPEQ 453      61.713  56.515  55.010  1.00  0.00           C
ATOM   8832  C3  POPEQ 453      60.663  52.795  57.710  1.00  0.00           C
ATOM   8835  O31 POPEQ 453      59.663  52.785  56.670  1.00  0.00           O
ATOM   8836  C31 POPEQ 453      60.163  52.315  55.540  1.00  0.00           C
ATOM   8837  O32 POPEQ 453      61.173  51.635  55.430  1.00  0.00           O
ATOM   8838  C32 POPEQ 453      59.463  52.955  54.370  1.00  0.00           C
ATOM   8841  C23 POPEQ 453      60.303  57.125  55.070  1.00  0.00           C
ATOM   8844  C24 POPEQ 453      59.943  57.965  53.830  1.00  0.00           C
ATOM   8847  C25 POPEQ 453      60.833  59.195  53.580  1.00  0.00           C
ATOM   8850  C26 POPEQ 453      61.943  59.025  52.530  1.00  0.00           C
ATOM   8853  C27 POPEQ 453      61.483  58.675  51.100  1.00  0.00           C
ATOM   8856  C28 POPEQ 453      60.553  59.715  50.430  1.00  0.00           C
ATOM   8859  C29 POPEQ 453      59.093  59.325  50.470  1.00  0.00           C
ATOM   8861 0C21 POPEQ 453      58.123  59.775  49.650  1.00  0.00           C
ATOM   8863 1C21 POPEQ 453      58.273  60.835  48.590  1.00  0.00           C
ATOM   8866 2C21 POPEQ 453      57.093  61.835  48.620  1.00  0.00           C
ATOM   8869 3C21 POPEQ 453      55.773  61.295  48.030  1.00  0.00           C
ATOM   8872 4C21 POPEQ 453      55.593  61.665  46.550  1.00  0.00           C
ATOM   8875 5C21 POPEQ 453      54.253  61.235  45.920  1.00  0.00           C
ATOM   8878 6C21 POPEQ 453      53.203  62.355  45.820  1.00  0.00           C
ATOM   8881 7C21 POPEQ 453      52.313  62.495  47.050  1.00  0.00           C
ATOM   8884 8C21 POPEQ 453      51.573  63.835  47.120  1.00  0.00           C
ATOM   8888  C33 POPEQ 453      60.523  53.265  53.290  1.00  0.00           C
ATOM   8891  C34 POPEQ 453      60.103  54.365  52.320  1.00  0.00           C
ATOM   8894  C35 POPEQ 453      59.573  53.795  51.010  1.00  0.00           C
ATOM   8897  C36 POPEQ 453      59.533  54.865  49.920  1.00  0.00           C
ATOM   8900  C37 POPEQ 453      60.783  54.845  49.040  1.00  0.00           C
ATOM   8903  C38 POPEQ 453      61.023  56.225  48.430  1.00  0.00           C
ATOM   8906  C39 POPEQ 453      61.883  56.235  47.170  1.00  0.00           C
ATOM   8909 0C31 POPEQ 453      62.033  57.675  46.670  1.00  0.00           C
ATOM   8912 1C31 POPEQ 453      62.703  57.795  45.300  1.00  0.00           C
ATOM   8915 2C31 POPEQ 453      64.123  57.215  45.220  1.00  0.00           C
ATOM   8918 3C31 POPEQ 453      65.133  57.855  46.190  1.00  0.00           C
ATOM   8921 4C31 POPEQ 453      66.483  57.135  46.150  1.00  0.00           C
ATOM   8924 5C31 POPEQ 453      67.493  57.725  47.140  1.00  0.00           C
ATOM   8927 6C31 POPEQ 453      68.773  56.885  47.250  1.00  0.00           C
ATOM   8931  NH3 POPER 454      30.373  82.595  63.520  1.00  0.00           N
ATOM   8935  C12 POPER 454      30.603  82.235  62.080  1.00  0.00           C
ATOM   8938  C11 POPER 454      31.943  81.475  61.860  1.00  0.00           C
ATOM   8941  P   POPER 454      31.183  79.055  62.670  1.00  0.00           P
ATOM   8942  O13 POPER 454      30.593  79.825  63.800  1.00  0.00           O
ATOM   8943  O14 POPER 454      32.153  77.985  63.020  1.00  0.00           O
ATOM   8944  O11 POPER 454      30.063  78.435  61.750  1.00  0.00           O
ATOM   8945  O12 POPER 454      31.853  80.055  61.660  1.00  0.00           O
ATOM   8946  C1  POPER 454      29.703  78.975  60.460  1.00  0.00           C
ATOM   8949  C2  POPER 454      30.363  78.235  59.250  1.00  0.00           C
ATOM   8951  O21 POPER 454      30.263  79.105  58.090  1.00  0.00           O
ATOM   8952  C21 POPER 454      31.143  78.875  57.110  1.00  0.00           C
ATOM   8953  O22 POPER 454      32.113  78.155  57.180  1.00  0.00           O
ATOM   8954  C22 POPER 454      30.773  79.695  55.860  1.00  0.00           C
ATOM   8957  C3  POPER 454      29.663  76.855  59.020  1.00  0.00           C
ATOM   8960  O31 POPER 454      29.603  76.465  57.620  1.00  0.00           O
ATOM   8961  C31 POPER 454      28.493  75.815  57.260  1.00  0.00           C
ATOM   8962  O32 POPER 454      27.663  75.375  58.040  1.00  0.00           O
ATOM   8963  C32 POPER 454      28.473  75.595  55.740  1.00  0.00           C
ATOM   8966  C23 POPER 454      30.813  78.845  54.560  1.00  0.00           C
ATOM   8969  C24 POPER 454      30.693  79.635  53.250  1.00  0.00           C
ATOM   8972  C25 POPER 454      29.273  79.775  52.670  1.00  0.00           C
ATOM   8975  C26 POPER 454      29.283  79.795  51.120  1.00  0.00           C
ATOM   8978  C27 POPER 454      28.093  80.505  50.480  1.00  0.00           C
ATOM   8981  C28 POPER 454      28.313  80.885  48.990  1.00  0.00           C
ATOM   8984  C29 POPER 454      28.033  79.795  47.980  1.00  0.00           C
ATOM   8986 0C21 POPER 454      26.963  79.735  47.160  1.00  0.00           C
ATOM   8988 1C21 POPER 454      25.803  80.705  47.150  1.00  0.00           C
ATOM   8991 2C21 POPER 454      24.893  80.555  45.920  1.00  0.00           C
ATOM   8994 3C21 POPER 454      23.553  81.295  46.100  1.00  0.00           C
ATOM   8997 4C21 POPER 454      22.543  81.035  44.970  1.00  0.00           C
ATOM   9000 5C21 POPER 454      22.773  81.905  43.720  1.00  0.00           C
ATOM   9003 6C21 POPER 454      21.643  81.735  42.690  1.00  0.00           C
ATOM   9006 7C21 POPER 454      21.833  82.565  41.420  1.00  0.00           C
ATOM   9009 8C21 POPER 454      20.663  82.445  40.430  1.00  0.00           C
ATOM   9013  C33 POPER 454      27.543  76.535  54.920  1.00  0.00           C
ATOM   9016  C34 POPER 454      27.453  76.135  53.440  1.00  0.00           C
ATOM   9019  C35 POPER 454      26.493  76.965  52.570  1.00  0.00           C
ATOM   9022  C36 POPER 454      26.013  76.185  51.340  1.00  0.00           C
ATOM   9025  C37 POPER 454      25.633  77.035  50.120  1.00  0.00           C
ATOM   9028  C38 POPER 454      25.033  76.155  49.020  1.00  0.00           C
ATOM   9031  C39 POPER 454      25.163  76.745  47.610  1.00  0.00           C
ATOM   9034 0C31 POPER 454      24.713  75.765  46.520  1.00  0.00           C
ATOM   9037 1C31 POPER 454      25.143  76.195  45.110  1.00  0.00           C
ATOM   9040 2C31 POPER 454      24.803  75.155  44.040  1.00  0.00           C
ATOM   9043 3C31 POPER 454      23.293  75.045  43.730  1.00  0.00           C
ATOM   9046 4C31 POPER 454      22.773  76.235  42.900  1.00  0.00           C
ATOM   9049 5C31 POPER 454      21.253  76.195  42.690  1.00  0.00           C
ATOM   9052 6C31 POPER 454      20.763  77.255  41.720  1.00  0.00           C
ATOM   9056  NH3 POPES 455      90.773  50.295  19.570  1.00  0.00           N
ATOM   9060  C12 POPES 455      89.353  49.835  19.540  1.00  0.00           C
ATOM   9063  C11 POPES 455      88.653  50.175  20.870  1.00  0.00           C
ATOM   9066  P   POPES 455      88.783  49.115  23.240  1.00  0.00           P
ATOM   9067  O13 POPES 455      87.513  49.815  23.530  1.00  0.00           O
ATOM   9068  O14 POPES 455      88.693  47.655  23.040  1.00  0.00           O
ATOM   9069  O11 POPES 455      89.803  49.465  24.390  1.00  0.00           O
ATOM   9070  O12 POPES 455      89.473  49.785  21.980  1.00  0.00           O
ATOM   9071  C1  POPES 455      90.693  48.505  24.960  1.00  0.00           C
ATOM   9074  C2  POPES 455      90.433  48.265  26.480  1.00  0.00           C
ATOM   9076  O21 POPES 455      89.783  46.985  26.730  1.00  0.00           O
ATOM   9077  C21 POPES 455      90.093  46.455  27.920  1.00  0.00           C
ATOM   9078  O22 POPES 455      91.043  46.775  28.600  1.00  0.00           O
ATOM   9079  C22 POPES 455      89.073  45.415  28.350  1.00  0.00           C
ATOM   9082  C3  POPES 455      89.583  49.425  27.060  1.00  0.00           C
ATOM   9085  O31 POPES 455      89.363  49.295  28.480  1.00  0.00           O
ATOM   9086  C31 POPES 455      90.393  49.655  29.240  1.00  0.00           C
ATOM   9087  O32 POPES 455      91.413  50.185  28.830  1.00  0.00           O
ATOM   9088  C32 POPES 455      90.073  49.265  30.680  1.00  0.00           C
ATOM   9091  C23 POPES 455      89.363  45.045  29.830  1.00  0.00           C
ATOM   9094  C24 POPES 455      88.223  44.325  30.570  1.00  0.00           C
ATOM   9097  C25 POPES 455      88.673  43.965  31.990  1.00  0.00           C
ATOM   9100  C26 POPES 455      87.513  43.775  32.990  1.00  0.00           C
ATOM   9103  C27 POPES 455      88.013  43.175  34.320  1.00  0.00           C
ATOM   9106  C28 POPES 455      86.943  43.195  35.430  1.00  0.00           C
ATOM   9109  C29 POPES 455      86.883  44.495  36.190  1.00  0.00           C
ATOM   9111 0C21 POPES 455      86.803  44.645  37.530  1.00  0.00           C
ATOM   9113 1C21 POPES 455      86.743  43.525  38.540  1.00  0.00           C
ATOM   9116 2C21 POPES 455      87.343  43.905  39.910  1.00  0.00           C
ATOM   9119 3C21 POPES 455      86.443  44.815  40.750  1.00  0.00           C
ATOM   9122 4C21 POPES 455      86.953  44.965  42.200  1.00  0.00           C
ATOM   9125 5C21 POPES 455      85.913  45.545  43.160  1.00  0.00           C
ATOM   9128 6C21 POPES 455      84.763  44.565  43.450  1.00  0.00           C
ATOM   9131 7C21 POPES 455      83.643  45.165  44.300  1.00  0.00           C
ATOM   9134 8C21 POPES 455      82.493  44.185  44.500  1.00  0.00           C
ATOM   9138  C33 POPES 455      91.143  49.675  31.710  1.00  0.00           C
ATOM   9141  C34 POPES 455      90.893  51.075  32.260  1.00  0.00           C
ATOM   9144  C35 POPES 455      91.913  51.445  33.340  1.00  0.00           C
ATOM   9147  C36 POPES 455      91.613  52.805  33.990  1.00  0.00           C
ATOM   9150  C37 POPES 455      92.743  53.235  34.930  1.00  0.00           C
ATOM   9153  C38 POPES 455      92.483  54.605  35.580  1.00  0.00           C
ATOM   9156  C39 POPES 455      93.683  55.125  36.380  1.00  0.00           C
ATOM   9159 0C31 POPES 455      93.823  54.485  37.770  1.00  0.00           C
ATOM   9162 1C31 POPES 455      95.053  55.015  38.520  1.00  0.00           C
ATOM   9165 2C31 POPES 455      94.983  54.835  40.040  1.00  0.00           C
ATOM   9168 3C31 POPES 455      94.873  53.375  40.500  1.00  0.00           C
ATOM   9171 4C31 POPES 455      94.933  53.275  42.030  1.00  0.00           C
ATOM   9174 5C31 POPES 455      95.033  51.825  42.530  1.00  0.00           C
ATOM   9177 6C31 POPES 455      95.153  51.735  44.050  1.00  0.00           C
ATOM   9181  NH3 POPET 456      69.893 121.051  62.260  1.00  0.00           N
ATOM   9185  C12 POPET 456      70.593 120.221  63.320  1.00  0.00           C
ATOM   9188  C11 POPET 456      71.783 120.941  64.020  1.00  0.00           C
ATOM   9191  P   POPET 456      74.143 120.541  62.720  1.00  0.00           P
ATOM   9192  O13 POPET 456      74.423 119.321  63.500  1.00  0.00           O
ATOM   9193  O14 POPET 456      75.273 121.501  62.600  1.00  0.00           O
ATOM   9194  O11 POPET 456      73.743 120.051  61.270  1.00  0.00           O
ATOM   9195  O12 POPET 456      72.823 121.311  63.130  1.00  0.00           O
ATOM   9196  C1  POPET 456      74.313 118.891  60.680  1.00  0.00           C
ATOM   9199  C2  POPET 456      74.833 119.171  59.240  1.00  0.00           C
ATOM   9201  O21 POPET 456      73.833 118.951  58.250  1.00  0.00           O
ATOM   9202  C21 POPET 456      73.583 117.691  57.960  1.00  0.00           C
ATOM   9203  O22 POPET 456      73.713 116.741  58.700  1.00  0.00           O
ATOM   9204  C22 POPET 456      73.253 117.641  56.470  1.00  0.00           C
ATOM   9207  C3  POPET 456      76.183 118.431  58.930  1.00  0.00           C
ATOM   9210  O31 POPET 456      76.393 118.211  57.520  1.00  0.00           O
ATOM   9211  C31 POPET 456      77.483 118.711  56.970  1.00  0.00           C
ATOM   9212  O32 POPET 456      78.313 119.411  57.510  1.00  0.00           O
ATOM   9213  C32 POPET 456      77.563 118.221  55.540  1.00  0.00           C
ATOM   9216  C23 POPET 456      72.773 116.271  55.960  1.00  0.00           C
ATOM   9219  C24 POPET 456      72.803 116.161  54.420  1.00  0.00           C
ATOM   9222  C25 POPET 456      73.713 115.031  53.930  1.00  0.00           C
ATOM   9225  C26 POPET 456      73.783 114.861  52.400  1.00  0.00           C
ATOM   9228  C27 POPET 456      74.453 113.521  52.050  1.00  0.00           C
ATOM   9231  C28 POPET 456      75.233 113.451  50.730  1.00  0.00           C
ATOM   9234  C29 POPET 456      74.383 113.491  49.480  1.00  0.00           C
ATOM   9236 0C21 POPET 456      74.663 114.191  48.370  1.00  0.00           C
ATOM   9238 1C21 POPET 456      75.863 115.091  48.180  1.00  0.00           C
ATOM   9241 2C21 POPET 456      75.633 116.201  47.150  1.00  0.00           C
ATOM   9244 3C21 POPET 456      74.503 117.181  47.520  1.00  0.00           C
ATOM   9247 4C21 POPET 456      74.703 118.591  46.930  1.00  0.00           C
ATOM   9250 5C21 POPET 456      74.753 118.651  45.400  1.00  0.00           C
ATOM   9253 6C21 POPET 456      73.433 119.101  44.760  1.00  0.00           C
ATOM   9256 7C21 POPET 456      73.523 119.211  43.240  1.00  0.00           C
ATOM   9259 8C21 POPET 456      72.273 119.831  42.600  1.00  0.00           C
ATOM   9263  C33 POPET 456      78.883 118.651  54.870  1.00  0.00           C
ATOM   9266  C34 POPET 456      78.953 118.141  53.440  1.00  0.00           C
ATOM   9269  C35 POPET 456      79.533 116.731  53.340  1.00  0.00           C
ATOM   9272  C36 POPET 456      79.273 116.151  51.950  1.00  0.00           C
ATOM   9275  C37 POPET 456      79.923 114.791  51.690  1.00  0.00           C
ATOM   9278  C38 POPET 456      79.143 114.061  50.600  1.00  0.00           C
ATOM   9281  C39 POPET 456      79.953 113.005  49.840  1.00  0.00           C
ATOM   9284 0C31 POPET 456      79.053 112.325  48.810  1.00  0.00           C
ATOM   9287 1C31 POPET 456      79.803 111.435  47.820  1.00  0.00           C
ATOM   9290 2C31 POPET 456      78.933 110.995  46.640  1.00  0.00           C
ATOM   9293 3C31 POPET 456      77.783 110.075  47.030  1.00  0.00           C
ATOM   9296 4C31 POPET 456      76.833 109.785  45.860  1.00  0.00           C
ATOM   9299 5C31 POPET 456      75.663 108.885  46.260  1.00  0.00           C
ATOM   9302 6C31 POPET 456      74.713 108.575  45.100  1.00  0.00           C
ATOM   9306  NH3 POPEU 457       7.433  56.065  25.480  1.00  0.00           N
ATOM   9310  C12 POPEU 457       7.573  57.535  25.130  1.00  0.00           C
ATOM   9313  C11 POPEU 457       8.003  57.775  23.660  1.00  0.00           C
ATOM   9316  P   POPEU 457       9.583  59.735  22.940  1.00  0.00           P
ATOM   9317  O13 POPEU 457       9.573  61.225  22.890  1.00  0.00           O
ATOM   9318  O14 POPEU 457       9.943  59.075  21.670  1.00  0.00           O
ATOM   9319  O11 POPEU 457      10.563  59.245  24.100  1.00  0.00           O
ATOM   9320  O12 POPEU 457       8.193  59.175  23.440  1.00  0.00           O
ATOM   9321  C1  POPEU 457      11.643  60.095  24.510  1.00  0.00           C
ATOM   9324  C2  POPEU 457      12.573  59.455  25.590  1.00  0.00           C
ATOM   9326  O21 POPEU 457      11.843  58.725  26.590  1.00  0.00           O
ATOM   9327  C21 POPEU 457      11.153  59.425  27.480  1.00  0.00           C
ATOM   9328  O22 POPEU 457      10.923  60.615  27.430  1.00  0.00           O
ATOM   9329  C22 POPEU 457      10.763  58.535  28.660  1.00  0.00           C
ATOM   9332  C3  POPEU 457      13.613  60.465  26.180  1.00  0.00           C
ATOM   9335  O31 POPEU 457      14.593  59.775  26.970  1.00  0.00           O
ATOM   9336  C31 POPEU 457      15.113  60.405  28.030  1.00  0.00           C
ATOM   9337  O32 POPEU 457      14.783  61.505  28.430  1.00  0.00           O
ATOM   9338  C32 POPEU 457      16.223  59.505  28.610  1.00  0.00           C
ATOM   9341  C23 POPEU 457      10.973  59.275  30.000  1.00  0.00           C
ATOM   9344  C24 POPEU 457      10.493  58.495  31.240  1.00  0.00           C
ATOM   9347  C25 POPEU 457      11.113  59.055  32.530  1.00  0.00           C
ATOM   9350  C26 POPEU 457      10.673  58.395  33.850  1.00  0.00           C
ATOM   9353  C27 POPEU 457      11.773  58.445  34.940  1.00  0.00           C
ATOM   9356  C28 POPEU 457      11.443  57.605  36.190  1.00  0.00           C
ATOM   9359  C29 POPEU 457      12.623  57.515  37.140  1.00  0.00           C
ATOM   9361 0C21 POPEU 457      12.673  57.905  38.430  1.00  0.00           C
ATOM   9363 1C21 POPEU 457      11.563  58.555  39.220  1.00  0.00           C
ATOM   9366 2C21 POPEU 457      12.103  59.255  40.480  1.00  0.00           C
ATOM   9369 3C21 POPEU 457      10.993  59.895  41.330  1.00  0.00           C
ATOM   9372 4C21 POPEU 457      11.503  60.725  42.520  1.00  0.00           C
ATOM   9375 5C21 POPEU 457      12.243  59.925  43.600  1.00  0.00           C
ATOM   9378 6C21 POPEU 457      11.353  58.915  44.340  1.00  0.00           C
ATOM   9381 7C21 POPEU 457      12.073  58.265  45.540  1.00  0.00           C
ATOM   9384 8C21 POPEU 457      11.153  57.975  46.730  1.00  0.00           C
ATOM   9388  C33 POPEU 457      16.943  60.045  29.860  1.00  0.00           C
ATOM   9391  C34 POPEU 457      16.393  59.475  31.170  1.00  0.00           C
ATOM   9394  C35 POPEU 457      17.093  60.065  32.400  1.00  0.00           C
ATOM   9397  C36 POPEU 457      16.763  59.315  33.700  1.00  0.00           C
ATOM   9400  C37 POPEU 457      16.813  60.215  34.930  1.00  0.00           C
ATOM   9403  C38 POPEU 457      16.363  59.495  36.210  1.00  0.00           C
ATOM   9406  C39 POPEU 457      15.893  60.425  37.330  1.00  0.00           C
ATOM   9409 0C31 POPEU 457      14.533  61.085  37.040  1.00  0.00           C
ATOM   9412 1C31 POPEU 457      14.093  62.015  38.170  1.00  0.00           C
ATOM   9415 2C31 POPEU 457      12.723  62.655  37.910  1.00  0.00           C
ATOM   9418 3C31 POPEU 457      12.183  63.445  39.120  1.00  0.00           C
ATOM   9421 4C31 POPEU 457      13.133  64.545  39.610  1.00  0.00           C
ATOM   9424 5C31 POPEU 457      12.553  65.335  40.790  1.00  0.00           C
ATOM   9427 6C31 POPEU 457      13.513  66.395  41.320  1.00  0.00           C
ATOM   9431  NH3 POPEV 458      87.163  32.535  63.080  1.00  0.00           N
ATOM   9435  C12 POPEV 458      86.563  31.555  62.100  1.00  0.00           C
ATOM   9438  C11 POPEV 458      86.343  30.175  62.730  1.00  0.00           C
ATOM   9441  P   POPEV 458      87.873  28.055  62.710  1.00  0.00           P
ATOM   9442  O13 POPEV 458      89.073  27.555  63.400  1.00  0.00           O
ATOM   9443  O14 POPEV 458      86.613  27.295  62.790  1.00  0.00           O
ATOM   9444  O11 POPEV 458      88.253  28.215  61.190  1.00  0.00           O
ATOM   9445  O12 POPEV 458      87.603  29.585  63.100  1.00  0.00           O
ATOM   9446  C1  POPEV 458      88.353  27.035  60.380  1.00  0.00           C
ATOM   9449  C2  POPEV 458      87.263  27.125  59.290  1.00  0.00           C
ATOM   9451  O21 POPEV 458      87.213  25.955  58.430  1.00  0.00           O
ATOM   9452  C21 POPEV 458      88.223  25.685  57.620  1.00  0.00           C
ATOM   9453  O22 POPEV 458      89.293  26.265  57.580  1.00  0.00           O
ATOM   9454  C22 POPEV 458      87.773  24.655  56.580  1.00  0.00           C
ATOM   9457  C3  POPEV 458      87.413  28.465  58.520  1.00  0.00           C
ATOM   9460  O31 POPEV 458      86.333  28.655  57.580  1.00  0.00           O
ATOM   9461  C31 POPEV 458      85.343  29.455  58.010  1.00  0.00           C
ATOM   9462  O32 POPEV 458      85.253  29.915  59.140  1.00  0.00           O
ATOM   9463  C32 POPEV 458      84.483  29.835  56.810  1.00  0.00           C
ATOM   9466  C23 POPEV 458      88.713  24.565  55.350  1.00  0.00           C
ATOM   9469  C24 POPEV 458      87.983  24.455  54.010  1.00  0.00           C
ATOM   9472  C25 POPEV 458      87.063  23.235  53.910  1.00  0.00           C
ATOM   9475  C26 POPEV 458      86.563  22.985  52.480  1.00  0.00           C
ATOM   9478  C27 POPEV 458      85.623  21.785  52.410  1.00  0.00           C
ATOM   9481  C28 POPEV 458      85.083  21.525  50.990  1.00  0.00           C
ATOM   9484  C29 POPEV 458      83.923  20.565  51.050  1.00  0.00           C
ATOM   9486 0C21 POPEV 458      83.693  19.515  50.240  1.00  0.00           C
ATOM   9488 1C21 POPEV 458      84.533  19.095  49.070  1.00  0.00           C
ATOM   9491 2C21 POPEV 458      83.953  17.835  48.400  1.00  0.00           C
ATOM   9494 3C21 POPEV 458      84.653  17.495  47.080  1.00  0.00           C
ATOM   9497 4C21 POPEV 458      84.033  16.295  46.340  1.00  0.00           C
ATOM   9500 5C21 POPEV 458      82.523  16.435  46.140  1.00  0.00           C
ATOM   9503 6C21 POPEV 458      81.933  15.395  45.190  1.00  0.00           C
ATOM   9506 7C21 POPEV 458      80.483  15.075  45.570  1.00  0.00           C
ATOM   9509 8C21 POPEV 458      79.803  14.125  44.590  1.00  0.00           C
ATOM   9513  C33 POPEV 458      84.573  31.355  56.570  1.00  0.00           C
ATOM   9516  C34 POPEV 458      84.123  31.825  55.180  1.00  0.00           C
ATOM   9519  C35 POPEV 458      82.653  31.575  54.820  1.00  0.00           C
ATOM   9522  C36 POPEV 458      82.353  32.175  53.440  1.00  0.00           C
ATOM   9525  C37 POPEV 458      80.873  32.095  53.050  1.00  0.00           C
ATOM   9528  C38 POPEV 458      80.493  33.035  51.890  1.00  0.00           C
ATOM   9531  C39 POPEV 458      80.583  32.425  50.490  1.00  0.00           C
ATOM   9534 0C31 POPEV 458      82.023  32.275  49.970  1.00  0.00           C
ATOM   9537 1C31 POPEV 458      82.073  32.055  48.450  1.00  0.00           C
ATOM   9540 2C31 POPEV 458      83.513  31.855  47.950  1.00  0.00           C
ATOM   9543 3C31 POPEV 458      83.623  31.935  46.420  1.00  0.00           C
ATOM   9546 4C31 POPEV 458      84.993  31.465  45.920  1.00  0.00           C
ATOM   9549 5C31 POPEV 458      85.213  31.725  44.430  1.00  0.00           C
ATOM   9552 6C31 POPEV 458      86.503  31.095  43.920  1.00  0.00           C
ATOM   9556  NH3 POPEW 459      35.763  47.885  67.460  1.00  0.00           N
ATOM   9560  C12 POPEW 459      34.443  48.345  66.900  1.00  0.00           C
ATOM   9563  C11 POPEW 459      34.003  49.665  67.550  1.00  0.00           C
ATOM   9566  P   POPEW 459      32.983  50.525  69.840  1.00  0.00           P
ATOM   9567  O13 POPEW 459      32.283  49.715  70.850  1.00  0.00           O
ATOM   9568  O14 POPEW 459      33.913  51.575  70.320  1.00  0.00           O
ATOM   9569  O11 POPEW 459      31.863  51.125  68.880  1.00  0.00           O
ATOM   9570  O12 POPEW 459      33.783  49.485  68.940  1.00  0.00           O
ATOM   9571  C1  POPEW 459      30.673  50.335  68.610  1.00  0.00           C
ATOM   9574  C2  POPEW 459      30.103  50.625  67.190  1.00  0.00           C
ATOM   9576  O21 POPEW 459      29.833  52.035  67.100  1.00  0.00           O
ATOM   9577  C21 POPEW 459      30.593  52.835  66.350  1.00  0.00           C
ATOM   9578  O22 POPEW 459      30.703  54.035  66.560  1.00  0.00           O
ATOM   9579  C22 POPEW 459      31.203  52.145  65.120  1.00  0.00           C
ATOM   9582  C3  POPEW 459      28.803  49.855  66.810  1.00  0.00           C
ATOM   9585  O31 POPEW 459      28.553  50.015  65.400  1.00  0.00           O
ATOM   9586  C31 POPEW 459      27.503  49.385  64.920  1.00  0.00           C
ATOM   9587  O32 POPEW 459      26.603  48.865  65.570  1.00  0.00           O
ATOM   9588  C32 POPEW 459      27.483  49.435  63.400  1.00  0.00           C
ATOM   9591  C23 POPEW 459      31.763  53.105  64.040  1.00  0.00           C
ATOM   9594  C24 POPEW 459      32.193  52.275  62.820  1.00  0.00           C
ATOM   9597  C25 POPEW 459      32.983  53.035  61.750  1.00  0.00           C
ATOM   9600  C26 POPEW 459      34.373  53.505  62.200  1.00  0.00           C
ATOM   9603  C27 POPEW 459      35.323  53.775  61.020  1.00  0.00           C
ATOM   9606  C28 POPEW 459      34.803  54.875  60.070  1.00  0.00           C
ATOM   9609  C29 POPEW 459      35.603  56.145  60.140  1.00  0.00           C
ATOM   9611 0C21 POPEW 459      36.783  56.465  59.560  1.00  0.00           C
ATOM   9613 1C21 POPEW 459      37.633  55.655  58.620  1.00  0.00           C
ATOM   9616 2C21 POPEW 459      36.903  54.825  57.530  1.00  0.00           C
ATOM   9619 3C21 POPEW 459      35.793  55.545  56.720  1.00  0.00           C
ATOM   9622 4C21 POPEW 459      36.223  56.035  55.320  1.00  0.00           C
ATOM   9625 5C21 POPEW 459      37.343  57.065  55.370  1.00  0.00           C
ATOM   9628 6C21 POPEW 459      38.693  56.545  54.880  1.00  0.00           C
ATOM   9631 7C21 POPEW 459      39.843  57.505  55.220  1.00  0.00           C
ATOM   9634 8C21 POPEW 459      41.033  56.805  55.860  1.00  0.00           C
ATOM   9638  C33 POPEW 459      26.683  50.675  62.980  1.00  0.00           C
ATOM   9641  C34 POPEW 459      26.313  50.735  61.500  1.00  0.00           C
ATOM   9644  C35 POPEW 459      25.433  51.965  61.280  1.00  0.00           C
ATOM   9647  C36 POPEW 459      25.003  52.205  59.830  1.00  0.00           C
ATOM   9650  C37 POPEW 459      24.133  53.465  59.720  1.00  0.00           C
ATOM   9653  C38 POPEW 459      23.933  53.915  58.270  1.00  0.00           C
ATOM   9656  C39 POPEW 459      22.963  55.085  58.140  1.00  0.00           C
ATOM   9659 0C31 POPEW 459      22.943  55.635  56.710  1.00  0.00           C
ATOM   9662 1C31 POPEW 459      21.943  56.765  56.480  1.00  0.00           C
ATOM   9665 2C31 POPEW 459      22.533  57.885  55.610  1.00  0.00           C
ATOM   9668 3C31 POPEW 459      21.533  58.565  54.670  1.00  0.00           C
ATOM   9671 4C31 POPEW 459      20.533  59.495  55.360  1.00  0.00           C
ATOM   9674 5C31 POPEW 459      19.813  60.395  54.350  1.00  0.00           C
ATOM   9677 6C31 POPEW 459      18.913  61.455  54.970  1.00  0.00           C
ATOM   9681  NH3 POPEX 460      32.293  44.455  69.660  1.00  0.00           N
ATOM   9685  C12 POPEX 460      32.013  45.935  69.820  1.00  0.00           C
ATOM   9688  C11 POPEX 460      30.523  46.285  69.630  1.00  0.00           C
ATOM   9691  P   POPEX 460      30.523  45.775  67.010  1.00  0.00           P
ATOM   9692  O13 POPEX 460      30.903  47.145  66.600  1.00  0.00           O
ATOM   9693  O14 POPEX 460      31.573  44.725  66.970  1.00  0.00           O
ATOM   9694  O11 POPEX 460      29.243  45.395  66.170  1.00  0.00           O
ATOM   9695  O12 POPEX 460      29.913  45.775  68.450  1.00  0.00           O
ATOM   9696  C1  POPEX 460      29.073  44.175  65.450  1.00  0.00           C
ATOM   9699  C2  POPEX 460      29.663  44.275  64.010  1.00  0.00           C
ATOM   9701  O21 POPEX 460      28.903  43.405  63.140  1.00  0.00           O
ATOM   9702  C21 POPEX 460      28.683  43.895  61.930  1.00  0.00           C
ATOM   9703  O22 POPEX 460      29.303  43.585  60.920  1.00  0.00           O
ATOM   9704  C22 POPEX 460      27.463  44.825  61.950  1.00  0.00           C
ATOM   9707  C3  POPEX 460      31.183  43.915  64.020  1.00  0.00           C
ATOM   9710  O31 POPEX 460      31.763  43.645  62.740  1.00  0.00           O
ATOM   9711  C31 POPEX 460      31.923  44.705  61.970  1.00  0.00           C
ATOM   9712  O32 POPEX 460      31.493  45.825  62.210  1.00  0.00           O
ATOM   9713  C32 POPEX 460      32.843  44.355  60.790  1.00  0.00           C
ATOM   9716  C23 POPEX 460      27.153  45.455  60.570  1.00  0.00           C
ATOM   9719  C24 POPEX 460      27.973  46.725  60.290  1.00  0.00           C
ATOM   9722  C25 POPEX 460      27.833  47.235  58.850  1.00  0.00           C
ATOM   9725  C26 POPEX 460      28.923  46.665  57.920  1.00  0.00           C
ATOM   9728  C27 POPEX 460      28.913  47.225  56.490  1.00  0.00           C
ATOM   9731  C28 POPEX 460      30.043  46.605  55.650  1.00  0.00           C
ATOM   9734  C29 POPEX 460      30.283  47.265  54.310  1.00  0.00           C
ATOM   9736 0C21 POPEX 460      31.123  48.295  54.080  1.00  0.00           C
ATOM   9738 1C21 POPEX 460      31.973  49.015  55.100  1.00  0.00           C
ATOM   9741 2C21 POPEX 460      31.553  50.485  55.270  1.00  0.00           C
ATOM   9744 3C21 POPEX 460      31.903  51.395  54.080  1.00  0.00           C
ATOM   9747 4C21 POPEX 460      31.793  52.885  54.440  1.00  0.00           C
ATOM   9750 5C21 POPEX 460      32.143  53.815  53.270  1.00  0.00           C
ATOM   9753 6C21 POPEX 460      32.593  55.215  53.730  1.00  0.00           C
ATOM   9756 7C21 POPEX 460      31.543  55.965  54.550  1.00  0.00           C
ATOM   9759 8C21 POPEX 460      32.003  57.365  54.960  1.00  0.00           C
ATOM   9763  C33 POPEX 460      32.153  44.235  59.410  1.00  0.00           C
ATOM   9766  C34 POPEX 460      33.193  44.385  58.280  1.00  0.00           C
ATOM   9769  C35 POPEX 460      32.633  44.125  56.880  1.00  0.00           C
ATOM   9772  C36 POPEX 460      33.583  44.565  55.760  1.00  0.00           C
ATOM   9775  C37 POPEX 460      33.053  44.195  54.370  1.00  0.00           C
ATOM   9778  C38 POPEX 460      34.003  44.535  53.210  1.00  0.00           C
ATOM   9781  C39 POPEX 460      33.563  45.755  52.390  1.00  0.00           C
ATOM   9784 0C31 POPEX 460      32.413  45.475  51.410  1.00  0.00           C
ATOM   9787 1C31 POPEX 460      32.013  46.725  50.620  1.00  0.00           C
ATOM   9790 2C31 POPEX 460      31.003  46.465  49.490  1.00  0.00           C
ATOM   9793 3C31 POPEX 460      29.633  45.985  49.970  1.00  0.00           C
ATOM   9796 4C31 POPEX 460      28.623  45.905  48.810  1.00  0.00           C
ATOM   9799 5C31 POPEX 460      27.223  45.455  49.230  1.00  0.00           C
ATOM   9802 6C31 POPEX 460      26.213  45.445  48.070  1.00  0.00           C
ATOM   9806  NH3 POPEY 461      87.063  38.515  19.760  1.00  0.00           N
ATOM   9810  C12 POPEY 461      86.173  37.305  19.880  1.00  0.00           C
ATOM   9813  C11 POPEY 461      85.443  37.255  21.240  1.00  0.00           C
ATOM   9816  P   POPEY 461      83.793  39.275  21.100  1.00  0.00           P
ATOM   9817  O13 POPEY 461      85.033  39.995  20.800  1.00  0.00           O
ATOM   9818  O14 POPEY 461      82.583  39.635  20.320  1.00  0.00           O
ATOM   9819  O11 POPEY 461      83.373  39.665  22.570  1.00  0.00           O
ATOM   9820  O12 POPEY 461      84.093  37.715  21.170  1.00  0.00           O
ATOM   9821  C1  POPEY 461      83.913  39.105  23.750  1.00  0.00           C
ATOM   9824  C2  POPEY 461      82.963  38.025  24.360  1.00  0.00           C
ATOM   9826  O21 POPEY 461      82.433  38.415  25.630  1.00  0.00           O
ATOM   9827  C21 POPEY 461      81.813  39.565  25.760  1.00  0.00           C
ATOM   9828  O22 POPEY 461      81.573  40.365  24.860  1.00  0.00           O
ATOM   9829  C22 POPEY 461      81.533  39.805  27.250  1.00  0.00           C
ATOM   9832  C3  POPEY 461      83.753  36.705  24.540  1.00  0.00           C
ATOM   9835  O31 POPEY 461      83.063  35.605  25.150  1.00  0.00           O
ATOM   9836  C31 POPEY 461      82.403  34.825  24.320  1.00  0.00           C
ATOM   9837  O32 POPEY 461      82.223  35.055  23.130  1.00  0.00           O
ATOM   9838  C32 POPEY 461      81.963  33.525  25.010  1.00  0.00           C
ATOM   9841  C23 POPEY 461      80.183  39.255  27.740  1.00  0.00           C
ATOM   9844  C24 POPEY 461      79.943  39.565  29.230  1.00  0.00           C
ATOM   9847  C25 POPEY 461      79.493  41.015  29.450  1.00  0.00           C
ATOM   9850  C26 POPEY 461      79.343  41.405  30.920  1.00  0.00           C
ATOM   9853  C27 POPEY 461      78.733  42.815  31.020  1.00  0.00           C
ATOM   9856  C28 POPEY 461      78.803  43.465  32.410  1.00  0.00           C
ATOM   9859  C29 POPEY 461      78.693  44.965  32.250  1.00  0.00           C
ATOM   9861 0C21 POPEY 461      78.273  45.885  33.120  1.00  0.00           C
ATOM   9863 1C21 POPEY 461      77.753  45.685  34.520  1.00  0.00           C
ATOM   9866 2C21 POPEY 461      76.563  46.635  34.790  1.00  0.00           C
ATOM   9869 3C21 POPEY 461      76.643  47.405  36.110  1.00  0.00           C
ATOM   9872 4C21 POPEY 461      75.643  46.935  37.170  1.00  0.00           C
ATOM   9875 5C21 POPEY 461      76.053  45.665  37.930  1.00  0.00           C
ATOM   9878 6C21 POPEY 461      75.063  45.375  39.060  1.00  0.00           C
ATOM   9881 7C21 POPEY 461      75.493  44.235  39.990  1.00  0.00           C
ATOM   9884 8C21 POPEY 461      74.603  44.135  41.230  1.00  0.00           C
ATOM   9888  C33 POPEY 461      82.183  33.475  26.540  1.00  0.00           C
ATOM   9891  C34 POPEY 461      81.183  34.355  27.310  1.00  0.00           C
ATOM   9894  C35 POPEY 461      81.513  34.445  28.800  1.00  0.00           C
ATOM   9897  C36 POPEY 461      80.703  33.485  29.690  1.00  0.00           C
ATOM   9900  C37 POPEY 461      81.233  33.505  31.120  1.00  0.00           C
ATOM   9903  C38 POPEY 461      80.293  32.925  32.180  1.00  0.00           C
ATOM   9906  C39 POPEY 461      80.933  32.995  33.570  1.00  0.00           C
ATOM   9909 0C31 POPEY 461      79.953  32.795  34.730  1.00  0.00           C
ATOM   9912 1C31 POPEY 461      80.633  32.975  36.100  1.00  0.00           C
ATOM   9915 2C31 POPEY 461      79.643  32.815  37.250  1.00  0.00           C
ATOM   9918 3C31 POPEY 461      80.273  32.855  38.650  1.00  0.00           C
ATOM   9921 4C31 POPEY 461      79.223  32.465  39.710  1.00  0.00           C
ATOM   9924 5C31 POPEY 461      79.673  32.695  41.160  1.00  0.00           C
ATOM   9927 6C31 POPEY 461      78.573  32.365  42.170  1.00  0.00           C
ATOM   9931  NH3 POPEZ 462      77.743  63.415  20.730  1.00  0.00           N
ATOM   9935  C12 POPEZ 462      77.913  64.775  21.370  1.00  0.00           C
ATOM   9938  C11 POPEZ 462      79.283  64.895  22.080  1.00  0.00           C
ATOM   9941  P   POPEZ 462      81.013  64.795  20.030  1.00  0.00           P
ATOM   9942  O13 POPEZ 462      81.873  65.855  19.460  1.00  0.00           O
ATOM   9943  O14 POPEZ 462      79.993  64.165  19.150  1.00  0.00           O
ATOM   9944  O11 POPEZ 462      81.913  63.665  20.660  1.00  0.00           O
ATOM   9945  O12 POPEZ 462      80.303  65.435  21.270  1.00  0.00           O
ATOM   9946  C1  POPEZ 462      82.693  63.865  21.850  1.00  0.00           C
ATOM   9949  C2  POPEZ 462      82.163  63.025  23.030  1.00  0.00           C
ATOM   9951  O21 POPEZ 462      83.273  62.695  23.880  1.00  0.00           O
ATOM   9952  C21 POPEZ 462      83.003  62.435  25.150  1.00  0.00           C
ATOM   9953  O22 POPEZ 462      81.933  62.635  25.710  1.00  0.00           O
ATOM   9954  C22 POPEZ 462      84.263  61.865  25.800  1.00  0.00           C
ATOM   9957  C3  POPEZ 462      81.493  61.715  22.530  1.00  0.00           C
ATOM   9960  O31 POPEZ 462      80.773  61.065  23.590  1.00  0.00           O
ATOM   9961  C31 POPEZ 462      79.463  61.135  23.600  1.00  0.00           C
ATOM   9962  O32 POPEZ 462      78.753  61.665  22.750  1.00  0.00           O
ATOM   9963  C32 POPEZ 462      78.933  60.415  24.830  1.00  0.00           C
ATOM   9966  C23 POPEZ 462      84.123  60.425  26.330  1.00  0.00           C
ATOM   9969  C24 POPEZ 462      83.903  60.345  27.850  1.00  0.00           C
ATOM   9972  C25 POPEZ 462      82.553  60.905  28.280  1.00  0.00           C
ATOM   9975  C26 POPEZ 462      82.243  60.665  29.760  1.00  0.00           C
ATOM   9978  C27 POPEZ 462      80.843  61.155  30.150  1.00  0.00           C
ATOM   9981  C28 POPEZ 462      80.483  60.855  31.610  1.00  0.00           C
ATOM   9984  C29 POPEZ 462      79.083  61.305  31.940  1.00  0.00           C
ATOM   9986 0C21 POPEZ 462      78.283  60.725  32.860  1.00  0.00           C
ATOM   9988 1C21 POPEZ 462      78.683  59.575  33.740  1.00  0.00           C
ATOM   9991 2C21 POPEZ 462      78.083  59.655  35.160  1.00  0.00           C
ATOM   9994 3C21 POPEZ 462      78.763  58.635  36.090  1.00  0.00           C
ATOM   9997 4C21 POPEZ 462      77.983  58.325  37.370  1.00  0.00           C
ATOM  10000 5C21 POPEZ 462      77.793  59.525  38.320  1.00  0.00           C
ATOM  10003 6C21 POPEZ 462      79.093  60.205  38.770  1.00  0.00           C
ATOM  10006 7C21 POPEZ 462      78.853  61.215  39.890  1.00  0.00           C
ATOM  10009 8C21 POPEZ 462      80.083  62.045  40.250  1.00  0.00           C
ATOM  10013  C33 POPEZ 462      79.513  59.005  25.030  1.00  0.00           C
ATOM  10016  C34 POPEZ 462      78.823  58.305  26.200  1.00  0.00           C
ATOM  10019  C35 POPEZ 462      79.123  56.795  26.260  1.00  0.00           C
ATOM  10022  C36 POPEZ 462      80.623  56.465  26.310  1.00  0.00           C
ATOM  10025  C37 POPEZ 462      80.853  54.955  26.510  1.00  0.00           C
ATOM  10028  C38 POPEZ 462      82.143  54.595  27.250  1.00  0.00           C
ATOM  10031  C39 POPEZ 462      82.153  55.075  28.710  1.00  0.00           C
ATOM  10034 0C31 POPEZ 462      83.233  54.425  29.580  1.00  0.00           C
ATOM  10037 1C31 POPEZ 462      83.223  54.945  31.030  1.00  0.00           C
ATOM  10040 2C31 POPEZ 462      84.403  54.375  31.840  1.00  0.00           C
ATOM  10043 3C31 POPEZ 462      84.133  54.225  33.350  1.00  0.00           C
ATOM  10046 4C31 POPEZ 462      84.283  55.515  34.170  1.00  0.00           C
ATOM  10049 5C31 POPEZ 462      84.243  55.215  35.680  1.00  0.00           C
ATOM  10052 6C31 POPEZ 462      84.443  56.445  36.570  1.00  0.00           C
ATOM  10056  NH3 POPEa 463       2.773 115.681  62.880  1.00  0.00           N
ATOM  10060  C12 POPEa 463       3.813 114.751  63.400  1.00  0.00           C
ATOM  10063  C11 POPEa 463       4.413 113.891  62.280  1.00  0.00           C
ATOM  10066  P   POPEa 463       4.603 111.625  63.610  1.00  0.00           P
ATOM  10067  O13 POPEa 463       4.863 111.855  65.050  1.00  0.00           O
ATOM  10068  O14 POPEa 463       3.203 111.395  63.180  1.00  0.00           O
ATOM  10069  O11 POPEa 463       5.513 110.445  63.080  1.00  0.00           O
ATOM  10070  O12 POPEa 463       5.223 112.885  62.860  1.00  0.00           O
ATOM  10071  C1  POPEa 463       6.473 110.565  62.020  1.00  0.00           C
ATOM  10074  C2  POPEa 463       6.063 109.715  60.780  1.00  0.00           C
ATOM  10076  O21 POPEa 463       6.883 110.025  59.630  1.00  0.00           O
ATOM  10077  C21 POPEa 463       6.683 111.165  58.990  1.00  0.00           C
ATOM  10078  O22 POPEa 463       5.953 112.075  59.330  1.00  0.00           O
ATOM  10079  C22 POPEa 463       7.523 111.185  57.710  1.00  0.00           C
ATOM  10082  C3  POPEa 463       4.523 109.775  60.510  1.00  0.00           C
ATOM  10085  O31 POPEa 463       4.113 108.995  59.370  1.00  0.00           O
ATOM  10086  C31 POPEa 463       3.563 107.805  59.660  1.00  0.00           C
ATOM  10087  O32 POPEa 463       3.583 107.265  60.760  1.00  0.00           O
ATOM  10088  C32 POPEa 463       2.813 107.265  58.440  1.00  0.00           C
ATOM  10091  C23 POPEa 463       7.473 112.545  56.950  1.00  0.00           C
ATOM  10094  C24 POPEa 463       8.493 112.595  55.810  1.00  0.00           C
ATOM  10097  C25 POPEa 463       8.693 113.981  55.160  1.00  0.00           C
ATOM  10100  C26 POPEa 463       7.463 114.501  54.390  1.00  0.00           C
ATOM  10103  C27 POPEa 463       7.833 115.471  53.250  1.00  0.00           C
ATOM  10106  C28 POPEa 463       7.543 114.911  51.850  1.00  0.00           C
ATOM  10109  C29 POPEa 463       8.173 113.571  51.600  1.00  0.00           C
ATOM  10111 0C21 POPEa 463       8.173 112.925  50.420  1.00  0.00           C
ATOM  10113 1C21 POPEa 463       7.573 113.461  49.150  1.00  0.00           C
ATOM  10116 2C21 POPEa 463       8.663 113.781  48.120  1.00  0.00           C
ATOM  10119 3C21 POPEa 463       8.113 114.471  46.870  1.00  0.00           C
ATOM  10122 4C21 POPEa 463       9.163 114.671  45.780  1.00  0.00           C
ATOM  10125 5C21 POPEa 463      10.373 115.531  46.190  1.00  0.00           C
ATOM  10128 6C21 POPEa 463      10.053 116.961  46.650  1.00  0.00           C
ATOM  10131 7C21 POPEa 463       9.363 117.811  45.580  1.00  0.00           C
ATOM  10134 8C21 POPEa 463       9.273 119.301  45.920  1.00  0.00           C
ATOM  10138  C33 POPEa 463       3.553 107.375  57.090  1.00  0.00           C
ATOM  10141  C34 POPEa 463       2.643 107.065  55.870  1.00  0.00           C
ATOM  10144  C35 POPEa 463       1.583 108.145  55.620  1.00  0.00           C
ATOM  10147  C36 POPEa 463       0.773 107.975  54.320  1.00  0.00           C
ATOM  10150  C37 POPEa 463       0.023 109.265  53.980  1.00  0.00           C
ATOM  10153  C38 POPEa 463      -0.937 109.195  52.790  1.00  0.00           C
ATOM  10156  C39 POPEa 463      -0.267 109.025  51.420  1.00  0.00           C
ATOM  10159 0C31 POPEa 463      -1.217 109.395  50.280  1.00  0.00           C
ATOM  10162 1C31 POPEa 463      -0.677 109.005  48.900  1.00  0.00           C
ATOM  10165 2C31 POPEa 463      -1.507 109.575  47.730  1.00  0.00           C
ATOM  10168 3C31 POPEa 463      -1.247 111.075  47.490  1.00  0.00           C
ATOM  10171 4C31 POPEa 463      -1.897 111.605  46.200  1.00  0.00           C
ATOM  10174 5C31 POPEa 463      -1.307 112.945  45.750  1.00  0.00           C
ATOM  10177 6C31 POPEa 463      -1.877 113.441  44.420  1.00  0.00           C
ATOM  10181  NH3 POPEb 464     109.563  50.475  65.330  1.00  0.00           N
ATOM  10185  C12 POPEb 464     108.593  51.505  65.830  1.00  0.00           C
ATOM  10188  C11 POPEb 464     107.723  50.915  66.940  1.00  0.00           C
ATOM  10191  P   POPEb 464     106.283  48.835  67.510  1.00  0.00           P
ATOM  10192  O13 POPEb 464     104.823  49.085  67.440  1.00  0.00           O
ATOM  10193  O14 POPEb 464     106.953  48.995  68.820  1.00  0.00           O
ATOM  10194  O11 POPEb 464     106.633  47.395  66.920  1.00  0.00           O
ATOM  10195  O12 POPEb 464     107.023  49.775  66.470  1.00  0.00           O
ATOM  10196  C1  POPEb 464     105.853  46.905  65.830  1.00  0.00           C
ATOM  10199  C2  POPEb 464     106.633  45.975  64.850  1.00  0.00           C
ATOM  10201  O21 POPEb 464     105.833  44.805  64.650  1.00  0.00           O
ATOM  10202  C21 POPEb 464     105.873  44.045  63.560  1.00  0.00           C
ATOM  10203  O22 POPEb 464     105.393  42.915  63.530  1.00  0.00           O
ATOM  10204  C22 POPEb 464     106.493  44.715  62.320  1.00  0.00           C
ATOM  10207  C3  POPEb 464     108.063  45.575  65.350  1.00  0.00           C
ATOM  10210  O31 POPEb 464     109.063  45.485  64.300  1.00  0.00           O
ATOM  10211  C31 POPEb 464     109.483  46.665  63.850  1.00  0.00           C
ATOM  10212  O32 POPEb 464     108.993  47.745  64.130  1.00  0.00           O
ATOM  10213  C32 POPEb 464     110.623  46.465  62.860  1.00  0.00           C
ATOM  10216  C23 POPEb 464     106.143  44.005  60.980  1.00  0.00           C
ATOM  10219  C24 POPEb 464     106.623  44.805  59.760  1.00  0.00           C
ATOM  10222  C25 POPEb 464     107.123  43.925  58.600  1.00  0.00           C
ATOM  10225  C26 POPEb 464     107.463  44.755  57.360  1.00  0.00           C
ATOM  10228  C27 POPEb 464     108.103  43.925  56.230  1.00  0.00           C
ATOM  10231  C28 POPEb 464     108.233  44.705  54.900  1.00  0.00           C
ATOM  10234  C29 POPEb 464     109.143  45.905  55.000  1.00  0.00           C
ATOM  10236 0C21 POPEb 464     109.723  46.525  53.960  1.00  0.00           C
ATOM  10238 1C21 POPEb 464     109.563  46.145  52.510  1.00  0.00           C
ATOM  10241 2C21 POPEb 464     110.763  45.365  51.960  1.00  0.00           C
ATOM  10244 3C21 POPEb 464     110.643  45.125  50.460  1.00  0.00           C
ATOM  10247 4C21 POPEb 464     111.923  44.525  49.870  1.00  0.00           C
ATOM  10250 5C21 POPEb 464     111.953  44.495  48.330  1.00  0.00           C
ATOM  10253 6C21 POPEb 464     111.873  45.895  47.710  1.00  0.00           C
ATOM  10256 7C21 POPEb 464     112.253  45.915  46.230  1.00  0.00           C
ATOM  10259 8C21 POPEb 464     112.233  47.325  45.640  1.00  0.00           C
ATOM  10263  C33 POPEb 464     111.293  47.815  62.500  1.00  0.00           C
ATOM  10266  C34 POPEb 464     112.473  47.665  61.530  1.00  0.00           C
ATOM  10269  C35 POPEb 464     112.083  46.895  60.270  1.00  0.00           C
ATOM  10272  C36 POPEb 464     113.093  47.025  59.130  1.00  0.00           C
ATOM  10275  C37 POPEb 464     112.723  46.135  57.940  1.00  0.00           C
ATOM  10278  C38 POPEb 464     113.703  46.275  56.770  1.00  0.00           C
ATOM  10281  C39 POPEb 464     113.213  47.245  55.690  1.00  0.00           C
ATOM  10284 0C31 POPEb 464     114.303  47.545  54.650  1.00  0.00           C
ATOM  10287 1C31 POPEb 464     113.893  48.595  53.610  1.00  0.00           C
ATOM  10290 2C31 POPEb 464     115.113  49.205  52.900  1.00  0.00           C
ATOM  10293 3C31 POPEb 464     115.953  48.175  52.140  1.00  0.00           C
ATOM  10296 4C31 POPEb 464     117.263  48.765  51.600  1.00  0.00           C
ATOM  10299 5C31 POPEb 464     117.983  47.805  50.640  1.00  0.00           C
ATOM  10302 6C31 POPEb 464     119.423  48.225  50.350  1.00  0.00           C
ATOM  10306  NH3 POPEc 465      64.573  17.435  18.390  1.00  0.00           N
ATOM  10310  C12 POPEc 465      65.973  17.085  18.810  1.00  0.00           C
ATOM  10313  C11 POPEc 465      66.203  15.625  19.250  1.00  0.00           C
ATOM  10316  P   POPEc 465      64.223  14.785  20.700  1.00  0.00           P
ATOM  10317  O13 POPEc 465      63.403  15.805  20.010  1.00  0.00           O
ATOM  10318  O14 POPEc 465      64.093  13.395  20.220  1.00  0.00           O
ATOM  10319  O11 POPEc 465      63.993  14.835  22.240  1.00  0.00           O
ATOM  10320  O12 POPEc 465      65.703  15.285  20.550  1.00  0.00           O
ATOM  10321  C1  POPEc 465      62.693  14.385  22.670  1.00  0.00           C
ATOM  10324  C2  POPEc 465      62.693  14.275  24.210  1.00  0.00           C
ATOM  10326  O21 POPEc 465      63.163  15.485  24.830  1.00  0.00           O
ATOM  10327  C21 POPEc 465      62.323  16.485  24.830  1.00  0.00           C
ATOM  10328  O22 POPEc 465      61.403  16.685  24.060  1.00  0.00           O
ATOM  10329  C22 POPEc 465      62.593  17.305  26.090  1.00  0.00           C
ATOM  10332  C3  POPEc 465      63.603  13.105  24.680  1.00  0.00           C
ATOM  10335  O31 POPEc 465      63.723  13.125  26.120  1.00  0.00           O
ATOM  10336  C31 POPEc 465      64.663  12.335  26.610  1.00  0.00           C
ATOM  10337  O32 POPEc 465      65.303  11.515  25.990  1.00  0.00           O
ATOM  10338  C32 POPEc 465      64.913  12.695  28.070  1.00  0.00           C
ATOM  10341  C23 POPEc 465      61.333  18.025  26.610  1.00  0.00           C
ATOM  10344  C24 POPEc 465      61.673  19.015  27.720  1.00  0.00           C
ATOM  10347  C25 POPEc 465      61.483  18.485  29.150  1.00  0.00           C
ATOM  10350  C26 POPEc 465      61.793  19.585  30.180  1.00  0.00           C
ATOM  10353  C27 POPEc 465      61.513  19.195  31.630  1.00  0.00           C
ATOM  10356  C28 POPEc 465      61.923  20.295  32.630  1.00  0.00           C
ATOM  10359  C29 POPEc 465      63.423  20.435  32.760  1.00  0.00           C
ATOM  10361 0C21 POPEc 465      64.073  20.905  33.840  1.00  0.00           C
ATOM  10363 1C21 POPEc 465      63.433  21.445  35.090  1.00  0.00           C
ATOM  10366 2C21 POPEc 465      63.343  20.425  36.230  1.00  0.00           C
ATOM  10369 3C21 POPEc 465      62.743  21.065  37.490  1.00  0.00           C
ATOM  10372 4C21 POPEc 465      62.583  20.065  38.640  1.00  0.00           C
ATOM  10375 5C21 POPEc 465      62.023  20.695  39.920  1.00  0.00           C
ATOM  10378 6C21 POPEc 465      62.913  21.785  40.530  1.00  0.00           C
ATOM  10381 7C21 POPEc 465      62.553  22.085  41.990  1.00  0.00           C
ATOM  10384 8C21 POPEc 465      63.423  23.165  42.640  1.00  0.00           C
ATOM  10388  C33 POPEc 465      63.783  12.165  28.960  1.00  0.00           C
ATOM  10391  C34 POPEc 465      63.913  12.595  30.420  1.00  0.00           C
ATOM  10394  C35 POPEc 465      63.473  14.035  30.650  1.00  0.00           C
ATOM  10397  C36 POPEc 465      63.083  14.275  32.120  1.00  0.00           C
ATOM  10400  C37 POPEc 465      62.523  15.675  32.370  1.00  0.00           C
ATOM  10403  C38 POPEc 465      61.663  15.775  33.650  1.00  0.00           C
ATOM  10406  C39 POPEc 465      62.373  15.305  34.930  1.00  0.00           C
ATOM  10409 0C31 POPEc 465      61.483  15.505  36.170  1.00  0.00           C
ATOM  10412 1C31 POPEc 465      62.143  15.075  37.490  1.00  0.00           C
ATOM  10415 2C31 POPEc 465      61.233  15.375  38.700  1.00  0.00           C
ATOM  10418 3C31 POPEc 465      61.913  15.255  40.070  1.00  0.00           C
ATOM  10421 4C31 POPEc 465      61.913  13.835  40.660  1.00  0.00           C
ATOM  10424 5C31 POPEc 465      62.433  13.825  42.110  1.00  0.00           C
ATOM  10427 6C31 POPEc 465      62.363  12.465  42.800  1.00  0.00           C
ATOM  10431  NH3 POPEd 466      35.543 106.875  17.050  1.00  0.00           N
ATOM  10435  C12 POPEd 466      36.513 107.955  16.650  1.00  0.00           C
ATOM  10438  C11 POPEd 466      37.183 107.675  15.300  1.00  0.00           C
ATOM  10441  P   POPEd 466      39.653 108.255  14.540  1.00  0.00           P
ATOM  10442  O13 POPEd 466      40.043 106.915  15.030  1.00  0.00           O
ATOM  10443  O14 POPEd 466      39.753 108.465  13.090  1.00  0.00           O
ATOM  10444  O11 POPEd 466      40.503 109.355  15.320  1.00  0.00           O
ATOM  10445  O12 POPEd 466      38.213 108.625  15.070  1.00  0.00           O
ATOM  10446  C1  POPEd 466      41.493 109.075  16.320  1.00  0.00           C
ATOM  10449  C2  POPEd 466      41.063 109.375  17.800  1.00  0.00           C
ATOM  10451  O21 POPEd 466      41.993 108.815  18.760  1.00  0.00           O
ATOM  10452  C21 POPEd 466      41.953 107.505  18.970  1.00  0.00           C
ATOM  10453  O22 POPEd 466      41.363 106.675  18.290  1.00  0.00           O
ATOM  10454  C22 POPEd 466      42.683 107.155  20.260  1.00  0.00           C
ATOM  10457  C3  POPEd 466      39.583 108.955  18.040  1.00  0.00           C
ATOM  10460  O31 POPEd 466      39.223 108.745  19.420  1.00  0.00           O
ATOM  10461  C31 POPEd 466      37.993 109.165  19.740  1.00  0.00           C
ATOM  10462  O32 POPEd 466      37.353 109.985  19.110  1.00  0.00           O
ATOM  10463  C32 POPEd 466      37.443 108.365  20.900  1.00  0.00           C
ATOM  10466  C23 POPEd 466      42.063 107.845  21.500  1.00  0.00           C
ATOM  10469  C24 POPEd 466      42.173 106.995  22.780  1.00  0.00           C
ATOM  10472  C25 POPEd 466      43.603 106.575  23.170  1.00  0.00           C
ATOM  10475  C26 POPEd 466      44.563 107.745  23.400  1.00  0.00           C
ATOM  10478  C27 POPEd 466      45.813 107.305  24.170  1.00  0.00           C
ATOM  10481  C28 POPEd 466      47.023 108.245  23.970  1.00  0.00           C
ATOM  10484  C29 POPEd 466      48.193 107.855  24.840  1.00  0.00           C
ATOM  10486 0C21 POPEd 466      49.323 108.565  24.980  1.00  0.00           C
ATOM  10488 1C21 POPEd 466      49.663 109.825  24.240  1.00  0.00           C
ATOM  10491 2C21 POPEd 466      49.543 111.065  25.140  1.00  0.00           C
ATOM  10494 3C21 POPEd 466      50.143 112.315  24.470  1.00  0.00           C
ATOM  10497 4C21 POPEd 466      50.033 113.551  25.360  1.00  0.00           C
ATOM  10500 5C21 POPEd 466      50.673 114.791  24.720  1.00  0.00           C
ATOM  10503 6C21 POPEd 466      50.513 116.041  25.590  1.00  0.00           C
ATOM  10506 7C21 POPEd 466      50.993 117.311  24.890  1.00  0.00           C
ATOM  10509 8C21 POPEd 466      50.733 118.571  25.700  1.00  0.00           C
ATOM  10513  C33 POPEd 466      36.643 109.265  21.870  1.00  0.00           C
ATOM  10516  C34 POPEd 466      36.043 108.465  23.020  1.00  0.00           C
ATOM  10519  C35 POPEd 466      36.013 109.325  24.290  1.00  0.00           C
ATOM  10522  C36 POPEd 466      35.473 108.625  25.540  1.00  0.00           C
ATOM  10525  C37 POPEd 466      35.443 109.655  26.670  1.00  0.00           C
ATOM  10528  C38 POPEd 466      34.693 109.235  27.940  1.00  0.00           C
ATOM  10531  C39 POPEd 466      34.823 110.345  28.980  1.00  0.00           C
ATOM  10534 0C31 POPEd 466      33.813 110.305  30.130  1.00  0.00           C
ATOM  10537 1C31 POPEd 466      34.243 111.255  31.260  1.00  0.00           C
ATOM  10540 2C31 POPEd 466      33.443 111.105  32.560  1.00  0.00           C
ATOM  10543 3C31 POPEd 466      33.963 112.045  33.650  1.00  0.00           C
ATOM  10546 4C31 POPEd 466      32.963 113.115  34.100  1.00  0.00           C
ATOM  10549 5C31 POPEd 466      31.883 112.585  35.050  1.00  0.00           C
ATOM  10552 6C31 POPEd 466      31.263 113.681  35.930  1.00  0.00           C
ATOM  10556  NH3 POPEe 467      56.293  65.315  24.760  1.00  0.00           N
ATOM  10560  C12 POPEe 467      56.723  64.905  23.380  1.00  0.00           C
ATOM  10563  C11 POPEe 467      56.283  65.895  22.300  1.00  0.00           C
ATOM  10566  P   POPEe 467      56.893  68.435  22.540  1.00  0.00           P
ATOM  10567  O13 POPEe 467      57.853  69.425  22.000  1.00  0.00           O
ATOM  10568  O14 POPEe 467      55.453  68.705  22.280  1.00  0.00           O
ATOM  10569  O11 POPEe 467      57.093  68.375  24.130  1.00  0.00           O
ATOM  10570  O12 POPEe 467      57.233  66.955  22.100  1.00  0.00           O
ATOM  10571  C1  POPEe 467      57.043  69.655  24.790  1.00  0.00           C
ATOM  10574  C2  POPEe 467      57.693  69.695  26.200  1.00  0.00           C
ATOM  10576  O21 POPEe 467      56.753  69.285  27.200  1.00  0.00           O
ATOM  10577  C21 POPEe 467      56.693  68.015  27.460  1.00  0.00           C
ATOM  10578  O22 POPEe 467      57.053  67.095  26.740  1.00  0.00           O
ATOM  10579  C22 POPEe 467      56.043  67.865  28.840  1.00  0.00           C
ATOM  10582  C3  POPEe 467      58.113  71.145  26.580  1.00  0.00           C
ATOM  10585  O31 POPEe 467      57.953  71.375  27.990  1.00  0.00           O
ATOM  10586  C31 POPEe 467      58.963  71.005  28.760  1.00  0.00           C
ATOM  10587  O32 POPEe 467      60.103  70.785  28.390  1.00  0.00           O
ATOM  10588  C32 POPEe 467      58.443  70.925  30.190  1.00  0.00           C
ATOM  10591  C23 POPEe 467      56.643  66.715  29.690  1.00  0.00           C
ATOM  10594  C24 POPEe 467      57.703  67.125  30.730  1.00  0.00           C
ATOM  10597  C25 POPEe 467      57.153  67.685  32.050  1.00  0.00           C
ATOM  10600  C26 POPEe 467      58.233  67.765  33.140  1.00  0.00           C
ATOM  10603  C27 POPEe 467      57.683  67.975  34.560  1.00  0.00           C
ATOM  10606  C28 POPEe 467      58.773  67.825  35.640  1.00  0.00           C
ATOM  10609  C29 POPEe 467      58.223  67.485  37.010  1.00  0.00           C
ATOM  10611 0C21 POPEe 467      58.603  68.005  38.190  1.00  0.00           C
ATOM  10613 1C21 POPEe 467      59.673  69.045  38.420  1.00  0.00           C
ATOM  10616 2C21 POPEe 467      59.163  70.475  38.160  1.00  0.00           C
ATOM  10619 3C21 POPEe 467      58.043  70.955  39.100  1.00  0.00           C
ATOM  10622 4C21 POPEe 467      56.883  71.615  38.340  1.00  0.00           C
ATOM  10625 5C21 POPEe 467      55.893  70.615  37.730  1.00  0.00           C
ATOM  10628 6C21 POPEe 467      54.853  71.295  36.830  1.00  0.00           C
ATOM  10631 7C21 POPEe 467      53.663  70.385  36.500  1.00  0.00           C
ATOM  10634 8C21 POPEe 467      52.633  71.035  35.560  1.00  0.00           C
ATOM  10638  C33 POPEe 467      59.443  71.465  31.220  1.00  0.00           C
ATOM  10641  C34 POPEe 467      58.753  71.955  32.500  1.00  0.00           C
ATOM  10644  C35 POPEe 467      59.793  72.155  33.600  1.00  0.00           C
ATOM  10647  C36 POPEe 467      59.323  72.935  34.830  1.00  0.00           C
ATOM  10650  C37 POPEe 467      60.523  73.185  35.760  1.00  0.00           C
ATOM  10653  C38 POPEe 467      60.163  73.785  37.120  1.00  0.00           C
ATOM  10656  C39 POPEe 467      61.393  73.875  38.030  1.00  0.00           C
ATOM  10659 0C31 POPEe 467      61.023  74.135  39.500  1.00  0.00           C
ATOM  10662 1C31 POPEe 467      62.233  74.475  40.390  1.00  0.00           C
ATOM  10665 2C31 POPEe 467      63.293  73.365  40.490  1.00  0.00           C
ATOM  10668 3C31 POPEe 467      62.753  71.995  40.940  1.00  0.00           C
ATOM  10671 4C31 POPEe 467      62.053  72.015  42.300  1.00  0.00           C
ATOM  10674 5C31 POPEe 467      61.493  70.645  42.690  1.00  0.00           C
ATOM  10677 6C31 POPEe 467      60.873  70.615  44.090  1.00  0.00           C
ATOM  10681  NH3 POPEf 468      42.093  61.385  24.810  1.00  0.00           N
ATOM  10685  C12 POPEf 468      41.553  60.115  24.210  1.00  0.00           C
ATOM  10688  C11 POPEf 468      42.273  58.865  24.740  1.00  0.00           C
ATOM  10691  P   POPEf 468      44.573  57.765  24.100  1.00  0.00           P
ATOM  10692  O13 POPEf 468      43.763  56.695  23.460  1.00  0.00           O
ATOM  10693  O14 POPEf 468      45.773  58.265  23.410  1.00  0.00           O
ATOM  10694  O11 POPEf 468      45.103  57.115  25.450  1.00  0.00           O
ATOM  10695  O12 POPEf 468      43.693  58.975  24.630  1.00  0.00           O
ATOM  10696  C1  POPEf 468      45.913  57.845  26.380  1.00  0.00           C
ATOM  10699  C2  POPEf 468      45.053  58.645  27.390  1.00  0.00           C
ATOM  10701  O21 POPEf 468      45.843  58.965  28.550  1.00  0.00           O
ATOM  10702  C21 POPEf 468      45.703  60.215  28.970  1.00  0.00           C
ATOM  10703  O22 POPEf 468      45.583  61.195  28.250  1.00  0.00           O
ATOM  10704  C22 POPEf 468      45.653  60.225  30.500  1.00  0.00           C
ATOM  10707  C3  POPEf 468      43.833  57.785  27.850  1.00  0.00           C
ATOM  10710  O31 POPEf 468      43.003  58.495  28.790  1.00  0.00           O
ATOM  10711  C31 POPEf 468      42.333  57.715  29.650  1.00  0.00           C
ATOM  10712  O32 POPEf 468      42.553  56.525  29.820  1.00  0.00           O
ATOM  10713  C32 POPEf 468      41.243  58.535  30.340  1.00  0.00           C
ATOM  10716  C23 POPEf 468      45.543  61.645  31.120  1.00  0.00           C
ATOM  10719  C24 POPEf 468      44.593  61.715  32.320  1.00  0.00           C
ATOM  10722  C25 POPEf 468      44.993  60.905  33.560  1.00  0.00           C
ATOM  10725  C26 POPEf 468      44.043  61.195  34.730  1.00  0.00           C
ATOM  10728  C27 POPEf 468      44.343  60.335  35.970  1.00  0.00           C
ATOM  10731  C28 POPEf 468      43.443  60.665  37.170  1.00  0.00           C
ATOM  10734  C29 POPEf 468      42.043  60.105  37.070  1.00  0.00           C
ATOM  10736 0C21 POPEf 468      40.883  60.785  37.060  1.00  0.00           C
ATOM  10738 1C21 POPEf 468      40.683  62.275  37.090  1.00  0.00           C
ATOM  10741 2C21 POPEf 468      39.813  62.735  35.900  1.00  0.00           C
ATOM  10744 3C21 POPEf 468      39.633  64.255  35.850  1.00  0.00           C
ATOM  10747 4C21 POPEf 468      38.753  64.675  34.670  1.00  0.00           C
ATOM  10750 5C21 POPEf 468      38.873  66.175  34.330  1.00  0.00           C
ATOM  10753 6C21 POPEf 468      38.233  66.495  32.970  1.00  0.00           C
ATOM  10756 7C21 POPEf 468      38.793  67.775  32.330  1.00  0.00           C
ATOM  10759 8C21 POPEf 468      38.243  68.035  30.940  1.00  0.00           C
ATOM  10763  C33 POPEf 468      41.533  58.845  31.820  1.00  0.00           C
ATOM  10766  C34 POPEf 468      41.423  57.635  32.750  1.00  0.00           C
ATOM  10769  C35 POPEf 468      41.463  58.045  34.230  1.00  0.00           C
ATOM  10772  C36 POPEf 468      40.243  57.615  35.050  1.00  0.00           C
ATOM  10775  C37 POPEf 468      40.573  56.525  36.080  1.00  0.00           C
ATOM  10778  C38 POPEf 468      39.413  56.225  37.040  1.00  0.00           C
ATOM  10781  C39 POPEf 468      39.373  57.105  38.310  1.00  0.00           C
ATOM  10784 0C31 POPEf 468      40.533  56.805  39.270  1.00  0.00           C
ATOM  10787 1C31 POPEf 468      40.273  57.185  40.740  1.00  0.00           C
ATOM  10790 2C31 POPEf 468      41.453  56.775  41.630  1.00  0.00           C
ATOM  10793 3C31 POPEf 468      41.173  56.765  43.140  1.00  0.00           C
ATOM  10796 4C31 POPEf 468      40.663  58.085  43.710  1.00  0.00           C
ATOM  10799 5C31 POPEf 468      40.683  58.095  45.250  1.00  0.00           C
ATOM  10802 6C31 POPEf 468      40.133  59.375  45.880  1.00  0.00           C
ATOM  10806  NH3 POPEg 469      17.733 114.771  60.370  1.00  0.00           N
ATOM  10810  C12 POPEg 469      18.653 114.071  61.330  1.00  0.00           C
ATOM  10813  C11 POPEg 469      18.013 113.941  62.720  1.00  0.00           C
ATOM  10816  P   POPEg 469      16.963 111.565  62.950  1.00  0.00           P
ATOM  10817  O13 POPEg 469      16.913 111.285  64.400  1.00  0.00           O
ATOM  10818  O14 POPEg 469      18.153 111.075  62.210  1.00  0.00           O
ATOM  10819  O11 POPEg 469      15.653 111.005  62.260  1.00  0.00           O
ATOM  10820  O12 POPEg 469      16.833 113.125  62.690  1.00  0.00           O
ATOM  10821  C1  POPEg 469      14.373 111.295  62.840  1.00  0.00           C
ATOM  10824  C2  POPEg 469      13.423 111.965  61.820  1.00  0.00           C
ATOM  10826  O21 POPEg 469      13.303 111.135  60.650  1.00  0.00           O
ATOM  10827  C21 POPEg 469      12.123 111.135  60.050  1.00  0.00           C
ATOM  10828  O22 POPEg 469      11.143 111.795  60.360  1.00  0.00           O
ATOM  10829  C22 POPEg 469      12.153 110.165  58.870  1.00  0.00           C
ATOM  10832  C3  POPEg 469      13.983 113.355  61.420  1.00  0.00           C
ATOM  10835  O31 POPEg 469      13.023 114.091  60.650  1.00  0.00           O
ATOM  10836  C31 POPEg 469      13.273 114.201  59.350  1.00  0.00           C
ATOM  10837  O32 POPEg 469      14.213 113.711  58.750  1.00  0.00           O
ATOM  10838  C32 POPEg 469      12.133 115.011  58.710  1.00  0.00           C
ATOM  10841  C23 POPEg 469      11.883 110.915  57.560  1.00  0.00           C
ATOM  10844  C24 POPEg 469      11.913 110.005  56.330  1.00  0.00           C
ATOM  10847  C25 POPEg 469      11.873 110.845  55.050  1.00  0.00           C
ATOM  10850  C26 POPEg 469      11.653 110.065  53.750  1.00  0.00           C
ATOM  10853  C27 POPEg 469      11.533 111.045  52.580  1.00  0.00           C
ATOM  10856  C28 POPEg 469      11.513 110.395  51.190  1.00  0.00           C
ATOM  10859  C29 POPEg 469      11.603 111.485  50.150  1.00  0.00           C
ATOM  10861 0C21 POPEg 469      11.363 111.345  48.840  1.00  0.00           C
ATOM  10863 1C21 POPEg 469      10.933 110.075  48.160  1.00  0.00           C
ATOM  10866 2C21 POPEg 469      10.523 110.345  46.700  1.00  0.00           C
ATOM  10869 3C21 POPEg 469      10.013 109.085  46.000  1.00  0.00           C
ATOM  10872 4C21 POPEg 469       9.443 109.375  44.600  1.00  0.00           C
ATOM  10875 5C21 POPEg 469       8.783 108.135  43.990  1.00  0.00           C
ATOM  10878 6C21 POPEg 469       9.793 107.075  43.550  1.00  0.00           C
ATOM  10881 7C21 POPEg 469       9.153 105.715  43.270  1.00  0.00           C
ATOM  10884 8C21 POPEg 469      10.173 104.625  42.930  1.00  0.00           C
ATOM  10888  C33 POPEg 469      12.533 115.671  57.370  1.00  0.00           C
ATOM  10891  C34 POPEg 469      11.943 115.001  56.110  1.00  0.00           C
ATOM  10894  C35 POPEg 469      13.003 114.731  55.020  1.00  0.00           C
ATOM  10897  C36 POPEg 469      12.423 114.551  53.600  1.00  0.00           C
ATOM  10900  C37 POPEg 469      11.883 115.861  52.990  1.00  0.00           C
ATOM  10903  C38 POPEg 469      11.373 115.701  51.540  1.00  0.00           C
ATOM  10906  C39 POPEg 469      12.483 115.521  50.480  1.00  0.00           C
ATOM  10909 0C31 POPEg 469      13.273 116.811  50.200  1.00  0.00           C
ATOM  10912 1C31 POPEg 469      14.543 116.551  49.380  1.00  0.00           C
ATOM  10915 2C31 POPEg 469      15.403 117.811  49.210  1.00  0.00           C
ATOM  10918 3C31 POPEg 469      15.673 118.231  47.760  1.00  0.00           C
ATOM  10921 4C31 POPEg 469      14.403 118.481  46.930  1.00  0.00           C
ATOM  10924 5C31 POPEg 469      14.683 119.281  45.660  1.00  0.00           C
ATOM  10927 6C31 POPEg 469      13.433 119.541  44.820  1.00  0.00           C
ATOM  10931  NH3 POPEh 470      21.893  10.795  66.000  1.00  0.00           N
ATOM  10935  C12 POPEh 470      23.143  10.015  65.640  1.00  0.00           C
ATOM  10938  C11 POPEh 470      22.873   8.905  64.610  1.00  0.00           C
ATOM  10941  P   POPEh 470      24.583   8.365  62.680  1.00  0.00           P
ATOM  10942  O13 POPEh 470      24.663   9.785  62.290  1.00  0.00           O
ATOM  10943  O14 POPEh 470      25.803   7.555  62.490  1.00  0.00           O
ATOM  10944  O11 POPEh 470      23.403   7.635  61.890  1.00  0.00           O
ATOM  10945  O12 POPEh 470      24.083   8.255  64.180  1.00  0.00           O
ATOM  10946  C1  POPEh 470      23.683   6.995  60.630  1.00  0.00           C
ATOM  10949  C2  POPEh 470      22.763   7.565  59.520  1.00  0.00           C
ATOM  10951  O21 POPEh 470      23.313   7.405  58.200  1.00  0.00           O
ATOM  10952  C21 POPEh 470      23.353   6.225  57.610  1.00  0.00           C
ATOM  10953  O22 POPEh 470      23.113   5.145  58.130  1.00  0.00           O
ATOM  10954  C22 POPEh 470      23.703   6.445  56.130  1.00  0.00           C
ATOM  10957  C3  POPEh 470      22.523   9.085  59.690  1.00  0.00           C
ATOM  10960  O31 POPEh 470      21.783   9.615  58.560  1.00  0.00           O
ATOM  10961  C31 POPEh 470      20.463   9.465  58.710  1.00  0.00           C
ATOM  10962  O32 POPEh 470      19.893   9.325  59.770  1.00  0.00           O
ATOM  10963  C32 POPEh 470      19.743   9.475  57.350  1.00  0.00           C
ATOM  10966  C23 POPEh 470      22.843   5.625  55.140  1.00  0.00           C
ATOM  10969  C24 POPEh 470      23.183   5.955  53.670  1.00  0.00           C
ATOM  10972  C25 POPEh 470      22.193   5.325  52.680  1.00  0.00           C
ATOM  10975  C26 POPEh 470      22.493   5.635  51.200  1.00  0.00           C
ATOM  10978  C27 POPEh 470      21.623   4.805  50.240  1.00  0.00           C
ATOM  10981  C28 POPEh 470      21.833   5.145  48.740  1.00  0.00           C
ATOM  10984  C29 POPEh 470      20.753   6.005  48.130  1.00  0.00           C
ATOM  10986 0C21 POPEh 470      20.863   6.745  47.010  1.00  0.00           C
[truncated: 1,892,220 more chars]
