# Supplementary material for: Characterizing Membrane Association and Periplasmic Transfer of Bacterial Lipoproteins through Molecular Dynamics Simulations
Source: Structure. 2020 Apr 7;28(4):475–487.e3. doi: 10.1016/j.str.2020.01.012 (PMC7139219; doi:10.1016/j.str.2020.01.012)
Supplement: Data S2. Final Coordinates from Simulations (A–L), Related to Figure 3 [file mmc4.zip › A-L/CUSC-4-atomistic.pdb]

TITLE     Protein
REMARK    THIS IS A SIMULATION BOX
CRYST1  129.240  129.240  163.716  90.00  90.00  90.00 P 1           1
MODEL        1
ATOM      1  N   CYSTA   1      60.340  59.925  60.705  1.00  0.00           N
ATOM      3  CA  CYSTA   1      61.080  58.695  60.885  1.00  0.00           C
ATOM      5  C   CYSTA   1      61.070  58.275  62.355  1.00  0.00           C
ATOM      6  O   CYSTA   1      61.650  57.255  62.725  1.00  0.00           O
ATOM      7  CB  CYSTA   1      62.510  58.765  60.305  1.00  0.00           C
ATOM     10  SG  CYSTA   1      63.020  57.155  59.665  1.00  0.00           S
ATOM     11  C1  CYSTA   1      64.790  57.325  59.975  1.00  0.00           C
ATOM     14  CA1 CYSTA   1      60.700  61.125  61.175  1.00  0.00           C
ATOM     15  OA1 CYSTA   1      61.870  61.345  61.465  1.00  0.00           O
ATOM     16  CA2 CYSTA   1      59.650  62.125  61.525  1.00  0.00           C
ATOM     19  C11 CYSTA   1      65.680  56.425  59.085  1.00  0.00           C
ATOM     21  O11 CYSTA   1      65.710  56.975  57.755  1.00  0.00           O
ATOM     22  CX1 CYSTA   1      66.570  56.355  56.965  1.00  0.00           C
ATOM     23  OX1 CYSTA   1      67.530  55.695  57.325  1.00  0.00           O
ATOM     24  CX2 CYSTA   1      66.170  56.605  55.515  1.00  0.00           C
ATOM     27  C12 CYSTA   1      65.220  54.935  59.065  1.00  0.00           C
ATOM     30  O12 CYSTA   1      64.120  54.705  58.145  1.00  0.00           O
ATOM     31  CD1 CYSTA   1      63.100  53.995  58.625  1.00  0.00           C
ATOM     32  OD1 CYSTA   1      63.070  53.475  59.725  1.00  0.00           O
ATOM     33  CD2 CYSTA   1      61.930  54.035  57.645  1.00  0.00           C
ATOM     36  CA3 CYSTA   1      58.350  61.895  60.725  1.00  0.00           C
ATOM     39  CA4 CYSTA   1      58.530  61.935  59.205  1.00  0.00           C
ATOM     42  CA5 CYSTA   1      57.580  61.005  58.445  1.00  0.00           C
ATOM     45  CA6 CYSTA   1      56.410  61.815  57.875  1.00  0.00           C
ATOM     48  CA7 CYSTA   1      56.740  62.595  56.595  1.00  0.00           C
ATOM     51  CA8 CYSTA   1      56.590  64.095  56.815  1.00  0.00           C
ATOM     54  CA9 CYSTA   1      57.000  64.945  55.595  1.00  0.00           C
ATOM     57 0CA1 CYSTA   1      55.850  65.805  55.095  1.00  0.00           C
ATOM     60 1CA1 CYSTA   1      56.310  66.905  54.125  1.00  0.00           C
ATOM     63 2CA1 CYSTA   1      55.170  67.885  53.825  1.00  0.00           C
ATOM     66 3CA1 CYSTA   1      55.530  68.965  52.795  1.00  0.00           C
ATOM     69 4CA1 CYSTA   1      56.570  69.995  53.285  1.00  0.00           C
ATOM     72 5CA1 CYSTA   1      56.650  71.195  52.335  1.00  0.00           C
ATOM     75 6CA1 CYSTA   1      57.780  72.185  52.615  1.00  0.00           C
ATOM     79  CD3 CYSTA   1      61.190  52.695  57.485  1.00  0.00           C
ATOM     82  CD4 CYSTA   1      62.000  51.695  56.645  1.00  0.00           C
ATOM     85  CD5 CYSTA   1      61.230  50.395  56.335  1.00  0.00           C
ATOM     88  CD6 CYSTA   1      60.660  50.335  54.905  1.00  0.00           C
ATOM     91  CD7 CYSTA   1      59.660  51.455  54.565  1.00  0.00           C
ATOM     94  CD8 CYSTA   1      59.030  51.255  53.175  1.00  0.00           C
ATOM     97  CD9 CYSTA   1      58.150  52.425  52.725  1.00  0.00           C
ATOM    100 0CD1 CYSTA   1      56.830  52.595  53.485  1.00  0.00           C
ATOM    103 1CD1 CYSTA   1      55.740  51.615  53.015  1.00  0.00           C
ATOM    106 2CD1 CYSTA   1      55.100  51.985  51.675  1.00  0.00           C
ATOM    109 3CD1 CYSTA   1      54.200  50.885  51.085  1.00  0.00           C
ATOM    112 4CD1 CYSTA   1      52.730  50.895  51.565  1.00  0.00           C
ATOM    115 5CD1 CYSTA   1      52.530  50.475  53.025  1.00  0.00           C
ATOM    118 6CD1 CYSTA   1      51.060  50.265  53.395  1.00  0.00           C
ATOM    122  CX3 CYSTA   1      67.030  55.795  54.515  1.00  0.00           C
ATOM    125  CX4 CYSTA   1      66.650  54.305  54.455  1.00  0.00           C
ATOM    128  CX5 CYSTA   1      67.480  53.545  53.405  1.00  0.00           C
ATOM    131  CX6 CYSTA   1      67.090  52.075  53.235  1.00  0.00           C
ATOM    134  CX7 CYSTA   1      68.020  51.335  52.265  1.00  0.00           C
ATOM    137  CX8 CYSTA   1      67.580  49.895  51.975  1.00  0.00           C
ATOM    140  CX9 CYSTA   1      68.480  49.245  50.945  1.00  0.00           C
ATOM    142 0CX1 CYSTA   1      69.000  48.005  51.005  1.00  0.00           C
ATOM    144 1CX1 CYSTA   1      68.750  46.995  52.095  1.00  0.00           C
ATOM    147 2CX1 CYSTA   1      69.810  47.075  53.205  1.00  0.00           C
ATOM    150 3CX1 CYSTA   1      69.480  46.145  54.385  1.00  0.00           C
ATOM    153 4CX1 CYSTA   1      70.490  46.285  55.515  1.00  0.00           C
ATOM    156 5CX1 CYSTA   1      70.060  45.595  56.805  1.00  0.00           C
ATOM    159 6CX1 CYSTA   1      70.070  44.075  56.695  1.00  0.00           C
ATOM    162 7CX1 CYSTA   1      69.980  43.405  58.065  1.00  0.00           C
ATOM    165 8CX1 CYSTA   1      70.140  41.895  57.945  1.00  0.00           C
ATOM    169  N   SER A   2      60.360  59.065  63.195  1.00  0.00           N
ATOM    171  CA  SER A   2      59.530  58.775  64.365  1.00  0.00           C
ATOM    173  CB  SER A   2      60.050  59.235  65.765  1.00  0.00           C
ATOM    176  OG  SER A   2      61.200  58.495  66.215  1.00  0.00           O
ATOM    178  C   SER A   2      59.020  57.385  64.515  1.00  0.00           C
ATOM    179  O   SER A   2      57.830  57.195  64.605  1.00  0.00           O
ATOM    180  N   LEU A   3      59.920  56.405  64.645  1.00  0.00           N
ATOM    182  CA  LEU A   3      59.640  55.125  65.235  1.00  0.00           C
ATOM    184  CB  LEU A   3      60.620  54.025  64.785  1.00  0.00           C
ATOM    187  CG  LEU A   3      60.360  53.465  63.365  1.00  0.00           C
ATOM    189  CD1 LEU A   3      61.280  52.265  63.115  1.00  0.00           C
ATOM    193  CD2 LEU A   3      60.520  54.445  62.205  1.00  0.00           C
ATOM    197  C   LEU A   3      59.630  55.305  66.735  1.00  0.00           C
ATOM    198  O   LEU A   3      60.600  55.075  67.455  1.00  0.00           O
ATOM    199  N   ALA A   4      58.420  55.655  67.205  1.00  0.00           N
ATOM    201  CA  ALA A   4      57.840  55.285  68.465  1.00  0.00           C
ATOM    203  CB  ALA A   4      56.330  55.505  68.275  1.00  0.00           C
ATOM    207  C   ALA A   4      58.120  53.825  68.905  1.00  0.00           C
ATOM    208  O   ALA A   4      58.620  53.025  68.115  1.00  0.00           O
ATOM    209  N   PRO A   5      57.800  53.435  70.135  1.00  0.00           N
ATOM    210  CD  PRO A   5      57.540  54.395  71.215  1.00  0.00           C
ATOM    213  CA  PRO A   5      58.200  52.145  70.685  1.00  0.00           C
ATOM    215  CB  PRO A   5      57.550  52.155  72.065  1.00  0.00           C
ATOM    218  CG  PRO A   5      57.680  53.605  72.515  1.00  0.00           C
ATOM    221  C   PRO A   5      57.890  50.875  69.895  1.00  0.00           C
ATOM    222  O   PRO A   5      56.750  50.395  69.885  1.00  0.00           O
ATOM    223  N   ASP A   6      58.950  50.355  69.255  1.00  0.00           N
ATOM    225  CA  ASP A   6      59.610  49.105  69.595  1.00  0.00           C
ATOM    227  CB  ASP A   6      60.610  49.425  70.745  1.00  0.00           C
ATOM    230  CG  ASP A   6      59.980  49.475  72.135  1.00  0.00           C
ATOM    231  OD1 ASP A   6      60.720  49.755  73.095  1.00  0.00           O
ATOM    232  OD2 ASP A   6      58.750  49.245  72.265  1.00  0.00           O
ATOM    233  C   ASP A   6      58.840  47.765  69.835  1.00  0.00           C
ATOM    234  O   ASP A   6      57.640  47.565  69.645  1.00  0.00           O
ATOM    235  N   TYR A   7      59.670  46.755  70.175  1.00  0.00           N
ATOM    237  CA  TYR A   7      59.930  46.315  71.535  1.00  0.00           C
ATOM    239  CB  TYR A   7      58.770  46.135  72.575  1.00  0.00           C
ATOM    242  CG  TYR A   7      59.380  45.725  73.915  1.00  0.00           C
ATOM    243  CD1 TYR A   7      60.290  46.595  74.555  1.00  0.00           C
ATOM    245  CE1 TYR A   7      61.100  46.135  75.605  1.00  0.00           C
ATOM    247  CZ  TYR A   7      60.980  44.815  76.045  1.00  0.00           C
ATOM    248  OH  TYR A   7      61.860  44.345  77.025  1.00  0.00           O
ATOM    250  CD2 TYR A   7      59.210  44.435  74.425  1.00  0.00           C
ATOM    252  CE2 TYR A   7      60.010  43.975  75.485  1.00  0.00           C
ATOM    254  C   TYR A   7      60.650  45.015  71.395  1.00  0.00           C
ATOM    255  O   TYR A   7      60.100  43.995  70.985  1.00  0.00           O
ATOM    256  N   GLN A   8      61.950  45.015  71.695  1.00  0.00           N
ATOM    258  CA  GLN A   8      62.730  43.825  71.655  1.00  0.00           C
ATOM    260  CB  GLN A   8      63.720  43.855  70.475  1.00  0.00           C
ATOM    263  CG  GLN A   8      62.970  43.905  69.105  1.00  0.00           C
ATOM    266  CD  GLN A   8      63.870  44.095  67.885  1.00  0.00           C
ATOM    267  OE1 GLN A   8      63.620  43.635  66.775  1.00  0.00           O
ATOM    268  NE2 GLN A   8      64.980  44.825  68.075  1.00  0.00           N
ATOM    271  C   GLN A   8      63.410  43.775  72.985  1.00  0.00           C
ATOM    272  O   GLN A   8      64.140  44.695  73.345  1.00  0.00           O
ATOM    273  N   ARG A   9      63.130  42.715  73.765  1.00  0.00           N
ATOM    275  CA  ARG A   9      63.770  42.515  75.045  1.00  0.00           C
ATOM    277  CB  ARG A   9      63.060  41.355  75.805  1.00  0.00           C
ATOM    280  CG  ARG A   9      63.500  41.085  77.255  1.00  0.00           C
ATOM    283  CD  ARG A   9      63.220  39.645  77.745  1.00  0.00           C
ATOM    286  NE  ARG A   9      61.750  39.385  77.905  1.00  0.00           N
ATOM    288  CZ  ARG A   9      61.240  38.165  78.105  1.00  0.00           C
ATOM    289  NH1 ARG A   9      61.960  37.075  77.885  1.00  0.00           N
ATOM    292  NH2 ARG A   9      59.970  37.985  78.435  1.00  0.00           N
ATOM    295  C   ARG A   9      65.240  42.205  74.765  1.00  0.00           C
ATOM    296  O   ARG A   9      65.530  41.425  73.855  1.00  0.00           O
ATOM    297  N   PRO A  10      66.210  42.805  75.435  1.00  0.00           N
ATOM    298  CD  PRO A  10      66.040  44.025  76.205  1.00  0.00           C
ATOM    301  CA  PRO A  10      67.610  42.405  75.345  1.00  0.00           C
ATOM    303  CB  PRO A  10      68.310  43.305  76.375  1.00  0.00           C
ATOM    306  CG  PRO A  10      67.460  44.575  76.335  1.00  0.00           C
ATOM    309  C   PRO A  10      67.860  40.925  75.535  1.00  0.00           C
ATOM    310  O   PRO A  10      67.030  40.225  76.115  1.00  0.00           O
ATOM    311  N   ALA A  11      68.990  40.415  75.035  1.00  0.00           N
ATOM    313  CA  ALA A  11      69.400  39.065  75.305  1.00  0.00           C
ATOM    315  CB  ALA A  11      70.640  38.725  74.465  1.00  0.00           C
ATOM    319  C   ALA A  11      69.670  38.825  76.795  1.00  0.00           C
ATOM    320  O   ALA A  11      69.960  39.745  77.555  1.00  0.00           O
ATOM    321  N   MET A  12      69.480  37.595  77.285  1.00  0.00           N
ATOM    323  CA  MET A  12      69.640  37.345  78.705  1.00  0.00           C
ATOM    325  CB  MET A  12      69.090  35.935  79.075  1.00  0.00           C
ATOM    328  CG  MET A  12      68.780  35.755  80.575  1.00  0.00           C
ATOM    331  SD  MET A  12      67.460  36.865  81.155  1.00  0.00           S
ATOM    332  CE  MET A  12      67.230  36.095  82.775  1.00  0.00           C
ATOM    336  C   MET A  12      71.100  37.515  79.185  1.00  0.00           C
ATOM    337  O   MET A  12      71.960  36.825  78.665  1.00  0.00           O
ATOM    338  N   PRO A  13      71.480  38.375  80.135  1.00  0.00           N
ATOM    339  CD  PRO A  13      70.570  39.305  80.795  1.00  0.00           C
ATOM    342  CA  PRO A  13      72.880  38.795  80.255  1.00  0.00           C
ATOM    344  CB  PRO A  13      72.740  40.255  80.735  1.00  0.00           C
ATOM    347  CG  PRO A  13      71.480  40.235  81.585  1.00  0.00           C
ATOM    350  C   PRO A  13      73.570  37.965  81.325  1.00  0.00           C
ATOM    351  O   PRO A  13      74.700  38.265  81.695  1.00  0.00           O
ATOM    352  N   VAL A  14      72.870  36.945  81.825  1.00  0.00           N
ATOM    354  CA  VAL A  14      73.250  36.035  82.875  1.00  0.00           C
ATOM    356  CB  VAL A  14      72.440  36.225  84.165  1.00  0.00           C
ATOM    358  CG1 VAL A  14      72.790  37.605  84.745  1.00  0.00           C
ATOM    362  CG2 VAL A  14      70.920  36.075  83.935  1.00  0.00           C
ATOM    366  C   VAL A  14      73.010  34.645  82.305  1.00  0.00           C
ATOM    367  O   VAL A  14      72.270  34.515  81.315  1.00  0.00           O
ATOM    368  N   PRO A  15      73.620  33.595  82.845  1.00  0.00           N
ATOM    369  CD  PRO A  15      74.620  33.675  83.915  1.00  0.00           C
ATOM    372  CA  PRO A  15      73.300  32.205  82.545  1.00  0.00           C
ATOM    374  CB  PRO A  15      74.160  31.375  83.505  1.00  0.00           C
ATOM    377  CG  PRO A  15      75.310  32.315  83.895  1.00  0.00           C
ATOM    380  C   PRO A  15      71.840  31.825  82.685  1.00  0.00           C
ATOM    381  O   PRO A  15      71.130  32.385  83.525  1.00  0.00           O
ATOM    382  N   GLN A  16      71.380  30.845  81.885  1.00  0.00           N
ATOM    384  CA  GLN A  16      69.990  30.445  81.785  1.00  0.00           C
ATOM    386  CB  GLN A  16      69.770  29.585  80.505  1.00  0.00           C
ATOM    389  CG  GLN A  16      70.630  28.305  80.325  1.00  0.00           C
ATOM    392  CD  GLN A  16      70.190  27.585  79.045  1.00  0.00           C
ATOM    393  OE1 GLN A  16      69.780  28.245  78.085  1.00  0.00           O
ATOM    394  NE2 GLN A  16      70.290  26.235  78.995  1.00  0.00           N
ATOM    397  C   GLN A  16      69.410  29.715  82.995  1.00  0.00           C
ATOM    398  O   GLN A  16      68.200  29.585  83.165  1.00  0.00           O
ATOM    399  N   GLN A  17      70.300  29.225  83.865  1.00  0.00           N
ATOM    401  CA  GLN A  17      69.930  28.555  85.085  1.00  0.00           C
ATOM    403  CB  GLN A  17      69.970  27.015  84.945  1.00  0.00           C
ATOM    406  CG  GLN A  17      69.050  26.395  83.875  1.00  0.00           C
ATOM    409  CD  GLN A  17      69.590  25.015  83.515  1.00  0.00           C
ATOM    410  OE1 GLN A  17      70.260  24.805  82.505  1.00  0.00           O
ATOM    411  NE2 GLN A  17      69.380  24.045  84.435  1.00  0.00           N
ATOM    414  C   GLN A  17      71.010  28.905  86.085  1.00  0.00           C
ATOM    415  O   GLN A  17      72.140  29.225  85.725  1.00  0.00           O
ATOM    416  N   PHE A  18      70.680  28.815  87.385  1.00  0.00           N
ATOM    418  CA  PHE A  18      71.590  29.155  88.455  1.00  0.00           C
ATOM    420  CB  PHE A  18      70.820  29.255  89.805  1.00  0.00           C
ATOM    423  CG  PHE A  18      69.830  30.405  89.705  1.00  0.00           C
ATOM    424  CD1 PHE A  18      70.290  31.735  89.755  1.00  0.00           C
ATOM    426  CE1 PHE A  18      69.410  32.805  89.585  1.00  0.00           C
ATOM    428  CZ  PHE A  18      68.050  32.575  89.395  1.00  0.00           C
ATOM    430  CD2 PHE A  18      68.450  30.185  89.535  1.00  0.00           C
ATOM    432  CE2 PHE A  18      67.560  31.265  89.375  1.00  0.00           C
ATOM    434  C   PHE A  18      72.900  28.345  88.555  1.00  0.00           C
ATOM    435  O   PHE A  18      73.960  28.915  88.795  1.00  0.00           O
ATOM    436  N   SER A  19      72.880  26.995  88.355  1.00  0.00           N
ATOM    438  CA  SER A  19      74.110  26.205  88.515  1.00  0.00           C
ATOM    440  CB  SER A  19      74.430  26.035  90.045  1.00  0.00           C
ATOM    443  OG  SER A  19      75.620  25.285  90.355  1.00  0.00           O
ATOM    445  C   SER A  19      74.070  24.795  87.895  1.00  0.00           C
ATOM    446  O   SER A  19      75.100  24.145  87.745  1.00  0.00           O
ATOM    447  N   LEU A  20      72.910  24.245  87.485  1.00  0.00           N
ATOM    449  CA  LEU A  20      72.780  22.795  87.365  1.00  0.00           C
ATOM    451  CB  LEU A  20      71.290  22.365  87.275  1.00  0.00           C
ATOM    454  CG  LEU A  20      71.040  20.835  87.295  1.00  0.00           C
ATOM    456  CD1 LEU A  20      71.560  20.195  88.585  1.00  0.00           C
ATOM    460  CD2 LEU A  20      69.560  20.495  87.145  1.00  0.00           C
ATOM    464  C   LEU A  20      73.550  22.145  86.215  1.00  0.00           C
ATOM    465  O   LEU A  20      73.920  20.965  86.265  1.00  0.00           O
ATOM    466  N   SER A  21      73.910  22.905  85.165  1.00  0.00           N
ATOM    468  CA  SER A  21      74.720  22.415  84.035  1.00  0.00           C
ATOM    470  CB  SER A  21      74.810  23.385  82.825  1.00  0.00           C
ATOM    473  OG  SER A  21      75.170  24.685  83.295  1.00  0.00           O
ATOM    475  C   SER A  21      76.130  22.075  84.445  1.00  0.00           C
ATOM    476  O   SER A  21      76.790  21.275  83.775  1.00  0.00           O
ATOM    477  N   GLN A  22      76.580  22.545  85.635  1.00  0.00           N
ATOM    479  CA  GLN A  22      77.790  22.115  86.325  1.00  0.00           C
ATOM    481  CB  GLN A  22      77.800  22.665  87.775  1.00  0.00           C
ATOM    484  CG  GLN A  22      79.070  22.355  88.605  1.00  0.00           C
ATOM    487  CD  GLN A  22      80.290  22.955  87.915  1.00  0.00           C
ATOM    488  OE1 GLN A  22      80.320  24.165  87.695  1.00  0.00           O
ATOM    489  NE2 GLN A  22      81.320  22.145  87.595  1.00  0.00           N
ATOM    492  C   GLN A  22      77.870  20.605  86.435  1.00  0.00           C
ATOM    493  O   GLN A  22      78.940  19.995  86.365  1.00  0.00           O
ATOM    494  N   ASN A  23      76.700  19.955  86.585  1.00  0.00           N
ATOM    496  CA  ASN A  23      76.610  18.525  86.725  1.00  0.00           C
ATOM    498  CB  ASN A  23      75.530  18.175  87.755  1.00  0.00           C
ATOM    501  CG  ASN A  23      75.950  18.715  89.115  1.00  0.00           C
ATOM    502  OD1 ASN A  23      77.110  18.775  89.525  1.00  0.00           O
ATOM    503  ND2 ASN A  23      74.940  19.195  89.875  1.00  0.00           N
ATOM    506  C   ASN A  23      76.320  17.835  85.395  1.00  0.00           C
ATOM    507  O   ASN A  23      76.060  16.635  85.355  1.00  0.00           O
ATOM    508  N   GLY A  24      76.420  18.535  84.245  1.00  0.00           N
ATOM    510  CA  GLY A  24      76.290  17.935  82.915  1.00  0.00           C
ATOM    513  C   GLY A  24      74.870  17.825  82.415  1.00  0.00           C
ATOM    514  O   GLY A  24      74.590  17.095  81.455  1.00  0.00           O
ATOM    515  N   LEU A  25      73.940  18.605  82.995  1.00  0.00           N
ATOM    517  CA  LEU A  25      72.580  18.695  82.505  1.00  0.00           C
ATOM    519  CB  LEU A  25      71.590  18.915  83.675  1.00  0.00           C
ATOM    522  CG  LEU A  25      70.120  19.125  83.245  1.00  0.00           C
ATOM    524  CD1 LEU A  25      69.160  18.315  84.115  1.00  0.00           C
ATOM    528  CD2 LEU A  25      69.760  20.625  83.265  1.00  0.00           C
ATOM    532  C   LEU A  25      72.400  19.785  81.455  1.00  0.00           C
ATOM    533  O   LEU A  25      72.870  20.915  81.605  1.00  0.00           O
ATOM    534  N   VAL A  26      71.690  19.435  80.355  1.00  0.00           N
ATOM    536  CA  VAL A  26      71.510  20.335  79.215  1.00  0.00           C
ATOM    538  CB  VAL A  26      71.680  19.585  77.905  1.00  0.00           C
ATOM    540  CG1 VAL A  26      73.100  19.005  77.825  1.00  0.00           C
ATOM    544  CG2 VAL A  26      70.690  18.425  77.755  1.00  0.00           C
ATOM    548  C   VAL A  26      70.150  21.045  79.205  1.00  0.00           C
ATOM    549  O   VAL A  26      70.070  22.205  78.795  1.00  0.00           O
ATOM    550  N   ASN A  27      69.060  20.385  79.665  1.00  0.00           N
ATOM    552  CA  ASN A  27      67.680  20.835  79.525  1.00  0.00           C
ATOM    554  CB  ASN A  27      66.880  19.985  78.475  1.00  0.00           C
ATOM    557  CG  ASN A  27      65.470  20.535  78.185  1.00  0.00           C
ATOM    558  OD1 ASN A  27      64.580  20.635  79.025  1.00  0.00           O
ATOM    559  ND2 ASN A  27      65.250  20.985  76.925  1.00  0.00           N
ATOM    562  C   ASN A  27      66.950  20.785  80.855  1.00  0.00           C
ATOM    563  O   ASN A  27      66.930  19.765  81.535  1.00  0.00           O
ATOM    564  N   ALA A  28      66.280  21.875  81.245  1.00  0.00           N
ATOM    566  CA  ALA A  28      65.480  21.925  82.435  1.00  0.00           C
ATOM    568  CB  ALA A  28      66.270  22.545  83.595  1.00  0.00           C
ATOM    572  C   ALA A  28      64.250  22.755  82.205  1.00  0.00           C
ATOM    573  O   ALA A  28      64.260  23.765  81.495  1.00  0.00           O
ATOM    574  N   ALA A  29      63.130  22.335  82.825  1.00  0.00           N
ATOM    576  CA  ALA A  29      61.910  23.075  82.715  1.00  0.00           C
ATOM    578  CB  ALA A  29      61.050  22.485  81.595  1.00  0.00           C
ATOM    582  C   ALA A  29      61.160  22.995  84.005  1.00  0.00           C
ATOM    583  O   ALA A  29      61.140  21.985  84.695  1.00  0.00           O
ATOM    584  N   ASP A  30      60.520  24.105  84.385  1.00  0.00           N
ATOM    586  CA  ASP A  30      59.940  24.185  85.695  1.00  0.00           C
ATOM    588  CB  ASP A  30      61.070  24.575  86.705  1.00  0.00           C
ATOM    591  CG  ASP A  30      61.410  26.055  86.615  1.00  0.00           C
ATOM    592  OD1 ASP A  30      60.840  26.815  87.435  1.00  0.00           O
ATOM    593  OD2 ASP A  30      62.020  26.505  85.615  1.00  0.00           O
ATOM    594  C   ASP A  30      58.810  25.185  85.635  1.00  0.00           C
ATOM    595  O   ASP A  30      58.790  26.105  84.805  1.00  0.00           O
ATOM    596  N   ASN A  31      57.870  25.075  86.585  1.00  0.00           N
ATOM    598  CA  ASN A  31      57.060  26.205  86.975  1.00  0.00           C
ATOM    600  CB  ASN A  31      55.570  25.885  86.755  1.00  0.00           C
ATOM    603  CG  ASN A  31      54.700  27.125  86.595  1.00  0.00           C
ATOM    604  OD1 ASN A  31      55.100  28.205  86.135  1.00  0.00           O
ATOM    605  ND2 ASN A  31      53.420  26.955  87.005  1.00  0.00           N
ATOM    608  C   ASN A  31      57.370  26.435  88.445  1.00  0.00           C
ATOM    609  O   ASN A  31      57.210  25.535  89.285  1.00  0.00           O
ATOM    610  N   TYR A  32      57.890  27.635  88.765  1.00  0.00           N
ATOM    612  CA  TYR A  32      58.350  27.985  90.085  1.00  0.00           C
ATOM    614  CB  TYR A  32      59.890  27.765  90.225  1.00  0.00           C
ATOM    617  CG  TYR A  32      60.420  28.275  91.535  1.00  0.00           C
ATOM    618  CD1 TYR A  32      60.180  27.555  92.705  1.00  0.00           C
ATOM    620  CE1 TYR A  32      60.630  28.045  93.935  1.00  0.00           C
ATOM    622  CZ  TYR A  32      61.330  29.255  93.995  1.00  0.00           C
ATOM    623  OH  TYR A  32      61.630  29.785  95.275  1.00  0.00           O
ATOM    625  CD2 TYR A  32      61.120  29.495  91.605  1.00  0.00           C
ATOM    627  CE2 TYR A  32      61.560  29.995  92.835  1.00  0.00           C
ATOM    629  C   TYR A  32      57.920  29.415  90.375  1.00  0.00           C
ATOM    630  O   TYR A  32      58.180  30.325  89.585  1.00  0.00           O
ATOM    631  N   GLN A  33      57.220  29.595  91.505  1.00  0.00           N
ATOM    633  CA  GLN A  33      56.710  30.865  91.965  1.00  0.00           C
ATOM    635  CB  GLN A  33      55.320  31.205  91.395  1.00  0.00           C
ATOM    638  CG  GLN A  33      55.310  31.515  89.885  1.00  0.00           C
ATOM    641  CD  GLN A  33      53.950  32.115  89.545  1.00  0.00           C
ATOM    642  OE1 GLN A  33      52.990  32.005  90.315  1.00  0.00           O
ATOM    643  NE2 GLN A  33      53.840  32.795  88.385  1.00  0.00           N
ATOM    646  C   GLN A  33      56.520  30.865  93.455  1.00  0.00           C
ATOM    647  O   GLN A  33      56.170  29.845  94.055  1.00  0.00           O
ATOM    648  N   ASN A  34      56.750  32.025  94.095  1.00  0.00           N
ATOM    650  CA  ASN A  34      56.760  32.125  95.545  1.00  0.00           C
ATOM    652  CB  ASN A  34      57.520  33.385  96.015  1.00  0.00           C
ATOM    655  CG  ASN A  34      58.990  33.165  95.755  1.00  0.00           C
ATOM    656  OD1 ASN A  34      59.480  33.135  94.625  1.00  0.00           O
ATOM    657  ND2 ASN A  34      59.740  32.835  96.835  1.00  0.00           N
ATOM    660  C   ASN A  34      55.420  32.055  96.195  1.00  0.00           C
ATOM    661  O   ASN A  34      54.510  32.815  95.875  1.00  0.00           O
ATOM    662  N   ALA A  35      55.270  31.165  97.205  1.00  0.00           N
ATOM    664  CA  ALA A  35      54.210  31.275  98.185  1.00  0.00           C
ATOM    666  CB  ALA A  35      54.290  30.145  99.235  1.00  0.00           C
ATOM    670  C   ALA A  35      54.240  32.635  98.875  1.00  0.00           C
ATOM    671  O   ALA A  35      55.320  33.135  99.145  1.00  0.00           O
ATOM    672  N   GLY A  36      53.070  33.265  99.115  1.00  0.00           N
ATOM    674  CA  GLY A  36      53.000  34.555  99.795  1.00  0.00           C
ATOM    677  C   GLY A  36      53.700  34.635 101.115  1.00  0.00           C
ATOM    678  O   GLY A  36      53.910  33.645 101.805  1.00  0.00           O
ATOM    679  N   TRP A  37      54.030  35.865 101.555  1.00  0.00           N
ATOM    681  CA  TRP A  37      54.830  36.105 102.745  1.00  0.00           C
ATOM    683  CB  TRP A  37      55.220  37.605 102.805  1.00  0.00           C
ATOM    686  CG  TRP A  37      54.090  38.575 102.905  1.00  0.00           C
ATOM    687  CD1 TRP A  37      53.510  39.245 101.865  1.00  0.00           C
ATOM    689  NE1 TRP A  37      52.660  40.215 102.355  1.00  0.00           N
ATOM    691  CE2 TRP A  37      52.610  40.115 103.715  1.00  0.00           C
ATOM    692  CD2 TRP A  37      53.480  39.075 104.105  1.00  0.00           C
ATOM    693  CE3 TRP A  37      53.610  38.745 105.455  1.00  0.00           C
ATOM    695  CZ3 TRP A  37      52.850  39.455 106.385  1.00  0.00           C
ATOM    697  CZ2 TRP A  37      51.930  40.875 104.655  1.00  0.00           C
ATOM    699  CH2 TRP A  37      52.020  40.495 105.995  1.00  0.00           C
ATOM    701  C   TRP A  37      54.130  35.665 104.015  1.00  0.00           C
ATOM    702  O   TRP A  37      54.730  35.205 104.975  1.00  0.00           O
ATOM    703  N   ARG A  38      52.780  35.735 103.965  1.00  0.00           N
ATOM    705  CA  ARG A  38      51.880  35.145 104.935  1.00  0.00           C
ATOM    707  CB  ARG A  38      50.420  35.535 104.595  1.00  0.00           C
ATOM    710  CG  ARG A  38      50.120  37.055 104.725  1.00  0.00           C
ATOM    713  CD  ARG A  38      48.680  37.415 104.335  1.00  0.00           C
ATOM    716  NE  ARG A  38      48.510  38.895 104.465  1.00  0.00           N
ATOM    718  CZ  ARG A  38      48.950  39.785 103.585  1.00  0.00           C
ATOM    719  NH1 ARG A  38      49.510  39.475 102.435  1.00  0.00           N
ATOM    722  NH2 ARG A  38      48.820  41.055 103.895  1.00  0.00           N
ATOM    725  C   ARG A  38      52.050  33.625 105.115  1.00  0.00           C
ATOM    726  O   ARG A  38      51.920  33.115 106.235  1.00  0.00           O
ATOM    727  N   THR A  39      52.370  32.885 104.035  1.00  0.00           N
ATOM    729  CA  THR A  39      52.680  31.455 104.035  1.00  0.00           C
ATOM    731  CB  THR A  39      52.370  30.785 102.695  1.00  0.00           C
ATOM    733  OG1 THR A  39      51.040  31.055 102.295  1.00  0.00           O
ATOM    735  CG2 THR A  39      52.480  29.265 102.795  1.00  0.00           C
ATOM    739  C   THR A  39      54.160  31.235 104.335  1.00  0.00           C
ATOM    740  O   THR A  39      54.510  30.445 105.205  1.00  0.00           O
ATOM    741  N   PHE A  40      55.070  31.955 103.645  1.00  0.00           N
ATOM    743  CA  PHE A  40      56.510  31.825 103.815  1.00  0.00           C
ATOM    745  CB  PHE A  40      57.300  32.755 102.835  1.00  0.00           C
ATOM    748  CG  PHE A  40      58.790  32.675 103.065  1.00  0.00           C
ATOM    749  CD1 PHE A  40      59.550  31.625 102.525  1.00  0.00           C
ATOM    751  CE1 PHE A  40      60.920  31.505 102.795  1.00  0.00           C
ATOM    753  CZ  PHE A  40      61.550  32.445 103.625  1.00  0.00           C
ATOM    755  CD2 PHE A  40      59.440  33.615 103.885  1.00  0.00           C
ATOM    757  CE2 PHE A  40      60.800  33.485 104.185  1.00  0.00           C
ATOM    759  C   PHE A  40      56.970  32.055 105.255  1.00  0.00           C
ATOM    760  O   PHE A  40      57.780  31.305 105.785  1.00  0.00           O
ATOM    761  N   PHE A  41      56.420  33.095 105.905  1.00  0.00           N
ATOM    763  CA  PHE A  41      56.600  33.305 107.325  1.00  0.00           C
ATOM    765  CB  PHE A  41      56.480  34.805 107.685  1.00  0.00           C
ATOM    768  CG  PHE A  41      57.580  35.595 107.025  1.00  0.00           C
ATOM    769  CD1 PHE A  41      58.910  35.235 107.265  1.00  0.00           C
ATOM    771  CE1 PHE A  41      59.960  36.025 106.805  1.00  0.00           C
ATOM    773  CZ  PHE A  41      59.690  37.165 106.055  1.00  0.00           C
ATOM    775  CD2 PHE A  41      57.320  36.725 106.225  1.00  0.00           C
ATOM    777  CE2 PHE A  41      58.370  37.495 105.725  1.00  0.00           C
ATOM    779  C   PHE A  41      55.630  32.485 108.145  1.00  0.00           C
ATOM    780  O   PHE A  41      54.410  32.665 108.105  1.00  0.00           O
ATOM    781  N   VAL A  42      56.170  31.575 108.965  1.00  0.00           N
ATOM    783  CA  VAL A  42      55.380  30.735 109.835  1.00  0.00           C
ATOM    785  CB  VAL A  42      56.070  29.395 110.035  1.00  0.00           C
ATOM    787  CG1 VAL A  42      55.300  28.545 111.045  1.00  0.00           C
ATOM    791  CG2 VAL A  42      56.160  28.675 108.675  1.00  0.00           C
ATOM    795  C   VAL A  42      55.140  31.435 111.155  1.00  0.00           C
ATOM    796  O   VAL A  42      54.030  31.415 111.695  1.00  0.00           O
ATOM    797  N   ASP A  43      56.180  32.135 111.675  1.00  0.00           N
ATOM    799  CA  ASP A  43      56.130  32.945 112.875  1.00  0.00           C
ATOM    801  CB  ASP A  43      57.570  33.455 113.245  1.00  0.00           C
ATOM    804  CG  ASP A  43      57.720  34.285 114.515  1.00  0.00           C
ATOM    805  OD1 ASP A  43      56.750  34.975 114.915  1.00  0.00           O
ATOM    806  OD2 ASP A  43      58.860  34.345 115.045  1.00  0.00           O
ATOM    807  C   ASP A  43      55.090  34.045 112.745  1.00  0.00           C
ATOM    808  O   ASP A  43      54.990  34.755 111.745  1.00  0.00           O
ATOM    809  N   ASN A  44      54.200  34.175 113.745  1.00  0.00           N
ATOM    811  CA  ASN A  44      53.090  35.085 113.615  1.00  0.00           C
ATOM    813  CB  ASN A  44      51.890  34.475 114.375  1.00  0.00           C
ATOM    816  CG  ASN A  44      50.560  35.225 114.205  1.00  0.00           C
ATOM    817  OD1 ASN A  44      49.950  35.605 115.205  1.00  0.00           O
ATOM    818  ND2 ASN A  44      50.110  35.445 112.965  1.00  0.00           N
ATOM    821  C   ASN A  44      53.410  36.455 114.175  1.00  0.00           C
ATOM    822  O   ASN A  44      52.690  37.435 113.955  1.00  0.00           O
ATOM    823  N   GLN A  45      54.500  36.585 114.965  1.00  0.00           N
ATOM    825  CA  GLN A  45      54.890  37.835 115.575  1.00  0.00           C
ATOM    827  CB  GLN A  45      56.020  37.575 116.595  1.00  0.00           C
ATOM    830  CG  GLN A  45      56.460  38.785 117.435  1.00  0.00           C
ATOM    833  CD  GLN A  45      55.530  38.995 118.625  1.00  0.00           C
ATOM    834  OE1 GLN A  45      54.410  39.485 118.475  1.00  0.00           O
ATOM    835  NE2 GLN A  45      56.000  38.615 119.835  1.00  0.00           N
ATOM    838  C   GLN A  45      55.380  38.785 114.505  1.00  0.00           C
ATOM    839  O   GLN A  45      54.960  39.935 114.405  1.00  0.00           O
ATOM    840  N   VAL A  46      56.240  38.255 113.615  1.00  0.00           N
ATOM    842  CA  VAL A  46      56.760  38.965 112.465  1.00  0.00           C
ATOM    844  CB  VAL A  46      57.840  38.175 111.745  1.00  0.00           C
ATOM    846  CG1 VAL A  46      57.260  36.935 111.045  1.00  0.00           C
ATOM    850  CG2 VAL A  46      58.590  39.115 110.775  1.00  0.00           C
ATOM    854  C   VAL A  46      55.700  39.395 111.485  1.00  0.00           C
ATOM    855  O   VAL A  46      55.720  40.505 110.985  1.00  0.00           O
ATOM    856  N   LYS A  47      54.700  38.525 111.195  1.00  0.00           N
ATOM    858  CA  LYS A  47      53.620  38.845 110.295  1.00  0.00           C
ATOM    860  CB  LYS A  47      52.760  37.605 109.955  1.00  0.00           C
ATOM    863  CG  LYS A  47      53.510  36.615 109.035  1.00  0.00           C
ATOM    866  CD  LYS A  47      52.660  35.425 108.555  1.00  0.00           C
ATOM    869  CE  LYS A  47      52.310  34.425 109.665  1.00  0.00           C
ATOM    872  NZ  LYS A  47      51.710  33.215 109.065  1.00  0.00           N
ATOM    876  C   LYS A  47      52.800  40.045 110.735  1.00  0.00           C
ATOM    877  O   LYS A  47      52.490  40.925 109.945  1.00  0.00           O
ATOM    878  N   THR A  48      52.520  40.155 112.045  1.00  0.00           N
ATOM    880  CA  THR A  48      51.980  41.395 112.615  1.00  0.00           C
ATOM    882  CB  THR A  48      51.720  41.235 114.105  1.00  0.00           C
ATOM    884  OG1 THR A  48      50.780  40.195 114.315  1.00  0.00           O
ATOM    886  CG2 THR A  48      51.130  42.505 114.735  1.00  0.00           C
ATOM    890  C   THR A  48      52.860  42.625 112.415  1.00  0.00           C
ATOM    891  O   THR A  48      52.380  43.685 112.005  1.00  0.00           O
ATOM    892  N   LEU A  49      54.180  42.515 112.655  1.00  0.00           N
ATOM    894  CA  LEU A  49      55.150  43.575 112.415  1.00  0.00           C
ATOM    896  CB  LEU A  49      56.560  43.165 112.895  1.00  0.00           C
ATOM    899  CG  LEU A  49      56.660  42.825 114.395  1.00  0.00           C
ATOM    901  CD1 LEU A  49      58.030  42.185 114.665  1.00  0.00           C
ATOM    905  CD2 LEU A  49      56.460  44.055 115.295  1.00  0.00           C
ATOM    909  C   LEU A  49      55.260  44.005 110.955  1.00  0.00           C
ATOM    910  O   LEU A  49      55.280  45.195 110.645  1.00  0.00           O
ATOM    911  N   ILE A  50      55.280  43.045 110.015  1.00  0.00           N
ATOM    913  CA  ILE A  50      55.220  43.315 108.585  1.00  0.00           C
ATOM    915  CB  ILE A  50      55.390  42.035 107.765  1.00  0.00           C
ATOM    917  CG2 ILE A  50      55.090  42.295 106.275  1.00  0.00           C
ATOM    921  CG1 ILE A  50      56.820  41.465 107.945  1.00  0.00           C
ATOM    924  CD  ILE A  50      56.910  39.975 107.575  1.00  0.00           C
ATOM    928  C   ILE A  50      53.950  44.055 108.215  1.00  0.00           C
ATOM    929  O   ILE A  50      54.010  45.085 107.545  1.00  0.00           O
ATOM    930  N   SER A  51      52.780  43.635 108.725  1.00  0.00           N
ATOM    932  CA  SER A  51      51.530  44.355 108.545  1.00  0.00           C
ATOM    934  CB  SER A  51      50.370  43.585 109.225  1.00  0.00           C
ATOM    937  OG  SER A  51      50.310  42.265 108.695  1.00  0.00           O
ATOM    939  C   SER A  51      51.570  45.785 109.075  1.00  0.00           C
ATOM    940  O   SER A  51      51.120  46.745 108.445  1.00  0.00           O
ATOM    941  N   GLU A  52      52.130  45.995 110.285  1.00  0.00           N
ATOM    943  CA  GLU A  52      52.320  47.315 110.885  1.00  0.00           C
ATOM    945  CB  GLU A  52      52.870  47.225 112.345  1.00  0.00           C
ATOM    948  CG  GLU A  52      51.790  46.705 113.325  1.00  0.00           C
ATOM    951  CD  GLU A  52      52.130  46.675 114.815  1.00  0.00           C
ATOM    952  OE1 GLU A  52      53.010  47.435 115.285  1.00  0.00           O
ATOM    953  OE2 GLU A  52      51.370  45.965 115.535  1.00  0.00           O
ATOM    954  C   GLU A  52      53.200  48.245 110.075  1.00  0.00           C
ATOM    955  O   GLU A  52      52.840  49.405 109.845  1.00  0.00           O
ATOM    956  N   ALA A  53      54.350  47.745 109.585  1.00  0.00           N
ATOM    958  CA  ALA A  53      55.260  48.465 108.725  1.00  0.00           C
ATOM    960  CB  ALA A  53      56.490  47.585 108.435  1.00  0.00           C
ATOM    964  C   ALA A  53      54.660  48.875 107.405  1.00  0.00           C
ATOM    965  O   ALA A  53      54.790  50.015 106.965  1.00  0.00           O
ATOM    966  N   LEU A  54      53.920  47.965 106.745  1.00  0.00           N
ATOM    968  CA  LEU A  54      53.250  48.265 105.495  1.00  0.00           C
ATOM    970  CB  LEU A  54      52.520  47.035 104.905  1.00  0.00           C
ATOM    973  CG  LEU A  54      53.450  45.915 104.375  1.00  0.00           C
ATOM    975  CD1 LEU A  54      52.620  44.685 103.965  1.00  0.00           C
ATOM    979  CD2 LEU A  54      54.330  46.375 103.205  1.00  0.00           C
ATOM    983  C   LEU A  54      52.280  49.435 105.605  1.00  0.00           C
ATOM    984  O   LEU A  54      52.310  50.335 104.775  1.00  0.00           O
ATOM    985  N   VAL A  55      51.460  49.495 106.665  1.00  0.00           N
ATOM    987  CA  VAL A  55      50.620  50.635 106.995  1.00  0.00           C
ATOM    989  CB  VAL A  55      49.640  50.295 108.125  1.00  0.00           C
ATOM    991  CG1 VAL A  55      48.760  51.495 108.475  1.00  0.00           C
ATOM    995  CG2 VAL A  55      48.690  49.205 107.635  1.00  0.00           C
ATOM    999  C   VAL A  55      51.360  51.925 107.315  1.00  0.00           C
ATOM   1000  O   VAL A  55      50.930  53.015 106.955  1.00  0.00           O
ATOM   1001  N   ASN A  56      52.470  51.855 108.075  1.00  0.00           N
ATOM   1003  CA  ASN A  56      52.980  53.055 108.725  1.00  0.00           C
ATOM   1005  CB  ASN A  56      53.110  52.755 110.225  1.00  0.00           C
ATOM   1008  CG  ASN A  56      51.720  52.675 110.785  1.00  0.00           C
ATOM   1009  OD1 ASN A  56      51.020  53.695 110.815  1.00  0.00           O
ATOM   1010  ND2 ASN A  56      51.300  51.495 111.285  1.00  0.00           N
ATOM   1013  C   ASN A  56      54.320  53.565 108.225  1.00  0.00           C
ATOM   1014  O   ASN A  56      54.620  54.745 108.425  1.00  0.00           O
ATOM   1015  N   ASN A  57      55.120  52.725 107.555  1.00  0.00           N
ATOM   1017  CA  ASN A  57      56.480  53.035 107.155  1.00  0.00           C
ATOM   1019  CB  ASN A  57      57.150  51.775 106.535  1.00  0.00           C
ATOM   1022  CG  ASN A  57      58.540  52.045 105.995  1.00  0.00           C
ATOM   1023  OD1 ASN A  57      58.710  52.255 104.785  1.00  0.00           O
ATOM   1024  ND2 ASN A  57      59.540  52.095 106.895  1.00  0.00           N
ATOM   1027  C   ASN A  57      56.590  54.235 106.225  1.00  0.00           C
ATOM   1028  O   ASN A  57      55.800  54.405 105.295  1.00  0.00           O
ATOM   1029  N   ARG A  58      57.560  55.135 106.475  1.00  0.00           N
ATOM   1031  CA  ARG A  58      57.580  56.415 105.785  1.00  0.00           C
ATOM   1033  CB  ARG A  58      58.320  57.515 106.595  1.00  0.00           C
ATOM   1036  CG  ARG A  58      57.850  57.695 108.055  1.00  0.00           C
ATOM   1039  CD  ARG A  58      56.350  57.515 108.325  1.00  0.00           C
ATOM   1042  NE  ARG A  58      55.560  58.525 107.525  1.00  0.00           N
ATOM   1044  CZ  ARG A  58      54.280  58.365 107.195  1.00  0.00           C
ATOM   1045  NH1 ARG A  58      53.630  57.255 107.435  1.00  0.00           N
ATOM   1048  NH2 ARG A  58      53.620  59.355 106.615  1.00  0.00           N
ATOM   1051  C   ARG A  58      58.180  56.285 104.395  1.00  0.00           C
ATOM   1052  O   ARG A  58      57.720  56.935 103.465  1.00  0.00           O
ATOM   1053  N   ASP A  59      59.180  55.405 104.225  1.00  0.00           N
ATOM   1055  CA  ASP A  59      59.840  55.155 102.955  1.00  0.00           C
ATOM   1057  CB  ASP A  59      61.130  54.305 103.185  1.00  0.00           C
ATOM   1060  CG  ASP A  59      62.170  54.965 104.085  1.00  0.00           C
ATOM   1061  OD1 ASP A  59      61.980  56.125 104.535  1.00  0.00           O
ATOM   1062  OD2 ASP A  59      63.210  54.315 104.375  1.00  0.00           O
ATOM   1063  C   ASP A  59      58.880  54.515 101.925  1.00  0.00           C
ATOM   1064  O   ASP A  59      58.740  54.935 100.785  1.00  0.00           O
ATOM   1065  N   LEU A  60      58.090  53.505 102.335  1.00  0.00           N
ATOM   1067  CA  LEU A  60      57.020  52.955 101.515  1.00  0.00           C
ATOM   1069  CB  LEU A  60      56.460  51.665 102.175  1.00  0.00           C
ATOM   1072  CG  LEU A  60      55.390  50.905 101.355  1.00  0.00           C
ATOM   1074  CD1 LEU A  60      55.910  50.465  99.975  1.00  0.00           C
ATOM   1078  CD2 LEU A  60      54.930  49.685 102.155  1.00  0.00           C
ATOM   1082  C   LEU A  60      55.890  53.935 101.225  1.00  0.00           C
ATOM   1083  O   LEU A  60      55.370  54.015 100.115  1.00  0.00           O
ATOM   1084  N   ARG A  61      55.530  54.775 102.205  1.00  0.00           N
ATOM   1086  CA  ARG A  61      54.660  55.915 101.945  1.00  0.00           C
ATOM   1088  CB  ARG A  61      54.330  56.655 103.265  1.00  0.00           C
ATOM   1091  CG  ARG A  61      53.320  57.795 103.145  1.00  0.00           C
ATOM   1094  CD  ARG A  61      52.020  57.355 102.465  1.00  0.00           C
ATOM   1097  NE  ARG A  61      51.100  58.525 102.485  1.00  0.00           N
ATOM   1099  CZ  ARG A  61      50.290  58.835 101.475  1.00  0.00           C
ATOM   1100  NH1 ARG A  61      50.110  58.015 100.455  1.00  0.00           N
ATOM   1103  NH2 ARG A  61      49.580  59.945 101.505  1.00  0.00           N
ATOM   1106  C   ARG A  61      55.210  56.915 100.935  1.00  0.00           C
ATOM   1107  O   ARG A  61      54.490  57.375 100.055  1.00  0.00           O
ATOM   1108  N   MET A  62      56.510  57.235 101.015  1.00  0.00           N
ATOM   1110  CA  MET A  62      57.220  58.085 100.075  1.00  0.00           C
ATOM   1112  CB  MET A  62      58.660  58.305 100.585  1.00  0.00           C
ATOM   1115  CG  MET A  62      59.620  59.055  99.635  1.00  0.00           C
ATOM   1118  SD  MET A  62      59.180  60.775  99.305  1.00  0.00           S
ATOM   1119  CE  MET A  62      59.600  61.365 100.965  1.00  0.00           C
ATOM   1123  C   MET A  62      57.230  57.545  98.645  1.00  0.00           C
ATOM   1124  O   MET A  62      56.980  58.245  97.675  1.00  0.00           O
ATOM   1125  N   ALA A  63      57.480  56.225  98.505  1.00  0.00           N
ATOM   1127  CA  ALA A  63      57.360  55.515  97.255  1.00  0.00           C
ATOM   1129  CB  ALA A  63      57.780  54.045  97.475  1.00  0.00           C
ATOM   1133  C   ALA A  63      55.970  55.555  96.615  1.00  0.00           C
ATOM   1134  O   ALA A  63      55.820  55.805  95.415  1.00  0.00           O
ATOM   1135  N   THR A  64      54.900  55.365  97.395  1.00  0.00           N
ATOM   1137  CA  THR A  64      53.500  55.535  96.955  1.00  0.00           C
ATOM   1139  CB  THR A  64      52.530  55.195  98.065  1.00  0.00           C
ATOM   1141  OG1 THR A  64      52.640  53.815  98.315  1.00  0.00           O
ATOM   1143  CG2 THR A  64      51.060  55.445  97.705  1.00  0.00           C
ATOM   1147  C   THR A  64      53.160  56.915  96.455  1.00  0.00           C
ATOM   1148  O   THR A  64      52.460  57.105  95.455  1.00  0.00           O
ATOM   1149  N   LEU A  65      53.660  57.955  97.145  1.00  0.00           N
ATOM   1151  CA  LEU A  65      53.560  59.335  96.685  1.00  0.00           C
ATOM   1153  CB  LEU A  65      54.050  60.295  97.785  1.00  0.00           C
ATOM   1156  CG  LEU A  65      53.130  60.285  99.025  1.00  0.00           C
ATOM   1158  CD1 LEU A  65      53.760  61.045 100.205  1.00  0.00           C
ATOM   1162  CD2 LEU A  65      51.750  60.875  98.705  1.00  0.00           C
ATOM   1166  C   LEU A  65      54.240  59.615  95.345  1.00  0.00           C
ATOM   1167  O   LEU A  65      53.690  60.305  94.485  1.00  0.00           O
ATOM   1168  N   LYS A  66      55.430  59.035  95.115  1.00  0.00           N
ATOM   1170  CA  LYS A  66      56.120  59.065  93.835  1.00  0.00           C
ATOM   1172  CB  LYS A  66      57.530  58.425  93.955  1.00  0.00           C
ATOM   1175  CG  LYS A  66      58.520  59.255  94.805  1.00  0.00           C
ATOM   1178  CD  LYS A  66      59.770  58.425  95.155  1.00  0.00           C
ATOM   1181  CE  LYS A  66      60.950  59.185  95.775  1.00  0.00           C
ATOM   1184  NZ  LYS A  66      62.120  58.275  95.905  1.00  0.00           N
ATOM   1188  C   LYS A  66      55.330  58.485  92.665  1.00  0.00           C
ATOM   1189  O   LYS A  66      55.310  59.055  91.575  1.00  0.00           O
ATOM   1190  N   VAL A  67      54.600  57.365  92.875  1.00  0.00           N
ATOM   1192  CA  VAL A  67      53.660  56.825  91.905  1.00  0.00           C
ATOM   1194  CB  VAL A  67      53.050  55.535  92.415  1.00  0.00           C
ATOM   1196  CG1 VAL A  67      51.920  55.035  91.505  1.00  0.00           C
ATOM   1200  CG2 VAL A  67      54.150  54.465  92.485  1.00  0.00           C
ATOM   1204  C   VAL A  67      52.550  57.795  91.525  1.00  0.00           C
ATOM   1205  O   VAL A  67      52.250  58.015  90.345  1.00  0.00           O
ATOM   1206  N   GLN A  68      51.950  58.445  92.545  1.00  0.00           N
ATOM   1208  CA  GLN A  68      50.960  59.485  92.365  1.00  0.00           C
ATOM   1210  CB  GLN A  68      50.410  59.985  93.735  1.00  0.00           C
ATOM   1213  CG  GLN A  68      49.630  58.925  94.555  1.00  0.00           C
ATOM   1216  CD  GLN A  68      49.310  59.375  95.985  1.00  0.00           C
ATOM   1217  OE1 GLN A  68      49.160  58.565  96.915  1.00  0.00           O
ATOM   1218  NE2 GLN A  68      49.170  60.705  96.195  1.00  0.00           N
ATOM   1221  C   GLN A  68      51.470  60.675  91.565  1.00  0.00           C
ATOM   1222  O   GLN A  68      50.820  61.145  90.635  1.00  0.00           O
ATOM   1223  N   GLU A  69      52.680  61.175  91.875  1.00  0.00           N
ATOM   1225  CA  GLU A  69      53.320  62.255  91.155  1.00  0.00           C
ATOM   1227  CB  GLU A  69      54.600  62.705  91.885  1.00  0.00           C
ATOM   1230  CG  GLU A  69      54.840  64.215  91.665  1.00  0.00           C
ATOM   1233  CD  GLU A  69      56.270  64.615  91.945  1.00  0.00           C
ATOM   1234  OE1 GLU A  69      56.980  65.055  90.995  1.00  0.00           O
ATOM   1235  OE2 GLU A  69      56.690  64.515  93.125  1.00  0.00           O
ATOM   1236  C   GLU A  69      53.660  61.935  89.695  1.00  0.00           C
ATOM   1237  O   GLU A  69      53.390  62.725  88.785  1.00  0.00           O
ATOM   1238  N   ALA A  70      54.200  60.735  89.415  1.00  0.00           N
ATOM   1240  CA  ALA A  70      54.410  60.225  88.075  1.00  0.00           C
ATOM   1242  CB  ALA A  70      55.150  58.875  88.155  1.00  0.00           C
ATOM   1246  C   ALA A  70      53.130  60.095  87.245  1.00  0.00           C
ATOM   1247  O   ALA A  70      53.080  60.435  86.065  1.00  0.00           O
ATOM   1248  N   ARG A  71      52.030  59.645  87.865  1.00  0.00           N
ATOM   1250  CA  ARG A  71      50.720  59.625  87.245  1.00  0.00           C
ATOM   1252  CB  ARG A  71      49.720  58.995  88.245  1.00  0.00           C
ATOM   1255  CG  ARG A  71      48.380  58.605  87.605  1.00  0.00           C
ATOM   1258  CD  ARG A  71      47.370  58.125  88.635  1.00  0.00           C
ATOM   1261  NE  ARG A  71      47.900  56.875  89.265  1.00  0.00           N
ATOM   1263  CZ  ARG A  71      48.190  56.735  90.555  1.00  0.00           C
ATOM   1264  NH1 ARG A  71      48.030  57.675  91.445  1.00  0.00           N
ATOM   1267  NH2 ARG A  71      48.540  55.525  90.945  1.00  0.00           N
ATOM   1270  C   ARG A  71      50.200  61.005  86.865  1.00  0.00           C
ATOM   1271  O   ARG A  71      49.650  61.235  85.785  1.00  0.00           O
ATOM   1272  N   ALA A  72      50.400  61.985  87.775  1.00  0.00           N
ATOM   1274  CA  ALA A  72      50.170  63.385  87.555  1.00  0.00           C
ATOM   1276  CB  ALA A  72      50.460  64.135  88.875  1.00  0.00           C
ATOM   1280  C   ALA A  72      51.000  64.015  86.435  1.00  0.00           C
ATOM   1281  O   ALA A  72      50.460  64.785  85.635  1.00  0.00           O
ATOM   1282  N   GLN A  73      52.290  63.665  86.355  1.00  0.00           N
ATOM   1284  CA  GLN A  73      53.180  64.045  85.275  1.00  0.00           C
ATOM   1286  CB  GLN A  73      54.620  63.565  85.595  1.00  0.00           C
ATOM   1289  CG  GLN A  73      55.700  64.055  84.605  1.00  0.00           C
ATOM   1292  CD  GLN A  73      55.570  65.565  84.425  1.00  0.00           C
ATOM   1293  OE1 GLN A  73      55.560  66.295  85.425  1.00  0.00           O
ATOM   1294  NE2 GLN A  73      55.440  66.045  83.165  1.00  0.00           N
ATOM   1297  C   GLN A  73      52.750  63.515  83.915  1.00  0.00           C
ATOM   1298  O   GLN A  73      52.710  64.225  82.925  1.00  0.00           O
ATOM   1299  N   TYR A  74      52.340  62.235  83.865  1.00  0.00           N
ATOM   1301  CA  TYR A  74      51.740  61.625  82.695  1.00  0.00           C
ATOM   1303  CB  TYR A  74      51.520  60.105  82.995  1.00  0.00           C
ATOM   1306  CG  TYR A  74      50.570  59.395  82.065  1.00  0.00           C
ATOM   1307  CD1 TYR A  74      50.790  59.415  80.685  1.00  0.00           C
ATOM   1309  CE1 TYR A  74      49.880  58.775  79.815  1.00  0.00           C
ATOM   1311  CZ  TYR A  74      48.770  58.105  80.325  1.00  0.00           C
ATOM   1312  OH  TYR A  74      47.900  57.435  79.435  1.00  0.00           O
ATOM   1314  CD2 TYR A  74      49.440  58.735  82.565  1.00  0.00           C
ATOM   1316  CE2 TYR A  74      48.540  58.095  81.705  1.00  0.00           C
ATOM   1318  C   TYR A  74      50.480  62.325  82.215  1.00  0.00           C
ATOM   1319  O   TYR A  74      50.330  62.655  81.035  1.00  0.00           O
ATOM   1320  N   ARG A  75      49.560  62.665  83.135  1.00  0.00           N
ATOM   1322  CA  ARG A  75      48.360  63.415  82.835  1.00  0.00           C
ATOM   1324  CB  ARG A  75      47.430  63.555  84.065  1.00  0.00           C
ATOM   1327  CG  ARG A  75      46.700  62.255  84.395  1.00  0.00           C
ATOM   1330  CD  ARG A  75      45.870  62.375  85.675  1.00  0.00           C
ATOM   1333  NE  ARG A  75      45.160  61.065  85.875  1.00  0.00           N
ATOM   1335  CZ  ARG A  75      44.510  60.785  87.005  1.00  0.00           C
ATOM   1336  NH1 ARG A  75      44.560  61.565  88.065  1.00  0.00           N
ATOM   1339  NH2 ARG A  75      43.800  59.675  87.085  1.00  0.00           N
ATOM   1342  C   ARG A  75      48.620  64.795  82.265  1.00  0.00           C
ATOM   1343  O   ARG A  75      47.890  65.265  81.395  1.00  0.00           O
ATOM   1344  N   LEU A  76      49.640  65.475  82.795  1.00  0.00           N
ATOM   1346  CA  LEU A  76      50.080  66.745  82.275  1.00  0.00           C
ATOM   1348  CB  LEU A  76      51.180  67.275  83.225  1.00  0.00           C
ATOM   1351  CG  LEU A  76      51.830  68.595  82.795  1.00  0.00           C
ATOM   1353  CD1 LEU A  76      50.770  69.655  82.465  1.00  0.00           C
ATOM   1357  CD2 LEU A  76      52.820  69.055  83.875  1.00  0.00           C
ATOM   1361  C   LEU A  76      50.610  66.665  80.855  1.00  0.00           C
ATOM   1362  O   LEU A  76      50.160  67.375  79.965  1.00  0.00           O
ATOM   1363  N   THR A  77      51.520  65.715  80.605  1.00  0.00           N
ATOM   1365  CA  THR A  77      52.130  65.525  79.295  1.00  0.00           C
ATOM   1367  CB  THR A  77      53.290  64.565  79.365  1.00  0.00           C
ATOM   1369  OG1 THR A  77      54.170  64.995  80.395  1.00  0.00           O
ATOM   1371  CG2 THR A  77      54.090  64.565  78.055  1.00  0.00           C
ATOM   1375  C   THR A  77      51.130  65.045  78.265  1.00  0.00           C
ATOM   1376  O   THR A  77      51.110  65.485  77.115  1.00  0.00           O
ATOM   1377  N   ASP A  78      50.210  64.155  78.675  1.00  0.00           N
ATOM   1379  CA  ASP A  78      49.080  63.755  77.875  1.00  0.00           C
ATOM   1381  CB  ASP A  78      48.300  62.665  78.635  1.00  0.00           C
ATOM   1384  CG  ASP A  78      47.340  61.915  77.735  1.00  0.00           C
ATOM   1385  OD1 ASP A  78      47.780  61.415  76.655  1.00  0.00           O
ATOM   1386  OD2 ASP A  78      46.180  61.745  78.195  1.00  0.00           O
ATOM   1387  C   ASP A  78      48.180  64.935  77.485  1.00  0.00           C
ATOM   1388  O   ASP A  78      47.730  65.015  76.335  1.00  0.00           O
ATOM   1389  N   ALA A  79      47.950  65.895  78.395  1.00  0.00           N
ATOM   1391  CA  ALA A  79      47.090  67.055  78.205  1.00  0.00           C
ATOM   1393  CB  ALA A  79      46.860  67.775  79.545  1.00  0.00           C
ATOM   1397  C   ALA A  79      47.630  68.075  77.205  1.00  0.00           C
ATOM   1398  O   ALA A  79      46.870  68.835  76.595  1.00  0.00           O
ATOM   1399  N   ASP A  80      48.950  68.075  76.975  1.00  0.00           N
ATOM   1401  CA  ASP A  80      49.600  68.855  75.945  1.00  0.00           C
ATOM   1403  CB  ASP A  80      51.140  68.825  76.185  1.00  0.00           C
ATOM   1406  CG  ASP A  80      51.530  69.725  77.355  1.00  0.00           C
ATOM   1407  OD1 ASP A  80      50.890  70.785  77.525  1.00  0.00           O
ATOM   1408  OD2 ASP A  80      52.620  69.495  77.925  1.00  0.00           O
ATOM   1409  C   ASP A  80      49.270  68.365  74.535  1.00  0.00           C
ATOM   1410  O   ASP A  80      49.450  69.095  73.565  1.00  0.00           O
ATOM   1411  N   ARG A  81      48.730  67.145  74.375  1.00  0.00           N
ATOM   1413  CA  ARG A  81      48.270  66.655  73.085  1.00  0.00           C
ATOM   1415  CB  ARG A  81      48.100  65.115  73.115  1.00  0.00           C
ATOM   1418  CG  ARG A  81      49.350  64.345  73.565  1.00  0.00           C
ATOM   1421  CD  ARG A  81      49.040  62.915  74.015  1.00  0.00           C
ATOM   1424  NE  ARG A  81      48.590  62.185  72.795  1.00  0.00           N
ATOM   1426  CZ  ARG A  81      47.760  61.145  72.805  1.00  0.00           C
ATOM   1427  NH1 ARG A  81      47.280  60.585  73.885  1.00  0.00           N
ATOM   1430  NH2 ARG A  81      47.400  60.625  71.645  1.00  0.00           N
ATOM   1433  C   ARG A  81      46.910  67.225  72.705  1.00  0.00           C
ATOM   1434  O   ARG A  81      46.510  67.165  71.545  1.00  0.00           O
ATOM   1435  N   TYR A  82      46.150  67.735  73.685  1.00  0.00           N
ATOM   1437  CA  TYR A  82      44.750  68.065  73.485  1.00  0.00           C
ATOM   1439  CB  TYR A  82      43.890  67.705  74.725  1.00  0.00           C
ATOM   1442  CG  TYR A  82      43.730  66.225  74.875  1.00  0.00           C
ATOM   1443  CD1 TYR A  82      44.690  65.475  75.565  1.00  0.00           C
ATOM   1445  CE1 TYR A  82      44.520  64.105  75.795  1.00  0.00           C
ATOM   1447  CZ  TYR A  82      43.350  63.475  75.345  1.00  0.00           C
ATOM   1448  OH  TYR A  82      43.170  62.095  75.565  1.00  0.00           O
ATOM   1450  CD2 TYR A  82      42.570  65.565  74.425  1.00  0.00           C
ATOM   1452  CE2 TYR A  82      42.380  64.205  74.665  1.00  0.00           C
ATOM   1454  C   TYR A  82      44.610  69.555  73.195  1.00  0.00           C
ATOM   1455  O   TYR A  82      45.500  70.335  73.525  1.00  0.00           O
ATOM   1456  N   PRO A  83      43.520  70.005  72.575  1.00  0.00           N
ATOM   1457  CD  PRO A  83      42.510  69.195  71.905  1.00  0.00           C
ATOM   1460  CA  PRO A  83      43.260  71.415  72.415  1.00  0.00           C
ATOM   1462  CB  PRO A  83      41.870  71.485  71.775  1.00  0.00           C
ATOM   1465  CG  PRO A  83      41.780  70.185  70.995  1.00  0.00           C
ATOM   1468  C   PRO A  83      43.280  72.255  73.655  1.00  0.00           C
ATOM   1469  O   PRO A  83      42.970  71.785  74.755  1.00  0.00           O
ATOM   1470  N   GLN A  84      43.570  73.545  73.465  1.00  0.00           N
ATOM   1472  CA  GLN A  84      43.450  74.565  74.475  1.00  0.00           C
ATOM   1474  CB  GLN A  84      44.740  75.395  74.605  1.00  0.00           C
ATOM   1477  CG  GLN A  84      46.000  74.585  74.955  1.00  0.00           C
ATOM   1480  CD  GLN A  84      47.190  75.545  74.985  1.00  0.00           C
ATOM   1481  OE1 GLN A  84      47.810  75.885  73.975  1.00  0.00           O
ATOM   1482  NE2 GLN A  84      47.440  76.095  76.205  1.00  0.00           N
ATOM   1485  C   GLN A  84      42.340  75.505  74.055  1.00  0.00           C
ATOM   1486  O   GLN A  84      42.170  75.795  72.865  1.00  0.00           O
ATOM   1487  N   LEU A  85      41.580  76.065  75.015  1.00  0.00           N
ATOM   1489  CA  LEU A  85      40.690  77.165  74.745  1.00  0.00           C
ATOM   1491  CB  LEU A  85      39.210  76.695  74.725  1.00  0.00           C
ATOM   1494  CG  LEU A  85      38.170  77.815  74.505  1.00  0.00           C
ATOM   1496  CD1 LEU A  85      38.260  78.445  73.115  1.00  0.00           C
ATOM   1500  CD2 LEU A  85      36.740  77.295  74.745  1.00  0.00           C
ATOM   1504  C   LEU A  85      40.970  78.175  75.835  1.00  0.00           C
ATOM   1505  O   LEU A  85      40.970  77.845  77.025  1.00  0.00           O
ATOM   1506  N   ASN A  86      41.300  79.435  75.455  1.00  0.00           N
ATOM   1508  CA  ASN A  86      41.760  80.465  76.365  1.00  0.00           C
ATOM   1510  CB  ASN A  86      43.310  80.675  76.355  1.00  0.00           C
ATOM   1513  CG  ASN A  86      44.060  79.535  77.015  1.00  0.00           C
ATOM   1514  OD1 ASN A  86      44.130  79.435  78.245  1.00  0.00           O
ATOM   1515  ND2 ASN A  86      44.730  78.685  76.215  1.00  0.00           N
ATOM   1518  C   ASN A  86      41.160  81.785  75.935  1.00  0.00           C
ATOM   1519  O   ASN A  86      40.810  81.955  74.765  1.00  0.00           O
ATOM   1520  N   GLY A  87      41.020  82.755  76.865  1.00  0.00           N
ATOM   1522  CA  GLY A  87      40.620  84.115  76.535  1.00  0.00           C
ATOM   1525  C   GLY A  87      41.760  85.105  76.565  1.00  0.00           C
ATOM   1526  O   GLY A  87      42.840  84.815  77.065  1.00  0.00           O
ATOM   1527  N   GLU A  88      41.480  86.305  76.025  1.00  0.00           N
ATOM   1529  CA  GLU A  88      42.310  87.495  76.005  1.00  0.00           C
ATOM   1531  CB  GLU A  88      43.230  87.595  74.765  1.00  0.00           C
ATOM   1534  CG  GLU A  88      44.460  86.675  74.895  1.00  0.00           C
ATOM   1537  CD  GLU A  88      45.490  86.835  73.785  1.00  0.00           C
ATOM   1538  OE1 GLU A  88      45.370  87.725  72.905  1.00  0.00           O
ATOM   1539  OE2 GLU A  88      46.440  86.015  73.815  1.00  0.00           O
ATOM   1540  C   GLU A  88      41.440  88.735  76.015  1.00  0.00           C
ATOM   1541  O   GLU A  88      40.320  88.745  75.525  1.00  0.00           O
ATOM   1542  N   GLY A  89      41.960  89.835  76.575  1.00  0.00           N
ATOM   1544  CA  GLY A  89      41.260  91.095  76.685  1.00  0.00           C
ATOM   1547  C   GLY A  89      42.310  92.125  76.895  1.00  0.00           C
ATOM   1548  O   GLY A  89      43.160  91.995  77.775  1.00  0.00           O
ATOM   1549  N   SER A  90      42.270  93.175  76.065  1.00  0.00           N
ATOM   1551  CA  SER A  90      43.390  94.065  75.845  1.00  0.00           C
ATOM   1553  CB  SER A  90      44.250  93.655  74.595  1.00  0.00           C
ATOM   1556  OG  SER A  90      45.290  94.575  74.255  1.00  0.00           O
ATOM   1558  C   SER A  90      42.780  95.425  75.615  1.00  0.00           C
ATOM   1559  O   SER A  90      41.650  95.545  75.115  1.00  0.00           O
ATOM   1560  N   GLY A  91      43.520  96.475  75.995  1.00  0.00           N
ATOM   1562  CA  GLY A  91      43.220  97.845  75.625  1.00  0.00           C
ATOM   1565  C   GLY A  91      44.500  98.435  75.145  1.00  0.00           C
ATOM   1566  O   GLY A  91      45.570  98.105  75.655  1.00  0.00           O
ATOM   1567  N   SER A  92      44.450  99.365  74.175  1.00  0.00           N
ATOM   1569  CA  SER A  92      45.610 100.095  73.695  1.00  0.00           C
ATOM   1571  CB  SER A  92      46.080  99.615  72.295  1.00  0.00           C
ATOM   1574  OG  SER A  92      47.350 100.165  71.935  1.00  0.00           O
ATOM   1576  C   SER A  92      45.300 101.575  73.685  1.00  0.00           C
ATOM   1577  O   SER A  92      44.210 102.005  73.305  1.00  0.00           O
ATOM   1578  N   TRP A  93      46.280 102.395  74.125  1.00  0.00           N
ATOM   1580  CA  TRP A  93      46.220 103.835  74.045  1.00  0.00           C
ATOM   1582  CB  TRP A  93      45.990 104.515  75.425  1.00  0.00           C
ATOM   1585  CG  TRP A  93      44.620 104.415  76.005  1.00  0.00           C
ATOM   1586  CD1 TRP A  93      43.710 105.445  76.035  1.00  0.00           C
ATOM   1588  NE1 TRP A  93      42.610 105.065  76.765  1.00  0.00           N
ATOM   1590  CE2 TRP A  93      42.780 103.785  77.215  1.00  0.00           C
ATOM   1591  CD2 TRP A  93      44.050 103.345  76.765  1.00  0.00           C
ATOM   1592  CE3 TRP A  93      44.510 102.075  77.145  1.00  0.00           C
ATOM   1594  CZ3 TRP A  93      43.690 101.285  77.945  1.00  0.00           C
ATOM   1596  CZ2 TRP A  93      41.960 102.985  77.975  1.00  0.00           C
ATOM   1598  CH2 TRP A  93      42.430 101.725  78.345  1.00  0.00           C
ATOM   1600  C   TRP A  93      47.580 104.285  73.525  1.00  0.00           C
ATOM   1601  O   TRP A  93      48.600 103.935  74.115  1.00  0.00           O
ATOM   1602  N   SER A  94      47.610 105.055  72.435  1.00  0.00           N
ATOM   1604  CA  SER A  94      48.840 105.395  71.745  1.00  0.00           C
ATOM   1606  CB  SER A  94      49.300 104.275  70.755  1.00  0.00           C
ATOM   1609  OG  SER A  94      48.290 103.965  69.795  1.00  0.00           O
ATOM   1611  C   SER A  94      48.620 106.715  71.025  1.00  0.00           C
ATOM   1612  O   SER A  94      47.490 107.165  70.845  1.00  0.00           O
ATOM   1613  N   GLY A  95      49.680 107.455  70.645  1.00  0.00           N
ATOM   1615  CA  GLY A  95      49.490 108.755  70.005  1.00  0.00           C
ATOM   1618  C   GLY A  95      50.770 109.255  69.395  1.00  0.00           C
ATOM   1619  O   GLY A  95      51.820 108.645  69.575  1.00  0.00           O
ATOM   1620  N   ASN A  96      50.730 110.385  68.685  1.00  0.00           N
ATOM   1622  CA  ASN A  96      51.960 110.985  68.165  1.00  0.00           C
ATOM   1624  CB  ASN A  96      51.710 111.795  66.875  1.00  0.00           C
ATOM   1627  CG  ASN A  96      51.150 110.895  65.775  1.00  0.00           C
ATOM   1628  OD1 ASN A  96      51.560 109.745  65.655  1.00  0.00           O
ATOM   1629  ND2 ASN A  96      50.190 111.445  64.995  1.00  0.00           N
ATOM   1632  C   ASN A  96      52.650 111.885  69.175  1.00  0.00           C
ATOM   1633  O   ASN A  96      52.070 112.335  70.165  1.00  0.00           O
ATOM   1634  N   LEU A  97      53.960 112.175  68.935  1.00  0.00           N
ATOM   1636  CA  LEU A  97      54.760 112.915  69.885  1.00  0.00           C
ATOM   1638  CB  LEU A  97      56.230 112.415  69.825  1.00  0.00           C
ATOM   1641  CG  LEU A  97      56.820 112.025  71.205  1.00  0.00           C
ATOM   1643  CD1 LEU A  97      57.350 110.585  71.215  1.00  0.00           C
ATOM   1647  CD2 LEU A  97      57.950 112.975  71.605  1.00  0.00           C
ATOM   1651  C   LEU A  97      54.680 114.415  69.625  1.00  0.00           C
ATOM   1652  O   LEU A  97      55.030 115.235  70.465  1.00  0.00           O
ATOM   1653  N   LYS A  98      54.140 114.845  68.465  1.00  0.00           N
ATOM   1655  CA  LYS A  98      54.220 116.235  68.085  1.00  0.00           C
ATOM   1657  CB  LYS A  98      55.570 116.545  67.405  1.00  0.00           C
ATOM   1660  CG  LYS A  98      55.800 118.045  67.185  1.00  0.00           C
ATOM   1663  CD  LYS A  98      57.140 118.325  66.485  1.00  0.00           C
ATOM   1666  CE  LYS A  98      57.110 117.905  65.015  1.00  0.00           C
ATOM   1669  NZ  LYS A  98      58.400 118.125  64.335  1.00  0.00           N
ATOM   1673  C   LYS A  98      53.070 116.635  67.175  1.00  0.00           C
ATOM   1674  O   LYS A  98      52.220 117.415  67.585  1.00  0.00           O
ATOM   1675  N   GLY A  99      52.980 116.095  65.935  1.00  0.00           N
ATOM   1677  CA  GLY A  99      52.060 116.565  64.895  1.00  0.00           C
ATOM   1680  C   GLY A  99      50.570 116.505  65.155  1.00  0.00           C
ATOM   1681  O   GLY A  99      49.880 117.485  64.945  1.00  0.00           O
ATOM   1682  N   ASN A 100      49.990 115.375  65.605  1.00  0.00           N
ATOM   1684  CA  ASN A 100      48.610 115.415  66.085  1.00  0.00           C
ATOM   1686  CB  ASN A 100      47.540 114.945  65.055  1.00  0.00           C
ATOM   1689  CG  ASN A 100      46.180 114.575  65.675  1.00  0.00           C
ATOM   1690  OD1 ASN A 100      45.920 113.425  66.005  1.00  0.00           O
ATOM   1691  ND2 ASN A 100      45.280 115.575  65.865  1.00  0.00           N
ATOM   1694  C   ASN A 100      48.550 114.605  67.345  1.00  0.00           C
ATOM   1695  O   ASN A 100      48.780 113.405  67.345  1.00  0.00           O
ATOM   1696  N   THR A 101      48.230 115.245  68.475  1.00  0.00           N
ATOM   1698  CA  THR A 101      48.380 114.625  69.785  1.00  0.00           C
ATOM   1700  CB  THR A 101      48.950 115.575  70.825  1.00  0.00           C
ATOM   1702  OG1 THR A 101      49.610 116.655  70.185  1.00  0.00           O
ATOM   1704  CG2 THR A 101      49.980 114.805  71.655  1.00  0.00           C
ATOM   1708  C   THR A 101      47.070 114.115  70.295  1.00  0.00           C
ATOM   1709  O   THR A 101      46.840 113.985  71.505  1.00  0.00           O
ATOM   1710  N   ALA A 102      46.150 113.775  69.395  1.00  0.00           N
ATOM   1712  CA  ALA A 102      45.030 112.965  69.765  1.00  0.00           C
ATOM   1714  CB  ALA A 102      43.990 112.965  68.645  1.00  0.00           C
ATOM   1718  C   ALA A 102      45.480 111.575  70.155  1.00  0.00           C
ATOM   1719  O   ALA A 102      46.490 111.045  69.695  1.00  0.00           O
ATOM   1720  N   THR A 103      44.760 110.965  71.105  1.00  0.00           N
ATOM   1722  CA  THR A 103      45.060 109.615  71.545  1.00  0.00           C
ATOM   1724  CB  THR A 103      44.780 109.405  73.035  1.00  0.00           C
ATOM   1726  OG1 THR A 103      45.490 110.345  73.825  1.00  0.00           O
ATOM   1728  CG2 THR A 103      45.240 108.005  73.475  1.00  0.00           C
ATOM   1732  C   THR A 103      44.230 108.665  70.715  1.00  0.00           C
ATOM   1733  O   THR A 103      43.000 108.675  70.785  1.00  0.00           O
ATOM   1734  N   THR A 104      44.890 107.815  69.925  1.00  0.00           N
ATOM   1736  CA  THR A 104      44.320 106.605  69.335  1.00  0.00           C
ATOM   1738  CB  THR A 104      45.270 105.965  68.325  1.00  0.00           C
ATOM   1740  OG1 THR A 104      45.620 106.905  67.315  1.00  0.00           O
ATOM   1742  CG2 THR A 104      44.610 104.755  67.645  1.00  0.00           C
ATOM   1746  C   THR A 104      43.990 105.615  70.435  1.00  0.00           C
ATOM   1747  O   THR A 104      44.830 105.315  71.285  1.00  0.00           O
ATOM   1748  N   ARG A 105      42.740 105.095  70.485  1.00  0.00           N
ATOM   1750  CA  ARG A 105      42.350 104.165  71.525  1.00  0.00           C
ATOM   1752  CB  ARG A 105      41.350 104.805  72.535  1.00  0.00           C
ATOM   1755  CG  ARG A 105      40.910 103.875  73.695  1.00  0.00           C
ATOM   1758  CD  ARG A 105      39.930 104.525  74.685  1.00  0.00           C
ATOM   1761  NE  ARG A 105      38.630 104.745  73.975  1.00  0.00           N
ATOM   1763  CZ  ARG A 105      37.760 105.715  74.245  1.00  0.00           C
ATOM   1764  NH1 ARG A 105      37.750 106.405  75.365  1.00  0.00           N
ATOM   1767  NH2 ARG A 105      36.780 105.885  73.375  1.00  0.00           N
ATOM   1770  C   ARG A 105      41.710 102.965  70.855  1.00  0.00           C
ATOM   1771  O   ARG A 105      40.930 103.145  69.935  1.00  0.00           O
ATOM   1772  N   GLU A 106      42.030 101.745  71.325  1.00  0.00           N
ATOM   1774  CA  GLU A 106      41.420 100.535  70.795  1.00  0.00           C
ATOM   1776  CB  GLU A 106      42.320  99.875  69.715  1.00  0.00           C
ATOM   1779  CG  GLU A 106      41.590  98.775  68.885  1.00  0.00           C
ATOM   1782  CD  GLU A 106      40.500  99.335  67.975  1.00  0.00           C
ATOM   1783  OE1 GLU A 106      40.510 100.575  67.745  1.00  0.00           O
ATOM   1784  OE2 GLU A 106      39.720  98.525  67.435  1.00  0.00           O
ATOM   1785  C   GLU A 106      41.220  99.555  71.945  1.00  0.00           C
ATOM   1786  O   GLU A 106      42.010  99.495  72.895  1.00  0.00           O
ATOM   1787  N   PHE A 107      40.130  98.775  71.895  1.00  0.00           N
ATOM   1789  CA  PHE A 107      39.900  97.675  72.805  1.00  0.00           C
ATOM   1791  CB  PHE A 107      38.690  97.895  73.735  1.00  0.00           C
ATOM   1794  CG  PHE A 107      38.920  99.075  74.605  1.00  0.00           C
ATOM   1795  CD1 PHE A 107      39.660  98.945  75.795  1.00  0.00           C
ATOM   1797  CE1 PHE A 107      39.810 100.035  76.665  1.00  0.00           C
ATOM   1799  CZ  PHE A 107      39.230 101.265  76.335  1.00  0.00           C
ATOM   1801  CD2 PHE A 107      38.350 100.315  74.285  1.00  0.00           C
ATOM   1803  CE2 PHE A 107      38.500 101.405  75.145  1.00  0.00           C
ATOM   1805  C   PHE A 107      39.620  96.435  72.015  1.00  0.00           C
ATOM   1806  O   PHE A 107      39.030  96.475  70.935  1.00  0.00           O
ATOM   1807  N   SER A 108      40.050  95.275  72.515  1.00  0.00           N
ATOM   1809  CA  SER A 108      39.780  94.045  71.805  1.00  0.00           C
ATOM   1811  CB  SER A 108      40.910  93.645  70.815  1.00  0.00           C
ATOM   1814  OG  SER A 108      42.150  93.405  71.495  1.00  0.00           O
ATOM   1816  C   SER A 108      39.590  92.925  72.795  1.00  0.00           C
ATOM   1817  O   SER A 108      40.160  92.895  73.885  1.00  0.00           O
ATOM   1818  N   THR A 109      38.740  91.955  72.425  1.00  0.00           N
ATOM   1820  CA  THR A 109      38.520  90.785  73.255  1.00  0.00           C
ATOM   1822  CB  THR A 109      37.170  90.755  73.955  1.00  0.00           C
ATOM   1824  OG1 THR A 109      37.000  91.945  74.715  1.00  0.00           O
ATOM   1826  CG2 THR A 109      37.140  89.605  74.965  1.00  0.00           C
ATOM   1830  C   THR A 109      38.650  89.575  72.385  1.00  0.00           C
ATOM   1831  O   THR A 109      38.020  89.475  71.335  1.00  0.00           O
ATOM   1832  N   GLY A 110      39.510  88.625  72.785  1.00  0.00           N
ATOM   1834  CA  GLY A 110      39.820  87.445  72.015  1.00  0.00           C
ATOM   1837  C   GLY A 110      39.420  86.235  72.795  1.00  0.00           C
ATOM   1838  O   GLY A 110      39.570  86.155  74.005  1.00  0.00           O
ATOM   1839  N   LEU A 111      38.890  85.245  72.065  1.00  0.00           N
ATOM   1841  CA  LEU A 111      38.600  83.945  72.595  1.00  0.00           C
ATOM   1843  CB  LEU A 111      37.080  83.795  72.785  1.00  0.00           C
ATOM   1846  CG  LEU A 111      36.650  82.505  73.505  1.00  0.00           C
ATOM   1848  CD1 LEU A 111      37.110  82.495  74.965  1.00  0.00           C
ATOM   1852  CD2 LEU A 111      35.130  82.385  73.445  1.00  0.00           C
ATOM   1856  C   LEU A 111      39.130  82.985  71.565  1.00  0.00           C
ATOM   1857  O   LEU A 111      38.740  83.045  70.395  1.00  0.00           O
ATOM   1858  N   ASN A 112      40.110  82.135  71.905  1.00  0.00           N
ATOM   1860  CA  ASN A 112      40.850  81.475  70.845  1.00  0.00           C
ATOM   1862  CB  ASN A 112      42.110  82.245  70.365  1.00  0.00           C
ATOM   1865  CG  ASN A 112      42.740  83.045  71.485  1.00  0.00           C
ATOM   1866  OD1 ASN A 112      42.590  84.265  71.555  1.00  0.00           O
ATOM   1867  ND2 ASN A 112      43.420  82.345  72.415  1.00  0.00           N
ATOM   1870  C   ASN A 112      41.190  80.075  71.255  1.00  0.00           C
ATOM   1871  O   ASN A 112      41.620  79.785  72.375  1.00  0.00           O
ATOM   1872  N   ALA A 113      40.980  79.155  70.315  1.00  0.00           N
ATOM   1874  CA  ALA A 113      41.280  77.765  70.455  1.00  0.00           C
ATOM   1876  CB  ALA A 113      40.090  76.915  69.995  1.00  0.00           C
ATOM   1880  C   ALA A 113      42.550  77.445  69.685  1.00  0.00           C
ATOM   1881  O   ALA A 113      42.930  78.095  68.715  1.00  0.00           O
ATOM   1882  N   SER A 114      43.270  76.415  70.145  1.00  0.00           N
ATOM   1884  CA  SER A 114      44.560  76.055  69.595  1.00  0.00           C
ATOM   1886  CB  SER A 114      45.720  76.675  70.425  1.00  0.00           C
ATOM   1889  OG  SER A 114      46.920  76.835  69.665  1.00  0.00           O
ATOM   1891  C   SER A 114      44.590  74.555  69.715  1.00  0.00           C
ATOM   1892  O   SER A 114      43.890  74.005  70.565  1.00  0.00           O
ATOM   1893  N   PHE A 115      45.340  73.875  68.835  1.00  0.00           N
ATOM   1895  CA  PHE A 115      45.470  72.435  68.805  1.00  0.00           C
ATOM   1897  CB  PHE A 115      44.250  71.825  68.065  1.00  0.00           C
ATOM   1900  CG  PHE A 115      44.200  70.315  67.935  1.00  0.00           C
ATOM   1901  CD1 PHE A 115      44.570  69.465  68.985  1.00  0.00           C
ATOM   1903  CE1 PHE A 115      44.370  68.085  68.895  1.00  0.00           C
ATOM   1905  CZ  PHE A 115      43.830  67.535  67.725  1.00  0.00           C
ATOM   1907  CD2 PHE A 115      43.680  69.745  66.755  1.00  0.00           C
ATOM   1909  CE2 PHE A 115      43.500  68.355  66.655  1.00  0.00           C
ATOM   1911  C   PHE A 115      46.740  72.155  68.025  1.00  0.00           C
ATOM   1912  O   PHE A 115      47.120  72.965  67.185  1.00  0.00           O
ATOM   1913  N   ASP A 116      47.370  70.985  68.225  1.00  0.00           N
ATOM   1915  CA  ASP A 116      48.390  70.475  67.345  1.00  0.00           C
ATOM   1917  CB  ASP A 116      49.730  70.345  68.105  1.00  0.00           C
ATOM   1920  CG  ASP A 116      50.360  71.705  68.305  1.00  0.00           C
ATOM   1921  OD1 ASP A 116      50.090  72.665  67.545  1.00  0.00           O
ATOM   1922  OD2 ASP A 116      51.330  71.745  69.105  1.00  0.00           O
ATOM   1923  C   ASP A 116      47.920  69.115  66.855  1.00  0.00           C
ATOM   1924  O   ASP A 116      47.440  68.285  67.625  1.00  0.00           O
ATOM   1925  N   LEU A 117      47.990  68.855  65.525  1.00  0.00           N
ATOM   1927  CA  LEU A 117      47.540  67.585  64.955  1.00  0.00           C
ATOM   1929  CB  LEU A 117      47.450  67.615  63.405  1.00  0.00           C
ATOM   1932  CG  LEU A 117      46.030  67.735  62.795  1.00  0.00           C
ATOM   1934  CD1 LEU A 117      45.250  68.955  63.255  1.00  0.00           C
ATOM   1938  CD2 LEU A 117      46.110  67.735  61.255  1.00  0.00           C
ATOM   1942  C   LEU A 117      48.340  66.375  65.445  1.00  0.00           C
ATOM   1943  O   LEU A 117      47.760  65.345  65.735  1.00  0.00           O
ATOM   1944  N   ASP A 118      49.680  66.475  65.545  1.00  0.00           N
ATOM   1946  CA  ASP A 118      50.520  65.405  66.075  1.00  0.00           C
ATOM   1948  CB  ASP A 118      50.230  65.065  67.575  1.00  0.00           C
ATOM   1951  CG  ASP A 118      51.440  64.525  68.325  1.00  0.00           C
ATOM   1952  OD1 ASP A 118      52.580  64.995  68.095  1.00  0.00           O
ATOM   1953  OD2 ASP A 118      51.250  63.705  69.265  1.00  0.00           O
ATOM   1954  C   ASP A 118      50.550  64.215  65.105  1.00  0.00           C
ATOM   1955  O   ASP A 118      50.430  63.055  65.475  1.00  0.00           O
ATOM   1956  N   PHE A 119      50.690  64.505  63.775  1.00  0.00           N
ATOM   1958  CA  PHE A 119      50.700  63.495  62.725  1.00  0.00           C
ATOM   1960  CB  PHE A 119      50.870  64.115  61.305  1.00  0.00           C
ATOM   1963  CG  PHE A 119      49.590  64.075  60.505  1.00  0.00           C
ATOM   1964  CD1 PHE A 119      48.330  64.265  61.095  1.00  0.00           C
ATOM   1966  CE1 PHE A 119      47.170  64.265  60.325  1.00  0.00           C
ATOM   1968  CZ  PHE A 119      47.240  64.065  58.945  1.00  0.00           C
ATOM   1970  CD2 PHE A 119      49.650  63.845  59.115  1.00  0.00           C
ATOM   1972  CE2 PHE A 119      48.480  63.825  58.345  1.00  0.00           C
ATOM   1974  C   PHE A 119      51.780  62.455  62.915  1.00  0.00           C
ATOM   1975  O   PHE A 119      51.570  61.255  62.755  1.00  0.00           O
ATOM   1976  N   PHE A 120      52.960  62.935  63.295  1.00  0.00           N
ATOM   1978  CA  PHE A 120      54.130  62.125  63.545  1.00  0.00           C
ATOM   1980  CB  PHE A 120      55.340  62.595  62.685  1.00  0.00           C
ATOM   1983  CG  PHE A 120      54.830  62.865  61.285  1.00  0.00           C
ATOM   1984  CD1 PHE A 120      54.220  61.845  60.545  1.00  0.00           C
ATOM   1986  CE1 PHE A 120      53.580  62.125  59.335  1.00  0.00           C
ATOM   1988  CZ  PHE A 120      53.550  63.425  58.835  1.00  0.00           C
ATOM   1990  CD2 PHE A 120      54.840  64.175  60.745  1.00  0.00           C
ATOM   1992  CE2 PHE A 120      54.190  64.455  59.545  1.00  0.00           C
ATOM   1994  C   PHE A 120      54.330  62.385  65.015  1.00  0.00           C
ATOM   1995  O   PHE A 120      54.680  63.495  65.405  1.00  0.00           O
ATOM   1996  N   GLY A 121      54.020  61.375  65.855  1.00  0.00           N
ATOM   1998  CA  GLY A 121      53.430  61.625  67.165  1.00  0.00           C
ATOM   2001  C   GLY A 121      54.390  62.035  68.235  1.00  0.00           C
ATOM   2002  O   GLY A 121      54.590  61.345  69.235  1.00  0.00           O
ATOM   2003  N   ARG A 122      54.990  63.225  68.115  1.00  0.00           N
ATOM   2005  CA  ARG A 122      55.890  63.775  69.095  1.00  0.00           C
ATOM   2007  CB  ARG A 122      56.400  65.145  68.575  1.00  0.00           C
ATOM   2010  CG  ARG A 122      57.530  65.755  69.415  1.00  0.00           C
ATOM   2013  CD  ARG A 122      58.080  67.065  68.845  1.00  0.00           C
ATOM   2016  NE  ARG A 122      57.020  68.125  68.965  1.00  0.00           N
ATOM   2018  CZ  ARG A 122      56.820  68.865  70.035  1.00  0.00           C
ATOM   2019  NH1 ARG A 122      57.500  68.695  71.155  1.00  0.00           N
ATOM   2022  NH2 ARG A 122      55.950  69.855  70.035  1.00  0.00           N
ATOM   2025  C   ARG A 122      55.230  63.965  70.455  1.00  0.00           C
ATOM   2026  O   ARG A 122      55.770  63.525  71.475  1.00  0.00           O
ATOM   2027  N   LEU A 123      54.030  64.565  70.525  1.00  0.00           N
ATOM   2029  CA  LEU A 123      53.320  64.725  71.785  1.00  0.00           C
ATOM   2031  CB  LEU A 123      52.170  65.755  71.665  1.00  0.00           C
ATOM   2034  CG  LEU A 123      52.550  67.085  70.975  1.00  0.00           C
ATOM   2036  CD1 LEU A 123      51.300  67.905  70.655  1.00  0.00           C
ATOM   2040  CD2 LEU A 123      53.550  67.905  71.805  1.00  0.00           C
ATOM   2044  C   LEU A 123      52.810  63.405  72.345  1.00  0.00           C
ATOM   2045  O   LEU A 123      52.930  63.125  73.545  1.00  0.00           O
ATOM   2046  N   LYS A 124      52.300  62.515  71.475  1.00  0.00           N
ATOM   2048  CA  LYS A 124      51.900  61.165  71.845  1.00  0.00           C
ATOM   2050  CB  LYS A 124      51.320  60.395  70.625  1.00  0.00           C
ATOM   2053  CG  LYS A 124      51.000  58.915  70.945  1.00  0.00           C
ATOM   2056  CD  LYS A 124      50.580  58.035  69.765  1.00  0.00           C
ATOM   2059  CE  LYS A 124      50.330  56.565  70.125  1.00  0.00           C
ATOM   2062  NZ  LYS A 124      51.510  55.975  70.795  1.00  0.00           N
ATOM   2066  C   LYS A 124      53.030  60.345  72.445  1.00  0.00           C
ATOM   2067  O   LYS A 124      52.860  59.675  73.465  1.00  0.00           O
ATOM   2068  N   ASN A 125      54.220  60.375  71.835  1.00  0.00           N
ATOM   2070  CA  ASN A 125      55.360  59.615  72.295  1.00  0.00           C
ATOM   2072  CB  ASN A 125      56.380  59.445  71.145  1.00  0.00           C
ATOM   2075  CG  ASN A 125      55.740  58.675  69.995  1.00  0.00           C
ATOM   2076  OD1 ASN A 125      54.810  57.875  70.175  1.00  0.00           O
ATOM   2077  ND2 ASN A 125      56.240  58.905  68.755  1.00  0.00           N
ATOM   2080  C   ASN A 125      56.010  60.205  73.535  1.00  0.00           C
ATOM   2081  O   ASN A 125      56.510  59.465  74.385  1.00  0.00           O
ATOM   2082  N   MET A 126      55.970  61.545  73.745  1.00  0.00           N
ATOM   2084  CA  MET A 126      56.270  62.125  75.055  1.00  0.00           C
ATOM   2086  CB  MET A 126      56.290  63.675  75.055  1.00  0.00           C
ATOM   2089  CG  MET A 126      57.510  64.325  74.375  1.00  0.00           C
ATOM   2092  SD  MET A 126      57.690  66.095  74.765  1.00  0.00           S
ATOM   2093  CE  MET A 126      56.140  66.675  74.035  1.00  0.00           C
ATOM   2097  C   MET A 126      55.330  61.675  76.165  1.00  0.00           C
ATOM   2098  O   MET A 126      55.760  61.275  77.245  1.00  0.00           O
ATOM   2099  N   SER A 127      54.010  61.655  75.905  1.00  0.00           N
ATOM   2101  CA  SER A 127      53.000  61.135  76.825  1.00  0.00           C
ATOM   2103  CB  SER A 127      51.560  61.345  76.255  1.00  0.00           C
ATOM   2106  OG  SER A 127      50.530  60.805  77.095  1.00  0.00           O
ATOM   2108  C   SER A 127      53.240  59.675  77.175  1.00  0.00           C
ATOM   2109  O   SER A 127      53.240  59.305  78.345  1.00  0.00           O
ATOM   2110  N   GLU A 128      53.550  58.835  76.165  1.00  0.00           N
ATOM   2112  CA  GLU A 128      53.910  57.435  76.345  1.00  0.00           C
ATOM   2114  CB  GLU A 128      54.130  56.725  74.995  1.00  0.00           C
ATOM   2117  CG  GLU A 128      54.400  55.185  75.065  1.00  0.00           C
ATOM   2120  CD  GLU A 128      53.270  54.325  75.625  1.00  0.00           C
ATOM   2121  OE1 GLU A 128      52.070  54.655  75.505  1.00  0.00           O
ATOM   2122  OE2 GLU A 128      53.590  53.195  76.095  1.00  0.00           O
ATOM   2123  C   GLU A 128      55.150  57.245  77.195  1.00  0.00           C
ATOM   2124  O   GLU A 128      55.190  56.415  78.095  1.00  0.00           O
ATOM   2125  N   ALA A 129      56.190  58.065  76.965  1.00  0.00           N
ATOM   2127  CA  ALA A 129      57.390  58.095  77.775  1.00  0.00           C
ATOM   2129  CB  ALA A 129      58.390  59.105  77.175  1.00  0.00           C
ATOM   2133  C   ALA A 129      57.110  58.405  79.235  1.00  0.00           C
ATOM   2134  O   ALA A 129      57.710  57.815  80.135  1.00  0.00           O
ATOM   2135  N   GLU A 130      56.170  59.315  79.535  1.00  0.00           N
ATOM   2137  CA  GLU A 130      55.790  59.595  80.905  1.00  0.00           C
ATOM   2139  CB  GLU A 130      55.150  60.995  80.995  1.00  0.00           C
ATOM   2142  CG  GLU A 130      56.110  62.125  80.515  1.00  0.00           C
ATOM   2145  CD  GLU A 130      57.190  62.565  81.495  1.00  0.00           C
ATOM   2146  OE1 GLU A 130      57.480  61.865  82.485  1.00  0.00           O
ATOM   2147  OE2 GLU A 130      57.760  63.665  81.225  1.00  0.00           O
ATOM   2148  C   GLU A 130      54.850  58.545  81.485  1.00  0.00           C
ATOM   2149  O   GLU A 130      54.900  58.205  82.665  1.00  0.00           O
ATOM   2150  N   ARG A 131      54.010  57.905  80.645  1.00  0.00           N
ATOM   2152  CA  ARG A 131      53.250  56.735  81.025  1.00  0.00           C
ATOM   2154  CB  ARG A 131      52.380  56.285  79.835  1.00  0.00           C
ATOM   2157  CG  ARG A 131      51.190  55.415  80.245  1.00  0.00           C
ATOM   2160  CD  ARG A 131      50.280  55.075  79.055  1.00  0.00           C
ATOM   2163  NE  ARG A 131      50.970  54.065  78.195  1.00  0.00           N
ATOM   2165  CZ  ARG A 131      51.040  52.775  78.475  1.00  0.00           C
ATOM   2166  NH1 ARG A 131      50.380  52.175  79.435  1.00  0.00           N
ATOM   2169  NH2 ARG A 131      51.780  52.015  77.695  1.00  0.00           N
ATOM   2172  C   ARG A 131      54.130  55.555  81.415  1.00  0.00           C
ATOM   2173  O   ARG A 131      53.940  54.895  82.435  1.00  0.00           O
ATOM   2174  N   GLN A 132      55.170  55.295  80.615  1.00  0.00           N
ATOM   2176  CA  GLN A 132      56.230  54.355  80.915  1.00  0.00           C
ATOM   2178  CB  GLN A 132      57.110  54.135  79.665  1.00  0.00           C
ATOM   2181  CG  GLN A 132      56.400  53.325  78.555  1.00  0.00           C
ATOM   2184  CD  GLN A 132      55.930  51.975  79.085  1.00  0.00           C
ATOM   2185  OE1 GLN A 132      56.580  51.315  79.895  1.00  0.00           O
ATOM   2186  NE2 GLN A 132      54.760  51.525  78.605  1.00  0.00           N
ATOM   2189  C   GLN A 132      57.070  54.685  82.125  1.00  0.00           C
ATOM   2190  O   GLN A 132      57.410  53.795  82.905  1.00  0.00           O
ATOM   2191  N   ASN A 133      57.380  55.975  82.355  1.00  0.00           N
ATOM   2193  CA  ASN A 133      57.950  56.425  83.615  1.00  0.00           C
ATOM   2195  CB  ASN A 133      58.260  57.945  83.515  1.00  0.00           C
ATOM   2198  CG  ASN A 133      59.000  58.505  84.735  1.00  0.00           C
ATOM   2199  OD1 ASN A 133      58.540  59.445  85.385  1.00  0.00           O
ATOM   2200  ND2 ASN A 133      60.170  57.915  85.055  1.00  0.00           N
ATOM   2203  C   ASN A 133      57.050  56.105  84.815  1.00  0.00           C
ATOM   2204  O   ASN A 133      57.510  55.575  85.825  1.00  0.00           O
ATOM   2205  N   TYR A 134      55.730  56.365  84.705  1.00  0.00           N
ATOM   2207  CA  TYR A 134      54.710  56.005  85.685  1.00  0.00           C
ATOM   2209  CB  TYR A 134      53.340  56.645  85.255  1.00  0.00           C
ATOM   2212  CG  TYR A 134      52.100  56.075  85.925  1.00  0.00           C
ATOM   2213  CD1 TYR A 134      51.940  56.165  87.315  1.00  0.00           C
ATOM   2215  CE1 TYR A 134      50.800  55.635  87.935  1.00  0.00           C
ATOM   2217  CZ  TYR A 134      49.800  55.025  87.165  1.00  0.00           C
ATOM   2218  OH  TYR A 134      48.670  54.475  87.805  1.00  0.00           O
ATOM   2220  CD2 TYR A 134      51.090  55.455  85.165  1.00  0.00           C
ATOM   2222  CE2 TYR A 134      49.950  54.925  85.785  1.00  0.00           C
ATOM   2224  C   TYR A 134      54.630  54.515  85.995  1.00  0.00           C
ATOM   2225  O   TYR A 134      54.650  54.105  87.155  1.00  0.00           O
ATOM   2226  N   LEU A 135      54.620  53.655  84.955  1.00  0.00           N
ATOM   2228  CA  LEU A 135      54.670  52.215  85.125  1.00  0.00           C
ATOM   2230  CB  LEU A 135      54.550  51.535  83.735  1.00  0.00           C
ATOM   2233  CG  LEU A 135      53.100  51.265  83.245  1.00  0.00           C
ATOM   2235  CD1 LEU A 135      52.070  52.335  83.605  1.00  0.00           C
ATOM   2239  CD2 LEU A 135      53.120  51.045  81.725  1.00  0.00           C
ATOM   2243  C   LEU A 135      55.930  51.735  85.835  1.00  0.00           C
ATOM   2244  O   LEU A 135      55.850  50.965  86.785  1.00  0.00           O
ATOM   2245  N   ALA A 136      57.110  52.255  85.435  1.00  0.00           N
ATOM   2247  CA  ALA A 136      58.380  51.995  86.105  1.00  0.00           C
ATOM   2249  CB  ALA A 136      59.500  52.735  85.345  1.00  0.00           C
ATOM   2253  C   ALA A 136      58.420  52.425  87.565  1.00  0.00           C
ATOM   2254  O   ALA A 136      58.940  51.735  88.435  1.00  0.00           O
ATOM   2255  N   THR A 137      57.840  53.595  87.875  1.00  0.00           N
ATOM   2257  CA  THR A 137      57.670  54.095  89.235  1.00  0.00           C
ATOM   2259  CB  THR A 137      57.310  55.565  89.265  1.00  0.00           C
ATOM   2261  OG1 THR A 137      58.350  56.285  88.615  1.00  0.00           O
ATOM   2263  CG2 THR A 137      57.260  56.125  90.685  1.00  0.00           C
ATOM   2267  C   THR A 137      56.700  53.255  90.055  1.00  0.00           C
ATOM   2268  O   THR A 137      56.910  53.035  91.255  1.00  0.00           O
ATOM   2269  N   GLU A 138      55.630  52.685  89.445  1.00  0.00           N
ATOM   2271  CA  GLU A 138      54.820  51.655  90.085  1.00  0.00           C
ATOM   2273  CB  GLU A 138      53.540  51.295  89.245  1.00  0.00           C
ATOM   2276  CG  GLU A 138      52.410  52.345  89.385  1.00  0.00           C
ATOM   2279  CD  GLU A 138      51.000  51.895  89.015  1.00  0.00           C
ATOM   2280  OE1 GLU A 138      50.850  50.905  88.255  1.00  0.00           O
ATOM   2281  OE2 GLU A 138      50.030  52.525  89.535  1.00  0.00           O
ATOM   2282  C   GLU A 138      55.590  50.395  90.475  1.00  0.00           C
ATOM   2283  O   GLU A 138      55.510  49.905  91.605  1.00  0.00           O
ATOM   2284  N   GLU A 139      56.430  49.875  89.565  1.00  0.00           N
ATOM   2286  CA  GLU A 139      57.330  48.775  89.835  1.00  0.00           C
ATOM   2288  CB  GLU A 139      57.930  48.255  88.515  1.00  0.00           C
ATOM   2291  CG  GLU A 139      56.870  47.735  87.505  1.00  0.00           C
ATOM   2294  CD  GLU A 139      55.880  46.725  88.075  1.00  0.00           C
ATOM   2295  OE1 GLU A 139      56.290  45.925  88.945  1.00  0.00           O
ATOM   2296  OE2 GLU A 139      54.690  46.725  87.665  1.00  0.00           O
ATOM   2297  C   GLU A 139      58.390  49.095  90.895  1.00  0.00           C
ATOM   2298  O   GLU A 139      58.670  48.285  91.775  1.00  0.00           O
ATOM   2299  N   ALA A 140      58.960  50.315  90.895  1.00  0.00           N
ATOM   2301  CA  ALA A 140      59.850  50.795  91.935  1.00  0.00           C
ATOM   2303  CB  ALA A 140      60.300  52.225  91.595  1.00  0.00           C
ATOM   2307  C   ALA A 140      59.210  50.805  93.325  1.00  0.00           C
ATOM   2308  O   ALA A 140      59.780  50.375  94.325  1.00  0.00           O
ATOM   2309  N   GLN A 141      57.950  51.245  93.435  1.00  0.00           N
ATOM   2311  CA  GLN A 141      57.150  51.125  94.645  1.00  0.00           C
ATOM   2313  CB  GLN A 141      55.820  51.895  94.475  1.00  0.00           C
ATOM   2316  CG  GLN A 141      54.820  51.895  95.665  1.00  0.00           C
ATOM   2319  CD  GLN A 141      54.060  50.585  95.895  1.00  0.00           C
ATOM   2320  OE1 GLN A 141      54.000  50.035  96.995  1.00  0.00           O
ATOM   2321  NE2 GLN A 141      53.460  50.015  94.815  1.00  0.00           N
ATOM   2324  C   GLN A 141      56.960  49.685  95.115  1.00  0.00           C
ATOM   2325  O   GLN A 141      57.140  49.375  96.295  1.00  0.00           O
ATOM   2326  N   ARG A 142      56.700  48.735  94.185  1.00  0.00           N
ATOM   2328  CA  ARG A 142      56.710  47.305  94.445  1.00  0.00           C
ATOM   2330  CB  ARG A 142      56.220  46.505  93.225  1.00  0.00           C
ATOM   2333  CG  ARG A 142      54.740  46.725  92.865  1.00  0.00           C
ATOM   2336  CD  ARG A 142      54.350  46.005  91.575  1.00  0.00           C
ATOM   2339  NE  ARG A 142      52.940  46.345  91.215  1.00  0.00           N
ATOM   2341  CZ  ARG A 142      52.330  45.765  90.185  1.00  0.00           C
ATOM   2342  NH1 ARG A 142      52.980  44.985  89.355  1.00  0.00           N
ATOM   2345  NH2 ARG A 142      51.060  46.005  89.945  1.00  0.00           N
ATOM   2348  C   ARG A 142      58.050  46.755  94.935  1.00  0.00           C
ATOM   2349  O   ARG A 142      58.080  45.905  95.825  1.00  0.00           O
ATOM   2350  N   ALA A 143      59.180  47.245  94.395  1.00  0.00           N
ATOM   2352  CA  ALA A 143      60.490  46.925  94.915  1.00  0.00           C
ATOM   2354  CB  ALA A 143      61.570  47.575  94.035  1.00  0.00           C
ATOM   2358  C   ALA A 143      60.700  47.345  96.375  1.00  0.00           C
ATOM   2359  O   ALA A 143      61.190  46.565  97.195  1.00  0.00           O
ATOM   2360  N   VAL A 144      60.280  48.575  96.735  1.00  0.00           N
ATOM   2362  CA  VAL A 144      60.310  49.085  98.105  1.00  0.00           C
ATOM   2364  CB  VAL A 144      59.900  50.555  98.165  1.00  0.00           C
ATOM   2366  CG1 VAL A 144      59.860  51.095  99.605  1.00  0.00           C
ATOM   2370  CG2 VAL A 144      60.940  51.355  97.355  1.00  0.00           C
ATOM   2374  C   VAL A 144      59.480  48.245  99.065  1.00  0.00           C
ATOM   2375  O   VAL A 144      59.920  47.905 100.155  1.00  0.00           O
ATOM   2376  N   HIS A 145      58.270  47.835  98.615  1.00  0.00           N
ATOM   2378  CA  HIS A 145      57.350  46.995  99.375  1.00  0.00           C
ATOM   2380  CB  HIS A 145      56.070  46.735  98.515  1.00  0.00           C
ATOM   2383  ND1 HIS A 145      54.840  44.725  99.415  1.00  0.00           N
ATOM   2384  CG  HIS A 145      54.910  46.095  99.225  1.00  0.00           C
ATOM   2385  CE1 HIS A 145      53.660  44.515  99.985  1.00  0.00           C
ATOM   2387  NE2 HIS A 145      52.960  45.675 100.125  1.00  0.00           N
ATOM   2389  CD2 HIS A 145      53.760  46.675  99.635  1.00  0.00           C
ATOM   2391  C   HIS A 145      57.970  45.665  99.785  1.00  0.00           C
ATOM   2392  O   HIS A 145      57.960  45.295 100.955  1.00  0.00           O
ATOM   2393  N   ILE A 146      58.610  44.945  98.835  1.00  0.00           N
ATOM   2395  CA  ILE A 146      59.190  43.645  99.135  1.00  0.00           C
ATOM   2397  CB  ILE A 146      59.370  42.765  97.895  1.00  0.00           C
ATOM   2399  CG2 ILE A 146      57.970  42.615  97.275  1.00  0.00           C
ATOM   2403  CG1 ILE A 146      60.420  43.255  96.855  1.00  0.00           C
ATOM   2406  CD  ILE A 146      60.760  42.175  95.815  1.00  0.00           C
ATOM   2410  C   ILE A 146      60.480  43.745  99.895  1.00  0.00           C
ATOM   2411  O   ILE A 146      60.800  42.895 100.735  1.00  0.00           O
ATOM   2412  N   LEU A 147      61.250  44.825  99.705  1.00  0.00           N
ATOM   2414  CA  LEU A 147      62.370  45.145 100.565  1.00  0.00           C
ATOM   2416  CB  LEU A 147      63.230  46.275  99.965  1.00  0.00           C
ATOM   2419  CG  LEU A 147      63.940  45.835  98.665  1.00  0.00           C
ATOM   2421  CD1 LEU A 147      64.390  47.025  97.815  1.00  0.00           C
ATOM   2425  CD2 LEU A 147      65.140  44.915  98.955  1.00  0.00           C
ATOM   2429  C   LEU A 147      61.950  45.405 101.985  1.00  0.00           C
ATOM   2430  O   LEU A 147      62.530  44.875 102.915  1.00  0.00           O
ATOM   2431  N   LEU A 148      60.870  46.185 102.225  1.00  0.00           N
ATOM   2433  CA  LEU A 148      60.390  46.465 103.565  1.00  0.00           C
ATOM   2435  CB  LEU A 148      59.210  47.475 103.525  1.00  0.00           C
ATOM   2438  CG  LEU A 148      58.690  47.905 104.915  1.00  0.00           C
ATOM   2440  CD1 LEU A 148      59.780  48.645 105.715  1.00  0.00           C
ATOM   2444  CD2 LEU A 148      57.460  48.805 104.765  1.00  0.00           C
ATOM   2448  C   LEU A 148      59.990  45.215 104.335  1.00  0.00           C
ATOM   2449  O   LEU A 148      60.380  45.035 105.485  1.00  0.00           O
ATOM   2450  N   VAL A 149      59.280  44.285 103.685  1.00  0.00           N
ATOM   2452  CA  VAL A 149      58.940  42.975 104.215  1.00  0.00           C
ATOM   2454  CB  VAL A 149      58.120  42.205 103.185  1.00  0.00           C
ATOM   2456  CG1 VAL A 149      57.880  40.745 103.595  1.00  0.00           C
ATOM   2460  CG2 VAL A 149      56.780  42.925 102.975  1.00  0.00           C
ATOM   2464  C   VAL A 149      60.180  42.185 104.585  1.00  0.00           C
ATOM   2465  O   VAL A 149      60.320  41.705 105.705  1.00  0.00           O
ATOM   2466  N   SER A 150      61.180  42.145 103.675  1.00  0.00           N
ATOM   2468  CA  SER A 150      62.500  41.575 103.915  1.00  0.00           C
ATOM   2470  CB  SER A 150      63.340  41.695 102.615  1.00  0.00           C
ATOM   2473  OG  SER A 150      64.540  40.915 102.635  1.00  0.00           O
ATOM   2475  C   SER A 150      63.270  42.225 105.065  1.00  0.00           C
ATOM   2476  O   SER A 150      63.830  41.545 105.925  1.00  0.00           O
ATOM   2477  N   ASN A 151      63.310  43.565 105.135  1.00  0.00           N
ATOM   2479  CA  ASN A 151      63.970  44.365 106.165  1.00  0.00           C
ATOM   2481  CB  ASN A 151      64.110  45.855 105.735  1.00  0.00           C
ATOM   2484  CG  ASN A 151      64.840  46.035 104.405  1.00  0.00           C
ATOM   2485  OD1 ASN A 151      64.480  46.875 103.575  1.00  0.00           O
ATOM   2486  ND2 ASN A 151      65.860  45.185 104.125  1.00  0.00           N
ATOM   2489  C   ASN A 151      63.320  44.295 107.545  1.00  0.00           C
ATOM   2490  O   ASN A 151      63.990  44.125 108.555  1.00  0.00           O
ATOM   2491  N   VAL A 152      61.970  44.395 107.615  1.00  0.00           N
ATOM   2493  CA  VAL A 152      61.200  44.235 108.845  1.00  0.00           C
ATOM   2495  CB  VAL A 152      59.720  44.545 108.625  1.00  0.00           C
ATOM   2497  CG1 VAL A 152      58.840  44.175 109.845  1.00  0.00           C
ATOM   2501  CG2 VAL A 152      59.600  46.045 108.345  1.00  0.00           C
ATOM   2505  C   VAL A 152      61.370  42.855 109.435  1.00  0.00           C
ATOM   2506  O   VAL A 152      61.580  42.695 110.635  1.00  0.00           O
ATOM   2507  N   ALA A 153      61.330  41.815 108.575  1.00  0.00           N
ATOM   2509  CA  ALA A 153      61.660  40.465 108.935  1.00  0.00           C
ATOM   2511  CB  ALA A 153      61.440  39.595 107.685  1.00  0.00           C
ATOM   2515  C   ALA A 153      63.080  40.255 109.485  1.00  0.00           C
ATOM   2516  O   ALA A 153      63.260  39.585 110.495  1.00  0.00           O
ATOM   2517  N   GLN A 154      64.110  40.845 108.845  1.00  0.00           N
ATOM   2519  CA  GLN A 154      65.470  40.805 109.345  1.00  0.00           C
ATOM   2521  CB  GLN A 154      66.470  41.315 108.295  1.00  0.00           C
ATOM   2524  CG  GLN A 154      66.620  40.355 107.095  1.00  0.00           C
ATOM   2527  CD  GLN A 154      67.380  41.045 105.975  1.00  0.00           C
ATOM   2528  OE1 GLN A 154      68.540  41.425 106.145  1.00  0.00           O
ATOM   2529  NE2 GLN A 154      66.690  41.285 104.835  1.00  0.00           N
ATOM   2532  C   GLN A 154      65.700  41.485 110.675  1.00  0.00           C
ATOM   2533  O   GLN A 154      66.380  40.985 111.565  1.00  0.00           O
ATOM   2534  N   SER A 155      65.100  42.675 110.855  1.00  0.00           N
ATOM   2536  CA  SER A 155      65.130  43.445 112.095  1.00  0.00           C
ATOM   2538  CB  SER A 155      64.390  44.795 111.875  1.00  0.00           C
ATOM   2541  OG  SER A 155      64.370  45.625 113.035  1.00  0.00           O
ATOM   2543  C   SER A 155      64.540  42.685 113.265  1.00  0.00           C
ATOM   2544  O   SER A 155      65.150  42.605 114.345  1.00  0.00           O
ATOM   2545  N   TYR A 156      63.390  42.015 113.055  1.00  0.00           N
ATOM   2547  CA  TYR A 156      62.780  41.145 114.045  1.00  0.00           C
ATOM   2549  CB  TYR A 156      61.400  40.665 113.515  1.00  0.00           C
ATOM   2552  CG  TYR A 156      60.800  39.575 114.365  1.00  0.00           C
ATOM   2553  CD1 TYR A 156      60.380  39.845 115.675  1.00  0.00           C
ATOM   2555  CE1 TYR A 156      59.890  38.805 116.475  1.00  0.00           C
ATOM   2557  CZ  TYR A 156      59.800  37.505 115.965  1.00  0.00           C
ATOM   2558  OH  TYR A 156      59.270  36.465 116.735  1.00  0.00           O
ATOM   2560  CD2 TYR A 156      60.760  38.255 113.885  1.00  0.00           C
ATOM   2562  CE2 TYR A 156      60.260  37.225 114.685  1.00  0.00           C
ATOM   2564  C   TYR A 156      63.660  39.975 114.515  1.00  0.00           C
ATOM   2565  O   TYR A 156      63.800  39.725 115.715  1.00  0.00           O
ATOM   2566  N   PHE A 157      64.340  39.265 113.595  1.00  0.00           N
ATOM   2568  CA  PHE A 157      65.230  38.195 114.005  1.00  0.00           C
ATOM   2570  CB  PHE A 157      65.530  37.215 112.865  1.00  0.00           C
ATOM   2573  CG  PHE A 157      64.340  36.365 112.615  1.00  0.00           C
ATOM   2574  CD1 PHE A 157      63.660  35.675 113.645  1.00  0.00           C
ATOM   2576  CE1 PHE A 157      62.580  34.835 113.355  1.00  0.00           C
ATOM   2578  CZ  PHE A 157      62.190  34.655 112.025  1.00  0.00           C
ATOM   2580  CD2 PHE A 157      63.930  36.185 111.305  1.00  0.00           C
ATOM   2582  CE2 PHE A 157      62.870  35.335 111.015  1.00  0.00           C
ATOM   2584  C   PHE A 157      66.540  38.625 114.615  1.00  0.00           C
ATOM   2585  O   PHE A 157      67.120  37.875 115.395  1.00  0.00           O
ATOM   2586  N   ASN A 158      67.020  39.845 114.295  1.00  0.00           N
ATOM   2588  CA  ASN A 158      68.060  40.505 115.045  1.00  0.00           C
ATOM   2590  CB  ASN A 158      68.480  41.785 114.285  1.00  0.00           C
ATOM   2593  CG  ASN A 158      69.720  42.415 114.905  1.00  0.00           C
ATOM   2594  OD1 ASN A 158      70.840  41.985 114.675  1.00  0.00           O
ATOM   2595  ND2 ASN A 158      69.530  43.515 115.665  1.00  0.00           N
ATOM   2598  C   ASN A 158      67.640  40.795 116.495  1.00  0.00           C
ATOM   2599  O   ASN A 158      68.380  40.545 117.445  1.00  0.00           O
ATOM   2600  N   GLN A 159      66.410  41.285 116.685  1.00  0.00           N
ATOM   2602  CA  GLN A 159      65.820  41.435 117.995  1.00  0.00           C
ATOM   2604  CB  GLN A 159      64.460  42.145 117.845  1.00  0.00           C
ATOM   2607  CG  GLN A 159      63.980  42.785 119.155  1.00  0.00           C
ATOM   2610  CD  GLN A 159      62.460  42.995 119.175  1.00  0.00           C
ATOM   2611  OE1 GLN A 159      61.720  42.695 118.245  1.00  0.00           O
ATOM   2612  NE2 GLN A 159      61.970  43.415 120.345  1.00  0.00           N
ATOM   2615  C   GLN A 159      65.660  40.105 118.725  1.00  0.00           C
ATOM   2616  O   GLN A 159      66.040  39.955 119.895  1.00  0.00           O
ATOM   2617  N   GLN A 160      65.170  39.045 118.045  1.00  0.00           N
ATOM   2619  CA  GLN A 160      65.170  37.695 118.585  1.00  0.00           C
ATOM   2621  CB  GLN A 160      64.410  36.685 117.695  1.00  0.00           C
ATOM   2624  CG  GLN A 160      62.880  36.915 117.575  1.00  0.00           C
ATOM   2627  CD  GLN A 160      62.140  36.955 118.915  1.00  0.00           C
ATOM   2628  OE1 GLN A 160      61.320  37.845 119.145  1.00  0.00           O
ATOM   2629  NE2 GLN A 160      62.380  36.005 119.825  1.00  0.00           N
ATOM   2632  C   GLN A 160      66.560  37.145 118.915  1.00  0.00           C
ATOM   2633  O   GLN A 160      66.740  36.515 119.955  1.00  0.00           O
ATOM   2634  N   LEU A 161      67.580  37.375 118.065  1.00  0.00           N
ATOM   2636  CA  LEU A 161      68.970  37.065 118.355  1.00  0.00           C
ATOM   2638  CB  LEU A 161      69.900  37.455 117.165  1.00  0.00           C
ATOM   2641  CG  LEU A 161      71.420  37.295 117.395  1.00  0.00           C
ATOM   2643  CD1 LEU A 161      71.800  35.815 117.575  1.00  0.00           C
ATOM   2647  CD2 LEU A 161      72.210  37.885 116.225  1.00  0.00           C
ATOM   2651  C   LEU A 161      69.480  37.755 119.595  1.00  0.00           C
ATOM   2652  O   LEU A 161      70.070  37.115 120.465  1.00  0.00           O
ATOM   2653  N   ALA A 162      69.230  39.065 119.735  1.00  0.00           N
ATOM   2655  CA  ALA A 162      69.620  39.835 120.895  1.00  0.00           C
ATOM   2657  CB  ALA A 162      69.300  41.325 120.645  1.00  0.00           C
ATOM   2661  C   ALA A 162      68.990  39.335 122.195  1.00  0.00           C
ATOM   2662  O   ALA A 162      69.660  39.235 123.215  1.00  0.00           O
ATOM   2663  N   TYR A 163      67.700  38.945 122.175  1.00  0.00           N
ATOM   2665  CA  TYR A 163      67.110  38.225 123.295  1.00  0.00           C
ATOM   2667  CB  TYR A 163      65.590  37.965 123.095  1.00  0.00           C
ATOM   2670  CG  TYR A 163      64.730  39.165 123.415  1.00  0.00           C
ATOM   2671  CD1 TYR A 163      64.790  39.785 124.675  1.00  0.00           C
ATOM   2673  CE1 TYR A 163      63.830  40.735 125.045  1.00  0.00           C
ATOM   2675  CZ  TYR A 163      62.810  41.095 124.165  1.00  0.00           C
ATOM   2676  OH  TYR A 163      61.830  42.015 124.595  1.00  0.00           O
ATOM   2678  CD2 TYR A 163      63.710  39.545 122.535  1.00  0.00           C
ATOM   2680  CE2 TYR A 163      62.760  40.515 122.895  1.00  0.00           C
ATOM   2682  C   TYR A 163      67.750  36.875 123.615  1.00  0.00           C
ATOM   2683  O   TYR A 163      68.040  36.585 124.775  1.00  0.00           O
ATOM   2684  N   ALA A 164      68.010  36.035 122.585  1.00  0.00           N
ATOM   2686  CA  ALA A 164      68.650  34.745 122.755  1.00  0.00           C
ATOM   2688  CB  ALA A 164      68.680  34.035 121.385  1.00  0.00           C
ATOM   2692  C   ALA A 164      70.080  34.815 123.285  1.00  0.00           C
ATOM   2693  O   ALA A 164      70.470  34.085 124.205  1.00  0.00           O
ATOM   2694  N   GLN A 165      70.890  35.735 122.735  1.00  0.00           N
ATOM   2696  CA  GLN A 165      72.230  36.035 123.195  1.00  0.00           C
ATOM   2698  CB  GLN A 165      72.930  37.065 122.275  1.00  0.00           C
ATOM   2701  CG  GLN A 165      73.300  36.565 120.865  1.00  0.00           C
ATOM   2704  CD  GLN A 165      74.480  35.585 120.835  1.00  0.00           C
ATOM   2705  OE1 GLN A 165      74.920  35.025 121.835  1.00  0.00           O
ATOM   2706  NE2 GLN A 165      75.040  35.385 119.615  1.00  0.00           N
ATOM   2709  C   GLN A 165      72.290  36.535 124.625  1.00  0.00           C
ATOM   2710  O   GLN A 165      73.140  36.125 125.425  1.00  0.00           O
ATOM   2711  N   LEU A 166      71.370  37.455 125.005  1.00  0.00           N
ATOM   2713  CA  LEU A 166      71.210  37.885 126.375  1.00  0.00           C
ATOM   2715  CB  LEU A 166      70.180  39.035 126.425  1.00  0.00           C
ATOM   2718  CG  LEU A 166      69.880  39.615 127.815  1.00  0.00           C
ATOM   2720  CD1 LEU A 166      71.150  40.115 128.525  1.00  0.00           C
ATOM   2724  CD2 LEU A 166      68.880  40.765 127.685  1.00  0.00           C
ATOM   2728  C   LEU A 166      70.820  36.765 127.335  1.00  0.00           C
ATOM   2729  O   LEU A 166      71.410  36.625 128.415  1.00  0.00           O
ATOM   2730  N   GLN A 167      69.860  35.895 126.965  1.00  0.00           N
ATOM   2732  CA  GLN A 167      69.510  34.745 127.785  1.00  0.00           C
ATOM   2734  CB  GLN A 167      68.320  33.965 127.185  1.00  0.00           C
ATOM   2737  CG  GLN A 167      67.870  32.745 128.045  1.00  0.00           C
ATOM   2740  CD  GLN A 167      66.780  31.945 127.345  1.00  0.00           C
ATOM   2741  OE1 GLN A 167      66.750  31.865 126.115  1.00  0.00           O
ATOM   2742  NE2 GLN A 167      65.860  31.315 128.115  1.00  0.00           N
ATOM   2745  C   GLN A 167      70.650  33.765 128.035  1.00  0.00           C
ATOM   2746  O   GLN A 167      70.890  33.385 129.185  1.00  0.00           O
ATOM   2747  N   ILE A 168      71.430  33.385 126.985  1.00  0.00           N
ATOM   2749  CA  ILE A 168      72.570  32.505 127.165  1.00  0.00           C
ATOM   2751  CB  ILE A 168      73.170  31.875 125.905  1.00  0.00           C
ATOM   2753  CG2 ILE A 168      72.050  31.065 125.235  1.00  0.00           C
ATOM   2757  CG1 ILE A 168      73.840  32.855 124.925  1.00  0.00           C
ATOM   2760  CD  ILE A 168      74.780  32.135 123.935  1.00  0.00           C
ATOM   2764  C   ILE A 168      73.650  33.095 128.065  1.00  0.00           C
ATOM   2765  O   ILE A 168      74.230  32.405 128.895  1.00  0.00           O
ATOM   2766  N   ALA A 169      73.930  34.405 127.945  1.00  0.00           N
ATOM   2768  CA  ALA A 169      74.860  35.095 128.805  1.00  0.00           C
ATOM   2770  CB  ALA A 169      75.060  36.515 128.255  1.00  0.00           C
ATOM   2774  C   ALA A 169      74.420  35.105 130.261  1.00  0.00           C
ATOM   2775  O   ALA A 169      75.200  34.755 131.161  1.00  0.00           O
ATOM   2776  N   GLU A 170      73.140  35.425 130.541  1.00  0.00           N
ATOM   2778  CA  GLU A 170      72.590  35.335 131.881  1.00  0.00           C
ATOM   2780  CB  GLU A 170      71.170  35.975 131.931  1.00  0.00           C
ATOM   2783  CG  GLU A 170      71.120  37.525 131.771  1.00  0.00           C
ATOM   2786  CD  GLU A 170      69.720  38.115 132.031  1.00  0.00           C
ATOM   2787  OE1 GLU A 170      68.810  37.345 132.441  1.00  0.00           O
ATOM   2788  OE2 GLU A 170      69.520  39.335 131.821  1.00  0.00           O
ATOM   2789  C   GLU A 170      72.640  33.935 132.501  1.00  0.00           C
ATOM   2790  O   GLU A 170      73.000  33.795 133.681  1.00  0.00           O
ATOM   2791  N   GLU A 171      72.340  32.835 131.771  1.00  0.00           N
ATOM   2793  CA  GLU A 171      72.490  31.495 132.361  1.00  0.00           C
ATOM   2795  CB  GLU A 171      71.630  30.445 131.641  1.00  0.00           C
ATOM   2798  CG  GLU A 171      71.990  30.225 130.161  1.00  0.00           C
ATOM   2801  CD  GLU A 171      71.070  29.215 129.515  1.00  0.00           C
ATOM   2802  OE1 GLU A 171      69.830  29.425 129.515  1.00  0.00           O
ATOM   2803  OE2 GLU A 171      71.590  28.205 128.975  1.00  0.00           O
ATOM   2804  C   GLU A 171      73.930  30.995 132.471  1.00  0.00           C
ATOM   2805  O   GLU A 171      74.260  30.265 133.411  1.00  0.00           O
ATOM   2806  N   THR A 172      74.840  31.435 131.581  1.00  0.00           N
ATOM   2808  CA  THR A 172      76.290  31.265 131.691  1.00  0.00           C
ATOM   2810  CB  THR A 172      77.020  31.725 130.441  1.00  0.00           C
ATOM   2812  OG1 THR A 172      76.690  30.875 129.345  1.00  0.00           O
ATOM   2814  CG2 THR A 172      78.540  31.645 130.601  1.00  0.00           C
ATOM   2818  C   THR A 172      76.870  31.935 132.921  1.00  0.00           C
ATOM   2819  O   THR A 172      77.700  31.365 133.641  1.00  0.00           O
ATOM   2820  N   LEU A 173      76.390  33.155 133.251  1.00  0.00           N
ATOM   2822  CA  LEU A 173      76.740  33.835 134.481  1.00  0.00           C
ATOM   2824  CB  LEU A 173      76.050  35.225 134.511  1.00  0.00           C
ATOM   2827  CG  LEU A 173      76.220  36.045 135.811  1.00  0.00           C
ATOM   2829  CD1 LEU A 173      77.700  36.345 136.061  1.00  0.00           C
ATOM   2833  CD2 LEU A 173      75.420  37.355 135.761  1.00  0.00           C
ATOM   2837  C   LEU A 173      76.360  33.035 135.721  1.00  0.00           C
ATOM   2838  O   LEU A 173      77.170  32.835 136.621  1.00  0.00           O
ATOM   2839  N   ARG A 174      75.130  32.475 135.741  1.00  0.00           N
ATOM   2841  CA  ARG A 174      74.650  31.525 136.721  1.00  0.00           C
ATOM   2843  CB  ARG A 174      73.200  31.125 136.321  1.00  0.00           C
ATOM   2846  CG  ARG A 174      72.140  31.635 137.301  1.00  0.00           C
ATOM   2849  CD  ARG A 174      70.700  31.595 136.741  1.00  0.00           C
ATOM   2852  NE  ARG A 174      70.480  32.845 135.931  1.00  0.00           N
ATOM   2854  CZ  ARG A 174      69.850  32.925 134.761  1.00  0.00           C
ATOM   2855  NH1 ARG A 174      69.540  31.875 134.041  1.00  0.00           N
ATOM   2858  NH2 ARG A 174      69.450  34.095 134.301  1.00  0.00           N
ATOM   2861  C   ARG A 174      75.510  30.275 136.861  1.00  0.00           C
ATOM   2862  O   ARG A 174      75.830  29.845 137.961  1.00  0.00           O
ATOM   2863  N   ASN A 175      75.940  29.675 135.731  1.00  0.00           N
ATOM   2865  CA  ASN A 175      76.890  28.565 135.691  1.00  0.00           C
ATOM   2867  CB  ASN A 175      77.040  28.055 134.221  1.00  0.00           C
ATOM   2870  CG  ASN A 175      75.980  27.035 133.781  1.00  0.00           C
ATOM   2871  OD1 ASN A 175      76.340  25.945 133.331  1.00  0.00           O
ATOM   2872  ND2 ASN A 175      74.680  27.375 133.871  1.00  0.00           N
ATOM   2875  C   ASN A 175      78.280  28.895 136.291  1.00  0.00           C
ATOM   2876  O   ASN A 175      78.880  28.095 137.001  1.00  0.00           O
ATOM   2877  N   TYR A 176      78.820  30.105 136.011  1.00  0.00           N
ATOM   2879  CA  TYR A 176      80.090  30.565 136.571  1.00  0.00           C
ATOM   2881  CB  TYR A 176      80.710  31.715 135.731  1.00  0.00           C
ATOM   2884  CG  TYR A 176      81.040  31.295 134.321  1.00  0.00           C
ATOM   2885  CD1 TYR A 176      81.180  29.945 133.931  1.00  0.00           C
ATOM   2887  CE1 TYR A 176      81.420  29.595 132.601  1.00  0.00           C
ATOM   2889  CZ  TYR A 176      81.600  30.595 131.651  1.00  0.00           C
ATOM   2890  OH  TYR A 176      81.830  30.205 130.321  1.00  0.00           O
ATOM   2892  CD2 TYR A 176      81.240  32.285 133.341  1.00  0.00           C
ATOM   2894  CE2 TYR A 176      81.550  31.945 132.021  1.00  0.00           C
ATOM   2896  C   TYR A 176      80.060  30.955 138.031  1.00  0.00           C
ATOM   2897  O   TYR A 176      81.000  30.695 138.781  1.00  0.00           O
ATOM   2898  N   GLN A 177      78.950  31.535 138.511  1.00  0.00           N
ATOM   2900  CA  GLN A 177      78.730  31.795 139.931  1.00  0.00           C
ATOM   2902  CB  GLN A 177      77.450  32.645 140.111  1.00  0.00           C
ATOM   2905  CG  GLN A 177      77.610  34.105 139.601  1.00  0.00           C
ATOM   2908  CD  GLN A 177      76.320  34.935 139.701  1.00  0.00           C
ATOM   2909  OE1 GLN A 177      75.280  34.665 139.091  1.00  0.00           O
ATOM   2910  NE2 GLN A 177      76.380  36.015 140.511  1.00  0.00           N
ATOM   2913  C   GLN A 177      78.750  30.515 140.791  1.00  0.00           C
ATOM   2914  O   GLN A 177      79.350  30.475 141.861  1.00  0.00           O
ATOM   2915  N   GLN A 178      78.130  29.425 140.271  1.00  0.00           N
ATOM   2917  CA  GLN A 178      78.240  28.065 140.771  1.00  0.00           C
ATOM   2919  CB  GLN A 178      77.260  27.135 139.991  1.00  0.00           C
ATOM   2922  CG  GLN A 178      75.770  27.465 140.281  1.00  0.00           C
ATOM   2925  CD  GLN A 178      74.820  26.675 139.381  1.00  0.00           C
ATOM   2926  OE1 GLN A 178      74.410  25.565 139.741  1.00  0.00           O
ATOM   2927  NE2 GLN A 178      74.460  27.215 138.201  1.00  0.00           N
ATOM   2930  C   GLN A 178      79.640  27.465 140.731  1.00  0.00           C
ATOM   2931  O   GLN A 178      80.130  26.895 141.721  1.00  0.00           O
ATOM   2932  N   SER A 179      80.360  27.635 139.601  1.00  0.00           N
ATOM   2934  CA  SER A 179      81.760  27.225 139.471  1.00  0.00           C
ATOM   2936  CB  SER A 179      82.370  27.455 138.061  1.00  0.00           C
ATOM   2939  OG  SER A 179      81.990  26.425 137.151  1.00  0.00           O
ATOM   2941  C   SER A 179      82.700  27.865 140.461  1.00  0.00           C
ATOM   2942  O   SER A 179      83.460  27.155 141.111  1.00  0.00           O
ATOM   2943  N   TYR A 180      82.620  29.195 140.641  1.00  0.00           N
ATOM   2945  CA  TYR A 180      83.340  29.935 141.671  1.00  0.00           C
ATOM   2947  CB  TYR A 180      83.130  31.465 141.441  1.00  0.00           C
ATOM   2950  CG  TYR A 180      83.780  32.355 142.481  1.00  0.00           C
ATOM   2951  CD1 TYR A 180      85.110  32.765 142.361  1.00  0.00           C
ATOM   2953  CE1 TYR A 180      85.690  33.615 143.321  1.00  0.00           C
ATOM   2955  CZ  TYR A 180      84.950  34.035 144.431  1.00  0.00           C
ATOM   2956  OH  TYR A 180      85.530  34.815 145.461  1.00  0.00           O
ATOM   2958  CD2 TYR A 180      83.040  32.795 143.591  1.00  0.00           C
ATOM   2960  CE2 TYR A 180      83.630  33.625 144.561  1.00  0.00           C
ATOM   2962  C   TYR A 180      83.000  29.515 143.101  1.00  0.00           C
ATOM   2963  O   TYR A 180      83.870  29.295 143.931  1.00  0.00           O
ATOM   2964  N   ALA A 181      81.710  29.325 143.401  1.00  0.00           N
ATOM   2966  CA  ALA A 181      81.250  28.875 144.701  1.00  0.00           C
ATOM   2968  CB  ALA A 181      79.720  28.895 144.681  1.00  0.00           C
ATOM   2972  C   ALA A 181      81.730  27.475 145.081  1.00  0.00           C
ATOM   2973  O   ALA A 181      82.120  27.195 146.221  1.00  0.00           O
ATOM   2974  N   PHE A 182      81.760  26.555 144.121  1.00  0.00           N
ATOM   2976  CA  PHE A 182      82.460  25.295 144.281  1.00  0.00           C
ATOM   2978  CB  PHE A 182      82.250  24.445 142.991  1.00  0.00           C
ATOM   2981  CG  PHE A 182      82.960  23.125 143.081  1.00  0.00           C
ATOM   2982  CD1 PHE A 182      82.400  22.115 143.861  1.00  0.00           C
ATOM   2984  CE1 PHE A 182      83.020  20.865 143.971  1.00  0.00           C
ATOM   2986  CZ  PHE A 182      84.210  20.635 143.281  1.00  0.00           C
ATOM   2988  CD2 PHE A 182      84.190  22.905 142.441  1.00  0.00           C
ATOM   2990  CE2 PHE A 182      84.800  21.655 142.531  1.00  0.00           C
ATOM   2992  C   PHE A 182      83.960  25.425 144.601  1.00  0.00           C
ATOM   2993  O   PHE A 182      84.460  24.775 145.511  1.00  0.00           O
ATOM   2994  N   VAL A 183      84.700  26.285 143.861  1.00  0.00           N
ATOM   2996  CA  VAL A 183      86.120  26.505 144.101  1.00  0.00           C
ATOM   2998  CB  VAL A 183      86.790  27.275 142.961  1.00  0.00           C
ATOM   3000  CG1 VAL A 183      88.290  27.495 143.271  1.00  0.00           C
ATOM   3004  CG2 VAL A 183      86.690  26.455 141.651  1.00  0.00           C
ATOM   3008  C   VAL A 183      86.420  27.125 145.461  1.00  0.00           C
ATOM   3009  O   VAL A 183      87.310  26.675 146.181  1.00  0.00           O
ATOM   3010  N   GLU A 184      85.590  28.105 145.901  1.00  0.00           N
ATOM   3012  CA  GLU A 184      85.580  28.685 147.231  1.00  0.00           C
ATOM   3014  CB  GLU A 184      84.470  29.775 147.201  1.00  0.00           C
ATOM   3017  CG  GLU A 184      84.320  30.675 148.451  1.00  0.00           C
ATOM   3020  CD  GLU A 184      85.390  31.765 148.541  1.00  0.00           C
ATOM   3021  OE1 GLU A 184      85.500  32.655 147.651  1.00  0.00           O
ATOM   3022  OE2 GLU A 184      86.090  31.745 149.581  1.00  0.00           O
ATOM   3023  C   GLU A 184      85.340  27.645 148.331  1.00  0.00           C
ATOM   3024  O   GLU A 184      86.100  27.495 149.291  1.00  0.00           O
ATOM   3025  N   LYS A 185      84.330  26.765 148.161  1.00  0.00           N
ATOM   3027  CA  LYS A 185      84.190  25.545 148.961  1.00  0.00           C
ATOM   3029  CB  LYS A 185      82.900  24.785 148.611  1.00  0.00           C
ATOM   3032  CG  LYS A 185      81.680  25.305 149.371  1.00  0.00           C
ATOM   3035  CD  LYS A 185      80.370  24.675 148.861  1.00  0.00           C
ATOM   3038  CE  LYS A 185      79.930  25.295 147.531  1.00  0.00           C
ATOM   3041  NZ  LYS A 185      78.560  24.845 147.181  1.00  0.00           N
ATOM   3045  C   LYS A 185      85.350  24.555 148.981  1.00  0.00           C
ATOM   3046  O   LYS A 185      85.610  23.935 150.011  1.00  0.00           O
ATOM   3047  N   GLN A 186      86.070  24.325 147.851  1.00  0.00           N
ATOM   3049  CA  GLN A 186      87.320  23.595 147.881  1.00  0.00           C
ATOM   3051  CB  GLN A 186      87.850  23.315 146.461  1.00  0.00           C
ATOM   3054  CG  GLN A 186      86.960  22.335 145.661  1.00  0.00           C
ATOM   3057  CD  GLN A 186      87.560  22.165 144.271  1.00  0.00           C
ATOM   3058  OE1 GLN A 186      87.440  23.055 143.421  1.00  0.00           O
ATOM   3059  NE2 GLN A 186      88.270  21.045 144.031  1.00  0.00           N
ATOM   3062  C   GLN A 186      88.410  24.275 148.681  1.00  0.00           C
ATOM   3063  O   GLN A 186      89.100  23.635 149.471  1.00  0.00           O
ATOM   3064  N   LEU A 187      88.580  25.605 148.491  1.00  0.00           N
ATOM   3066  CA  LEU A 187      89.630  26.405 149.081  1.00  0.00           C
ATOM   3068  CB  LEU A 187      89.670  27.755 148.351  1.00  0.00           C
ATOM   3071  CG  LEU A 187      90.940  28.585 148.571  1.00  0.00           C
ATOM   3073  CD1 LEU A 187      92.200  27.815 148.151  1.00  0.00           C
ATOM   3077  CD2 LEU A 187      90.870  29.885 147.751  1.00  0.00           C
ATOM   3081  C   LEU A 187      89.520  26.555 150.591  1.00  0.00           C
ATOM   3082  O   LEU A 187      90.520  26.505 151.311  1.00  0.00           O
ATOM   3083  N   LEU A 188      88.270  26.605 151.111  1.00  0.00           N
ATOM   3085  CA  LEU A 188      87.960  26.495 152.531  1.00  0.00           C
ATOM   3087  CB  LEU A 188      86.450  26.695 152.801  1.00  0.00           C
ATOM   3090  CG  LEU A 188      86.030  28.165 153.081  1.00  0.00           C
ATOM   3092  CD1 LEU A 188      86.770  29.205 152.221  1.00  0.00           C
ATOM   3096  CD2 LEU A 188      84.530  28.345 152.861  1.00  0.00           C
ATOM   3100  C   LEU A 188      88.450  25.205 153.171  1.00  0.00           C
ATOM   3101  O   LEU A 188      88.940  25.215 154.311  1.00  0.00           O
ATOM   3102  N   THR A 189      88.420  24.075 152.441  1.00  0.00           N
ATOM   3104  CA  THR A 189      88.820  22.755 152.931  1.00  0.00           C
ATOM   3106  CB  THR A 189      87.990  21.655 152.271  1.00  0.00           C
ATOM   3108  OG1 THR A 189      86.620  22.025 152.311  1.00  0.00           O
ATOM   3110  CG2 THR A 189      88.070  20.305 153.001  1.00  0.00           C
ATOM   3114  C   THR A 189      90.280  22.485 152.581  1.00  0.00           C
ATOM   3115  O   THR A 189      90.860  21.455 152.921  1.00  0.00           O
ATOM   3116  N   GLY A 190      90.930  23.425 151.871  1.00  0.00           N
ATOM   3118  CA  GLY A 190      92.340  23.345 151.471  1.00  0.00           C
ATOM   3121  C   GLY A 190      92.590  22.585 150.191  1.00  0.00           C
ATOM   3122  O   GLY A 190      93.720  22.305 149.821  1.00  0.00           O
ATOM   3123  N   SER A 191      91.520  22.265 149.461  1.00  0.00           N
ATOM   3125  CA  SER A 191      91.480  21.255 148.411  1.00  0.00           C
ATOM   3127  CB  SER A 191      90.080  20.575 148.471  1.00  0.00           C
ATOM   3130  OG  SER A 191      89.990  19.345 147.751  1.00  0.00           O
ATOM   3132  C   SER A 191      91.700  21.895 147.041  1.00  0.00           C
ATOM   3133  O   SER A 191      91.580  21.265 145.991  1.00  0.00           O
ATOM   3134  N   SER A 192      92.030  23.195 147.011  1.00  0.00           N
ATOM   3136  CA  SER A 192      92.250  23.965 145.801  1.00  0.00           C
ATOM   3138  CB  SER A 192      90.920  24.525 145.191  1.00  0.00           C
ATOM   3141  OG  SER A 192      91.100  25.155 143.931  1.00  0.00           O
ATOM   3143  C   SER A 192      93.250  25.065 146.111  1.00  0.00           C
ATOM   3144  O   SER A 192      93.750  25.175 147.231  1.00  0.00           O
ATOM   3145  N   ASN A 193      93.630  25.865 145.101  1.00  0.00           N
ATOM   3147  CA  ASN A 193      94.610  26.925 145.201  1.00  0.00           C
ATOM   3149  CB  ASN A 193      95.880  26.665 144.341  1.00  0.00           C
ATOM   3152  CG  ASN A 193      95.520  26.435 142.881  1.00  0.00           C
ATOM   3153  OD1 ASN A 193      94.970  27.305 142.211  1.00  0.00           O
ATOM   3154  ND2 ASN A 193      95.860  25.245 142.341  1.00  0.00           N
ATOM   3157  C   ASN A 193      93.960  28.245 144.811  1.00  0.00           C
ATOM   3158  O   ASN A 193      92.910  28.325 144.181  1.00  0.00           O
ATOM   3159  N   VAL A 194      94.620  29.355 145.191  1.00  0.00           N
ATOM   3161  CA  VAL A 194      94.120  30.695 144.941  1.00  0.00           C
ATOM   3163  CB  VAL A 194      94.960  31.685 145.731  1.00  0.00           C
ATOM   3165  CG1 VAL A 194      96.410  31.755 145.191  1.00  0.00           C
ATOM   3169  CG2 VAL A 194      94.290  33.065 145.771  1.00  0.00           C
ATOM   3173  C   VAL A 194      94.030  31.055 143.451  1.00  0.00           C
ATOM   3174  O   VAL A 194      93.170  31.825 143.041  1.00  0.00           O
ATOM   3175  N   LEU A 195      94.900  30.475 142.591  1.00  0.00           N
ATOM   3177  CA  LEU A 195      94.820  30.715 141.151  1.00  0.00           C
ATOM   3179  CB  LEU A 195      95.970  29.965 140.451  1.00  0.00           C
ATOM   3182  CG  LEU A 195      96.060  30.105 138.911  1.00  0.00           C
ATOM   3184  CD1 LEU A 195      96.180  31.555 138.441  1.00  0.00           C
ATOM   3188  CD2 LEU A 195      97.240  29.275 138.381  1.00  0.00           C
ATOM   3192  C   LEU A 195      93.500  30.295 140.531  1.00  0.00           C
ATOM   3193  O   LEU A 195      92.860  31.045 139.801  1.00  0.00           O
ATOM   3194  N   ALA A 196      93.030  29.085 140.901  1.00  0.00           N
ATOM   3196  CA  ALA A 196      91.770  28.525 140.471  1.00  0.00           C
ATOM   3198  CB  ALA A 196      91.610  27.115 141.061  1.00  0.00           C
ATOM   3202  C   ALA A 196      90.570  29.375 140.881  1.00  0.00           C
ATOM   3203  O   ALA A 196      89.650  29.625 140.101  1.00  0.00           O
ATOM   3204  N   LEU A 197      90.570  29.895 142.131  1.00  0.00           N
ATOM   3206  CA  LEU A 197      89.520  30.775 142.621  1.00  0.00           C
ATOM   3208  CB  LEU A 197      89.780  31.155 144.101  1.00  0.00           C
ATOM   3211  CG  LEU A 197      88.660  31.975 144.761  1.00  0.00           C
ATOM   3213  CD1 LEU A 197      87.440  31.085 145.051  1.00  0.00           C
ATOM   3217  CD2 LEU A 197      89.140  32.685 146.031  1.00  0.00           C
ATOM   3221  C   LEU A 197      89.420  32.045 141.791  1.00  0.00           C
ATOM   3222  O   LEU A 197      88.340  32.475 141.381  1.00  0.00           O
ATOM   3223  N   GLU A 198      90.570  32.665 141.501  1.00  0.00           N
ATOM   3225  CA  GLU A 198      90.670  33.865 140.711  1.00  0.00           C
ATOM   3227  CB  GLU A 198      92.090  34.445 140.841  1.00  0.00           C
ATOM   3230  CG  GLU A 198      92.190  35.885 140.311  1.00  0.00           C
ATOM   3233  CD  GLU A 198      91.440  36.825 141.231  1.00  0.00           C
ATOM   3234  OE1 GLU A 198      91.740  36.805 142.451  1.00  0.00           O
ATOM   3235  OE2 GLU A 198      90.600  37.625 140.761  1.00  0.00           O
ATOM   3236  C   GLU A 198      90.290  33.705 139.241  1.00  0.00           C
ATOM   3237  O   GLU A 198      89.610  34.545 138.661  1.00  0.00           O
ATOM   3238  N   GLN A 199      90.700  32.585 138.611  1.00  0.00           N
ATOM   3240  CA  GLN A 199      90.270  32.205 137.281  1.00  0.00           C
ATOM   3242  CB  GLN A 199      90.980  30.885 136.871  1.00  0.00           C
ATOM   3245  CG  GLN A 199      92.470  31.045 136.501  1.00  0.00           C
ATOM   3248  CD  GLN A 199      93.110  29.685 136.171  1.00  0.00           C
ATOM   3249  OE1 GLN A 199      92.530  28.625 136.391  1.00  0.00           O
ATOM   3250  NE2 GLN A 199      94.340  29.695 135.611  1.00  0.00           N
ATOM   3253  C   GLN A 199      88.760  32.055 137.101  1.00  0.00           C
ATOM   3254  O   GLN A 199      88.180  32.525 136.111  1.00  0.00           O
ATOM   3255  N   ALA A 200      88.090  31.395 138.071  1.00  0.00           N
ATOM   3257  CA  ALA A 200      86.650  31.335 138.211  1.00  0.00           C
ATOM   3259  CB  ALA A 200      86.290  30.365 139.351  1.00  0.00           C
ATOM   3263  C   ALA A 200      85.990  32.695 138.431  1.00  0.00           C
ATOM   3264  O   ALA A 200      84.960  33.015 137.831  1.00  0.00           O
ATOM   3265  N   ARG A 201      86.580  33.555 139.281  1.00  0.00           N
ATOM   3267  CA  ARG A 201      86.160  34.925 139.511  1.00  0.00           C
ATOM   3269  CB  ARG A 201      87.090  35.595 140.551  1.00  0.00           C
ATOM   3272  CG  ARG A 201      86.690  37.005 141.031  1.00  0.00           C
ATOM   3275  CD  ARG A 201      86.050  37.015 142.431  1.00  0.00           C
ATOM   3278  NE  ARG A 201      86.180  38.415 142.951  1.00  0.00           N
ATOM   3280  CZ  ARG A 201      86.120  38.745 144.241  1.00  0.00           C
ATOM   3281  NH1 ARG A 201      85.930  37.925 145.251  1.00  0.00           N
ATOM   3284  NH2 ARG A 201      86.300  40.015 144.561  1.00  0.00           N
ATOM   3287  C   ARG A 201      86.190  35.765 138.251  1.00  0.00           C
ATOM   3288  O   ARG A 201      85.250  36.515 137.971  1.00  0.00           O
ATOM   3289  N   GLY A 202      87.260  35.645 137.431  1.00  0.00           N
ATOM   3291  CA  GLY A 202      87.410  36.395 136.201  1.00  0.00           C
ATOM   3294  C   GLY A 202      86.270  36.235 135.231  1.00  0.00           C
ATOM   3295  O   GLY A 202      85.730  37.215 134.701  1.00  0.00           O
ATOM   3296  N   VAL A 203      85.840  34.985 135.001  1.00  0.00           N
ATOM   3298  CA  VAL A 203      84.860  34.675 133.981  1.00  0.00           C
ATOM   3300  CB  VAL A 203      84.980  33.235 133.511  1.00  0.00           C
ATOM   3302  CG1 VAL A 203      86.360  33.105 132.851  1.00  0.00           C
ATOM   3306  CG2 VAL A 203      84.810  32.235 134.681  1.00  0.00           C
ATOM   3310  C   VAL A 203      83.430  35.035 134.331  1.00  0.00           C
ATOM   3311  O   VAL A 203      82.580  35.235 133.461  1.00  0.00           O
ATOM   3312  N   ILE A 204      83.130  35.245 135.631  1.00  0.00           N
ATOM   3314  CA  ILE A 204      81.900  35.905 136.061  1.00  0.00           C
ATOM   3316  CB  ILE A 204      81.820  35.915 137.601  1.00  0.00           C
ATOM   3318  CG2 ILE A 204      80.710  36.875 138.091  1.00  0.00           C
ATOM   3322  CG1 ILE A 204      81.600  34.475 138.121  1.00  0.00           C
ATOM   3325  CD  ILE A 204      81.650  34.355 139.651  1.00  0.00           C
ATOM   3329  C   ILE A 204      81.810  37.315 135.491  1.00  0.00           C
ATOM   3330  O   ILE A 204      80.800  37.725 134.921  1.00  0.00           O
ATOM   3331  N   GLU A 205      82.920  38.065 135.611  1.00  0.00           N
ATOM   3333  CA  GLU A 205      83.030  39.465 135.281  1.00  0.00           C
ATOM   3335  CB  GLU A 205      84.270  40.035 136.001  1.00  0.00           C
ATOM   3338  CG  GLU A 205      84.270  39.845 137.551  1.00  0.00           C
ATOM   3341  CD  GLU A 205      83.020  40.285 138.301  1.00  0.00           C
ATOM   3342  OE1 GLU A 205      82.570  41.435 138.041  1.00  0.00           O
ATOM   3343  OE2 GLU A 205      82.550  39.575 139.241  1.00  0.00           O
ATOM   3344  C   GLU A 205      83.110  39.735 133.781  1.00  0.00           C
ATOM   3345  O   GLU A 205      82.570  40.735 133.311  1.00  0.00           O
ATOM   3346  N   SER A 206      83.760  38.845 133.001  1.00  0.00           N
ATOM   3348  CA  SER A 206      83.700  38.855 131.531  1.00  0.00           C
ATOM   3350  CB  SER A 206      84.630  37.805 130.851  1.00  0.00           C
ATOM   3353  OG  SER A 206      84.310  36.455 131.181  1.00  0.00           O
ATOM   3355  C   SER A 206      82.300  38.635 131.011  1.00  0.00           C
ATOM   3356  O   SER A 206      81.800  39.355 130.141  1.00  0.00           O
ATOM   3357  N   THR A 207      81.580  37.665 131.581  1.00  0.00           N
ATOM   3359  CA  THR A 207      80.180  37.395 131.251  1.00  0.00           C
ATOM   3361  CB  THR A 207      79.660  36.105 131.841  1.00  0.00           C
ATOM   3363  OG1 THR A 207      80.480  35.035 131.401  1.00  0.00           O
ATOM   3365  CG2 THR A 207      78.240  35.795 131.331  1.00  0.00           C
ATOM   3369  C   THR A 207      79.240  38.545 131.541  1.00  0.00           C
ATOM   3370  O   THR A 207      78.390  38.885 130.711  1.00  0.00           O
ATOM   3371  N   ARG A 208      79.430  39.255 132.661  1.00  0.00           N
ATOM   3373  CA  ARG A 208      78.770  40.535 132.911  1.00  0.00           C
ATOM   3375  CB  ARG A 208      79.180  41.115 134.281  1.00  0.00           C
ATOM   3378  CG  ARG A 208      78.710  40.285 135.481  1.00  0.00           C
ATOM   3381  CD  ARG A 208      79.170  40.905 136.801  1.00  0.00           C
ATOM   3384  NE  ARG A 208      78.970  39.935 137.921  1.00  0.00           N
ATOM   3386  CZ  ARG A 208      77.800  39.645 138.461  1.00  0.00           C
ATOM   3387  NH1 ARG A 208      76.670  40.035 137.921  1.00  0.00           N
ATOM   3390  NH2 ARG A 208      77.760  38.965 139.591  1.00  0.00           N
ATOM   3393  C   ARG A 208      79.030  41.595 131.841  1.00  0.00           C
ATOM   3394  O   ARG A 208      78.110  42.305 131.431  1.00  0.00           O
ATOM   3395  N   SER A 209      80.280  41.695 131.351  1.00  0.00           N
ATOM   3397  CA  SER A 209      80.620  42.535 130.211  1.00  0.00           C
ATOM   3399  CB  SER A 209      82.150  42.615 129.971  1.00  0.00           C
ATOM   3402  OG  SER A 209      82.520  43.745 129.165  1.00  0.00           O
ATOM   3404  C   SER A 209      79.880  42.135 128.935  1.00  0.00           C
ATOM   3405  O   SER A 209      79.350  42.995 128.225  1.00  0.00           O
ATOM   3406  N   ASP A 210      79.720  40.825 128.615  1.00  0.00           N
ATOM   3408  CA  ASP A 210      78.820  40.405 127.545  1.00  0.00           C
ATOM   3410  CB  ASP A 210      78.930  38.895 127.205  1.00  0.00           C
ATOM   3413  CG  ASP A 210      78.770  38.735 125.695  1.00  0.00           C
ATOM   3414  OD1 ASP A 210      79.510  39.425 124.955  1.00  0.00           O
ATOM   3415  OD2 ASP A 210      77.940  37.915 125.225  1.00  0.00           O
ATOM   3416  C   ASP A 210      77.350  40.755 127.795  1.00  0.00           C
ATOM   3417  O   ASP A 210      76.650  41.225 126.915  1.00  0.00           O
ATOM   3418  N   ILE A 211      76.840  40.555 129.035  1.00  0.00           N
ATOM   3420  CA  ILE A 211      75.460  40.865 129.405  1.00  0.00           C
ATOM   3422  CB  ILE A 211      75.130  40.415 130.831  1.00  0.00           C
ATOM   3424  CG2 ILE A 211      73.770  40.985 131.301  1.00  0.00           C
ATOM   3428  CG1 ILE A 211      75.100  38.865 130.911  1.00  0.00           C
ATOM   3431  CD  ILE A 211      75.140  38.325 132.341  1.00  0.00           C
ATOM   3435  C   ILE A 211      75.110  42.335 129.195  1.00  0.00           C
ATOM   3436  O   ILE A 211      74.080  42.655 128.585  1.00  0.00           O
ATOM   3437  N   ALA A 212      76.010  43.265 129.585  1.00  0.00           N
ATOM   3439  CA  ALA A 212      75.900  44.675 129.255  1.00  0.00           C
ATOM   3441  CB  ALA A 212      77.100  45.445 129.831  1.00  0.00           C
ATOM   3445  C   ALA A 212      75.850  44.945 127.745  1.00  0.00           C
ATOM   3446  O   ALA A 212      75.070  45.765 127.265  1.00  0.00           O
ATOM   3447  N   LYS A 213      76.690  44.235 126.965  1.00  0.00           N
ATOM   3449  CA  LYS A 213      76.640  44.325 125.515  1.00  0.00           C
ATOM   3451  CB  LYS A 213      77.880  43.655 124.885  1.00  0.00           C
ATOM   3454  CG  LYS A 213      77.920  43.695 123.355  1.00  0.00           C
ATOM   3457  CD  LYS A 213      79.290  43.315 122.755  1.00  0.00           C
ATOM   3460  CE  LYS A 213      79.810  41.945 123.205  1.00  0.00           C
ATOM   3463  NZ  LYS A 213      78.910  40.865 122.795  1.00  0.00           N
ATOM   3467  C   LYS A 213      75.340  43.805 124.885  1.00  0.00           C
ATOM   3468  O   LYS A 213      74.690  44.495 124.115  1.00  0.00           O
ATOM   3469  N   ARG A 214      74.870  42.605 125.255  1.00  0.00           N
ATOM   3471  CA  ARG A 214      73.660  42.025 124.695  1.00  0.00           C
ATOM   3473  CB  ARG A 214      73.470  40.545 125.135  1.00  0.00           C
ATOM   3476  CG  ARG A 214      74.650  39.605 124.775  1.00  0.00           C
ATOM   3479  CD  ARG A 214      75.170  39.775 123.345  1.00  0.00           C
ATOM   3482  NE  ARG A 214      76.270  38.785 123.125  1.00  0.00           N
ATOM   3484  CZ  ARG A 214      76.640  38.375 121.925  1.00  0.00           C
ATOM   3485  NH1 ARG A 214      76.260  38.975 120.815  1.00  0.00           N
ATOM   3488  NH2 ARG A 214      77.500  37.375 121.835  1.00  0.00           N
ATOM   3491  C   ARG A 214      72.410  42.855 124.995  1.00  0.00           C
ATOM   3492  O   ARG A 214      71.530  43.035 124.155  1.00  0.00           O
ATOM   3493  N   GLN A 215      72.360  43.455 126.195  1.00  0.00           N
ATOM   3495  CA  GLN A 215      71.400  44.475 126.545  1.00  0.00           C
ATOM   3497  CB  GLN A 215      71.680  44.895 128.005  1.00  0.00           C
ATOM   3500  CG  GLN A 215      71.200  43.855 129.045  1.00  0.00           C
ATOM   3503  CD  GLN A 215      71.590  44.305 130.461  1.00  0.00           C
ATOM   3504  OE1 GLN A 215      72.160  45.375 130.671  1.00  0.00           O
ATOM   3505  NE2 GLN A 215      71.230  43.465 131.461  1.00  0.00           N
ATOM   3508  C   GLN A 215      71.400  45.725 125.655  1.00  0.00           C
ATOM   3509  O   GLN A 215      70.350  46.225 125.255  1.00  0.00           O
ATOM   3510  N   GLY A 216      72.590  46.215 125.285  1.00  0.00           N
ATOM   3512  CA  GLY A 216      72.780  47.295 124.315  1.00  0.00           C
ATOM   3515  C   GLY A 216      72.400  46.905 122.905  1.00  0.00           C
ATOM   3516  O   GLY A 216      71.760  47.685 122.185  1.00  0.00           O
ATOM   3517  N   GLU A 217      72.760  45.675 122.475  1.00  0.00           N
ATOM   3519  CA  GLU A 217      72.380  45.065 121.195  1.00  0.00           C
ATOM   3521  CB  GLU A 217      73.030  43.645 120.985  1.00  0.00           C
ATOM   3524  CG  GLU A 217      74.580  43.615 120.845  1.00  0.00           C
ATOM   3527  CD  GLU A 217      75.290  42.255 120.785  1.00  0.00           C
ATOM   3528  OE1 GLU A 217      74.620  41.185 120.815  1.00  0.00           O
ATOM   3529  OE2 GLU A 217      76.550  42.235 120.755  1.00  0.00           O
ATOM   3530  C   GLU A 217      70.860  44.965 121.055  1.00  0.00           C
ATOM   3531  O   GLU A 217      70.270  45.335 120.035  1.00  0.00           O
ATOM   3532  N   LEU A 218      70.180  44.535 122.125  1.00  0.00           N
ATOM   3534  CA  LEU A 218      68.740  44.505 122.185  1.00  0.00           C
ATOM   3536  CB  LEU A 218      68.330  43.815 123.495  1.00  0.00           C
ATOM   3539  CG  LEU A 218      66.830  43.625 123.755  1.00  0.00           C
ATOM   3541  CD1 LEU A 218      66.140  42.845 122.635  1.00  0.00           C
ATOM   3545  CD2 LEU A 218      66.670  42.905 125.095  1.00  0.00           C
ATOM   3549  C   LEU A 218      68.090  45.875 122.045  1.00  0.00           C
ATOM   3550  O   LEU A 218      67.140  46.045 121.275  1.00  0.00           O
ATOM   3551  N   ALA A 219      68.600  46.905 122.745  1.00  0.00           N
ATOM   3553  CA  ALA A 219      68.100  48.265 122.685  1.00  0.00           C
ATOM   3555  CB  ALA A 219      68.880  49.105 123.705  1.00  0.00           C
ATOM   3559  C   ALA A 219      68.190  48.895 121.295  1.00  0.00           C
ATOM   3560  O   ALA A 219      67.250  49.505 120.795  1.00  0.00           O
ATOM   3561  N   GLN A 220      69.350  48.705 120.625  1.00  0.00           N
ATOM   3563  CA  GLN A 220      69.570  49.085 119.235  1.00  0.00           C
ATOM   3565  CB  GLN A 220      71.070  48.905 118.885  1.00  0.00           C
ATOM   3568  CG  GLN A 220      72.030  49.795 119.715  1.00  0.00           C
ATOM   3571  CD  GLN A 220      73.510  49.395 119.565  1.00  0.00           C
ATOM   3572  OE1 GLN A 220      74.020  48.525 120.265  1.00  0.00           O
ATOM   3573  NE2 GLN A 220      74.240  50.075 118.655  1.00  0.00           N
ATOM   3576  C   GLN A 220      68.650  48.365 118.235  1.00  0.00           C
ATOM   3577  O   GLN A 220      68.060  49.015 117.375  1.00  0.00           O
ATOM   3578  N   ALA A 221      68.440  47.035 118.385  1.00  0.00           N
ATOM   3580  CA  ALA A 221      67.480  46.275 117.605  1.00  0.00           C
ATOM   3582  CB  ALA A 221      67.570  44.795 118.015  1.00  0.00           C
ATOM   3586  C   ALA A 221      66.040  46.765 117.775  1.00  0.00           C
ATOM   3587  O   ALA A 221      65.320  46.975 116.805  1.00  0.00           O
ATOM   3588  N   ASN A 222      65.620  47.035 119.025  1.00  0.00           N
ATOM   3590  CA  ASN A 222      64.300  47.555 119.345  1.00  0.00           C
ATOM   3592  CB  ASN A 222      64.220  47.785 120.875  1.00  0.00           C
ATOM   3595  CG  ASN A 222      64.100  46.475 121.655  1.00  0.00           C
ATOM   3596  OD1 ASN A 222      63.880  45.375 121.165  1.00  0.00           O
ATOM   3597  ND2 ASN A 222      64.190  46.615 123.005  1.00  0.00           N
ATOM   3600  C   ASN A 222      64.000  48.905 118.675  1.00  0.00           C
ATOM   3601  O   ASN A 222      62.950  49.115 118.065  1.00  0.00           O
ATOM   3602  N   ASN A 223      64.960  49.835 118.755  1.00  0.00           N
ATOM   3604  CA  ASN A 223      64.850  51.135 118.135  1.00  0.00           C
ATOM   3606  CB  ASN A 223      66.000  52.055 118.605  1.00  0.00           C
ATOM   3609  CG  ASN A 223      65.840  52.335 120.095  1.00  0.00           C
ATOM   3610  OD1 ASN A 223      64.770  52.265 120.685  1.00  0.00           O
ATOM   3611  ND2 ASN A 223      66.990  52.665 120.725  1.00  0.00           N
ATOM   3614  C   ASN A 223      64.830  51.095 116.625  1.00  0.00           C
ATOM   3615  O   ASN A 223      64.040  51.795 115.985  1.00  0.00           O
ATOM   3616  N   ALA A 224      65.710  50.255 116.015  1.00  0.00           N
ATOM   3618  CA  ALA A 224      65.740  49.985 114.595  1.00  0.00           C
ATOM   3620  CB  ALA A 224      66.920  49.035 114.285  1.00  0.00           C
ATOM   3624  C   ALA A 224      64.460  49.375 114.045  1.00  0.00           C
ATOM   3625  O   ALA A 224      63.950  49.745 112.985  1.00  0.00           O
ATOM   3626  N   LEU A 225      63.880  48.415 114.795  1.00  0.00           N
ATOM   3628  CA  LEU A 225      62.590  47.845 114.485  1.00  0.00           C
ATOM   3630  CB  LEU A 225      62.300  46.675 115.435  1.00  0.00           C
ATOM   3633  CG  LEU A 225      61.020  45.865 115.135  1.00  0.00           C
ATOM   3635  CD1 LEU A 225      60.990  45.325 113.685  1.00  0.00           C
ATOM   3639  CD2 LEU A 225      60.930  44.695 116.125  1.00  0.00           C
ATOM   3643  C   LEU A 225      61.460  48.865 114.505  1.00  0.00           C
ATOM   3644  O   LEU A 225      60.690  48.965 113.545  1.00  0.00           O
ATOM   3645  N   GLN A 226      61.380  49.725 115.545  1.00  0.00           N
ATOM   3647  CA  GLN A 226      60.420  50.825 115.605  1.00  0.00           C
ATOM   3649  CB  GLN A 226      60.500  51.595 116.955  1.00  0.00           C
ATOM   3652  CG  GLN A 226      59.960  50.735 118.115  1.00  0.00           C
ATOM   3655  CD  GLN A 226      59.770  51.465 119.435  1.00  0.00           C
ATOM   3656  OE1 GLN A 226      60.490  52.395 119.815  1.00  0.00           O
ATOM   3657  NE2 GLN A 226      58.740  51.025 120.205  1.00  0.00           N
ATOM   3660  C   GLN A 226      60.480  51.805 114.445  1.00  0.00           C
ATOM   3661  O   GLN A 226      59.450  52.255 113.935  1.00  0.00           O
ATOM   3662  N   LEU A 227      61.700  52.155 113.985  1.00  0.00           N
ATOM   3664  CA  LEU A 227      61.890  52.985 112.805  1.00  0.00           C
ATOM   3666  CB  LEU A 227      63.390  53.355 112.625  1.00  0.00           C
ATOM   3669  CG  LEU A 227      63.650  54.385 111.505  1.00  0.00           C
ATOM   3671  CD1 LEU A 227      63.030  55.755 111.815  1.00  0.00           C
ATOM   3675  CD2 LEU A 227      65.150  54.535 111.275  1.00  0.00           C
ATOM   3679  C   LEU A 227      61.340  52.385 111.515  1.00  0.00           C
ATOM   3680  O   LEU A 227      60.630  53.055 110.765  1.00  0.00           O
ATOM   3681  N   LEU A 228      61.580  51.085 111.265  1.00  0.00           N
ATOM   3683  CA  LEU A 228      61.000  50.345 110.155  1.00  0.00           C
ATOM   3685  CB  LEU A 228      61.600  48.915 110.055  1.00  0.00           C
ATOM   3688  CG  LEU A 228      63.010  48.895 109.445  1.00  0.00           C
ATOM   3690  CD1 LEU A 228      63.760  47.615 109.805  1.00  0.00           C
ATOM   3694  CD2 LEU A 228      62.980  49.085 107.925  1.00  0.00           C
ATOM   3698  C   LEU A 228      59.490  50.255 110.195  1.00  0.00           C
ATOM   3699  O   LEU A 228      58.820  50.515 109.195  1.00  0.00           O
ATOM   3700  N   LEU A 229      58.910  49.965 111.375  1.00  0.00           N
ATOM   3702  CA  LEU A 229      57.470  49.975 111.555  1.00  0.00           C
ATOM   3704  CB  LEU A 229      57.060  49.555 112.985  1.00  0.00           C
ATOM   3707  CG  LEU A 229      57.480  48.145 113.435  1.00  0.00           C
ATOM   3709  CD1 LEU A 229      57.090  47.955 114.905  1.00  0.00           C
ATOM   3713  CD2 LEU A 229      56.850  47.045 112.575  1.00  0.00           C
ATOM   3717  C   LEU A 229      56.850  51.335 111.295  1.00  0.00           C
ATOM   3718  O   LEU A 229      55.810  51.455 110.665  1.00  0.00           O
ATOM   3719  N   GLY A 230      57.490  52.405 111.785  1.00  0.00           N
ATOM   3721  CA  GLY A 230      56.910  53.735 111.835  1.00  0.00           C
ATOM   3724  C   GLY A 230      55.970  53.875 112.995  1.00  0.00           C
ATOM   3725  O   GLY A 230      55.180  54.805 113.105  1.00  0.00           O
ATOM   3726  N   SER A 231      56.050  52.945 113.955  1.00  0.00           N
ATOM   3728  CA  SER A 231      55.140  52.885 115.075  1.00  0.00           C
ATOM   3730  CB  SER A 231      53.850  52.045 114.805  1.00  0.00           C
ATOM   3733  OG  SER A 231      54.080  50.695 114.365  1.00  0.00           O
ATOM   3735  C   SER A 231      55.880  52.425 116.315  1.00  0.00           C
ATOM   3736  O   SER A 231      56.790  51.585 116.265  1.00  0.00           O
ATOM   3737  N   TYR A 232      55.530  53.025 117.465  1.00  0.00           N
ATOM   3739  CA  TYR A 232      56.340  52.995 118.655  1.00  0.00           C
ATOM   3741  CB  TYR A 232      56.860  54.415 119.055  1.00  0.00           C
ATOM   3744  CG  TYR A 232      57.710  54.975 117.935  1.00  0.00           C
ATOM   3745  CD1 TYR A 232      57.110  55.555 116.805  1.00  0.00           C
ATOM   3747  CE1 TYR A 232      57.900  55.955 115.715  1.00  0.00           C
ATOM   3749  CZ  TYR A 232      59.290  55.855 115.785  1.00  0.00           C
ATOM   3750  OH  TYR A 232      60.070  56.385 114.745  1.00  0.00           O
ATOM   3752  CD2 TYR A 232      59.110  54.915 118.005  1.00  0.00           C
ATOM   3754  CE2 TYR A 232      59.900  55.345 116.935  1.00  0.00           C
ATOM   3756  C   TYR A 232      55.460  52.435 119.755  1.00  0.00           C
ATOM   3757  O   TYR A 232      55.360  52.965 120.855  1.00  0.00           O
ATOM   3758  N   GLY A 233      54.750  51.325 119.475  1.00  0.00           N
ATOM   3760  CA  GLY A 233      53.930  50.645 120.465  1.00  0.00           C
ATOM   3763  C   GLY A 233      54.780  49.815 121.375  1.00  0.00           C
ATOM   3764  O   GLY A 233      56.000  49.945 121.435  1.00  0.00           O
ATOM   3765  N   LYS A 234      54.160  48.875 122.095  1.00  0.00           N
ATOM   3767  CA  LYS A 234      54.940  47.785 122.655  1.00  0.00           C
ATOM   3769  CB  LYS A 234      54.180  46.945 123.705  1.00  0.00           C
ATOM   3772  CG  LYS A 234      54.250  47.555 125.125  1.00  0.00           C
ATOM   3775  CD  LYS A 234      54.300  46.485 126.215  1.00  0.00           C
ATOM   3778  CE  LYS A 234      55.650  45.765 126.305  1.00  0.00           C
ATOM   3781  NZ  LYS A 234      55.510  44.545 127.125  1.00  0.00           N
ATOM   3785  C   LYS A 234      55.640  46.915 121.625  1.00  0.00           C
ATOM   3786  O   LYS A 234      55.190  46.765 120.485  1.00  0.00           O
ATOM   3787  N   LEU A 235      56.810  46.365 122.015  1.00  0.00           N
ATOM   3789  CA  LEU A 235      57.660  45.605 121.135  1.00  0.00           C
ATOM   3791  CB  LEU A 235      59.150  45.985 121.375  1.00  0.00           C
ATOM   3794  CG  LEU A 235      59.610  47.255 120.645  1.00  0.00           C
ATOM   3796  CD1 LEU A 235      60.650  48.015 121.465  1.00  0.00           C
ATOM   3800  CD2 LEU A 235      60.200  46.875 119.275  1.00  0.00           C
ATOM   3804  C   LEU A 235      57.480  44.135 121.415  1.00  0.00           C
ATOM   3805  O   LEU A 235      57.080  43.805 122.535  1.00  0.00           O
ATOM   3806  N   PRO A 236      57.770  43.215 120.485  1.00  0.00           N
ATOM   3807  CD  PRO A 236      58.120  43.535 119.105  1.00  0.00           C
ATOM   3810  CA  PRO A 236      57.980  41.805 120.785  1.00  0.00           C
ATOM   3812  CB  PRO A 236      58.650  41.235 119.525  1.00  0.00           C
ATOM   3815  CG  PRO A 236      58.210  42.175 118.415  1.00  0.00           C
ATOM   3818  C   PRO A 236      58.750  41.475 122.055  1.00  0.00           C
ATOM   3819  O   PRO A 236      59.800  42.065 122.325  1.00  0.00           O
ATOM   3820  N   GLN A 237      58.200  40.525 122.825  1.00  0.00           N
ATOM   3822  CA  GLN A 237      58.830  39.825 123.905  1.00  0.00           C
ATOM   3824  CB  GLN A 237      57.790  39.395 124.985  1.00  0.00           C
ATOM   3827  CG  GLN A 237      56.990  40.565 125.605  1.00  0.00           C
ATOM   3830  CD  GLN A 237      55.660  40.115 126.205  1.00  0.00           C
ATOM   3831  OE1 GLN A 237      54.600  40.245 125.595  1.00  0.00           O
ATOM   3832  NE2 GLN A 237      55.710  39.555 127.435  1.00  0.00           N
ATOM   3835  C   GLN A 237      59.510  38.585 123.335  1.00  0.00           C
ATOM   3836  O   GLN A 237      59.120  38.065 122.295  1.00  0.00           O
ATOM   3837  N   ALA A 238      60.570  38.085 124.015  1.00  0.00           N
ATOM   3839  CA  ALA A 238      61.300  36.895 123.625  1.00  0.00           C
ATOM   3841  CB  ALA A 238      62.430  36.595 124.625  1.00  0.00           C
ATOM   3845  C   ALA A 238      60.440  35.645 123.485  1.00  0.00           C
ATOM   3846  O   ALA A 238      59.520  35.395 124.265  1.00  0.00           O
ATOM   3847  N   GLN A 239      60.710  34.825 122.455  1.00  0.00           N
ATOM   3849  CA  GLN A 239      59.960  33.615 122.225  1.00  0.00           C
ATOM   3851  CB  GLN A 239      58.750  33.765 121.255  1.00  0.00           C
ATOM   3854  CG  GLN A 239      59.080  34.135 119.785  1.00  0.00           C
ATOM   3857  CD  GLN A 239      57.890  33.825 118.865  1.00  0.00           C
ATOM   3858  OE1 GLN A 239      57.410  32.685 118.805  1.00  0.00           O
ATOM   3859  NE2 GLN A 239      57.410  34.835 118.115  1.00  0.00           N
ATOM   3862  C   GLN A 239      60.980  32.685 121.625  1.00  0.00           C
ATOM   3863  O   GLN A 239      62.020  33.145 121.175  1.00  0.00           O
ATOM   3864  N   THR A 240      60.740  31.365 121.625  1.00  0.00           N
ATOM   3866  CA  THR A 240      61.560  30.435 120.845  1.00  0.00           C
ATOM   3868  CB  THR A 240      61.240  28.985 121.185  1.00  0.00           C
ATOM   3870  OG1 THR A 240      62.100  28.065 120.535  1.00  0.00           O
ATOM   3872  CG2 THR A 240      59.790  28.625 120.805  1.00  0.00           C
ATOM   3876  C   THR A 240      61.520  30.715 119.335  1.00  0.00           C
ATOM   3877  O   THR A 240      60.480  31.065 118.785  1.00  0.00           O
ATOM   3878  N   VAL A 241      62.670  30.585 118.655  1.00  0.00           N
ATOM   3880  CA  VAL A 241      62.800  30.855 117.225  1.00  0.00           C
ATOM   3882  CB  VAL A 241      63.170  32.315 116.955  1.00  0.00           C
ATOM   3884  CG1 VAL A 241      64.160  32.535 115.785  1.00  0.00           C
ATOM   3888  CG2 VAL A 241      61.870  33.095 116.665  1.00  0.00           C
ATOM   3892  C   VAL A 241      63.780  29.865 116.605  1.00  0.00           C
ATOM   3893  O   VAL A 241      64.920  29.675 117.045  1.00  0.00           O
ATOM   3894  N   ASN A 242      63.370  29.175 115.525  1.00  0.00           N
ATOM   3896  CA  ASN A 242      64.080  28.005 115.035  1.00  0.00           C
ATOM   3898  CB  ASN A 242      63.590  26.705 115.735  1.00  0.00           C
ATOM   3901  CG  ASN A 242      62.080  26.505 115.595  1.00  0.00           C
ATOM   3902  OD1 ASN A 242      61.460  26.985 114.645  1.00  0.00           O
ATOM   3903  ND2 ASN A 242      61.440  25.835 116.575  1.00  0.00           N
ATOM   3906  C   ASN A 242      63.970  27.955 113.525  1.00  0.00           C
ATOM   3907  O   ASN A 242      63.500  28.895 112.885  1.00  0.00           O
ATOM   3908  N   SER A 243      64.430  26.875 112.875  1.00  0.00           N
ATOM   3910  CA  SER A 243      64.450  26.795 111.425  1.00  0.00           C
ATOM   3912  CB  SER A 243      65.400  25.675 110.955  1.00  0.00           C
ATOM   3915  OG  SER A 243      65.480  24.575 111.865  1.00  0.00           O
ATOM   3917  C   SER A 243      63.090  26.665 110.755  1.00  0.00           C
ATOM   3918  O   SER A 243      62.990  26.905 109.545  1.00  0.00           O
ATOM   3919  N   ASP A 244      62.040  26.335 111.515  1.00  0.00           N
ATOM   3921  CA  ASP A 244      60.700  26.165 110.995  1.00  0.00           C
ATOM   3923  CB  ASP A 244      60.080  24.875 111.625  1.00  0.00           C
ATOM   3926  CG  ASP A 244      60.780  23.565 111.225  1.00  0.00           C
ATOM   3927  OD1 ASP A 244      61.890  23.565 110.625  1.00  0.00           O
ATOM   3928  OD2 ASP A 244      60.280  22.505 111.665  1.00  0.00           O
ATOM   3929  C   ASP A 244      59.870  27.435 111.255  1.00  0.00           C
ATOM   3930  O   ASP A 244      58.670  27.475 110.995  1.00  0.00           O
ATOM   3931  N   SER A 245      60.490  28.565 111.685  1.00  0.00           N
ATOM   3933  CA  SER A 245      59.870  29.895 111.705  1.00  0.00           C
ATOM   3935  CB  SER A 245      60.700  30.935 112.505  1.00  0.00           C
ATOM   3938  OG  SER A 245      60.780  30.585 113.885  1.00  0.00           O
ATOM   3940  C   SER A 245      59.690  30.485 110.315  1.00  0.00           C
ATOM   3941  O   SER A 245      58.860  31.375 110.095  1.00  0.00           O
ATOM   3942  N   LEU A 246      60.470  29.995 109.345  1.00  0.00           N
ATOM   3944  CA  LEU A 246      60.370  30.295 107.945  1.00  0.00           C
ATOM   3946  CB  LEU A 246      61.720  30.765 107.335  1.00  0.00           C
ATOM   3949  CG  LEU A 246      62.070  32.245 107.575  1.00  0.00           C
ATOM   3951  CD1 LEU A 246      61.820  32.715 109.005  1.00  0.00           C
ATOM   3955  CD2 LEU A 246      63.530  32.515 107.225  1.00  0.00           C
ATOM   3959  C   LEU A 246      60.040  28.975 107.305  1.00  0.00           C
ATOM   3960  O   LEU A 246      60.550  27.935 107.705  1.00  0.00           O
ATOM   3961  N   GLN A 247      59.180  28.985 106.285  1.00  0.00           N
ATOM   3963  CA  GLN A 247      58.810  27.785 105.595  1.00  0.00           C
ATOM   3965  CB  GLN A 247      57.520  28.055 104.785  1.00  0.00           C
ATOM   3968  CG  GLN A 247      56.970  26.805 104.055  1.00  0.00           C
ATOM   3971  CD  GLN A 247      55.550  27.045 103.555  1.00  0.00           C
ATOM   3972  OE1 GLN A 247      54.600  27.145 104.335  1.00  0.00           O
ATOM   3973  NE2 GLN A 247      55.410  27.155 102.215  1.00  0.00           N
ATOM   3976  C   GLN A 247      59.920  27.255 104.695  1.00  0.00           C
ATOM   3977  O   GLN A 247      59.940  26.065 104.365  1.00  0.00           O
ATOM   3978  N   SER A 248      60.880  28.125 104.305  1.00  0.00           N
ATOM   3980  CA  SER A 248      62.080  27.795 103.535  1.00  0.00           C
ATOM   3982  CB  SER A 248      63.030  26.775 104.245  1.00  0.00           C
ATOM   3985  OG  SER A 248      64.150  26.375 103.435  1.00  0.00           O
ATOM   3987  C   SER A 248      61.770  27.435 102.095  1.00  0.00           C
ATOM   3988  O   SER A 248      61.080  26.465 101.785  1.00  0.00           O
ATOM   3989  N   VAL A 249      62.250  28.235 101.125  1.00  0.00           N
ATOM   3991  CA  VAL A 249      61.940  27.955  99.725  1.00  0.00           C
ATOM   3993  CB  VAL A 249      62.280  29.085  98.765  1.00  0.00           C
ATOM   3995  CG1 VAL A 249      61.390  30.305  99.025  1.00  0.00           C
ATOM   3999  CG2 VAL A 249      63.740  29.475  98.915  1.00  0.00           C
ATOM   4003  C   VAL A 249      62.530  26.625  99.235  1.00  0.00           C
ATOM   4004  O   VAL A 249      63.660  26.245  99.525  1.00  0.00           O
ATOM   4005  N   LYS A 250      61.740  25.905  98.435  1.00  0.00           N
ATOM   4007  CA  LYS A 250      62.160  24.675  97.825  1.00  0.00           C
ATOM   4009  CB  LYS A 250      61.200  23.515  98.155  1.00  0.00           C
ATOM   4012  CG  LYS A 250      61.130  23.255  99.665  1.00  0.00           C
ATOM   4015  CD  LYS A 250      60.280  22.025  99.985  1.00  0.00           C
ATOM   4018  CE  LYS A 250      60.240  21.715 101.485  1.00  0.00           C
ATOM   4021  NZ  LYS A 250      59.570  20.425 101.675  1.00  0.00           N
ATOM   4025  C   LYS A 250      62.170  24.975  96.355  1.00  0.00           C
ATOM   4026  O   LYS A 250      61.240  25.595  95.855  1.00  0.00           O
ATOM   4027  N   LEU A 251      63.270  24.625  95.685  1.00  0.00           N
ATOM   4029  CA  LEU A 251      63.520  25.005  94.315  1.00  0.00           C
ATOM   4031  CB  LEU A 251      64.840  25.795  94.115  1.00  0.00           C
ATOM   4034  CG  LEU A 251      64.980  26.985  95.075  1.00  0.00           C
ATOM   4036  CD1 LEU A 251      66.290  27.755  94.935  1.00  0.00           C
ATOM   4040  CD2 LEU A 251      63.880  27.995  94.925  1.00  0.00           C
ATOM   4044  C   LEU A 251      63.620  23.725  93.535  1.00  0.00           C
ATOM   4045  O   LEU A 251      64.250  22.775  94.015  1.00  0.00           O
ATOM   4046  N   PRO A 252      63.050  23.615  92.355  1.00  0.00           N
ATOM   4047  CD  PRO A 252      62.100  24.585  91.815  1.00  0.00           C
ATOM   4050  CA  PRO A 252      63.580  22.745  91.315  1.00  0.00           C
ATOM   4052  CB  PRO A 252      62.800  23.165  90.055  1.00  0.00           C
ATOM   4055  CG  PRO A 252      61.560  23.895  90.585  1.00  0.00           C
ATOM   4058  C   PRO A 252      65.090  22.805  91.135  1.00  0.00           C
ATOM   4059  O   PRO A 252      65.700  23.865  91.305  1.00  0.00           O
ATOM   4060  N   ALA A 253      65.730  21.675  90.785  1.00  0.00           N
ATOM   4062  CA  ALA A 253      67.160  21.595  90.575  1.00  0.00           C
ATOM   4064  CB  ALA A 253      67.480  20.155  90.155  1.00  0.00           C
ATOM   4068  C   ALA A 253      67.680  22.515  89.485  1.00  0.00           C
ATOM   4069  O   ALA A 253      68.700  23.195  89.635  1.00  0.00           O
ATOM   4070  N   GLY A 254      66.960  22.535  88.345  1.00  0.00           N
ATOM   4072  CA  GLY A 254      67.330  23.275  87.155  1.00  0.00           C
ATOM   4075  C   GLY A 254      66.540  24.525  87.055  1.00  0.00           C
ATOM   4076  O   GLY A 254      66.000  24.835  86.005  1.00  0.00           O
ATOM   4077  N   LEU A 255      66.450  25.265  88.175  1.00  0.00           N
ATOM   4079  CA  LEU A 255      65.710  26.515  88.205  1.00  0.00           C
ATOM   4081  CB  LEU A 255      65.640  27.105  89.625  1.00  0.00           C
ATOM   4084  CG  LEU A 255      64.870  28.445  89.735  1.00  0.00           C
ATOM   4086  CD1 LEU A 255      63.420  28.355  89.215  1.00  0.00           C
ATOM   4090  CD2 LEU A 255      64.870  28.965  91.175  1.00  0.00           C
ATOM   4094  C   LEU A 255      66.230  27.535  87.185  1.00  0.00           C
ATOM   4095  O   LEU A 255      67.380  27.975  87.225  1.00  0.00           O
ATOM   4096  N   SER A 256      65.360  27.855  86.215  1.00  0.00           N
ATOM   4098  CA  SER A 256      65.570  28.865  85.215  1.00  0.00           C
ATOM   4100  CB  SER A 256      64.380  28.875  84.225  1.00  0.00           C
ATOM   4103  OG  SER A 256      64.510  29.865  83.205  1.00  0.00           O
ATOM   4105  C   SER A 256      65.750  30.255  85.815  1.00  0.00           C
ATOM   4106  O   SER A 256      65.110  30.615  86.795  1.00  0.00           O
ATOM   4107  N   SER A 257      66.590  31.095  85.175  1.00  0.00           N
ATOM   4109  CA  SER A 257      66.920  32.425  85.665  1.00  0.00           C
ATOM   4111  CB  SER A 257      68.330  32.855  85.205  1.00  0.00           C
ATOM   4114  OG  SER A 257      69.280  31.875  85.575  1.00  0.00           O
ATOM   4116  C   SER A 257      65.930  33.455  85.135  1.00  0.00           C
ATOM   4117  O   SER A 257      66.020  34.645  85.415  1.00  0.00           O
ATOM   4118  N   GLN A 258      64.890  32.985  84.425  1.00  0.00           N
ATOM   4120  CA  GLN A 258      63.760  33.745  83.945  1.00  0.00           C
ATOM   4122  CB  GLN A 258      62.910  32.855  82.985  1.00  0.00           C
ATOM   4125  CG  GLN A 258      62.180  33.565  81.805  1.00  0.00           C
ATOM   4128  CD  GLN A 258      63.110  34.145  80.715  1.00  0.00           C
ATOM   4129  OE1 GLN A 258      64.300  34.415  80.895  1.00  0.00           O
ATOM   4130  NE2 GLN A 258      62.540  34.315  79.495  1.00  0.00           N
ATOM   4133  C   GLN A 258      62.890  34.165  85.125  1.00  0.00           C
ATOM   4134  O   GLN A 258      62.110  35.115  85.015  1.00  0.00           O
ATOM   4135  N   ILE A 259      63.070  33.525  86.305  1.00  0.00           N
ATOM   4137  CA  ILE A 259      62.460  33.875  87.585  1.00  0.00           C
ATOM   4139  CB  ILE A 259      62.840  32.895  88.705  1.00  0.00           C
ATOM   4141  CG2 ILE A 259      64.330  32.985  89.095  1.00  0.00           C
ATOM   4145  CG1 ILE A 259      61.960  33.055  89.965  1.00  0.00           C
ATOM   4148  CD  ILE A 259      60.510  32.645  89.745  1.00  0.00           C
ATOM   4152  C   ILE A 259      62.750  35.325  87.955  1.00  0.00           C
ATOM   4153  O   ILE A 259      61.880  36.075  88.395  1.00  0.00           O
ATOM   4154  N   LEU A 260      63.980  35.785  87.645  1.00  0.00           N
ATOM   4156  CA  LEU A 260      64.440  37.135  87.835  1.00  0.00           C
ATOM   4158  CB  LEU A 260      65.930  37.285  87.415  1.00  0.00           C
ATOM   4161  CG  LEU A 260      66.910  36.285  88.075  1.00  0.00           C
ATOM   4163  CD1 LEU A 260      68.320  36.465  87.505  1.00  0.00           C
ATOM   4167  CD2 LEU A 260      66.930  36.405  89.605  1.00  0.00           C
ATOM   4171  C   LEU A 260      63.620  38.155  87.075  1.00  0.00           C
ATOM   4172  O   LEU A 260      63.490  39.305  87.495  1.00  0.00           O
ATOM   4173  N   LEU A 261      62.980  37.765  85.945  1.00  0.00           N
ATOM   4175  CA  LEU A 261      62.170  38.655  85.135  1.00  0.00           C
ATOM   4177  CB  LEU A 261      62.110  38.225  83.635  1.00  0.00           C
ATOM   4180  CG  LEU A 261      63.440  37.885  82.935  1.00  0.00           C
ATOM   4182  CD1 LEU A 261      63.140  37.545  81.465  1.00  0.00           C
ATOM   4186  CD2 LEU A 261      64.470  39.015  83.015  1.00  0.00           C
ATOM   4190  C   LEU A 261      60.720  38.695  85.615  1.00  0.00           C
ATOM   4191  O   LEU A 261      59.840  39.155  84.895  1.00  0.00           O
ATOM   4192  N   GLN A 262      60.430  38.255  86.855  1.00  0.00           N
ATOM   4194  CA  GLN A 262      59.200  38.625  87.535  1.00  0.00           C
ATOM   4196  CB  GLN A 262      58.450  37.375  88.005  1.00  0.00           C
ATOM   4199  CG  GLN A 262      57.880  36.515  86.855  1.00  0.00           C
ATOM   4202  CD  GLN A 262      56.680  37.135  86.145  1.00  0.00           C
ATOM   4203  OE1 GLN A 262      55.870  37.855  86.725  1.00  0.00           O
ATOM   4204  NE2 GLN A 262      56.560  36.825  84.825  1.00  0.00           N
ATOM   4207  C   GLN A 262      59.410  39.555  88.725  1.00  0.00           C
ATOM   4208  O   GLN A 262      58.450  40.085  89.265  1.00  0.00           O
ATOM   4209  N   ARG A 263      60.680  39.825  89.105  1.00  0.00           N
ATOM   4211  CA  ARG A 263      61.040  40.825  90.095  1.00  0.00           C
ATOM   4213  CB  ARG A 263      62.570  41.015  90.245  1.00  0.00           C
ATOM   4216  CG  ARG A 263      63.400  39.965  90.985  1.00  0.00           C
ATOM   4219  CD  ARG A 263      64.810  40.565  91.125  1.00  0.00           C
ATOM   4222  NE  ARG A 263      65.720  39.745  91.985  1.00  0.00           N
ATOM   4224  CZ  ARG A 263      66.700  40.315  92.685  1.00  0.00           C
ATOM   4225  NH1 ARG A 263      66.980  41.605  92.675  1.00  0.00           N
ATOM   4228  NH2 ARG A 263      67.450  39.575  93.465  1.00  0.00           N
ATOM   4231  C   ARG A 263      60.510  42.225  89.765  1.00  0.00           C
ATOM   4232  O   ARG A 263      60.420  42.565  88.575  1.00  0.00           O
ATOM   4233  N   PRO A 264      60.230  43.105  90.715  1.00  0.00           N
ATOM   4234  CD  PRO A 264      59.920  42.765  92.105  1.00  0.00           C
ATOM   4237  CA  PRO A 264      59.810  44.465  90.365  1.00  0.00           C
ATOM   4239  CB  PRO A 264      59.360  45.065  91.695  1.00  0.00           C
ATOM   4242  CG  PRO A 264      58.950  43.865  92.535  1.00  0.00           C
ATOM   4245  C   PRO A 264      60.930  45.305  89.765  1.00  0.00           C
ATOM   4246  O   PRO A 264      60.650  46.085  88.865  1.00  0.00           O
ATOM   4247  N   ASP A 265      62.180  45.195  90.245  1.00  0.00           N
ATOM   4249  CA  ASP A 265      63.310  45.985  89.765  1.00  0.00           C
ATOM   4251  CB  ASP A 265      64.530  45.835  90.725  1.00  0.00           C
ATOM   4254  CG  ASP A 265      65.020  44.425  91.005  1.00  0.00           C
ATOM   4255  OD1 ASP A 265      64.660  43.485  90.265  1.00  0.00           O
ATOM   4256  OD2 ASP A 265      65.830  44.255  91.965  1.00  0.00           O
ATOM   4257  C   ASP A 265      63.650  45.775  88.285  1.00  0.00           C
ATOM   4258  O   ASP A 265      63.860  46.725  87.515  1.00  0.00           O
ATOM   4259  N   ILE A 266      63.660  44.515  87.815  1.00  0.00           N
ATOM   4261  CA  ILE A 266      63.760  44.165  86.415  1.00  0.00           C
ATOM   4263  CB  ILE A 266      64.040  42.665  86.195  1.00  0.00           C
ATOM   4265  CG2 ILE A 266      64.450  42.425  84.725  1.00  0.00           C
ATOM   4269  CG1 ILE A 266      65.070  42.035  87.175  1.00  0.00           C
ATOM   4272  CD  ILE A 266      66.400  42.755  87.295  1.00  0.00           C
ATOM   4276  C   ILE A 266      62.580  44.655  85.565  1.00  0.00           C
ATOM   4277  O   ILE A 266      62.770  45.115  84.435  1.00  0.00           O
ATOM   4278  N   MET A 267      61.320  44.615  86.075  1.00  0.00           N
ATOM   4280  CA  MET A 267      60.180  45.265  85.425  1.00  0.00           C
ATOM   4282  CB  MET A 267      58.790  44.955  86.055  1.00  0.00           C
ATOM   4285  CG  MET A 267      58.330  43.495  85.925  1.00  0.00           C
ATOM   4288  SD  MET A 267      56.640  43.225  86.485  1.00  0.00           S
ATOM   4289  CE  MET A 267      56.740  41.435  86.255  1.00  0.00           C
ATOM   4293  C   MET A 267      60.310  46.765  85.325  1.00  0.00           C
ATOM   4294  O   MET A 267      60.050  47.355  84.285  1.00  0.00           O
ATOM   4295  N   GLU A 268      60.780  47.425  86.405  1.00  0.00           N
ATOM   4297  CA  GLU A 268      61.090  48.835  86.415  1.00  0.00           C
ATOM   4299  CB  GLU A 268      61.610  49.245  87.825  1.00  0.00           C
ATOM   4302  CG  GLU A 268      62.240  50.655  87.945  1.00  0.00           C
ATOM   4305  CD  GLU A 268      62.970  50.895  89.255  1.00  0.00           C
ATOM   4306  OE1 GLU A 268      63.170  49.955  90.055  1.00  0.00           O
ATOM   4307  OE2 GLU A 268      63.410  52.065  89.425  1.00  0.00           O
ATOM   4308  C   GLU A 268      62.090  49.225  85.355  1.00  0.00           C
ATOM   4309  O   GLU A 268      61.880  50.175  84.585  1.00  0.00           O
ATOM   4310  N   ALA A 269      63.180  48.445  85.215  1.00  0.00           N
ATOM   4312  CA  ALA A 269      64.130  48.565  84.125  1.00  0.00           C
ATOM   4314  CB  ALA A 269      65.310  47.605  84.345  1.00  0.00           C
ATOM   4318  C   ALA A 269      63.520  48.365  82.735  1.00  0.00           C
ATOM   4319  O   ALA A 269      63.820  49.125  81.815  1.00  0.00           O
ATOM   4320  N   GLU A 270      62.640  47.355  82.585  1.00  0.00           N
ATOM   4322  CA  GLU A 270      61.900  47.115  81.355  1.00  0.00           C
ATOM   4324  CB  GLU A 270      61.100  45.785  81.465  1.00  0.00           C
ATOM   4327  CG  GLU A 270      60.340  45.375  80.165  1.00  0.00           C
ATOM   4330  CD  GLU A 270      60.170  43.865  80.045  1.00  0.00           C
ATOM   4331  OE1 GLU A 270      59.630  43.235  80.995  1.00  0.00           O
ATOM   4332  OE2 GLU A 270      60.570  43.305  78.995  1.00  0.00           O
ATOM   4333  C   GLU A 270      60.970  48.245  80.915  1.00  0.00           C
ATOM   4334  O   GLU A 270      60.960  48.655  79.755  1.00  0.00           O
ATOM   4335  N   HIS A 271      60.170  48.815  81.845  1.00  0.00           N
ATOM   4337  CA  HIS A 271      59.360  50.005  81.585  1.00  0.00           C
ATOM   4339  CB  HIS A 271      58.390  50.325  82.745  1.00  0.00           C
ATOM   4342  ND1 HIS A 271      57.280  48.605  84.145  1.00  0.00           N
ATOM   4343  CG  HIS A 271      57.340  49.295  82.955  1.00  0.00           C
ATOM   4344  CE1 HIS A 271      56.220  47.835  84.075  1.00  0.00           C
ATOM   4346  NE2 HIS A 271      55.590  47.985  82.885  1.00  0.00           N
ATOM   4348  CD2 HIS A 271      56.280  48.935  82.175  1.00  0.00           C
ATOM   4350  C   HIS A 271      60.180  51.245  81.265  1.00  0.00           C
ATOM   4351  O   HIS A 271      59.840  52.035  80.395  1.00  0.00           O
ATOM   4352  N   ALA A 272      61.310  51.455  81.955  1.00  0.00           N
ATOM   4354  CA  ALA A 272      62.240  52.525  81.635  1.00  0.00           C
ATOM   4356  CB  ALA A 272      63.340  52.585  82.695  1.00  0.00           C
ATOM   4360  C   ALA A 272      62.870  52.435  80.255  1.00  0.00           C
ATOM   4361  O   ALA A 272      63.040  53.455  79.585  1.00  0.00           O
ATOM   4362  N   LEU A 273      63.210  51.225  79.785  1.00  0.00           N
ATOM   4364  CA  LEU A 273      63.580  51.005  78.385  1.00  0.00           C
ATOM   4366  CB  LEU A 273      63.990  49.535  78.115  1.00  0.00           C
ATOM   4369  CG  LEU A 273      64.470  49.225  76.665  1.00  0.00           C
ATOM   4371  CD1 LEU A 273      65.600  50.155  76.195  1.00  0.00           C
ATOM   4375  CD2 LEU A 273      64.950  47.785  76.535  1.00  0.00           C
ATOM   4379  C   LEU A 273      62.490  51.465  77.435  1.00  0.00           C
ATOM   4380  O   LEU A 273      62.740  52.345  76.625  1.00  0.00           O
ATOM   4381  N   MET A 274      61.220  51.055  77.615  1.00  0.00           N
ATOM   4383  CA  MET A 274      60.120  51.555  76.805  1.00  0.00           C
ATOM   4385  CB  MET A 274      58.790  50.895  77.205  1.00  0.00           C
ATOM   4388  CG  MET A 274      58.730  49.385  76.945  1.00  0.00           C
ATOM   4391  SD  MET A 274      57.140  48.685  77.445  1.00  0.00           S
ATOM   4392  CE  MET A 274      57.670  46.975  77.155  1.00  0.00           C
ATOM   4396  C   MET A 274      59.930  53.075  76.825  1.00  0.00           C
ATOM   4397  O   MET A 274      59.610  53.685  75.805  1.00  0.00           O
ATOM   4398  N   ALA A 275      60.140  53.745  77.975  1.00  0.00           N
ATOM   4400  CA  ALA A 275      60.240  55.195  78.025  1.00  0.00           C
ATOM   4402  CB  ALA A 275      60.430  55.665  79.485  1.00  0.00           C
ATOM   4406  C   ALA A 275      61.370  55.775  77.155  1.00  0.00           C
ATOM   4407  O   ALA A 275      61.190  56.745  76.415  1.00  0.00           O
ATOM   4408  N   ALA A 276      62.570  55.175  77.195  1.00  0.00           N
ATOM   4410  CA  ALA A 276      63.680  55.545  76.345  1.00  0.00           C
ATOM   4412  CB  ALA A 276      64.950  54.805  76.795  1.00  0.00           C
ATOM   4416  C   ALA A 276      63.460  55.355  74.855  1.00  0.00           C
ATOM   4417  O   ALA A 276      63.810  56.215  74.035  1.00  0.00           O
ATOM   4418  N   ASN A 277      62.800  54.255  74.465  1.00  0.00           N
ATOM   4420  CA  ASN A 277      62.240  54.045  73.155  1.00  0.00           C
ATOM   4422  CB  ASN A 277      61.670  52.615  73.075  1.00  0.00           C
ATOM   4425  CG  ASN A 277      62.840  51.635  73.215  1.00  0.00           C
ATOM   4426  OD1 ASN A 277      63.210  51.185  74.285  1.00  0.00           O
ATOM   4427  ND2 ASN A 277      63.470  51.295  72.065  1.00  0.00           N
ATOM   4430  C   ASN A 277      61.200  55.095  72.725  1.00  0.00           C
ATOM   4431  O   ASN A 277      61.140  55.475  71.555  1.00  0.00           O
ATOM   4432  N   ALA A 278      60.360  55.595  73.635  1.00  0.00           N
ATOM   4434  CA  ALA A 278      59.400  56.655  73.405  1.00  0.00           C
ATOM   4436  CB  ALA A 278      58.370  56.605  74.535  1.00  0.00           C
ATOM   4440  C   ALA A 278      60.000  58.035  73.205  1.00  0.00           C
ATOM   4441  O   ALA A 278      59.530  58.845  72.405  1.00  0.00           O
ATOM   4442  N   ASN A 279      61.120  58.325  73.885  1.00  0.00           N
ATOM   4444  CA  ASN A 279      61.860  59.555  73.675  1.00  0.00           C
ATOM   4446  CB  ASN A 279      62.830  59.805  74.855  1.00  0.00           C
ATOM   4449  CG  ASN A 279      62.040  60.175  76.105  1.00  0.00           C
ATOM   4450  OD1 ASN A 279      61.080  60.955  76.025  1.00  0.00           O
ATOM   4451  ND2 ASN A 279      62.450  59.685  77.295  1.00  0.00           N
ATOM   4454  C   ASN A 279      62.580  59.595  72.315  1.00  0.00           C
ATOM   4455  O   ASN A 279      62.670  60.655  71.695  1.00  0.00           O
ATOM   4456  N   ILE A 280      63.000  58.435  71.745  1.00  0.00           N
ATOM   4458  CA  ILE A 280      63.390  58.295  70.325  1.00  0.00           C
ATOM   4460  CB  ILE A 280      63.860  56.875  69.975  1.00  0.00           C
ATOM   4462  CG2 ILE A 280      64.050  56.685  68.445  1.00  0.00           C
ATOM   4466  CG1 ILE A 280      65.140  56.515  70.755  1.00  0.00           C
ATOM   4469  CD  ILE A 280      65.530  55.035  70.605  1.00  0.00           C
ATOM   4473  C   ILE A 280      62.230  58.685  69.435  1.00  0.00           C
ATOM   4474  O   ILE A 280      62.350  59.405  68.445  1.00  0.00           O
ATOM   4475  N   GLY A 281      61.030  58.235  69.855  1.00  0.00           N
ATOM   4477  CA  GLY A 281      59.710  58.565  69.325  1.00  0.00           C
ATOM   4480  C   GLY A 281      59.410  60.035  69.215  1.00  0.00           C
ATOM   4481  O   GLY A 281      58.700  60.465  68.315  1.00  0.00           O
ATOM   4482  N   ALA A 282      59.920  60.865  70.135  1.00  0.00           N
ATOM   4484  CA  ALA A 282      59.760  62.305  70.085  1.00  0.00           C
ATOM   4486  CB  ALA A 282      59.550  62.795  71.525  1.00  0.00           C
ATOM   4490  C   ALA A 282      60.950  63.025  69.445  1.00  0.00           C
ATOM   4491  O   ALA A 282      60.840  64.195  69.085  1.00  0.00           O
ATOM   4492  N   ALA A 283      62.090  62.335  69.235  1.00  0.00           N
ATOM   4494  CA  ALA A 283      63.330  62.935  68.775  1.00  0.00           C
ATOM   4496  CB  ALA A 283      64.510  62.215  69.445  1.00  0.00           C
ATOM   4500  C   ALA A 283      63.510  62.905  67.255  1.00  0.00           C
ATOM   4501  O   ALA A 283      63.930  63.875  66.645  1.00  0.00           O
ATOM   4502  N   ARG A 284      63.120  61.815  66.555  1.00  0.00           N
ATOM   4504  CA  ARG A 284      63.160  61.855  65.095  1.00  0.00           C
ATOM   4506  CB  ARG A 284      63.140  60.435  64.455  1.00  0.00           C
ATOM   4509  CG  ARG A 284      64.140  59.385  64.995  1.00  0.00           C
ATOM   4512  CD  ARG A 284      63.970  57.945  64.425  1.00  0.00           C
ATOM   4515  NE  ARG A 284      65.050  57.005  64.915  1.00  0.00           N
ATOM   4517  CZ  ARG A 284      64.990  55.685  64.725  1.00  0.00           C
ATOM   4518  NH1 ARG A 284      64.030  55.105  64.045  1.00  0.00           N
ATOM   4521  NH2 ARG A 284      65.920  54.915  65.245  1.00  0.00           N
ATOM   4524  C   ARG A 284      61.980  62.725  64.595  1.00  0.00           C
ATOM   4525  O   ARG A 284      62.000  63.315  63.515  1.00  0.00           O
ATOM   4526  N   ALA A 285      60.930  62.925  65.425  1.00  0.00           N
ATOM   4528  CA  ALA A 285      59.710  63.645  65.085  1.00  0.00           C
ATOM   4530  CB  ALA A 285      58.610  63.325  66.115  1.00  0.00           C
ATOM   4534  C   ALA A 285      59.910  65.145  64.945  1.00  0.00           C
ATOM   4535  O   ALA A 285      59.080  65.855  64.365  1.00  0.00           O
ATOM   4536  N   ALA A 286      61.040  65.675  65.435  1.00  0.00           N
ATOM   4538  CA  ALA A 286      61.410  67.055  65.325  1.00  0.00           C
ATOM   4540  CB  ALA A 286      62.470  67.275  66.405  1.00  0.00           C
ATOM   4544  C   ALA A 286      62.020  67.455  63.975  1.00  0.00           C
ATOM   4545  O   ALA A 286      62.140  68.645  63.685  1.00  0.00           O
ATOM   4546  N   PHE A 287      62.410  66.465  63.145  1.00  0.00           N
ATOM   4548  CA  PHE A 287      63.030  66.665  61.835  1.00  0.00           C
ATOM   4550  CB  PHE A 287      63.720  65.375  61.345  1.00  0.00           C
ATOM   4553  CG  PHE A 287      65.090  65.205  61.865  1.00  0.00           C
ATOM   4554  CD1 PHE A 287      65.300  64.505  63.055  1.00  0.00           C
ATOM   4556  CE1 PHE A 287      66.580  64.065  63.395  1.00  0.00           C
ATOM   4558  CZ  PHE A 287      67.650  64.325  62.535  1.00  0.00           C
ATOM   4560  CD2 PHE A 287      66.180  65.525  61.045  1.00  0.00           C
ATOM   4562  CE2 PHE A 287      67.470  65.085  61.365  1.00  0.00           C
ATOM   4564  C   PHE A 287      62.090  67.055  60.725  1.00  0.00           C
ATOM   4565  O   PHE A 287      62.530  67.535  59.685  1.00  0.00           O
ATOM   4566  N   PHE A 288      60.790  66.815  60.885  1.00  0.00           N
ATOM   4568  CA  PHE A 288      59.830  66.815  59.815  1.00  0.00           C
ATOM   4570  CB  PHE A 288      59.420  65.365  59.415  1.00  0.00           C
ATOM   4573  CG  PHE A 288      60.470  64.575  58.665  1.00  0.00           C
ATOM   4574  CD1 PHE A 288      61.500  63.935  59.365  1.00  0.00           C
ATOM   4576  CE1 PHE A 288      62.350  63.015  58.755  1.00  0.00           C
ATOM   4578  CZ  PHE A 288      62.170  62.695  57.405  1.00  0.00           C
ATOM   4580  CD2 PHE A 288      60.320  64.255  57.295  1.00  0.00           C
ATOM   4582  CE2 PHE A 288      61.150  63.315  56.675  1.00  0.00           C
ATOM   4584  C   PHE A 288      58.620  67.595  60.285  1.00  0.00           C
ATOM   4585  O   PHE A 288      58.520  67.855  61.485  1.00  0.00           O
ATOM   4586  N   PRO A 289      57.710  68.035  59.405  1.00  0.00           N
ATOM   4587  CD  PRO A 289      57.820  67.885  57.945  1.00  0.00           C
ATOM   4590  CA  PRO A 289      56.640  68.965  59.735  1.00  0.00           C
ATOM   4592  CB  PRO A 289      55.820  69.075  58.445  1.00  0.00           C
ATOM   4595  CG  PRO A 289      56.890  68.965  57.375  1.00  0.00           C
ATOM   4598  C   PRO A 289      55.730  68.735  60.905  1.00  0.00           C
ATOM   4599  O   PRO A 289      55.400  67.595  61.245  1.00  0.00           O
ATOM   4600  N   SER A 290      55.240  69.845  61.455  1.00  0.00           N
ATOM   4602  CA  SER A 290      54.150  69.875  62.405  1.00  0.00           C
ATOM   4604  CB  SER A 290      54.600  70.385  63.795  1.00  0.00           C
ATOM   4607  OG  SER A 290      55.310  71.615  63.715  1.00  0.00           O
ATOM   4609  C   SER A 290      53.020  70.715  61.835  1.00  0.00           C
ATOM   4610  O   SER A 290      53.230  71.755  61.205  1.00  0.00           O
ATOM   4611  N   ILE A 291      51.760  70.255  61.985  1.00  0.00           N
ATOM   4613  CA  ILE A 291      50.590  70.985  61.525  1.00  0.00           C
ATOM   4615  CB  ILE A 291      49.660  70.195  60.585  1.00  0.00           C
ATOM   4617  CG2 ILE A 291      48.430  71.035  60.185  1.00  0.00           C
ATOM   4621  CG1 ILE A 291      50.460  69.715  59.345  1.00  0.00           C
ATOM   4624  CD  ILE A 291      49.690  68.835  58.345  1.00  0.00           C
ATOM   4628  C   ILE A 291      49.860  71.415  62.765  1.00  0.00           C
ATOM   4629  O   ILE A 291      49.590  70.625  63.675  1.00  0.00           O
ATOM   4630  N   SER A 292      49.560  72.715  62.835  1.00  0.00           N
ATOM   4632  CA  SER A 292      48.890  73.285  63.975  1.00  0.00           C
ATOM   4634  CB  SER A 292      49.850  74.125  64.845  1.00  0.00           C
ATOM   4637  OG  SER A 292      50.570  75.125  64.125  1.00  0.00           O
ATOM   4639  C   SER A 292      47.690  74.055  63.495  1.00  0.00           C
ATOM   4640  O   SER A 292      47.620  74.515  62.355  1.00  0.00           O
ATOM   4641  N   LEU A 293      46.650  74.135  64.335  1.00  0.00           N
ATOM   4643  CA  LEU A 293      45.390  74.695  63.905  1.00  0.00           C
ATOM   4645  CB  LEU A 293      44.390  73.565  63.565  1.00  0.00           C
ATOM   4648  CG  LEU A 293      42.940  73.965  63.215  1.00  0.00           C
ATOM   4650  CD1 LEU A 293      42.830  75.025  62.125  1.00  0.00           C
ATOM   4654  CD2 LEU A 293      42.140  72.725  62.795  1.00  0.00           C
ATOM   4658  C   LEU A 293      44.850  75.635  64.955  1.00  0.00           C
ATOM   4659  O   LEU A 293      44.650  75.275  66.115  1.00  0.00           O
ATOM   4660  N   THR A 294      44.630  76.895  64.555  1.00  0.00           N
ATOM   4662  CA  THR A 294      44.080  77.915  65.435  1.00  0.00           C
ATOM   4664  CB  THR A 294      45.040  79.065  65.725  1.00  0.00           C
ATOM   4666  OG1 THR A 294      45.610  79.585  64.535  1.00  0.00           O
ATOM   4668  CG2 THR A 294      46.190  78.515  66.585  1.00  0.00           C
ATOM   4672  C   THR A 294      42.750  78.385  64.895  1.00  0.00           C
ATOM   4673  O   THR A 294      42.500  78.455  63.685  1.00  0.00           O
ATOM   4674  N   SER A 295      41.800  78.655  65.805  1.00  0.00           N
ATOM   4676  CA  SER A 295      40.460  79.045  65.405  1.00  0.00           C
ATOM   4678  CB  SER A 295      39.530  77.815  65.235  1.00  0.00           C
ATOM   4681  OG  SER A 295      38.200  78.185  64.865  1.00  0.00           O
ATOM   4683  C   SER A 295      39.940  79.945  66.475  1.00  0.00           C
ATOM   4684  O   SER A 295      40.100  79.675  67.665  1.00  0.00           O
ATOM   4685  N   GLY A 296      39.320  81.085  66.115  1.00  0.00           N
ATOM   4687  CA  GLY A 296      38.940  82.025  67.145  1.00  0.00           C
ATOM   4690  C   GLY A 296      37.780  82.885  66.785  1.00  0.00           C
ATOM   4691  O   GLY A 296      37.380  83.045  65.635  1.00  0.00           O
ATOM   4692  N   ILE A 297      37.260  83.515  67.845  1.00  0.00           N
ATOM   4694  CA  ILE A 297      36.270  84.555  67.825  1.00  0.00           C
ATOM   4696  CB  ILE A 297      35.040  84.175  68.665  1.00  0.00           C
ATOM   4698  CG2 ILE A 297      34.040  85.355  68.725  1.00  0.00           C
ATOM   4702  CG1 ILE A 297      34.360  82.895  68.125  1.00  0.00           C
ATOM   4705  CD  ILE A 297      33.750  83.045  66.725  1.00  0.00           C
ATOM   4709  C   ILE A 297      36.980  85.775  68.365  1.00  0.00           C
ATOM   4710  O   ILE A 297      37.800  85.695  69.285  1.00  0.00           O
ATOM   4711  N   SER A 298      36.750  86.945  67.755  1.00  0.00           N
ATOM   4713  CA  SER A 298      37.470  88.145  68.175  1.00  0.00           C
ATOM   4715  CB  SER A 298      38.860  88.275  67.475  1.00  0.00           C
ATOM   4718  OG  SER A 298      39.650  89.355  67.975  1.00  0.00           O
ATOM   4720  C   SER A 298      36.640  89.375  67.905  1.00  0.00           C
ATOM   4721  O   SER A 298      35.870  89.465  66.955  1.00  0.00           O
ATOM   4722  N   THR A 299      36.760  90.355  68.805  1.00  0.00           N
ATOM   4724  CA  THR A 299      36.020  91.605  68.725  1.00  0.00           C
ATOM   4726  CB  THR A 299      34.920  91.735  69.795  1.00  0.00           C
ATOM   4728  OG1 THR A 299      35.390  92.025  71.105  1.00  0.00           O
ATOM   4730  CG2 THR A 299      34.130  90.425  69.895  1.00  0.00           C
ATOM   4734  C   THR A 299      36.980  92.775  68.805  1.00  0.00           C
ATOM   4735  O   THR A 299      38.030  92.685  69.435  1.00  0.00           O
ATOM   4736  N   ALA A 300      36.670  93.915  68.155  1.00  0.00           N
ATOM   4738  CA  ALA A 300      37.450  95.125  68.415  1.00  0.00           C
ATOM   4740  CB  ALA A 300      38.750  95.195  67.595  1.00  0.00           C
ATOM   4744  C   ALA A 300      36.600  96.355  68.185  1.00  0.00           C
ATOM   4745  O   ALA A 300      35.690  96.365  67.355  1.00  0.00           O
ATOM   4746  N   SER A 301      36.860  97.425  68.945  1.00  0.00           N
ATOM   4748  CA  SER A 301      36.170  98.695  68.805  1.00  0.00           C
ATOM   4750  CB  SER A 301      34.740  98.665  69.435  1.00  0.00           C
ATOM   4753  OG  SER A 301      34.010  99.885  69.235  1.00  0.00           O
ATOM   4755  C   SER A 301      36.990  99.735  69.525  1.00  0.00           C
ATOM   4756  O   SER A 301      37.660  99.445  70.515  1.00  0.00           O
ATOM   4757  N   SER A 302      36.920 101.005  69.085  1.00  0.00           N
ATOM   4759  CA  SER A 302      37.650 102.115  69.705  1.00  0.00           C
ATOM   4761  CB  SER A 302      37.710 103.345  68.755  1.00  0.00           C
ATOM   4764  OG  SER A 302      36.420 103.905  68.535  1.00  0.00           O
ATOM   4766  C   SER A 302      37.010 102.545  71.015  1.00  0.00           C
ATOM   4767  O   SER A 302      37.590 103.275  71.835  1.00  0.00           O
ATOM   4768  N   ASP A 303      35.760 102.075  71.265  1.00  0.00           N
ATOM   4770  CA  ASP A 303      35.090 102.295  72.525  1.00  0.00           C
ATOM   4772  CB  ASP A 303      34.030 103.465  72.455  1.00  0.00           C
ATOM   4775  CG  ASP A 303      32.540 103.145  72.315  1.00  0.00           C
ATOM   4776  OD1 ASP A 303      32.130 101.975  72.515  1.00  0.00           O
ATOM   4777  OD2 ASP A 303      31.730 104.085  72.125  1.00  0.00           O
ATOM   4778  C   ASP A 303      34.640 100.985  73.175  1.00  0.00           C
ATOM   4779  O   ASP A 303      34.560  99.905  72.605  1.00  0.00           O
ATOM   4780  N   LEU A 304      34.380 101.095  74.495  1.00  0.00           N
ATOM   4782  CA  LEU A 304      33.950 100.015  75.345  1.00  0.00           C
ATOM   4784  CB  LEU A 304      34.330 100.385  76.805  1.00  0.00           C
ATOM   4787  CG  LEU A 304      34.920  99.225  77.615  1.00  0.00           C
ATOM   4789  CD1 LEU A 304      36.270  98.785  77.025  1.00  0.00           C
ATOM   4793  CD2 LEU A 304      35.100  99.645  79.085  1.00  0.00           C
ATOM   4797  C   LEU A 304      32.440  99.745  75.285  1.00  0.00           C
ATOM   4798  O   LEU A 304      31.980  98.685  75.715  1.00  0.00           O
ATOM   4799  N   SER A 305      31.630 100.685  74.745  1.00  0.00           N
ATOM   4801  CA  SER A 305      30.180 100.555  74.705  1.00  0.00           C
ATOM   4803  CB  SER A 305      29.460 101.955  74.615  1.00  0.00           C
ATOM   4806  OG  SER A 305      29.240 102.485  73.305  1.00  0.00           O
ATOM   4808  C   SER A 305      29.750  99.675  73.545  1.00  0.00           C
ATOM   4809  O   SER A 305      28.720  99.005  73.645  1.00  0.00           O
ATOM   4810  N   SER A 306      30.500  99.665  72.435  1.00  0.00           N
ATOM   4812  CA  SER A 306      30.170  98.885  71.245  1.00  0.00           C
ATOM   4814  CB  SER A 306      30.140  99.755  69.975  1.00  0.00           C
ATOM   4817  OG  SER A 306      31.240 100.645  69.935  1.00  0.00           O
ATOM   4819  C   SER A 306      31.080  97.705  71.025  1.00  0.00           C
ATOM   4820  O   SER A 306      30.920  96.975  70.055  1.00  0.00           O
ATOM   4821  N   LEU A 307      32.000  97.425  71.955  1.00  0.00           N
ATOM   4823  CA  LEU A 307      33.020  96.385  71.885  1.00  0.00           C
ATOM   4825  CB  LEU A 307      33.760  96.475  73.235  1.00  0.00           C
ATOM   4828  CG  LEU A 307      35.240  96.055  73.265  1.00  0.00           C
ATOM   4830  CD1 LEU A 307      35.520  95.485  74.655  1.00  0.00           C
ATOM   4834  CD2 LEU A 307      35.690  95.045  72.215  1.00  0.00           C
ATOM   4838  C   LEU A 307      32.470  94.965  71.685  1.00  0.00           C
ATOM   4839  O   LEU A 307      33.020  94.145  70.945  1.00  0.00           O
ATOM   4840  N   PHE A 308      31.360  94.645  72.355  1.00  0.00           N
ATOM   4842  CA  PHE A 308      30.680  93.365  72.325  1.00  0.00           C
ATOM   4844  CB  PHE A 308      30.310  92.925  73.765  1.00  0.00           C
ATOM   4847  CG  PHE A 308      31.550  92.795  74.615  1.00  0.00           C
ATOM   4848  CD1 PHE A 308      32.340  91.625  74.545  1.00  0.00           C
ATOM   4850  CE1 PHE A 308      33.440  91.455  75.385  1.00  0.00           C
ATOM   4852  CZ  PHE A 308      33.800  92.465  76.285  1.00  0.00           C
ATOM   4854  CD2 PHE A 308      31.900  93.785  75.555  1.00  0.00           C
ATOM   4856  CE2 PHE A 308      33.020  93.625  76.375  1.00  0.00           C
ATOM   4858  C   PHE A 308      29.420  93.465  71.465  1.00  0.00           C
ATOM   4859  O   PHE A 308      28.430  92.755  71.655  1.00  0.00           O
ATOM   4860  N   ASN A 309      29.410  94.395  70.485  1.00  0.00           N
ATOM   4862  CA  ASN A 309      28.410  94.425  69.435  1.00  0.00           C
ATOM   4864  CB  ASN A 309      28.190  95.835  68.825  1.00  0.00           C
ATOM   4867  CG  ASN A 309      27.660  96.885  69.785  1.00  0.00           C
ATOM   4868  OD1 ASN A 309      27.620  98.065  69.415  1.00  0.00           O
ATOM   4869  ND2 ASN A 309      27.290  96.535  71.035  1.00  0.00           N
ATOM   4872  C   ASN A 309      28.790  93.525  68.285  1.00  0.00           C
ATOM   4873  O   ASN A 309      29.930  93.505  67.825  1.00  0.00           O
ATOM   4874  N   ALA A 310      27.810  92.795  67.735  1.00  0.00           N
ATOM   4876  CA  ALA A 310      27.910  91.885  66.615  1.00  0.00           C
ATOM   4878  CB  ALA A 310      26.460  91.545  66.275  1.00  0.00           C
ATOM   4882  C   ALA A 310      28.580  92.425  65.355  1.00  0.00           C
ATOM   4883  O   ALA A 310      29.300  91.715  64.655  1.00  0.00           O
ATOM   4884  N   SER A 311      28.380  93.735  65.095  1.00  0.00           N
ATOM   4886  CA  SER A 311      29.010  94.545  64.055  1.00  0.00           C
ATOM   4888  CB  SER A 311      28.680  96.045  64.295  1.00  0.00           C
ATOM   4891  OG  SER A 311      27.270  96.295  64.305  1.00  0.00           O
ATOM   4893  C   SER A 311      30.510  94.495  64.115  1.00  0.00           C
ATOM   4894  O   SER A 311      31.220  94.475  63.115  1.00  0.00           O
ATOM   4895  N   SER A 312      31.020  94.475  65.355  1.00  0.00           N
ATOM   4897  CA  SER A 312      32.410  94.635  65.705  1.00  0.00           C
ATOM   4899  CB  SER A 312      32.490  95.365  67.075  1.00  0.00           C
ATOM   4902  OG  SER A 312      31.630  96.505  67.105  1.00  0.00           O
ATOM   4904  C   SER A 312      33.040  93.275  65.875  1.00  0.00           C
ATOM   4905  O   SER A 312      34.120  93.135  66.455  1.00  0.00           O
ATOM   4906  N   GLY A 313      32.350  92.195  65.445  1.00  0.00           N
ATOM   4908  CA  GLY A 313      32.790  90.825  65.645  1.00  0.00           C
ATOM   4911  C   GLY A 313      33.320  90.165  64.415  1.00  0.00           C
ATOM   4912  O   GLY A 313      32.950  90.465  63.285  1.00  0.00           O
ATOM   4913  N   MET A 314      34.220  89.215  64.645  1.00  0.00           N
ATOM   4915  CA  MET A 314      34.850  88.415  63.635  1.00  0.00           C
ATOM   4917  CB  MET A 314      36.360  88.745  63.415  1.00  0.00           C
ATOM   4920  CG  MET A 314      36.620  90.115  62.785  1.00  0.00           C
ATOM   4923  SD  MET A 314      38.390  90.435  62.505  1.00  0.00           S
ATOM   4924  CE  MET A 314      38.060  91.575  61.155  1.00  0.00           C
ATOM   4928  C   MET A 314      34.780  86.975  64.075  1.00  0.00           C
ATOM   4929  O   MET A 314      34.710  86.645  65.255  1.00  0.00           O
ATOM   4930  N   TRP A 315      34.890  86.055  63.095  1.00  0.00           N
ATOM   4932  CA  TRP A 315      35.360  84.725  63.365  1.00  0.00           C
ATOM   4934  CB  TRP A 315      34.310  83.645  62.955  1.00  0.00           C
ATOM   4937  CG  TRP A 315      33.960  83.555  61.505  1.00  0.00           C
ATOM   4938  CD1 TRP A 315      32.970  84.245  60.865  1.00  0.00           C
ATOM   4940  NE1 TRP A 315      32.960  83.895  59.535  1.00  0.00           N
ATOM   4942  CE2 TRP A 315      33.910  82.955  59.295  1.00  0.00           C
ATOM   4943  CD2 TRP A 315      34.580  82.705  60.515  1.00  0.00           C
ATOM   4944  CE3 TRP A 315      35.610  81.755  60.555  1.00  0.00           C
ATOM   4946  CZ3 TRP A 315      35.950  81.095  59.375  1.00  0.00           C
ATOM   4948  CZ2 TRP A 315      34.230  82.275  58.135  1.00  0.00           C
ATOM   4950  CH2 TRP A 315      35.280  81.355  58.185  1.00  0.00           C
ATOM   4952  C   TRP A 315      36.680  84.635  62.615  1.00  0.00           C
ATOM   4953  O   TRP A 315      37.070  85.555  61.915  1.00  0.00           O
ATOM   4954  N   ASN A 316      37.460  83.575  62.865  1.00  0.00           N
ATOM   4956  CA  ASN A 316      38.710  83.335  62.195  1.00  0.00           C
ATOM   4958  CB  ASN A 316      39.780  84.185  62.925  1.00  0.00           C
ATOM   4961  CG  ASN A 316      41.220  84.095  62.435  1.00  0.00           C
ATOM   4962  OD1 ASN A 316      42.120  84.045  63.275  1.00  0.00           O
ATOM   4963  ND2 ASN A 316      41.460  84.055  61.105  1.00  0.00           N
ATOM   4966  C   ASN A 316      38.960  81.825  62.255  1.00  0.00           C
ATOM   4967  O   ASN A 316      38.530  81.165  63.195  1.00  0.00           O
ATOM   4968  N   PHE A 317      39.630  81.245  61.245  1.00  0.00           N
ATOM   4970  CA  PHE A 317      40.010  79.845  61.265  1.00  0.00           C
ATOM   4972  CB  PHE A 317      38.880  78.965  60.645  1.00  0.00           C
ATOM   4975  CG  PHE A 317      39.180  77.495  60.605  1.00  0.00           C
ATOM   4976  CD1 PHE A 317      38.800  76.645  61.655  1.00  0.00           C
ATOM   4978  CE1 PHE A 317      39.000  75.255  61.565  1.00  0.00           C
ATOM   4980  CZ  PHE A 317      39.590  74.705  60.425  1.00  0.00           C
ATOM   4982  CD2 PHE A 317      39.750  76.915  59.455  1.00  0.00           C
ATOM   4984  CE2 PHE A 317      39.980  75.545  59.365  1.00  0.00           C
ATOM   4986  C   PHE A 317      41.300  79.735  60.465  1.00  0.00           C
ATOM   4987  O   PHE A 317      41.330  80.195  59.325  1.00  0.00           O
ATOM   4988  N   ILE A 318      42.390  79.185  61.045  1.00  0.00           N
ATOM   4990  CA  ILE A 318      43.710  79.205  60.435  1.00  0.00           C
ATOM   4992  CB  ILE A 318      44.550  80.385  60.955  1.00  0.00           C
ATOM   4994  CG2 ILE A 318      45.700  80.535  59.955  1.00  0.00           C
ATOM   4998  CG1 ILE A 318      43.810  81.745  61.105  1.00  0.00           C
ATOM   5001  CD  ILE A 318      44.690  82.815  61.775  1.00  0.00           C
ATOM   5005  C   ILE A 318      44.530  77.895  60.665  1.00  0.00           C
ATOM   5006  O   ILE A 318      45.040  77.655  61.755  1.00  0.00           O
ATOM   5007  N   PRO A 319      44.720  77.025  59.675  1.00  0.00           N
ATOM   5008  CD  PRO A 319      43.730  76.775  58.645  1.00  0.00           C
ATOM   5011  CA  PRO A 319      45.700  75.945  59.735  1.00  0.00           C
ATOM   5013  CB  PRO A 319      45.190  74.885  58.725  1.00  0.00           C
ATOM   5016  CG  PRO A 319      43.740  75.275  58.405  1.00  0.00           C
ATOM   5019  C   PRO A 319      47.090  76.405  59.325  1.00  0.00           C
ATOM   5020  O   PRO A 319      47.270  76.955  58.245  1.00  0.00           O
ATOM   5021  N   LYS A 320      48.110  76.085  60.135  1.00  0.00           N
ATOM   5023  CA  LYS A 320      49.500  76.345  59.835  1.00  0.00           C
ATOM   5025  CB  LYS A 320      50.150  77.135  60.995  1.00  0.00           C
ATOM   5028  CG  LYS A 320      51.660  77.415  60.845  1.00  0.00           C
ATOM   5031  CD  LYS A 320      52.230  78.145  62.075  1.00  0.00           C
ATOM   5034  CE  LYS A 320      53.440  79.005  61.715  1.00  0.00           C
ATOM   5037  NZ  LYS A 320      54.120  79.485  62.935  1.00  0.00           N
ATOM   5041  C   LYS A 320      50.240  75.035  59.645  1.00  0.00           C
ATOM   5042  O   LYS A 320      49.960  74.025  60.285  1.00  0.00           O
ATOM   5043  N   ILE A 321      51.260  75.015  58.765  1.00  0.00           N
ATOM   5045  CA  ILE A 321      52.250  73.965  58.745  1.00  0.00           C
ATOM   5047  CB  ILE A 321      52.180  73.125  57.475  1.00  0.00           C
ATOM   5049  CG2 ILE A 321      52.370  74.015  56.225  1.00  0.00           C
ATOM   5053  CG1 ILE A 321      53.150  71.925  57.525  1.00  0.00           C
ATOM   5056  CD  ILE A 321      52.900  70.895  56.415  1.00  0.00           C
ATOM   5060  C   ILE A 321      53.630  74.555  58.985  1.00  0.00           C
ATOM   5061  O   ILE A 321      54.000  75.585  58.425  1.00  0.00           O
ATOM   5062  N   GLU A 322      54.430  73.905  59.845  1.00  0.00           N
ATOM   5064  CA  GLU A 322      55.800  74.335  60.095  1.00  0.00           C
ATOM   5066  CB  GLU A 322      56.050  74.645  61.575  1.00  0.00           C
ATOM   5069  CG  GLU A 322      55.340  75.925  62.065  1.00  0.00           C
ATOM   5072  CD  GLU A 322      55.800  76.325  63.455  1.00  0.00           C
ATOM   5073  OE1 GLU A 322      56.780  75.715  63.985  1.00  0.00           O
ATOM   5074  OE2 GLU A 322      55.150  77.255  64.005  1.00  0.00           O
ATOM   5075  C   GLU A 322      56.750  73.255  59.675  1.00  0.00           C
ATOM   5076  O   GLU A 322      56.520  72.085  59.965  1.00  0.00           O
ATOM   5077  N   ILE A 323      57.820  73.605  58.945  1.00  0.00           N
ATOM   5079  CA  ILE A 323      58.670  72.635  58.285  1.00  0.00           C
ATOM   5081  CB  ILE A 323      58.510  72.695  56.775  1.00  0.00           C
ATOM   5083  CG2 ILE A 323      59.400  71.605  56.135  1.00  0.00           C
ATOM   5087  CG1 ILE A 323      57.020  72.535  56.375  1.00  0.00           C
ATOM   5090  CD  ILE A 323      56.320  73.865  56.035  1.00  0.00           C
ATOM   5094  C   ILE A 323      60.120  72.875  58.675  1.00  0.00           C
ATOM   5095  O   ILE A 323      60.650  73.935  58.325  1.00  0.00           O
ATOM   5096  N   PRO A 324      60.810  71.995  59.385  1.00  0.00           N
ATOM   5097  CD  PRO A 324      60.210  70.915  60.145  1.00  0.00           C
ATOM   5100  CA  PRO A 324      62.260  71.985  59.465  1.00  0.00           C
ATOM   5102  CB  PRO A 324      62.560  70.865  60.475  1.00  0.00           C
ATOM   5105  CG  PRO A 324      61.240  70.645  61.225  1.00  0.00           C
ATOM   5108  C   PRO A 324      62.940  71.755  58.115  1.00  0.00           C
ATOM   5109  O   PRO A 324      62.480  70.905  57.345  1.00  0.00           O
ATOM   5110  N   ILE A 325      64.030  72.475  57.815  1.00  0.00           N
ATOM   5112  CA  ILE A 325      64.780  72.285  56.565  1.00  0.00           C
ATOM   5114  CB  ILE A 325      64.680  73.515  55.655  1.00  0.00           C
ATOM   5116  CG2 ILE A 325      65.510  73.335  54.355  1.00  0.00           C
ATOM   5120  CG1 ILE A 325      63.220  73.875  55.305  1.00  0.00           C
ATOM   5123  CD  ILE A 325      62.470  72.825  54.485  1.00  0.00           C
ATOM   5127  C   ILE A 325      66.240  72.005  56.855  1.00  0.00           C
ATOM   5128  O   ILE A 325      66.860  71.115  56.295  1.00  0.00           O
ATOM   5129  N   PHE A 326      66.840  72.825  57.745  1.00  0.00           N
ATOM   5131  CA  PHE A 326      68.280  72.895  57.925  1.00  0.00           C
ATOM   5133  CB  PHE A 326      68.780  74.295  57.425  1.00  0.00           C
ATOM   5136  CG  PHE A 326      70.220  74.605  57.745  1.00  0.00           C
ATOM   5137  CD1 PHE A 326      71.230  73.685  57.405  1.00  0.00           C
ATOM   5139  CE1 PHE A 326      72.560  73.945  57.735  1.00  0.00           C
ATOM   5141  CZ  PHE A 326      72.900  75.145  58.365  1.00  0.00           C
ATOM   5143  CD2 PHE A 326      70.580  75.805  58.365  1.00  0.00           C
ATOM   5145  CE2 PHE A 326      71.920  76.085  58.665  1.00  0.00           C
ATOM   5147  C   PHE A 326      68.630  72.575  59.375  1.00  0.00           C
ATOM   5148  O   PHE A 326      68.880  71.435  59.755  1.00  0.00           O
ATOM   5149  N   ASN A 327      68.670  73.615  60.225  1.00  0.00           N
ATOM   5151  CA  ASN A 327      68.700  73.515  61.685  1.00  0.00           C
ATOM   5153  CB  ASN A 327      67.560  72.615  62.265  1.00  0.00           C
ATOM   5156  CG  ASN A 327      66.210  73.195  61.885  1.00  0.00           C
ATOM   5157  OD1 ASN A 327      65.530  72.695  60.985  1.00  0.00           O
ATOM   5158  ND2 ASN A 327      65.780  74.275  62.565  1.00  0.00           N
ATOM   5161  C   ASN A 327      70.040  73.125  62.285  1.00  0.00           C
ATOM   5162  O   ASN A 327      70.180  73.105  63.505  1.00  0.00           O
ATOM   5163  N   ALA A 328      71.080  72.875  61.445  1.00  0.00           N
ATOM   5165  CA  ALA A 328      72.480  72.805  61.835  1.00  0.00           C
ATOM   5167  CB  ALA A 328      73.020  74.195  62.185  1.00  0.00           C
ATOM   5171  C   ALA A 328      72.800  71.805  62.935  1.00  0.00           C
ATOM   5172  O   ALA A 328      73.710  71.995  63.745  1.00  0.00           O
ATOM   5173  N   GLY A 329      72.000  70.735  63.025  1.00  0.00           N
ATOM   5175  CA  GLY A 329      72.210  69.665  63.985  1.00  0.00           C
ATOM   5178  C   GLY A 329      71.530  69.795  65.285  1.00  0.00           C
ATOM   5179  O   GLY A 329      71.780  68.985  66.165  1.00  0.00           O
ATOM   5180  N   ARG A 330      70.590  70.735  65.465  1.00  0.00           N
ATOM   5182  CA  ARG A 330      69.680  70.645  66.595  1.00  0.00           C
ATOM   5184  CB  ARG A 330      68.740  71.895  66.605  1.00  0.00           C
ATOM   5187  CG  ARG A 330      69.450  73.255  66.825  1.00  0.00           C
ATOM   5190  CD  ARG A 330      68.510  74.455  66.595  1.00  0.00           C
ATOM   5193  NE  ARG A 330      69.260  75.755  66.695  1.00  0.00           N
ATOM   5195  CZ  ARG A 330      69.960  76.285  65.695  1.00  0.00           C
ATOM   5196  NH1 ARG A 330      70.280  75.645  64.605  1.00  0.00           N
ATOM   5199  NH2 ARG A 330      70.370  77.535  65.805  1.00  0.00           N
ATOM   5202  C   ARG A 330      68.830  69.355  66.565  1.00  0.00           C
ATOM   5203  O   ARG A 330      68.890  68.525  67.465  1.00  0.00           O
ATOM   5204  N   ASN A 331      68.110  69.145  65.435  1.00  0.00           N
ATOM   5206  CA  ASN A 331      67.240  67.995  65.215  1.00  0.00           C
ATOM   5208  CB  ASN A 331      66.450  68.095  63.895  1.00  0.00           C
ATOM   5211  CG  ASN A 331      65.620  69.365  63.865  1.00  0.00           C
ATOM   5212  OD1 ASN A 331      65.500  70.155  64.805  1.00  0.00           O
ATOM   5213  ND2 ASN A 331      64.980  69.615  62.705  1.00  0.00           N
ATOM   5216  C   ASN A 331      67.970  66.675  65.235  1.00  0.00           C
ATOM   5217  O   ASN A 331      67.490  65.715  65.835  1.00  0.00           O
ATOM   5218  N   GLN A 332      69.150  66.635  64.565  1.00  0.00           N
ATOM   5220  CA  GLN A 332      70.120  65.565  64.595  1.00  0.00           C
ATOM   5222  CB  GLN A 332      71.280  65.985  63.645  1.00  0.00           C
ATOM   5225  CG  GLN A 332      72.310  64.905  63.215  1.00  0.00           C
ATOM   5228  CD  GLN A 332      71.950  63.905  62.105  1.00  0.00           C
ATOM   5229  OE1 GLN A 332      72.740  63.045  61.715  1.00  0.00           O
ATOM   5230  NE2 GLN A 332      70.760  64.025  61.485  1.00  0.00           N
ATOM   5233  C   GLN A 332      70.510  65.265  66.035  1.00  0.00           C
ATOM   5234  O   GLN A 332      69.980  64.315  66.595  1.00  0.00           O
ATOM   5235  N   ALA A 333      71.310  66.145  66.685  1.00  0.00           N
ATOM   5237  CA  ALA A 333      71.980  65.975  67.975  1.00  0.00           C
ATOM   5239  CB  ALA A 333      72.700  67.275  68.375  1.00  0.00           C
ATOM   5243  C   ALA A 333      71.130  65.575  69.155  1.00  0.00           C
ATOM   5244  O   ALA A 333      71.600  64.955  70.105  1.00  0.00           O
ATOM   5245  N   ASN A 334      69.850  65.975  69.145  1.00  0.00           N
ATOM   5247  CA  ASN A 334      68.840  65.515  70.075  1.00  0.00           C
ATOM   5249  CB  ASN A 334      67.540  66.315  69.825  1.00  0.00           C
ATOM   5252  CG  ASN A 334      66.600  66.235  71.015  1.00  0.00           C
ATOM   5253  OD1 ASN A 334      65.500  65.695  71.025  1.00  0.00           O
ATOM   5254  ND2 ASN A 334      67.070  66.825  72.135  1.00  0.00           N
ATOM   5257  C   ASN A 334      68.580  64.005  70.005  1.00  0.00           C
ATOM   5258  O   ASN A 334      68.360  63.365  71.035  1.00  0.00           O
ATOM   5259  N   LEU A 335      68.560  63.405  68.795  1.00  0.00           N
ATOM   5261  CA  LEU A 335      68.370  61.985  68.555  1.00  0.00           C
ATOM   5263  CB  LEU A 335      68.110  61.645  67.075  1.00  0.00           C
ATOM   5266  CG  LEU A 335      67.720  60.165  66.855  1.00  0.00           C
ATOM   5268  CD1 LEU A 335      66.430  59.765  67.595  1.00  0.00           C
ATOM   5272  CD2 LEU A 335      67.520  59.865  65.385  1.00  0.00           C
ATOM   5276  C   LEU A 335      69.430  61.055  69.115  1.00  0.00           C
ATOM   5277  O   LEU A 335      69.040  60.085  69.765  1.00  0.00           O
ATOM   5278  N   ASP A 336      70.760  61.315  68.975  1.00  0.00           N
ATOM   5280  CA  ASP A 336      71.790  60.495  69.655  1.00  0.00           C
ATOM   5282  CB  ASP A 336      73.270  60.995  69.485  1.00  0.00           C
ATOM   5285  CG  ASP A 336      74.240  59.925  68.975  1.00  0.00           C
ATOM   5286  OD1 ASP A 336      73.770  58.915  68.425  1.00  0.00           O
ATOM   5287  OD2 ASP A 336      75.480  60.145  69.125  1.00  0.00           O
ATOM   5288  C   ASP A 336      71.540  60.515  71.135  1.00  0.00           C
ATOM   5289  O   ASP A 336      71.610  59.505  71.825  1.00  0.00           O
ATOM   5290  N   ILE A 337      71.140  61.665  71.705  1.00  0.00           N
ATOM   5292  CA  ILE A 337      70.780  61.705  73.105  1.00  0.00           C
ATOM   5294  CB  ILE A 337      70.540  63.135  73.605  1.00  0.00           C
ATOM   5296  CG2 ILE A 337      70.120  63.095  75.085  1.00  0.00           C
ATOM   5300  CG1 ILE A 337      71.810  63.995  73.425  1.00  0.00           C
ATOM   5303  CD  ILE A 337      71.580  65.485  73.715  1.00  0.00           C
ATOM   5307  C   ILE A 337      69.640  60.745  73.445  1.00  0.00           C
ATOM   5308  O   ILE A 337      69.700  60.025  74.435  1.00  0.00           O
ATOM   5309  N   ALA A 338      68.610  60.635  72.595  1.00  0.00           N
ATOM   5311  CA  ALA A 338      67.640  59.565  72.685  1.00  0.00           C
ATOM   5313  CB  ALA A 338      66.450  59.905  71.765  1.00  0.00           C
ATOM   5317  C   ALA A 338      68.100  58.125  72.435  1.00  0.00           C
ATOM   5318  O   ALA A 338      67.780  57.235  73.215  1.00  0.00           O
ATOM   5319  N   GLU A 339      68.860  57.855  71.365  1.00  0.00           N
ATOM   5321  CA  GLU A 339      69.370  56.545  71.045  1.00  0.00           C
ATOM   5323  CB  GLU A 339      69.760  56.525  69.555  1.00  0.00           C
ATOM   5326  CG  GLU A 339      68.490  56.765  68.675  1.00  0.00           C
ATOM   5329  CD  GLU A 339      68.650  56.505  67.185  1.00  0.00           C
ATOM   5330  OE1 GLU A 339      69.770  56.225  66.705  1.00  0.00           O
ATOM   5331  OE2 GLU A 339      67.580  56.535  66.515  1.00  0.00           O
ATOM   5332  C   GLU A 339      70.440  56.045  72.025  1.00  0.00           C
ATOM   5333  O   GLU A 339      70.390  54.915  72.515  1.00  0.00           O
ATOM   5334  N   ILE A 340      71.390  56.905  72.425  1.00  0.00           N
ATOM   5336  CA  ILE A 340      72.380  56.655  73.475  1.00  0.00           C
ATOM   5338  CB  ILE A 340      73.450  57.745  73.555  1.00  0.00           C
ATOM   5340  CG2 ILE A 340      74.410  57.505  74.745  1.00  0.00           C
ATOM   5344  CG1 ILE A 340      74.260  57.805  72.235  1.00  0.00           C
ATOM   5347  CD  ILE A 340      75.220  58.995  72.195  1.00  0.00           C
ATOM   5351  C   ILE A 340      71.730  56.465  74.835  1.00  0.00           C
ATOM   5352  O   ILE A 340      72.070  55.575  75.595  1.00  0.00           O
ATOM   5353  N   ARG A 341      70.720  57.285  75.185  1.00  0.00           N
ATOM   5355  CA  ARG A 341      69.860  57.015  76.325  1.00  0.00           C
ATOM   5357  CB  ARG A 341      68.940  58.185  76.705  1.00  0.00           C
ATOM   5360  CG  ARG A 341      69.710  59.345  77.345  1.00  0.00           C
ATOM   5363  CD  ARG A 341      68.880  60.625  77.495  1.00  0.00           C
ATOM   5366  NE  ARG A 341      69.790  61.655  78.095  1.00  0.00           N
ATOM   5368  CZ  ARG A 341      69.420  62.915  78.315  1.00  0.00           C
ATOM   5369  NH1 ARG A 341      68.240  63.375  77.975  1.00  0.00           N
ATOM   5372  NH2 ARG A 341      70.240  63.765  78.895  1.00  0.00           N
ATOM   5375  C   ARG A 341      69.100  55.705  76.275  1.00  0.00           C
ATOM   5376  O   ARG A 341      69.020  55.015  77.275  1.00  0.00           O
ATOM   5377  N   GLN A 342      68.570  55.295  75.105  1.00  0.00           N
ATOM   5379  CA  GLN A 342      68.020  53.965  74.915  1.00  0.00           C
ATOM   5381  CB  GLN A 342      67.340  53.865  73.535  1.00  0.00           C
ATOM   5384  CG  GLN A 342      66.650  52.505  73.265  1.00  0.00           C
ATOM   5387  CD  GLN A 342      67.350  51.715  72.155  1.00  0.00           C
ATOM   5388  OE1 GLN A 342      68.480  51.255  72.285  1.00  0.00           O
ATOM   5389  NE2 GLN A 342      66.650  51.575  71.005  1.00  0.00           N
ATOM   5392  C   GLN A 342      69.010  52.835  75.135  1.00  0.00           C
ATOM   5393  O   GLN A 342      68.710  51.875  75.845  1.00  0.00           O
ATOM   5394  N   GLN A 343      70.250  52.945  74.605  1.00  0.00           N
ATOM   5396  CA  GLN A 343      71.340  52.035  74.935  1.00  0.00           C
ATOM   5398  CB  GLN A 343      72.600  52.325  74.085  1.00  0.00           C
ATOM   5401  CG  GLN A 343      72.390  52.095  72.575  1.00  0.00           C
ATOM   5404  CD  GLN A 343      73.670  52.445  71.815  1.00  0.00           C
ATOM   5405  OE1 GLN A 343      74.460  53.305  72.205  1.00  0.00           O
ATOM   5406  NE2 GLN A 343      73.880  51.745  70.675  1.00  0.00           N
ATOM   5409  C   GLN A 343      71.690  52.005  76.415  1.00  0.00           C
ATOM   5410  O   GLN A 343      71.850  50.945  77.025  1.00  0.00           O
ATOM   5411  N   GLN A 344      71.740  53.185  77.075  1.00  0.00           N
ATOM   5413  CA  GLN A 344      71.850  53.295  78.515  1.00  0.00           C
ATOM   5415  CB  GLN A 344      71.970  54.765  79.005  1.00  0.00           C
ATOM   5418  CG  GLN A 344      73.320  55.405  78.625  1.00  0.00           C
ATOM   5421  CD  GLN A 344      73.430  56.895  78.985  1.00  0.00           C
ATOM   5422  OE1 GLN A 344      74.120  57.295  79.925  1.00  0.00           O
ATOM   5423  NE2 GLN A 344      72.790  57.755  78.165  1.00  0.00           N
ATOM   5426  C   GLN A 344      70.760  52.575  79.315  1.00  0.00           C
ATOM   5427  O   GLN A 344      71.040  51.965  80.335  1.00  0.00           O
ATOM   5428  N   SER A 345      69.490  52.625  78.875  1.00  0.00           N
ATOM   5430  CA  SER A 345      68.430  51.775  79.425  1.00  0.00           C
ATOM   5432  CB  SER A 345      67.020  52.185  78.925  1.00  0.00           C
ATOM   5435  OG  SER A 345      66.710  53.505  79.385  1.00  0.00           O
ATOM   5437  C   SER A 345      68.620  50.275  79.245  1.00  0.00           C
ATOM   5438  O   SER A 345      68.360  49.495  80.165  1.00  0.00           O
ATOM   5439  N   VAL A 346      69.120  49.815  78.075  1.00  0.00           N
ATOM   5441  CA  VAL A 346      69.500  48.415  77.855  1.00  0.00           C
ATOM   5443  CB  VAL A 346      69.960  48.205  76.415  1.00  0.00           C
ATOM   5445  CG1 VAL A 346      70.530  46.785  76.205  1.00  0.00           C
ATOM   5449  CG2 VAL A 346      68.780  48.445  75.445  1.00  0.00           C
ATOM   5453  C   VAL A 346      70.590  47.945  78.815  1.00  0.00           C
ATOM   5454  O   VAL A 346      70.450  46.915  79.475  1.00  0.00           O
ATOM   5455  N   VAL A 347      71.660  48.745  78.985  1.00  0.00           N
ATOM   5457  CA  VAL A 347      72.730  48.505  79.945  1.00  0.00           C
ATOM   5459  CB  VAL A 347      73.890  49.485  79.745  1.00  0.00           C
ATOM   5461  CG1 VAL A 347      75.000  49.285  80.805  1.00  0.00           C
ATOM   5465  CG2 VAL A 347      74.470  49.225  78.335  1.00  0.00           C
ATOM   5469  C   VAL A 347      72.240  48.525  81.385  1.00  0.00           C
ATOM   5470  O   VAL A 347      72.590  47.675  82.205  1.00  0.00           O
ATOM   5471  N   ASN A 348      71.360  49.475  81.745  1.00  0.00           N
ATOM   5473  CA  ASN A 348      70.720  49.485  83.045  1.00  0.00           C
ATOM   5475  CB  ASN A 348      69.880  50.785  83.195  1.00  0.00           C
ATOM   5478  CG  ASN A 348      69.510  51.115  84.635  1.00  0.00           C
ATOM   5479  OD1 ASN A 348      68.350  51.315  85.005  1.00  0.00           O
ATOM   5480  ND2 ASN A 348      70.560  51.215  85.485  1.00  0.00           N
ATOM   5483  C   ASN A 348      69.890  48.235  83.345  1.00  0.00           C
ATOM   5484  O   ASN A 348      70.030  47.635  84.405  1.00  0.00           O
ATOM   5485  N   TYR A 349      69.100  47.735  82.375  1.00  0.00           N
ATOM   5487  CA  TYR A 349      68.470  46.435  82.475  1.00  0.00           C
ATOM   5489  CB  TYR A 349      67.570  46.255  81.225  1.00  0.00           C
ATOM   5492  CG  TYR A 349      66.900  44.905  81.125  1.00  0.00           C
ATOM   5493  CD1 TYR A 349      67.370  43.905  80.255  1.00  0.00           C
ATOM   5495  CE1 TYR A 349      66.580  42.785  79.965  1.00  0.00           C
ATOM   5497  CZ  TYR A 349      65.330  42.625  80.585  1.00  0.00           C
ATOM   5498  OH  TYR A 349      64.480  41.515  80.355  1.00  0.00           O
ATOM   5500  CD2 TYR A 349      65.660  44.735  81.745  1.00  0.00           C
ATOM   5502  CE2 TYR A 349      64.890  43.595  81.495  1.00  0.00           C
ATOM   5504  C   TYR A 349      69.430  45.255  82.625  1.00  0.00           C
ATOM   5505  O   TYR A 349      69.260  44.395  83.495  1.00  0.00           O
ATOM   5506  N   GLU A 350      70.510  45.215  81.815  1.00  0.00           N
ATOM   5508  CA  GLU A 350      71.570  44.225  81.925  1.00  0.00           C
ATOM   5510  CB  GLU A 350      72.700  44.435  80.875  1.00  0.00           C
ATOM   5513  CG  GLU A 350      72.340  44.135  79.395  1.00  0.00           C
ATOM   5516  CD  GLU A 350      73.460  44.565  78.445  1.00  0.00           C
ATOM   5517  OE1 GLU A 350      74.400  45.275  78.895  1.00  0.00           O
ATOM   5518  OE2 GLU A 350      73.410  44.125  77.265  1.00  0.00           O
ATOM   5519  C   GLU A 350      72.250  44.195  83.285  1.00  0.00           C
ATOM   5520  O   GLU A 350      72.450  43.125  83.865  1.00  0.00           O
ATOM   5521  N   GLN A 351      72.570  45.375  83.845  1.00  0.00           N
ATOM   5523  CA  GLN A 351      73.090  45.545  85.185  1.00  0.00           C
ATOM   5525  CB  GLN A 351      73.370  47.045  85.495  1.00  0.00           C
ATOM   5528  CG  GLN A 351      74.580  47.595  84.725  1.00  0.00           C
ATOM   5531  CD  GLN A 351      74.860  49.075  85.005  1.00  0.00           C
ATOM   5532  OE1 GLN A 351      74.030  49.985  84.965  1.00  0.00           O
ATOM   5533  NE2 GLN A 351      76.160  49.325  85.255  1.00  0.00           N
ATOM   5536  C   GLN A 351      72.160  45.015  86.245  1.00  0.00           C
ATOM   5537  O   GLN A 351      72.570  44.265  87.125  1.00  0.00           O
ATOM   5538  N   LYS A 352      70.860  45.375  86.145  1.00  0.00           N
ATOM   5540  CA  LYS A 352      69.820  44.925  87.045  1.00  0.00           C
ATOM   5542  CB  LYS A 352      68.490  45.665  86.705  1.00  0.00           C
ATOM   5545  CG  LYS A 352      68.080  46.795  87.685  1.00  0.00           C
ATOM   5548  CD  LYS A 352      69.140  47.865  88.035  1.00  0.00           C
ATOM   5551  CE  LYS A 352      68.550  48.955  88.955  1.00  0.00           C
ATOM   5554  NZ  LYS A 352      69.540  49.875  89.575  1.00  0.00           N
ATOM   5558  C   LYS A 352      69.660  43.405  87.095  1.00  0.00           C
ATOM   5559  O   LYS A 352      69.690  42.815  88.175  1.00  0.00           O
ATOM   5560  N   ILE A 353      69.610  42.695  85.945  1.00  0.00           N
ATOM   5562  CA  ILE A 353      69.600  41.235  85.925  1.00  0.00           C
ATOM   5564  CB  ILE A 353      69.210  40.685  84.545  1.00  0.00           C
ATOM   5566  CG2 ILE A 353      69.250  39.135  84.535  1.00  0.00           C
ATOM   5570  CG1 ILE A 353      67.810  41.195  84.145  1.00  0.00           C
ATOM   5573  CD  ILE A 353      67.460  40.895  82.685  1.00  0.00           C
ATOM   5577  C   ILE A 353      70.870  40.585  86.465  1.00  0.00           C
ATOM   5578  O   ILE A 353      70.800  39.635  87.245  1.00  0.00           O
ATOM   5579  N   GLN A 354      72.070  41.075  86.095  1.00  0.00           N
ATOM   5581  CA  GLN A 354      73.350  40.585  86.615  1.00  0.00           C
ATOM   5583  CB  GLN A 354      74.540  41.265  85.885  1.00  0.00           C
ATOM   5586  CG  GLN A 354      74.650  40.875  84.385  1.00  0.00           C
ATOM   5589  CD  GLN A 354      75.890  41.465  83.705  1.00  0.00           C
ATOM   5590  OE1 GLN A 354      76.650  42.255  84.275  1.00  0.00           O
ATOM   5591  NE2 GLN A 354      76.140  41.025  82.445  1.00  0.00           N
ATOM   5594  C   GLN A 354      73.490  40.705  88.125  1.00  0.00           C
ATOM   5595  O   GLN A 354      73.900  39.775  88.825  1.00  0.00           O
ATOM   5596  N   ASN A 355      73.090  41.855  88.675  1.00  0.00           N
ATOM   5598  CA  ASN A 355      72.960  42.085  90.105  1.00  0.00           C
ATOM   5600  CB  ASN A 355      72.600  43.595  90.255  1.00  0.00           C
ATOM   5603  CG  ASN A 355      72.380  44.175  91.655  1.00  0.00           C
ATOM   5604  OD1 ASN A 355      71.810  45.265  91.725  1.00  0.00           O
ATOM   5605  ND2 ASN A 355      72.870  43.545  92.735  1.00  0.00           N
ATOM   5608  C   ASN A 355      71.970  41.155  90.795  1.00  0.00           C
ATOM   5609  O   ASN A 355      72.290  40.565  91.835  1.00  0.00           O
ATOM   5610  N   ALA A 356      70.770  40.955  90.215  1.00  0.00           N
ATOM   5612  CA  ALA A 356      69.760  40.015  90.675  1.00  0.00           C
ATOM   5614  CB  ALA A 356      68.520  40.165  89.765  1.00  0.00           C
ATOM   5618  C   ALA A 356      70.210  38.555  90.695  1.00  0.00           C
ATOM   5619  O   ALA A 356      70.010  37.825  91.675  1.00  0.00           O
ATOM   5620  N   PHE A 357      70.880  38.115  89.615  1.00  0.00           N
ATOM   5622  CA  PHE A 357      71.470  36.785  89.495  1.00  0.00           C
ATOM   5624  CB  PHE A 357      72.000  36.555  88.045  1.00  0.00           C
ATOM   5627  CG  PHE A 357      72.540  35.155  87.805  1.00  0.00           C
ATOM   5628  CD1 PHE A 357      71.690  34.125  87.355  1.00  0.00           C
ATOM   5630  CE1 PHE A 357      72.190  32.835  87.115  1.00  0.00           C
ATOM   5632  CZ  PHE A 357      73.550  32.565  87.325  1.00  0.00           C
ATOM   5634  CD2 PHE A 357      73.910  34.875  87.965  1.00  0.00           C
ATOM   5636  CE2 PHE A 357      74.410  33.575  87.745  1.00  0.00           C
ATOM   5638  C   PHE A 357      72.540  36.535  90.545  1.00  0.00           C
ATOM   5639  O   PHE A 357      72.600  35.455  91.125  1.00  0.00           O
ATOM   5640  N   LYS A 358      73.390  37.535  90.855  1.00  0.00           N
ATOM   5642  CA  LYS A 358      74.350  37.425  91.945  1.00  0.00           C
ATOM   5644  CB  LYS A 358      75.220  38.705  92.045  1.00  0.00           C
ATOM   5647  CG  LYS A 358      76.220  38.715  93.215  1.00  0.00           C
ATOM   5650  CD  LYS A 358      76.840  40.105  93.435  1.00  0.00           C
ATOM   5653  CE  LYS A 358      77.570  40.285  94.775  1.00  0.00           C
ATOM   5656  NZ  LYS A 358      78.400  39.125  95.135  1.00  0.00           N
ATOM   5660  C   LYS A 358      73.710  37.175  93.295  1.00  0.00           C
ATOM   5661  O   LYS A 358      74.130  36.305  94.055  1.00  0.00           O
ATOM   5662  N   GLU A 359      72.640  37.935  93.625  1.00  0.00           N
ATOM   5664  CA  GLU A 359      71.930  37.835  94.875  1.00  0.00           C
ATOM   5666  CB  GLU A 359      70.840  38.925  94.905  1.00  0.00           C
ATOM   5669  CG  GLU A 359      71.430  40.345  95.125  1.00  0.00           C
ATOM   5672  CD  GLU A 359      70.390  41.455  95.165  1.00  0.00           C
ATOM   5673  OE1 GLU A 359      69.180  41.145  95.055  1.00  0.00           O
ATOM   5674  OE2 GLU A 359      70.790  42.625  95.365  1.00  0.00           O
ATOM   5675  C   GLU A 359      71.330  36.465  95.155  1.00  0.00           C
ATOM   5676  O   GLU A 359      71.500  35.885  96.225  1.00  0.00           O
ATOM   5677  N   VAL A 360      70.660  35.875  94.145  1.00  0.00           N
ATOM   5679  CA  VAL A 360      70.200  34.495  94.195  1.00  0.00           C
ATOM   5681  CB  VAL A 360      69.340  34.145  92.975  1.00  0.00           C
ATOM   5683  CG1 VAL A 360      68.900  32.665  93.015  1.00  0.00           C
ATOM   5687  CG2 VAL A 360      68.090  35.035  92.955  1.00  0.00           C
ATOM   5691  C   VAL A 360      71.340  33.505  94.315  1.00  0.00           C
ATOM   5692  O   VAL A 360      71.330  32.635  95.185  1.00  0.00           O
ATOM   5693  N   ALA A 361      72.390  33.635  93.455  1.00  0.00           N
ATOM   5695  CA  ALA A 361      73.540  32.745  93.435  1.00  0.00           C
ATOM   5697  CB  ALA A 361      74.450  33.095  92.245  1.00  0.00           C
ATOM   5701  C   ALA A 361      74.370  32.705  94.715  1.00  0.00           C
ATOM   5702  O   ALA A 361      74.620  31.635  95.265  1.00  0.00           O
ATOM   5703  N   ASP A 362      74.720  33.885  95.275  1.00  0.00           N
ATOM   5705  CA  ASP A 362      75.400  33.975  96.565  1.00  0.00           C
ATOM   5707  CB  ASP A 362      75.620  35.455  96.985  1.00  0.00           C
ATOM   5710  CG  ASP A 362      76.820  36.085  96.335  1.00  0.00           C
ATOM   5711  OD1 ASP A 362      77.730  35.365  95.865  1.00  0.00           O
ATOM   5712  OD2 ASP A 362      76.920  37.335  96.435  1.00  0.00           O
ATOM   5713  C   ASP A 362      74.600  33.345  97.675  1.00  0.00           C
ATOM   5714  O   ASP A 362      75.130  32.585  98.485  1.00  0.00           O
ATOM   5715  N   ALA A 363      73.280  33.615  97.705  1.00  0.00           N
ATOM   5717  CA  ALA A 363      72.380  33.045  98.665  1.00  0.00           C
ATOM   5719  CB  ALA A 363      70.950  33.605  98.485  1.00  0.00           C
ATOM   5723  C   ALA A 363      72.350  31.525  98.605  1.00  0.00           C
ATOM   5724  O   ALA A 363      72.260  30.855  99.625  1.00  0.00           O
ATOM   5725  N   LEU A 364      72.380  30.935  97.395  1.00  0.00           N
ATOM   5727  CA  LEU A 364      72.410  29.485  97.225  1.00  0.00           C
ATOM   5729  CB  LEU A 364      72.130  29.085  95.755  1.00  0.00           C
ATOM   5732  CG  LEU A 364      70.710  29.425  95.255  1.00  0.00           C
ATOM   5734  CD1 LEU A 364      70.650  29.475  93.725  1.00  0.00           C
ATOM   5738  CD2 LEU A 364      69.600  28.505  95.785  1.00  0.00           C
ATOM   5742  C   LEU A 364      73.660  28.825  97.765  1.00  0.00           C
ATOM   5743  O   LEU A 364      73.610  27.795  98.435  1.00  0.00           O
ATOM   5744  N   ALA A 365      74.840  29.425  97.515  1.00  0.00           N
ATOM   5746  CA  ALA A 365      76.080  29.035  98.155  1.00  0.00           C
ATOM   5748  CB  ALA A 365      77.190  29.925  97.585  1.00  0.00           C
ATOM   5752  C   ALA A 365      76.070  29.175  99.665  1.00  0.00           C
ATOM   5753  O   ALA A 365      76.440  28.265 100.405  1.00  0.00           O
ATOM   5754  N   LEU A 366      75.580  30.325 100.155  1.00  0.00           N
ATOM   5756  CA  LEU A 366      75.420  30.625 101.565  1.00  0.00           C
ATOM   5758  CB  LEU A 366      75.040  32.105 101.785  1.00  0.00           C
ATOM   5761  CG  LEU A 366      76.140  32.915 102.485  1.00  0.00           C
ATOM   5763  CD1 LEU A 366      77.550  32.675 101.925  1.00  0.00           C
ATOM   5767  CD2 LEU A 366      75.840  34.405 102.355  1.00  0.00           C
ATOM   5771  C   LEU A 366      74.480  29.735 102.325  1.00  0.00           C
ATOM   5772  O   LEU A 366      74.790  29.345 103.445  1.00  0.00           O
ATOM   5773  N   ARG A 367      73.330  29.345 101.755  1.00  0.00           N
ATOM   5775  CA  ARG A 367      72.480  28.345 102.375  1.00  0.00           C
ATOM   5777  CB  ARG A 367      71.210  28.055 101.525  1.00  0.00           C
ATOM   5780  CG  ARG A 367      70.500  26.725 101.875  1.00  0.00           C
ATOM   5783  CD  ARG A 367      69.370  26.305 100.935  1.00  0.00           C
ATOM   5786  NE  ARG A 367      68.100  26.975 101.315  1.00  0.00           N
ATOM   5788  CZ  ARG A 367      66.930  26.615 100.835  1.00  0.00           C
ATOM   5789  NH1 ARG A 367      66.810  25.555 100.065  1.00  0.00           N
ATOM   5792  NH2 ARG A 367      65.850  27.335 101.035  1.00  0.00           N
ATOM   5795  C   ARG A 367      73.220  27.045 102.615  1.00  0.00           C
ATOM   5796  O   ARG A 367      73.210  26.485 103.715  1.00  0.00           O
ATOM   5797  N   GLN A 368      73.930  26.555 101.575  1.00  0.00           N
ATOM   5799  CA  GLN A 368      74.710  25.335 101.665  1.00  0.00           C
ATOM   5801  CB  GLN A 368      75.360  25.005 100.295  1.00  0.00           C
ATOM   5804  CG  GLN A 368      76.070  23.635 100.255  1.00  0.00           C
ATOM   5807  CD  GLN A 368      75.100  22.555 100.735  1.00  0.00           C
ATOM   5808  OE1 GLN A 368      74.090  22.305 100.065  1.00  0.00           O
ATOM   5809  NE2 GLN A 368      75.370  21.955 101.915  1.00  0.00           N
ATOM   5812  C   GLN A 368      75.810  25.425 102.705  1.00  0.00           C
ATOM   5813  O   GLN A 368      75.990  24.545 103.535  1.00  0.00           O
ATOM   5814  N   SER A 369      76.540  26.555 102.705  1.00  0.00           N
ATOM   5816  CA  SER A 369      77.590  26.805 103.675  1.00  0.00           C
ATOM   5818  CB  SER A 369      78.350  28.085 103.255  1.00  0.00           C
ATOM   5821  OG  SER A 369      79.550  28.225 104.005  1.00  0.00           O
ATOM   5823  C   SER A 369      77.080  26.895 105.115  1.00  0.00           C
ATOM   5824  O   SER A 369      77.620  26.265 106.025  1.00  0.00           O
ATOM   5825  N   LEU A 370      75.970  27.625 105.385  1.00  0.00           N
ATOM   5827  CA  LEU A 370      75.410  27.785 106.715  1.00  0.00           C
ATOM   5829  CB  LEU A 370      74.350  28.915 106.745  1.00  0.00           C
ATOM   5832  CG  LEU A 370      74.930  30.335 106.535  1.00  0.00           C
ATOM   5834  CD1 LEU A 370      73.830  31.335 106.185  1.00  0.00           C
ATOM   5838  CD2 LEU A 370      75.720  30.825 107.765  1.00  0.00           C
ATOM   5842  C   LEU A 370      74.790  26.525 107.265  1.00  0.00           C
ATOM   5843  O   LEU A 370      74.860  26.235 108.465  1.00  0.00           O
ATOM   5844  N   ASN A 371      74.180  25.695 106.405  1.00  0.00           N
ATOM   5846  CA  ASN A 371      73.800  24.365 106.825  1.00  0.00           C
ATOM   5848  CB  ASN A 371      73.040  23.625 105.675  1.00  0.00           C
ATOM   5851  CG  ASN A 371      71.660  24.185 105.315  1.00  0.00           C
ATOM   5852  OD1 ASN A 371      71.070  23.825 104.295  1.00  0.00           O
ATOM   5853  ND2 ASN A 371      71.080  25.045 106.175  1.00  0.00           N
ATOM   5856  C   ASN A 371      74.990  23.515 107.265  1.00  0.00           C
ATOM   5857  O   ASN A 371      75.000  23.005 108.385  1.00  0.00           O
ATOM   5858  N   ASP A 372      76.080  23.445 106.455  1.00  0.00           N
ATOM   5860  CA  ASP A 372      77.300  22.735 106.815  1.00  0.00           C
ATOM   5862  CB  ASP A 372      78.310  22.705 105.615  1.00  0.00           C
ATOM   5865  CG  ASP A 372      77.890  21.845 104.425  1.00  0.00           C
ATOM   5866  OD1 ASP A 372      77.270  20.765 104.625  1.00  0.00           O
ATOM   5867  OD2 ASP A 372      78.330  22.165 103.295  1.00  0.00           O
ATOM   5868  C   ASP A 372      77.990  23.295 108.085  1.00  0.00           C
ATOM   5869  O   ASP A 372      78.310  22.545 109.025  1.00  0.00           O
ATOM   5870  N   GLN A 373      78.160  24.635 108.205  1.00  0.00           N
ATOM   5872  CA  GLN A 373      78.700  25.245 109.415  1.00  0.00           C
ATOM   5874  CB  GLN A 373      78.950  26.775 109.255  1.00  0.00           C
ATOM   5877  CG  GLN A 373      80.200  27.075 108.405  1.00  0.00           C
ATOM   5880  CD  GLN A 373      80.450  28.565 108.225  1.00  0.00           C
ATOM   5881  OE1 GLN A 373      80.190  29.135 107.165  1.00  0.00           O
ATOM   5882  NE2 GLN A 373      80.930  29.245 109.285  1.00  0.00           N
ATOM   5885  C   GLN A 373      77.900  25.005 110.685  1.00  0.00           C
ATOM   5886  O   GLN A 373      78.470  24.615 111.705  1.00  0.00           O
ATOM   5887  N   ILE A 374      76.560  25.145 110.655  1.00  0.00           N
ATOM   5889  CA  ILE A 374      75.690  24.815 111.775  1.00  0.00           C
ATOM   5891  CB  ILE A 374      74.240  25.235 111.515  1.00  0.00           C
ATOM   5893  CG2 ILE A 374      73.250  24.645 112.535  1.00  0.00           C
ATOM   5897  CG1 ILE A 374      74.140  26.785 111.505  1.00  0.00           C
ATOM   5900  CD  ILE A 374      72.840  27.305 110.895  1.00  0.00           C
ATOM   5904  C   ILE A 374      75.780  23.355 112.215  1.00  0.00           C
ATOM   5905  O   ILE A 374      75.900  23.085 113.405  1.00  0.00           O
ATOM   5906  N   SER A 375      75.820  22.405 111.265  1.00  0.00           N
ATOM   5908  CA  SER A 375      76.030  20.985 111.535  1.00  0.00           C
ATOM   5910  CB  SER A 375      76.020  20.185 110.195  1.00  0.00           C
ATOM   5913  OG  SER A 375      76.240  18.785 110.335  1.00  0.00           O
ATOM   5915  C   SER A 375      77.350  20.675 112.225  1.00  0.00           C
ATOM   5916  O   SER A 375      77.410  19.935 113.205  1.00  0.00           O
ATOM   5917  N   ALA A 376      78.470  21.245 111.735  1.00  0.00           N
ATOM   5919  CA  ALA A 376      79.760  21.105 112.365  1.00  0.00           C
ATOM   5921  CB  ALA A 376      80.810  21.615 111.375  1.00  0.00           C
ATOM   5925  C   ALA A 376      79.840  21.785 113.735  1.00  0.00           C
ATOM   5926  O   ALA A 376      80.400  21.255 114.695  1.00  0.00           O
ATOM   5927  N   GLN A 377      79.260  22.995 113.875  1.00  0.00           N
ATOM   5929  CA  GLN A 377      79.270  23.755 115.115  1.00  0.00           C
ATOM   5931  CB  GLN A 377      78.710  25.165 114.855  1.00  0.00           C
ATOM   5934  CG  GLN A 377      79.120  26.225 115.905  1.00  0.00           C
ATOM   5937  CD  GLN A 377      80.580  26.635 115.675  1.00  0.00           C
ATOM   5938  OE1 GLN A 377      81.030  26.765 114.545  1.00  0.00           O
ATOM   5939  NE2 GLN A 377      81.360  26.875 116.745  1.00  0.00           N
ATOM   5942  C   GLN A 377      78.490  23.055 116.235  1.00  0.00           C
ATOM   5943  O   GLN A 377      78.910  23.015 117.395  1.00  0.00           O
ATOM   5944  N   GLN A 378      77.340  22.435 115.895  1.00  0.00           N
ATOM   5946  CA  GLN A 378      76.570  21.585 116.775  1.00  0.00           C
ATOM   5948  CB  GLN A 378      75.240  21.155 116.055  1.00  0.00           C
ATOM   5951  CG  GLN A 378      74.180  22.275 115.875  1.00  0.00           C
ATOM   5954  CD  GLN A 378      73.120  21.955 114.805  1.00  0.00           C
ATOM   5955  OE1 GLN A 378      73.360  21.345 113.755  1.00  0.00           O
ATOM   5956  NE2 GLN A 378      71.870  22.445 115.015  1.00  0.00           N
ATOM   5959  C   GLN A 378      77.350  20.365 117.295  1.00  0.00           C
ATOM   5960  O   GLN A 378      77.390  20.115 118.505  1.00  0.00           O
ATOM   5961  N   ARG A 379      78.060  19.635 116.415  1.00  0.00           N
ATOM   5963  CA  ARG A 379      79.000  18.575 116.765  1.00  0.00           C
ATOM   5965  CB  ARG A 379      79.510  17.835 115.495  1.00  0.00           C
ATOM   5968  CG  ARG A 379      78.420  16.925 114.895  1.00  0.00           C
ATOM   5971  CD  ARG A 379      78.750  16.225 113.565  1.00  0.00           C
ATOM   5974  NE  ARG A 379      78.570  17.235 112.485  1.00  0.00           N
ATOM   5976  CZ  ARG A 379      79.310  17.325 111.395  1.00  0.00           C
ATOM   5977  NH1 ARG A 379      80.440  16.675 111.255  1.00  0.00           N
ATOM   5980  NH2 ARG A 379      78.900  18.145 110.455  1.00  0.00           N
ATOM   5983  C   ARG A 379      80.150  18.995 117.675  1.00  0.00           C
ATOM   5984  O   ARG A 379      80.490  18.335 118.655  1.00  0.00           O
ATOM   5985  N   TYR A 380      80.760  20.165 117.385  1.00  0.00           N
ATOM   5987  CA  TYR A 380      81.730  20.825 118.245  1.00  0.00           C
ATOM   5989  CB  TYR A 380      82.300  22.075 117.515  1.00  0.00           C
ATOM   5992  CG  TYR A 380      83.380  22.815 118.275  1.00  0.00           C
ATOM   5993  CD1 TYR A 380      84.420  22.115 118.895  1.00  0.00           C
ATOM   5995  CE1 TYR A 380      85.470  22.795 119.505  1.00  0.00           C
ATOM   5997  CZ  TYR A 380      85.500  24.185 119.525  1.00  0.00           C
ATOM   5998  OH  TYR A 380      86.580  24.825 120.165  1.00  0.00           O
ATOM   6000  CD2 TYR A 380      83.410  24.215 118.285  1.00  0.00           C
ATOM   6002  CE2 TYR A 380      84.470  24.905 118.905  1.00  0.00           C
ATOM   6004  C   TYR A 380      81.200  21.185 119.625  1.00  0.00           C
ATOM   6005  O   TYR A 380      81.840  20.915 120.645  1.00  0.00           O
ATOM   6006  N   LEU A 381      79.970  21.745 119.705  1.00  0.00           N
ATOM   6008  CA  LEU A 381      79.290  22.055 120.945  1.00  0.00           C
ATOM   6010  CB  LEU A 381      77.920  22.715 120.635  1.00  0.00           C
ATOM   6013  CG  LEU A 381      77.080  23.135 121.865  1.00  0.00           C
ATOM   6015  CD1 LEU A 381      77.790  24.215 122.685  1.00  0.00           C
ATOM   6019  CD2 LEU A 381      75.710  23.655 121.415  1.00  0.00           C
ATOM   6023  C   LEU A 381      79.100  20.835 121.835  1.00  0.00           C
ATOM   6024  O   LEU A 381      79.280  20.905 123.045  1.00  0.00           O
ATOM   6025  N   ALA A 382      78.740  19.695 121.235  1.00  0.00           N
ATOM   6027  CA  ALA A 382      78.560  18.435 121.935  1.00  0.00           C
ATOM   6029  CB  ALA A 382      78.050  17.375 120.925  1.00  0.00           C
ATOM   6033  C   ALA A 382      79.820  17.915 122.575  1.00  0.00           C
ATOM   6034  O   ALA A 382      79.850  17.455 123.715  1.00  0.00           O
ATOM   6035  N   SER A 383      80.910  17.965 121.805  1.00  0.00           N
ATOM   6037  CA  SER A 383      82.220  17.545 122.245  1.00  0.00           C
ATOM   6039  CB  SER A 383      83.160  17.545 121.025  1.00  0.00           C
ATOM   6042  OG  SER A 383      84.360  16.825 121.285  1.00  0.00           O
ATOM   6044  C   SER A 383      82.730  18.415 123.395  1.00  0.00           C
ATOM   6045  O   SER A 383      83.110  17.895 124.435  1.00  0.00           O
ATOM   6046  N   LEU A 384      82.570  19.745 123.285  1.00  0.00           N
ATOM   6048  CA  LEU A 384      82.820  20.685 124.365  1.00  0.00           C
ATOM   6050  CB  LEU A 384      82.540  22.145 123.905  1.00  0.00           C
ATOM   6053  CG  LEU A 384      83.520  22.695 122.865  1.00  0.00           C
ATOM   6055  CD1 LEU A 384      83.010  24.005 122.275  1.00  0.00           C
ATOM   6059  CD2 LEU A 384      84.920  22.895 123.455  1.00  0.00           C
ATOM   6063  C   LEU A 384      82.030  20.435 125.655  1.00  0.00           C
ATOM   6064  O   LEU A 384      82.580  20.545 126.755  1.00  0.00           O
ATOM   6065  N   GLN A 385      80.730  20.075 125.555  1.00  0.00           N
ATOM   6067  CA  GLN A 385      79.960  19.635 126.715  1.00  0.00           C
ATOM   6069  CB  GLN A 385      78.450  19.455 126.365  1.00  0.00           C
ATOM   6072  CG  GLN A 385      77.730  20.795 126.075  1.00  0.00           C
ATOM   6075  CD  GLN A 385      76.310  20.615 125.525  1.00  0.00           C
ATOM   6076  OE1 GLN A 385      75.940  19.615 124.895  1.00  0.00           O
ATOM   6077  NE2 GLN A 385      75.450  21.655 125.715  1.00  0.00           N
ATOM   6080  C   GLN A 385      80.520  18.395 127.435  1.00  0.00           C
ATOM   6081  O   GLN A 385      80.660  18.395 128.655  1.00  0.00           O
ATOM   6082  N   ILE A 386      80.920  17.345 126.685  1.00  0.00           N
ATOM   6084  CA  ILE A 386      81.640  16.185 127.225  1.00  0.00           C
ATOM   6086  CB  ILE A 386      81.800  15.095 126.155  1.00  0.00           C
ATOM   6088  CG2 ILE A 386      82.670  13.915 126.675  1.00  0.00           C
ATOM   6092  CG1 ILE A 386      80.410  14.595 125.675  1.00  0.00           C
ATOM   6095  CD  ILE A 386      80.470  13.705 124.435  1.00  0.00           C
ATOM   6099  C   ILE A 386      82.990  16.545 127.825  1.00  0.00           C
ATOM   6100  O   ILE A 386      83.330  16.125 128.935  1.00  0.00           O
ATOM   6101  N   THR A 387      83.770  17.395 127.135  1.00  0.00           N
ATOM   6103  CA  THR A 387      85.070  17.915 127.545  1.00  0.00           C
ATOM   6105  CB  THR A 387      85.650  18.825 126.485  1.00  0.00           C
ATOM   6107  OG1 THR A 387      85.780  18.005 125.345  1.00  0.00           O
ATOM   6109  CG2 THR A 387      87.040  19.385 126.815  1.00  0.00           C
ATOM   6113  C   THR A 387      85.050  18.675 128.825  1.00  0.00           C
ATOM   6114  O   THR A 387      85.920  18.495 129.681  1.00  0.00           O
ATOM   6115  N   LEU A 388      84.060  19.555 129.025  1.00  0.00           N
ATOM   6117  CA  LEU A 388      83.860  20.215 130.301  1.00  0.00           C
ATOM   6119  CB  LEU A 388      82.710  21.255 130.181  1.00  0.00           C
ATOM   6122  CG  LEU A 388      82.420  22.065 131.451  1.00  0.00           C
ATOM   6124  CD1 LEU A 388      83.690  22.745 131.991  1.00  0.00           C
ATOM   6128  CD2 LEU A 388      81.350  23.135 131.151  1.00  0.00           C
ATOM   6132  C   LEU A 388      83.590  19.265 131.461  1.00  0.00           C
ATOM   6133  O   LEU A 388      84.170  19.385 132.531  1.00  0.00           O
ATOM   6134  N   GLN A 389      82.720  18.255 131.251  1.00  0.00           N
ATOM   6136  CA  GLN A 389      82.450  17.205 132.231  1.00  0.00           C
ATOM   6138  CB  GLN A 389      81.280  16.295 131.771  1.00  0.00           C
ATOM   6141  CG  GLN A 389      79.880  16.975 131.671  1.00  0.00           C
ATOM   6144  CD  GLN A 389      79.460  17.745 132.921  1.00  0.00           C
ATOM   6145  OE1 GLN A 389      79.530  17.245 134.041  1.00  0.00           O
ATOM   6146  NE2 GLN A 389      78.970  18.985 132.761  1.00  0.00           N
ATOM   6149  C   GLN A 389      83.670  16.345 132.601  1.00  0.00           C
ATOM   6150  O   GLN A 389      83.950  16.115 133.771  1.00  0.00           O
ATOM   6151  N   ARG A 390      84.450  15.905 131.591  1.00  0.00           N
ATOM   6153  CA  ARG A 390      85.740  15.255 131.781  1.00  0.00           C
ATOM   6155  CB  ARG A 390      86.370  14.745 130.451  1.00  0.00           C
ATOM   6158  CG  ARG A 390      85.600  13.645 129.701  1.00  0.00           C
ATOM   6161  CD  ARG A 390      85.200  12.435 130.561  1.00  0.00           C
ATOM   6164  NE  ARG A 390      84.710  11.355 129.635  1.00  0.00           N
ATOM   6166  CZ  ARG A 390      83.960  10.345 130.031  1.00  0.00           C
ATOM   6167  NH1 ARG A 390      83.690  10.115 131.301  1.00  0.00           N
ATOM   6170  NH2 ARG A 390      83.380   9.575 129.135  1.00  0.00           N
ATOM   6173  C   ARG A 390      86.780  16.115 132.491  1.00  0.00           C
ATOM   6174  O   ARG A 390      87.430  15.685 133.441  1.00  0.00           O
ATOM   6175  N   ALA A 391      86.930  17.395 132.081  1.00  0.00           N
ATOM   6177  CA  ALA A 391      87.800  18.355 132.741  1.00  0.00           C
ATOM   6179  CB  ALA A 391      87.780  19.685 131.961  1.00  0.00           C
ATOM   6183  C   ALA A 391      87.440  18.585 134.201  1.00  0.00           C
ATOM   6184  O   ALA A 391      88.280  18.525 135.101  1.00  0.00           O
ATOM   6185  N   ARG A 392      86.140  18.785 134.531  1.00  0.00           N
ATOM   6187  CA  ARG A 392      85.720  18.905 135.921  1.00  0.00           C
ATOM   6189  CB  ARG A 392      84.210  19.195 136.071  1.00  0.00           C
ATOM   6192  CG  ARG A 392      83.750  20.595 135.621  1.00  0.00           C
ATOM   6195  CD  ARG A 392      82.250  20.815 135.911  1.00  0.00           C
ATOM   6198  NE  ARG A 392      81.740  22.005 135.161  1.00  0.00           N
ATOM   6200  CZ  ARG A 392      82.090  23.265 135.341  1.00  0.00           C
ATOM   6201  NH1 ARG A 392      82.860  23.685 136.321  1.00  0.00           N
ATOM   6204  NH2 ARG A 392      81.580  24.195 134.581  1.00  0.00           N
ATOM   6207  C   ARG A 392      86.070  17.695 136.781  1.00  0.00           C
ATOM   6208  O   ARG A 392      86.510  17.845 137.921  1.00  0.00           O
ATOM   6209  N   ALA A 393      85.880  16.465 136.271  1.00  0.00           N
ATOM   6211  CA  ALA A 393      86.180  15.235 136.971  1.00  0.00           C
ATOM   6213  CB  ALA A 393      85.720  14.085 136.061  1.00  0.00           C
ATOM   6217  C   ALA A 393      87.660  15.065 137.341  1.00  0.00           C
ATOM   6218  O   ALA A 393      88.010  14.855 138.501  1.00  0.00           O
ATOM   6219  N   LEU A 394      88.550  15.245 136.341  1.00  0.00           N
ATOM   6221  CA  LEU A 394      90.000  15.265 136.471  1.00  0.00           C
ATOM   6223  CB  LEU A 394      90.660  15.355 135.071  1.00  0.00           C
ATOM   6226  CG  LEU A 394      90.930  14.015 134.361  1.00  0.00           C
ATOM   6228  CD1 LEU A 394      89.910  12.905 134.641  1.00  0.00           C
ATOM   6232  CD2 LEU A 394      91.040  14.255 132.851  1.00  0.00           C
ATOM   6236  C   LEU A 394      90.530  16.355 137.391  1.00  0.00           C
ATOM   6237  O   LEU A 394      91.410  16.115 138.201  1.00  0.00           O
ATOM   6238  N   TYR A 395      89.990  17.595 137.321  1.00  0.00           N
ATOM   6240  CA  TYR A 395      90.310  18.665 138.261  1.00  0.00           C
ATOM   6242  CB  TYR A 395      89.650  19.995 137.791  1.00  0.00           C
ATOM   6245  CG  TYR A 395      89.570  21.095 138.821  1.00  0.00           C
ATOM   6246  CD1 TYR A 395      90.730  21.795 139.201  1.00  0.00           C
ATOM   6248  CE1 TYR A 395      90.680  22.765 140.211  1.00  0.00           C
ATOM   6250  CZ  TYR A 395      89.460  23.055 140.841  1.00  0.00           C
ATOM   6251  OH  TYR A 395      89.400  23.995 141.891  1.00  0.00           O
ATOM   6253  CD2 TYR A 395      88.350  21.445 139.411  1.00  0.00           C
ATOM   6255  CE2 TYR A 395      88.290  22.405 140.431  1.00  0.00           C
ATOM   6257  C   TYR A 395      90.010  18.325 139.721  1.00  0.00           C
ATOM   6258  O   TYR A 395      90.790  18.595 140.631  1.00  0.00           O
ATOM   6259  N   GLN A 396      88.840  17.715 139.971  1.00  0.00           N
ATOM   6261  CA  GLN A 396      88.320  17.515 141.311  1.00  0.00           C
ATOM   6263  CB  GLN A 396      86.780  17.335 141.231  1.00  0.00           C
ATOM   6266  CG  GLN A 396      86.070  18.665 140.841  1.00  0.00           C
ATOM   6269  CD  GLN A 396      84.610  18.465 140.441  1.00  0.00           C
ATOM   6270  OE1 GLN A 396      84.050  17.375 140.481  1.00  0.00           O
ATOM   6271  NE2 GLN A 396      83.910  19.555 140.061  1.00  0.00           N
ATOM   6274  C   GLN A 396      89.010  16.385 142.051  1.00  0.00           C
ATOM   6275  O   GLN A 396      89.040  16.335 143.281  1.00  0.00           O
ATOM   6276  N   HIS A 397      89.660  15.495 141.271  1.00  0.00           N
ATOM   6278  CA  HIS A 397      90.470  14.395 141.741  1.00  0.00           C
ATOM   6280  CB  HIS A 397      90.200  13.115 140.911  1.00  0.00           C
ATOM   6283  ND1 HIS A 397      87.670  13.085 140.851  1.00  0.00           N
ATOM   6285  CG  HIS A 397      88.860  12.515 141.211  1.00  0.00           C
ATOM   6286  CE1 HIS A 397      86.690  12.255 141.261  1.00  0.00           C
ATOM   6288  NE2 HIS A 397      87.170  11.175 141.851  1.00  0.00           N
ATOM   6289  CD2 HIS A 397      88.550  11.325 141.791  1.00  0.00           C
ATOM   6291  C   HIS A 397      91.950  14.705 141.661  1.00  0.00           C
ATOM   6292  O   HIS A 397      92.800  13.835 141.861  1.00  0.00           O
ATOM   6293  N   GLY A 398      92.320  15.965 141.341  1.00  0.00           N
ATOM   6295  CA  GLY A 398      93.690  16.445 141.381  1.00  0.00           C
ATOM   6298  C   GLY A 398      94.580  15.955 140.271  1.00  0.00           C
ATOM   6299  O   GLY A 398      95.790  15.905 140.401  1.00  0.00           O
ATOM   6300  N   ALA A 399      93.990  15.585 139.121  1.00  0.00           N
ATOM   6302  CA  ALA A 399      94.730  15.025 138.011  1.00  0.00           C
ATOM   6304  CB  ALA A 399      93.860  13.915 137.411  1.00  0.00           C
ATOM   6308  C   ALA A 399      95.090  16.055 136.941  1.00  0.00           C
ATOM   6309  O   ALA A 399      95.970  15.805 136.111  1.00  0.00           O
ATOM   6310  N   VAL A 400      94.480  17.245 136.971  1.00  0.00           N
ATOM   6312  CA  VAL A 400      94.790  18.365 136.091  1.00  0.00           C
ATOM   6314  CB  VAL A 400      94.030  18.395 134.751  1.00  0.00           C
ATOM   6316  CG1 VAL A 400      94.300  17.145 133.901  1.00  0.00           C
ATOM   6320  CG2 VAL A 400      92.530  18.535 135.021  1.00  0.00           C
ATOM   6324  C   VAL A 400      94.470  19.665 136.841  1.00  0.00           C
ATOM   6325  O   VAL A 400      93.820  19.655 137.881  1.00  0.00           O
ATOM   6326  N   SER A 401      94.950  20.805 136.301  1.00  0.00           N
ATOM   6328  CA  SER A 401      94.730  22.135 136.841  1.00  0.00           C
ATOM   6330  CB  SER A 401      95.810  23.185 136.391  1.00  0.00           C
ATOM   6333  OG  SER A 401      95.590  23.755 135.101  1.00  0.00           O
ATOM   6335  C   SER A 401      93.330  22.655 136.541  1.00  0.00           C
ATOM   6336  O   SER A 401      92.480  22.005 135.931  1.00  0.00           O
ATOM   6337  N   TYR A 402      93.010  23.885 137.011  1.00  0.00           N
ATOM   6339  CA  TYR A 402      91.730  24.515 136.721  1.00  0.00           C
ATOM   6341  CB  TYR A 402      91.390  25.585 137.801  1.00  0.00           C
ATOM   6344  CG  TYR A 402      89.950  26.025 137.721  1.00  0.00           C
ATOM   6345  CD1 TYR A 402      88.930  25.095 137.991  1.00  0.00           C
ATOM   6347  CE1 TYR A 402      87.580  25.455 137.891  1.00  0.00           C
ATOM   6349  CZ  TYR A 402      87.230  26.735 137.471  1.00  0.00           C
ATOM   6350  OH  TYR A 402      85.860  27.005 137.241  1.00  0.00           O
ATOM   6352  CD2 TYR A 402      89.580  27.335 137.361  1.00  0.00           C
ATOM   6354  CE2 TYR A 402      88.220  27.685 137.221  1.00  0.00           C
ATOM   6356  C   TYR A 402      91.690  25.115 135.301  1.00  0.00           C
ATOM   6357  O   TYR A 402      90.630  25.395 134.751  1.00  0.00           O
ATOM   6358  N   LEU A 403      92.860  25.255 134.641  1.00  0.00           N
ATOM   6360  CA  LEU A 403      92.960  25.825 133.311  1.00  0.00           C
ATOM   6362  CB  LEU A 403      94.440  26.015 132.901  1.00  0.00           C
ATOM   6365  CG  LEU A 403      94.690  26.735 131.561  1.00  0.00           C
ATOM   6367  CD1 LEU A 403      94.030  28.125 131.511  1.00  0.00           C
ATOM   6371  CD2 LEU A 403      96.190  26.845 131.291  1.00  0.00           C
ATOM   6375  C   LEU A 403      92.190  25.055 132.241  1.00  0.00           C
ATOM   6376  O   LEU A 403      91.560  25.635 131.371  1.00  0.00           O
ATOM   6377  N   GLU A 404      92.200  23.705 132.301  1.00  0.00           N
ATOM   6379  CA  GLU A 404      91.370  22.825 131.481  1.00  0.00           C
ATOM   6381  CB  GLU A 404      91.670  21.375 131.921  1.00  0.00           C
ATOM   6384  CG  GLU A 404      93.050  20.805 131.541  1.00  0.00           C
ATOM   6387  CD  GLU A 404      93.190  20.275 130.121  1.00  0.00           C
ATOM   6388  OE1 GLU A 404      92.300  20.465 129.265  1.00  0.00           O
ATOM   6389  OE2 GLU A 404      94.270  19.685 129.851  1.00  0.00           O
ATOM   6390  C   GLU A 404      89.870  23.055 131.641  1.00  0.00           C
ATOM   6391  O   GLU A 404      89.130  23.185 130.661  1.00  0.00           O
ATOM   6392  N   VAL A 405      89.370  23.185 132.901  1.00  0.00           N
ATOM   6394  CA  VAL A 405      87.970  23.535 133.171  1.00  0.00           C
ATOM   6396  CB  VAL A 405      87.620  23.615 134.671  1.00  0.00           C
ATOM   6398  CG1 VAL A 405      86.140  24.005 134.891  1.00  0.00           C
ATOM   6402  CG2 VAL A 405      87.900  22.275 135.371  1.00  0.00           C
ATOM   6406  C   VAL A 405      87.620  24.885 132.591  1.00  0.00           C
ATOM   6407  O   VAL A 405      86.630  25.065 131.891  1.00  0.00           O
ATOM   6408  N   LEU A 406      88.500  25.875 132.851  1.00  0.00           N
ATOM   6410  CA  LEU A 406      88.340  27.235 132.441  1.00  0.00           C
ATOM   6412  CB  LEU A 406      89.550  28.035 132.981  1.00  0.00           C
ATOM   6415  CG  LEU A 406      89.500  29.545 132.751  1.00  0.00           C
ATOM   6417  CD1 LEU A 406      88.370  30.165 133.571  1.00  0.00           C
ATOM   6421  CD2 LEU A 406      90.870  30.155 133.121  1.00  0.00           C
ATOM   6425  C   LEU A 406      88.270  27.385 130.931  1.00  0.00           C
ATOM   6426  O   LEU A 406      87.390  28.055 130.401  1.00  0.00           O
ATOM   6427  N   ASP A 407      89.180  26.715 130.201  1.00  0.00           N
ATOM   6429  CA  ASP A 407      89.230  26.695 128.755  1.00  0.00           C
ATOM   6431  CB  ASP A 407      90.540  25.985 128.375  1.00  0.00           C
ATOM   6434  CG  ASP A 407      91.050  26.395 127.015  1.00  0.00           C
ATOM   6435  OD1 ASP A 407      90.630  27.465 126.485  1.00  0.00           O
ATOM   6436  OD2 ASP A 407      92.070  25.795 126.615  1.00  0.00           O
ATOM   6437  C   ASP A 407      88.020  26.035 128.095  1.00  0.00           C
ATOM   6438  O   ASP A 407      87.430  26.555 127.135  1.00  0.00           O
ATOM   6439  N   ALA A 408      87.580  24.885 128.635  1.00  0.00           N
ATOM   6441  CA  ALA A 408      86.370  24.215 128.245  1.00  0.00           C
ATOM   6443  CB  ALA A 408      86.260  22.885 129.015  1.00  0.00           C
ATOM   6447  C   ALA A 408      85.120  25.065 128.455  1.00  0.00           C
ATOM   6448  O   ALA A 408      84.280  25.165 127.565  1.00  0.00           O
ATOM   6449  N   GLU A 409      85.010  25.775 129.605  1.00  0.00           N
ATOM   6451  CA  GLU A 409      84.020  26.805 129.831  1.00  0.00           C
ATOM   6453  CB  GLU A 409      84.100  27.335 131.291  1.00  0.00           C
ATOM   6456  CG  GLU A 409      83.610  26.365 132.411  1.00  0.00           C
ATOM   6459  CD  GLU A 409      83.780  26.905 133.831  1.00  0.00           C
ATOM   6460  OE1 GLU A 409      84.780  27.605 134.121  1.00  0.00           O
ATOM   6461  OE2 GLU A 409      82.900  26.595 134.691  1.00  0.00           O
ATOM   6462  C   GLU A 409      84.080  27.975 128.825  1.00  0.00           C
ATOM   6463  O   GLU A 409      83.060  28.345 128.245  1.00  0.00           O
ATOM   6464  N   ARG A 410      85.280  28.555 128.515  1.00  0.00           N
ATOM   6466  CA  ARG A 410      85.400  29.615 127.515  1.00  0.00           C
ATOM   6468  CB  ARG A 410      86.840  30.205 127.405  1.00  0.00           C
ATOM   6471  CG  ARG A 410      87.420  30.835 128.685  1.00  0.00           C
ATOM   6474  CD  ARG A 410      88.500  31.885 128.395  1.00  0.00           C
ATOM   6477  NE  ARG A 410      89.590  31.795 129.415  1.00  0.00           N
ATOM   6479  CZ  ARG A 410      90.740  31.165 129.215  1.00  0.00           C
ATOM   6480  NH1 ARG A 410      91.000  30.495 128.125  1.00  0.00           N
ATOM   6483  NH2 ARG A 410      91.680  31.285 130.131  1.00  0.00           N
ATOM   6486  C   ARG A 410      85.010  29.195 126.105  1.00  0.00           C
ATOM   6487  O   ARG A 410      84.180  29.815 125.445  1.00  0.00           O
ATOM   6488  N   SER A 411      85.550  28.055 125.645  1.00  0.00           N
ATOM   6490  CA  SER A 411      85.230  27.485 124.345  1.00  0.00           C
ATOM   6492  CB  SER A 411      86.100  26.245 123.995  1.00  0.00           C
ATOM   6495  OG  SER A 411      87.450  26.625 123.725  1.00  0.00           O
ATOM   6497  C   SER A 411      83.770  27.125 124.185  1.00  0.00           C
ATOM   6498  O   SER A 411      83.160  27.395 123.155  1.00  0.00           O
ATOM   6499  N   LEU A 412      83.160  26.515 125.235  1.00  0.00           N
ATOM   6501  CA  LEU A 412      81.750  26.175 125.275  1.00  0.00           C
ATOM   6503  CB  LEU A 412      81.460  25.385 126.575  1.00  0.00           C
ATOM   6506  CG  LEU A 412      80.010  24.905 126.815  1.00  0.00           C
ATOM   6508  CD1 LEU A 412      79.500  24.055 125.645  1.00  0.00           C
ATOM   6512  CD2 LEU A 412      79.920  24.105 128.115  1.00  0.00           C
ATOM   6516  C   LEU A 412      80.820  27.365 125.155  1.00  0.00           C
ATOM   6517  O   LEU A 412      79.900  27.375 124.335  1.00  0.00           O
ATOM   6518  N   PHE A 413      81.060  28.455 125.925  1.00  0.00           N
ATOM   6520  CA  PHE A 413      80.280  29.685 125.825  1.00  0.00           C
ATOM   6522  CB  PHE A 413      80.600  30.625 127.015  1.00  0.00           C
ATOM   6525  CG  PHE A 413      79.760  31.895 127.085  1.00  0.00           C
ATOM   6526  CD1 PHE A 413      78.410  31.935 126.665  1.00  0.00           C
ATOM   6528  CE1 PHE A 413      77.650  33.105 126.795  1.00  0.00           C
ATOM   6530  CZ  PHE A 413      78.210  34.235 127.385  1.00  0.00           C
ATOM   6532  CD2 PHE A 413      80.300  33.035 127.705  1.00  0.00           C
ATOM   6534  CE2 PHE A 413      79.520  34.195 127.875  1.00  0.00           C
ATOM   6536  C   PHE A 413      80.420  30.385 124.475  1.00  0.00           C
ATOM   6537  O   PHE A 413      79.440  30.855 123.895  1.00  0.00           O
ATOM   6538  N   ALA A 414      81.650  30.465 123.925  1.00  0.00           N
ATOM   6540  CA  ALA A 414      81.890  30.995 122.595  1.00  0.00           C
ATOM   6542  CB  ALA A 414      83.400  30.955 122.295  1.00  0.00           C
ATOM   6546  C   ALA A 414      81.140  30.225 121.505  1.00  0.00           C
ATOM   6547  O   ALA A 414      80.490  30.805 120.635  1.00  0.00           O
ATOM   6548  N   THR A 415      81.180  28.885 121.575  1.00  0.00           N
ATOM   6550  CA  THR A 415      80.470  28.025 120.645  1.00  0.00           C
ATOM   6552  CB  THR A 415      80.920  26.585 120.785  1.00  0.00           C
ATOM   6554  OG1 THR A 415      82.260  26.505 120.325  1.00  0.00           O
ATOM   6556  CG2 THR A 415      80.100  25.615 119.925  1.00  0.00           C
ATOM   6560  C   THR A 415      78.970  28.185 120.635  1.00  0.00           C
ATOM   6561  O   THR A 415      78.360  28.215 119.565  1.00  0.00           O
ATOM   6562  N   ARG A 416      78.340  28.355 121.825  1.00  0.00           N
ATOM   6564  CA  ARG A 416      76.930  28.735 121.915  1.00  0.00           C
ATOM   6566  CB  ARG A 416      76.450  28.785 123.395  1.00  0.00           C
ATOM   6569  CG  ARG A 416      76.440  27.415 124.095  1.00  0.00           C
ATOM   6572  CD  ARG A 416      75.890  27.425 125.535  1.00  0.00           C
ATOM   6575  NE  ARG A 416      74.400  27.505 125.455  1.00  0.00           N
ATOM   6577  CZ  ARG A 416      73.620  27.905 126.445  1.00  0.00           C
ATOM   6578  NH1 ARG A 416      74.050  28.395 127.595  1.00  0.00           N
ATOM   6581  NH2 ARG A 416      72.310  27.825 126.315  1.00  0.00           N
ATOM   6584  C   ARG A 416      76.560  30.065 121.245  1.00  0.00           C
ATOM   6585  O   ARG A 416      75.610  30.145 120.465  1.00  0.00           O
ATOM   6586  N   GLN A 417      77.350  31.125 121.485  1.00  0.00           N
ATOM   6588  CA  GLN A 417      77.200  32.435 120.855  1.00  0.00           C
ATOM   6590  CB  GLN A 417      78.210  33.455 121.425  1.00  0.00           C
ATOM   6593  CG  GLN A 417      78.010  33.785 122.905  1.00  0.00           C
ATOM   6596  CD  GLN A 417      79.260  34.505 123.395  1.00  0.00           C
ATOM   6597  OE1 GLN A 417      79.510  35.665 123.045  1.00  0.00           O
ATOM   6598  NE2 GLN A 417      80.110  33.765 124.135  1.00  0.00           N
ATOM   6601  C   GLN A 417      77.370  32.425 119.355  1.00  0.00           C
ATOM   6602  O   GLN A 417      76.590  33.025 118.615  1.00  0.00           O
ATOM   6603  N   THR A 418      78.400  31.695 118.855  1.00  0.00           N
ATOM   6605  CA  THR A 418      78.630  31.475 117.435  1.00  0.00           C
ATOM   6607  CB  THR A 418      79.880  30.615 117.145  1.00  0.00           C
ATOM   6609  OG1 THR A 418      81.070  31.285 117.535  1.00  0.00           O
ATOM   6611  CG2 THR A 418      80.050  30.325 115.645  1.00  0.00           C
ATOM   6615  C   THR A 418      77.430  30.795 116.785  1.00  0.00           C
ATOM   6616  O   THR A 418      76.960  31.175 115.715  1.00  0.00           O
ATOM   6617  N   LEU A 419      76.870  29.785 117.455  1.00  0.00           N
ATOM   6619  CA  LEU A 419      75.760  29.005 116.935  1.00  0.00           C
ATOM   6621  CB  LEU A 419      75.580  27.765 117.835  1.00  0.00           C
ATOM   6624  CG  LEU A 419      74.690  26.645 117.275  1.00  0.00           C
ATOM   6626  CD1 LEU A 419      75.040  26.275 115.835  1.00  0.00           C
ATOM   6630  CD2 LEU A 419      74.850  25.405 118.165  1.00  0.00           C
ATOM   6634  C   LEU A 419      74.470  29.805 116.735  1.00  0.00           C
ATOM   6635  O   LEU A 419      73.800  29.695 115.715  1.00  0.00           O
ATOM   6636  N   LEU A 420      74.130  30.695 117.685  1.00  0.00           N
ATOM   6638  CA  LEU A 420      73.050  31.665 117.535  1.00  0.00           C
ATOM   6640  CB  LEU A 420      72.840  32.455 118.855  1.00  0.00           C
ATOM   6643  CG  LEU A 420      72.390  31.625 120.085  1.00  0.00           C
ATOM   6645  CD1 LEU A 420      72.360  32.535 121.325  1.00  0.00           C
ATOM   6649  CD2 LEU A 420      71.010  30.975 119.885  1.00  0.00           C
ATOM   6653  C   LEU A 420      73.250  32.655 116.385  1.00  0.00           C
ATOM   6654  O   LEU A 420      72.320  32.915 115.615  1.00  0.00           O
ATOM   6655  N   ASP A 421      74.480  33.195 116.205  1.00  0.00           N
ATOM   6657  CA  ASP A 421      74.870  34.025 115.075  1.00  0.00           C
ATOM   6659  CB  ASP A 421      76.350  34.535 115.195  1.00  0.00           C
ATOM   6662  CG  ASP A 421      76.570  35.595 116.255  1.00  0.00           C
ATOM   6663  OD1 ASP A 421      75.580  36.085 116.855  1.00  0.00           O
ATOM   6664  OD2 ASP A 421      77.740  36.035 116.425  1.00  0.00           O
ATOM   6665  C   ASP A 421      74.710  33.295 113.725  1.00  0.00           C
ATOM   6666  O   ASP A 421      74.220  33.845 112.745  1.00  0.00           O
ATOM   6667  N   LEU A 422      75.110  32.005 113.675  1.00  0.00           N
ATOM   6669  CA  LEU A 422      74.890  31.145 112.515  1.00  0.00           C
ATOM   6671  CB  LEU A 422      75.670  29.815 112.635  1.00  0.00           C
ATOM   6674  CG  LEU A 422      77.200  29.935 112.595  1.00  0.00           C
ATOM   6676  CD1 LEU A 422      77.850  28.575 112.865  1.00  0.00           C
ATOM   6680  CD2 LEU A 422      77.690  30.505 111.255  1.00  0.00           C
ATOM   6684  C   LEU A 422      73.430  30.845 112.205  1.00  0.00           C
ATOM   6685  O   LEU A 422      73.000  30.905 111.055  1.00  0.00           O
ATOM   6686  N   ASN A 423      72.610  30.555 113.235  1.00  0.00           N
ATOM   6688  CA  ASN A 423      71.170  30.445 113.115  1.00  0.00           C
ATOM   6690  CB  ASN A 423      70.580  30.005 114.475  1.00  0.00           C
ATOM   6693  CG  ASN A 423      70.650  28.495 114.555  1.00  0.00           C
ATOM   6694  OD1 ASN A 423      71.540  27.865 115.115  1.00  0.00           O
ATOM   6695  ND2 ASN A 423      69.590  27.845 114.025  1.00  0.00           N
ATOM   6698  C   ASN A 423      70.480  31.715 112.635  1.00  0.00           C
ATOM   6699  O   ASN A 423      69.640  31.645 111.745  1.00  0.00           O
ATOM   6700  N   TYR A 424      70.860  32.885 113.165  1.00  0.00           N
ATOM   6702  CA  TYR A 424      70.440  34.175 112.675  1.00  0.00           C
ATOM   6704  CB  TYR A 424      70.920  35.285 113.645  1.00  0.00           C
ATOM   6707  CG  TYR A 424      70.710  36.685 113.115  1.00  0.00           C
ATOM   6708  CD1 TYR A 424      69.430  37.185 112.855  1.00  0.00           C
ATOM   6710  CE1 TYR A 424      69.260  38.465 112.295  1.00  0.00           C
ATOM   6712  CZ  TYR A 424      70.390  39.245 112.025  1.00  0.00           C
ATOM   6713  OH  TYR A 424      70.280  40.485 111.385  1.00  0.00           O
ATOM   6715  CD2 TYR A 424      71.830  37.485 112.845  1.00  0.00           C
ATOM   6717  CE2 TYR A 424      71.670  38.775 112.315  1.00  0.00           C
ATOM   6719  C   TYR A 424      70.830  34.465 111.225  1.00  0.00           C
ATOM   6720  O   TYR A 424      69.990  34.905 110.445  1.00  0.00           O
ATOM   6721  N   ALA A 425      72.080  34.165 110.825  1.00  0.00           N
ATOM   6723  CA  ALA A 425      72.530  34.285 109.455  1.00  0.00           C
ATOM   6725  CB  ALA A 425      74.010  33.855 109.355  1.00  0.00           C
ATOM   6729  C   ALA A 425      71.730  33.455 108.485  1.00  0.00           C
ATOM   6730  O   ALA A 425      71.330  33.925 107.425  1.00  0.00           O
ATOM   6731  N   ARG A 426      71.430  32.195 108.865  1.00  0.00           N
ATOM   6733  CA  ARG A 426      70.600  31.295 108.085  1.00  0.00           C
ATOM   6735  CB  ARG A 426      70.610  29.875 108.695  1.00  0.00           C
ATOM   6738  CG  ARG A 426      69.700  28.865 107.965  1.00  0.00           C
ATOM   6741  CD  ARG A 426      69.990  27.385 108.255  1.00  0.00           C
ATOM   6744  NE  ARG A 426      69.710  27.145 109.705  1.00  0.00           N
ATOM   6746  CZ  ARG A 426      69.610  25.955 110.265  1.00  0.00           C
ATOM   6747  NH1 ARG A 426      69.860  24.815 109.675  1.00  0.00           N
ATOM   6750  NH2 ARG A 426      69.260  25.835 111.525  1.00  0.00           N
ATOM   6753  C   ARG A 426      69.180  31.785 107.845  1.00  0.00           C
ATOM   6754  O   ARG A 426      68.710  31.775 106.705  1.00  0.00           O
ATOM   6755  N   GLN A 427      68.470  32.285 108.875  1.00  0.00           N
ATOM   6757  CA  GLN A 427      67.170  32.925 108.665  1.00  0.00           C
ATOM   6759  CB  GLN A 427      66.300  33.075 109.955  1.00  0.00           C
ATOM   6762  CG  GLN A 427      66.950  33.755 111.185  1.00  0.00           C
ATOM   6765  CD  GLN A 427      66.150  33.455 112.465  1.00  0.00           C
ATOM   6766  OE1 GLN A 427      65.070  32.865 112.425  1.00  0.00           O
ATOM   6767  NE2 GLN A 427      66.700  33.825 113.645  1.00  0.00           N
ATOM   6770  C   GLN A 427      67.210  34.175 107.805  1.00  0.00           C
ATOM   6771  O   GLN A 427      66.380  34.335 106.905  1.00  0.00           O
ATOM   6772  N   VAL A 428      68.220  35.065 107.995  1.00  0.00           N
ATOM   6774  CA  VAL A 428      68.460  36.225 107.135  1.00  0.00           C
ATOM   6776  CB  VAL A 428      69.660  37.055 107.635  1.00  0.00           C
ATOM   6778  CG1 VAL A 428      70.100  38.125 106.615  1.00  0.00           C
ATOM   6782  CG2 VAL A 428      69.330  37.745 108.965  1.00  0.00           C
ATOM   6786  C   VAL A 428      68.680  35.815 105.695  1.00  0.00           C
ATOM   6787  O   VAL A 428      68.030  36.345 104.785  1.00  0.00           O
ATOM   6788  N   ASN A 429      69.520  34.795 105.465  1.00  0.00           N
ATOM   6790  CA  ASN A 429      69.790  34.225 104.165  1.00  0.00           C
ATOM   6792  CB  ASN A 429      70.880  33.135 104.325  1.00  0.00           C
ATOM   6795  CG  ASN A 429      71.340  32.555 102.995  1.00  0.00           C
ATOM   6796  OD1 ASN A 429      71.310  31.345 102.805  1.00  0.00           O
ATOM   6797  ND2 ASN A 429      71.760  33.415 102.045  1.00  0.00           N
ATOM   6800  C   ASN A 429      68.570  33.665 103.435  1.00  0.00           C
ATOM   6801  O   ASN A 429      68.390  33.915 102.245  1.00  0.00           O
ATOM   6802  N   GLU A 430      67.700  32.915 104.125  1.00  0.00           N
ATOM   6804  CA  GLU A 430      66.430  32.435 103.615  1.00  0.00           C
ATOM   6806  CB  GLU A 430      65.780  31.495 104.655  1.00  0.00           C
ATOM   6809  CG  GLU A 430      66.510  30.135 104.815  1.00  0.00           C
ATOM   6812  CD  GLU A 430      66.360  29.215 103.615  1.00  0.00           C
ATOM   6813  OE1 GLU A 430      65.500  29.465 102.735  1.00  0.00           O
ATOM   6814  OE2 GLU A 430      67.070  28.175 103.585  1.00  0.00           O
ATOM   6815  C   GLU A 430      65.460  33.545 103.205  1.00  0.00           C
ATOM   6816  O   GLU A 430      64.810  33.485 102.165  1.00  0.00           O
ATOM   6817  N   ILE A 431      65.360  34.625 104.015  1.00  0.00           N
ATOM   6819  CA  ILE A 431      64.660  35.855 103.645  1.00  0.00           C
ATOM   6821  CB  ILE A 431      64.520  36.765 104.865  1.00  0.00           C
ATOM   6823  CG2 ILE A 431      63.970  38.155 104.485  1.00  0.00           C
ATOM   6827  CG1 ILE A 431      63.590  36.105 105.915  1.00  0.00           C
ATOM   6830  CD  ILE A 431      63.860  36.605 107.335  1.00  0.00           C
ATOM   6834  C   ILE A 431      65.270  36.585 102.445  1.00  0.00           C
ATOM   6835  O   ILE A 431      64.560  37.005 101.525  1.00  0.00           O
ATOM   6836  N   SER A 432      66.610  36.705 102.375  1.00  0.00           N
ATOM   6838  CA  SER A 432      67.360  37.185 101.215  1.00  0.00           C
ATOM   6840  CB  SER A 432      68.890  37.215 101.455  1.00  0.00           C
ATOM   6843  OG  SER A 432      69.230  37.875 102.675  1.00  0.00           O
ATOM   6845  C   SER A 432      67.140  36.375  99.965  1.00  0.00           C
ATOM   6846  O   SER A 432      66.930  36.915  98.885  1.00  0.00           O
ATOM   6847  N   LEU A 433      67.170  35.035 100.065  1.00  0.00           N
ATOM   6849  CA  LEU A 433      66.830  34.185  98.945  1.00  0.00           C
ATOM   6851  CB  LEU A 433      67.040  32.715  99.365  1.00  0.00           C
ATOM   6854  CG  LEU A 433      66.650  31.675  98.305  1.00  0.00           C
ATOM   6856  CD1 LEU A 433      67.380  31.915  96.975  1.00  0.00           C
ATOM   6860  CD2 LEU A 433      66.850  30.285  98.925  1.00  0.00           C
ATOM   6864  C   LEU A 433      65.410  34.355  98.465  1.00  0.00           C
ATOM   6865  O   LEU A 433      65.170  34.555  97.275  1.00  0.00           O
ATOM   6866  N   TYR A 434      64.440  34.355  99.395  1.00  0.00           N
ATOM   6868  CA  TYR A 434      63.030  34.515  99.125  1.00  0.00           C
ATOM   6870  CB  TYR A 434      62.250  34.315 100.465  1.00  0.00           C
ATOM   6873  CG  TYR A 434      60.780  34.645 100.385  1.00  0.00           C
ATOM   6874  CD1 TYR A 434      59.840  33.695  99.935  1.00  0.00           C
ATOM   6876  CE1 TYR A 434      58.480  34.025  99.865  1.00  0.00           C
ATOM   6878  CZ  TYR A 434      58.050  35.295 100.275  1.00  0.00           C
ATOM   6879  OH  TYR A 434      56.700  35.665 100.155  1.00  0.00           O
ATOM   6881  CD2 TYR A 434      60.320  35.905 100.785  1.00  0.00           C
ATOM   6883  CE2 TYR A 434      58.960  36.225 100.755  1.00  0.00           C
ATOM   6885  C   TYR A 434      62.710  35.835  98.425  1.00  0.00           C
ATOM   6886  O   TYR A 434      61.920  35.885  97.495  1.00  0.00           O
ATOM   6887  N   THR A 435      63.360  36.925  98.855  1.00  0.00           N
ATOM   6889  CA  THR A 435      63.240  38.265  98.295  1.00  0.00           C
ATOM   6891  CB  THR A 435      63.710  39.305  99.305  1.00  0.00           C
ATOM   6893  OG1 THR A 435      62.990  39.165 100.515  1.00  0.00           O
ATOM   6895  CG2 THR A 435      63.460  40.725  98.815  1.00  0.00           C
ATOM   6899  C   THR A 435      63.920  38.425  96.945  1.00  0.00           C
ATOM   6900  O   THR A 435      63.570  39.305  96.165  1.00  0.00           O
ATOM   6901  N   ALA A 436      64.880  37.535  96.605  1.00  0.00           N
ATOM   6903  CA  ALA A 436      65.710  37.725  95.445  1.00  0.00           C
ATOM   6905  CB  ALA A 436      67.140  37.215  95.765  1.00  0.00           C
ATOM   6909  C   ALA A 436      65.180  36.985  94.215  1.00  0.00           C
ATOM   6910  O   ALA A 436      65.750  37.135  93.135  1.00  0.00           O
ATOM   6911  N   LEU A 437      64.100  36.195  94.375  1.00  0.00           N
ATOM   6913  CA  LEU A 437      63.480  35.375  93.355  1.00  0.00           C
ATOM   6915  CB  LEU A 437      63.210  33.955  93.935  1.00  0.00           C
ATOM   6918  CG  LEU A 437      64.480  33.115  94.225  1.00  0.00           C
ATOM   6920  CD1 LEU A 437      64.160  31.945  95.165  1.00  0.00           C
ATOM   6924  CD2 LEU A 437      65.110  32.585  92.935  1.00  0.00           C
ATOM   6928  C   LEU A 437      62.160  36.015  92.845  1.00  0.00           C
ATOM   6929  OT1 LEU A 437      62.250  36.855  91.915  1.00  0.00           O
ATOM   6930  OT2 LEU A 437      61.060  35.635  93.325  1.00  0.00           O
ATOM   6931  NH3 POPEB 438      46.840  93.185  58.265  1.00  0.00           N
ATOM   6935  C12 POPEB 438      45.630  92.705  59.035  1.00  0.00           C
ATOM   6938  C11 POPEB 438      45.270  91.235  58.735  1.00  0.00           C
ATOM   6941  P   POPEB 438      43.050  89.775  58.985  1.00  0.00           P
ATOM   6942  O13 POPEB 438      42.370  89.215  60.185  1.00  0.00           O
ATOM   6943  O14 POPEB 438      42.160  90.355  57.955  1.00  0.00           O
ATOM   6944  O11 POPEB 438      43.970  88.675  58.315  1.00  0.00           O
ATOM   6945  O12 POPEB 438      44.120  90.855  59.505  1.00  0.00           O
ATOM   6946  C1  POPEB 438      43.570  87.305  58.475  1.00  0.00           C
ATOM   6949  C2  POPEB 438      43.680  86.425  57.175  1.00  0.00           C
ATOM   6951  O21 POPEB 438      43.760  87.175  55.955  1.00  0.00           O
ATOM   6952  C21 POPEB 438      42.680  87.675  55.425  1.00  0.00           C
ATOM   6953  O22 POPEB 438      41.700  88.115  55.995  1.00  0.00           O
ATOM   6954  C22 POPEB 438      42.840  87.595  53.915  1.00  0.00           C
ATOM   6957  C3  POPEB 438      42.520  85.385  57.165  1.00  0.00           C
ATOM   6960  O31 POPEB 438      42.440  84.595  55.955  1.00  0.00           O
ATOM   6961  C31 POPEB 438      42.600  83.285  56.165  1.00  0.00           C
ATOM   6962  O32 POPEB 438      43.120  82.795  57.155  1.00  0.00           O
ATOM   6963  C32 POPEB 438      41.960  82.495  55.035  1.00  0.00           C
ATOM   6966  C23 POPEB 438      41.490  87.245  53.245  1.00  0.00           C
ATOM   6969  C24 POPEB 438      41.700  86.805  51.795  1.00  0.00           C
ATOM   6972  C25 POPEB 438      42.120  85.345  51.655  1.00  0.00           C
ATOM   6975  C26 POPEB 438      40.930  84.365  51.745  1.00  0.00           C
ATOM   6978  C27 POPEB 438      41.330  82.965  51.275  1.00  0.00           C
ATOM   6981  C28 POPEB 438      40.190  81.945  51.185  1.00  0.00           C
ATOM   6984  C29 POPEB 438      39.220  82.235  50.055  1.00  0.00           C
ATOM   6986 0C21 POPEB 438      39.100  81.555  48.895  1.00  0.00           C
ATOM   6988 1C21 POPEB 438      39.960  80.415  48.425  1.00  0.00           C
ATOM   6991 2C21 POPEB 438      39.270  79.045  48.325  1.00  0.00           C
ATOM   6994 3C21 POPEB 438      39.310  78.215  49.625  1.00  0.00           C
ATOM   6997 4C21 POPEB 438      38.730  76.805  49.415  1.00  0.00           C
ATOM   7000 5C21 POPEB 438      38.760  75.905  50.665  1.00  0.00           C
ATOM   7003 6C21 POPEB 438      40.190  75.555  51.095  1.00  0.00           C
ATOM   7006 7C21 POPEB 438      40.230  74.355  52.045  1.00  0.00           C
ATOM   7009 8C21 POPEB 438      41.620  74.145  52.645  1.00  0.00           C
ATOM   7013  C33 POPEB 438      41.530  81.125  55.585  1.00  0.00           C
ATOM   7016  C34 POPEB 438      40.850  80.185  54.575  1.00  0.00           C
ATOM   7019  C35 POPEB 438      41.760  79.675  53.445  1.00  0.00           C
ATOM   7022  C36 POPEB 438      43.020  78.915  53.905  1.00  0.00           C
ATOM   7025  C37 POPEB 438      43.660  78.105  52.775  1.00  0.00           C
ATOM   7028  C38 POPEB 438      44.900  77.315  53.215  1.00  0.00           C
ATOM   7031  C39 POPEB 438      46.230  78.035  52.925  1.00  0.00           C
ATOM   7034 0C31 POPEB 438      46.690  77.875  51.465  1.00  0.00           C
ATOM   7037 1C31 POPEB 438      47.790  78.865  51.055  1.00  0.00           C
ATOM   7040 2C31 POPEB 438      48.190  78.735  49.575  1.00  0.00           C
ATOM   7043 3C31 POPEB 438      49.070  79.885  49.055  1.00  0.00           C
ATOM   7046 4C31 POPEB 438      48.360  81.235  49.055  1.00  0.00           C
ATOM   7049 5C31 POPEB 438      49.170  82.395  48.455  1.00  0.00           C
ATOM   7052 6C31 POPEB 438      48.500  83.755  48.685  1.00  0.00           C
ATOM   7056  NH3 POPEC 439      22.890  72.315  20.105  1.00  0.00           N
ATOM   7060  C12 POPEC 439      23.290  73.595  19.425  1.00  0.00           C
ATOM   7063  C11 POPEC 439      24.670  73.515  18.775  1.00  0.00           C
ATOM   7066  P   POPEC 439      26.470  75.215  17.965  1.00  0.00           P
ATOM   7067  O13 POPEC 439      27.020  74.155  17.095  1.00  0.00           O
ATOM   7068  O14 POPEC 439      26.510  76.605  17.475  1.00  0.00           O
ATOM   7069  O11 POPEC 439      27.150  75.125  19.385  1.00  0.00           O
ATOM   7070  O12 POPEC 439      24.970  74.815  18.265  1.00  0.00           O
ATOM   7071  C1  POPEC 439      26.640  75.805  20.555  1.00  0.00           C
ATOM   7074  C2  POPEC 439      26.560  74.845  21.795  1.00  0.00           C
ATOM   7076  O21 POPEC 439      25.640  75.245  22.845  1.00  0.00           O
ATOM   7077  C21 POPEC 439      25.830  76.435  23.385  1.00  0.00           C
ATOM   7078  O22 POPEC 439      26.470  77.355  22.905  1.00  0.00           O
ATOM   7079  C22 POPEC 439      25.220  76.495  24.785  1.00  0.00           C
ATOM   7082  C3  POPEC 439      27.930  74.405  22.405  1.00  0.00           C
ATOM   7085  O31 POPEC 439      28.610  75.455  23.145  1.00  0.00           O
ATOM   7086  C31 POPEC 439      29.480  75.055  24.075  1.00  0.00           C
ATOM   7087  O32 POPEC 439      29.750  73.885  24.305  1.00  0.00           O
ATOM   7088  C32 POPEC 439      30.070  76.295  24.755  1.00  0.00           C
ATOM   7091  C23 POPEC 439      26.300  76.255  25.865  1.00  0.00           C
ATOM   7094  C24 POPEC 439      26.070  76.985  27.195  1.00  0.00           C
ATOM   7097  C25 POPEC 439      27.280  76.815  28.125  1.00  0.00           C
ATOM   7100  C26 POPEC 439      27.130  77.495  29.495  1.00  0.00           C
ATOM   7103  C27 POPEC 439      28.390  77.315  30.365  1.00  0.00           C
ATOM   7106  C28 POPEC 439      28.340  78.065  31.705  1.00  0.00           C
ATOM   7109  C29 POPEC 439      27.280  77.515  32.635  1.00  0.00           C
ATOM   7111 0C21 POPEC 439      27.340  77.435  33.975  1.00  0.00           C
ATOM   7113 1C21 POPEC 439      28.460  77.885  34.855  1.00  0.00           C
ATOM   7116 2C21 POPEC 439      28.530  79.425  35.005  1.00  0.00           C
ATOM   7119 3C21 POPEC 439      29.590  79.865  36.035  1.00  0.00           C
ATOM   7122 4C21 POPEC 439      29.690  81.385  36.165  1.00  0.00           C
ATOM   7125 5C21 POPEC 439      29.280  81.895  37.565  1.00  0.00           C
ATOM   7128 6C21 POPEC 439      29.390  83.425  37.695  1.00  0.00           C
ATOM   7131 7C21 POPEC 439      29.130  83.905  39.135  1.00  0.00           C
ATOM   7134 8C21 POPEC 439      29.120  85.425  39.305  1.00  0.00           C
ATOM   7138  C33 POPEC 439      30.850  75.935  26.045  1.00  0.00           C
ATOM   7141  C34 POPEC 439      31.570  77.105  26.725  1.00  0.00           C
ATOM   7144  C35 POPEC 439      32.500  76.585  27.835  1.00  0.00           C
ATOM   7147  C36 POPEC 439      33.190  77.675  28.675  1.00  0.00           C
ATOM   7150  C37 POPEC 439      34.140  77.055  29.715  1.00  0.00           C
ATOM   7153  C38 POPEC 439      34.830  78.085  30.615  1.00  0.00           C
ATOM   7156  C39 POPEC 439      35.850  77.465  31.595  1.00  0.00           C
ATOM   7159 0C31 POPEC 439      35.220  76.765  32.815  1.00  0.00           C
ATOM   7162 1C31 POPEC 439      34.660  77.725  33.885  1.00  0.00           C
ATOM   7165 2C31 POPEC 439      35.760  78.415  34.715  1.00  0.00           C
ATOM   7168 3C31 POPEC 439      35.250  79.445  35.745  1.00  0.00           C
ATOM   7171 4C31 POPEC 439      34.500  80.615  35.095  1.00  0.00           C
ATOM   7174 5C31 POPEC 439      34.120  81.755  36.045  1.00  0.00           C
ATOM   7177 6C31 POPEC 439      35.310  82.535  36.635  1.00  0.00           C
ATOM   7181  NH3 POPED 440       1.720  20.675  16.125  1.00  0.00           N
ATOM   7185  C12 POPED 440       2.630  19.605  15.595  1.00  0.00           C
ATOM   7188  C11 POPED 440       3.320  18.835  16.725  1.00  0.00           C
ATOM   7191  P   POPED 440       3.490  16.425  15.745  1.00  0.00           P
ATOM   7192  O13 POPED 440       2.030  16.605  15.715  1.00  0.00           O
ATOM   7193  O14 POPED 440       4.200  15.945  14.535  1.00  0.00           O
ATOM   7194  O11 POPED 440       3.910  15.425  16.905  1.00  0.00           O
ATOM   7195  O12 POPED 440       4.160  17.795  16.205  1.00  0.00           O
ATOM   7196  C1  POPED 440       3.050  15.085  17.995  1.00  0.00           C
ATOM   7199  C2  POPED 440       3.870  15.005  19.315  1.00  0.00           C
ATOM   7201  O21 POPED 440       3.140  14.325  20.375  1.00  0.00           O
ATOM   7202  C21 POPED 440       3.960  13.685  21.245  1.00  0.00           C
ATOM   7203  O22 POPED 440       5.170  13.635  21.175  1.00  0.00           O
ATOM   7204  C22 POPED 440       3.200  12.955  22.345  1.00  0.00           C
ATOM   7207  C3  POPED 440       4.290  16.425  19.755  1.00  0.00           C
ATOM   7210  O31 POPED 440       5.420  16.335  20.625  1.00  0.00           O
ATOM   7211  C31 POPED 440       5.690  17.405  21.335  1.00  0.00           C
ATOM   7212  O32 POPED 440       5.090  18.465  21.305  1.00  0.00           O
ATOM   7213  C32 POPED 440       6.860  17.065  22.235  1.00  0.00           C
ATOM   7216  C23 POPED 440       4.060  12.645  23.595  1.00  0.00           C
ATOM   7219  C24 POPED 440       3.170  12.355  24.815  1.00  0.00           C
ATOM   7222  C25 POPED 440       3.980  11.875  26.025  1.00  0.00           C
ATOM   7225  C26 POPED 440       3.110  11.625  27.265  1.00  0.00           C
ATOM   7228  C27 POPED 440       3.930  11.045  28.435  1.00  0.00           C
ATOM   7231  C28 POPED 440       3.070  10.745  29.675  1.00  0.00           C
ATOM   7234  C29 POPED 440       3.970  10.255  30.785  1.00  0.00           C
ATOM   7236 0C21 POPED 440       3.940  10.645  32.075  1.00  0.00           C
ATOM   7238 1C21 POPED 440       2.940  11.585  32.695  1.00  0.00           C
ATOM   7241 2C21 POPED 440       2.930  11.475  34.235  1.00  0.00           C
ATOM   7244 3C21 POPED 440       2.490  10.095  34.745  1.00  0.00           C
ATOM   7247 4C21 POPED 440       2.530   9.935  36.285  1.00  0.00           C
ATOM   7250 5C21 POPED 440       3.800   9.275  36.825  1.00  0.00           C
ATOM   7253 6C21 POPED 440       5.040  10.175  36.815  1.00  0.00           C
ATOM   7256 7C21 POPED 440       6.290   9.465  37.335  1.00  0.00           C
ATOM   7259 8C21 POPED 440       7.540  10.335  37.245  1.00  0.00           C
ATOM   7263  C33 POPED 440       6.450  16.925  23.715  1.00  0.00           C
ATOM   7266  C34 POPED 440       7.700  16.805  24.585  1.00  0.00           C
ATOM   7269  C35 POPED 440       7.410  16.835  26.085  1.00  0.00           C
ATOM   7272  C36 POPED 440       6.350  15.855  26.595  1.00  0.00           C
ATOM   7275  C37 POPED 440       6.250  15.875  28.125  1.00  0.00           C
ATOM   7278  C38 POPED 440       5.250  14.835  28.645  1.00  0.00           C
ATOM   7281  C39 POPED 440       5.070  14.865  30.165  1.00  0.00           C
ATOM   7284 0C31 POPED 440       6.320  14.475  30.955  1.00  0.00           C
ATOM   7287 1C31 POPED 440       6.000  14.195  32.425  1.00  0.00           C
ATOM   7290 2C31 POPED 440       7.230  13.785  33.255  1.00  0.00           C
ATOM   7293 3C31 POPED 440       6.870  13.415  34.695  1.00  0.00           C
ATOM   7296 4C31 POPED 440       6.760  14.625  35.635  1.00  0.00           C
ATOM   7299 5C31 POPED 440       6.380  14.245  37.065  1.00  0.00           C
ATOM   7302 6C31 POPED 440       5.060  14.855  37.535  1.00  0.00           C
ATOM   7306  NH3 POPEE 441      50.790  75.575  20.875  1.00  0.00           N
ATOM   7310  C12 POPEE 441      49.560  76.445  20.865  1.00  0.00           C
ATOM   7313  C11 POPEE 441      49.390  77.305  19.585  1.00  0.00           C
ATOM   7316  P   POPEE 441      51.490  78.835  19.495  1.00  0.00           P
ATOM   7317  O13 POPEE 441      52.100  77.495  19.335  1.00  0.00           O
ATOM   7318  O14 POPEE 441      51.730  79.875  18.485  1.00  0.00           O
ATOM   7319  O11 POPEE 441      52.010  79.455  20.875  1.00  0.00           O
ATOM   7320  O12 POPEE 441      49.940  78.625  19.725  1.00  0.00           O
ATOM   7321  C1  POPEE 441      51.440  80.675  21.355  1.00  0.00           C
ATOM   7324  C2  POPEE 441      51.950  81.035  22.785  1.00  0.00           C
ATOM   7326  O21 POPEE 441      50.830  81.355  23.625  1.00  0.00           O
ATOM   7327  C21 POPEE 441      50.210  80.305  24.145  1.00  0.00           C
ATOM   7328  O22 POPEE 441      50.630  79.165  24.125  1.00  0.00           O
ATOM   7329  C22 POPEE 441      48.900  80.735  24.795  1.00  0.00           C
ATOM   7332  C3  POPEE 441      52.960  82.215  22.815  1.00  0.00           C
ATOM   7335  O31 POPEE 441      54.090  81.905  23.655  1.00  0.00           O
ATOM   7336  C31 POPEE 441      54.570  82.865  24.435  1.00  0.00           C
ATOM   7337  O32 POPEE 441      54.050  83.945  24.645  1.00  0.00           O
ATOM   7338  C32 POPEE 441      55.920  82.435  25.025  1.00  0.00           C
ATOM   7341  C23 POPEE 441      48.980  80.915  26.325  1.00  0.00           C
ATOM   7344  C24 POPEE 441      47.680  81.475  26.905  1.00  0.00           C
ATOM   7347  C25 POPEE 441      47.820  82.355  28.165  1.00  0.00           C
ATOM   7350  C26 POPEE 441      48.180  81.585  29.445  1.00  0.00           C
ATOM   7353  C27 POPEE 441      48.060  82.505  30.665  1.00  0.00           C
ATOM   7356  C28 POPEE 441      48.260  81.775  32.005  1.00  0.00           C
ATOM   7359  C29 POPEE 441      48.110  82.745  33.155  1.00  0.00           C
ATOM   7361 0C21 POPEE 441      47.810  82.405  34.415  1.00  0.00           C
ATOM   7363 1C21 POPEE 441      47.660  80.995  34.915  1.00  0.00           C
ATOM   7366 2C21 POPEE 441      47.700  80.895  36.455  1.00  0.00           C
ATOM   7369 3C21 POPEE 441      49.020  81.355  37.085  1.00  0.00           C
ATOM   7372 4C21 POPEE 441      49.070  81.105  38.605  1.00  0.00           C
ATOM   7375 5C21 POPEE 441      50.420  81.525  39.225  1.00  0.00           C
ATOM   7378 6C21 POPEE 441      50.500  81.255  40.735  1.00  0.00           C
ATOM   7381 7C21 POPEE 441      51.840  81.665  41.355  1.00  0.00           C
ATOM   7384 8C21 POPEE 441      51.970  81.355  42.845  1.00  0.00           C
ATOM   7388  C33 POPEE 441      55.740  81.445  26.195  1.00  0.00           C
ATOM   7391  C34 POPEE 441      56.700  81.635  27.375  1.00  0.00           C
ATOM   7394  C35 POPEE 441      56.370  80.645  28.505  1.00  0.00           C
ATOM   7397  C36 POPEE 441      57.190  80.835  29.785  1.00  0.00           C
ATOM   7400  C37 POPEE 441      56.530  80.165  31.005  1.00  0.00           C
ATOM   7403  C38 POPEE 441      57.310  80.335  32.325  1.00  0.00           C
ATOM   7406  C39 POPEE 441      57.630  81.795  32.635  1.00  0.00           C
ATOM   7409 0C31 POPEE 441      58.130  82.015  34.075  1.00  0.00           C
ATOM   7412 1C31 POPEE 441      58.640  83.445  34.305  1.00  0.00           C
ATOM   7415 2C31 POPEE 441      59.220  83.665  35.705  1.00  0.00           C
ATOM   7418 3C31 POPEE 441      58.200  83.505  36.855  1.00  0.00           C
ATOM   7421 4C31 POPEE 441      57.070  84.535  36.825  1.00  0.00           C
ATOM   7424 5C31 POPEE 441      56.120  84.395  38.015  1.00  0.00           C
ATOM   7427 6C31 POPEE 441      54.990  85.425  38.035  1.00  0.00           C
ATOM   7431  NH3 POPEF 442     114.780  88.185  19.895  1.00  0.00           N
ATOM   7435  C12 POPEF 442     115.800  87.125  20.295  1.00  0.00           C
ATOM   7438  C11 POPEF 442     116.720  86.685  19.125  1.00  0.00           C
ATOM   7441  P   POPEF 442     118.800  85.305  20.225  1.00  0.00           P
ATOM   7442  O13 POPEF 442     119.180  83.875  20.215  1.00  0.00           O
ATOM   7443  O14 POPEF 442     119.900  86.215  19.825  1.00  0.00           O
ATOM   7444  O11 POPEF 442     118.380  85.715  21.695  1.00  0.00           O
ATOM   7445  O12 POPEF 442     117.470  85.505  19.405  1.00  0.00           O
ATOM   7446  C1  POPEF 442     118.480  84.775  22.765  1.00  0.00           C
ATOM   7449  C2  POPEF 442     117.080  84.295  23.235  1.00  0.00           C
ATOM   7451  O21 POPEF 442     116.980  83.945  24.625  1.00  0.00           O
ATOM   7452  C21 POPEF 442     117.860  83.155  25.175  1.00  0.00           C
ATOM   7453  O22 POPEF 442     118.990  82.915  24.775  1.00  0.00           O
ATOM   7454  C22 POPEF 442     117.410  82.885  26.605  1.00  0.00           C
ATOM   7457  C3  POPEF 442     116.540  83.145  22.325  1.00  0.00           C
ATOM   7460  O31 POPEF 442     115.450  82.385  22.905  1.00  0.00           O
ATOM   7461  C31 POPEF 442     114.320  83.075  23.035  1.00  0.00           C
ATOM   7462  O32 POPEF 442     114.210  84.275  22.855  1.00  0.00           O
ATOM   7463  C32 POPEF 442     113.180  82.115  23.395  1.00  0.00           C
ATOM   7466  C23 POPEF 442     118.480  82.075  27.365  1.00  0.00           C
ATOM   7469  C24 POPEF 442     118.510  80.595  26.935  1.00  0.00           C
ATOM   7472  C25 POPEF 442     117.460  79.715  27.625  1.00  0.00           C
ATOM   7475  C26 POPEF 442     117.770  79.535  29.115  1.00  0.00           C
ATOM   7478  C27 POPEF 442     117.140  78.335  29.825  1.00  0.00           C
ATOM   7481  C28 POPEF 442     117.830  78.165  31.195  1.00  0.00           C
ATOM   7484  C29 POPEF 442     117.260  77.075  32.075  1.00  0.00           C
ATOM   7486 0C21 POPEF 442     116.930  77.215  33.375  1.00  0.00           C
ATOM   7488 1C21 POPEF 442     117.050  78.475  34.185  1.00  0.00           C
ATOM   7491 2C21 POPEF 442     118.500  78.905  34.485  1.00  0.00           C
ATOM   7494 3C21 POPEF 442     119.230  78.025  35.505  1.00  0.00           C
ATOM   7497 4C21 POPEF 442     120.740  78.345  35.545  1.00  0.00           C
ATOM   7500 5C21 POPEF 442     121.520  77.565  36.615  1.00  0.00           C
ATOM   7503 6C21 POPEF 442     121.230  78.045  38.045  1.00  0.00           C
ATOM   7506 7C21 POPEF 442     122.290  77.585  39.055  1.00  0.00           C
ATOM   7509 8C21 POPEF 442     122.120  78.185  40.455  1.00  0.00           C
ATOM   7513  C33 POPEF 442     111.800  82.815  23.445  1.00  0.00           C
ATOM   7516  C34 POPEF 442     111.260  83.125  24.855  1.00  0.00           C
ATOM   7519  C35 POPEF 442     112.160  83.965  25.765  1.00  0.00           C
ATOM   7522  C36 POPEF 442     112.980  83.115  26.755  1.00  0.00           C
ATOM   7525  C37 POPEF 442     113.600  83.945  27.885  1.00  0.00           C
ATOM   7528  C38 POPEF 442     114.270  83.045  28.935  1.00  0.00           C
ATOM   7531  C39 POPEF 442     114.920  83.845  30.075  1.00  0.00           C
ATOM   7534 0C31 POPEF 442     115.680  82.945  31.035  1.00  0.00           C
ATOM   7537 1C31 POPEF 442     116.310  83.725  32.205  1.00  0.00           C
ATOM   7540 2C31 POPEF 442     117.160  82.865  33.145  1.00  0.00           C
ATOM   7543 3C31 POPEF 442     118.370  82.195  32.475  1.00  0.00           C
ATOM   7546 4C31 POPEF 442     119.420  83.175  31.915  1.00  0.00           C
ATOM   7549 5C31 POPEF 442     120.460  82.415  31.095  1.00  0.00           C
ATOM   7552 6C31 POPEF 442     121.600  83.245  30.505  1.00  0.00           C
ATOM   7556  NH3 POPEG 443      38.240  33.075  21.585  1.00  0.00           N
ATOM   7560  C12 POPEG 443      37.930  34.545  21.425  1.00  0.00           C
ATOM   7563  C11 POPEG 443      36.790  34.915  22.385  1.00  0.00           C
ATOM   7566  P   POPEG 443      36.160  34.795  24.875  1.00  0.00           P
ATOM   7567  O13 POPEG 443      36.370  36.195  25.285  1.00  0.00           O
ATOM   7568  O14 POPEG 443      34.810  34.355  24.455  1.00  0.00           O
ATOM   7569  O11 POPEG 443      36.630  33.785  26.015  1.00  0.00           O
ATOM   7570  O12 POPEG 443      37.130  34.435  23.695  1.00  0.00           O
ATOM   7571  C1  POPEG 443      35.640  33.235  26.895  1.00  0.00           C
ATOM   7574  C2  POPEG 443      36.100  31.875  27.505  1.00  0.00           C
ATOM   7576  O21 POPEG 443      35.020  31.185  28.185  1.00  0.00           O
ATOM   7577  C21 POPEG 443      34.570  31.755  29.305  1.00  0.00           C
ATOM   7578  O22 POPEG 443      34.970  32.795  29.775  1.00  0.00           O
ATOM   7579  C22 POPEG 443      33.540  30.845  29.985  1.00  0.00           C
ATOM   7582  C3  POPEG 443      37.420  32.005  28.325  1.00  0.00           C
ATOM   7585  O31 POPEG 443      38.150  30.765  28.345  1.00  0.00           O
ATOM   7586  C31 POPEG 443      38.500  30.085  29.445  1.00  0.00           C
ATOM   7587  O32 POPEG 443      39.150  29.055  29.415  1.00  0.00           O
ATOM   7588  C32 POPEG 443      37.960  30.675  30.745  1.00  0.00           C
ATOM   7591  C23 POPEG 443      32.250  31.585  30.395  1.00  0.00           C
ATOM   7594  C24 POPEG 443      31.240  30.655  31.095  1.00  0.00           C
ATOM   7597  C25 POPEG 443      31.620  30.295  32.545  1.00  0.00           C
ATOM   7600  C26 POPEG 443      30.670  29.245  33.165  1.00  0.00           C
ATOM   7603  C27 POPEG 443      30.030  29.675  34.495  1.00  0.00           C
ATOM   7606  C28 POPEG 443      30.350  28.715  35.665  1.00  0.00           C
ATOM   7609  C29 POPEG 443      31.750  28.905  36.195  1.00  0.00           C
ATOM   7611 0C21 POPEG 443      32.080  29.565  37.315  1.00  0.00           C
ATOM   7613 1C21 POPEG 443      31.100  30.275  38.225  1.00  0.00           C
ATOM   7616 2C21 POPEG 443      30.530  29.355  39.335  1.00  0.00           C
ATOM   7619 3C21 POPEG 443      31.520  29.135  40.485  1.00  0.00           C
ATOM   7622 4C21 POPEG 443      30.970  28.235  41.605  1.00  0.00           C
ATOM   7625 5C21 POPEG 443      31.600  28.495  42.985  1.00  0.00           C
ATOM   7628 6C21 POPEG 443      33.130  28.525  42.985  1.00  0.00           C
ATOM   7631 7C21 POPEG 443      33.720  28.975  44.335  1.00  0.00           C
ATOM   7634 8C21 POPEG 443      35.250  29.105  44.305  1.00  0.00           C
ATOM   7638  C33 POPEG 443      38.290  29.805  31.985  1.00  0.00           C
ATOM   7641  C34 POPEG 443      37.780  30.425  33.295  1.00  0.00           C
ATOM   7644  C35 POPEG 443      36.250  30.625  33.345  1.00  0.00           C
ATOM   7647  C36 POPEG 443      35.790  31.305  34.635  1.00  0.00           C
ATOM   7650  C37 POPEG 443      34.400  31.965  34.515  1.00  0.00           C
ATOM   7653  C38 POPEG 443      34.140  33.015  35.605  1.00  0.00           C
ATOM   7656  C39 POPEG 443      33.380  34.255  35.085  1.00  0.00           C
ATOM   7659 0C31 POPEG 443      31.870  34.035  34.925  1.00  0.00           C
ATOM   7662 1C31 POPEG 443      31.140  34.045  36.275  1.00  0.00           C
ATOM   7665 2C31 POPEG 443      29.620  33.985  36.115  1.00  0.00           C
ATOM   7668 3C31 POPEG 443      28.850  34.175  37.435  1.00  0.00           C
ATOM   7671 4C31 POPEG 443      29.060  35.555  38.065  1.00  0.00           C
ATOM   7674 5C31 POPEG 443      28.330  35.725  39.405  1.00  0.00           C
ATOM   7677 6C31 POPEG 443      28.560  37.115  39.995  1.00  0.00           C
ATOM   7681  NH3 POPEH 444      55.810  30.215  21.285  1.00  0.00           N
ATOM   7685  C12 POPEH 444      56.430  31.295  22.115  1.00  0.00           C
ATOM   7688  C11 POPEH 444      57.390  32.115  21.255  1.00  0.00           C
ATOM   7691  P   POPEH 444      57.390  34.505  22.355  1.00  0.00           P
ATOM   7692  O13 POPEH 444      56.160  34.715  21.565  1.00  0.00           O
ATOM   7693  O14 POPEH 444      58.440  35.525  22.195  1.00  0.00           O
ATOM   7694  O11 POPEH 444      57.060  34.455  23.885  1.00  0.00           O
ATOM   7695  O12 POPEH 444      58.060  33.105  22.035  1.00  0.00           O
ATOM   7696  C1  POPEH 444      58.020  33.915  24.815  1.00  0.00           C
ATOM   7699  C2  POPEH 444      58.380  34.895  25.965  1.00  0.00           C
ATOM   7701  O21 POPEH 444      57.190  35.175  26.735  1.00  0.00           O
ATOM   7702  C21 POPEH 444      57.410  35.335  28.045  1.00  0.00           C
ATOM   7703  O22 POPEH 444      58.490  35.225  28.595  1.00  0.00           O
ATOM   7704  C22 POPEH 444      56.100  35.685  28.745  1.00  0.00           C
ATOM   7707  C3  POPEH 444      59.050  36.205  25.435  1.00  0.00           C
ATOM   7710  O31 POPEH 444      59.390  37.085  26.525  1.00  0.00           O
ATOM   7711  C31 POPEH 444      60.630  36.975  26.995  1.00  0.00           C
ATOM   7712  O32 POPEH 444      61.560  36.465  26.405  1.00  0.00           O
ATOM   7713  C32 POPEH 444      60.700  37.575  28.385  1.00  0.00           C
ATOM   7716  C23 POPEH 444      56.110  35.525  30.295  1.00  0.00           C
ATOM   7719  C24 POPEH 444      54.740  35.925  30.875  1.00  0.00           C
ATOM   7722  C25 POPEH 444      54.420  35.385  32.285  1.00  0.00           C
ATOM   7725  C26 POPEH 444      55.060  36.175  33.435  1.00  0.00           C
ATOM   7728  C27 POPEH 444      55.210  35.325  34.705  1.00  0.00           C
ATOM   7731  C28 POPEH 444      55.720  36.135  35.905  1.00  0.00           C
ATOM   7734  C29 POPEH 444      56.320  35.275  36.985  1.00  0.00           C
ATOM   7736 0C21 POPEH 444      56.180  35.445  38.305  1.00  0.00           C
ATOM   7738 1C21 POPEH 444      55.400  36.535  39.005  1.00  0.00           C
ATOM   7741 2C21 POPEH 444      54.200  35.935  39.745  1.00  0.00           C
ATOM   7744 3C21 POPEH 444      53.420  36.985  40.565  1.00  0.00           C
ATOM   7747 4C21 POPEH 444      52.150  36.415  41.235  1.00  0.00           C
ATOM   7750 5C21 POPEH 444      52.440  35.255  42.195  1.00  0.00           C
ATOM   7753 6C21 POPEH 444      51.190  34.695  42.885  1.00  0.00           C
ATOM   7756 7C21 POPEH 444      51.540  33.525  43.815  1.00  0.00           C
ATOM   7759 8C21 POPEH 444      50.310  32.855  44.445  1.00  0.00           C
ATOM   7763  C33 POPEH 444      61.660  36.785  29.295  1.00  0.00           C
ATOM   7766  C34 POPEH 444      61.640  37.265  30.745  1.00  0.00           C
ATOM   7769  C35 POPEH 444      60.220  37.545  31.265  1.00  0.00           C
ATOM   7772  C36 POPEH 444      60.160  37.785  32.765  1.00  0.00           C
ATOM   7775  C37 POPEH 444      58.790  38.265  33.225  1.00  0.00           C
ATOM   7778  C38 POPEH 444      58.650  38.285  34.755  1.00  0.00           C
ATOM   7781  C39 POPEH 444      59.780  39.025  35.485  1.00  0.00           C
ATOM   7784 0C31 POPEH 444      59.550  39.035  36.995  1.00  0.00           C
ATOM   7787 1C31 POPEH 444      60.820  39.375  37.785  1.00  0.00           C
ATOM   7790 2C31 POPEH 444      60.640  39.095  39.285  1.00  0.00           C
ATOM   7793 3C31 POPEH 444      61.920  39.345  40.095  1.00  0.00           C
ATOM   7796 4C31 POPEH 444      61.710  39.035  41.575  1.00  0.00           C
ATOM   7799 5C31 POPEH 444      62.890  39.485  42.445  1.00  0.00           C
ATOM   7802 6C31 POPEH 444      62.530  39.545  43.935  1.00  0.00           C
ATOM   7806  NH3 POPEI 445      16.970  78.755  16.635  1.00  0.00           N
ATOM   7810  C12 POPEI 445      16.480  79.655  15.525  1.00  0.00           C
ATOM   7813  C11 POPEI 445      14.980  80.035  15.645  1.00  0.00           C
ATOM   7816  P   POPEI 445      13.860  79.585  17.935  1.00  0.00           P
ATOM   7817  O13 POPEI 445      12.880  78.785  17.185  1.00  0.00           O
ATOM   7818  O14 POPEI 445      14.900  78.885  18.715  1.00  0.00           O
ATOM   7819  O11 POPEI 445      13.080  80.555  18.865  1.00  0.00           O
ATOM   7820  O12 POPEI 445      14.660  80.535  16.955  1.00  0.00           O
ATOM   7821  C1  POPEI 445      13.720  81.525  19.675  1.00  0.00           C
ATOM   7824  C2  POPEI 445      12.640  82.105  20.605  1.00  0.00           C
ATOM   7826  O21 POPEI 445      13.180  82.895  21.685  1.00  0.00           O
ATOM   7827  C21 POPEI 445      13.920  82.285  22.585  1.00  0.00           C
ATOM   7828  O22 POPEI 445      14.410  81.165  22.505  1.00  0.00           O
ATOM   7829  C22 POPEI 445      14.010  83.195  23.815  1.00  0.00           C
ATOM   7832  C3  POPEI 445      11.640  81.005  21.095  1.00  0.00           C
ATOM   7835  O31 POPEI 445      10.610  81.585  21.905  1.00  0.00           O
ATOM   7836  C31 POPEI 445      10.760  81.475  23.215  1.00  0.00           C
ATOM   7837  O32 POPEI 445      11.640  80.845  23.775  1.00  0.00           O
ATOM   7838  C32 POPEI 445       9.650  82.245  23.915  1.00  0.00           C
ATOM   7841  C23 POPEI 445      14.470  82.465  25.105  1.00  0.00           C
ATOM   7844  C24 POPEI 445      13.830  83.015  26.395  1.00  0.00           C
ATOM   7847  C25 POPEI 445      14.060  84.505  26.665  1.00  0.00           C
ATOM   7850  C26 POPEI 445      15.200  84.745  27.665  1.00  0.00           C
ATOM   7853  C27 POPEI 445      15.440  86.245  27.915  1.00  0.00           C
ATOM   7856  C28 POPEI 445      16.740  86.555  28.675  1.00  0.00           C
ATOM   7859  C29 POPEI 445      16.720  86.105  30.115  1.00  0.00           C
ATOM   7861 0C21 POPEI 445      17.110  86.825  31.185  1.00  0.00           C
ATOM   7863 1C21 POPEI 445      17.640  88.235  31.125  1.00  0.00           C
ATOM   7866 2C21 POPEI 445      17.330  89.085  32.365  1.00  0.00           C
ATOM   7869 3C21 POPEI 445      17.750  90.545  32.105  1.00  0.00           C
ATOM   7872 4C21 POPEI 445      17.850  91.395  33.365  1.00  0.00           C
ATOM   7875 5C21 POPEI 445      16.500  91.705  34.015  1.00  0.00           C
ATOM   7878 6C21 POPEI 445      16.700  92.635  35.215  1.00  0.00           C
ATOM   7881 7C21 POPEI 445      15.450  92.775  36.065  1.00  0.00           C
ATOM   7884 8C21 POPEI 445      15.700  93.715  37.225  1.00  0.00           C
ATOM   7888  C33 POPEI 445      10.160  83.185  25.035  1.00  0.00           C
ATOM   7891  C34 POPEI 445       9.060  83.675  25.985  1.00  0.00           C
ATOM   7894  C35 POPEI 445       8.550  82.555  26.895  1.00  0.00           C
ATOM   7897  C36 POPEI 445       7.560  83.005  27.985  1.00  0.00           C
ATOM   7900  C37 POPEI 445       7.030  81.765  28.715  1.00  0.00           C
ATOM   7903  C38 POPEI 445       6.140  82.025  29.945  1.00  0.00           C
ATOM   7906  C39 POPEI 445       5.820  80.755  30.755  1.00  0.00           C
ATOM   7909 0C31 POPEI 445       7.070  79.935  31.105  1.00  0.00           C
ATOM   7912 1C31 POPEI 445       6.780  78.735  32.025  1.00  0.00           C
ATOM   7915 2C31 POPEI 445       7.870  77.665  31.915  1.00  0.00           C
ATOM   7918 3C31 POPEI 445       7.490  76.375  32.655  1.00  0.00           C
ATOM   7921 4C31 POPEI 445       8.440  75.215  32.315  1.00  0.00           C
ATOM   7924 5C31 POPEI 445       7.930  73.875  32.855  1.00  0.00           C
ATOM   7927 6C31 POPEI 445       8.840  72.695  32.485  1.00  0.00           C
ATOM   7931  NH3 POPEJ 446      49.330 100.675  59.665  1.00  0.00           N
ATOM   7935  C12 POPEJ 446      49.580 102.105  59.995  1.00  0.00           C
ATOM   7938  C11 POPEJ 446      48.290 102.805  60.435  1.00  0.00           C
ATOM   7941  P   POPEJ 446      45.990 103.575  59.705  1.00  0.00           P
ATOM   7942  O13 POPEJ 446      45.630 103.615  61.145  1.00  0.00           O
ATOM   7943  O14 POPEJ 446      46.290 104.845  58.995  1.00  0.00           O
ATOM   7944  O11 POPEJ 446      44.750 102.885  58.965  1.00  0.00           O
ATOM   7945  O12 POPEJ 446      47.210 102.565  59.515  1.00  0.00           O
ATOM   7946  C1  POPEJ 446      43.750 103.775  58.415  1.00  0.00           C
ATOM   7949  C2  POPEJ 446      43.800 103.715  56.875  1.00  0.00           C
ATOM   7951  O21 POPEJ 446      43.130 104.805  56.225  1.00  0.00           O
ATOM   7952  C21 POPEJ 446      41.920 104.625  55.775  1.00  0.00           C
ATOM   7953  O22 POPEJ 446      41.020 104.005  56.335  1.00  0.00           O
ATOM   7954  C22 POPEJ 446      41.780 105.275  54.395  1.00  0.00           C
ATOM   7957  C3  POPEJ 446      43.380 102.305  56.385  1.00  0.00           C
ATOM   7960  O31 POPEJ 446      43.300 102.285  54.955  1.00  0.00           O
ATOM   7961  C31 POPEJ 446      42.800 101.165  54.475  1.00  0.00           C
ATOM   7962  O32 POPEJ 446      42.320 100.255  55.115  1.00  0.00           O
ATOM   7963  C32 POPEJ 446      43.070 101.215  52.985  1.00  0.00           C
ATOM   7966  C23 POPEJ 446      40.730 104.545  53.525  1.00  0.00           C
ATOM   7969  C24 POPEJ 446      40.630 105.105  52.095  1.00  0.00           C
ATOM   7972  C25 POPEJ 446      41.830 104.795  51.195  1.00  0.00           C
ATOM   7975  C26 POPEJ 446      41.530 103.795  50.075  1.00  0.00           C
ATOM   7978  C27 POPEJ 446      42.740 103.555  49.155  1.00  0.00           C
ATOM   7981  C28 POPEJ 446      42.390 102.605  47.975  1.00  0.00           C
ATOM   7984  C29 POPEJ 446      43.520 101.675  47.605  1.00  0.00           C
ATOM   7986 0C21 POPEJ 446      43.880 101.255  46.385  1.00  0.00           C
ATOM   7988 1C21 POPEJ 446      43.230 101.605  45.065  1.00  0.00           C
ATOM   7991 2C21 POPEJ 446      44.010 102.685  44.315  1.00  0.00           C
ATOM   7994 3C21 POPEJ 446      43.460 102.965  42.905  1.00  0.00           C
ATOM   7997 4C21 POPEJ 446      44.200 104.135  42.245  1.00  0.00           C
ATOM   8000 5C21 POPEJ 446      43.760 104.445  40.805  1.00  0.00           C
ATOM   8003 6C21 POPEJ 446      44.570 105.615  40.225  1.00  0.00           C
ATOM   8006 7C21 POPEJ 446      44.180 105.965  38.785  1.00  0.00           C
ATOM   8009 8C21 POPEJ 446      45.060 107.055  38.175  1.00  0.00           C
ATOM   8013  C33 POPEJ 446      42.590  99.985  52.215  1.00  0.00           C
ATOM   8016  C34 POPEJ 446      43.570  99.755  51.075  1.00  0.00           C
ATOM   8019  C35 POPEJ 446      43.120  98.725  50.045  1.00  0.00           C
ATOM   8022  C36 POPEJ 446      44.330  98.315  49.195  1.00  0.00           C
ATOM   8025  C37 POPEJ 446      43.960  97.615  47.895  1.00  0.00           C
ATOM   8028  C38 POPEJ 446      45.200  97.465  47.005  1.00  0.00           C
ATOM   8031  C39 POPEJ 446      44.930  96.815  45.645  1.00  0.00           C
ATOM   8034 0C31 POPEJ 446      44.020  97.675  44.755  1.00  0.00           C
ATOM   8037 1C31 POPEJ 446      43.780  97.035  43.385  1.00  0.00           C
ATOM   8040 2C31 POPEJ 446      42.750  97.805  42.545  1.00  0.00           C
ATOM   8043 3C31 POPEJ 446      42.600  97.225  41.135  1.00  0.00           C
ATOM   8046 4C31 POPEJ 446      41.810  95.905  41.095  1.00  0.00           C
ATOM   8049 5C31 POPEJ 446      41.880  95.235  39.705  1.00  0.00           C
ATOM   8052 6C31 POPEJ 446      41.120  93.915  39.625  1.00  0.00           C
ATOM   8056  NH3 POPEK 447      71.970  50.205  24.775  1.00  0.00           N
ATOM   8060  C12 POPEK 447      72.020  48.695  24.835  1.00  0.00           C
ATOM   8063  C11 POPEK 447      70.860  48.085  24.035  1.00  0.00           C
ATOM   8066  P   POPEK 447      70.760  45.485  24.025  1.00  0.00           P
ATOM   8067  O13 POPEK 447      69.310  45.365  23.815  1.00  0.00           O
ATOM   8068  O14 POPEK 447      71.610  44.395  23.535  1.00  0.00           O
ATOM   8069  O11 POPEK 447      71.080  45.665  25.585  1.00  0.00           O
ATOM   8070  O12 POPEK 447      71.280  46.855  23.445  1.00  0.00           O
ATOM   8071  C1  POPEK 447      70.600  44.565  26.375  1.00  0.00           C
ATOM   8074  C2  POPEK 447      70.730  44.835  27.895  1.00  0.00           C
ATOM   8076  O21 POPEK 447      69.930  43.825  28.555  1.00  0.00           O
ATOM   8077  C21 POPEK 447      70.410  43.445  29.725  1.00  0.00           C
ATOM   8078  O22 POPEK 447      71.430  43.865  30.235  1.00  0.00           O
ATOM   8079  C22 POPEK 447      69.450  42.465  30.405  1.00  0.00           C
ATOM   8082  C3  POPEK 447      70.240  46.275  28.225  1.00  0.00           C
ATOM   8085  O31 POPEK 447      70.110  46.525  29.645  1.00  0.00           O
ATOM   8086  C31 POPEK 447      68.900  46.355  30.165  1.00  0.00           C
ATOM   8087  O32 POPEK 447      67.900  46.015  29.555  1.00  0.00           O
ATOM   8088  C32 POPEK 447      68.950  46.625  31.665  1.00  0.00           C
ATOM   8091  C23 POPEK 447      69.800  42.345  31.905  1.00  0.00           C
ATOM   8094  C24 POPEK 447      69.050  41.195  32.585  1.00  0.00           C
ATOM   8097  C25 POPEK 447      69.340  41.075  34.085  1.00  0.00           C
ATOM   8100  C26 POPEK 447      68.940  42.295  34.945  1.00  0.00           C
ATOM   8103  C27 POPEK 447      70.140  42.945  35.645  1.00  0.00           C
ATOM   8106  C28 POPEK 447      69.750  44.195  36.455  1.00  0.00           C
ATOM   8109  C29 POPEK 447      70.920  44.825  37.155  1.00  0.00           C
ATOM   8111 0C21 POPEK 447      71.380  46.085  36.995  1.00  0.00           C
ATOM   8113 1C21 POPEK 447      70.810  47.135  36.085  1.00  0.00           C
ATOM   8116 2C21 POPEK 447      70.770  48.555  36.685  1.00  0.00           C
ATOM   8119 3C21 POPEK 447      69.730  48.765  37.795  1.00  0.00           C
ATOM   8122 4C21 POPEK 447      69.470  50.265  38.055  1.00  0.00           C
ATOM   8125 5C21 POPEK 447      68.350  50.535  39.065  1.00  0.00           C
ATOM   8128 6C21 POPEK 447      68.780  50.385  40.535  1.00  0.00           C
ATOM   8131 7C21 POPEK 447      67.600  50.595  41.495  1.00  0.00           C
ATOM   8134 8C21 POPEK 447      68.000  50.485  42.965  1.00  0.00           C
ATOM   8138  C33 POPEK 447      67.530  46.615  32.275  1.00  0.00           C
ATOM   8141  C34 POPEK 447      67.540  46.535  33.805  1.00  0.00           C
ATOM   8144  C35 POPEK 447      66.130  46.725  34.375  1.00  0.00           C
ATOM   8147  C36 POPEK 447      65.800  45.815  35.565  1.00  0.00           C
ATOM   8150  C37 POPEK 447      66.480  46.295  36.855  1.00  0.00           C
ATOM   8153  C38 POPEK 447      65.900  45.615  38.105  1.00  0.00           C
ATOM   8156  C39 POPEK 447      66.580  46.065  39.405  1.00  0.00           C
ATOM   8159 0C31 POPEK 447      67.980  45.485  39.605  1.00  0.00           C
ATOM   8162 1C31 POPEK 447      68.390  45.475  41.095  1.00  0.00           C
ATOM   8165 2C31 POPEK 447      69.870  45.165  41.335  1.00  0.00           C
ATOM   8168 3C31 POPEK 447      70.790  46.345  40.985  1.00  0.00           C
ATOM   8171 4C31 POPEK 447      72.220  46.185  41.505  1.00  0.00           C
ATOM   8174 5C31 POPEK 447      73.110  47.385  41.145  1.00  0.00           C
ATOM   8177 6C31 POPEK 447      74.450  47.385  41.885  1.00  0.00           C
ATOM   8181  NH3 POPEL 448      90.260  58.095  24.445  1.00  0.00           N
ATOM   8185  C12 POPEL 448      89.650  58.955  23.375  1.00  0.00           C
ATOM   8188  C11 POPEL 448      90.400  60.295  23.295  1.00  0.00           C
ATOM   8191  P   POPEL 448      92.170  60.755  25.155  1.00  0.00           P
ATOM   8192  O13 POPEL 448      92.820  62.045  24.865  1.00  0.00           O
ATOM   8193  O14 POPEL 448      92.800  59.515  24.645  1.00  0.00           O
ATOM   8194  O11 POPEL 448      91.930  60.575  26.715  1.00  0.00           O
ATOM   8195  O12 POPEL 448      90.690  60.775  24.615  1.00  0.00           O
ATOM   8196  C1  POPEL 448      92.260  59.345  27.375  1.00  0.00           C
ATOM   8199  C2  POPEL 448      91.350  59.055  28.615  1.00  0.00           C
ATOM   8201  O21 POPEL 448      91.980  59.445  29.855  1.00  0.00           O
ATOM   8202  C21 POPEL 448      93.010  58.725  30.285  1.00  0.00           C
ATOM   8203  O22 POPEL 448      93.530  57.805  29.685  1.00  0.00           O
ATOM   8204  C22 POPEL 448      93.410  59.235  31.675  1.00  0.00           C
ATOM   8207  C3  POPEL 448      90.820  57.575  28.625  1.00  0.00           C
ATOM   8210  O31 POPEL 448      90.580  57.055  29.955  1.00  0.00           O
ATOM   8211  C31 POPEL 448      89.330  57.065  30.425  1.00  0.00           C
ATOM   8212  O32 POPEL 448      88.350  57.415  29.805  1.00  0.00           O
ATOM   8213  C32 POPEL 448      89.380  56.595  31.885  1.00  0.00           C
ATOM   8216  C23 POPEL 448      94.700  58.585  32.235  1.00  0.00           C
ATOM   8219  C24 POPEL 448      94.520  57.685  33.465  1.00  0.00           C
ATOM   8222  C25 POPEL 448      94.460  58.445  34.795  1.00  0.00           C
ATOM   8225  C26 POPEL 448      94.810  57.535  35.965  1.00  0.00           C
ATOM   8228  C27 POPEL 448      95.030  58.285  37.295  1.00  0.00           C
ATOM   8231  C28 POPEL 448      95.520  57.345  38.405  1.00  0.00           C
ATOM   8234  C29 POPEL 448      95.680  58.035  39.745  1.00  0.00           C
ATOM   8236 0C21 POPEL 448      94.970  57.825  40.865  1.00  0.00           C
ATOM   8238 1C21 POPEL 448      93.810  56.875  41.045  1.00  0.00           C
ATOM   8241 2C21 POPEL 448      92.500  57.635  41.265  1.00  0.00           C
ATOM   8244 3C21 POPEL 448      92.290  58.135  42.705  1.00  0.00           C
ATOM   8247 4C21 POPEL 448      91.090  59.075  42.825  1.00  0.00           C
ATOM   8250 5C21 POPEL 448      89.750  58.395  42.495  1.00  0.00           C
ATOM   8253 6C21 POPEL 448      88.550  59.315  42.735  1.00  0.00           C
ATOM   8256 7C21 POPEL 448      87.960  59.825  41.415  1.00  0.00           C
ATOM   8259 8C21 POPEL 448      86.840  60.865  41.605  1.00  0.00           C
ATOM   8263  C33 POPEL 448      88.040  56.615  32.645  1.00  0.00           C
ATOM   8266  C34 POPEL 448      88.250  56.765  34.165  1.00  0.00           C
ATOM   8269  C35 POPEL 448      89.230  55.745  34.775  1.00  0.00           C
ATOM   8272  C36 POPEL 448      89.320  55.835  36.305  1.00  0.00           C
ATOM   8275  C37 POPEL 448      90.470  54.995  36.895  1.00  0.00           C
ATOM   8278  C38 POPEL 448      90.470  55.035  38.435  1.00  0.00           C
ATOM   8281  C39 POPEL 448      91.450  54.055  39.105  1.00  0.00           C
ATOM   8284 0C31 POPEL 448      91.150  53.935  40.605  1.00  0.00           C
ATOM   8287 1C31 POPEL 448      92.030  52.945  41.385  1.00  0.00           C
ATOM   8290 2C31 POPEL 448      91.670  52.945  42.875  1.00  0.00           C
ATOM   8293 3C31 POPEL 448      92.350  51.825  43.665  1.00  0.00           C
ATOM   8296 4C31 POPEL 448      92.030  51.845  45.165  1.00  0.00           C
ATOM   8299 5C31 POPEL 448      92.550  50.605  45.895  1.00  0.00           C
ATOM   8302 6C31 POPEL 448      92.510  50.715  47.415  1.00  0.00           C
ATOM   8306  NH3 POPEM 449     102.670  11.265  19.695  1.00  0.00           N
ATOM   8310  C12 POPEM 449     102.100   9.955  20.205  1.00  0.00           C
ATOM   8313  C11 POPEM 449     101.340  10.145  21.535  1.00  0.00           C
ATOM   8316  P   POPEM 449      99.190   8.665  21.505  1.00  0.00           P
ATOM   8317  O13 POPEM 449      99.080   8.885  20.055  1.00  0.00           O
ATOM   8318  O14 POPEM 449      98.680   7.385  22.055  1.00  0.00           O
ATOM   8319  O11 POPEM 449      98.530   9.895  22.265  1.00  0.00           O
ATOM   8320  O12 POPEM 449     100.710   8.915  21.925  1.00  0.00           O
ATOM   8321  C1  POPEM 449      98.330   9.755  23.675  1.00  0.00           C
ATOM   8324  C2  POPEM 449      98.430  11.095  24.455  1.00  0.00           C
ATOM   8326  O21 POPEM 449      98.460  10.805  25.865  1.00  0.00           O
ATOM   8327  C21 POPEM 449      99.570  10.265  26.325  1.00  0.00           C
ATOM   8328  O22 POPEM 449     100.590  10.075  25.695  1.00  0.00           O
ATOM   8329  C22 POPEM 449      99.400   9.895  27.795  1.00  0.00           C
ATOM   8332  C3  POPEM 449      97.220  12.005  24.125  1.00  0.00           C
ATOM   8335  O31 POPEM 449      97.320  13.315  24.715  1.00  0.00           O
ATOM   8336  C31 POPEM 449      96.500  13.725  25.705  1.00  0.00           C
ATOM   8337  O32 POPEM 449      96.170  14.885  25.845  1.00  0.00           O
ATOM   8338  C32 POPEM 449      96.030  12.615  26.665  1.00  0.00           C
ATOM   8341  C23 POPEM 449     100.530  10.475  28.655  1.00  0.00           C
ATOM   8344  C24 POPEM 449     100.540   9.885  30.075  1.00  0.00           C
ATOM   8347  C25 POPEM 449     101.680  10.425  30.945  1.00  0.00           C
ATOM   8350  C26 POPEM 449     102.270   9.385  31.895  1.00  0.00           C
ATOM   8353  C27 POPEM 449     101.270   8.845  32.935  1.00  0.00           C
ATOM   8356  C28 POPEM 449     101.950   7.855  33.895  1.00  0.00           C
ATOM   8359  C29 POPEM 449     100.990   7.335  34.935  1.00  0.00           C
ATOM   8361 0C21 POPEM 449     101.280   7.015  36.205  1.00  0.00           C
ATOM   8363 1C21 POPEM 449     102.620   7.125  36.895  1.00  0.00           C
ATOM   8366 2C21 POPEM 449     102.470   7.765  38.275  1.00  0.00           C
ATOM   8369 3C21 POPEM 449     103.800   7.825  39.035  1.00  0.00           C
ATOM   8372 4C21 POPEM 449     103.610   8.325  40.465  1.00  0.00           C
ATOM   8375 5C21 POPEM 449     104.910   8.385  41.275  1.00  0.00           C
ATOM   8378 6C21 POPEM 449     105.500   7.005  41.555  1.00  0.00           C
ATOM   8381 7C21 POPEM 449     106.740   7.075  42.455  1.00  0.00           C
ATOM   8384 8C21 POPEM 449     107.320   5.705  42.755  1.00  0.00           C
ATOM   8388  C33 POPEM 449      95.350  13.155  27.935  1.00  0.00           C
ATOM   8391  C34 POPEM 449      95.100  12.045  28.965  1.00  0.00           C
ATOM   8394  C35 POPEM 449      94.610  12.605  30.315  1.00  0.00           C
ATOM   8397  C36 POPEM 449      94.510  11.555  31.425  1.00  0.00           C
ATOM   8400  C37 POPEM 449      93.940  12.165  32.715  1.00  0.00           C
ATOM   8403  C38 POPEM 449      93.850  11.195  33.895  1.00  0.00           C
ATOM   8406  C39 POPEM 449      93.350  11.915  35.155  1.00  0.00           C
ATOM   8409 0C31 POPEM 449      93.400  11.075  36.445  1.00  0.00           C
ATOM   8412 1C31 POPEM 449      92.730  11.835  37.605  1.00  0.00           C
ATOM   8415 2C31 POPEM 449      92.570  11.035  38.905  1.00  0.00           C
ATOM   8418 3C31 POPEM 449      93.870  10.885  39.715  1.00  0.00           C
ATOM   8421 4C31 POPEM 449      93.590  10.535  41.185  1.00  0.00           C
ATOM   8424 5C31 POPEM 449      94.870  10.475  42.035  1.00  0.00           C
ATOM   8427 6C31 POPEM 449      94.640   9.895  43.435  1.00  0.00           C
ATOM   8431  NH3 POPEN 450      99.840  96.255  56.405  1.00  0.00           N
ATOM   8435  C12 POPEN 450     100.900  96.015  55.375  1.00  0.00           C
ATOM   8438  C11 POPEN 450     101.080  97.195  54.395  1.00  0.00           C
ATOM   8441  P   POPEN 450      98.720  97.815  53.375  1.00  0.00           P
ATOM   8442  O13 POPEN 450      98.800  99.255  53.065  1.00  0.00           O
ATOM   8443  O14 POPEN 450      98.110  97.365  54.655  1.00  0.00           O
ATOM   8444  O11 POPEN 450      98.050  97.065  52.145  1.00  0.00           O
ATOM   8445  O12 POPEN 450     100.150  97.145  53.315  1.00  0.00           O
ATOM   8446  C1  POPEN 450      98.780  96.905  50.925  1.00  0.00           C
ATOM   8449  C2  POPEN 450      99.460  95.515  50.865  1.00  0.00           C
ATOM   8451  O21 POPEN 450      99.810  95.205  49.495  1.00  0.00           O
ATOM   8452  C21 POPEN 450     101.090  95.235  49.215  1.00  0.00           C
ATOM   8453  O22 POPEN 450     101.990  95.515  49.995  1.00  0.00           O
ATOM   8454  C22 POPEN 450     101.280  94.875  47.745  1.00  0.00           C
ATOM   8457  C3  POPEN 450      98.470  94.435  51.375  1.00  0.00           C
ATOM   8460  O31 POPEN 450      99.000  93.095  51.215  1.00  0.00           O
ATOM   8461  C31 POPEN 450      98.510  92.445  50.165  1.00  0.00           C
ATOM   8462  O32 POPEN 450      97.640  92.835  49.415  1.00  0.00           O
ATOM   8463  C32 POPEN 450      99.240  91.125  49.955  1.00  0.00           C
ATOM   8466  C23 POPEN 450     102.750  94.665  47.315  1.00  0.00           C
ATOM   8469  C24 POPEN 450     102.910  94.525  45.785  1.00  0.00           C
ATOM   8472  C25 POPEN 450     102.660  95.815  44.985  1.00  0.00           C
ATOM   8475  C26 POPEN 450     103.750  96.885  45.155  1.00  0.00           C
ATOM   8478  C27 POPEN 450     104.830  96.855  44.075  1.00  0.00           C
ATOM   8481  C28 POPEN 450     105.750  98.095  44.165  1.00  0.00           C
ATOM   8484  C29 POPEN 450     106.820  98.095  43.095  1.00  0.00           C
ATOM   8486 0C21 POPEN 450     107.410  99.175  42.575  1.00  0.00           C
ATOM   8488 1C21 POPEN 450     107.170 100.615  42.975  1.00  0.00           C
ATOM   8491 2C21 POPEN 450     106.400 101.425  41.905  1.00  0.00           C
ATOM   8494 3C21 POPEN 450     107.170 101.605  40.585  1.00  0.00           C
ATOM   8497 4C21 POPEN 450     106.420 102.445  39.535  1.00  0.00           C
ATOM   8500 5C21 POPEN 450     106.240 103.915  39.955  1.00  0.00           C
ATOM   8503 6C21 POPEN 450     105.540 104.755  38.875  1.00  0.00           C
ATOM   8506 7C21 POPEN 450     105.440 106.235  39.245  1.00  0.00           C
ATOM   8509 8C21 POPEN 450     104.710 107.065  38.195  1.00  0.00           C
ATOM   8513  C33 POPEN 450      98.870  90.565  48.555  1.00  0.00           C
ATOM   8516  C34 POPEN 450      99.880  89.565  47.995  1.00  0.00           C
ATOM   8519  C35 POPEN 450      99.780  89.325  46.465  1.00  0.00           C
ATOM   8522  C36 POPEN 450      99.740  90.625  45.665  1.00  0.00           C
ATOM   8525  C37 POPEN 450     100.240  90.565  44.215  1.00  0.00           C
ATOM   8528  C38 POPEN 450     100.130  91.945  43.535  1.00  0.00           C
ATOM   8531  C39 POPEN 450     101.180  92.205  42.455  1.00  0.00           C
ATOM   8534 0C31 POPEN 450     100.970  93.575  41.775  1.00  0.00           C
ATOM   8537 1C31 POPEN 450     102.110  93.925  40.805  1.00  0.00           C
ATOM   8540 2C31 POPEN 450     102.030  95.355  40.245  1.00  0.00           C
ATOM   8543 3C31 POPEN 450     103.310  95.715  39.475  1.00  0.00           C
ATOM   8546 4C31 POPEN 450     103.490  97.185  39.115  1.00  0.00           C
ATOM   8549 5C31 POPEN 450     104.930  97.475  38.645  1.00  0.00           C
ATOM   8552 6C31 POPEN 450     105.240  98.955  38.455  1.00  0.00           C
ATOM   8556  NH3 POPEO 451      64.170  -6.845  60.025  1.00  0.00           N
ATOM   8560  C12 POPEO 451      64.460  -5.415  59.635  1.00  0.00           C
ATOM   8563  C11 POPEO 451      65.580  -4.845  60.525  1.00  0.00           C
ATOM   8566  P   POPEO 451      64.830  -2.495  61.275  1.00  0.00           P
ATOM   8567  O13 POPEO 451      65.660  -1.995  62.395  1.00  0.00           O
ATOM   8568  O14 POPEO 451      63.620  -3.275  61.625  1.00  0.00           O
ATOM   8569  O11 POPEO 451      64.490  -1.305  60.265  1.00  0.00           O
ATOM   8570  O12 POPEO 451      65.710  -3.435  60.365  1.00  0.00           O
ATOM   8571  C1  POPEO 451      65.250  -1.025  59.075  1.00  0.00           C
ATOM   8574  C2  POPEO 451      64.630  -1.705  57.805  1.00  0.00           C
ATOM   8576  O21 POPEO 451      64.890  -1.095  56.525  1.00  0.00           O
ATOM   8577  C21 POPEO 451      65.900  -0.335  56.175  1.00  0.00           C
ATOM   8578  O22 POPEO 451      66.890  -0.035  56.815  1.00  0.00           O
ATOM   8579  C22 POPEO 451      65.600   0.065  54.715  1.00  0.00           C
ATOM   8582  C3  POPEO 451      63.080  -1.805  57.945  1.00  0.00           C
ATOM   8585  O31 POPEO 451      62.460  -2.225  56.705  1.00  0.00           O
ATOM   8586  C31 POPEO 451      61.670  -1.375  56.055  1.00  0.00           C
ATOM   8587  O32 POPEO 451      61.140  -0.385  56.525  1.00  0.00           O
ATOM   8588  C32 POPEO 451      61.570  -1.905  54.625  1.00  0.00           C
ATOM   8591  C23 POPEO 451      66.800   0.485  53.815  1.00  0.00           C
ATOM   8594  C24 POPEO 451      66.870  -0.345  52.515  1.00  0.00           C
ATOM   8597  C25 POPEO 451      67.920   0.155  51.515  1.00  0.00           C
ATOM   8600  C26 POPEO 451      67.920  -0.685  50.225  1.00  0.00           C
ATOM   8603  C27 POPEO 451      69.110  -0.425  49.275  1.00  0.00           C
ATOM   8606  C28 POPEO 451      68.750   0.245  47.935  1.00  0.00           C
ATOM   8609  C29 POPEO 451      68.540   1.735  47.985  1.00  0.00           C
ATOM   8611 0C21 POPEO 451      68.960   2.635  47.075  1.00  0.00           C
ATOM   8613 1C21 POPEO 451      69.710   2.375  45.785  1.00  0.00           C
ATOM   8616 2C21 POPEO 451      71.160   2.915  45.795  1.00  0.00           C
ATOM   8619 3C21 POPEO 451      71.280   4.435  45.625  1.00  0.00           C
ATOM   8622 4C21 POPEO 451      72.740   4.925  45.535  1.00  0.00           C
ATOM   8625 5C21 POPEO 451      72.860   6.405  45.145  1.00  0.00           C
ATOM   8628 6C21 POPEO 451      74.320   6.845  44.915  1.00  0.00           C
ATOM   8631 7C21 POPEO 451      74.440   8.245  44.305  1.00  0.00           C
ATOM   8634 8C21 POPEO 451      75.890   8.665  44.015  1.00  0.00           C
ATOM   8638  C33 POPEO 451      60.950  -0.925  53.615  1.00  0.00           C
ATOM   8641  C34 POPEO 451      60.970  -1.515  52.195  1.00  0.00           C
ATOM   8644  C35 POPEO 451      60.120  -0.735  51.175  1.00  0.00           C
ATOM   8647  C36 POPEO 451      60.540   0.725  50.995  1.00  0.00           C
ATOM   8650  C37 POPEO 451      59.710   1.455  49.935  1.00  0.00           C
ATOM   8653  C38 POPEO 451      60.100   2.925  49.785  1.00  0.00           C
ATOM   8656  C39 POPEO 451      59.630   3.515  48.455  1.00  0.00           C
ATOM   8659 0C31 POPEO 451      59.980   4.995  48.305  1.00  0.00           C
ATOM   8662 1C31 POPEO 451      59.680   5.535  46.895  1.00  0.00           C
ATOM   8665 2C31 POPEO 451      59.960   7.035  46.765  1.00  0.00           C
ATOM   8668 3C31 POPEO 451      58.790   7.915  47.225  1.00  0.00           C
ATOM   8671 4C31 POPEO 451      59.080   9.415  47.065  1.00  0.00           C
ATOM   8674 5C31 POPEO 451      57.850  10.265  47.395  1.00  0.00           C
ATOM   8677 6C31 POPEO 451      58.060  11.755  47.095  1.00  0.00           C
ATOM   8681  NH3 POPEP 452      48.030 103.875  20.255  1.00  0.00           N
ATOM   8685  C12 POPEP 452      49.270 104.675  20.545  1.00  0.00           C
ATOM   8688  C11 POPEP 452      49.280 106.055  19.825  1.00  0.00           C
ATOM   8691  P   POPEP 452      46.850 107.005  19.525  1.00  0.00           P
ATOM   8692  O13 POPEP 452      47.010 107.435  18.125  1.00  0.00           O
ATOM   8693  O14 POPEP 452      46.180 105.705  19.765  1.00  0.00           O
ATOM   8694  O11 POPEP 452      46.070 108.145  20.325  1.00  0.00           O
ATOM   8695  O12 POPEP 452      48.240 106.935  20.265  1.00  0.00           O
ATOM   8696  C1  POPEP 452      45.600 107.845  21.645  1.00  0.00           C
ATOM   8699  C2  POPEP 452      44.930 109.085  22.315  1.00  0.00           C
ATOM   8701  O21 POPEP 452      44.250 108.705  23.515  1.00  0.00           O
ATOM   8702  C21 POPEP 452      45.000 108.835  24.605  1.00  0.00           C
ATOM   8703  O22 POPEP 452      46.150 109.235  24.615  1.00  0.00           O
ATOM   8704  C22 POPEP 452      44.210 108.445  25.855  1.00  0.00           C
ATOM   8707  C3  POPEP 452      43.870 109.745  21.405  1.00  0.00           C
ATOM   8710  O31 POPEP 452      43.670 111.135  21.745  1.00  0.00           O
ATOM   8711  C31 POPEP 452      42.840 111.415  22.765  1.00  0.00           C
ATOM   8712  O32 POPEP 452      42.070 110.635  23.285  1.00  0.00           O
ATOM   8713  C32 POPEP 452      42.960 112.905  23.055  1.00  0.00           C
ATOM   8716  C23 POPEP 452      45.050 108.605  27.155  1.00  0.00           C
ATOM   8719  C24 POPEP 452      45.140 110.055  27.635  1.00  0.00           C
ATOM   8722  C25 POPEP 452      45.930 110.245  28.935  1.00  0.00           C
ATOM   8725  C26 POPEP 452      47.450 110.025  28.785  1.00  0.00           C
ATOM   8728  C27 POPEP 452      47.950 108.665  29.315  1.00  0.00           C
ATOM   8731  C28 POPEP 452      48.300 108.685  30.815  1.00  0.00           C
ATOM   8734  C29 POPEP 452      48.790 107.345  31.295  1.00  0.00           C
ATOM   8736 0C21 POPEP 452      49.420 107.105  32.455  1.00  0.00           C
ATOM   8738 1C21 POPEP 452      49.740 108.125  33.525  1.00  0.00           C
ATOM   8741 2C21 POPEP 452      48.720 108.095  34.685  1.00  0.00           C
ATOM   8744 3C21 POPEP 452      49.060 109.115  35.775  1.00  0.00           C
ATOM   8747 4C21 POPEP 452      48.030 109.155  36.915  1.00  0.00           C
ATOM   8750 5C21 POPEP 452      48.480 110.045  38.085  1.00  0.00           C
ATOM   8753 6C21 POPEP 452      47.570 109.975  39.325  1.00  0.00           C
ATOM   8756 7C21 POPEP 452      48.260 110.495  40.595  1.00  0.00           C
ATOM   8759 8C21 POPEP 452      47.350 110.585  41.815  1.00  0.00           C
ATOM   8763  C33 POPEP 452      42.190 113.395  24.295  1.00  0.00           C
ATOM   8766  C34 POPEP 452      42.340 114.925  24.445  1.00  0.00           C
ATOM   8769  C35 POPEP 452      41.770 115.505  25.745  1.00  0.00           C
ATOM   8772  C36 POPEP 452      42.590 115.125  26.985  1.00  0.00           C
ATOM   8775  C37 POPEP 452      42.190 115.935  28.235  1.00  0.00           C
ATOM   8778  C38 POPEP 452      43.090 115.655  29.455  1.00  0.00           C
ATOM   8781  C39 POPEP 452      42.530 114.615  30.435  1.00  0.00           C
ATOM   8784 0C31 POPEP 452      42.160 113.265  29.805  1.00  0.00           C
ATOM   8787 1C31 POPEP 452      41.920 112.155  30.845  1.00  0.00           C
ATOM   8790 2C31 POPEP 452      43.220 111.425  31.195  1.00  0.00           C
ATOM   8793 3C31 POPEP 452      43.170 110.635  32.515  1.00  0.00           C
ATOM   8796 4C31 POPEP 452      42.150 109.495  32.525  1.00  0.00           C
ATOM   8799 5C31 POPEP 452      42.240 108.675  33.825  1.00  0.00           C
ATOM   8802 6C31 POPEP 452      41.280 107.485  33.855  1.00  0.00           C
ATOM   8806  NH3 POPEQ 453      44.330  34.045  65.785  1.00  0.00           N
ATOM   8810  C12 POPEQ 453      43.110  33.165  65.925  1.00  0.00           C
ATOM   8813  C11 POPEQ 453      43.440  31.695  66.205  1.00  0.00           C
ATOM   8816  P   POPEQ 453      41.450  30.145  65.265  1.00  0.00           P
ATOM   8817  O13 POPEQ 453      41.810  28.725  65.365  1.00  0.00           O
ATOM   8818  O14 POPEQ 453      40.000  30.475  65.365  1.00  0.00           O
ATOM   8819  O11 POPEQ 453      42.030  30.775  63.935  1.00  0.00           O
ATOM   8820  O12 POPEQ 453      42.210  30.975  66.365  1.00  0.00           O
ATOM   8821  C1  POPEQ 453      42.970  30.025  63.155  1.00  0.00           C
ATOM   8824  C2  POPEQ 453      43.270  30.765  61.835  1.00  0.00           C
ATOM   8826  O21 POPEQ 453      44.050  29.885  61.005  1.00  0.00           O
ATOM   8827  C21 POPEQ 453      43.880  30.095  59.695  1.00  0.00           C
ATOM   8828  O22 POPEQ 453      43.060  30.855  59.215  1.00  0.00           O
ATOM   8829  C22 POPEQ 453      44.830  29.225  58.875  1.00  0.00           C
ATOM   8832  C3  POPEQ 453      43.990  32.125  62.045  1.00  0.00           C
ATOM   8835  O31 POPEQ 453      43.890  32.925  60.855  1.00  0.00           O
ATOM   8836  C31 POPEQ 453      44.300  34.175  60.945  1.00  0.00           C
ATOM   8837  O32 POPEQ 453      44.920  34.635  61.895  1.00  0.00           O
ATOM   8838  C32 POPEQ 453      43.870  34.925  59.685  1.00  0.00           C
ATOM   8841  C23 POPEQ 453      44.580  29.475  57.365  1.00  0.00           C
ATOM   8844  C24 POPEQ 453      45.510  28.735  56.395  1.00  0.00           C
ATOM   8847  C25 POPEQ 453      45.640  29.515  55.065  1.00  0.00           C
ATOM   8850  C26 POPEQ 453      46.090  28.685  53.855  1.00  0.00           C
ATOM   8853  C27 POPEQ 453      45.980  29.515  52.565  1.00  0.00           C
ATOM   8856  C28 POPEQ 453      46.220  28.715  51.265  1.00  0.00           C
ATOM   8859  C29 POPEQ 453      47.670  28.405  51.005  1.00  0.00           C
ATOM   8861 0C21 POPEQ 453      48.220  28.215  49.785  1.00  0.00           C
ATOM   8863 1C21 POPEQ 453      47.500  28.215  48.455  1.00  0.00           C
ATOM   8866 2C21 POPEQ 453      47.690  29.515  47.655  1.00  0.00           C
ATOM   8869 3C21 POPEQ 453      47.290  29.365  46.175  1.00  0.00           C
ATOM   8872 4C21 POPEQ 453      47.370  30.685  45.385  1.00  0.00           C
ATOM   8875 5C21 POPEQ 453      46.030  31.435  45.295  1.00  0.00           C
ATOM   8878 6C21 POPEQ 453      45.220  31.065  44.045  1.00  0.00           C
ATOM   8881 7C21 POPEQ 453      43.990  31.965  43.835  1.00  0.00           C
ATOM   8884 8C21 POPEQ 453      43.300  31.745  42.485  1.00  0.00           C
ATOM   8888  C33 POPEQ 453      45.050  35.485  58.885  1.00  0.00           C
ATOM   8891  C34 POPEQ 453      44.600  36.145  57.575  1.00  0.00           C
ATOM   8894  C35 POPEQ 453      45.780  36.725  56.805  1.00  0.00           C
ATOM   8897  C36 POPEQ 453      46.170  38.095  57.365  1.00  0.00           C
ATOM   8900  C37 POPEQ 453      47.400  38.705  56.685  1.00  0.00           C
ATOM   8903  C38 POPEQ 453      47.400  40.235  56.795  1.00  0.00           C
ATOM   8906  C39 POPEQ 453      46.820  40.925  55.555  1.00  0.00           C
ATOM   8909 0C31 POPEQ 453      47.850  40.975  54.415  1.00  0.00           C
ATOM   8912 1C31 POPEQ 453      47.330  41.725  53.185  1.00  0.00           C
ATOM   8915 2C31 POPEQ 453      48.280  41.615  51.995  1.00  0.00           C
ATOM   8918 3C31 POPEQ 453      49.500  42.535  52.105  1.00  0.00           C
ATOM   8921 4C31 POPEQ 453      49.130  44.005  51.845  1.00  0.00           C
ATOM   8924 5C31 POPEQ 453      50.340  44.935  51.855  1.00  0.00           C
ATOM   8927 6C31 POPEQ 453      50.010  46.365  51.395  1.00  0.00           C
ATOM   8931  NH3 POPER 454      52.370  87.515  62.175  1.00  0.00           N
ATOM   8935  C12 POPER 454      51.390  88.555  62.665  1.00  0.00           C
ATOM   8938  C11 POPER 454      50.150  87.865  63.275  1.00  0.00           C
ATOM   8941  P   POPER 454      47.580  88.235  63.485  1.00  0.00           P
ATOM   8942  O13 POPER 454      47.540  87.205  64.555  1.00  0.00           O
ATOM   8943  O14 POPER 454      46.610  89.365  63.515  1.00  0.00           O
ATOM   8944  O11 POPER 454      47.520  87.585  62.045  1.00  0.00           O
ATOM   8945  O12 POPER 454      49.070  88.805  63.495  1.00  0.00           O
ATOM   8946  C1  POPER 454      47.950  88.375  60.915  1.00  0.00           C
ATOM   8949  C2  POPER 454      48.750  87.485  59.935  1.00  0.00           C
ATOM   8951  O21 POPER 454      49.590  88.315  59.105  1.00  0.00           O
ATOM   8952  C21 POPER 454      50.840  87.905  58.945  1.00  0.00           C
ATOM   8953  O22 POPER 454      51.410  87.065  59.625  1.00  0.00           O
ATOM   8954  C22 POPER 454      51.510  88.775  57.895  1.00  0.00           C
ATOM   8957  C3  POPER 454      47.800  86.665  59.035  1.00  0.00           C
ATOM   8960  O31 POPER 454      48.570  86.075  57.985  1.00  0.00           O
ATOM   8961  C31 POPER 454      48.400  86.525  56.765  1.00  0.00           C
ATOM   8962  O32 POPER 454      47.610  87.375  56.405  1.00  0.00           O
ATOM   8963  C32 POPER 454      49.400  85.805  55.865  1.00  0.00           C
ATOM   8966  C23 POPER 454      53.020  88.495  57.665  1.00  0.00           C
ATOM   8969  C24 POPER 454      53.270  87.195  56.875  1.00  0.00           C
ATOM   8972  C25 POPER 454      54.340  87.295  55.765  1.00  0.00           C
ATOM   8975  C26 POPER 454      53.850  88.025  54.505  1.00  0.00           C
ATOM   8978  C27 POPER 454      54.970  88.225  53.465  1.00  0.00           C
ATOM   8981  C28 POPER 454      54.450  88.665  52.095  1.00  0.00           C
ATOM   8984  C29 POPER 454      55.560  89.135  51.185  1.00  0.00           C
ATOM   8986 0C21 POPER 454      55.700  90.395  50.725  1.00  0.00           C
ATOM   8988 1C21 POPER 454      54.740  91.515  51.045  1.00  0.00           C
ATOM   8991 2C21 POPER 454      54.960  92.815  50.245  1.00  0.00           C
ATOM   8994 3C21 POPER 454      53.760  93.755  50.405  1.00  0.00           C
ATOM   8997 4C21 POPER 454      54.080  95.255  50.205  1.00  0.00           C
ATOM   9000 5C21 POPER 454      54.970  95.855  51.315  1.00  0.00           C
ATOM   9003 6C21 POPER 454      54.330  95.815  52.715  1.00  0.00           C
ATOM   9006 7C21 POPER 454      55.310  96.185  53.825  1.00  0.00           C
ATOM   9009 8C21 POPER 454      54.640  96.405  55.175  1.00  0.00           C
ATOM   9013  C33 POPER 454      49.780  86.585  54.575  1.00  0.00           C
ATOM   9016  C34 POPER 454      50.640  85.665  53.705  1.00  0.00           C
ATOM   9019  C35 POPER 454      50.970  86.175  52.295  1.00  0.00           C
ATOM   9022  C36 POPER 454      51.950  85.195  51.645  1.00  0.00           C
ATOM   9025  C37 POPER 454      52.300  85.565  50.205  1.00  0.00           C
ATOM   9028  C38 POPER 454      53.160  84.505  49.505  1.00  0.00           C
ATOM   9031  C39 POPER 454      53.510  84.915  48.075  1.00  0.00           C
ATOM   9034 0C31 POPER 454      54.280  83.815  47.335  1.00  0.00           C
ATOM   9037 1C31 POPER 454      54.590  84.205  45.895  1.00  0.00           C
ATOM   9040 2C31 POPER 454      55.350  83.115  45.135  1.00  0.00           C
ATOM   9043 3C31 POPER 454      55.570  83.485  43.675  1.00  0.00           C
ATOM   9046 4C31 POPER 454      56.220  82.365  42.855  1.00  0.00           C
ATOM   9049 5C31 POPER 454      56.440  82.775  41.395  1.00  0.00           C
ATOM   9052 6C31 POPER 454      57.240  81.755  40.595  1.00  0.00           C
ATOM   9056  NH3 POPES 455      87.740   9.295  20.255  1.00  0.00           N
ATOM   9060  C12 POPES 455      86.630   8.395  19.795  1.00  0.00           C
ATOM   9063  C11 POPES 455      86.060   8.805  18.425  1.00  0.00           C
ATOM   9066  P   POPES 455      83.500   8.675  17.785  1.00  0.00           P
ATOM   9067  O13 POPES 455      83.630  10.015  17.175  1.00  0.00           O
ATOM   9068  O14 POPES 455      82.550   7.725  17.145  1.00  0.00           O
ATOM   9069  O11 POPES 455      82.950   8.845  19.235  1.00  0.00           O
ATOM   9070  O12 POPES 455      84.900   8.025  18.095  1.00  0.00           O
ATOM   9071  C1  POPES 455      83.270  10.005  19.995  1.00  0.00           C
ATOM   9074  C2  POPES 455      82.870   9.775  21.455  1.00  0.00           C
ATOM   9076  O21 POPES 455      83.430  10.875  22.195  1.00  0.00           O
ATOM   9077  C21 POPES 455      82.920  10.945  23.405  1.00  0.00           C
ATOM   9078  O22 POPES 455      81.880  10.405  23.755  1.00  0.00           O
ATOM   9079  C22 POPES 455      83.800  11.775  24.315  1.00  0.00           C
ATOM   9082  C3  POPES 455      83.380   8.375  21.925  1.00  0.00           C
ATOM   9085  O31 POPES 455      84.050   8.395  23.205  1.00  0.00           O
ATOM   9086  C31 POPES 455      85.130   7.655  23.365  1.00  0.00           C
ATOM   9087  O32 POPES 455      85.690   7.025  22.485  1.00  0.00           O
ATOM   9088  C32 POPES 455      85.530   7.635  24.825  1.00  0.00           C
ATOM   9091  C23 POPES 455      83.100  12.115  25.645  1.00  0.00           C
ATOM   9094  C24 POPES 455      84.050  12.835  26.605  1.00  0.00           C
ATOM   9097  C25 POPES 455      83.450  13.065  27.995  1.00  0.00           C
ATOM   9100  C26 POPES 455      82.410  14.185  28.055  1.00  0.00           C
ATOM   9103  C27 POPES 455      81.820  14.285  29.465  1.00  0.00           C
ATOM   9106  C28 POPES 455      80.710  15.345  29.615  1.00  0.00           C
ATOM   9109  C29 POPES 455      80.120  15.605  30.995  1.00  0.00           C
ATOM   9111 0C21 POPES 455      80.250  14.935  32.155  1.00  0.00           C
ATOM   9113 1C21 POPES 455      81.000  13.655  32.445  1.00  0.00           C
ATOM   9116 2C21 POPES 455      80.470  12.855  33.645  1.00  0.00           C
ATOM   9119 3C21 POPES 455      81.390  11.675  33.985  1.00  0.00           C
ATOM   9122 4C21 POPES 455      80.970  10.915  35.255  1.00  0.00           C
ATOM   9125 5C21 POPES 455      82.020   9.885  35.665  1.00  0.00           C
ATOM   9128 6C21 POPES 455      81.660   9.145  36.955  1.00  0.00           C
ATOM   9131 7C21 POPES 455      82.800   8.265  37.485  1.00  0.00           C
ATOM   9134 8C21 POPES 455      83.250   7.145  36.535  1.00  0.00           C
ATOM   9138  C33 POPES 455      86.620   8.665  25.155  1.00  0.00           C
ATOM   9141  C34 POPES 455      87.380   8.345  26.455  1.00  0.00           C
ATOM   9144  C35 POPES 455      86.500   8.225  27.705  1.00  0.00           C
ATOM   9147  C36 POPES 455      86.030   9.575  28.275  1.00  0.00           C
ATOM   9150  C37 POPES 455      85.570   9.505  29.735  1.00  0.00           C
ATOM   9153  C38 POPES 455      85.430  10.895  30.375  1.00  0.00           C
ATOM   9156  C39 POPES 455      85.520  10.905  31.915  1.00  0.00           C
ATOM   9159 0C31 POPES 455      86.900  10.455  32.435  1.00  0.00           C
ATOM   9162 1C31 POPES 455      87.380  11.255  33.655  1.00  0.00           C
ATOM   9165 2C31 POPES 455      88.780  10.865  34.135  1.00  0.00           C
ATOM   9168 3C31 POPES 455      88.840   9.535  34.905  1.00  0.00           C
ATOM   9171 4C31 POPES 455      90.240   9.265  35.475  1.00  0.00           C
ATOM   9174 5C31 POPES 455      90.390   7.835  36.025  1.00  0.00           C
ATOM   9177 6C31 POPES 455      91.800   7.515  36.535  1.00  0.00           C
ATOM   9181  NH3 POPET 456     127.680  52.135  67.295  1.00  0.00           N
ATOM   9185  C12 POPET 456     126.790  51.865  68.485  1.00  0.00           C
ATOM   9188  C11 POPET 456     125.550  52.795  68.465  1.00  0.00           C
ATOM   9191  P   POPET 456     124.130  52.035  66.415  1.00  0.00           P
ATOM   9192  O13 POPET 456     125.460  52.155  65.815  1.00  0.00           O
ATOM   9193  O14 POPET 456     123.330  50.855  66.025  1.00  0.00           O
ATOM   9194  O11 POPET 456     123.360  53.375  66.085  1.00  0.00           O
ATOM   9195  O12 POPET 456     124.380  52.135  67.975  1.00  0.00           O
ATOM   9196  C1  POPET 456     122.450  53.475  64.975  1.00  0.00           C
ATOM   9199  C2  POPET 456     123.090  54.225  63.755  1.00  0.00           C
ATOM   9201  O21 POPET 456     122.360  53.995  62.535  1.00  0.00           O
ATOM   9202  C21 POPET 456     122.500  52.825  61.965  1.00  0.00           C
ATOM   9203  O22 POPET 456     123.090  51.855  62.415  1.00  0.00           O
ATOM   9204  C22 POPET 456     121.790  52.825  60.615  1.00  0.00           C
ATOM   9207  C3  POPET 456     124.620  53.965  63.635  1.00  0.00           C
ATOM   9210  O31 POPET 456     125.250  54.565  62.495  1.00  0.00           O
ATOM   9211  C31 POPET 456     126.470  54.105  62.265  1.00  0.00           C
ATOM   9212  O32 POPET 456     127.130  53.375  62.985  1.00  0.00           O
ATOM   9213  C32 POPET 456     126.850  54.505  60.855  1.00  0.00           C
ATOM   9216  C23 POPET 456     120.770  51.665  60.515  1.00  0.00           C
ATOM   9219  C24 POPET 456     120.270  51.425  59.085  1.00  0.00           C
ATOM   9222  C25 POPET 456     118.880  52.025  58.815  1.00  0.00           C
ATOM   9225  C26 POPET 456     118.450  52.015  57.345  1.00  0.00           C
ATOM   9228  C27 POPET 456     117.050  52.615  57.145  1.00  0.00           C
ATOM   9231  C28 POPET 456     116.590  52.685  55.675  1.00  0.00           C
ATOM   9234  C29 POPET 456     116.430  51.335  54.995  1.00  0.00           C
ATOM   9236 0C21 POPET 456     115.270  50.695  54.785  1.00  0.00           C
ATOM   9238 1C21 POPET 456     113.910  51.175  55.245  1.00  0.00           C
ATOM   9241 2C21 POPET 456     113.220  52.115  54.255  1.00  0.00           C
ATOM   9244 3C21 POPET 456     111.930  52.685  54.855  1.00  0.00           C
ATOM   9247 4C21 POPET 456     111.210  53.675  53.935  1.00  0.00           C
ATOM   9250 5C21 POPET 456     110.830  53.095  52.565  1.00  0.00           C
ATOM   9253 6C21 POPET 456     110.080  54.085  51.665  1.00  0.00           C
ATOM   9256 7C21 POPET 456     111.020  54.975  50.865  1.00  0.00           C
ATOM   9259 8C21 POPET 456     110.320  55.705  49.725  1.00  0.00           C
ATOM   9263  C33 POPET 456     126.270  53.475  59.875  1.00  0.00           C
ATOM   9266  C34 POPET 456     126.970  53.585  58.525  1.00  0.00           C
ATOM   9269  C35 POPET 456     126.470  52.625  57.435  1.00  0.00           C
ATOM   9272  C36 POPET 456     125.060  52.985  56.955  1.00  0.00           C
ATOM   9275  C37 POPET 456     124.520  52.005  55.895  1.00  0.00           C
ATOM   9278  C38 POPET 456     123.040  52.275  55.605  1.00  0.00           C
ATOM   9281  C39 POPET 456     122.430  51.335  54.555  1.00  0.00           C
ATOM   9284 0C31 POPET 456     122.860  51.655  53.115  1.00  0.00           C
ATOM   9287 1C31 POPET 456     121.890  51.055  52.095  1.00  0.00           C
ATOM   9290 2C31 POPET 456     122.190  51.425  50.635  1.00  0.00           C
ATOM   9293 3C31 POPET 456     122.810  50.305  49.785  1.00  0.00           C
ATOM   9296 4C31 POPET 456     121.990  49.005  49.785  1.00  0.00           C
ATOM   9299 5C31 POPET 456     122.310  48.075  48.605  1.00  0.00           C
ATOM   9302 6C31 POPET 456     121.630  46.715  48.715  1.00  0.00           C
ATOM   9306  NH3 POPEU 457     113.790  69.395  21.195  1.00  0.00           N
ATOM   9310  C12 POPEU 457     112.580  68.995  20.365  1.00  0.00           C
ATOM   9313  C11 POPEU 457     111.490  68.245  21.155  1.00  0.00           C
ATOM   9316  P   POPEU 457     111.060  65.635  20.765  1.00  0.00           P
ATOM   9317  O13 POPEU 457     110.530  64.795  19.665  1.00  0.00           O
ATOM   9318  O14 POPEU 457     112.390  65.295  21.295  1.00  0.00           O
ATOM   9319  O11 POPEU 457     110.100  65.495  21.995  1.00  0.00           O
ATOM   9320  O12 POPEU 457     110.960  67.165  20.365  1.00  0.00           O
ATOM   9321  C1  POPEU 457     108.890  66.225  22.165  1.00  0.00           C
ATOM   9324  C2  POPEU 457     108.980  67.155  23.415  1.00  0.00           C
ATOM   9326  O21 POPEU 457     109.200  66.475  24.675  1.00  0.00           O
ATOM   9327  C21 POPEU 457     108.900  65.195  24.765  1.00  0.00           C
ATOM   9328  O22 POPEU 457     109.680  64.265  24.655  1.00  0.00           O
ATOM   9329  C22 POPEU 457     107.450  65.055  25.295  1.00  0.00           C
ATOM   9332  C3  POPEU 457     107.770  68.145  23.485  1.00  0.00           C
ATOM   9335  O31 POPEU 457     107.000  68.045  24.695  1.00  0.00           O
ATOM   9336  C31 POPEU 457     107.210  68.995  25.615  1.00  0.00           C
ATOM   9337  O32 POPEU 457     107.930  69.965  25.485  1.00  0.00           O
ATOM   9338  C32 POPEU 457     106.350  68.695  26.825  1.00  0.00           C
ATOM   9341  C23 POPEU 457     107.280  63.855  26.255  1.00  0.00           C
ATOM   9344  C24 POPEU 457     106.050  63.955  27.175  1.00  0.00           C
ATOM   9347  C25 POPEU 457     105.690  62.655  27.925  1.00  0.00           C
ATOM   9350  C26 POPEU 457     106.620  62.255  29.085  1.00  0.00           C
ATOM   9353  C27 POPEU 457     106.210  60.955  29.805  1.00  0.00           C
ATOM   9356  C28 POPEU 457     107.030  60.675  31.085  1.00  0.00           C
ATOM   9359  C29 POPEU 457     106.610  59.395  31.765  1.00  0.00           C
ATOM   9361 0C21 POPEU 457     106.540  59.165  33.095  1.00  0.00           C
ATOM   9363 1C21 POPEU 457     106.920  60.115  34.195  1.00  0.00           C
ATOM   9366 2C21 POPEU 457     107.090  59.415  35.565  1.00  0.00           C
ATOM   9369 3C21 POPEU 457     108.240  58.395  35.635  1.00  0.00           C
ATOM   9372 4C21 POPEU 457     108.480  57.845  37.055  1.00  0.00           C
ATOM   9375 5C21 POPEU 457     109.160  58.855  37.985  1.00  0.00           C
ATOM   9378 6C21 POPEU 457     109.370  58.335  39.415  1.00  0.00           C
ATOM   9381 7C21 POPEU 457     110.170  59.325  40.275  1.00  0.00           C
ATOM   9384 8C21 POPEU 457     110.410  58.855  41.715  1.00  0.00           C
ATOM   9388  C33 POPEU 457     107.000  69.225  28.115  1.00  0.00           C
ATOM   9391  C34 POPEU 457     106.100  68.925  29.315  1.00  0.00           C
ATOM   9394  C35 POPEU 457     106.560  69.615  30.605  1.00  0.00           C
ATOM   9397  C36 POPEU 457     107.520  68.785  31.465  1.00  0.00           C
ATOM   9400  C37 POPEU 457     106.870  67.545  32.085  1.00  0.00           C
ATOM   9403  C38 POPEU 457     107.730  66.975  33.225  1.00  0.00           C
ATOM   9406  C39 POPEU 457     107.120  65.725  33.885  1.00  0.00           C
ATOM   9409 0C31 POPEU 457     107.950  65.285  35.095  1.00  0.00           C
ATOM   9412 1C31 POPEU 457     107.670  63.855  35.555  1.00  0.00           C
ATOM   9415 2C31 POPEU 457     108.640  63.395  36.655  1.00  0.00           C
ATOM   9418 3C31 POPEU 457     107.960  63.255  38.025  1.00  0.00           C
ATOM   9421 4C31 POPEU 457     108.960  63.225  39.185  1.00  0.00           C
ATOM   9424 5C31 POPEU 457     108.270  62.975  40.535  1.00  0.00           C
ATOM   9427 6C31 POPEU 457     109.190  62.985  41.755  1.00  0.00           C
ATOM   9431  NH3 POPEV 458       0.380  44.675  65.805  1.00  0.00           N
ATOM   9435  C12 POPEV 458       1.130  43.575  65.095  1.00  0.00           C
ATOM   9438  C11 POPEV 458       0.200  42.795  64.145  1.00  0.00           C
ATOM   9441  P   POPEV 458       0.310  40.595  62.725  1.00  0.00           P
ATOM   9442  O13 POPEV 458       1.420  39.865  62.085  1.00  0.00           O
ATOM   9443  O14 POPEV 458      -0.540  39.835  63.665  1.00  0.00           O
ATOM   9444  O11 POPEV 458      -0.630  41.215  61.615  1.00  0.00           O
ATOM   9445  O12 POPEV 458       0.960  41.855  63.415  1.00  0.00           O
ATOM   9446  C1  POPEV 458      -0.040  41.995  60.575  1.00  0.00           C
ATOM   9449  C2  POPEV 458      -1.100  42.895  59.855  1.00  0.00           C
ATOM   9451  O21 POPEV 458      -0.930  42.995  58.425  1.00  0.00           O
ATOM   9452  C21 POPEV 458       0.260  43.295  57.945  1.00  0.00           C
ATOM   9453  O22 POPEV 458       1.300  43.395  58.565  1.00  0.00           O
ATOM   9454  C22 POPEV 458       0.140  43.525  56.425  1.00  0.00           C
ATOM   9457  C3  POPEV 458      -1.190  44.305  60.535  1.00  0.00           C
ATOM   9460  O31 POPEV 458      -2.120  45.215  59.895  1.00  0.00           O
ATOM   9461  C31 POPEV 458      -1.540  46.035  59.025  1.00  0.00           C
ATOM   9462  O32 POPEV 458      -0.350  46.065  58.765  1.00  0.00           O
ATOM   9463  C32 POPEV 458      -2.580  46.945  58.375  1.00  0.00           C
ATOM   9466  C23 POPEV 458       1.460  43.225  55.675  1.00  0.00           C
ATOM   9469  C24 POPEV 458       1.520  43.895  54.305  1.00  0.00           C
ATOM   9472  C25 POPEV 458       2.840  43.645  53.545  1.00  0.00           C
ATOM   9475  C26 POPEV 458       2.790  42.445  52.585  1.00  0.00           C
ATOM   9478  C27 POPEV 458       3.990  42.455  51.615  1.00  0.00           C
ATOM   9481  C28 POPEV 458       3.730  41.695  50.295  1.00  0.00           C
ATOM   9484  C29 POPEV 458       4.390  42.395  49.135  1.00  0.00           C
ATOM   9486 0C21 POPEV 458       5.580  42.115  48.575  1.00  0.00           C
ATOM   9488 1C21 POPEV 458       6.500  40.975  48.935  1.00  0.00           C
ATOM   9491 2C21 POPEV 458       7.110  40.335  47.675  1.00  0.00           C
ATOM   9494 3C21 POPEV 458       6.060  39.755  46.705  1.00  0.00           C
ATOM   9497 4C21 POPEV 458       6.310  38.295  46.325  1.00  0.00           C
ATOM   9500 5C21 POPEV 458       7.550  38.085  45.455  1.00  0.00           C
ATOM   9503 6C21 POPEV 458       7.920  36.605  45.325  1.00  0.00           C
ATOM   9506 7C21 POPEV 458       9.120  36.375  44.405  1.00  0.00           C
ATOM   9509 8C21 POPEV 458       9.720  34.975  44.555  1.00  0.00           C
ATOM   9513  C33 POPEV 458      -2.110  47.445  56.995  1.00  0.00           C
ATOM   9516  C34 POPEV 458      -2.980  48.595  56.475  1.00  0.00           C
ATOM   9519  C35 POPEV 458      -2.740  48.955  55.005  1.00  0.00           C
ATOM   9522  C36 POPEV 458      -1.280  49.265  54.655  1.00  0.00           C
ATOM   9525  C37 POPEV 458      -1.160  49.905  53.265  1.00  0.00           C
ATOM   9528  C38 POPEV 458       0.290  49.965  52.785  1.00  0.00           C
ATOM   9531  C39 POPEV 458       0.530  50.855  51.565  1.00  0.00           C
ATOM   9534 0C31 POPEV 458      -0.200  50.425  50.295  1.00  0.00           C
ATOM   9537 1C31 POPEV 458       0.160  51.345  49.115  1.00  0.00           C
ATOM   9540 2C31 POPEV 458      -0.490  50.935  47.785  1.00  0.00           C
ATOM   9543 3C31 POPEV 458      -2.020  51.025  47.795  1.00  0.00           C
ATOM   9546 4C31 POPEV 458      -2.630  50.835  46.395  1.00  0.00           C
ATOM   9549 5C31 POPEV 458      -4.150  50.985  46.395  1.00  0.00           C
ATOM   9552 6C31 POPEV 458      -4.760  50.855  44.995  1.00  0.00           C
ATOM   9556  NH3 POPEW 459     117.730 107.835  60.675  1.00  0.00           N
ATOM   9560  C12 POPEW 459     117.450 108.775  61.835  1.00  0.00           C
ATOM   9563  C11 POPEW 459     117.920 110.235  61.565  1.00  0.00           C
ATOM   9566  P   POPEW 459     116.380 111.935  62.885  1.00  0.00           P
ATOM   9567  O13 POPEW 459     115.330 111.195  62.165  1.00  0.00           O
ATOM   9568  O14 POPEW 459     116.140 112.145  64.335  1.00  0.00           O
ATOM   9569  O11 POPEW 459     116.730 113.305  62.135  1.00  0.00           O
ATOM   9570  O12 POPEW 459     117.710 111.085  62.695  1.00  0.00           O
ATOM   9571  C1  POPEW 459     115.940 113.915  61.095  1.00  0.00           C
ATOM   9574  C2  POPEW 459     116.510 113.625  59.665  1.00  0.00           C
ATOM   9576  O21 POPEW 459     116.380 114.715  58.725  1.00  0.00           O
ATOM   9577  C21 POPEW 459     117.300 115.675  58.795  1.00  0.00           C
ATOM   9578  O22 POPEW 459     118.130 115.795  59.675  1.00  0.00           O
ATOM   9579  C22 POPEW 459     117.220 116.545  57.535  1.00  0.00           C
ATOM   9582  C3  POPEW 459     115.820 112.415  59.015  1.00  0.00           C
ATOM   9585  O31 POPEW 459     116.680 111.825  58.025  1.00  0.00           O
ATOM   9586  C31 POPEW 459     116.690 112.185  56.745  1.00  0.00           C
ATOM   9587  O32 POPEW 459     117.660 112.035  56.015  1.00  0.00           O
ATOM   9588  C32 POPEW 459     115.370 112.725  56.185  1.00  0.00           C
ATOM   9591  C23 POPEW 459     117.870 115.815  56.345  1.00  0.00           C
ATOM   9594  C24 POPEW 459     117.820 116.505  54.965  1.00  0.00           C
ATOM   9597  C25 POPEW 459     118.010 115.475  53.825  1.00  0.00           C
ATOM   9600  C26 POPEW 459     118.570 116.065  52.525  1.00  0.00           C
ATOM   9603  C27 POPEW 459     118.620 115.075  51.345  1.00  0.00           C
ATOM   9606  C28 POPEW 459     119.810 114.095  51.435  1.00  0.00           C
ATOM   9609  C29 POPEW 459     119.610 112.825  50.635  1.00  0.00           C
ATOM   9611 0C21 POPEW 459     120.410 112.345  49.655  1.00  0.00           C
ATOM   9613 1C21 POPEW 459     121.650 113.005  49.105  1.00  0.00           C
ATOM   9616 2C21 POPEW 459     122.100 112.445  47.735  1.00  0.00           C
ATOM   9619 3C21 POPEW 459     123.330 113.185  47.195  1.00  0.00           C
ATOM   9622 4C21 POPEW 459     124.040 112.505  46.005  1.00  0.00           C
ATOM   9625 5C21 POPEW 459     123.180 112.315  44.745  1.00  0.00           C
ATOM   9628 6C21 POPEW 459     122.730 113.625  44.095  1.00  0.00           C
ATOM   9631 7C21 POPEW 459     121.720 113.435  42.945  1.00  0.00           C
ATOM   9634 8C21 POPEW 459     120.280 113.285  43.445  1.00  0.00           C
ATOM   9638  C33 POPEW 459     115.340 112.465  54.655  1.00  0.00           C
ATOM   9641  C34 POPEW 459     114.010 112.745  53.955  1.00  0.00           C
ATOM   9644  C35 POPEW 459     114.130 112.655  52.415  1.00  0.00           C
ATOM   9647  C36 POPEW 459     114.540 111.275  51.875  1.00  0.00           C
ATOM   9650  C37 POPEW 459     114.800 111.265  50.365  1.00  0.00           C
ATOM   9653  C38 POPEW 459     115.000 109.855  49.795  1.00  0.00           C
ATOM   9656  C39 POPEW 459     115.540 109.845  48.355  1.00  0.00           C
ATOM   9659 0C31 POPEW 459     117.060 110.005  48.295  1.00  0.00           C
ATOM   9662 1C31 POPEW 459     117.650 109.785  46.895  1.00  0.00           C
ATOM   9665 2C31 POPEW 459     119.170 109.955  46.895  1.00  0.00           C
ATOM   9668 3C31 POPEW 459     119.830 109.945  45.515  1.00  0.00           C
ATOM   9671 4C31 POPEW 459     120.450 108.605  45.075  1.00  0.00           C
ATOM   9674 5C31 POPEW 459     121.290 108.795  43.805  1.00  0.00           C
ATOM   9677 6C31 POPEW 459     121.610 107.495  43.065  1.00  0.00           C
ATOM   9681  NH3 POPEX 460       9.310  75.475  62.545  1.00  0.00           N
ATOM   9685  C12 POPEX 460       8.570  74.195  62.775  1.00  0.00           C
ATOM   9688  C11 POPEX 460       8.770  73.265  61.575  1.00  0.00           C
ATOM   9691  P   POPEX 460       8.540  70.875  62.605  1.00  0.00           P
ATOM   9692  O13 POPEX 460       9.850  71.185  63.225  1.00  0.00           O
ATOM   9693  O14 POPEX 460       7.440  70.365  63.435  1.00  0.00           O
ATOM   9694  O11 POPEX 460       8.850  69.825  61.465  1.00  0.00           O
ATOM   9695  O12 POPEX 460       8.010  72.085  61.745  1.00  0.00           O
ATOM   9696  C1  POPEX 460       7.750  69.375  60.655  1.00  0.00           C
ATOM   9699  C2  POPEX 460       8.110  67.995  60.055  1.00  0.00           C
ATOM   9701  O21 POPEX 460       7.110  67.625  59.085  1.00  0.00           O
ATOM   9702  C21 POPEX 460       7.230  68.235  57.925  1.00  0.00           C
ATOM   9703  O22 POPEX 460       8.120  69.035  57.635  1.00  0.00           O
ATOM   9704  C22 POPEX 460       6.150  67.735  56.965  1.00  0.00           C
ATOM   9707  C3  POPEX 460       8.260  66.905  61.175  1.00  0.00           C
ATOM   9710  O31 POPEX 460       7.740  65.615  60.845  1.00  0.00           O
ATOM   9711  C31 POPEX 460       8.320  64.725  60.055  1.00  0.00           C
ATOM   9712  O32 POPEX 460       7.930  63.575  59.925  1.00  0.00           O
ATOM   9713  C32 POPEX 460       9.510  65.255  59.235  1.00  0.00           C
ATOM   9716  C23 POPEX 460       6.690  67.545  55.535  1.00  0.00           C
ATOM   9719  C24 POPEX 460       6.700  68.825  54.705  1.00  0.00           C
ATOM   9722  C25 POPEX 460       5.360  69.165  54.015  1.00  0.00           C
ATOM   9725  C26 POPEX 460       5.540  70.265  52.955  1.00  0.00           C
ATOM   9728  C27 POPEX 460       4.400  70.435  51.955  1.00  0.00           C
ATOM   9731  C28 POPEX 460       4.780  71.445  50.855  1.00  0.00           C
ATOM   9734  C29 POPEX 460       3.770  71.495  49.725  1.00  0.00           C
ATOM   9736 0C21 POPEX 460       3.970  71.095  48.455  1.00  0.00           C
ATOM   9738 1C21 POPEX 460       5.230  70.515  47.865  1.00  0.00           C
ATOM   9741 2C21 POPEX 460       5.990  71.515  46.975  1.00  0.00           C
ATOM   9744 3C21 POPEX 460       6.410  72.795  47.695  1.00  0.00           C
ATOM   9747 4C21 POPEX 460       7.230  73.765  46.825  1.00  0.00           C
ATOM   9750 5C21 POPEX 460       6.520  74.225  45.535  1.00  0.00           C
ATOM   9753 6C21 POPEX 460       5.220  75.025  45.765  1.00  0.00           C
ATOM   9756 7C21 POPEX 460       3.960  74.155  45.695  1.00  0.00           C
ATOM   9759 8C21 POPEX 460       2.660  74.945  45.575  1.00  0.00           C
ATOM   9763  C33 POPEX 460      10.080  64.165  58.305  1.00  0.00           C
ATOM   9766  C34 POPEX 460      11.090  64.675  57.275  1.00  0.00           C
ATOM   9769  C35 POPEX 460      11.380  63.615  56.205  1.00  0.00           C
ATOM   9772  C36 POPEX 460      12.540  64.015  55.285  1.00  0.00           C
ATOM   9775  C37 POPEX 460      12.760  63.015  54.135  1.00  0.00           C
ATOM   9778  C38 POPEX 460      12.000  63.385  52.845  1.00  0.00           C
ATOM   9781  C39 POPEX 460      12.790  64.365  51.965  1.00  0.00           C
ATOM   9784 0C31 POPEX 460      12.030  64.745  50.685  1.00  0.00           C
ATOM   9787 1C31 POPEX 460      12.820  65.735  49.805  1.00  0.00           C
ATOM   9790 2C31 POPEX 460      12.020  66.195  48.575  1.00  0.00           C
ATOM   9793 3C31 POPEX 460      12.780  67.215  47.705  1.00  0.00           C
ATOM   9796 4C31 POPEX 460      12.130  67.375  46.325  1.00  0.00           C
ATOM   9799 5C31 POPEX 460      12.770  68.485  45.475  1.00  0.00           C
ATOM   9802 6C31 POPEX 460      12.260  68.485  44.025  1.00  0.00           C
ATOM   9806  NH3 POPEY 461      73.220  27.585  22.975  1.00  0.00           N
ATOM   9810  C12 POPEY 461      72.600  28.025  21.685  1.00  0.00           C
ATOM   9813  C11 POPEY 461      71.330  28.875  21.955  1.00  0.00           C
ATOM   9816  P   POPEY 461      69.590  27.455  20.605  1.00  0.00           P
ATOM   9817  O13 POPEY 461      70.020  26.985  19.285  1.00  0.00           O
ATOM   9818  O14 POPEY 461      68.140  27.695  20.835  1.00  0.00           O
ATOM   9819  O11 POPEY 461      70.160  26.545  21.755  1.00  0.00           O
ATOM   9820  O12 POPEY 461      70.350  28.815  20.905  1.00  0.00           O
ATOM   9821  C1  POPEY 461      69.350  25.735  22.595  1.00  0.00           C
ATOM   9824  C2  POPEY 461      68.900  26.435  23.915  1.00  0.00           C
ATOM   9826  O21 POPEY 461      70.060  26.915  24.625  1.00  0.00           O
ATOM   9827  C21 POPEY 461      69.960  27.385  25.865  1.00  0.00           C
ATOM   9828  O22 POPEY 461      68.950  27.445  26.535  1.00  0.00           O
ATOM   9829  C22 POPEY 461      71.270  28.105  26.185  1.00  0.00           C
ATOM   9832  C3  POPEY 461      67.940  25.475  24.695  1.00  0.00           C
ATOM   9835  O31 POPEY 461      67.010  26.135  25.585  1.00  0.00           O
ATOM   9836  C31 POPEY 461      66.120  26.915  24.985  1.00  0.00           C
ATOM   9837  O32 POPEY 461      65.700  26.745  23.855  1.00  0.00           O
ATOM   9838  C32 POPEY 461      65.760  28.085  25.895  1.00  0.00           C
ATOM   9841  C23 POPEY 461      71.600  28.395  27.665  1.00  0.00           C
ATOM   9844  C24 POPEY 461      70.450  28.935  28.535  1.00  0.00           C
ATOM   9847  C25 POPEY 461      69.940  27.905  29.535  1.00  0.00           C
ATOM   9850  C26 POPEY 461      68.940  28.475  30.555  1.00  0.00           C
ATOM   9853  C27 POPEY 461      68.380  27.375  31.475  1.00  0.00           C
ATOM   9856  C28 POPEY 461      67.480  27.915  32.585  1.00  0.00           C
ATOM   9859  C29 POPEY 461      67.070  26.795  33.515  1.00  0.00           C
ATOM   9861 0C21 POPEY 461      67.020  26.815  34.855  1.00  0.00           C
ATOM   9863 1C21 POPEY 461      67.330  27.975  35.765  1.00  0.00           C
ATOM   9866 2C21 POPEY 461      68.340  27.655  36.885  1.00  0.00           C
ATOM   9869 3C21 POPEY 461      67.800  26.665  37.935  1.00  0.00           C
ATOM   9872 4C21 POPEY 461      68.450  26.805  39.325  1.00  0.00           C
ATOM   9875 5C21 POPEY 461      69.990  26.825  39.335  1.00  0.00           C
ATOM   9878 6C21 POPEY 461      70.650  25.505  38.915  1.00  0.00           C
ATOM   9881 7C21 POPEY 461      72.180  25.615  38.815  1.00  0.00           C
ATOM   9884 8C21 POPEY 461      72.870  24.305  38.415  1.00  0.00           C
ATOM   9888  C33 POPEY 461      64.410  27.875  26.625  1.00  0.00           C
ATOM   9891  C34 POPEY 461      64.290  28.855  27.805  1.00  0.00           C
ATOM   9894  C35 POPEY 461      63.280  28.405  28.865  1.00  0.00           C
ATOM   9897  C36 POPEY 461      63.910  28.375  30.265  1.00  0.00           C
ATOM   9900  C37 POPEY 461      62.910  28.085  31.395  1.00  0.00           C
ATOM   9903  C38 POPEY 461      63.630  27.935  32.735  1.00  0.00           C
ATOM   9906  C39 POPEY 461      62.670  27.725  33.915  1.00  0.00           C
ATOM   9909 0C31 POPEY 461      63.410  27.325  35.195  1.00  0.00           C
ATOM   9912 1C31 POPEY 461      62.490  27.225  36.415  1.00  0.00           C
ATOM   9915 2C31 POPEY 461      63.220  26.965  37.735  1.00  0.00           C
ATOM   9918 3C31 POPEY 461      63.790  25.545  37.875  1.00  0.00           C
ATOM   9921 4C31 POPEY 461      64.420  25.295  39.265  1.00  0.00           C
ATOM   9924 5C31 POPEY 461      64.990  23.885  39.415  1.00  0.00           C
ATOM   9927 6C31 POPEY 461      65.690  23.645  40.755  1.00  0.00           C
ATOM   9931  NH3 POPEZ 462      78.050  21.565  21.915  1.00  0.00           N
ATOM   9935  C12 POPEZ 462      77.630  20.145  21.615  1.00  0.00           C
ATOM   9938  C11 POPEZ 462      78.130  19.655  20.225  1.00  0.00           C
ATOM   9941  P   POPEZ 462      80.480  20.625  19.545  1.00  0.00           P
ATOM   9942  O13 POPEZ 462      81.030  20.255  18.215  1.00  0.00           O
ATOM   9943  O14 POPEZ 462      79.810  21.935  19.685  1.00  0.00           O
ATOM   9944  O11 POPEZ 462      81.690  20.655  20.585  1.00  0.00           O
ATOM   9945  O12 POPEZ 462      79.550  19.505  20.145  1.00  0.00           O
ATOM   9946  C1  POPEZ 462      81.240  20.875  21.925  1.00  0.00           C
ATOM   9949  C2  POPEZ 462      82.320  20.715  23.035  1.00  0.00           C
ATOM   9951  O21 POPEZ 462      81.780  20.065  24.205  1.00  0.00           O
ATOM   9952  C21 POPEZ 462      80.660  20.545  24.725  1.00  0.00           C
ATOM   9953  O22 POPEZ 462      79.910  21.375  24.245  1.00  0.00           O
ATOM   9954  C22 POPEZ 462      80.400  19.815  26.035  1.00  0.00           C
ATOM   9957  C3  POPEZ 462      82.980  22.055  23.445  1.00  0.00           C
ATOM   9960  O31 POPEZ 462      83.520  21.945  24.785  1.00  0.00           O
ATOM   9961  C31 POPEZ 462      84.120  23.055  25.185  1.00  0.00           C
ATOM   9962  O32 POPEZ 462      84.400  24.015  24.495  1.00  0.00           O
ATOM   9963  C32 POPEZ 462      84.330  22.935  26.695  1.00  0.00           C
ATOM   9966  C23 POPEZ 462      78.880  19.635  26.225  1.00  0.00           C
ATOM   9969  C24 POPEZ 462      78.520  19.015  27.565  1.00  0.00           C
ATOM   9972  C25 POPEZ 462      79.070  19.815  28.745  1.00  0.00           C
ATOM   9975  C26 POPEZ 462      78.340  19.515  30.055  1.00  0.00           C
ATOM   9978  C27 POPEZ 462      78.920  20.315  31.225  1.00  0.00           C
ATOM   9981  C28 POPEZ 462      78.180  20.005  32.525  1.00  0.00           C
ATOM   9984  C29 POPEZ 462      78.690  20.805  33.685  1.00  0.00           C
ATOM   9986 0C21 POPEZ 462      78.370  20.555  34.965  1.00  0.00           C
ATOM   9988 1C21 POPEZ 462      77.460  19.435  35.405  1.00  0.00           C
ATOM   9991 2C21 POPEZ 462      78.240  18.225  35.955  1.00  0.00           C
ATOM   9994 3C21 POPEZ 462      77.580  16.895  35.575  1.00  0.00           C
ATOM   9997 4C21 POPEZ 462      78.280  15.675  36.185  1.00  0.00           C
ATOM  10000 5C21 POPEZ 462      77.690  14.365  35.635  1.00  0.00           C
ATOM  10003 6C21 POPEZ 462      78.010  13.145  36.495  1.00  0.00           C
ATOM  10006 7C21 POPEZ 462      77.420  11.855  35.915  1.00  0.00           C
ATOM  10009 8C21 POPEZ 462      77.560  10.635  36.835  1.00  0.00           C
ATOM  10013  C33 POPEZ 462      84.350  24.315  27.395  1.00  0.00           C
ATOM  10016  C34 POPEZ 462      83.470  24.375  28.655  1.00  0.00           C
ATOM  10019  C35 POPEZ 462      83.920  23.435  29.785  1.00  0.00           C
ATOM  10022  C36 POPEZ 462      83.170  23.805  31.075  1.00  0.00           C
ATOM  10025  C37 POPEZ 462      83.650  23.125  32.365  1.00  0.00           C
ATOM  10028  C38 POPEZ 462      82.930  23.755  33.575  1.00  0.00           C
ATOM  10031  C39 POPEZ 462      83.210  23.095  34.935  1.00  0.00           C
ATOM  10034 0C31 POPEZ 462      84.610  23.375  35.515  1.00  0.00           C
ATOM  10037 1C31 POPEZ 462      84.750  22.875  36.965  1.00  0.00           C
ATOM  10040 2C31 POPEZ 462      86.030  23.335  37.675  1.00  0.00           C
ATOM  10043 3C31 POPEZ 462      87.170  22.295  37.645  1.00  0.00           C
ATOM  10046 4C31 POPEZ 462      88.430  22.805  38.355  1.00  0.00           C
ATOM  10049 5C31 POPEZ 462      89.620  21.845  38.315  1.00  0.00           C
ATOM  10052 6C31 POPEZ 462      90.900  22.465  38.905  1.00  0.00           C
ATOM  10056  NH3 POPEa 463      77.180  49.455  67.235  1.00  0.00           N
ATOM  10060  C12 POPEa 463      77.960  48.325  66.605  1.00  0.00           C
ATOM  10063  C11 POPEa 463      77.240  46.975  66.785  1.00  0.00           C
ATOM  10066  P   POPEa 463      79.050  45.445  67.965  1.00  0.00           P
ATOM  10067  O13 POPEa 463      79.250  46.615  68.835  1.00  0.00           O
ATOM  10068  O14 POPEa 463      78.520  44.205  68.575  1.00  0.00           O
ATOM  10069  O11 POPEa 463      80.400  45.055  67.255  1.00  0.00           O
ATOM  10070  O12 POPEa 463      78.140  45.875  66.725  1.00  0.00           O
ATOM  10071  C1  POPEa 463      81.010  46.065  66.455  1.00  0.00           C
ATOM  10074  C2  POPEa 463      82.130  45.475  65.555  1.00  0.00           C
ATOM  10076  O21 POPEa 463      82.330  46.195  64.305  1.00  0.00           O
ATOM  10077  C21 POPEa 463      81.350  46.245  63.415  1.00  0.00           C
ATOM  10078  O22 POPEa 463      80.230  45.815  63.555  1.00  0.00           O
ATOM  10079  C22 POPEa 463      81.850  46.985  62.155  1.00  0.00           C
ATOM  10082  C3  POPEa 463      81.930  43.955  65.335  1.00  0.00           C
ATOM  10085  O31 POPEa 463      82.990  43.435  64.485  1.00  0.00           O
ATOM  10086  C31 POPEa 463      82.550  43.045  63.275  1.00  0.00           C
ATOM  10087  O32 POPEa 463      81.390  42.985  62.935  1.00  0.00           O
ATOM  10088  C32 POPEa 463      83.730  42.835  62.345  1.00  0.00           C
ATOM  10091  C23 POPEa 463      80.820  47.035  60.995  1.00  0.00           C
ATOM  10094  C24 POPEa 463      80.480  45.675  60.355  1.00  0.00           C
ATOM  10097  C25 POPEa 463      79.440  45.765  59.225  1.00  0.00           C
ATOM  10100  C26 POPEa 463      79.990  45.485  57.815  1.00  0.00           C
ATOM  10103  C27 POPEa 463      78.910  45.705  56.755  1.00  0.00           C
ATOM  10106  C28 POPEa 463      79.310  45.365  55.305  1.00  0.00           C
ATOM  10109  C29 POPEa 463      78.220  45.845  54.365  1.00  0.00           C
ATOM  10111 0C21 POPEa 463      77.520  45.155  53.455  1.00  0.00           C
ATOM  10113 1C21 POPEa 463      77.650  43.695  53.095  1.00  0.00           C
ATOM  10116 2C21 POPEa 463      77.500  43.425  51.585  1.00  0.00           C
ATOM  10119 3C21 POPEa 463      76.120  43.855  51.055  1.00  0.00           C
ATOM  10122 4C21 POPEa 463      75.610  43.015  49.875  1.00  0.00           C
ATOM  10125 5C21 POPEa 463      74.180  43.415  49.495  1.00  0.00           C
ATOM  10128 6C21 POPEa 463      73.570  42.545  48.395  1.00  0.00           C
ATOM  10131 7C21 POPEa 463      72.340  43.185  47.755  1.00  0.00           C
ATOM  10134 8C21 POPEa 463      71.620  42.255  46.785  1.00  0.00           C
ATOM  10138  C33 POPEa 463      83.990  44.105  61.525  1.00  0.00           C
ATOM  10141  C34 POPEa 463      85.080  43.895  60.475  1.00  0.00           C
ATOM  10144  C35 POPEa 463      85.130  45.015  59.425  1.00  0.00           C
ATOM  10147  C36 POPEa 463      84.120  44.925  58.275  1.00  0.00           C
ATOM  10150  C37 POPEa 463      84.250  46.075  57.275  1.00  0.00           C
ATOM  10153  C38 POPEa 463      83.590  45.825  55.915  1.00  0.00           C
ATOM  10156  C39 POPEa 463      83.820  47.025  54.995  1.00  0.00           C
ATOM  10159 0C31 POPEa 463      83.620  46.715  53.515  1.00  0.00           C
ATOM  10162 1C31 POPEa 463      84.020  47.905  52.625  1.00  0.00           C
ATOM  10165 2C31 POPEa 463      83.920  47.585  51.125  1.00  0.00           C
ATOM  10168 3C31 POPEa 463      84.710  48.545  50.215  1.00  0.00           C
ATOM  10171 4C31 POPEa 463      83.950  49.805  49.755  1.00  0.00           C
ATOM  10174 5C31 POPEa 463      83.770  50.875  50.845  1.00  0.00           C
ATOM  10177 6C31 POPEa 463      83.170  52.185  50.305  1.00  0.00           C
ATOM  10181  NH3 POPEb 464      49.960  18.965  63.265  1.00  0.00           N
ATOM  10185  C12 POPEb 464      50.160  18.795  64.745  1.00  0.00           C
ATOM  10188  C11 POPEb 464      49.560  17.455  65.205  1.00  0.00           C
ATOM  10191  P   POPEb 464      50.880  15.175  65.425  1.00  0.00           P
ATOM  10192  O13 POPEb 464      52.360  15.275  65.265  1.00  0.00           O
ATOM  10193  O14 POPEb 464      50.380  15.225  66.825  1.00  0.00           O
ATOM  10194  O11 POPEb 464      50.340  13.955  64.595  1.00  0.00           O
ATOM  10195  O12 POPEb 464      50.290  16.385  64.595  1.00  0.00           O
ATOM  10196  C1  POPEb 464      51.090  13.205  63.595  1.00  0.00           C
ATOM  10199  C2  POPEb 464      51.010  13.665  62.085  1.00  0.00           C
ATOM  10201  O21 POPEb 464      52.110  13.175  61.285  1.00  0.00           O
ATOM  10202  C21 POPEb 464      52.440  11.895  61.205  1.00  0.00           C
ATOM  10203  O22 POPEb 464      52.080  11.005  61.955  1.00  0.00           O
ATOM  10204  C22 POPEb 464      53.470  11.695  60.085  1.00  0.00           C
ATOM  10207  C3  POPEb 464      50.990  15.225  61.945  1.00  0.00           C
ATOM  10210  O31 POPEb 464      51.400  15.745  60.645  1.00  0.00           O
ATOM  10211  C31 POPEb 464      50.520  16.535  60.015  1.00  0.00           C
ATOM  10212  O32 POPEb 464      49.390  16.775  60.395  1.00  0.00           O
ATOM  10213  C32 POPEb 464      51.140  17.155  58.765  1.00  0.00           C
ATOM  10216  C23 POPEb 464      53.680  12.945  59.195  1.00  0.00           C
ATOM  10219  C24 POPEb 464      54.400  12.675  57.865  1.00  0.00           C
ATOM  10222  C25 POPEb 464      53.440  12.085  56.825  1.00  0.00           C
ATOM  10225  C26 POPEb 464      53.980  12.045  55.395  1.00  0.00           C
ATOM  10228  C27 POPEb 464      52.900  11.575  54.415  1.00  0.00           C
ATOM  10231  C28 POPEb 464      53.480  11.315  53.015  1.00  0.00           C
ATOM  10234  C29 POPEb 464      52.380  11.015  52.025  1.00  0.00           C
ATOM  10236 0C21 POPEb 464      52.150  11.705  50.885  1.00  0.00           C
ATOM  10238 1C21 POPEb 464      52.940  12.905  50.455  1.00  0.00           C
ATOM  10241 2C21 POPEb 464      52.280  13.715  49.325  1.00  0.00           C
ATOM  10244 3C21 POPEb 464      52.250  12.985  47.975  1.00  0.00           C
ATOM  10247 4C21 POPEb 464      51.920  13.965  46.845  1.00  0.00           C
ATOM  10250 5C21 POPEb 464      51.820  13.295  45.465  1.00  0.00           C
ATOM  10253 6C21 POPEb 464      51.170  14.245  44.445  1.00  0.00           C
ATOM  10256 7C21 POPEb 464      51.380  13.825  42.995  1.00  0.00           C
ATOM  10259 8C21 POPEb 464      50.480  14.625  42.055  1.00  0.00           C
ATOM  10263  C33 POPEb 464      52.050  18.385  59.065  1.00  0.00           C
ATOM  10266  C34 POPEb 464      52.250  19.285  57.825  1.00  0.00           C
ATOM  10269  C35 POPEb 464      53.530  19.015  57.025  1.00  0.00           C
ATOM  10272  C36 POPEb 464      54.710  19.925  57.395  1.00  0.00           C
ATOM  10275  C37 POPEb 464      55.110  20.855  56.235  1.00  0.00           C
ATOM  10278  C38 POPEb 464      56.420  21.615  56.475  1.00  0.00           C
ATOM  10281  C39 POPEb 464      56.750  22.655  55.395  1.00  0.00           C
ATOM  10284 0C31 POPEb 464      56.730  22.125  53.945  1.00  0.00           C
ATOM  10287 1C31 POPEb 464      57.170  23.205  52.945  1.00  0.00           C
ATOM  10290 2C31 POPEb 464      56.980  22.795  51.475  1.00  0.00           C
ATOM  10293 3C31 POPEb 464      57.400  23.925  50.515  1.00  0.00           C
ATOM  10296 4C31 POPEb 464      56.320  24.265  49.485  1.00  0.00           C
ATOM  10299 5C31 POPEb 464      56.720  25.485  48.635  1.00  0.00           C
ATOM  10302 6C31 POPEb 464      55.660  25.865  47.585  1.00  0.00           C
ATOM  10306  NH3 POPEc 465     118.430  64.775  23.755  1.00  0.00           N
ATOM  10310  C12 POPEc 465     118.630  63.505  22.995  1.00  0.00           C
ATOM  10313  C11 POPEc 465     117.320  63.055  22.345  1.00  0.00           C
ATOM  10316  P   POPEc 465     115.750  62.045  24.175  1.00  0.00           P
ATOM  10317  O13 POPEc 465     114.610  62.655  24.875  1.00  0.00           O
ATOM  10318  O14 POPEc 465     115.480  60.835  23.355  1.00  0.00           O
ATOM  10319  O11 POPEc 465     117.010  61.835  25.125  1.00  0.00           O
ATOM  10320  O12 POPEc 465     116.210  63.175  23.215  1.00  0.00           O
ATOM  10321  C1  POPEc 465     117.270  60.525  25.655  1.00  0.00           C
ATOM  10324  C2  POPEc 465     118.250  60.555  26.875  1.00  0.00           C
ATOM  10326  O21 POPEc 465     118.440  59.235  27.455  1.00  0.00           O
ATOM  10327  C21 POPEc 465     117.440  58.795  28.205  1.00  0.00           C
ATOM  10328  O22 POPEc 465     116.270  59.095  28.115  1.00  0.00           O
ATOM  10329  C22 POPEc 465     117.950  57.845  29.285  1.00  0.00           C
ATOM  10332  C3  POPEc 465     117.890  61.605  27.975  1.00  0.00           C
ATOM  10335  O31 POPEc 465     118.550  61.245  29.225  1.00  0.00           O
ATOM  10336  C31 POPEc 465     118.790  62.245  30.055  1.00  0.00           C
ATOM  10337  O32 POPEc 465     118.530  63.415  29.855  1.00  0.00           O
ATOM  10338  C32 POPEc 465     119.440  61.715  31.335  1.00  0.00           C
ATOM  10341  C23 POPEc 465     117.540  58.245  30.725  1.00  0.00           C
ATOM  10344  C24 POPEc 465     118.230  57.355  31.775  1.00  0.00           C
ATOM  10347  C25 POPEc 465     117.860  57.765  33.205  1.00  0.00           C
ATOM  10350  C26 POPEc 465     118.580  56.975  34.305  1.00  0.00           C
ATOM  10353  C27 POPEc 465     118.600  57.765  35.625  1.00  0.00           C
ATOM  10356  C28 POPEc 465     119.230  56.995  36.805  1.00  0.00           C
ATOM  10359  C29 POPEc 465     119.670  57.945  37.885  1.00  0.00           C
ATOM  10361 0C21 POPEc 465     119.300  57.975  39.185  1.00  0.00           C
ATOM  10363 1C21 POPEc 465     118.370  57.015  39.875  1.00  0.00           C
ATOM  10366 2C21 POPEc 465     118.480  57.165  41.415  1.00  0.00           C
ATOM  10369 3C21 POPEc 465     117.900  58.485  41.945  1.00  0.00           C
ATOM  10372 4C21 POPEc 465     116.420  58.385  42.385  1.00  0.00           C
ATOM  10375 5C21 POPEc 465     115.800  59.745  42.765  1.00  0.00           C
ATOM  10378 6C21 POPEc 465     116.590  60.515  43.845  1.00  0.00           C
ATOM  10381 7C21 POPEc 465     115.870  61.785  44.305  1.00  0.00           C
ATOM  10384 8C21 POPEc 465     116.680  62.615  45.305  1.00  0.00           C
ATOM  10388  C33 POPEc 465     118.750  62.295  32.585  1.00  0.00           C
ATOM  10391  C34 POPEc 465     119.380  61.855  33.915  1.00  0.00           C
ATOM  10394  C35 POPEc 465     118.610  62.425  35.115  1.00  0.00           C
ATOM  10397  C36 POPEc 465     119.230  62.025  36.465  1.00  0.00           C
ATOM  10400  C37 POPEc 465     118.430  62.545  37.665  1.00  0.00           C
ATOM  10403  C38 POPEc 465     118.990  62.025  38.995  1.00  0.00           C
ATOM  10406  C39 POPEc 465     118.130  62.375  40.215  1.00  0.00           C
ATOM  10409 0C31 POPEc 465     118.100  63.875  40.545  1.00  0.00           C
ATOM  10412 1C31 POPEc 465     117.240  64.155  41.785  1.00  0.00           C
ATOM  10415 2C31 POPEc 465     117.090  65.645  42.135  1.00  0.00           C
ATOM  10418 3C31 POPEc 465     118.420  66.315  42.495  1.00  0.00           C
ATOM  10421 4C31 POPEc 465     118.230  67.755  42.985  1.00  0.00           C
ATOM  10424 5C31 POPEc 465     119.560  68.505  43.125  1.00  0.00           C
ATOM  10427 6C31 POPEc 465     119.400  69.905  43.705  1.00  0.00           C
ATOM  10431  NH3 POPEd 466      62.660 113.505  19.655  1.00  0.00           N
ATOM  10435  C12 POPEd 466      62.840 114.455  18.485  1.00  0.00           C
ATOM  10438  C11 POPEd 466      63.410 115.825  18.895  1.00  0.00           C
ATOM  10441  P   POPEd 466      64.540 117.245  16.935  1.00  0.00           P
ATOM  10442  O13 POPEd 466      65.220 116.035  16.415  1.00  0.00           O
ATOM  10443  O14 POPEd 466      64.000 118.195  15.935  1.00  0.00           O
ATOM  10444  O11 POPEd 466      65.510 117.985  17.935  1.00  0.00           O
ATOM  10445  O12 POPEd 466      63.320 116.755  17.825  1.00  0.00           O
ATOM  10446  C1  POPEd 466      64.960 118.945  18.845  1.00  0.00           C
ATOM  10449  C2  POPEd 466      65.750 118.955  20.185  1.00  0.00           C
ATOM  10451  O21 POPEd 466      64.890 119.465  21.225  1.00  0.00           O
ATOM  10452  C21 POPEd 466      64.000 118.595  21.655  1.00  0.00           C
ATOM  10453  O22 POPEd 466      64.150 117.385  21.735  1.00  0.00           O
ATOM  10454  C22 POPEd 466      62.670 119.305  21.865  1.00  0.00           C
ATOM  10457  C3  POPEd 466      67.080 119.755  20.065  1.00  0.00           C
ATOM  10460  O31 POPEd 466      67.570 120.235  21.345  1.00  0.00           O
ATOM  10461  C31 POPEd 466      67.030 121.405  21.705  1.00  0.00           C
ATOM  10462  O32 POPEd 466      66.280 122.085  21.035  1.00  0.00           O
ATOM  10463  C32 POPEd 466      67.490 121.765  23.115  1.00  0.00           C
ATOM  10466  C23 POPEd 466      62.700 120.345  23.005  1.00  0.00           C
ATOM  10469  C24 POPEd 466      61.830 121.555  22.645  1.00  0.00           C
ATOM  10472  C25 POPEd 466      62.080 122.745  23.585  1.00  0.00           C
ATOM  10475  C26 POPEd 466      61.180 122.755  24.815  1.00  0.00           C
ATOM  10478  C27 POPEd 466      61.630 123.805  25.835  1.00  0.00           C
ATOM  10481  C28 POPEd 466      60.620 124.025  26.975  1.00  0.00           C
ATOM  10484  C29 POPEd 466      59.380 124.775  26.525  1.00  0.00           C
ATOM  10486 0C21 POPEd 466      58.330 125.065  27.325  1.00  0.00           C
ATOM  10488 1C21 POPEd 466      58.230 124.675  28.775  1.00  0.00           C
ATOM  10491 2C21 POPEd 466      57.020 123.775  29.105  1.00  0.00           C
ATOM  10494 3C21 POPEd 466      55.820 124.545  29.675  1.00  0.00           C
ATOM  10497 4C21 POPEd 466      54.880 123.615  30.465  1.00  0.00           C
ATOM  10500 5C21 POPEd 466      53.900 124.355  31.395  1.00  0.00           C
ATOM  10503 6C21 POPEd 466      54.590 125.115  32.535  1.00  0.00           C
ATOM  10506 7C21 POPEd 466      53.620 125.615  33.615  1.00  0.00           C
ATOM  10509 8C21 POPEd 466      54.320 126.395  34.725  1.00  0.00           C
ATOM  10513  C33 POPEd 466      66.420 121.505  24.205  1.00  0.00           C
ATOM  10516  C34 POPEd 466      66.490 120.055  24.695  1.00  0.00           C
ATOM  10519  C35 POPEd 466      65.390 119.645  25.695  1.00  0.00           C
ATOM  10522  C36 POPEd 466      65.410 120.355  27.055  1.00  0.00           C
ATOM  10525  C37 POPEd 466      64.330 119.775  27.975  1.00  0.00           C
ATOM  10528  C38 POPEd 466      64.130 120.515  29.305  1.00  0.00           C
ATOM  10531  C39 POPEd 466      65.160 120.165  30.395  1.00  0.00           C
ATOM  10534 0C31 POPEd 466      64.610 120.435  31.805  1.00  0.00           C
ATOM  10537 1C31 POPEd 466      65.620 120.185  32.925  1.00  0.00           C
ATOM  10540 2C31 POPEd 466      64.970 120.055  34.305  1.00  0.00           C
ATOM  10543 3C31 POPEd 466      64.370 118.665  34.535  1.00  0.00           C
ATOM  10546 4C31 POPEd 466      63.870 118.455  35.965  1.00  0.00           C
ATOM  10549 5C31 POPEd 466      63.750 116.975  36.325  1.00  0.00           C
ATOM  10552 6C31 POPEd 466      63.350 116.755  37.775  1.00  0.00           C
ATOM  10556  NH3 POPEe 467      11.940  46.165  23.785  1.00  0.00           N
ATOM  10560  C12 POPEe 467      11.710  45.115  22.735  1.00  0.00           C
ATOM  10563  C11 POPEe 467      13.050  44.615  22.145  1.00  0.00           C
ATOM  10566  P   POPEe 467      15.370  43.685  22.955  1.00  0.00           P
ATOM  10567  O13 POPEe 467      15.590  42.235  22.895  1.00  0.00           O
ATOM  10568  O14 POPEe 467      15.970  44.435  21.835  1.00  0.00           O
ATOM  10569  O11 POPEe 467      15.970  44.265  24.305  1.00  0.00           O
ATOM  10570  O12 POPEe 467      13.820  43.945  23.135  1.00  0.00           O
ATOM  10571  C1  POPEe 467      16.110  43.285  25.355  1.00  0.00           C
ATOM  10574  C2  POPEe 467      16.080  43.885  26.775  1.00  0.00           C
ATOM  10576  O21 POPEe 467      15.740  42.755  27.565  1.00  0.00           O
ATOM  10577  C21 POPEe 467      15.620  42.815  28.855  1.00  0.00           C
ATOM  10578  O22 POPEe 467      16.020  43.685  29.615  1.00  0.00           O
ATOM  10579  C22 POPEe 467      14.910  41.525  29.235  1.00  0.00           C
ATOM  10582  C3  POPEe 467      15.030  45.045  26.875  1.00  0.00           C
ATOM  10585  O31 POPEe 467      15.150  45.815  28.105  1.00  0.00           O
ATOM  10586  C31 POPEe 467      13.990  46.195  28.635  1.00  0.00           C
ATOM  10587  O32 POPEe 467      12.890  46.005  28.175  1.00  0.00           O
ATOM  10588  C32 POPEe 467      14.240  46.985  29.915  1.00  0.00           C
ATOM  10591  C23 POPEe 467      14.310  41.585  30.645  1.00  0.00           C
ATOM  10594  C24 POPEe 467      13.300  42.725  30.785  1.00  0.00           C
ATOM  10597  C25 POPEe 467      12.320  42.515  31.925  1.00  0.00           C
ATOM  10600  C26 POPEe 467      13.060  42.465  33.265  1.00  0.00           C
ATOM  10603  C27 POPEe 467      12.190  42.015  34.425  1.00  0.00           C
ATOM  10606  C28 POPEe 467      13.010  41.825  35.705  1.00  0.00           C
ATOM  10609  C29 POPEe 467      13.530  43.145  36.215  1.00  0.00           C
ATOM  10611 0C21 POPEe 467      12.850  43.985  37.015  1.00  0.00           C
ATOM  10613 1C21 POPEe 467      11.460  43.745  37.555  1.00  0.00           C
ATOM  10616 2C21 POPEe 467      11.510  43.375  39.045  1.00  0.00           C
ATOM  10619 3C21 POPEe 467      12.120  44.475  39.915  1.00  0.00           C
ATOM  10622 4C21 POPEe 467      12.280  44.035  41.375  1.00  0.00           C
ATOM  10625 5C21 POPEe 467      13.090  45.035  42.185  1.00  0.00           C
ATOM  10628 6C21 POPEe 467      13.280  44.565  43.635  1.00  0.00           C
ATOM  10631 7C21 POPEe 467      14.030  45.595  44.475  1.00  0.00           C
ATOM  10634 8C21 POPEe 467      14.130  45.205  45.955  1.00  0.00           C
ATOM  10638  C33 POPEe 467      13.180  46.735  31.005  1.00  0.00           C
ATOM  10641  C34 POPEe 467      13.570  47.435  32.315  1.00  0.00           C
ATOM  10644  C35 POPEe 467      12.950  46.745  33.535  1.00  0.00           C
ATOM  10647  C36 POPEe 467      11.830  47.535  34.215  1.00  0.00           C
ATOM  10650  C37 POPEe 467      10.980  46.575  35.065  1.00  0.00           C
ATOM  10653  C38 POPEe 467       9.990  47.235  36.025  1.00  0.00           C
ATOM  10656  C39 POPEe 467      10.650  47.765  37.305  1.00  0.00           C
ATOM  10659 0C31 POPEe 467       9.620  47.955  38.425  1.00  0.00           C
ATOM  10662 1C31 POPEe 467      10.230  48.455  39.735  1.00  0.00           C
ATOM  10665 2C31 POPEe 467       9.180  48.605  40.835  1.00  0.00           C
ATOM  10668 3C31 POPEe 467       9.760  48.995  42.205  1.00  0.00           C
ATOM  10671 4C31 POPEe 467      10.610  50.275  42.185  1.00  0.00           C
ATOM  10674 5C31 POPEe 467      11.120  50.615  43.585  1.00  0.00           C
ATOM  10677 6C31 POPEe 467      12.070  51.815  43.605  1.00  0.00           C
ATOM  10681  NH3 POPEf 468      48.170  33.955  19.305  1.00  0.00           N
ATOM  10685  C12 POPEf 468      49.080  33.615  20.455  1.00  0.00           C
ATOM  10688  C11 POPEf 468      50.480  33.225  19.945  1.00  0.00           C
ATOM  10691  P   POPEf 468      52.790  32.925  21.185  1.00  0.00           P
ATOM  10692  O13 POPEf 468      53.470  31.605  21.105  1.00  0.00           O
ATOM  10693  O14 POPEf 468      53.210  33.955  20.215  1.00  0.00           O
ATOM  10694  O11 POPEf 468      52.870  33.525  22.645  1.00  0.00           O
ATOM  10695  O12 POPEf 468      51.240  32.665  21.015  1.00  0.00           O
ATOM  10696  C1  POPEf 468      52.550  32.855  23.865  1.00  0.00           C
ATOM  10699  C2  POPEf 468      51.370  33.575  24.595  1.00  0.00           C
ATOM  10701  O21 POPEf 468      51.050  33.045  25.895  1.00  0.00           O
ATOM  10702  C21 POPEf 468      50.540  31.845  25.985  1.00  0.00           C
ATOM  10703  O22 POPEf 468      50.480  31.005  25.095  1.00  0.00           O
ATOM  10704  C22 POPEf 468      49.930  31.665  27.385  1.00  0.00           C
ATOM  10707  C3  POPEf 468      50.120  33.685  23.675  1.00  0.00           C
ATOM  10710  O31 POPEf 468      48.980  34.275  24.335  1.00  0.00           O
ATOM  10711  C31 POPEf 468      47.810  33.655  24.285  1.00  0.00           C
ATOM  10712  O32 POPEf 468      47.570  32.625  23.695  1.00  0.00           O
ATOM  10713  C32 POPEf 468      46.790  34.455  25.085  1.00  0.00           C
ATOM  10716  C23 POPEf 468      48.900  30.505  27.485  1.00  0.00           C
ATOM  10719  C24 POPEf 468      48.190  30.395  28.855  1.00  0.00           C
ATOM  10722  C25 POPEf 468      46.770  29.825  28.725  1.00  0.00           C
ATOM  10725  C26 POPEf 468      45.890  30.065  29.965  1.00  0.00           C
ATOM  10728  C27 POPEf 468      46.290  29.255  31.205  1.00  0.00           C
ATOM  10731  C28 POPEf 468      45.390  29.575  32.415  1.00  0.00           C
ATOM  10734  C29 POPEf 468      45.550  28.795  33.705  1.00  0.00           C
ATOM  10736 0C21 POPEf 468      46.650  28.235  34.235  1.00  0.00           C
ATOM  10738 1C21 POPEf 468      48.070  28.275  33.725  1.00  0.00           C
ATOM  10741 2C21 POPEf 468      49.150  28.045  34.805  1.00  0.00           C
ATOM  10744 3C21 POPEf 468      49.150  26.625  35.395  1.00  0.00           C
ATOM  10747 4C21 POPEf 468      50.130  26.455  36.575  1.00  0.00           C
ATOM  10750 5C21 POPEf 468      49.750  27.265  37.825  1.00  0.00           C
ATOM  10753 6C21 POPEf 468      50.710  27.025  39.005  1.00  0.00           C
ATOM  10756 7C21 POPEf 468      50.610  28.125  40.075  1.00  0.00           C
ATOM  10759 8C21 POPEf 468      51.520  27.885  41.275  1.00  0.00           C
ATOM  10763  C33 POPEf 468      46.500  33.755  26.425  1.00  0.00           C
ATOM  10766  C34 POPEf 468      45.680  34.605  27.405  1.00  0.00           C
ATOM  10769  C35 POPEf 468      45.580  33.915  28.775  1.00  0.00           C
ATOM  10772  C36 POPEf 468      45.730  34.865  29.965  1.00  0.00           C
ATOM  10775  C37 POPEf 468      46.370  34.175  31.175  1.00  0.00           C
ATOM  10778  C38 POPEf 468      46.600  35.135  32.345  1.00  0.00           C
ATOM  10781  C39 POPEf 468      47.540  34.605  33.435  1.00  0.00           C
ATOM  10784 0C31 POPEf 468      47.070  33.275  34.045  1.00  0.00           C
ATOM  10787 1C31 POPEf 468      47.900  32.865  35.275  1.00  0.00           C
ATOM  10790 2C31 POPEf 468      47.450  31.495  35.795  1.00  0.00           C
ATOM  10793 3C31 POPEf 468      48.210  31.005  37.035  1.00  0.00           C
ATOM  10796 4C31 POPEf 468      47.890  31.755  38.335  1.00  0.00           C
ATOM  10799 5C31 POPEf 468      48.420  30.985  39.545  1.00  0.00           C
ATOM  10802 6C31 POPEf 468      48.130  31.655  40.895  1.00  0.00           C
ATOM  10806  NH3 POPEg 469      46.400 120.365  59.955  1.00  0.00           N
ATOM  10810  C12 POPEg 469      44.910 120.165  59.805  1.00  0.00           C
ATOM  10813  C11 POPEg 469      44.140 120.325  61.125  1.00  0.00           C
ATOM  10816  P   POPEg 469      41.650 121.205  61.295  1.00  0.00           P
ATOM  10817  O13 POPEg 469      41.770 121.335  62.765  1.00  0.00           O
ATOM  10818  O14 POPEg 469      41.780 122.405  60.435  1.00  0.00           O
ATOM  10819  O11 POPEg 469      40.290 120.435  61.025  1.00  0.00           O
ATOM  10820  O12 POPEg 469      42.740 120.155  60.855  1.00  0.00           O
ATOM  10821  C1  POPEg 469      39.600 120.435  59.775  1.00  0.00           C
ATOM  10824  C2  POPEg 469      40.460 119.875  58.605  1.00  0.00           C
ATOM  10826  O21 POPEg 469      39.660 119.675  57.425  1.00  0.00           O
ATOM  10827  C21 POPEg 469      39.560 120.725  56.635  1.00  0.00           C
ATOM  10828  O22 POPEg 469      39.780 121.875  56.935  1.00  0.00           O
ATOM  10829  C22 POPEg 469      39.190 120.195  55.245  1.00  0.00           C
ATOM  10832  C3  POPEg 469      41.130 118.505  58.925  1.00  0.00           C
ATOM  10835  O31 POPEg 469      42.420 118.445  58.285  1.00  0.00           O
ATOM  10836  C31 POPEg 469      42.440 118.155  57.005  1.00  0.00           C
ATOM  10837  O32 POPEg 469      41.500 117.775  56.325  1.00  0.00           O
ATOM  10838  C32 POPEg 469      43.830 118.465  56.455  1.00  0.00           C
ATOM  10841  C23 POPEg 469      38.610 121.295  54.335  1.00  0.00           C
ATOM  10844  C24 POPEg 469      38.860 121.125  52.825  1.00  0.00           C
ATOM  10847  C25 POPEg 469      40.240 121.595  52.395  1.00  0.00           C
ATOM  10850  C26 POPEg 469      40.450 121.425  50.885  1.00  0.00           C
ATOM  10853  C27 POPEg 469      41.940 121.445  50.545  1.00  0.00           C
ATOM  10856  C28 POPEg 469      42.300 121.195  49.075  1.00  0.00           C
ATOM  10859  C29 POPEg 469      43.790 120.985  48.995  1.00  0.00           C
ATOM  10861 0C21 POPEg 469      44.420 120.165  48.145  1.00  0.00           C
ATOM  10863 1C21 POPEg 469      43.770 119.405  47.025  1.00  0.00           C
ATOM  10866 2C21 POPEg 469      44.810 118.985  45.965  1.00  0.00           C
ATOM  10869 3C21 POPEg 469      45.400 120.165  45.175  1.00  0.00           C
ATOM  10872 4C21 POPEg 469      46.780 119.895  44.535  1.00  0.00           C
ATOM  10875 5C21 POPEg 469      46.770 119.025  43.265  1.00  0.00           C
ATOM  10878 6C21 POPEg 469      46.520 117.525  43.505  1.00  0.00           C
ATOM  10881 7C21 POPEg 469      47.010 116.665  42.325  1.00  0.00           C
ATOM  10884 8C21 POPEg 469      46.830 115.155  42.525  1.00  0.00           C
ATOM  10888  C33 POPEg 469      44.290 117.525  55.325  1.00  0.00           C
ATOM  10891  C34 POPEg 469      45.440 118.145  54.515  1.00  0.00           C
ATOM  10894  C35 POPEg 469      46.030 117.155  53.495  1.00  0.00           C
ATOM  10897  C36 POPEg 469      47.140 117.735  52.615  1.00  0.00           C
ATOM  10900  C37 POPEg 469      47.960 116.625  51.955  1.00  0.00           C
ATOM  10903  C38 POPEg 469      49.070 117.155  51.025  1.00  0.00           C
ATOM  10906  C39 POPEg 469      49.980 116.055  50.475  1.00  0.00           C
ATOM  10909 0C31 POPEg 469      50.760 115.315  51.575  1.00  0.00           C
ATOM  10912 1C31 POPEg 469      52.050 114.665  51.055  1.00  0.00           C
ATOM  10915 2C31 POPEg 469      52.910 114.075  52.195  1.00  0.00           C
ATOM  10918 3C31 POPEg 469      52.230 112.925  52.925  1.00  0.00           C
ATOM  10921 4C31 POPEg 469      53.140 112.195  53.915  1.00  0.00           C
ATOM  10924 5C31 POPEg 469      52.410 111.035  54.605  1.00  0.00           C
ATOM  10927 6C31 POPEg 469      53.320 110.185  55.485  1.00  0.00           C
ATOM  10931  NH3 POPEh 470      77.660  57.645  67.575  1.00  0.00           N
ATOM  10935  C12 POPEh 470      77.820  56.305  68.255  1.00  0.00           C
ATOM  10938  C11 POPEh 470      78.880  55.435  67.535  1.00  0.00           C
ATOM  10941  P   POPEh 470      77.990  52.965  67.505  1.00  0.00           P
ATOM  10942  O13 POPEh 470      78.760  51.695  67.415  1.00  0.00           O
ATOM  10943  O14 POPEh 470      76.780  52.865  68.335  1.00  0.00           O
ATOM  10944  O11 POPEh 470      77.610  53.375  66.035  1.00  0.00           O
ATOM  10945  O12 POPEh 470      78.960  54.105  68.075  1.00  0.00           O
ATOM  10946  C1  POPEh 470      76.470  52.865  65.345  1.00  0.00           C
ATOM  10949  C2  POPEh 470      76.760  52.515  63.845  1.00  0.00           C
ATOM  10951  O21 POPEh 470      76.740  51.075  63.645  1.00  0.00           O
ATOM  10952  C21 POPEh 470      75.840  50.665  62.755  1.00  0.00           C
ATOM  10953  O22 POPEh 470      74.810  51.255  62.485  1.00  0.00           O
ATOM  10954  C22 POPEh 470      76.320  49.415  62.035  1.00  0.00           C
ATOM  10957  C3  POPEh 470      78.140  53.055  63.375  1.00  0.00           C
ATOM  10960  O31 POPEh 470      78.480  52.505  62.085  1.00  0.00           O
ATOM  10961  C31 POPEh 470      79.790  52.395  61.895  1.00  0.00           C
ATOM  10962  O32 POPEh 470      80.660  53.005  62.495  1.00  0.00           O
ATOM  10963  C32 POPEh 470      80.090  51.225  60.955  1.00  0.00           C
ATOM  10966  C23 POPEh 470      75.920  49.445  60.535  1.00  0.00           C
ATOM  10969  C24 POPEh 470      77.030  48.915  59.625  1.00  0.00           C
ATOM  10972  C25 POPEh 470      76.650  48.895  58.135  1.00  0.00           C
ATOM  10975  C26 POPEh 470      75.410  48.015  57.865  1.00  0.00           C
ATOM  10978  C27 POPEh 470      75.460  47.265  56.525  1.00  0.00           C
ATOM  10981  C28 POPEh 470      74.380  46.175  56.345  1.00  0.00           C
ATOM  10984  C29 POPEh 470      74.390  45.125  57.435  1.00  0.00           C
ATOM  10986 0C21 POPEh 470      74.880  43.875  57.365  1.00  0.00           C
[truncated: 1,892,220 more chars]
