# Supplementary material for: Characterizing Membrane Association and Periplasmic Transfer of Bacterial Lipoproteins through Molecular Dynamics Simulations
Source: Structure. 2020 Apr 7;28(4):475–487.e3. doi: 10.1016/j.str.2020.01.012 (PMC7139219; doi:10.1016/j.str.2020.01.012)
Supplement: Data S2. Final Coordinates from Simulations (A–L), Related to Figure 3 [file mmc4.zip › A-L/CUSC-5-atomistic.pdb]

TITLE     Protein
REMARK    THIS IS A SIMULATION BOX
CRYST1  129.102  129.102  163.987  90.00  90.00  90.00 P 1           1
MODEL        1
ATOM      1  N   CYSTA   1      71.141  89.177  60.605  1.00  0.00           N
ATOM      3  CA  CYSTA   1      72.531  89.107  61.075  1.00  0.00           C
ATOM      5  C   CYSTA   1      72.651  88.657  62.515  1.00  0.00           C
ATOM      6  O   CYSTA   1      73.641  88.927  63.195  1.00  0.00           O
ATOM      7  CB  CYSTA   1      73.211  90.517  61.025  1.00  0.00           C
ATOM     10  SG  CYSTA   1      73.181  91.367  59.425  1.00  0.00           S
ATOM     11  C1  CYSTA   1      73.831  89.947  58.505  1.00  0.00           C
ATOM     14  CA1 CYSTA   1      70.451  88.107  60.135  1.00  0.00           C
ATOM     15  OA1 CYSTA   1      70.801  86.987  60.465  1.00  0.00           O
ATOM     16  CA2 CYSTA   1      69.281  88.247  59.215  1.00  0.00           C
ATOM     19  C11 CYSTA   1      74.561  90.197  57.155  1.00  0.00           C
ATOM     21  O11 CYSTA   1      75.881  90.747  57.185  1.00  0.00           O
ATOM     22  CX1 CYSTA   1      76.801  90.367  58.005  1.00  0.00           C
ATOM     23  OX1 CYSTA   1      76.701  89.907  59.115  1.00  0.00           O
ATOM     24  CX2 CYSTA   1      78.151  90.727  57.385  1.00  0.00           C
ATOM     27  C12 CYSTA   1      73.791  91.117  56.175  1.00  0.00           C
ATOM     30  O12 CYSTA   1      73.741  92.467  56.665  1.00  0.00           O
ATOM     31  CD1 CYSTA   1      73.531  93.347  55.715  1.00  0.00           C
ATOM     32  OD1 CYSTA   1      73.341  93.107  54.545  1.00  0.00           O
ATOM     33  CD2 CYSTA   1      73.521  94.737  56.365  1.00  0.00           C
ATOM     36  CA3 CYSTA   1      69.341  87.237  58.035  1.00  0.00           C
ATOM     39  CA4 CYSTA   1      68.471  87.647  56.835  1.00  0.00           C
ATOM     42  CA5 CYSTA   1      68.771  86.827  55.555  1.00  0.00           C
ATOM     45  CA6 CYSTA   1      70.171  87.047  54.955  1.00  0.00           C
ATOM     48  CA7 CYSTA   1      70.411  86.217  53.685  1.00  0.00           C
ATOM     51  CA8 CYSTA   1      71.891  86.097  53.265  1.00  0.00           C
ATOM     54  CA9 CYSTA   1      72.101  85.447  51.895  1.00  0.00           C
ATOM     57 0CA1 CYSTA   1      71.331  86.237  50.835  1.00  0.00           C
ATOM     60 1CA1 CYSTA   1      71.951  86.237  49.445  1.00  0.00           C
ATOM     63 2CA1 CYSTA   1      71.171  87.207  48.555  1.00  0.00           C
ATOM     66 3CA1 CYSTA   1      71.821  87.457  47.205  1.00  0.00           C
ATOM     69 4CA1 CYSTA   1      71.171  88.657  46.505  1.00  0.00           C
ATOM     72 5CA1 CYSTA   1      71.791  88.967  45.145  1.00  0.00           C
ATOM     75 6CA1 CYSTA   1      71.191  90.207  44.505  1.00  0.00           C
ATOM     79  CD3 CYSTA   1      73.001  95.837  55.405  1.00  0.00           C
ATOM     82  CD4 CYSTA   1      73.961  96.127  54.245  1.00  0.00           C
ATOM     85  CD5 CYSTA   1      73.371  95.857  52.865  1.00  0.00           C
ATOM     88  CD6 CYSTA   1      74.441  95.947  51.775  1.00  0.00           C
ATOM     91  CD7 CYSTA   1      73.881  95.627  50.385  1.00  0.00           C
ATOM     94  CD8 CYSTA   1      74.981  95.497  49.325  1.00  0.00           C
ATOM     97  CD9 CYSTA   1      74.481  94.977  47.985  1.00  0.00           C
ATOM    100 0CD1 CYSTA   1      73.671  96.007  47.195  1.00  0.00           C
ATOM    103 1CD1 CYSTA   1      73.341  95.477  45.795  1.00  0.00           C
ATOM    106 2CD1 CYSTA   1      72.661  96.517  44.905  1.00  0.00           C
ATOM    109 3CD1 CYSTA   1      72.591  96.067  43.435  1.00  0.00           C
ATOM    112 4CD1 CYSTA   1      71.761  94.797  43.235  1.00  0.00           C
ATOM    115 5CD1 CYSTA   1      71.831  94.237  41.815  1.00  0.00           C
ATOM    118 6CD1 CYSTA   1      70.911  93.037  41.615  1.00  0.00           C
ATOM    122  CX3 CYSTA   1      78.531  89.957  56.105  1.00  0.00           C
ATOM    125  CX4 CYSTA   1      79.631  90.697  55.335  1.00  0.00           C
ATOM    128  CX5 CYSTA   1      80.181  89.907  54.155  1.00  0.00           C
ATOM    131  CX6 CYSTA   1      80.981  90.807  53.205  1.00  0.00           C
ATOM    134  CX7 CYSTA   1      81.791  90.017  52.175  1.00  0.00           C
ATOM    137  CX8 CYSTA   1      82.641  90.907  51.245  1.00  0.00           C
ATOM    140  CX9 CYSTA   1      81.781  91.737  50.315  1.00  0.00           C
ATOM    142 0CX1 CYSTA   1      81.831  91.697  48.975  1.00  0.00           C
ATOM    144 1CX1 CYSTA   1      82.781  90.827  48.185  1.00  0.00           C
ATOM    147 2CX1 CYSTA   1      82.791  91.097  46.675  1.00  0.00           C
ATOM    150 3CX1 CYSTA   1      83.971  90.357  46.025  1.00  0.00           C
ATOM    153 4CX1 CYSTA   1      83.971  90.387  44.495  1.00  0.00           C
ATOM    156 5CX1 CYSTA   1      85.321  89.967  43.905  1.00  0.00           C
ATOM    159 6CX1 CYSTA   1      85.871  88.627  44.415  1.00  0.00           C
ATOM    162 7CX1 CYSTA   1      87.231  88.287  43.795  1.00  0.00           C
ATOM    165 8CX1 CYSTA   1      87.861  87.027  44.385  1.00  0.00           C
ATOM    169  N   SER A   2      71.591  88.017  63.015  1.00  0.00           N
ATOM    171  CA  SER A   2      71.131  88.007  64.385  1.00  0.00           C
ATOM    173  CB  SER A   2      71.481  89.277  65.225  1.00  0.00           C
ATOM    176  OG  SER A   2      71.401  89.037  66.625  1.00  0.00           O
ATOM    178  C   SER A   2      69.621  87.867  64.255  1.00  0.00           C
ATOM    179  O   SER A   2      68.831  88.697  64.705  1.00  0.00           O
ATOM    180  N   LEU A   3      69.181  86.767  63.605  1.00  0.00           N
ATOM    182  CA  LEU A   3      67.791  86.437  63.305  1.00  0.00           C
ATOM    184  CB  LEU A   3      67.671  85.737  61.925  1.00  0.00           C
ATOM    187  CG  LEU A   3      68.621  84.557  61.615  1.00  0.00           C
ATOM    189  CD1 LEU A   3      68.341  83.967  60.235  1.00  0.00           C
ATOM    193  CD2 LEU A   3      68.561  83.387  62.585  1.00  0.00           C
ATOM    197  C   LEU A   3      67.251  85.517  64.395  1.00  0.00           C
ATOM    198  O   LEU A   3      66.151  84.967  64.335  1.00  0.00           O
ATOM    199  N   ALA A   4      68.091  85.317  65.415  1.00  0.00           N
ATOM    201  CA  ALA A   4      68.011  84.397  66.525  1.00  0.00           C
ATOM    203  CB  ALA A   4      69.381  83.687  66.555  1.00  0.00           C
ATOM    207  C   ALA A   4      67.671  85.197  67.785  1.00  0.00           C
ATOM    208  O   ALA A   4      67.481  86.397  67.635  1.00  0.00           O
ATOM    209  N   PRO A   5      67.491  84.717  69.025  1.00  0.00           N
ATOM    210  CD  PRO A   5      68.061  83.487  69.565  1.00  0.00           C
ATOM    213  CA  PRO A   5      66.841  85.487  70.085  1.00  0.00           C
ATOM    215  CB  PRO A   5      67.171  84.717  71.375  1.00  0.00           C
ATOM    218  CG  PRO A   5      68.391  83.907  70.995  1.00  0.00           C
ATOM    221  C   PRO A   5      65.351  85.547  69.855  1.00  0.00           C
ATOM    222  O   PRO A   5      64.571  85.177  70.725  1.00  0.00           O
ATOM    223  N   ASP A   6      64.961  86.127  68.705  1.00  0.00           N
ATOM    225  CA  ASP A   6      63.611  86.317  68.245  1.00  0.00           C
ATOM    227  CB  ASP A   6      63.051  85.057  67.485  1.00  0.00           C
ATOM    230  CG  ASP A   6      62.971  83.707  68.205  1.00  0.00           C
ATOM    231  OD1 ASP A   6      61.851  83.127  68.205  1.00  0.00           O
ATOM    232  OD2 ASP A   6      63.981  83.187  68.735  1.00  0.00           O
ATOM    233  C   ASP A   6      62.741  86.997  69.315  1.00  0.00           C
ATOM    234  O   ASP A   6      61.521  86.857  69.325  1.00  0.00           O
ATOM    235  N   TYR A   7      63.391  87.717  70.275  1.00  0.00           N
ATOM    237  CA  TYR A   7      62.891  87.767  71.635  1.00  0.00           C
ATOM    239  CB  TYR A   7      63.981  87.717  72.755  1.00  0.00           C
ATOM    242  CG  TYR A   7      63.331  87.767  74.115  1.00  0.00           C
ATOM    243  CD1 TYR A   7      62.771  86.607  74.675  1.00  0.00           C
ATOM    245  CE1 TYR A   7      61.921  86.687  75.785  1.00  0.00           C
ATOM    247  CZ  TYR A   7      61.601  87.947  76.315  1.00  0.00           C
ATOM    248  OH  TYR A   7      60.611  88.087  77.295  1.00  0.00           O
ATOM    250  CD2 TYR A   7      63.131  88.997  74.755  1.00  0.00           C
ATOM    252  CE2 TYR A   7      62.241  89.087  75.835  1.00  0.00           C
ATOM    254  C   TYR A   7      61.901  88.907  71.785  1.00  0.00           C
ATOM    255  O   TYR A   7      62.221  90.087  71.945  1.00  0.00           O
ATOM    256  N   GLN A   8      60.631  88.517  71.685  1.00  0.00           N
ATOM    258  CA  GLN A   8      59.521  89.427  71.655  1.00  0.00           C
ATOM    260  CB  GLN A   8      58.721  89.227  70.345  1.00  0.00           C
ATOM    263  CG  GLN A   8      59.541  89.567  69.085  1.00  0.00           C
ATOM    266  CD  GLN A   8      58.871  89.247  67.735  1.00  0.00           C
ATOM    267  OE1 GLN A   8      59.131  89.927  66.745  1.00  0.00           O
ATOM    268  NE2 GLN A   8      58.001  88.217  67.705  1.00  0.00           N
ATOM    271  C   GLN A   8      58.651  89.097  72.835  1.00  0.00           C
ATOM    272  O   GLN A   8      57.911  88.117  72.805  1.00  0.00           O
ATOM    273  N   ARG A   9      58.701  89.937  73.895  1.00  0.00           N
ATOM    275  CA  ARG A   9      57.991  89.707  75.135  1.00  0.00           C
ATOM    277  CB  ARG A   9      58.201  90.917  76.075  1.00  0.00           C
ATOM    280  CG  ARG A   9      57.551  90.797  77.465  1.00  0.00           C
ATOM    283  CD  ARG A   9      57.021  92.137  77.995  1.00  0.00           C
ATOM    286  NE  ARG A   9      58.221  93.007  78.255  1.00  0.00           N
ATOM    288  CZ  ARG A   9      58.161  94.327  78.385  1.00  0.00           C
ATOM    289  NH1 ARG A   9      57.061  94.977  78.065  1.00  0.00           N
ATOM    292  NH2 ARG A   9      59.141  95.007  78.925  1.00  0.00           N
ATOM    295  C   ARG A   9      56.481  89.487  74.895  1.00  0.00           C
ATOM    296  O   ARG A   9      55.881  90.317  74.205  1.00  0.00           O
ATOM    297  N   PRO A  10      55.851  88.407  75.385  1.00  0.00           N
ATOM    298  CD  PRO A  10      56.521  87.257  75.995  1.00  0.00           C
ATOM    301  CA  PRO A  10      54.421  88.147  75.185  1.00  0.00           C
ATOM    303  CB  PRO A  10      54.141  86.867  75.985  1.00  0.00           C
ATOM    306  CG  PRO A  10      55.491  86.127  75.965  1.00  0.00           C
ATOM    309  C   PRO A  10      53.501  89.297  75.545  1.00  0.00           C
ATOM    310  O   PRO A  10      53.771  89.997  76.525  1.00  0.00           O
ATOM    311  N   ALA A  11      52.441  89.537  74.755  1.00  0.00           N
ATOM    313  CA  ALA A  11      51.501  90.597  75.005  1.00  0.00           C
ATOM    315  CB  ALA A  11      50.531  90.767  73.825  1.00  0.00           C
ATOM    319  C   ALA A  11      50.771  90.437  76.335  1.00  0.00           C
ATOM    320  O   ALA A  11      50.511  89.327  76.785  1.00  0.00           O
ATOM    321  N   MET A  12      50.541  91.557  77.055  1.00  0.00           N
ATOM    323  CA  MET A  12      50.241  91.537  78.465  1.00  0.00           C
ATOM    325  CB  MET A  12      50.281  92.987  79.005  1.00  0.00           C
ATOM    328  CG  MET A  12      50.341  93.127  80.535  1.00  0.00           C
ATOM    331  SD  MET A  12      51.881  92.467  81.265  1.00  0.00           S
ATOM    332  CE  MET A  12      51.781  93.397  82.825  1.00  0.00           C
ATOM    336  C   MET A  12      48.901  90.837  78.815  1.00  0.00           C
ATOM    337  O   MET A  12      47.831  91.277  78.385  1.00  0.00           O
ATOM    338  N   PRO A  13      48.901  89.747  79.585  1.00  0.00           N
ATOM    339  CD  PRO A  13      50.101  89.157  80.195  1.00  0.00           C
ATOM    342  CA  PRO A  13      47.761  88.817  79.625  1.00  0.00           C
ATOM    344  CB  PRO A  13      48.431  87.507  80.065  1.00  0.00           C
ATOM    347  CG  PRO A  13      49.591  87.937  80.945  1.00  0.00           C
ATOM    350  C   PRO A  13      46.721  89.287  80.615  1.00  0.00           C
ATOM    351  O   PRO A  13      45.671  88.647  80.765  1.00  0.00           O
ATOM    352  N   VAL A  14      47.031  90.397  81.305  1.00  0.00           N
ATOM    354  CA  VAL A  14      46.311  91.027  82.395  1.00  0.00           C
ATOM    356  CB  VAL A  14      47.101  91.017  83.705  1.00  0.00           C
ATOM    358  CG1 VAL A  14      47.351  89.567  84.135  1.00  0.00           C
ATOM    362  CG2 VAL A  14      48.451  91.777  83.605  1.00  0.00           C
ATOM    366  C   VAL A  14      46.001  92.467  81.995  1.00  0.00           C
ATOM    367  O   VAL A  14      46.731  92.987  81.145  1.00  0.00           O
ATOM    368  N   PRO A  15      44.981  93.147  82.525  1.00  0.00           N
ATOM    369  CD  PRO A  15      43.961  92.557  83.385  1.00  0.00           C
ATOM    372  CA  PRO A  15      44.821  94.607  82.425  1.00  0.00           C
ATOM    374  CB  PRO A  15      43.651  94.927  83.375  1.00  0.00           C
ATOM    377  CG  PRO A  15      42.851  93.617  83.415  1.00  0.00           C
ATOM    380  C   PRO A  15      46.061  95.457  82.665  1.00  0.00           C
ATOM    381  O   PRO A  15      46.931  95.087  83.445  1.00  0.00           O
ATOM    382  N   GLN A  16      46.151  96.627  82.015  1.00  0.00           N
ATOM    384  CA  GLN A  16      47.321  97.487  82.085  1.00  0.00           C
ATOM    386  CB  GLN A  16      47.341  98.477  80.895  1.00  0.00           C
ATOM    389  CG  GLN A  16      46.101  99.397  80.795  1.00  0.00           C
ATOM    392  CD  GLN A  16      46.251 100.327  79.595  1.00  0.00           C
ATOM    393  OE1 GLN A  16      46.981 100.027  78.645  1.00  0.00           O
ATOM    394  NE2 GLN A  16      45.531 101.467  79.615  1.00  0.00           N
ATOM    397  C   GLN A  16      47.431  98.287  83.385  1.00  0.00           C
ATOM    398  O   GLN A  16      48.471  98.837  83.715  1.00  0.00           O
ATOM    399  N   GLN A  17      46.341  98.357  84.145  1.00  0.00           N
ATOM    401  CA  GLN A  17      46.321  98.967  85.445  1.00  0.00           C
ATOM    403  CB  GLN A  17      45.651 100.367  85.425  1.00  0.00           C
ATOM    406  CG  GLN A  17      46.381 101.387  84.535  1.00  0.00           C
ATOM    409  CD  GLN A  17      45.441 102.497  84.075  1.00  0.00           C
ATOM    410  OE1 GLN A  17      45.081 102.617  82.905  1.00  0.00           O
ATOM    411  NE2 GLN A  17      44.991 103.327  85.045  1.00  0.00           N
ATOM    414  C   GLN A  17      45.491  98.067  86.315  1.00  0.00           C
ATOM    415  O   GLN A  17      44.601  97.367  85.845  1.00  0.00           O
ATOM    416  N   PHE A  18      45.761  98.077  87.635  1.00  0.00           N
ATOM    418  CA  PHE A  18      45.031  97.297  88.625  1.00  0.00           C
ATOM    420  CB  PHE A  18      45.731  97.287  90.015  1.00  0.00           C
ATOM    423  CG  PHE A  18      47.081  96.627  89.875  1.00  0.00           C
ATOM    424  CD1 PHE A  18      47.171  95.237  89.755  1.00  0.00           C
ATOM    426  CE1 PHE A  18      48.401  94.607  89.575  1.00  0.00           C
ATOM    428  CZ  PHE A  18      49.581  95.367  89.565  1.00  0.00           C
ATOM    430  CD2 PHE A  18      48.271  97.387  89.875  1.00  0.00           C
ATOM    432  CE2 PHE A  18      49.511  96.757  89.715  1.00  0.00           C
ATOM    434  C   PHE A  18      43.531  97.577  88.795  1.00  0.00           C
ATOM    435  O   PHE A  18      42.761  96.647  89.035  1.00  0.00           O
ATOM    436  N   SER A  19      43.041  98.847  88.685  1.00  0.00           N
ATOM    438  CA  SER A  19      41.581  99.057  88.805  1.00  0.00           C
ATOM    440  CB  SER A  19      41.091  98.867  90.295  1.00  0.00           C
ATOM    443  OG  SER A  19      39.661  98.937  90.465  1.00  0.00           O
ATOM    445  C   SER A  19      41.031 100.417  88.325  1.00  0.00           C
ATOM    446  O   SER A  19      39.821 100.647  88.305  1.00  0.00           O
ATOM    447  N   LEU A  20      41.851 101.407  87.905  1.00  0.00           N
ATOM    449  CA  LEU A  20      41.371 102.797  87.925  1.00  0.00           C
ATOM    451  CB  LEU A  20      42.531 103.817  87.915  1.00  0.00           C
ATOM    454  CG  LEU A  20      42.111 105.287  88.155  1.00  0.00           C
ATOM    456  CD1 LEU A  20      41.301 105.447  89.455  1.00  0.00           C
ATOM    460  CD2 LEU A  20      43.331 106.217  88.215  1.00  0.00           C
ATOM    464  C   LEU A  20      40.381 103.137  86.815  1.00  0.00           C
ATOM    465  O   LEU A  20      39.541 104.037  86.905  1.00  0.00           O
ATOM    466  N   SER A  21      40.391 102.337  85.745  1.00  0.00           N
ATOM    468  CA  SER A  21      39.541 102.477  84.585  1.00  0.00           C
ATOM    470  CB  SER A  21      40.221 101.727  83.425  1.00  0.00           C
ATOM    473  OG  SER A  21      40.751 100.477  83.885  1.00  0.00           O
ATOM    475  C   SER A  21      38.141 101.907  84.835  1.00  0.00           C
ATOM    476  O   SER A  21      37.281 101.817  83.965  1.00  0.00           O
ATOM    477  N   GLN A  22      37.841 101.587  86.095  1.00  0.00           N
ATOM    479  CA  GLN A  22      36.491 101.527  86.615  1.00  0.00           C
ATOM    481  CB  GLN A  22      36.601 100.877  88.005  1.00  0.00           C
ATOM    484  CG  GLN A  22      35.271 100.517  88.685  1.00  0.00           C
ATOM    487  CD  GLN A  22      34.431  99.627  87.775  1.00  0.00           C
ATOM    488  OE1 GLN A  22      34.921  98.607  87.295  1.00  0.00           O
ATOM    489  NE2 GLN A  22      33.181 100.017  87.455  1.00  0.00           N
ATOM    492  C   GLN A  22      35.801 102.897  86.745  1.00  0.00           C
ATOM    493  O   GLN A  22      34.571 102.997  86.695  1.00  0.00           O
ATOM    494  N   ASN A  23      36.571 103.987  86.965  1.00  0.00           N
ATOM    496  CA  ASN A  23      36.031 105.287  87.365  1.00  0.00           C
ATOM    498  CB  ASN A  23      36.821 105.867  88.565  1.00  0.00           C
ATOM    501  CG  ASN A  23      36.501 105.057  89.805  1.00  0.00           C
ATOM    502  OD1 ASN A  23      35.341 105.027  90.245  1.00  0.00           O
ATOM    503  ND2 ASN A  23      37.521 104.437  90.425  1.00  0.00           N
ATOM    506  C   ASN A  23      36.041 106.337  86.265  1.00  0.00           C
ATOM    507  O   ASN A  23      35.621 107.477  86.505  1.00  0.00           O
ATOM    508  N   GLY A  24      36.501 106.007  85.045  1.00  0.00           N
ATOM    510  CA  GLY A  24      36.401 106.857  83.885  1.00  0.00           C
ATOM    513  C   GLY A  24      37.731 107.127  83.225  1.00  0.00           C
ATOM    514  O   GLY A  24      37.781 107.667  82.115  1.00  0.00           O
ATOM    515  N   LEU A  25      38.841 106.717  83.865  1.00  0.00           N
ATOM    517  CA  LEU A  25      40.171 107.117  83.445  1.00  0.00           C
ATOM    519  CB  LEU A  25      41.101 107.187  84.675  1.00  0.00           C
ATOM    522  CG  LEU A  25      42.561 107.607  84.405  1.00  0.00           C
ATOM    524  CD1 LEU A  25      43.041 108.637  85.435  1.00  0.00           C
ATOM    528  CD2 LEU A  25      43.461 106.357  84.375  1.00  0.00           C
ATOM    532  C   LEU A  25      40.751 106.287  82.315  1.00  0.00           C
ATOM    533  O   LEU A  25      40.561 105.067  82.215  1.00  0.00           O
ATOM    534  N   VAL A  26      41.461 106.967  81.385  1.00  0.00           N
ATOM    536  CA  VAL A  26      41.961 106.407  80.135  1.00  0.00           C
ATOM    538  CB  VAL A  26      41.381 107.157  78.935  1.00  0.00           C
ATOM    540  CG1 VAL A  26      39.851 107.017  78.945  1.00  0.00           C
ATOM    544  CG2 VAL A  26      41.821 108.637  78.925  1.00  0.00           C
ATOM    548  C   VAL A  26      43.481 106.467  79.975  1.00  0.00           C
ATOM    549  O   VAL A  26      44.021 106.007  78.975  1.00  0.00           O
ATOM    550  N   ASN A  27      44.221 107.077  80.915  1.00  0.00           N
ATOM    552  CA  ASN A  27      45.661 107.147  80.765  1.00  0.00           C
ATOM    554  CB  ASN A  27      46.051 108.217  79.705  1.00  0.00           C
ATOM    557  CG  ASN A  27      47.531 108.177  79.325  1.00  0.00           C
ATOM    558  OD1 ASN A  27      48.391 108.557  80.115  1.00  0.00           O
ATOM    559  ND2 ASN A  27      47.851 107.767  78.075  1.00  0.00           N
ATOM    562  C   ASN A  27      46.261 107.417  82.135  1.00  0.00           C
ATOM    563  O   ASN A  27      45.731 108.197  82.935  1.00  0.00           O
ATOM    564  N   ALA A  28      47.391 106.777  82.455  1.00  0.00           N
ATOM    566  CA  ALA A  28      48.051 106.997  83.705  1.00  0.00           C
ATOM    568  CB  ALA A  28      47.511 106.037  84.775  1.00  0.00           C
ATOM    572  C   ALA A  28      49.521 106.767  83.485  1.00  0.00           C
ATOM    573  O   ALA A  28      49.911 106.027  82.595  1.00  0.00           O
ATOM    574  N   ALA A  29      50.391 107.407  84.265  1.00  0.00           N
ATOM    576  CA  ALA A  29      51.791 107.137  84.205  1.00  0.00           C
ATOM    578  CB  ALA A  29      52.521 108.077  83.235  1.00  0.00           C
ATOM    582  C   ALA A  29      52.301 107.337  85.595  1.00  0.00           C
ATOM    583  O   ALA A  29      51.871 108.247  86.315  1.00  0.00           O
ATOM    584  N   ASP A  30      53.221 106.467  86.025  1.00  0.00           N
ATOM    586  CA  ASP A  30      53.741 106.537  87.335  1.00  0.00           C
ATOM    588  CB  ASP A  30      52.841 105.747  88.335  1.00  0.00           C
ATOM    591  CG  ASP A  30      52.891 104.227  88.175  1.00  0.00           C
ATOM    592  OD1 ASP A  30      53.531 103.617  89.065  1.00  0.00           O
ATOM    593  OD2 ASP A  30      52.341 103.677  87.185  1.00  0.00           O
ATOM    594  C   ASP A  30      55.181 106.087  87.255  1.00  0.00           C
ATOM    595  O   ASP A  30      55.631 105.467  86.295  1.00  0.00           O
ATOM    596  N   ASN A  31      55.941 106.447  88.295  1.00  0.00           N
ATOM    598  CA  ASN A  31      57.101 105.697  88.675  1.00  0.00           C
ATOM    600  CB  ASN A  31      58.401 106.537  88.525  1.00  0.00           C
ATOM    603  CG  ASN A  31      59.641 105.647  88.565  1.00  0.00           C
ATOM    604  OD1 ASN A  31      59.601 104.457  88.195  1.00  0.00           O
ATOM    605  ND2 ASN A  31      60.791 106.207  89.015  1.00  0.00           N
ATOM    608  C   ASN A  31      56.821 105.327  90.115  1.00  0.00           C
ATOM    609  O   ASN A  31      56.851 106.177  91.005  1.00  0.00           O
ATOM    610  N   TYR A  32      56.491 104.057  90.345  1.00  0.00           N
ATOM    612  CA  TYR A  32      56.321 103.447  91.645  1.00  0.00           C
ATOM    614  CB  TYR A  32      54.851 102.957  91.825  1.00  0.00           C
ATOM    617  CG  TYR A  32      54.651 102.077  93.035  1.00  0.00           C
ATOM    618  CD1 TYR A  32      54.651 102.647  94.315  1.00  0.00           C
ATOM    620  CE1 TYR A  32      54.621 101.827  95.455  1.00  0.00           C
ATOM    622  CZ  TYR A  32      54.581 100.427  95.315  1.00  0.00           C
ATOM    623  OH  TYR A  32      54.591  99.587  96.435  1.00  0.00           O
ATOM    625  CD2 TYR A  32      54.551 100.677  92.905  1.00  0.00           C
ATOM    627  CE2 TYR A  32      54.521  99.857  94.035  1.00  0.00           C
ATOM    629  C   TYR A  32      57.311 102.307  91.805  1.00  0.00           C
ATOM    630  O   TYR A  32      57.481 101.477  90.905  1.00  0.00           O
ATOM    631  N   GLN A  33      57.981 102.257  92.965  1.00  0.00           N
ATOM    633  CA  GLN A  33      58.761 101.117  93.385  1.00  0.00           C
ATOM    635  CB  GLN A  33      60.271 101.227  92.995  1.00  0.00           C
ATOM    638  CG  GLN A  33      60.541 101.107  91.485  1.00  0.00           C
ATOM    641  CD  GLN A  33      62.031 101.047  91.165  1.00  0.00           C
ATOM    642  OE1 GLN A  33      62.881 101.317  92.025  1.00  0.00           O
ATOM    643  NE2 GLN A  33      62.351 100.637  89.925  1.00  0.00           N
ATOM    646  C   GLN A  33      58.701 101.017  94.895  1.00  0.00           C
ATOM    647  O   GLN A  33      58.581 102.007  95.605  1.00  0.00           O
ATOM    648  N   ASN A  34      58.841  99.787  95.425  1.00  0.00           N
ATOM    650  CA  ASN A  34      59.001  99.577  96.855  1.00  0.00           C
ATOM    652  CB  ASN A  34      59.071  98.067  97.205  1.00  0.00           C
ATOM    655  CG  ASN A  34      57.761  97.377  96.905  1.00  0.00           C
ATOM    656  OD1 ASN A  34      57.671  96.567  95.975  1.00  0.00           O
ATOM    657  ND2 ASN A  34      56.711  97.647  97.705  1.00  0.00           N
ATOM    660  C   ASN A  34      60.231 100.247  97.495  1.00  0.00           C
ATOM    661  O   ASN A  34      61.351 100.217  97.005  1.00  0.00           O
ATOM    662  N   ALA A  35      60.031 100.787  98.715  1.00  0.00           N
ATOM    664  CA  ALA A  35      61.081 100.797  99.715  1.00  0.00           C
ATOM    666  CB  ALA A  35      60.601 101.547 100.975  1.00  0.00           C
ATOM    670  C   ALA A  35      61.541  99.407 100.105  1.00  0.00           C
ATOM    671  O   ALA A  35      60.711  98.497 100.165  1.00  0.00           O
ATOM    672  N   GLY A  36      62.851  99.237 100.375  1.00  0.00           N
ATOM    674  CA  GLY A  36      63.421  97.987 100.905  1.00  0.00           C
ATOM    677  C   GLY A  36      62.771  97.497 102.175  1.00  0.00           C
ATOM    678  O   GLY A  36      62.141  98.257 102.905  1.00  0.00           O
ATOM    679  N   TRP A  37      62.931  96.197 102.505  1.00  0.00           N
ATOM    681  CA  TRP A  37      62.221  95.537 103.605  1.00  0.00           C
ATOM    683  CB  TRP A  37      62.411  94.007 103.565  1.00  0.00           C
ATOM    686  CG  TRP A  37      63.801  93.477 103.745  1.00  0.00           C
ATOM    687  CD1 TRP A  37      64.681  93.157 102.745  1.00  0.00           C
ATOM    689  NE1 TRP A  37      65.801  92.587 103.285  1.00  0.00           N
ATOM    691  CE2 TRP A  37      65.711  92.597 104.645  1.00  0.00           C
ATOM    692  CD2 TRP A  37      64.471  93.167 104.985  1.00  0.00           C
ATOM    693  CE3 TRP A  37      64.131  93.307 106.335  1.00  0.00           C
ATOM    695  CZ3 TRP A  37      65.061  92.917 107.295  1.00  0.00           C
ATOM    697  CZ2 TRP A  37      66.611  92.157 105.595  1.00  0.00           C
ATOM    699  CH2 TRP A  37      66.271  92.347 106.935  1.00  0.00           C
ATOM    701  C   TRP A  37      62.571  96.087 104.975  1.00  0.00           C
ATOM    702  O   TRP A  37      61.741  96.197 105.875  1.00  0.00           O
ATOM    703  N   ARG A  38      63.851  96.487 105.115  1.00  0.00           N
ATOM    705  CA  ARG A  38      64.361  97.197 106.255  1.00  0.00           C
ATOM    707  CB  ARG A  38      65.891  97.407 106.085  1.00  0.00           C
ATOM    710  CG  ARG A  38      66.701  96.097 105.985  1.00  0.00           C
ATOM    713  CD  ARG A  38      68.161  96.397 105.665  1.00  0.00           C
ATOM    716  NE  ARG A  38      68.981  95.137 105.655  1.00  0.00           N
ATOM    718  CZ  ARG A  38      69.121  94.307 104.625  1.00  0.00           C
ATOM    719  NH1 ARG A  38      68.471  94.507 103.495  1.00  0.00           N
ATOM    722  NH2 ARG A  38      69.961  93.297 104.745  1.00  0.00           N
ATOM    725  C   ARG A  38      63.671  98.537 106.505  1.00  0.00           C
ATOM    726  O   ARG A  38      63.531  98.957 107.655  1.00  0.00           O
ATOM    727  N   THR A  39      63.241  99.217 105.415  1.00  0.00           N
ATOM    729  CA  THR A  39      62.391 100.397 105.485  1.00  0.00           C
ATOM    731  CB  THR A  39      62.431 101.287 104.235  1.00  0.00           C
ATOM    733  OG1 THR A  39      63.761 101.637 103.875  1.00  0.00           O
ATOM    735  CG2 THR A  39      61.681 102.607 104.485  1.00  0.00           C
ATOM    739  C   THR A  39      60.941 100.017 105.685  1.00  0.00           C
ATOM    740  O   THR A  39      60.251 100.637 106.485  1.00  0.00           O
ATOM    741  N   PHE A  40      60.431  98.997 104.965  1.00  0.00           N
ATOM    743  CA  PHE A  40      59.031  98.587 105.025  1.00  0.00           C
ATOM    745  CB  PHE A  40      58.671  97.557 103.905  1.00  0.00           C
ATOM    748  CG  PHE A  40      57.251  97.027 104.025  1.00  0.00           C
ATOM    749  CD1 PHE A  40      56.161  97.827 103.665  1.00  0.00           C
ATOM    751  CE1 PHE A  40      54.841  97.357 103.825  1.00  0.00           C
ATOM    753  CZ  PHE A  40      54.621  96.077 104.335  1.00  0.00           C
ATOM    755  CD2 PHE A  40      57.011  95.737 104.535  1.00  0.00           C
ATOM    757  CE2 PHE A  40      55.701  95.267 104.695  1.00  0.00           C
ATOM    759  C   PHE A  40      58.561  98.127 106.405  1.00  0.00           C
ATOM    760  O   PHE A  40      57.491  98.507 106.865  1.00  0.00           O
ATOM    761  N   PHE A  41      59.391  97.337 107.105  1.00  0.00           N
ATOM    763  CA  PHE A  41      59.131  96.957 108.485  1.00  0.00           C
ATOM    765  CB  PHE A  41      59.771  95.587 108.815  1.00  0.00           C
ATOM    768  CG  PHE A  41      59.111  94.507 108.005  1.00  0.00           C
ATOM    769  CD1 PHE A  41      57.801  94.127 108.315  1.00  0.00           C
ATOM    771  CE1 PHE A  41      57.151  93.137 107.575  1.00  0.00           C
ATOM    773  CZ  PHE A  41      57.811  92.507 106.515  1.00  0.00           C
ATOM    775  CD2 PHE A  41      59.781  93.847 106.965  1.00  0.00           C
ATOM    777  CE2 PHE A  41      59.131  92.857 106.215  1.00  0.00           C
ATOM    779  C   PHE A  41      59.661  98.007 109.435  1.00  0.00           C
ATOM    780  O   PHE A  41      60.861  98.197 109.595  1.00  0.00           O
ATOM    781  N   VAL A  42      58.761  98.747 110.135  1.00  0.00           N
ATOM    783  CA  VAL A  42      59.161  99.607 111.235  1.00  0.00           C
ATOM    785  CB  VAL A  42      58.011 100.487 111.725  1.00  0.00           C
ATOM    787  CG1 VAL A  42      58.471 101.447 112.835  1.00  0.00           C
ATOM    791  CG2 VAL A  42      57.471 101.327 110.555  1.00  0.00           C
ATOM    795  C   VAL A  42      59.741  98.807 112.395  1.00  0.00           C
ATOM    796  O   VAL A  42      60.821  99.137 112.875  1.00  0.00           O
ATOM    797  N   ASP A  43      59.041  97.707 112.795  1.00  0.00           N
ATOM    799  CA  ASP A  43      59.371  96.877 113.945  1.00  0.00           C
ATOM    801  CB  ASP A  43      58.281  95.787 114.265  1.00  0.00           C
ATOM    804  CG  ASP A  43      58.471  94.997 115.565  1.00  0.00           C
ATOM    805  OD1 ASP A  43      59.541  95.087 116.215  1.00  0.00           O
ATOM    806  OD2 ASP A  43      57.561  94.197 115.875  1.00  0.00           O
ATOM    807  C   ASP A  43      60.791  96.337 113.885  1.00  0.00           C
ATOM    808  O   ASP A  43      61.201  95.667 112.935  1.00  0.00           O
ATOM    809  N   ASN A  44      61.601  96.687 114.905  1.00  0.00           N
ATOM    811  CA  ASN A  44      62.971  96.227 114.965  1.00  0.00           C
ATOM    813  CB  ASN A  44      63.791  97.007 116.035  1.00  0.00           C
ATOM    816  CG  ASN A  44      65.291  96.707 115.975  1.00  0.00           C
ATOM    817  OD1 ASN A  44      65.911  96.307 116.955  1.00  0.00           O
ATOM    818  ND2 ASN A  44      65.881  96.857 114.765  1.00  0.00           N
ATOM    821  C   ASN A  44      63.111  94.717 115.135  1.00  0.00           C
ATOM    822  O   ASN A  44      64.021  94.107 114.575  1.00  0.00           O
ATOM    823  N   GLN A  45      62.211  94.077 115.915  1.00  0.00           N
ATOM    825  CA  GLN A  45      62.351  92.667 116.265  1.00  0.00           C
ATOM    827  CB  GLN A  45      61.301  92.287 117.345  1.00  0.00           C
ATOM    830  CG  GLN A  45      61.551  90.927 118.055  1.00  0.00           C
ATOM    833  CD  GLN A  45      62.221  91.027 119.435  1.00  0.00           C
ATOM    834  OE1 GLN A  45      63.391  90.737 119.655  1.00  0.00           O
ATOM    835  NE2 GLN A  45      61.411  91.437 120.435  1.00  0.00           N
ATOM    838  C   GLN A  45      62.241  91.777 115.015  1.00  0.00           C
ATOM    839  O   GLN A  45      63.091  90.917 114.775  1.00  0.00           O
ATOM    840  N   VAL A  46      61.231  92.047 114.155  1.00  0.00           N
ATOM    842  CA  VAL A  46      60.931  91.267 112.945  1.00  0.00           C
ATOM    844  CB  VAL A  46      59.571  91.627 112.315  1.00  0.00           C
ATOM    846  CG1 VAL A  46      59.531  92.997 111.615  1.00  0.00           C
ATOM    850  CG2 VAL A  46      59.131  90.517 111.345  1.00  0.00           C
ATOM    854  C   VAL A  46      62.051  91.317 111.935  1.00  0.00           C
ATOM    855  O   VAL A  46      62.421  90.327 111.295  1.00  0.00           O
ATOM    856  N   LYS A  47      62.691  92.487 111.815  1.00  0.00           N
ATOM    858  CA  LYS A  47      63.911  92.687 111.075  1.00  0.00           C
ATOM    860  CB  LYS A  47      64.221  94.207 110.965  1.00  0.00           C
ATOM    863  CG  LYS A  47      63.191  94.937 110.075  1.00  0.00           C
ATOM    866  CD  LYS A  47      63.551  96.397 109.775  1.00  0.00           C
ATOM    869  CE  LYS A  47      63.401  97.337 110.985  1.00  0.00           C
ATOM    872  NZ  LYS A  47      63.431  98.747 110.525  1.00  0.00           N
ATOM    876  C   LYS A  47      65.131  91.887 111.545  1.00  0.00           C
ATOM    877  O   LYS A  47      65.881  91.357 110.735  1.00  0.00           O
ATOM    878  N   THR A  48      65.351  91.747 112.875  1.00  0.00           N
ATOM    880  CA  THR A  48      66.361  90.837 113.415  1.00  0.00           C
ATOM    882  CB  THR A  48      66.561  90.987 114.925  1.00  0.00           C
ATOM    884  OG1 THR A  48      67.131  92.257 115.205  1.00  0.00           O
ATOM    886  CG2 THR A  48      67.561  89.977 115.525  1.00  0.00           C
ATOM    890  C   THR A  48      66.121  89.377 113.055  1.00  0.00           C
ATOM    891  O   THR A  48      67.051  88.697 112.595  1.00  0.00           O
ATOM    892  N   LEU A  49      64.861  88.897 113.195  1.00  0.00           N
ATOM    894  CA  LEU A  49      64.401  87.587 112.735  1.00  0.00           C
ATOM    896  CB  LEU A  49      62.901  87.367 113.025  1.00  0.00           C
ATOM    899  CG  LEU A  49      62.541  87.297 114.515  1.00  0.00           C
ATOM    901  CD1 LEU A  49      61.071  86.897 114.625  1.00  0.00           C
ATOM    905  CD2 LEU A  49      63.411  86.267 115.235  1.00  0.00           C
ATOM    909  C   LEU A  49      64.541  87.327 111.255  1.00  0.00           C
ATOM    910  O   LEU A  49      65.041  86.277 110.855  1.00  0.00           O
ATOM    911  N   ILE A  50      64.141  88.297 110.415  1.00  0.00           N
ATOM    913  CA  ILE A  50      64.371  88.217 108.985  1.00  0.00           C
ATOM    915  CB  ILE A  50      63.771  89.417 108.265  1.00  0.00           C
ATOM    917  CG2 ILE A  50      64.281  89.487 106.805  1.00  0.00           C
ATOM    921  CG1 ILE A  50      62.221  89.357 108.285  1.00  0.00           C
ATOM    924  CD  ILE A  50      61.551  90.717 108.025  1.00  0.00           C
ATOM    928  C   ILE A  50      65.851  88.047 108.655  1.00  0.00           C
ATOM    929  O   ILE A  50      66.231  87.147 107.915  1.00  0.00           O
ATOM    930  N   SER A  51      66.741  88.837 109.285  1.00  0.00           N
ATOM    932  CA  SER A  51      68.181  88.677 109.085  1.00  0.00           C
ATOM    934  CB  SER A  51      68.991  89.827 109.725  1.00  0.00           C
ATOM    937  OG  SER A  51      68.801  91.037 108.985  1.00  0.00           O
ATOM    939  C   SER A  51      68.741  87.337 109.525  1.00  0.00           C
ATOM    940  O   SER A  51      69.641  86.797 108.885  1.00  0.00           O
ATOM    941  N   GLU A  52      68.231  86.757 110.645  1.00  0.00           N
ATOM    943  CA  GLU A  52      68.551  85.397 111.095  1.00  0.00           C
ATOM    945  CB  GLU A  52      67.941  85.057 112.495  1.00  0.00           C
ATOM    948  CG  GLU A  52      68.631  85.767 113.695  1.00  0.00           C
ATOM    951  CD  GLU A  52      68.291  85.187 115.075  1.00  0.00           C
ATOM    952  OE1 GLU A  52      67.621  84.117 115.175  1.00  0.00           O
ATOM    953  OE2 GLU A  52      68.781  85.777 116.065  1.00  0.00           O
ATOM    954  C   GLU A  52      68.121  84.307 110.125  1.00  0.00           C
ATOM    955  O   GLU A  52      68.881  83.377 109.825  1.00  0.00           O
ATOM    956  N   ALA A  53      66.891  84.387 109.595  1.00  0.00           N
ATOM    958  CA  ALA A  53      66.381  83.487 108.585  1.00  0.00           C
ATOM    960  CB  ALA A  53      64.911  83.827 108.315  1.00  0.00           C
ATOM    964  C   ALA A  53      67.141  83.507 107.265  1.00  0.00           C
ATOM    965  O   ALA A  53      67.431  82.457 106.695  1.00  0.00           O
ATOM    966  N   LEU A  54      67.531  84.687 106.745  1.00  0.00           N
ATOM    968  CA  LEU A  54      68.301  84.777 105.515  1.00  0.00           C
ATOM    970  CB  LEU A  54      68.491  86.257 105.095  1.00  0.00           C
ATOM    973  CG  LEU A  54      67.191  87.007 104.685  1.00  0.00           C
ATOM    975  CD1 LEU A  54      67.491  88.487 104.445  1.00  0.00           C
ATOM    979  CD2 LEU A  54      66.561  86.387 103.425  1.00  0.00           C
ATOM    983  C   LEU A  54      69.661  84.067 105.575  1.00  0.00           C
ATOM    984  O   LEU A  54      70.101  83.437 104.615  1.00  0.00           O
ATOM    985  N   VAL A  55      70.361  84.157 106.715  1.00  0.00           N
ATOM    987  CA  VAL A  55      71.551  83.357 107.005  1.00  0.00           C
ATOM    989  CB  VAL A  55      72.281  83.907 108.245  1.00  0.00           C
ATOM    991  CG1 VAL A  55      73.581  83.127 108.515  1.00  0.00           C
ATOM    995  CG2 VAL A  55      72.641  85.387 108.035  1.00  0.00           C
ATOM    999  C   VAL A  55      71.291  81.847 107.185  1.00  0.00           C
ATOM   1000  O   VAL A  55      72.021  80.997 106.685  1.00  0.00           O
ATOM   1001  N   ASN A  56      70.241  81.467 107.945  1.00  0.00           N
ATOM   1003  CA  ASN A  56      70.141  80.107 108.465  1.00  0.00           C
ATOM   1005  CB  ASN A  56      69.911  80.127 109.995  1.00  0.00           C
ATOM   1008  CG  ASN A  56      71.131  80.727 110.675  1.00  0.00           C
ATOM   1009  OD1 ASN A  56      72.241  80.217 110.595  1.00  0.00           O
ATOM   1010  ND2 ASN A  56      70.911  81.867 111.375  1.00  0.00           N
ATOM   1013  C   ASN A  56      69.071  79.227 107.835  1.00  0.00           C
ATOM   1014  O   ASN A  56      69.221  77.997 107.875  1.00  0.00           O
ATOM   1015  N   ASN A  57      68.031  79.777 107.165  1.00  0.00           N
ATOM   1017  CA  ASN A  57      66.921  79.007 106.615  1.00  0.00           C
ATOM   1019  CB  ASN A  57      65.821  79.937 106.025  1.00  0.00           C
ATOM   1022  CG  ASN A  57      64.701  79.177 105.305  1.00  0.00           C
ATOM   1023  OD1 ASN A  57      64.671  79.107 104.075  1.00  0.00           O
ATOM   1024  ND2 ASN A  57      63.811  78.527 106.075  1.00  0.00           N
ATOM   1027  C   ASN A  57      67.331  77.977 105.555  1.00  0.00           C
ATOM   1028  O   ASN A  57      67.951  78.317 104.545  1.00  0.00           O
ATOM   1029  N   ARG A  58      67.011  76.687 105.755  1.00  0.00           N
ATOM   1031  CA  ARG A  58      67.501  75.637 104.875  1.00  0.00           C
ATOM   1033  CB  ARG A  58      67.281  74.227 105.475  1.00  0.00           C
ATOM   1036  CG  ARG A  58      67.781  73.957 106.915  1.00  0.00           C
ATOM   1039  CD  ARG A  58      69.021  74.697 107.435  1.00  0.00           C
ATOM   1042  NE  ARG A  58      70.201  74.367 106.575  1.00  0.00           N
ATOM   1044  CZ  ARG A  58      71.171  75.227 106.275  1.00  0.00           C
ATOM   1045  NH1 ARG A  58      71.071  76.517 106.465  1.00  0.00           N
ATOM   1048  NH2 ARG A  58      72.311  74.757 105.845  1.00  0.00           N
ATOM   1051  C   ARG A  58      66.981  75.707 103.435  1.00  0.00           C
ATOM   1052  O   ARG A  58      67.731  75.437 102.505  1.00  0.00           O
ATOM   1053  N   ASP A  59      65.691  76.067 103.225  1.00  0.00           N
ATOM   1055  CA  ASP A  59      65.051  76.187 101.915  1.00  0.00           C
ATOM   1057  CB  ASP A  59      63.541  76.507 102.075  1.00  0.00           C
ATOM   1060  CG  ASP A  59      62.681  75.317 102.465  1.00  0.00           C
ATOM   1061  OD1 ASP A  59      63.101  74.147 102.305  1.00  0.00           O
ATOM   1062  OD2 ASP A  59      61.501  75.567 102.855  1.00  0.00           O
ATOM   1063  C   ASP A  59      65.691  77.247 101.025  1.00  0.00           C
ATOM   1064  O   ASP A  59      65.971  77.017  99.845  1.00  0.00           O
ATOM   1065  N   LEU A  60      66.001  78.437 101.575  1.00  0.00           N
ATOM   1067  CA  LEU A  60      66.821  79.437 100.925  1.00  0.00           C
ATOM   1069  CB  LEU A  60      66.811  80.757 101.725  1.00  0.00           C
ATOM   1072  CG  LEU A  60      67.561  81.947 101.075  1.00  0.00           C
ATOM   1074  CD1 LEU A  60      66.961  82.357  99.715  1.00  0.00           C
ATOM   1078  CD2 LEU A  60      67.551  83.157 102.025  1.00  0.00           C
ATOM   1082  C   LEU A  60      68.241  78.977 100.615  1.00  0.00           C
ATOM   1083  O   LEU A  60      68.731  79.157  99.505  1.00  0.00           O
ATOM   1084  N   ARG A  61      68.921  78.267 101.555  1.00  0.00           N
ATOM   1086  CA  ARG A  61      70.201  77.637 101.275  1.00  0.00           C
ATOM   1088  CB  ARG A  61      70.841  76.967 102.525  1.00  0.00           C
ATOM   1091  CG  ARG A  61      72.211  76.257 102.325  1.00  0.00           C
ATOM   1094  CD  ARG A  61      73.351  77.177 101.855  1.00  0.00           C
ATOM   1097  NE  ARG A  61      74.641  76.387 101.815  1.00  0.00           N
ATOM   1099  CZ  ARG A  61      75.701  76.717 101.085  1.00  0.00           C
ATOM   1100  NH1 ARG A  61      75.661  77.797 100.345  1.00  0.00           N
ATOM   1103  NH2 ARG A  61      76.801  75.987 101.065  1.00  0.00           N
ATOM   1106  C   ARG A  61      70.121  76.617 100.135  1.00  0.00           C
ATOM   1107  O   ARG A  61      70.961  76.597  99.235  1.00  0.00           O
ATOM   1108  N   MET A  62      69.061  75.797 100.095  1.00  0.00           N
ATOM   1110  CA  MET A  62      68.761  74.857  99.025  1.00  0.00           C
ATOM   1112  CB  MET A  62      67.521  74.007  99.415  1.00  0.00           C
ATOM   1115  CG  MET A  62      67.111  72.927  98.395  1.00  0.00           C
ATOM   1118  SD  MET A  62      68.371  71.637  98.175  1.00  0.00           S
ATOM   1119  CE  MET A  62      67.831  70.687  99.625  1.00  0.00           C
ATOM   1123  C   MET A  62      68.551  75.517  97.665  1.00  0.00           C
ATOM   1124  O   MET A  62      69.051  75.047  96.645  1.00  0.00           O
ATOM   1125  N   ALA A  63      67.831  76.657  97.625  1.00  0.00           N
ATOM   1127  CA  ALA A  63      67.731  77.517  96.455  1.00  0.00           C
ATOM   1129  CB  ALA A  63      66.701  78.617  96.725  1.00  0.00           C
ATOM   1133  C   ALA A  63      69.061  78.117  95.975  1.00  0.00           C
ATOM   1134  O   ALA A  63      69.351  78.147  94.775  1.00  0.00           O
ATOM   1135  N   THR A  64      69.941  78.587  96.905  1.00  0.00           N
ATOM   1137  CA  THR A  64      71.301  79.027  96.555  1.00  0.00           C
ATOM   1139  CB  THR A  64      72.081  79.627  97.735  1.00  0.00           C
ATOM   1141  OG1 THR A  64      71.591  80.927  98.015  1.00  0.00           O
ATOM   1143  CG2 THR A  64      73.581  79.837  97.445  1.00  0.00           C
ATOM   1147  C   THR A  64      72.161  77.947  95.945  1.00  0.00           C
ATOM   1148  O   THR A  64      72.841  78.137  94.945  1.00  0.00           O
ATOM   1149  N   LEU A  65      72.131  76.737  96.525  1.00  0.00           N
ATOM   1151  CA  LEU A  65      72.811  75.577  95.985  1.00  0.00           C
ATOM   1153  CB  LEU A  65      72.741  74.407  96.985  1.00  0.00           C
ATOM   1156  CG  LEU A  65      73.461  74.657  98.325  1.00  0.00           C
ATOM   1158  CD1 LEU A  65      73.141  73.537  99.335  1.00  0.00           C
ATOM   1162  CD2 LEU A  65      74.981  74.767  98.155  1.00  0.00           C
ATOM   1166  C   LEU A  65      72.351  75.167  94.585  1.00  0.00           C
ATOM   1167  O   LEU A  65      73.171  74.877  93.715  1.00  0.00           O
ATOM   1168  N   LYS A  66      71.041  75.227  94.275  1.00  0.00           N
ATOM   1170  CA  LYS A  66      70.521  75.087  92.925  1.00  0.00           C
ATOM   1172  CB  LYS A  66      68.981  75.157  92.885  1.00  0.00           C
ATOM   1175  CG  LYS A  66      68.281  73.927  93.495  1.00  0.00           C
ATOM   1178  CD  LYS A  66      66.761  74.137  93.575  1.00  0.00           C
ATOM   1181  CE  LYS A  66      66.011  72.957  94.205  1.00  0.00           C
ATOM   1184  NZ  LYS A  66      64.601  73.327  94.415  1.00  0.00           N
ATOM   1188  C   LYS A  66      71.101  76.057  91.885  1.00  0.00           C
ATOM   1189  O   LYS A  66      71.401  75.667  90.755  1.00  0.00           O
ATOM   1190  N   VAL A  67      71.311  77.347  92.245  1.00  0.00           N
ATOM   1192  CA  VAL A  67      71.991  78.337  91.405  1.00  0.00           C
ATOM   1194  CB  VAL A  67      72.001  79.697  92.105  1.00  0.00           C
ATOM   1196  CG1 VAL A  67      72.871  80.717  91.355  1.00  0.00           C
ATOM   1200  CG2 VAL A  67      70.571  80.257  92.235  1.00  0.00           C
ATOM   1204  C   VAL A  67      73.411  77.927  91.025  1.00  0.00           C
ATOM   1205  O   VAL A  67      73.841  78.007  89.875  1.00  0.00           O
ATOM   1206  N   GLN A  68      74.171  77.417  92.025  1.00  0.00           N
ATOM   1208  CA  GLN A  68      75.491  76.827  91.855  1.00  0.00           C
ATOM   1210  CB  GLN A  68      76.121  76.437  93.235  1.00  0.00           C
ATOM   1213  CG  GLN A  68      76.301  77.657  94.185  1.00  0.00           C
ATOM   1216  CD  GLN A  68      76.761  77.327  95.615  1.00  0.00           C
ATOM   1217  OE1 GLN A  68      76.721  78.187  96.495  1.00  0.00           O
ATOM   1218  NE2 GLN A  68      77.251  76.087  95.865  1.00  0.00           N
ATOM   1221  C   GLN A  68      75.471  75.607  90.945  1.00  0.00           C
ATOM   1222  O   GLN A  68      76.311  75.447  90.065  1.00  0.00           O
ATOM   1223  N   GLU A  69      74.501  74.697  91.125  1.00  0.00           N
ATOM   1225  CA  GLU A  69      74.291  73.527  90.295  1.00  0.00           C
ATOM   1227  CB  GLU A  69      73.211  72.617  90.925  1.00  0.00           C
ATOM   1230  CG  GLU A  69      73.391  71.127  90.525  1.00  0.00           C
ATOM   1233  CD  GLU A  69      72.131  70.487  89.975  1.00  0.00           C
ATOM   1234  OE1 GLU A  69      72.091  70.207  88.745  1.00  0.00           O
ATOM   1235  OE2 GLU A  69      71.191  70.257  90.775  1.00  0.00           O
ATOM   1236  C   GLU A  69      73.961  73.877  88.845  1.00  0.00           C
ATOM   1237  O   GLU A  69      74.591  73.357  87.925  1.00  0.00           O
ATOM   1238  N   ALA A  70      73.041  74.847  88.595  1.00  0.00           N
ATOM   1240  CA  ALA A  70      72.731  75.377  87.275  1.00  0.00           C
ATOM   1242  CB  ALA A  70      71.551  76.367  87.345  1.00  0.00           C
ATOM   1246  C   ALA A  70      73.911  76.057  86.585  1.00  0.00           C
ATOM   1247  O   ALA A  70      74.161  75.887  85.395  1.00  0.00           O
ATOM   1248  N   ARG A  71      74.731  76.817  87.335  1.00  0.00           N
ATOM   1250  CA  ARG A  71      75.951  77.407  86.835  1.00  0.00           C
ATOM   1252  CB  ARG A  71      76.581  78.247  87.955  1.00  0.00           C
ATOM   1255  CG  ARG A  71      77.781  79.127  87.555  1.00  0.00           C
ATOM   1258  CD  ARG A  71      78.431  79.757  88.785  1.00  0.00           C
ATOM   1261  NE  ARG A  71      77.431  80.727  89.355  1.00  0.00           N
ATOM   1263  CZ  ARG A  71      76.971  80.777  90.595  1.00  0.00           C
ATOM   1264  NH1 ARG A  71      77.461  80.067  91.585  1.00  0.00           N
ATOM   1267  NH2 ARG A  71      76.041  81.667  90.855  1.00  0.00           N
ATOM   1270  C   ARG A  71      76.971  76.367  86.375  1.00  0.00           C
ATOM   1271  O   ARG A  71      77.631  76.517  85.355  1.00  0.00           O
ATOM   1272  N   ALA A  72      77.111  75.277  87.155  1.00  0.00           N
ATOM   1274  CA  ALA A  72      77.911  74.127  86.815  1.00  0.00           C
ATOM   1276  CB  ALA A  72      77.931  73.167  88.025  1.00  0.00           C
ATOM   1280  C   ALA A  72      77.461  73.357  85.585  1.00  0.00           C
ATOM   1281  O   ALA A  72      78.271  72.977  84.725  1.00  0.00           O
ATOM   1282  N   GLN A  73      76.151  73.137  85.445  1.00  0.00           N
ATOM   1284  CA  GLN A  73      75.541  72.627  84.245  1.00  0.00           C
ATOM   1286  CB  GLN A  73      74.061  72.317  84.535  1.00  0.00           C
ATOM   1289  CG  GLN A  73      73.331  71.577  83.395  1.00  0.00           C
ATOM   1292  CD  GLN A  73      74.101  70.327  82.965  1.00  0.00           C
ATOM   1293  OE1 GLN A  73      74.181  69.337  83.705  1.00  0.00           O
ATOM   1294  NE2 GLN A  73      74.701  70.337  81.755  1.00  0.00           N
ATOM   1297  C   GLN A  73      75.711  73.547  83.025  1.00  0.00           C
ATOM   1298  O   GLN A  73      76.021  73.067  81.935  1.00  0.00           O
ATOM   1299  N   TYR A  74      75.581  74.887  83.165  1.00  0.00           N
ATOM   1301  CA  TYR A  74      75.981  75.817  82.105  1.00  0.00           C
ATOM   1303  CB  TYR A  74      75.611  77.277  82.525  1.00  0.00           C
ATOM   1306  CG  TYR A  74      76.301  78.377  81.735  1.00  0.00           C
ATOM   1307  CD1 TYR A  74      76.221  78.407  80.335  1.00  0.00           C
ATOM   1309  CE1 TYR A  74      76.901  79.387  79.595  1.00  0.00           C
ATOM   1311  CZ  TYR A  74      77.641  80.377  80.255  1.00  0.00           C
ATOM   1312  OH  TYR A  74      78.291  81.387  79.505  1.00  0.00           O
ATOM   1314  CD2 TYR A  74      77.041  79.367  82.385  1.00  0.00           C
ATOM   1316  CE2 TYR A  74      77.711  80.357  81.655  1.00  0.00           C
ATOM   1318  C   TYR A  74      77.451  75.677  81.665  1.00  0.00           C
ATOM   1319  O   TYR A  74      77.741  75.527  80.475  1.00  0.00           O
ATOM   1320  N   ARG A  75      78.391  75.637  82.635  1.00  0.00           N
ATOM   1322  CA  ARG A  75      79.801  75.427  82.355  1.00  0.00           C
ATOM   1324  CB  ARG A  75      80.651  75.487  83.655  1.00  0.00           C
ATOM   1327  CG  ARG A  75      80.741  76.897  84.255  1.00  0.00           C
ATOM   1330  CD  ARG A  75      81.411  76.947  85.625  1.00  0.00           C
ATOM   1333  NE  ARG A  75      81.571  78.397  85.955  1.00  0.00           N
ATOM   1335  CZ  ARG A  75      82.021  78.837  87.125  1.00  0.00           C
ATOM   1336  NH1 ARG A  75      82.171  78.087  88.195  1.00  0.00           N
ATOM   1339  NH2 ARG A  75      82.341  80.117  87.215  1.00  0.00           N
ATOM   1342  C   ARG A  75      80.111  74.127  81.655  1.00  0.00           C
ATOM   1343  O   ARG A  75      80.931  74.067  80.755  1.00  0.00           O
ATOM   1344  N   LEU A  76      79.471  73.027  82.095  1.00  0.00           N
ATOM   1346  CA  LEU A  76      79.581  71.717  81.495  1.00  0.00           C
ATOM   1348  CB  LEU A  76      78.721  70.747  82.345  1.00  0.00           C
ATOM   1351  CG  LEU A  76      78.721  69.267  81.925  1.00  0.00           C
ATOM   1353  CD1 LEU A  76      80.141  68.677  81.935  1.00  0.00           C
ATOM   1357  CD2 LEU A  76      77.801  68.447  82.835  1.00  0.00           C
ATOM   1361  C   LEU A  76      79.141  71.717  80.045  1.00  0.00           C
ATOM   1362  O   LEU A  76      79.871  71.307  79.145  1.00  0.00           O
ATOM   1363  N   THR A  77      77.951  72.297  79.775  1.00  0.00           N
ATOM   1365  CA  THR A  77      77.431  72.457  78.425  1.00  0.00           C
ATOM   1367  CB  THR A  77      75.961  72.837  78.425  1.00  0.00           C
ATOM   1369  OG1 THR A  77      75.231  71.887  79.195  1.00  0.00           O
ATOM   1371  CG2 THR A  77      75.361  72.777  77.005  1.00  0.00           C
ATOM   1375  C   THR A  77      78.211  73.397  77.515  1.00  0.00           C
ATOM   1376  O   THR A  77      78.411  73.097  76.335  1.00  0.00           O
ATOM   1377  N   ASP A  78      78.691  74.567  78.015  1.00  0.00           N
ATOM   1379  CA  ASP A  78      79.571  75.457  77.275  1.00  0.00           C
ATOM   1381  CB  ASP A  78      79.871  76.757  78.085  1.00  0.00           C
ATOM   1384  CG  ASP A  78      80.321  77.887  77.175  1.00  0.00           C
ATOM   1385  OD1 ASP A  78      79.681  78.087  76.095  1.00  0.00           O
ATOM   1386  OD2 ASP A  78      81.221  78.667  77.565  1.00  0.00           O
ATOM   1387  C   ASP A  78      80.881  74.807  76.845  1.00  0.00           C
ATOM   1388  O   ASP A  78      81.331  74.937  75.705  1.00  0.00           O
ATOM   1389  N   ALA A  79      81.481  74.017  77.755  1.00  0.00           N
ATOM   1391  CA  ALA A  79      82.731  73.297  77.595  1.00  0.00           C
ATOM   1393  CB  ALA A  79      83.041  72.537  78.895  1.00  0.00           C
ATOM   1397  C   ALA A  79      82.801  72.347  76.405  1.00  0.00           C
ATOM   1398  O   ALA A  79      83.851  72.177  75.785  1.00  0.00           O
ATOM   1399  N   ASP A  80      81.661  71.727  76.025  1.00  0.00           N
ATOM   1401  CA  ASP A  80      81.561  70.867  74.865  1.00  0.00           C
ATOM   1403  CB  ASP A  80      80.171  70.227  74.855  1.00  0.00           C
ATOM   1406  CG  ASP A  80      80.041  69.227  75.975  1.00  0.00           C
ATOM   1407  OD1 ASP A  80      81.051  68.657  76.475  1.00  0.00           O
ATOM   1408  OD2 ASP A  80      78.871  68.877  76.245  1.00  0.00           O
ATOM   1409  C   ASP A  80      81.811  71.547  73.515  1.00  0.00           C
ATOM   1410  O   ASP A  80      82.211  70.897  72.555  1.00  0.00           O
ATOM   1411  N   ARG A  81      81.621  72.887  73.465  1.00  0.00           N
ATOM   1413  CA  ARG A  81      81.951  73.737  72.335  1.00  0.00           C
ATOM   1415  CB  ARG A  81      81.381  75.167  72.555  1.00  0.00           C
ATOM   1418  CG  ARG A  81      79.881  75.287  72.875  1.00  0.00           C
ATOM   1421  CD  ARG A  81      79.511  76.687  73.395  1.00  0.00           C
ATOM   1424  NE  ARG A  81      79.571  77.607  72.225  1.00  0.00           N
ATOM   1426  CZ  ARG A  81      79.911  78.887  72.295  1.00  0.00           C
ATOM   1427  NH1 ARG A  81      79.931  79.557  73.415  1.00  0.00           N
ATOM   1430  NH2 ARG A  81      80.261  79.457  71.165  1.00  0.00           N
ATOM   1433  C   ARG A  81      83.461  73.927  72.185  1.00  0.00           C
ATOM   1434  O   ARG A  81      83.941  74.397  71.145  1.00  0.00           O
ATOM   1435  N   TYR A  82      84.251  73.627  73.235  1.00  0.00           N
ATOM   1437  CA  TYR A  82      85.681  73.747  73.245  1.00  0.00           C
ATOM   1439  CB  TYR A  82      86.221  74.187  74.635  1.00  0.00           C
ATOM   1442  CG  TYR A  82      85.821  75.617  74.895  1.00  0.00           C
ATOM   1443  CD1 TYR A  82      84.581  75.917  75.485  1.00  0.00           C
ATOM   1445  CE1 TYR A  82      84.231  77.237  75.805  1.00  0.00           C
ATOM   1447  CZ  TYR A  82      85.101  78.277  75.465  1.00  0.00           C
ATOM   1448  OH  TYR A  82      84.731  79.617  75.695  1.00  0.00           O
ATOM   1450  CD2 TYR A  82      86.691  76.667  74.595  1.00  0.00           C
ATOM   1452  CE2 TYR A  82      86.331  77.997  74.855  1.00  0.00           C
ATOM   1454  C   TYR A  82      86.381  72.467  72.795  1.00  0.00           C
ATOM   1455  O   TYR A  82      85.851  71.357  72.935  1.00  0.00           O
ATOM   1456  N   PRO A  83      87.581  72.567  72.215  1.00  0.00           N
ATOM   1457  CD  PRO A  83      88.191  73.827  71.765  1.00  0.00           C
ATOM   1460  CA  PRO A  83      88.391  71.407  71.855  1.00  0.00           C
ATOM   1462  CB  PRO A  83      89.691  72.017  71.315  1.00  0.00           C
ATOM   1465  CG  PRO A  83      89.321  73.417  70.825  1.00  0.00           C
ATOM   1468  C   PRO A  83      88.651  70.367  72.945  1.00  0.00           C
ATOM   1469  O   PRO A  83      88.991  70.717  74.085  1.00  0.00           O
ATOM   1470  N   GLN A  84      88.591  69.077  72.605  1.00  0.00           N
ATOM   1472  CA  GLN A  84      89.041  68.007  73.475  1.00  0.00           C
ATOM   1474  CB  GLN A  84      88.281  66.677  73.255  1.00  0.00           C
ATOM   1477  CG  GLN A  84      86.731  66.777  73.335  1.00  0.00           C
ATOM   1480  CD  GLN A  84      86.091  65.387  73.455  1.00  0.00           C
ATOM   1481  OE1 GLN A  84      85.671  64.767  72.485  1.00  0.00           O
ATOM   1482  NE2 GLN A  84      86.021  64.857  74.705  1.00  0.00           N
ATOM   1485  C   GLN A  84      90.511  67.757  73.205  1.00  0.00           C
ATOM   1486  O   GLN A  84      90.991  67.857  72.075  1.00  0.00           O
ATOM   1487  N   LEU A  85      91.271  67.387  74.245  1.00  0.00           N
ATOM   1489  CA  LEU A  85      92.551  66.757  74.055  1.00  0.00           C
ATOM   1491  CB  LEU A  85      93.711  67.767  74.305  1.00  0.00           C
ATOM   1494  CG  LEU A  85      95.131  67.227  74.035  1.00  0.00           C
ATOM   1496  CD1 LEU A  85      95.351  66.917  72.545  1.00  0.00           C
ATOM   1500  CD2 LEU A  85      96.221  68.187  74.495  1.00  0.00           C
ATOM   1504  C   LEU A  85      92.561  65.547  74.955  1.00  0.00           C
ATOM   1505  O   LEU A  85      92.051  65.597  76.085  1.00  0.00           O
ATOM   1506  N   ASN A  86      93.011  64.387  74.435  1.00  0.00           N
ATOM   1508  CA  ASN A  86      92.961  63.127  75.135  1.00  0.00           C
ATOM   1510  CB  ASN A  86      91.611  62.397  74.915  1.00  0.00           C
ATOM   1513  CG  ASN A  86      90.471  63.097  75.645  1.00  0.00           C
ATOM   1514  OD1 ASN A  86      90.471  63.227  76.875  1.00  0.00           O
ATOM   1515  ND2 ASN A  86      89.431  63.527  74.885  1.00  0.00           N
ATOM   1518  C   ASN A  86      94.061  62.207  74.635  1.00  0.00           C
ATOM   1519  O   ASN A  86      94.461  62.227  73.465  1.00  0.00           O
ATOM   1520  N   GLY A  87      94.551  61.327  75.515  1.00  0.00           N
ATOM   1522  CA  GLY A  87      95.521  60.297  75.205  1.00  0.00           C
ATOM   1525  C   GLY A  87      94.901  58.937  74.995  1.00  0.00           C
ATOM   1526  O   GLY A  87      93.741  58.687  75.315  1.00  0.00           O
ATOM   1527  N   GLU A  88      95.711  58.037  74.415  1.00  0.00           N
ATOM   1529  CA  GLU A  88      95.461  56.637  74.185  1.00  0.00           C
ATOM   1531  CB  GLU A  88      94.851  56.327  72.785  1.00  0.00           C
ATOM   1534  CG  GLU A  88      93.311  56.437  72.775  1.00  0.00           C
ATOM   1537  CD  GLU A  88      92.661  55.797  71.565  1.00  0.00           C
ATOM   1538  OE1 GLU A  88      93.371  55.297  70.655  1.00  0.00           O
ATOM   1539  OE2 GLU A  88      91.401  55.847  71.495  1.00  0.00           O
ATOM   1540  C   GLU A  88      96.731  55.837  74.305  1.00  0.00           C
ATOM   1541  O   GLU A  88      97.841  56.347  74.165  1.00  0.00           O
ATOM   1542  N   GLY A  89      96.551  54.517  74.525  1.00  0.00           N
ATOM   1544  CA  GLY A  89      97.601  53.527  74.555  1.00  0.00           C
ATOM   1547  C   GLY A  89      96.961  52.187  74.415  1.00  0.00           C
ATOM   1548  O   GLY A  89      95.991  51.877  75.105  1.00  0.00           O
ATOM   1549  N   SER A  90      97.471  51.357  73.505  1.00  0.00           N
ATOM   1551  CA  SER A  90      96.901  50.067  73.225  1.00  0.00           C
ATOM   1553  CB  SER A  90      95.911  50.097  72.025  1.00  0.00           C
ATOM   1556  OG  SER A  90      95.201  48.857  71.885  1.00  0.00           O
ATOM   1558  C   SER A  90      98.011  49.087  72.915  1.00  0.00           C
ATOM   1559  O   SER A  90      99.081  49.457  72.435  1.00  0.00           O
ATOM   1560  N   GLY A  91      97.751  47.807  73.215  1.00  0.00           N
ATOM   1562  CA  GLY A  91      98.541  46.697  72.735  1.00  0.00           C
ATOM   1565  C   GLY A  91      97.571  45.677  72.235  1.00  0.00           C
ATOM   1566  O   GLY A  91      96.551  45.397  72.855  1.00  0.00           O
ATOM   1567  N   SER A  92      97.881  45.067  71.085  1.00  0.00           N
ATOM   1569  CA  SER A  92      97.101  44.007  70.485  1.00  0.00           C
ATOM   1571  CB  SER A  92      96.551  44.417  69.095  1.00  0.00           C
ATOM   1574  OG  SER A  92      95.611  43.467  68.595  1.00  0.00           O
ATOM   1576  C   SER A  92      97.971  42.777  70.355  1.00  0.00           C
ATOM   1577  O   SER A  92      99.141  42.867  69.955  1.00  0.00           O
ATOM   1578  N   TRP A  93      97.431  41.597  70.715  1.00  0.00           N
ATOM   1580  CA  TRP A  93      98.031  40.307  70.445  1.00  0.00           C
ATOM   1582  CB  TRP A  93      98.471  39.557  71.745  1.00  0.00           C
ATOM   1585  CG  TRP A  93      99.681  40.097  72.475  1.00  0.00           C
ATOM   1586  CD1 TRP A  93     100.891  39.447  72.535  1.00  0.00           C
ATOM   1588  NE1 TRP A  93     101.751  40.127  73.365  1.00  0.00           N
ATOM   1590  CE2 TRP A  93     101.111  41.217  73.875  1.00  0.00           C
ATOM   1591  CD2 TRP A  93      99.801  41.257  73.325  1.00  0.00           C
ATOM   1592  CE3 TRP A  93      98.931  42.287  73.705  1.00  0.00           C
ATOM   1594  CZ3 TRP A  93      99.371  43.237  74.615  1.00  0.00           C
ATOM   1596  CZ2 TRP A  93     101.541  42.167  74.785  1.00  0.00           C
ATOM   1598  CH2 TRP A  93     100.651  43.187  75.155  1.00  0.00           C
ATOM   1600  C   TRP A  93      96.991  39.477  69.705  1.00  0.00           C
ATOM   1601  O   TRP A  93      95.831  39.367  70.115  1.00  0.00           O
ATOM   1602  N   SER A  94      97.381  38.887  68.565  1.00  0.00           N
ATOM   1604  CA  SER A  94      96.451  38.197  67.695  1.00  0.00           C
ATOM   1606  CB  SER A  94      95.771  39.137  66.655  1.00  0.00           C
ATOM   1609  OG  SER A  94      96.721  39.857  65.865  1.00  0.00           O
ATOM   1611  C   SER A  94      97.161  37.077  66.975  1.00  0.00           C
ATOM   1612  O   SER A  94      98.381  37.087  66.805  1.00  0.00           O
ATOM   1613  N   GLY A  95      96.461  36.007  66.555  1.00  0.00           N
ATOM   1615  CA  GLY A  95      97.171  34.887  65.955  1.00  0.00           C
ATOM   1618  C   GLY A  95      96.211  33.987  65.285  1.00  0.00           C
ATOM   1619  O   GLY A  95      95.031  33.937  65.615  1.00  0.00           O
ATOM   1620  N   ASN A  96      96.711  33.267  64.275  1.00  0.00           N
ATOM   1622  CA  ASN A  96      95.981  32.287  63.495  1.00  0.00           C
ATOM   1624  CB  ASN A  96      96.731  31.807  62.225  1.00  0.00           C
ATOM   1627  CG  ASN A  96      97.351  32.917  61.355  1.00  0.00           C
ATOM   1628  OD1 ASN A  96      96.841  34.027  61.185  1.00  0.00           O
ATOM   1629  ND2 ASN A  96      98.511  32.597  60.735  1.00  0.00           N
ATOM   1632  C   ASN A  96      95.661  31.057  64.345  1.00  0.00           C
ATOM   1633  O   ASN A  96      96.351  30.717  65.295  1.00  0.00           O
ATOM   1634  N   LEU A  97      94.591  30.317  63.985  1.00  0.00           N
ATOM   1636  CA  LEU A  97      94.091  29.217  64.795  1.00  0.00           C
ATOM   1638  CB  LEU A  97      92.551  29.167  64.605  1.00  0.00           C
ATOM   1641  CG  LEU A  97      91.761  29.137  65.935  1.00  0.00           C
ATOM   1643  CD1 LEU A  97      90.701  30.267  65.985  1.00  0.00           C
ATOM   1647  CD2 LEU A  97      91.091  27.787  66.145  1.00  0.00           C
ATOM   1651  C   LEU A  97      94.731  27.897  64.375  1.00  0.00           C
ATOM   1652  O   LEU A  97      94.531  26.847  64.985  1.00  0.00           O
ATOM   1653  N   LYS A  98      95.591  27.937  63.325  1.00  0.00           N
ATOM   1655  CA  LYS A  98      96.241  26.717  62.865  1.00  0.00           C
ATOM   1657  CB  LYS A  98      95.221  25.897  62.055  1.00  0.00           C
ATOM   1660  CG  LYS A  98      95.721  24.597  61.455  1.00  0.00           C
ATOM   1663  CD  LYS A  98      94.531  23.767  60.965  1.00  0.00           C
ATOM   1666  CE  LYS A  98      94.021  24.157  59.585  1.00  0.00           C
ATOM   1669  NZ  LYS A  98      93.021  23.157  59.195  1.00  0.00           N
ATOM   1673  C   LYS A  98      97.481  26.887  62.015  1.00  0.00           C
ATOM   1674  O   LYS A  98      98.551  26.447  62.415  1.00  0.00           O
ATOM   1675  N   GLY A  99      97.351  27.457  60.795  1.00  0.00           N
ATOM   1677  CA  GLY A  99      98.401  27.347  59.765  1.00  0.00           C
ATOM   1680  C   GLY A  99      99.811  27.697  60.175  1.00  0.00           C
ATOM   1681  O   GLY A  99     100.691  26.847  60.205  1.00  0.00           O
ATOM   1682  N   ASN A 100     100.021  28.967  60.565  1.00  0.00           N
ATOM   1684  CA  ASN A 100     101.221  29.407  61.225  1.00  0.00           C
ATOM   1686  CB  ASN A 100     102.001  30.447  60.345  1.00  0.00           C
ATOM   1689  CG  ASN A 100     102.951  31.377  61.135  1.00  0.00           C
ATOM   1690  OD1 ASN A 100     102.481  32.247  61.865  1.00  0.00           O
ATOM   1691  ND2 ASN A 100     104.281  31.207  60.985  1.00  0.00           N
ATOM   1694  C   ASN A 100     100.721  29.967  62.525  1.00  0.00           C
ATOM   1695  O   ASN A 100      99.871  30.857  62.525  1.00  0.00           O
ATOM   1696  N   THR A 101     101.191  29.457  63.665  1.00  0.00           N
ATOM   1698  CA  THR A 101     100.631  29.757  64.985  1.00  0.00           C
ATOM   1700  CB  THR A 101     100.451  28.507  65.845  1.00  0.00           C
ATOM   1702  OG1 THR A 101     100.081  27.417  65.025  1.00  0.00           O
ATOM   1704  CG2 THR A 101      99.311  28.697  66.855  1.00  0.00           C
ATOM   1708  C   THR A 101     101.511  30.767  65.705  1.00  0.00           C
ATOM   1709  O   THR A 101     101.611  30.777  66.925  1.00  0.00           O
ATOM   1710  N   ALA A 102     102.201  31.647  64.965  1.00  0.00           N
ATOM   1712  CA  ALA A 102     103.011  32.697  65.535  1.00  0.00           C
ATOM   1714  CB  ALA A 102     104.121  33.077  64.545  1.00  0.00           C
ATOM   1718  C   ALA A 102     102.201  33.957  65.845  1.00  0.00           C
ATOM   1719  O   ALA A 102     101.581  34.537  64.965  1.00  0.00           O
ATOM   1720  N   THR A 103     102.181  34.407  67.115  1.00  0.00           N
ATOM   1722  CA  THR A 103     101.471  35.617  67.515  1.00  0.00           C
ATOM   1724  CB  THR A 103     101.541  35.877  69.015  1.00  0.00           C
ATOM   1726  OG1 THR A 103     100.871  34.817  69.665  1.00  0.00           O
ATOM   1728  CG2 THR A 103     100.801  37.147  69.445  1.00  0.00           C
ATOM   1732  C   THR A 103     101.941  36.877  66.805  1.00  0.00           C
ATOM   1733  O   THR A 103     103.131  37.167  66.755  1.00  0.00           O
ATOM   1734  N   THR A 104     101.001  37.677  66.275  1.00  0.00           N
ATOM   1736  CA  THR A 104     101.251  39.037  65.815  1.00  0.00           C
ATOM   1738  CB  THR A 104     100.391  39.507  64.635  1.00  0.00           C
ATOM   1740  OG1 THR A 104     100.761  38.847  63.445  1.00  0.00           O
ATOM   1742  CG2 THR A 104     100.621  40.977  64.315  1.00  0.00           C
ATOM   1746  C   THR A 104     100.981  39.937  66.975  1.00  0.00           C
ATOM   1747  O   THR A 104      99.991  39.777  67.695  1.00  0.00           O
ATOM   1748  N   ARG A 105     101.881  40.887  67.245  1.00  0.00           N
ATOM   1750  CA  ARG A 105     101.791  41.747  68.385  1.00  0.00           C
ATOM   1752  CB  ARG A 105     102.891  41.387  69.415  1.00  0.00           C
ATOM   1755  CG  ARG A 105     102.861  42.167  70.735  1.00  0.00           C
ATOM   1758  CD  ARG A 105     104.001  41.757  71.685  1.00  0.00           C
ATOM   1761  NE  ARG A 105     105.251  42.277  71.065  1.00  0.00           N
ATOM   1763  CZ  ARG A 105     106.471  41.777  71.255  1.00  0.00           C
ATOM   1764  NH1 ARG A 105     106.761  40.877  72.175  1.00  0.00           N
ATOM   1767  NH2 ARG A 105     107.441  42.187  70.465  1.00  0.00           N
ATOM   1770  C   ARG A 105     102.021  43.127  67.835  1.00  0.00           C
ATOM   1771  O   ARG A 105     102.951  43.317  67.055  1.00  0.00           O
ATOM   1772  N   GLU A 106     101.151  44.087  68.185  1.00  0.00           N
ATOM   1774  CA  GLU A 106     101.251  45.437  67.675  1.00  0.00           C
ATOM   1776  CB  GLU A 106     100.281  45.687  66.495  1.00  0.00           C
ATOM   1779  CG  GLU A 106     100.511  47.037  65.785  1.00  0.00           C
ATOM   1782  CD  GLU A 106     101.801  47.067  64.975  1.00  0.00           C
ATOM   1783  OE1 GLU A 106     102.401  45.987  64.775  1.00  0.00           O
ATOM   1784  OE2 GLU A 106     102.141  48.147  64.435  1.00  0.00           O
ATOM   1785  C   GLU A 106     100.901  46.367  68.815  1.00  0.00           C
ATOM   1786  O   GLU A 106      99.891  46.187  69.475  1.00  0.00           O
ATOM   1787  N   PHE A 107     101.761  47.367  69.095  1.00  0.00           N
ATOM   1789  CA  PHE A 107     101.611  48.327  70.175  1.00  0.00           C
ATOM   1791  CB  PHE A 107     102.891  48.467  71.065  1.00  0.00           C
ATOM   1794  CG  PHE A 107     103.171  47.297  71.985  1.00  0.00           C
ATOM   1795  CD1 PHE A 107     102.301  46.997  73.035  1.00  0.00           C
ATOM   1797  CE1 PHE A 107     102.581  45.957  73.935  1.00  0.00           C
ATOM   1799  CZ  PHE A 107     103.731  45.167  73.755  1.00  0.00           C
ATOM   1801  CD2 PHE A 107     104.371  46.577  71.885  1.00  0.00           C
ATOM   1803  CE2 PHE A 107     104.631  45.477  72.725  1.00  0.00           C
ATOM   1805  C   PHE A 107     101.351  49.677  69.535  1.00  0.00           C
ATOM   1806  O   PHE A 107     101.831  49.967  68.445  1.00  0.00           O
ATOM   1807  N   SER A 108     100.581  50.547  70.195  1.00  0.00           N
ATOM   1809  CA  SER A 108     100.351  51.877  69.675  1.00  0.00           C
ATOM   1811  CB  SER A 108      99.291  51.957  68.535  1.00  0.00           C
ATOM   1814  OG  SER A 108      98.021  51.397  68.915  1.00  0.00           O
ATOM   1816  C   SER A 108     100.041  52.837  70.785  1.00  0.00           C
ATOM   1817  O   SER A 108      99.531  52.467  71.855  1.00  0.00           O
ATOM   1818  N   THR A 109     100.391  54.117  70.565  1.00  0.00           N
ATOM   1820  CA  THR A 109     100.141  55.187  71.515  1.00  0.00           C
ATOM   1822  CB  THR A 109     101.371  55.657  72.275  1.00  0.00           C
ATOM   1824  OG1 THR A 109     102.061  54.547  72.815  1.00  0.00           O
ATOM   1826  CG2 THR A 109     100.961  56.527  73.465  1.00  0.00           C
ATOM   1830  C   THR A 109      99.601  56.377  70.765  1.00  0.00           C
ATOM   1831  O   THR A 109     100.181  56.807  69.765  1.00  0.00           O
ATOM   1832  N   GLY A 110      98.471  56.957  71.225  1.00  0.00           N
ATOM   1834  CA  GLY A 110      97.781  58.047  70.555  1.00  0.00           C
ATOM   1837  C   GLY A 110      97.691  59.267  71.415  1.00  0.00           C
ATOM   1838  O   GLY A 110      97.441  59.197  72.615  1.00  0.00           O
ATOM   1839  N   LEU A 111      97.901  60.437  70.795  1.00  0.00           N
ATOM   1841  CA  LEU A 111      97.651  61.727  71.395  1.00  0.00           C
ATOM   1843  CB  LEU A 111      99.001  62.457  71.655  1.00  0.00           C
ATOM   1846  CG  LEU A 111      98.901  63.657  72.615  1.00  0.00           C
ATOM   1848  CD1 LEU A 111      98.781  63.147  74.055  1.00  0.00           C
ATOM   1852  CD2 LEU A 111     100.111  64.587  72.535  1.00  0.00           C
ATOM   1856  C   LEU A 111      96.801  62.507  70.415  1.00  0.00           C
ATOM   1857  O   LEU A 111      97.251  62.897  69.345  1.00  0.00           O
ATOM   1858  N   ASN A 112      95.511  62.747  70.735  1.00  0.00           N
ATOM   1860  CA  ASN A 112      94.571  63.207  69.725  1.00  0.00           C
ATOM   1862  CB  ASN A 112      93.801  62.047  69.045  1.00  0.00           C
ATOM   1865  CG  ASN A 112      93.201  61.117  70.075  1.00  0.00           C
ATOM   1866  OD1 ASN A 112      93.871  60.237  70.615  1.00  0.00           O
ATOM   1867  ND2 ASN A 112      91.891  61.287  70.355  1.00  0.00           N
ATOM   1870  C   ASN A 112      93.621  64.277  70.235  1.00  0.00           C
ATOM   1871  O   ASN A 112      93.321  64.407  71.425  1.00  0.00           O
ATOM   1872  N   ALA A 113      93.231  65.147  69.285  1.00  0.00           N
ATOM   1874  CA  ALA A 113      92.531  66.387  69.465  1.00  0.00           C
ATOM   1876  CB  ALA A 113      93.371  67.577  68.975  1.00  0.00           C
ATOM   1880  C   ALA A 113      91.271  66.297  68.645  1.00  0.00           C
ATOM   1881  O   ALA A 113      91.311  65.817  67.505  1.00  0.00           O
ATOM   1882  N   SER A 114      90.151  66.767  69.205  1.00  0.00           N
ATOM   1884  CA  SER A 114      88.861  66.797  68.545  1.00  0.00           C
ATOM   1886  CB  SER A 114      87.891  65.737  69.145  1.00  0.00           C
ATOM   1889  OG  SER A 114      86.651  65.607  68.445  1.00  0.00           O
ATOM   1891  C   SER A 114      88.291  68.187  68.735  1.00  0.00           C
ATOM   1892  O   SER A 114      88.481  68.787  69.795  1.00  0.00           O
ATOM   1893  N   PHE A 115      87.621  68.737  67.715  1.00  0.00           N
ATOM   1895  CA  PHE A 115      86.961  70.027  67.795  1.00  0.00           C
ATOM   1897  CB  PHE A 115      87.941  71.157  67.355  1.00  0.00           C
ATOM   1900  CG  PHE A 115      87.321  72.537  67.335  1.00  0.00           C
ATOM   1901  CD1 PHE A 115      86.671  73.047  68.475  1.00  0.00           C
ATOM   1903  CE1 PHE A 115      86.141  74.337  68.475  1.00  0.00           C
ATOM   1905  CZ  PHE A 115      86.251  75.147  67.335  1.00  0.00           C
ATOM   1907  CD2 PHE A 115      87.401  73.347  66.185  1.00  0.00           C
ATOM   1909  CE2 PHE A 115      86.871  74.647  66.185  1.00  0.00           C
ATOM   1911  C   PHE A 115      85.741  69.977  66.895  1.00  0.00           C
ATOM   1912  O   PHE A 115      85.811  69.457  65.785  1.00  0.00           O
ATOM   1913  N   ASP A 116      84.591  70.547  67.325  1.00  0.00           N
ATOM   1915  CA  ASP A 116      83.481  70.797  66.435  1.00  0.00           C
ATOM   1917  CB  ASP A 116      82.101  70.477  67.065  1.00  0.00           C
ATOM   1920  CG  ASP A 116      81.671  69.057  66.795  1.00  0.00           C
ATOM   1921  OD1 ASP A 116      82.431  68.257  66.195  1.00  0.00           O
ATOM   1922  OD2 ASP A 116      80.491  68.747  67.155  1.00  0.00           O
ATOM   1923  C   ASP A 116      83.501  72.267  66.085  1.00  0.00           C
ATOM   1924  O   ASP A 116      83.591  73.127  66.955  1.00  0.00           O
ATOM   1925  N   LEU A 117      83.401  72.607  64.795  1.00  0.00           N
ATOM   1927  CA  LEU A 117      83.341  73.987  64.375  1.00  0.00           C
ATOM   1929  CB  LEU A 117      83.521  74.097  62.835  1.00  0.00           C
ATOM   1932  CG  LEU A 117      84.941  74.527  62.375  1.00  0.00           C
ATOM   1934  CD1 LEU A 117      86.041  73.547  62.805  1.00  0.00           C
ATOM   1938  CD2 LEU A 117      84.991  74.677  60.855  1.00  0.00           C
ATOM   1942  C   LEU A 117      82.121  74.767  64.895  1.00  0.00           C
ATOM   1943  O   LEU A 117      82.231  75.927  65.275  1.00  0.00           O
ATOM   1944  N   ASP A 118      80.921  74.127  64.915  1.00  0.00           N
ATOM   1946  CA  ASP A 118      79.691  74.697  65.435  1.00  0.00           C
ATOM   1948  CB  ASP A 118      79.751  75.017  66.955  1.00  0.00           C
ATOM   1951  CG  ASP A 118      78.361  75.077  67.585  1.00  0.00           C
ATOM   1952  OD1 ASP A 118      77.491  74.257  67.225  1.00  0.00           O
ATOM   1953  OD2 ASP A 118      78.191  75.877  68.545  1.00  0.00           O
ATOM   1954  C   ASP A 118      79.161  75.797  64.505  1.00  0.00           C
ATOM   1955  O   ASP A 118      78.891  76.937  64.885  1.00  0.00           O
ATOM   1956  N   PHE A 119      79.111  75.417  63.215  1.00  0.00           N
ATOM   1958  CA  PHE A 119      78.801  76.257  62.075  1.00  0.00           C
ATOM   1960  CB  PHE A 119      78.911  75.417  60.775  1.00  0.00           C
ATOM   1963  CG  PHE A 119      79.881  76.077  59.875  1.00  0.00           C
ATOM   1964  CD1 PHE A 119      81.191  76.237  60.335  1.00  0.00           C
ATOM   1966  CE1 PHE A 119      82.141  76.847  59.535  1.00  0.00           C
ATOM   1968  CZ  PHE A 119      81.791  77.307  58.265  1.00  0.00           C
ATOM   1970  CD2 PHE A 119      79.511  76.607  58.635  1.00  0.00           C
ATOM   1972  CE2 PHE A 119      80.461  77.247  57.845  1.00  0.00           C
ATOM   1974  C   PHE A 119      77.431  76.847  62.085  1.00  0.00           C
ATOM   1975  O   PHE A 119      77.231  78.007  61.745  1.00  0.00           O
ATOM   1976  N   PHE A 120      76.461  75.997  62.455  1.00  0.00           N
ATOM   1978  CA  PHE A 120      75.091  76.357  62.655  1.00  0.00           C
ATOM   1980  CB  PHE A 120      74.151  75.487  61.785  1.00  0.00           C
ATOM   1983  CG  PHE A 120      74.611  75.567  60.345  1.00  0.00           C
ATOM   1984  CD1 PHE A 120      74.221  76.647  59.555  1.00  0.00           C
ATOM   1986  CE1 PHE A 120      74.651  76.777  58.235  1.00  0.00           C
ATOM   1988  CZ  PHE A 120      75.471  75.797  57.675  1.00  0.00           C
ATOM   1990  CD2 PHE A 120      75.451  74.597  59.785  1.00  0.00           C
ATOM   1992  CE2 PHE A 120      75.891  74.717  58.455  1.00  0.00           C
ATOM   1994  C   PHE A 120      75.001  76.007  64.115  1.00  0.00           C
ATOM   1995  O   PHE A 120      75.141  74.837  64.465  1.00  0.00           O
ATOM   1996  N   GLY A 121      74.911  77.037  64.995  1.00  0.00           N
ATOM   1998  CA  GLY A 121      75.461  76.957  66.345  1.00  0.00           C
ATOM   2001  C   GLY A 121      74.681  76.157  67.325  1.00  0.00           C
ATOM   2002  O   GLY A 121      74.081  76.687  68.245  1.00  0.00           O
ATOM   2003  N   ARG A 122      74.671  74.827  67.155  1.00  0.00           N
ATOM   2005  CA  ARG A 122      74.021  73.847  67.965  1.00  0.00           C
ATOM   2007  CB  ARG A 122      74.161  72.487  67.245  1.00  0.00           C
ATOM   2010  CG  ARG A 122      73.321  71.347  67.845  1.00  0.00           C
ATOM   2013  CD  ARG A 122      73.651  69.987  67.215  1.00  0.00           C
ATOM   2016  NE  ARG A 122      75.041  69.617  67.635  1.00  0.00           N
ATOM   2018  CZ  ARG A 122      75.301  68.907  68.715  1.00  0.00           C
ATOM   2019  NH1 ARG A 122      74.481  68.767  69.725  1.00  0.00           N
ATOM   2022  NH2 ARG A 122      76.441  68.257  68.805  1.00  0.00           N
ATOM   2025  C   ARG A 122      74.601  73.757  69.365  1.00  0.00           C
ATOM   2026  O   ARG A 122      73.871  73.767  70.355  1.00  0.00           O
ATOM   2027  N   LEU A 123      75.931  73.687  69.515  1.00  0.00           N
ATOM   2029  CA  LEU A 123      76.581  73.637  70.815  1.00  0.00           C
ATOM   2031  CB  LEU A 123      78.061  73.227  70.675  1.00  0.00           C
ATOM   2034  CG  LEU A 123      78.301  71.907  69.935  1.00  0.00           C
ATOM   2036  CD1 LEU A 123      79.801  71.597  69.835  1.00  0.00           C
ATOM   2040  CD2 LEU A 123      77.601  70.767  70.655  1.00  0.00           C
ATOM   2044  C   LEU A 123      76.451  74.967  71.545  1.00  0.00           C
ATOM   2045  O   LEU A 123      76.131  75.057  72.735  1.00  0.00           O
ATOM   2046  N   LYS A 124      76.631  76.067  70.795  1.00  0.00           N
ATOM   2048  CA  LYS A 124      76.411  77.417  71.285  1.00  0.00           C
ATOM   2050  CB  LYS A 124      76.721  78.427  70.155  1.00  0.00           C
ATOM   2053  CG  LYS A 124      76.481  79.897  70.555  1.00  0.00           C
ATOM   2056  CD  LYS A 124      76.871  80.867  69.425  1.00  0.00           C
ATOM   2059  CE  LYS A 124      76.721  82.347  69.805  1.00  0.00           C
ATOM   2062  NZ  LYS A 124      75.321  82.677  70.135  1.00  0.00           N
ATOM   2066  C   LYS A 124      75.011  77.677  71.785  1.00  0.00           C
ATOM   2067  O   LYS A 124      74.811  78.177  72.885  1.00  0.00           O
ATOM   2068  N   ASN A 125      73.981  77.297  71.005  1.00  0.00           N
ATOM   2070  CA  ASN A 125      72.601  77.377  71.385  1.00  0.00           C
ATOM   2072  CB  ASN A 125      71.711  77.067  70.165  1.00  0.00           C
ATOM   2075  CG  ASN A 125      71.791  78.267  69.235  1.00  0.00           C
ATOM   2076  OD1 ASN A 125      72.131  79.367  69.665  1.00  0.00           O
ATOM   2077  ND2 ASN A 125      71.521  78.107  67.915  1.00  0.00           N
ATOM   2080  C   ASN A 125      72.231  76.537  72.595  1.00  0.00           C
ATOM   2081  O   ASN A 125      71.581  77.017  73.515  1.00  0.00           O
ATOM   2082  N   MET A 126      72.711  75.287  72.685  1.00  0.00           N
ATOM   2084  CA  MET A 126      72.551  74.527  73.915  1.00  0.00           C
ATOM   2086  CB  MET A 126      73.021  73.077  73.735  1.00  0.00           C
ATOM   2089  CG  MET A 126      72.101  72.297  72.775  1.00  0.00           C
ATOM   2092  SD  MET A 126      72.381  70.507  72.705  1.00  0.00           S
ATOM   2093  CE  MET A 126      74.191  70.547  72.615  1.00  0.00           C
ATOM   2097  C   MET A 126      73.211  75.157  75.135  1.00  0.00           C
ATOM   2098  O   MET A 126      72.591  75.227  76.195  1.00  0.00           O
ATOM   2099  N   SER A 127      74.441  75.687  75.005  1.00  0.00           N
ATOM   2101  CA  SER A 127      75.121  76.417  76.065  1.00  0.00           C
ATOM   2103  CB  SER A 127      76.531  76.837  75.625  1.00  0.00           C
ATOM   2106  OG  SER A 127      77.191  77.607  76.615  1.00  0.00           O
ATOM   2108  C   SER A 127      74.371  77.657  76.525  1.00  0.00           C
ATOM   2109  O   SER A 127      74.191  77.897  77.715  1.00  0.00           O
ATOM   2110  N   GLU A 128      73.851  78.437  75.565  1.00  0.00           N
ATOM   2112  CA  GLU A 128      72.991  79.567  75.855  1.00  0.00           C
ATOM   2114  CB  GLU A 128      72.671  80.327  74.545  1.00  0.00           C
ATOM   2117  CG  GLU A 128      71.911  81.647  74.755  1.00  0.00           C
ATOM   2120  CD  GLU A 128      72.691  82.677  75.555  1.00  0.00           C
ATOM   2121  OE1 GLU A 128      73.951  82.587  75.685  1.00  0.00           O
ATOM   2122  OE2 GLU A 128      72.061  83.637  76.065  1.00  0.00           O
ATOM   2123  C   GLU A 128      71.701  79.167  76.585  1.00  0.00           C
ATOM   2124  O   GLU A 128      71.291  79.797  77.555  1.00  0.00           O
ATOM   2125  N   ALA A 129      71.081  78.057  76.165  1.00  0.00           N
ATOM   2127  CA  ALA A 129      69.921  77.467  76.795  1.00  0.00           C
ATOM   2129  CB  ALA A 129      69.461  76.277  75.935  1.00  0.00           C
ATOM   2133  C   ALA A 129      70.131  77.057  78.255  1.00  0.00           C
ATOM   2134  O   ALA A 129      69.231  77.147  79.085  1.00  0.00           O
ATOM   2135  N   GLU A 130      71.341  76.587  78.605  1.00  0.00           N
ATOM   2137  CA  GLU A 130      71.681  76.297  79.995  1.00  0.00           C
ATOM   2139  CB  GLU A 130      72.851  75.307  80.025  1.00  0.00           C
ATOM   2142  CG  GLU A 130      72.531  73.997  79.265  1.00  0.00           C
ATOM   2145  CD  GLU A 130      71.911  72.877  80.085  1.00  0.00           C
ATOM   2146  OE1 GLU A 130      71.281  73.137  81.135  1.00  0.00           O
ATOM   2147  OE2 GLU A 130      72.071  71.717  79.625  1.00  0.00           O
ATOM   2148  C   GLU A 130      72.061  77.557  80.755  1.00  0.00           C
ATOM   2149  O   GLU A 130      71.751  77.717  81.945  1.00  0.00           O
ATOM   2150  N   ARG A 131      72.691  78.537  80.075  1.00  0.00           N
ATOM   2152  CA  ARG A 131      72.971  79.857  80.635  1.00  0.00           C
ATOM   2154  CB  ARG A 131      73.661  80.747  79.575  1.00  0.00           C
ATOM   2157  CG  ARG A 131      74.371  81.977  80.175  1.00  0.00           C
ATOM   2160  CD  ARG A 131      75.211  82.747  79.155  1.00  0.00           C
ATOM   2163  NE  ARG A 131      74.301  83.557  78.285  1.00  0.00           N
ATOM   2165  CZ  ARG A 131      73.771  84.727  78.615  1.00  0.00           C
ATOM   2166  NH1 ARG A 131      74.011  85.297  79.775  1.00  0.00           N
ATOM   2169  NH2 ARG A 131      73.001  85.367  77.755  1.00  0.00           N
ATOM   2172  C   ARG A 131      71.711  80.577  81.065  1.00  0.00           C
ATOM   2173  O   ARG A 131      71.601  81.097  82.175  1.00  0.00           O
ATOM   2174  N   GLN A 132      70.691  80.567  80.185  1.00  0.00           N
ATOM   2176  CA  GLN A 132      69.361  81.057  80.455  1.00  0.00           C
ATOM   2178  CB  GLN A 132      68.511  81.037  79.165  1.00  0.00           C
ATOM   2181  CG  GLN A 132      68.901  82.087  78.105  1.00  0.00           C
ATOM   2184  CD  GLN A 132      68.881  83.507  78.655  1.00  0.00           C
ATOM   2185  OE1 GLN A 132      68.211  83.837  79.635  1.00  0.00           O
ATOM   2186  NE2 GLN A 132      69.631  84.407  77.985  1.00  0.00           N
ATOM   2189  C   GLN A 132      68.631  80.337  81.595  1.00  0.00           C
ATOM   2190  O   GLN A 132      67.931  80.957  82.385  1.00  0.00           O
ATOM   2191  N   ASN A 133      68.791  79.007  81.725  1.00  0.00           N
ATOM   2193  CA  ASN A 133      68.301  78.307  82.905  1.00  0.00           C
ATOM   2195  CB  ASN A 133      68.451  76.777  82.745  1.00  0.00           C
ATOM   2198  CG  ASN A 133      67.951  75.977  83.955  1.00  0.00           C
ATOM   2199  OD1 ASN A 133      68.641  75.097  84.475  1.00  0.00           O
ATOM   2200  ND2 ASN A 133      66.751  76.337  84.435  1.00  0.00           N
ATOM   2203  C   ASN A 133      68.971  78.757  84.195  1.00  0.00           C
ATOM   2204  O   ASN A 133      68.311  78.977  85.205  1.00  0.00           O
ATOM   2205  N   TYR A 134      70.301  78.917  84.185  1.00  0.00           N
ATOM   2207  CA  TYR A 134      71.061  79.487  85.275  1.00  0.00           C
ATOM   2209  CB  TYR A 134      72.571  79.397  84.875  1.00  0.00           C
ATOM   2212  CG  TYR A 134      73.471  80.277  85.695  1.00  0.00           C
ATOM   2213  CD1 TYR A 134      73.501  80.107  87.085  1.00  0.00           C
ATOM   2215  CE1 TYR A 134      74.281  80.947  87.875  1.00  0.00           C
ATOM   2217  CZ  TYR A 134      75.071  81.937  87.285  1.00  0.00           C
ATOM   2218  OH  TYR A 134      75.891  82.707  88.125  1.00  0.00           O
ATOM   2220  CD2 TYR A 134      74.261  81.277  85.105  1.00  0.00           C
ATOM   2222  CE2 TYR A 134      75.051  82.117  85.895  1.00  0.00           C
ATOM   2224  C   TYR A 134      70.571  80.877  85.705  1.00  0.00           C
ATOM   2225  O   TYR A 134      70.351  81.137  86.885  1.00  0.00           O
ATOM   2226  N   LEU A 135      70.291  81.767  84.725  1.00  0.00           N
ATOM   2228  CA  LEU A 135      69.591  83.017  84.935  1.00  0.00           C
ATOM   2230  CB  LEU A 135      69.551  83.817  83.595  1.00  0.00           C
ATOM   2233  CG  LEU A 135      70.761  84.757  83.325  1.00  0.00           C
ATOM   2235  CD1 LEU A 135      72.101  84.257  83.875  1.00  0.00           C
ATOM   2239  CD2 LEU A 135      70.871  85.047  81.815  1.00  0.00           C
ATOM   2243  C   LEU A 135      68.191  82.857  85.505  1.00  0.00           C
ATOM   2244  O   LEU A 135      67.881  83.507  86.505  1.00  0.00           O
ATOM   2245  N   ALA A 136      67.351  81.927  84.985  1.00  0.00           N
ATOM   2247  CA  ALA A 136      66.051  81.657  85.585  1.00  0.00           C
ATOM   2249  CB  ALA A 136      65.311  80.597  84.735  1.00  0.00           C
ATOM   2253  C   ALA A 136      66.171  81.177  87.025  1.00  0.00           C
ATOM   2254  O   ALA A 136      65.461  81.627  87.925  1.00  0.00           O
ATOM   2255  N   THR A 137      67.131  80.287  87.295  1.00  0.00           N
ATOM   2257  CA  THR A 137      67.481  79.817  88.635  1.00  0.00           C
ATOM   2259  CB  THR A 137      68.481  78.647  88.615  1.00  0.00           C
ATOM   2261  OG1 THR A 137      68.041  77.607  87.735  1.00  0.00           O
ATOM   2263  CG2 THR A 137      68.551  77.977  89.985  1.00  0.00           C
ATOM   2267  C   THR A 137      67.941  80.927  89.605  1.00  0.00           C
ATOM   2268  O   THR A 137      67.541  80.937  90.775  1.00  0.00           O
ATOM   2269  N   GLU A 138      68.761  81.927  89.175  1.00  0.00           N
ATOM   2271  CA  GLU A 138      69.121  83.087  89.995  1.00  0.00           C
ATOM   2273  CB  GLU A 138      70.201  84.017  89.315  1.00  0.00           C
ATOM   2276  CG  GLU A 138      71.631  83.387  89.235  1.00  0.00           C
ATOM   2279  CD  GLU A 138      72.841  84.317  89.075  1.00  0.00           C
ATOM   2280  OE1 GLU A 138      72.971  85.047  88.045  1.00  0.00           O
ATOM   2281  OE2 GLU A 138      73.721  84.287  89.995  1.00  0.00           O
ATOM   2282  C   GLU A 138      67.901  83.907  90.455  1.00  0.00           C
ATOM   2283  O   GLU A 138      67.751  84.227  91.635  1.00  0.00           O
ATOM   2284  N   GLU A 139      66.971  84.187  89.525  1.00  0.00           N
ATOM   2286  CA  GLU A 139      65.661  84.767  89.795  1.00  0.00           C
ATOM   2288  CB  GLU A 139      64.971  85.147  88.465  1.00  0.00           C
ATOM   2291  CG  GLU A 139      65.761  86.167  87.605  1.00  0.00           C
ATOM   2294  CD  GLU A 139      66.121  87.467  88.295  1.00  0.00           C
ATOM   2295  OE1 GLU A 139      65.531  87.857  89.345  1.00  0.00           O
ATOM   2296  OE2 GLU A 139      67.071  88.117  87.775  1.00  0.00           O
ATOM   2297  C   GLU A 139      64.721  83.907  90.655  1.00  0.00           C
ATOM   2298  O   GLU A 139      64.051  84.397  91.565  1.00  0.00           O
ATOM   2299  N   ALA A 140      64.691  82.577  90.425  1.00  0.00           N
ATOM   2301  CA  ALA A 140      63.951  81.627  91.235  1.00  0.00           C
ATOM   2303  CB  ALA A 140      64.131  80.207  90.645  1.00  0.00           C
ATOM   2307  C   ALA A 140      64.391  81.627  92.695  1.00  0.00           C
ATOM   2308  O   ALA A 140      63.591  81.607  93.635  1.00  0.00           O
ATOM   2309  N   GLN A 141      65.721  81.697  92.915  1.00  0.00           N
ATOM   2311  CA  GLN A 141      66.331  81.947  94.215  1.00  0.00           C
ATOM   2313  CB  GLN A 141      67.871  81.777  94.105  1.00  0.00           C
ATOM   2316  CG  GLN A 141      68.691  81.957  95.405  1.00  0.00           C
ATOM   2319  CD  GLN A 141      69.031  83.387  95.835  1.00  0.00           C
ATOM   2320  OE1 GLN A 141      69.521  83.597  96.945  1.00  0.00           O
ATOM   2321  NE2 GLN A 141      68.821  84.407  94.975  1.00  0.00           N
ATOM   2324  C   GLN A 141      65.931  83.287  94.835  1.00  0.00           C
ATOM   2325  O   GLN A 141      65.661  83.377  96.035  1.00  0.00           O
ATOM   2326  N   ARG A 142      65.851  84.367  94.035  1.00  0.00           N
ATOM   2328  CA  ARG A 142      65.331  85.657  94.465  1.00  0.00           C
ATOM   2330  CB  ARG A 142      65.601  86.757  93.415  1.00  0.00           C
ATOM   2333  CG  ARG A 142      67.101  87.137  93.245  1.00  0.00           C
ATOM   2336  CD  ARG A 142      67.271  88.017  92.005  1.00  0.00           C
ATOM   2339  NE  ARG A 142      68.711  88.377  91.765  1.00  0.00           N
ATOM   2341  CZ  ARG A 142      69.021  89.117  90.705  1.00  0.00           C
ATOM   2342  NH1 ARG A 142      68.091  89.657  89.955  1.00  0.00           N
ATOM   2345  NH2 ARG A 142      70.271  89.297  90.335  1.00  0.00           N
ATOM   2348  C   ARG A 142      63.861  85.627  94.875  1.00  0.00           C
ATOM   2349  O   ARG A 142      63.471  86.287  95.835  1.00  0.00           O
ATOM   2350  N   ALA A 143      63.001  84.827  94.195  1.00  0.00           N
ATOM   2352  CA  ALA A 143      61.651  84.547  94.635  1.00  0.00           C
ATOM   2354  CB  ALA A 143      60.941  83.647  93.595  1.00  0.00           C
ATOM   2358  C   ALA A 143      61.541  83.887  96.025  1.00  0.00           C
ATOM   2359  O   ALA A 143      60.781  84.337  96.875  1.00  0.00           O
ATOM   2360  N   VAL A 144      62.361  82.857  96.305  1.00  0.00           N
ATOM   2362  CA  VAL A 144      62.441  82.207  97.615  1.00  0.00           C
ATOM   2364  CB  VAL A 144      63.481  81.077  97.595  1.00  0.00           C
ATOM   2366  CG1 VAL A 144      63.671  80.437  98.985  1.00  0.00           C
ATOM   2370  CG2 VAL A 144      62.981  79.997  96.635  1.00  0.00           C
ATOM   2374  C   VAL A 144      62.811  83.207  98.705  1.00  0.00           C
ATOM   2375  O   VAL A 144      62.191  83.267  99.765  1.00  0.00           O
ATOM   2376  N   HIS A 145      63.801  84.057  98.405  1.00  0.00           N
ATOM   2378  CA  HIS A 145      64.311  85.077  99.275  1.00  0.00           C
ATOM   2380  CB  HIS A 145      65.501  85.747  98.555  1.00  0.00           C
ATOM   2383  ND1 HIS A 145      65.951  87.967  99.575  1.00  0.00           N
ATOM   2384  CG  HIS A 145      66.331  86.647  99.405  1.00  0.00           C
ATOM   2385  CE1 HIS A 145      66.961  88.527 100.225  1.00  0.00           C
ATOM   2387  NE2 HIS A 145      67.971  87.647 100.425  1.00  0.00           N
ATOM   2389  CD2 HIS A 145      67.571  86.447  99.895  1.00  0.00           C
ATOM   2391  C   HIS A 145      63.271  86.117  99.705  1.00  0.00           C
ATOM   2392  O   HIS A 145      63.171  86.437 100.885  1.00  0.00           O
ATOM   2393  N   ILE A 146      62.431  86.637  98.775  1.00  0.00           N
ATOM   2395  CA  ILE A 146      61.311  87.497  99.115  1.00  0.00           C
ATOM   2397  CB  ILE A 146      60.791  88.317  97.945  1.00  0.00           C
ATOM   2399  CG2 ILE A 146      61.981  89.137  97.415  1.00  0.00           C
ATOM   2403  CG1 ILE A 146      60.081  87.517  96.825  1.00  0.00           C
ATOM   2406  CD  ILE A 146      59.391  88.417  95.805  1.00  0.00           C
ATOM   2410  C   ILE A 146      60.171  86.827  99.855  1.00  0.00           C
ATOM   2411  O   ILE A 146      59.601  87.387 100.795  1.00  0.00           O
ATOM   2412  N   LEU A 147      59.821  85.587  99.465  1.00  0.00           N
ATOM   2414  CA  LEU A 147      58.841  84.777 100.145  1.00  0.00           C
ATOM   2416  CB  LEU A 147      58.531  83.507  99.325  1.00  0.00           C
ATOM   2419  CG  LEU A 147      57.861  83.807  97.955  1.00  0.00           C
ATOM   2421  CD1 LEU A 147      57.921  82.567  97.055  1.00  0.00           C
ATOM   2425  CD2 LEU A 147      56.421  84.307  98.095  1.00  0.00           C
ATOM   2429  C   LEU A 147      59.241  84.447 101.575  1.00  0.00           C
ATOM   2430  O   LEU A 147      58.421  84.557 102.485  1.00  0.00           O
ATOM   2431  N   LEU A 148      60.521  84.117 101.835  1.00  0.00           N
ATOM   2433  CA  LEU A 148      61.041  83.907 103.175  1.00  0.00           C
ATOM   2435  CB  LEU A 148      62.531  83.497 103.135  1.00  0.00           C
ATOM   2438  CG  LEU A 148      63.141  83.127 104.505  1.00  0.00           C
ATOM   2440  CD1 LEU A 148      62.441  81.927 105.155  1.00  0.00           C
ATOM   2444  CD2 LEU A 148      64.631  82.817 104.345  1.00  0.00           C
ATOM   2448  C   LEU A 148      60.891  85.117 104.075  1.00  0.00           C
ATOM   2449  O   LEU A 148      60.431  85.017 105.205  1.00  0.00           O
ATOM   2450  N   VAL A 149      61.221  86.317 103.565  1.00  0.00           N
ATOM   2452  CA  VAL A 149      61.001  87.577 104.255  1.00  0.00           C
ATOM   2454  CB  VAL A 149      61.561  88.747 103.445  1.00  0.00           C
ATOM   2456  CG1 VAL A 149      61.161  90.117 104.045  1.00  0.00           C
ATOM   2460  CG2 VAL A 149      63.101  88.607 103.445  1.00  0.00           C
ATOM   2464  C   VAL A 149      59.531  87.807 104.595  1.00  0.00           C
ATOM   2465  O   VAL A 149      59.181  88.127 105.725  1.00  0.00           O
ATOM   2466  N   SER A 150      58.631  87.537 103.625  1.00  0.00           N
ATOM   2468  CA  SER A 150      57.201  87.547 103.865  1.00  0.00           C
ATOM   2470  CB  SER A 150      56.461  87.257 102.535  1.00  0.00           C
ATOM   2473  OG  SER A 150      55.061  87.447 102.665  1.00  0.00           O
ATOM   2475  C   SER A 150      56.701  86.537 104.905  1.00  0.00           C
ATOM   2476  O   SER A 150      56.051  86.907 105.885  1.00  0.00           O
ATOM   2477  N   ASN A 151      57.061  85.237 104.765  1.00  0.00           N
ATOM   2479  CA  ASN A 151      56.651  84.147 105.645  1.00  0.00           C
ATOM   2481  CB  ASN A 151      57.121  82.767 105.095  1.00  0.00           C
ATOM   2484  CG  ASN A 151      56.511  82.387 103.745  1.00  0.00           C
ATOM   2485  OD1 ASN A 151      57.131  81.657 102.965  1.00  0.00           O
ATOM   2486  ND2 ASN A 151      55.301  82.887 103.415  1.00  0.00           N
ATOM   2489  C   ASN A 151      57.151  84.297 107.075  1.00  0.00           C
ATOM   2490  O   ASN A 151      56.411  84.107 108.035  1.00  0.00           O
ATOM   2491  N   VAL A 152      58.431  84.687 107.245  1.00  0.00           N
ATOM   2493  CA  VAL A 152      59.031  85.007 108.545  1.00  0.00           C
ATOM   2495  CB  VAL A 152      60.531  85.307 108.435  1.00  0.00           C
ATOM   2497  CG1 VAL A 152      61.131  85.847 109.755  1.00  0.00           C
ATOM   2501  CG2 VAL A 152      61.281  84.017 108.045  1.00  0.00           C
ATOM   2505  C   VAL A 152      58.331  86.157 109.255  1.00  0.00           C
ATOM   2506  O   VAL A 152      58.031  86.057 110.445  1.00  0.00           O
ATOM   2507  N   ALA A 153      58.021  87.257 108.535  1.00  0.00           N
ATOM   2509  CA  ALA A 153      57.261  88.347 109.095  1.00  0.00           C
ATOM   2511  CB  ALA A 153      57.211  89.507 108.085  1.00  0.00           C
ATOM   2515  C   ALA A 153      55.841  87.977 109.505  1.00  0.00           C
ATOM   2516  O   ALA A 153      55.391  88.297 110.605  1.00  0.00           O
ATOM   2517  N   GLN A 154      55.101  87.257 108.645  1.00  0.00           N
ATOM   2519  CA  GLN A 154      53.781  86.737 108.945  1.00  0.00           C
ATOM   2521  CB  GLN A 154      53.191  85.987 107.725  1.00  0.00           C
ATOM   2524  CG  GLN A 154      52.861  86.897 106.515  1.00  0.00           C
ATOM   2527  CD  GLN A 154      52.361  86.047 105.335  1.00  0.00           C
ATOM   2528  OE1 GLN A 154      51.481  85.197 105.525  1.00  0.00           O
ATOM   2529  NE2 GLN A 154      52.871  86.277 104.105  1.00  0.00           N
ATOM   2532  C   GLN A 154      53.771  85.827 110.155  1.00  0.00           C
ATOM   2533  O   GLN A 154      52.951  85.957 111.065  1.00  0.00           O
ATOM   2534  N   SER A 155      54.771  84.917 110.225  1.00  0.00           N
ATOM   2536  CA  SER A 155      55.001  84.027 111.365  1.00  0.00           C
ATOM   2538  CB  SER A 155      56.201  83.077 111.065  1.00  0.00           C
ATOM   2541  OG  SER A 155      56.341  82.007 112.015  1.00  0.00           O
ATOM   2543  C   SER A 155      55.221  84.777 112.655  1.00  0.00           C
ATOM   2544  O   SER A 155      54.591  84.507 113.675  1.00  0.00           O
ATOM   2545  N   TYR A 156      56.051  85.837 112.645  1.00  0.00           N
ATOM   2547  CA  TYR A 156      56.191  86.707 113.795  1.00  0.00           C
ATOM   2549  CB  TYR A 156      57.351  87.707 113.545  1.00  0.00           C
ATOM   2552  CG  TYR A 156      57.381  88.807 114.565  1.00  0.00           C
ATOM   2553  CD1 TYR A 156      57.631  88.527 115.925  1.00  0.00           C
ATOM   2555  CE1 TYR A 156      57.641  89.567 116.865  1.00  0.00           C
ATOM   2557  CZ  TYR A 156      57.411  90.877 116.455  1.00  0.00           C
ATOM   2558  OH  TYR A 156      57.511  91.947 117.345  1.00  0.00           O
ATOM   2560  CD2 TYR A 156      57.061  90.117 114.185  1.00  0.00           C
ATOM   2562  CE2 TYR A 156      57.091  91.147 115.125  1.00  0.00           C
ATOM   2564  C   TYR A 156      54.911  87.417 114.235  1.00  0.00           C
ATOM   2565  O   TYR A 156      54.561  87.467 115.415  1.00  0.00           O
ATOM   2566  N   PHE A 157      54.131  87.987 113.305  1.00  0.00           N
ATOM   2568  CA  PHE A 157      52.911  88.687 113.665  1.00  0.00           C
ATOM   2570  CB  PHE A 157      52.481  89.597 112.505  1.00  0.00           C
ATOM   2573  CG  PHE A 157      53.451  90.747 112.385  1.00  0.00           C
ATOM   2574  CD1 PHE A 157      53.681  91.607 113.465  1.00  0.00           C
ATOM   2576  CE1 PHE A 157      54.621  92.637 113.375  1.00  0.00           C
ATOM   2578  CZ  PHE A 157      55.331  92.827 112.185  1.00  0.00           C
ATOM   2580  CD2 PHE A 157      54.161  90.957 111.185  1.00  0.00           C
ATOM   2582  CE2 PHE A 157      55.111  91.987 111.085  1.00  0.00           C
ATOM   2584  C   PHE A 157      51.781  87.767 114.095  1.00  0.00           C
ATOM   2585  O   PHE A 157      50.871  88.167 114.835  1.00  0.00           O
ATOM   2586  N   ASN A 158      51.831  86.487 113.675  1.00  0.00           N
ATOM   2588  CA  ASN A 158      51.091  85.397 114.275  1.00  0.00           C
ATOM   2590  CB  ASN A 158      51.271  84.137 113.385  1.00  0.00           C
ATOM   2593  CG  ASN A 158      50.291  82.997 113.665  1.00  0.00           C
ATOM   2594  OD1 ASN A 158      49.081  83.147 113.515  1.00  0.00           O
ATOM   2595  ND2 ASN A 158      50.811  81.827 114.095  1.00  0.00           N
ATOM   2598  C   ASN A 158      51.521  85.147 115.725  1.00  0.00           C
ATOM   2599  O   ASN A 158      50.691  85.047 116.625  1.00  0.00           O
ATOM   2600  N   GLN A 159      52.841  85.147 116.015  1.00  0.00           N
ATOM   2602  CA  GLN A 159      53.341  85.027 117.385  1.00  0.00           C
ATOM   2604  CB  GLN A 159      54.891  85.087 117.455  1.00  0.00           C
ATOM   2607  CG  GLN A 159      55.441  84.727 118.845  1.00  0.00           C
ATOM   2610  CD  GLN A 159      56.951  84.897 118.965  1.00  0.00           C
ATOM   2611  OE1 GLN A 159      57.631  85.617 118.235  1.00  0.00           O
ATOM   2612  NE2 GLN A 159      57.521  84.207 119.985  1.00  0.00           N
ATOM   2615  C   GLN A 159      52.821  86.147 118.295  1.00  0.00           C
ATOM   2616  O   GLN A 159      52.291  85.887 119.375  1.00  0.00           O
ATOM   2617  N   GLN A 160      52.881  87.387 117.795  1.00  0.00           N
ATOM   2619  CA  GLN A 160      52.281  88.557 118.405  1.00  0.00           C
ATOM   2621  CB  GLN A 160      52.691  89.827 117.625  1.00  0.00           C
ATOM   2624  CG  GLN A 160      54.221  90.097 117.635  1.00  0.00           C
ATOM   2627  CD  GLN A 160      54.841  89.967 119.025  1.00  0.00           C
ATOM   2628  OE1 GLN A 160      55.641  89.077 119.305  1.00  0.00           O
ATOM   2629  NE2 GLN A 160      54.461  90.857 119.955  1.00  0.00           N
ATOM   2632  C   GLN A 160      50.771  88.447 118.565  1.00  0.00           C
ATOM   2633  O   GLN A 160      50.241  88.837 119.605  1.00  0.00           O
ATOM   2634  N   LEU A 161      50.031  87.867 117.585  1.00  0.00           N
ATOM   2636  CA  LEU A 161      48.631  87.547 117.765  1.00  0.00           C
ATOM   2638  CB  LEU A 161      47.981  87.017 116.455  1.00  0.00           C
ATOM   2641  CG  LEU A 161      46.491  86.617 116.555  1.00  0.00           C
ATOM   2643  CD1 LEU A 161      45.601  87.797 116.955  1.00  0.00           C
ATOM   2647  CD2 LEU A 161      45.961  86.007 115.245  1.00  0.00           C
ATOM   2651  C   LEU A 161      48.351  86.567 118.895  1.00  0.00           C
ATOM   2652  O   LEU A 161      47.501  86.817 119.745  1.00  0.00           O
ATOM   2653  N   ALA A 162      49.091  85.437 118.995  1.00  0.00           N
ATOM   2655  CA  ALA A 162      48.911  84.507 120.105  1.00  0.00           C
ATOM   2657  CB  ALA A 162      49.661  83.197 119.885  1.00  0.00           C
ATOM   2661  C   ALA A 162      49.271  85.067 121.485  1.00  0.00           C
ATOM   2662  O   ALA A 162      48.561  84.827 122.465  1.00  0.00           O
ATOM   2663  N   TYR A 163      50.351  85.877 121.595  1.00  0.00           N
ATOM   2665  CA  TYR A 163      50.601  86.637 122.805  1.00  0.00           C
ATOM   2667  CB  TYR A 163      51.881  87.507 122.645  1.00  0.00           C
ATOM   2670  CG  TYR A 163      53.151  86.717 122.845  1.00  0.00           C
ATOM   2671  CD1 TYR A 163      53.351  85.967 124.015  1.00  0.00           C
ATOM   2673  CE1 TYR A 163      54.601  85.397 124.285  1.00  0.00           C
ATOM   2675  CZ  TYR A 163      55.661  85.577 123.395  1.00  0.00           C
ATOM   2676  OH  TYR A 163      56.921  85.047 123.715  1.00  0.00           O
ATOM   2678  CD2 TYR A 163      54.221  86.887 121.955  1.00  0.00           C
ATOM   2680  CE2 TYR A 163      55.481  86.327 122.235  1.00  0.00           C
ATOM   2682  C   TYR A 163      49.491  87.597 123.185  1.00  0.00           C
ATOM   2683  O   TYR A 163      49.111  87.677 124.355  1.00  0.00           O
ATOM   2684  N   ALA A 164      48.971  88.347 122.195  1.00  0.00           N
ATOM   2686  CA  ALA A 164      47.861  89.257 122.325  1.00  0.00           C
ATOM   2688  CB  ALA A 164      47.651  90.007 120.995  1.00  0.00           C
ATOM   2692  C   ALA A 164      46.531  88.627 122.715  1.00  0.00           C
ATOM   2693  O   ALA A 164      45.871  89.087 123.645  1.00  0.00           O
ATOM   2694  N   GLN A 165      46.151  87.527 122.035  1.00  0.00           N
ATOM   2696  CA  GLN A 165      45.001  86.697 122.365  1.00  0.00           C
ATOM   2698  CB  GLN A 165      44.841  85.547 121.325  1.00  0.00           C
ATOM   2701  CG  GLN A 165      44.351  85.997 119.925  1.00  0.00           C
ATOM   2704  CD  GLN A 165      42.871  86.397 119.905  1.00  0.00           C
ATOM   2705  OE1 GLN A 165      42.221  86.577 120.935  1.00  0.00           O
ATOM   2706  NE2 GLN A 165      42.291  86.507 118.685  1.00  0.00           N
ATOM   2709  C   GLN A 165      45.061  86.077 123.755  1.00  0.00           C
ATOM   2710  O   GLN A 165      44.101  86.087 124.525  1.00  0.00           O
ATOM   2711  N   LEU A 166      46.231  85.527 124.135  1.00  0.00           N
ATOM   2713  CA  LEU A 166      46.431  84.977 125.455  1.00  0.00           C
ATOM   2715  CB  LEU A 166      47.811  84.307 125.515  1.00  0.00           C
ATOM   2718  CG  LEU A 166      48.181  83.677 126.865  1.00  0.00           C
ATOM   2720  CD1 LEU A 166      47.141  82.647 127.335  1.00  0.00           C
ATOM   2724  CD2 LEU A 166      49.541  82.997 126.725  1.00  0.00           C
ATOM   2728  C   LEU A 166      46.291  85.997 126.575  1.00  0.00           C
ATOM   2729  O   LEU A 166      45.591  85.777 127.565  1.00  0.00           O
ATOM   2730  N   GLN A 167      46.901  87.197 126.405  1.00  0.00           N
ATOM   2732  CA  GLN A 167      46.741  88.287 127.345  1.00  0.00           C
ATOM   2734  CB  GLN A 167      47.601  89.477 126.885  1.00  0.00           C
ATOM   2737  CG  GLN A 167      47.551  90.727 127.795  1.00  0.00           C
ATOM   2740  CD  GLN A 167      48.591  91.747 127.345  1.00  0.00           C
ATOM   2741  OE1 GLN A 167      49.061  91.757 126.215  1.00  0.00           O
ATOM   2742  NE2 GLN A 167      48.991  92.657 128.245  1.00  0.00           N
ATOM   2745  C   GLN A 167      45.311  88.757 127.555  1.00  0.00           C
ATOM   2746  O   GLN A 167      44.871  88.927 128.695  1.00  0.00           O
ATOM   2747  N   ILE A 168      44.541  88.917 126.455  1.00  0.00           N
ATOM   2749  CA  ILE A 168      43.141  89.317 126.535  1.00  0.00           C
ATOM   2751  CB  ILE A 168      42.561  89.907 125.255  1.00  0.00           C
ATOM   2753  CG2 ILE A 168      43.421  91.107 124.825  1.00  0.00           C
ATOM   2757  CG1 ILE A 168      42.331  88.897 124.115  1.00  0.00           C
ATOM   2760  CD  ILE A 168      41.251  89.337 123.115  1.00  0.00           C
ATOM   2764  C   ILE A 168      42.221  88.247 127.115  1.00  0.00           C
ATOM   2765  O   ILE A 168      41.231  88.567 127.765  1.00  0.00           O
ATOM   2766  N   ALA A 169      42.521  86.937 126.915  1.00  0.00           N
ATOM   2768  CA  ALA A 169      41.871  85.857 127.625  1.00  0.00           C
ATOM   2770  CB  ALA A 169      42.261  84.517 126.975  1.00  0.00           C
ATOM   2774  C   ALA A 169      42.171  85.867 129.135  1.00  0.00           C
ATOM   2775  O   ALA A 169      41.291  85.747 129.982  1.00  0.00           O
ATOM   2776  N   GLU A 170      43.441  86.077 129.522  1.00  0.00           N
ATOM   2778  CA  GLU A 170      43.811  86.237 130.912  1.00  0.00           C
ATOM   2780  CB  GLU A 170      45.351  86.257 131.012  1.00  0.00           C
ATOM   2783  CG  GLU A 170      46.001  84.857 130.832  1.00  0.00           C
ATOM   2786  CD  GLU A 170      47.391  84.767 131.452  1.00  0.00           C
ATOM   2787  OE1 GLU A 170      47.911  85.827 131.872  1.00  0.00           O
ATOM   2788  OE2 GLU A 170      47.921  83.647 131.622  1.00  0.00           O
ATOM   2789  C   GLU A 170      43.171  87.397 131.682  1.00  0.00           C
ATOM   2790  O   GLU A 170      42.691  87.207 132.802  1.00  0.00           O
ATOM   2791  N   GLU A 171      43.101  88.627 131.122  1.00  0.00           N
ATOM   2793  CA  GLU A 171      42.411  89.727 131.782  1.00  0.00           C
ATOM   2795  CB  GLU A 171      42.801  91.097 131.182  1.00  0.00           C
ATOM   2798  CG  GLU A 171      42.421  91.327 129.702  1.00  0.00           C
ATOM   2801  CD  GLU A 171      43.041  92.607 129.155  1.00  0.00           C
ATOM   2802  OE1 GLU A 171      44.281  92.707 129.125  1.00  0.00           O
ATOM   2803  OE2 GLU A 171      42.271  93.497 128.725  1.00  0.00           O
ATOM   2804  C   GLU A 171      40.891  89.587 131.872  1.00  0.00           C
ATOM   2805  O   GLU A 171      40.271  89.967 132.872  1.00  0.00           O
ATOM   2806  N   THR A 172      40.261  88.987 130.852  1.00  0.00           N
ATOM   2808  CA  THR A 172      38.861  88.567 130.852  1.00  0.00           C
ATOM   2810  CB  THR A 172      38.451  88.057 129.482  1.00  0.00           C
ATOM   2812  OG1 THR A 172      38.341  89.177 128.615  1.00  0.00           O
ATOM   2814  CG2 THR A 172      37.081  87.377 129.472  1.00  0.00           C
ATOM   2818  C   THR A 172      38.521  87.587 131.962  1.00  0.00           C
ATOM   2819  O   THR A 172      37.541  87.757 132.672  1.00  0.00           O
ATOM   2820  N   LEU A 173      39.411  86.587 132.222  1.00  0.00           N
ATOM   2822  CA  LEU A 173      39.301  85.677 133.352  1.00  0.00           C
ATOM   2824  CB  LEU A 173      40.451  84.627 133.292  1.00  0.00           C
ATOM   2827  CG  LEU A 173      40.561  83.637 134.472  1.00  0.00           C
ATOM   2829  CD1 LEU A 173      39.341  82.717 134.582  1.00  0.00           C
ATOM   2833  CD2 LEU A 173      41.821  82.757 134.352  1.00  0.00           C
ATOM   2837  C   LEU A 173      39.311  86.387 134.712  1.00  0.00           C
ATOM   2838  O   LEU A 173      38.461  86.117 135.562  1.00  0.00           O
ATOM   2839  N   ARG A 174      40.211  87.367 134.902  1.00  0.00           N
ATOM   2841  CA  ARG A 174      40.281  88.257 136.042  1.00  0.00           C
ATOM   2843  CB  ARG A 174      41.501  89.187 135.832  1.00  0.00           C
ATOM   2846  CG  ARG A 174      42.491  89.167 137.012  1.00  0.00           C
ATOM   2849  CD  ARG A 174      43.831  89.817 136.662  1.00  0.00           C
ATOM   2852  NE  ARG A 174      44.481  88.877 135.712  1.00  0.00           N
ATOM   2854  CZ  ARG A 174      45.191  89.177 134.642  1.00  0.00           C
ATOM   2855  NH1 ARG A 174      45.471  90.357 134.142  1.00  0.00           N
ATOM   2858  NH2 ARG A 174      45.721  88.117 134.062  1.00  0.00           N
ATOM   2861  C   ARG A 174      39.031  89.097 136.262  1.00  0.00           C
ATOM   2862  O   ARG A 174      38.551  89.267 137.382  1.00  0.00           O
ATOM   2863  N   ASN A 175      38.451  89.647 135.182  1.00  0.00           N
ATOM   2865  CA  ASN A 175      37.121  90.227 135.212  1.00  0.00           C
ATOM   2867  CB  ASN A 175      36.801  90.957 133.882  1.00  0.00           C
ATOM   2870  CG  ASN A 175      37.491  92.317 133.892  1.00  0.00           C
ATOM   2871  OD1 ASN A 175      36.911  93.297 134.362  1.00  0.00           O
ATOM   2872  ND2 ASN A 175      38.731  92.397 133.342  1.00  0.00           N
ATOM   2875  C   ASN A 175      35.981  89.267 135.572  1.00  0.00           C
ATOM   2876  O   ASN A 175      35.131  89.587 136.392  1.00  0.00           O
ATOM   2877  N   TYR A 176      35.931  88.057 134.992  1.00  0.00           N
ATOM   2879  CA  TYR A 176      34.921  87.057 135.322  1.00  0.00           C
ATOM   2881  CB  TYR A 176      34.911  85.887 134.312  1.00  0.00           C
ATOM   2884  CG  TYR A 176      34.541  86.327 132.912  1.00  0.00           C
ATOM   2885  CD1 TYR A 176      33.951  87.567 132.592  1.00  0.00           C
ATOM   2887  CE1 TYR A 176      33.601  87.857 131.272  1.00  0.00           C
ATOM   2889  CZ  TYR A 176      33.801  86.907 130.262  1.00  0.00           C
ATOM   2890  OH  TYR A 176      33.461  87.217 128.945  1.00  0.00           O
ATOM   2892  CD2 TYR A 176      34.761  85.397 131.882  1.00  0.00           C
ATOM   2894  CE2 TYR A 176      34.371  85.677 130.572  1.00  0.00           C
ATOM   2896  C   TYR A 176      35.001  86.547 136.742  1.00  0.00           C
ATOM   2897  O   TYR A 176      33.981  86.347 137.412  1.00  0.00           O
ATOM   2898  N   GLN A 177      36.221  86.367 137.282  1.00  0.00           N
ATOM   2900  CA  GLN A 177      36.451  86.097 138.682  1.00  0.00           C
ATOM   2902  CB  GLN A 177      37.961  85.807 138.922  1.00  0.00           C
ATOM   2905  CG  GLN A 177      38.401  84.447 138.332  1.00  0.00           C
ATOM   2908  CD  GLN A 177      39.921  84.227 138.372  1.00  0.00           C
ATOM   2909  OE1 GLN A 177      40.741  85.117 138.102  1.00  0.00           O
ATOM   2910  NE2 GLN A 177      40.341  82.977 138.722  1.00  0.00           N
ATOM   2913  C   GLN A 177      35.911  87.157 139.642  1.00  0.00           C
ATOM   2914  O   GLN A 177      35.211  86.817 140.592  1.00  0.00           O
ATOM   2915  N   GLN A 178      36.141  88.457 139.332  1.00  0.00           N
ATOM   2917  CA  GLN A 178      35.491  89.607 139.952  1.00  0.00           C
ATOM   2919  CB  GLN A 178      36.071  90.937 139.372  1.00  0.00           C
ATOM   2922  CG  GLN A 178      37.481  91.307 139.892  1.00  0.00           C
ATOM   2925  CD  GLN A 178      38.041  92.517 139.142  1.00  0.00           C
ATOM   2926  OE1 GLN A 178      37.831  93.677 139.502  1.00  0.00           O
ATOM   2927  NE2 GLN A 178      38.771  92.247 138.022  1.00  0.00           N
ATOM   2930  C   GLN A 178      33.971  89.647 139.832  1.00  0.00           C
ATOM   2931  O   GLN A 178      33.261  90.027 140.772  1.00  0.00           O
ATOM   2932  N   SER A 179      33.411  89.277 138.652  1.00  0.00           N
ATOM   2934  CA  SER A 179      31.981  89.107 138.422  1.00  0.00           C
ATOM   2936  CB  SER A 179      31.601  88.897 136.922  1.00  0.00           C
ATOM   2939  OG  SER A 179      31.831  90.067 136.122  1.00  0.00           O
ATOM   2941  C   SER A 179      31.341  88.027 139.292  1.00  0.00           C
ATOM   2942  O   SER A 179      30.351  88.267 139.972  1.00  0.00           O
ATOM   2943  N   TYR A 180      31.931  86.817 139.352  1.00  0.00           N
ATOM   2945  CA  TYR A 180      31.521  85.737 140.242  1.00  0.00           C
ATOM   2947  CB  TYR A 180      32.331  84.467 139.872  1.00  0.00           C
ATOM   2950  CG  TYR A 180      32.021  83.237 140.702  1.00  0.00           C
ATOM   2951  CD1 TYR A 180      30.841  82.497 140.472  1.00  0.00           C
ATOM   2953  CE1 TYR A 180      30.591  81.327 141.192  1.00  0.00           C
ATOM   2955  CZ  TYR A 180      31.501  80.877 142.152  1.00  0.00           C
ATOM   2956  OH  TYR A 180      31.211  79.727 142.932  1.00  0.00           O
ATOM   2958  CD2 TYR A 180      32.941  82.757 141.652  1.00  0.00           C
ATOM   2960  CE2 TYR A 180      32.681  81.577 142.362  1.00  0.00           C
ATOM   2962  C   TYR A 180      31.601  86.077 141.732  1.00  0.00           C
ATOM   2963  O   TYR A 180      30.691  85.807 142.522  1.00  0.00           O
ATOM   2964  N   ALA A 181      32.671  86.777 142.152  1.00  0.00           N
ATOM   2966  CA  ALA A 181      32.831  87.277 143.502  1.00  0.00           C
ATOM   2968  CB  ALA A 181      34.131  88.097 143.502  1.00  0.00           C
ATOM   2972  C   ALA A 181      31.711  88.197 143.972  1.00  0.00           C
ATOM   2973  O   ALA A 181      31.241  88.117 145.102  1.00  0.00           O
ATOM   2974  N   PHE A 182      31.281  89.117 143.072  1.00  0.00           N
ATOM   2976  CA  PHE A 182      30.181  90.027 143.282  1.00  0.00           C
ATOM   2978  CB  PHE A 182      30.211  91.087 142.152  1.00  0.00           C
ATOM   2981  CG  PHE A 182      29.061  92.037 142.272  1.00  0.00           C
ATOM   2982  CD1 PHE A 182      29.061  93.037 143.272  1.00  0.00           C
ATOM   2984  CE1 PHE A 182      27.951  93.877 143.422  1.00  0.00           C
ATOM   2986  CZ  PHE A 182      26.841  93.717 142.572  1.00  0.00           C
ATOM   2988  CD2 PHE A 182      27.941  91.887 141.442  1.00  0.00           C
ATOM   2990  CE2 PHE A 182      26.831  92.727 141.592  1.00  0.00           C
ATOM   2992  C   PHE A 182      28.831  89.337 143.412  1.00  0.00           C
ATOM   2993  O   PHE A 182      28.051  89.617 144.322  1.00  0.00           O
ATOM   2994  N   VAL A 183      28.541  88.387 142.512  1.00  0.00           N
ATOM   2996  CA  VAL A 183      27.351  87.557 142.602  1.00  0.00           C
ATOM   2998  CB  VAL A 183      27.121  86.727 141.342  1.00  0.00           C
ATOM   3000  CG1 VAL A 183      25.821  85.917 141.472  1.00  0.00           C
ATOM   3004  CG2 VAL A 183      27.001  87.667 140.122  1.00  0.00           C
ATOM   3008  C   VAL A 183      27.321  86.717 143.872  1.00  0.00           C
ATOM   3009  O   VAL A 183      26.291  86.637 144.542  1.00  0.00           O
ATOM   3010  N   GLU A 184      28.451  86.097 144.302  1.00  0.00           N
ATOM   3012  CA  GLU A 184      28.551  85.427 145.592  1.00  0.00           C
ATOM   3014  CB  GLU A 184      29.971  84.807 145.722  1.00  0.00           C
ATOM   3017  CG  GLU A 184      30.331  84.157 147.092  1.00  0.00           C
ATOM   3020  CD  GLU A 184      30.291  82.637 147.102  1.00  0.00           C
ATOM   3021  OE1 GLU A 184      30.931  81.987 146.222  1.00  0.00           O
ATOM   3022  OE2 GLU A 184      29.651  82.067 148.022  1.00  0.00           O
ATOM   3023  C   GLU A 184      28.251  86.347 146.782  1.00  0.00           C
ATOM   3024  O   GLU A 184      27.441  86.027 147.652  1.00  0.00           O
ATOM   3025  N   LYS A 185      28.811  87.567 146.782  1.00  0.00           N
ATOM   3027  CA  LYS A 185      28.441  88.627 147.702  1.00  0.00           C
ATOM   3029  CB  LYS A 185      29.361  89.867 147.582  1.00  0.00           C
ATOM   3032  CG  LYS A 185      30.661  89.727 148.382  1.00  0.00           C
ATOM   3035  CD  LYS A 185      31.691  90.827 148.052  1.00  0.00           C
ATOM   3038  CE  LYS A 185      32.411  90.547 146.722  1.00  0.00           C
ATOM   3041  NZ  LYS A 185      33.451  91.557 146.422  1.00  0.00           N
ATOM   3045  C   LYS A 185      26.971  89.027 147.702  1.00  0.00           C
ATOM   3046  O   LYS A 185      26.361  89.177 148.752  1.00  0.00           O
ATOM   3047  N   GLN A 186      26.301  89.157 146.532  1.00  0.00           N
ATOM   3049  CA  GLN A 186      24.861  89.247 146.502  1.00  0.00           C
ATOM   3051  CB  GLN A 186      24.321  89.487 145.072  1.00  0.00           C
ATOM   3054  CG  GLN A 186      24.621  90.897 144.532  1.00  0.00           C
ATOM   3057  CD  GLN A 186      24.101  90.987 143.102  1.00  0.00           C
ATOM   3058  OE1 GLN A 186      24.631  90.347 142.192  1.00  0.00           O
ATOM   3059  NE2 GLN A 186      23.001  91.757 142.882  1.00  0.00           N
ATOM   3062  C   GLN A 186      24.121  88.087 147.142  1.00  0.00           C
ATOM   3063  O   GLN A 186      23.091  88.287 147.792  1.00  0.00           O
ATOM   3064  N   LEU A 187      24.571  86.827 146.952  1.00  0.00           N
ATOM   3066  CA  LEU A 187      23.871  85.637 147.412  1.00  0.00           C
ATOM   3068  CB  LEU A 187      24.381  84.427 146.622  1.00  0.00           C
ATOM   3071  CG  LEU A 187      23.501  83.157 146.632  1.00  0.00           C
ATOM   3073  CD1 LEU A 187      22.101  83.347 146.032  1.00  0.00           C
ATOM   3077  CD2 LEU A 187      24.211  82.067 145.832  1.00  0.00           C
ATOM   3081  C   LEU A 187      23.941  85.437 148.912  1.00  0.00           C
ATOM   3082  O   LEU A 187      22.941  85.107 149.552  1.00  0.00           O
ATOM   3083  N   LEU A 188      25.071  85.807 149.532  1.00  0.00           N
ATOM   3085  CA  LEU A 188      25.231  85.977 150.962  1.00  0.00           C
ATOM   3087  CB  LEU A 188      26.711  86.307 151.272  1.00  0.00           C
ATOM   3090  CG  LEU A 188      27.621  85.077 151.492  1.00  0.00           C
ATOM   3092  CD1 LEU A 188      27.421  83.967 150.462  1.00  0.00           C
ATOM   3096  CD2 LEU A 188      29.091  85.507 151.472  1.00  0.00           C
ATOM   3100  C   LEU A 188      24.281  87.017 151.562  1.00  0.00           C
ATOM   3101  O   LEU A 188      23.681  86.787 152.602  1.00  0.00           O
ATOM   3102  N   THR A 189      24.071  88.167 150.882  1.00  0.00           N
ATOM   3104  CA  THR A 189      23.081  89.167 151.282  1.00  0.00           C
ATOM   3106  CB  THR A 189      23.331  90.517 150.582  1.00  0.00           C
ATOM   3108  OG1 THR A 189      24.711  90.877 150.612  1.00  0.00           O
ATOM   3110  CG2 THR A 189      22.621  91.667 151.292  1.00  0.00           C
ATOM   3114  C   THR A 189      21.631  88.747 151.002  1.00  0.00           C
ATOM   3115  O   THR A 189      20.691  89.287 151.582  1.00  0.00           O
ATOM   3116  N   GLY A 190      21.391  87.777 150.092  1.00  0.00           N
ATOM   3118  CA  GLY A 190      20.051  87.367 149.632  1.00  0.00           C
ATOM   3121  C   GLY A 190      19.481  88.237 148.522  1.00  0.00           C
ATOM   3122  O   GLY A 190      18.271  88.367 148.322  1.00  0.00           O
ATOM   3123  N   SER A 191      20.381  88.897 147.782  1.00  0.00           N
ATOM   3125  CA  SER A 191      20.091  89.957 146.822  1.00  0.00           C
ATOM   3127  CB  SER A 191      20.951  91.227 147.092  1.00  0.00           C
ATOM   3130  OG  SER A 191      20.471  92.377 146.382  1.00  0.00           O
ATOM   3132  C   SER A 191      20.351  89.497 145.392  1.00  0.00           C
ATOM   3133  O   SER A 191      20.541  90.337 144.512  1.00  0.00           O
ATOM   3134  N   SER A 192      20.341  88.177 145.102  1.00  0.00           N
ATOM   3136  CA  SER A 192      20.231  87.627 143.752  1.00  0.00           C
ATOM   3138  CB  SER A 192      21.381  88.017 142.762  1.00  0.00           C
ATOM   3141  OG  SER A 192      21.211  87.467 141.462  1.00  0.00           O
ATOM   3143  C   SER A 192      19.921  86.117 143.842  1.00  0.00           C
ATOM   3144  O   SER A 192      19.531  85.617 144.902  1.00  0.00           O
ATOM   3145  N   ASN A 193      19.991  85.327 142.742  1.00  0.00           N
ATOM   3147  CA  ASN A 193      19.661  83.907 142.742  1.00  0.00           C
ATOM   3149  CB  ASN A 193      18.401  83.527 141.892  1.00  0.00           C
ATOM   3152  CG  ASN A 193      18.441  84.107 140.492  1.00  0.00           C
ATOM   3153  OD1 ASN A 193      19.301  83.757 139.682  1.00  0.00           O
ATOM   3154  ND2 ASN A 193      17.481  84.997 140.152  1.00  0.00           N
ATOM   3157  C   ASN A 193      20.851  83.057 142.302  1.00  0.00           C
ATOM   3158  O   ASN A 193      21.811  83.507 141.682  1.00  0.00           O
ATOM   3159  N   VAL A 194      20.751  81.757 142.612  1.00  0.00           N
ATOM   3161  CA  VAL A 194      21.691  80.707 142.262  1.00  0.00           C
ATOM   3163  CB  VAL A 194      21.281  79.397 142.942  1.00  0.00           C
ATOM   3165  CG1 VAL A 194      19.951  78.857 142.402  1.00  0.00           C
ATOM   3169  CG2 VAL A 194      22.401  78.357 142.792  1.00  0.00           C
ATOM   3173  C   VAL A 194      21.931  80.527 140.762  1.00  0.00           C
ATOM   3174  O   VAL A 194      23.031  80.217 140.332  1.00  0.00           O
ATOM   3175  N   LEU A 195      20.921  80.777 139.892  1.00  0.00           N
ATOM   3177  CA  LEU A 195      21.161  80.797 138.452  1.00  0.00           C
ATOM   3179  CB  LEU A 195      19.841  80.977 137.662  1.00  0.00           C
ATOM   3182  CG  LEU A 195      20.011  81.197 136.132  1.00  0.00           C
ATOM   3184  CD1 LEU A 195      20.541  79.957 135.412  1.00  0.00           C
ATOM   3188  CD2 LEU A 195      18.711  81.647 135.472  1.00  0.00           C
ATOM   3192  C   LEU A 195      22.181  81.857 138.022  1.00  0.00           C
ATOM   3193  O   LEU A 195      23.091  81.587 137.242  1.00  0.00           O
ATOM   3194  N   ALA A 196      22.081  83.097 138.572  1.00  0.00           N
ATOM   3196  CA  ALA A 196      23.041  84.147 138.272  1.00  0.00           C
ATOM   3198  CB  ALA A 196      22.651  85.427 139.042  1.00  0.00           C
ATOM   3202  C   ALA A 196      24.461  83.767 138.642  1.00  0.00           C
ATOM   3203  O   ALA A 196      25.411  83.937 137.872  1.00  0.00           O
ATOM   3204  N   LEU A 197      24.621  83.157 139.842  1.00  0.00           N
ATOM   3206  CA  LEU A 197      25.891  82.637 140.292  1.00  0.00           C
ATOM   3208  CB  LEU A 197      25.701  82.057 141.702  1.00  0.00           C
ATOM   3211  CG  LEU A 197      26.981  81.487 142.322  1.00  0.00           C
ATOM   3213  CD1 LEU A 197      27.821  82.607 142.942  1.00  0.00           C
ATOM   3217  CD2 LEU A 197      26.611  80.347 143.272  1.00  0.00           C
ATOM   3221  C   LEU A 197      26.491  81.557 139.402  1.00  0.00           C
ATOM   3222  O   LEU A 197      27.681  81.567 139.092  1.00  0.00           O
ATOM   3223  N   GLU A 198      25.681  80.577 138.972  1.00  0.00           N
ATOM   3225  CA  GLU A 198      26.191  79.497 138.172  1.00  0.00           C
ATOM   3227  CB  GLU A 198      25.191  78.327 138.192  1.00  0.00           C
ATOM   3230  CG  GLU A 198      25.711  77.067 137.462  1.00  0.00           C
ATOM   3233  CD  GLU A 198      26.971  76.507 138.112  1.00  0.00           C
ATOM   3234  OE1 GLU A 198      26.901  76.037 139.272  1.00  0.00           O
ATOM   3235  OE2 GLU A 198      28.001  76.387 137.402  1.00  0.00           O
ATOM   3236  C   GLU A 198      26.551  79.927 136.752  1.00  0.00           C
ATOM   3237  O   GLU A 198      27.531  79.477 136.152  1.00  0.00           O
ATOM   3238  N   GLN A 199      25.821  80.907 136.192  1.00  0.00           N
ATOM   3240  CA  GLN A 199      26.191  81.547 134.952  1.00  0.00           C
ATOM   3242  CB  GLN A 199      25.061  82.507 134.532  1.00  0.00           C
ATOM   3245  CG  GLN A 199      23.871  81.707 133.952  1.00  0.00           C
ATOM   3248  CD  GLN A 199      22.621  82.557 133.792  1.00  0.00           C
ATOM   3249  OE1 GLN A 199      22.331  83.487 134.552  1.00  0.00           O
ATOM   3250  NE2 GLN A 199      21.781  82.197 132.792  1.00  0.00           N
ATOM   3253  C   GLN A 199      27.531  82.257 134.952  1.00  0.00           C
ATOM   3254  O   GLN A 199      28.341  82.087 134.042  1.00  0.00           O
ATOM   3255  N   ALA A 200      27.791  83.017 136.042  1.00  0.00           N
ATOM   3257  CA  ALA A 200      29.061  83.607 136.382  1.00  0.00           C
ATOM   3259  CB  ALA A 200      28.901  84.527 137.622  1.00  0.00           C
ATOM   3263  C   ALA A 200      30.171  82.587 136.612  1.00  0.00           C
ATOM   3264  O   ALA A 200      31.321  82.807 136.242  1.00  0.00           O
ATOM   3265  N   ARG A 201      29.881  81.427 137.242  1.00  0.00           N
ATOM   3267  CA  ARG A 201      30.821  80.337 137.392  1.00  0.00           C
ATOM   3269  CB  ARG A 201      30.141  79.237 138.242  1.00  0.00           C
ATOM   3272  CG  ARG A 201      31.031  78.047 138.642  1.00  0.00           C
ATOM   3275  CD  ARG A 201      31.391  78.037 140.122  1.00  0.00           C
ATOM   3278  NE  ARG A 201      32.001  76.707 140.392  1.00  0.00           N
ATOM   3280  CZ  ARG A 201      32.131  76.147 141.592  1.00  0.00           C
ATOM   3281  NH1 ARG A 201      31.951  76.807 142.702  1.00  0.00           N
ATOM   3284  NH2 ARG A 201      32.481  74.887 141.672  1.00  0.00           N
ATOM   3287  C   ARG A 201      31.291  79.727 136.062  1.00  0.00           C
ATOM   3288  O   ARG A 201      32.471  79.517 135.812  1.00  0.00           O
ATOM   3289  N   GLY A 202      30.341  79.447 135.142  1.00  0.00           N
ATOM   3291  CA  GLY A 202      30.621  78.837 133.842  1.00  0.00           C
ATOM   3294  C   GLY A 202      31.521  79.627 132.912  1.00  0.00           C
ATOM   3295  O   GLY A 202      32.331  79.077 132.172  1.00  0.00           O
ATOM   3296  N   VAL A 203      31.411  80.967 132.922  1.00  0.00           N
ATOM   3298  CA  VAL A 203      32.251  81.827 132.102  1.00  0.00           C
ATOM   3300  CB  VAL A 203      31.691  83.227 131.962  1.00  0.00           C
ATOM   3302  CG1 VAL A 203      30.521  83.167 130.972  1.00  0.00           C
ATOM   3306  CG2 VAL A 203      31.271  83.787 133.322  1.00  0.00           C
ATOM   3310  C   VAL A 203      33.681  81.897 132.562  1.00  0.00           C
ATOM   3311  O   VAL A 203      34.591  82.137 131.772  1.00  0.00           O
ATOM   3312  N   ILE A 204      33.941  81.617 133.862  1.00  0.00           N
ATOM   3314  CA  ILE A 204      35.301  81.417 134.332  1.00  0.00           C
ATOM   3316  CB  ILE A 204      35.321  81.297 135.862  1.00  0.00           C
ATOM   3318  CG2 ILE A 204      36.661  80.717 136.382  1.00  0.00           C
ATOM   3322  CG1 ILE A 204      34.991  82.657 136.502  1.00  0.00           C
ATOM   3325  CD  ILE A 204      34.711  82.567 138.012  1.00  0.00           C
ATOM   3329  C   ILE A 204      35.941  80.227 133.652  1.00  0.00           C
ATOM   3330  O   ILE A 204      36.991  80.357 133.032  1.00  0.00           O
ATOM   3331  N   GLU A 205      35.261  79.057 133.672  1.00  0.00           N
ATOM   3333  CA  GLU A 205      35.721  77.817 133.072  1.00  0.00           C
ATOM   3335  CB  GLU A 205      34.781  76.647 133.462  1.00  0.00           C
ATOM   3338  CG  GLU A 205      34.621  76.377 134.992  1.00  0.00           C
ATOM   3341  CD  GLU A 205      35.851  75.897 135.782  1.00  0.00           C
ATOM   3342  OE1 GLU A 205      35.951  74.657 136.032  1.00  0.00           O
ATOM   3343  OE2 GLU A 205      36.621  76.767 136.282  1.00  0.00           O
ATOM   3344  C   GLU A 205      35.871  77.857 131.542  1.00  0.00           C
ATOM   3345  O   GLU A 205      36.821  77.337 130.962  1.00  0.00           O
ATOM   3346  N   SER A 206      34.931  78.507 130.822  1.00  0.00           N
ATOM   3348  CA  SER A 206      35.071  78.687 129.365  1.00  0.00           C
ATOM   3350  CB  SER A 206      33.781  79.157 128.635  1.00  0.00           C
ATOM   3353  OG  SER A 206      33.311  80.447 129.045  1.00  0.00           O
ATOM   3355  C   SER A 206      36.261  79.547 128.945  1.00  0.00           C
ATOM   3356  O   SER A 206      37.011  79.207 128.025  1.00  0.00           O
ATOM   3357  N   THR A 207      36.511  80.667 129.642  1.00  0.00           N
ATOM   3359  CA  THR A 207      37.721  81.457 129.482  1.00  0.00           C
ATOM   3361  CB  THR A 207      37.651  82.807 130.182  1.00  0.00           C
ATOM   3363  OG1 THR A 207      36.551  83.517 129.632  1.00  0.00           O
ATOM   3365  CG2 THR A 207      38.891  83.667 129.902  1.00  0.00           C
ATOM   3369  C   THR A 207      38.991  80.707 129.832  1.00  0.00           C
ATOM   3370  O   THR A 207      40.001  80.827 129.145  1.00  0.00           O
ATOM   3371  N   ARG A 208      38.991  79.847 130.872  1.00  0.00           N
ATOM   3373  CA  ARG A 208      40.101  78.947 131.132  1.00  0.00           C
ATOM   3375  CB  ARG A 208      39.871  78.097 132.412  1.00  0.00           C
ATOM   3378  CG  ARG A 208      39.911  78.887 133.732  1.00  0.00           C
ATOM   3381  CD  ARG A 208      39.691  77.957 134.942  1.00  0.00           C
ATOM   3384  NE  ARG A 208      39.471  78.787 136.172  1.00  0.00           N
ATOM   3386  CZ  ARG A 208      40.461  79.317 136.892  1.00  0.00           C
ATOM   3387  NH1 ARG A 208      41.701  79.367 136.462  1.00  0.00           N
ATOM   3390  NH2 ARG A 208      40.181  79.777 138.092  1.00  0.00           N
ATOM   3393  C   ARG A 208      40.441  78.017 129.962  1.00  0.00           C
ATOM   3394  O   ARG A 208      41.621  77.807 129.662  1.00  0.00           O
ATOM   3395  N   SER A 209      39.421  77.467 129.275  1.00  0.00           N
ATOM   3397  CA  SER A 209      39.601  76.707 128.045  1.00  0.00           C
ATOM   3399  CB  SER A 209      38.261  76.067 127.595  1.00  0.00           C
ATOM   3402  OG  SER A 209      38.501  74.907 126.785  1.00  0.00           O
ATOM   3404  C   SER A 209      40.211  77.507 126.895  1.00  0.00           C
ATOM   3405  O   SER A 209      41.141  77.047 126.235  1.00  0.00           O
ATOM   3406  N   ASP A 210      39.761  78.777 126.655  1.00  0.00           N
ATOM   3408  CA  ASP A 210      40.381  79.647 125.665  1.00  0.00           C
ATOM   3410  CB  ASP A 210      39.651  81.017 125.455  1.00  0.00           C
ATOM   3413  CG  ASP A 210      40.091  81.657 124.125  1.00  0.00           C
ATOM   3414  OD1 ASP A 210      39.871  80.997 123.075  1.00  0.00           O
ATOM   3415  OD2 ASP A 210      40.621  82.787 124.075  1.00  0.00           O
ATOM   3416  C   ASP A 210      41.851  79.917 125.965  1.00  0.00           C
ATOM   3417  O   ASP A 210      42.701  79.837 125.085  1.00  0.00           O
ATOM   3418  N   ILE A 211      42.201  80.177 127.245  1.00  0.00           N
ATOM   3420  CA  ILE A 211      43.561  80.437 127.695  1.00  0.00           C
ATOM   3422  CB  ILE A 211      43.601  80.747 129.195  1.00  0.00           C
ATOM   3424  CG2 ILE A 211      45.021  80.677 129.782  1.00  0.00           C
ATOM   3428  CG1 ILE A 211      42.981  82.137 129.452  1.00  0.00           C
ATOM   3431  CD  ILE A 211      42.691  82.427 130.932  1.00  0.00           C
ATOM   3435  C   ILE A 211      44.491  79.277 127.365  1.00  0.00           C
ATOM   3436  O   ILE A 211      45.571  79.467 126.805  1.00  0.00           O
ATOM   3437  N   ALA A 212      44.041  78.037 127.645  1.00  0.00           N
ATOM   3439  CA  ALA A 212      44.721  76.807 127.285  1.00  0.00           C
ATOM   3441  CB  ALA A 212      43.871  75.657 127.845  1.00  0.00           C
ATOM   3445  C   ALA A 212      44.921  76.617 125.785  1.00  0.00           C
ATOM   3446  O   ALA A 212      45.991  76.247 125.305  1.00  0.00           O
ATOM   3447  N   LYS A 213      43.881  76.917 124.985  1.00  0.00           N
ATOM   3449  CA  LYS A 213      44.031  76.967 123.555  1.00  0.00           C
ATOM   3451  CB  LYS A 213      42.641  77.177 122.925  1.00  0.00           C
ATOM   3454  CG  LYS A 213      42.661  77.317 121.405  1.00  0.00           C
ATOM   3457  CD  LYS A 213      41.261  77.287 120.795  1.00  0.00           C
ATOM   3460  CE  LYS A 213      40.311  78.357 121.335  1.00  0.00           C
ATOM   3463  NZ  LYS A 213      40.921  79.677 121.105  1.00  0.00           N
ATOM   3467  C   LYS A 213      45.041  77.997 123.045  1.00  0.00           C
ATOM   3468  O   LYS A 213      45.961  77.667 122.275  1.00  0.00           O
ATOM   3469  N   ARG A 214      44.971  79.247 123.545  1.00  0.00           N
ATOM   3471  CA  ARG A 214      45.901  80.317 123.235  1.00  0.00           C
ATOM   3473  CB  ARG A 214      45.481  81.687 123.865  1.00  0.00           C
ATOM   3476  CG  ARG A 214      44.101  82.257 123.435  1.00  0.00           C
ATOM   3479  CD  ARG A 214      43.751  82.037 121.965  1.00  0.00           C
ATOM   3482  NE  ARG A 214      42.381  82.577 121.685  1.00  0.00           N
ATOM   3484  CZ  ARG A 214      42.001  82.907 120.455  1.00  0.00           C
ATOM   3485  NH1 ARG A 214      42.691  82.517 119.405  1.00  0.00           N
ATOM   3488  NH2 ARG A 214      40.891  83.587 120.265  1.00  0.00           N
ATOM   3491  C   ARG A 214      47.351  79.987 123.605  1.00  0.00           C
ATOM   3492  O   ARG A 214      48.291  80.267 122.865  1.00  0.00           O
ATOM   3493  N   GLN A 215      47.561  79.317 124.765  1.00  0.00           N
ATOM   3495  CA  GLN A 215      48.851  78.757 125.155  1.00  0.00           C
ATOM   3497  CB  GLN A 215      48.761  78.107 126.565  1.00  0.00           C
ATOM   3500  CG  GLN A 215      48.751  79.167 127.685  1.00  0.00           C
ATOM   3503  CD  GLN A 215      48.501  78.567 129.075  1.00  0.00           C
ATOM   3504  OE1 GLN A 215      47.911  77.487 129.245  1.00  0.00           O
ATOM   3505  NE2 GLN A 215      48.961  79.287 130.122  1.00  0.00           N
ATOM   3508  C   GLN A 215      49.431  77.747 124.175  1.00  0.00           C
ATOM   3509  O   GLN A 215      50.631  77.747 123.875  1.00  0.00           O
ATOM   3510  N   GLY A 216      48.561  76.867 123.625  1.00  0.00           N
ATOM   3512  CA  GLY A 216      48.921  75.927 122.565  1.00  0.00           C
ATOM   3515  C   GLY A 216      49.251  76.597 121.265  1.00  0.00           C
ATOM   3516  O   GLY A 216      50.241  76.267 120.635  1.00  0.00           O
ATOM   3517  N   GLU A 217      48.451  77.597 120.855  1.00  0.00           N
ATOM   3519  CA  GLU A 217      48.601  78.407 119.655  1.00  0.00           C
ATOM   3521  CB  GLU A 217      47.421  79.417 119.565  1.00  0.00           C
ATOM   3524  CG  GLU A 217      46.091  78.737 119.175  1.00  0.00           C
ATOM   3527  CD  GLU A 217      44.841  79.617 119.205  1.00  0.00           C
ATOM   3528  OE1 GLU A 217      44.901  80.797 119.625  1.00  0.00           O
ATOM   3529  OE2 GLU A 217      43.761  79.077 118.855  1.00  0.00           O
ATOM   3530  C   GLU A 217      49.931  79.157 119.605  1.00  0.00           C
ATOM   3531  O   GLU A 217      50.641  79.177 118.605  1.00  0.00           O
ATOM   3532  N   LEU A 218      50.311  79.747 120.745  1.00  0.00           N
ATOM   3534  CA  LEU A 218      51.611  80.337 120.955  1.00  0.00           C
ATOM   3536  CB  LEU A 218      51.631  81.007 122.355  1.00  0.00           C
ATOM   3539  CG  LEU A 218      52.951  81.707 122.745  1.00  0.00           C
ATOM   3541  CD1 LEU A 218      53.311  82.847 121.775  1.00  0.00           C
ATOM   3545  CD2 LEU A 218      52.861  82.237 124.185  1.00  0.00           C
ATOM   3549  C   LEU A 218      52.771  79.347 120.795  1.00  0.00           C
ATOM   3550  O   LEU A 218      53.721  79.617 120.075  1.00  0.00           O
ATOM   3551  N   ALA A 219      52.661  78.147 121.405  1.00  0.00           N
ATOM   3553  CA  ALA A 219      53.621  77.077 121.235  1.00  0.00           C
ATOM   3555  CB  ALA A 219      53.251  75.917 122.185  1.00  0.00           C
ATOM   3559  C   ALA A 219      53.741  76.567 119.805  1.00  0.00           C
ATOM   3560  O   ALA A 219      54.831  76.437 119.255  1.00  0.00           O
ATOM   3561  N   GLN A 220      52.601  76.367 119.105  1.00  0.00           N
ATOM   3563  CA  GLN A 220      52.581  76.057 117.685  1.00  0.00           C
ATOM   3565  CB  GLN A 220      51.121  75.807 117.185  1.00  0.00           C
ATOM   3568  CG  GLN A 220      50.541  74.487 117.745  1.00  0.00           C
ATOM   3571  CD  GLN A 220      49.161  74.147 117.185  1.00  0.00           C
ATOM   3572  OE1 GLN A 220      48.121  74.717 117.525  1.00  0.00           O
ATOM   3573  NE2 GLN A 220      49.101  73.187 116.225  1.00  0.00           N
ATOM   3576  C   GLN A 220      53.261  77.087 116.805  1.00  0.00           C
ATOM   3577  O   GLN A 220      54.081  76.767 115.935  1.00  0.00           O
ATOM   3578  N   ALA A 221      53.001  78.377 117.055  1.00  0.00           N
ATOM   3580  CA  ALA A 221      53.681  79.477 116.435  1.00  0.00           C
ATOM   3582  CB  ALA A 221      53.001  80.747 116.965  1.00  0.00           C
ATOM   3586  C   ALA A 221      55.171  79.547 116.685  1.00  0.00           C
ATOM   3587  O   ALA A 221      55.961  79.677 115.745  1.00  0.00           O
ATOM   3588  N   ASN A 222      55.601  79.377 117.945  1.00  0.00           N
ATOM   3590  CA  ASN A 222      57.001  79.427 118.365  1.00  0.00           C
ATOM   3592  CB  ASN A 222      57.051  79.197 119.895  1.00  0.00           C
ATOM   3595  CG  ASN A 222      56.531  80.437 120.625  1.00  0.00           C
ATOM   3596  OD1 ASN A 222      56.301  81.497 120.035  1.00  0.00           O
ATOM   3597  ND2 ASN A 222      56.341  80.347 121.955  1.00  0.00           N
ATOM   3600  C   ASN A 222      57.851  78.417 117.625  1.00  0.00           C
ATOM   3601  O   ASN A 222      58.901  78.737 117.065  1.00  0.00           O
ATOM   3602  N   ASN A 223      57.341  77.187 117.515  1.00  0.00           N
ATOM   3604  CA  ASN A 223      57.901  76.127 116.695  1.00  0.00           C
ATOM   3606  CB  ASN A 223      56.991  74.887 116.765  1.00  0.00           C
ATOM   3609  CG  ASN A 223      56.871  74.437 118.205  1.00  0.00           C
ATOM   3610  OD1 ASN A 223      57.741  74.667 119.035  1.00  0.00           O
ATOM   3611  ND2 ASN A 223      55.741  73.787 118.535  1.00  0.00           N
ATOM   3614  C   ASN A 223      57.991  76.437 115.215  1.00  0.00           C
ATOM   3615  O   ASN A 223      59.031  76.287 114.565  1.00  0.00           O
ATOM   3616  N   ALA A 224      56.881  76.927 114.635  1.00  0.00           N
ATOM   3618  CA  ALA A 224      56.791  77.297 113.245  1.00  0.00           C
ATOM   3620  CB  ALA A 224      55.341  77.697 112.945  1.00  0.00           C
ATOM   3624  C   ALA A 224      57.751  78.417 112.865  1.00  0.00           C
ATOM   3625  O   ALA A 224      58.381  78.397 111.815  1.00  0.00           O
ATOM   3626  N   LEU A 225      57.881  79.427 113.745  1.00  0.00           N
ATOM   3628  CA  LEU A 225      58.861  80.487 113.615  1.00  0.00           C
ATOM   3630  CB  LEU A 225      58.591  81.537 114.705  1.00  0.00           C
ATOM   3633  CG  LEU A 225      59.351  82.877 114.575  1.00  0.00           C
ATOM   3635  CD1 LEU A 225      59.291  83.477 113.165  1.00  0.00           C
ATOM   3639  CD2 LEU A 225      58.761  83.867 115.585  1.00  0.00           C
ATOM   3643  C   LEU A 225      60.301  80.017 113.645  1.00  0.00           C
ATOM   3644  O   LEU A 225      61.041  80.307 112.715  1.00  0.00           O
ATOM   3645  N   GLN A 226      60.681  79.167 114.625  1.00  0.00           N
ATOM   3647  CA  GLN A 226      62.001  78.527 114.685  1.00  0.00           C
ATOM   3649  CB  GLN A 226      62.171  77.667 115.965  1.00  0.00           C
ATOM   3652  CG  GLN A 226      62.251  78.557 117.225  1.00  0.00           C
ATOM   3655  CD  GLN A 226      62.511  77.797 118.525  1.00  0.00           C
ATOM   3656  OE1 GLN A 226      61.961  76.737 118.825  1.00  0.00           O
ATOM   3657  NE2 GLN A 226      63.351  78.397 119.395  1.00  0.00           N
ATOM   3660  C   GLN A 226      62.351  77.677 113.475  1.00  0.00           C
ATOM   3661  O   GLN A 226      63.471  77.687 112.975  1.00  0.00           O
ATOM   3662  N   LEU A 227      61.361  76.937 112.935  1.00  0.00           N
ATOM   3664  CA  LEU A 227      61.531  76.197 111.705  1.00  0.00           C
ATOM   3666  CB  LEU A 227      60.231  75.397 111.425  1.00  0.00           C
ATOM   3669  CG  LEU A 227      60.251  74.507 110.155  1.00  0.00           C
ATOM   3671  CD1 LEU A 227      61.361  73.447 110.265  1.00  0.00           C
ATOM   3675  CD2 LEU A 227      58.861  73.887 109.955  1.00  0.00           C
ATOM   3679  C   LEU A 227      61.861  77.047 110.485  1.00  0.00           C
ATOM   3680  O   LEU A 227      62.801  76.747 109.745  1.00  0.00           O
ATOM   3681  N   LEU A 228      61.141  78.167 110.275  1.00  0.00           N
ATOM   3683  CA  LEU A 228      61.501  79.167 109.285  1.00  0.00           C
ATOM   3685  CB  LEU A 228      60.441  80.297 109.235  1.00  0.00           C
ATOM   3688  CG  LEU A 228      59.171  79.927 108.445  1.00  0.00           C
ATOM   3690  CD1 LEU A 228      58.091  80.977 108.725  1.00  0.00           C
ATOM   3694  CD2 LEU A 228      59.441  79.847 106.935  1.00  0.00           C
ATOM   3698  C   LEU A 228      62.861  79.817 109.475  1.00  0.00           C
ATOM   3699  O   LEU A 228      63.611  79.987 108.515  1.00  0.00           O
ATOM   3700  N   LEU A 229      63.221  80.187 110.715  1.00  0.00           N
ATOM   3702  CA  LEU A 229      64.561  80.697 110.995  1.00  0.00           C
ATOM   3704  CB  LEU A 229      64.731  81.107 112.475  1.00  0.00           C
ATOM   3707  CG  LEU A 229      63.791  82.217 112.975  1.00  0.00           C
ATOM   3709  CD1 LEU A 229      64.031  82.397 114.475  1.00  0.00           C
ATOM   3713  CD2 LEU A 229      63.971  83.547 112.245  1.00  0.00           C
ATOM   3717  C   LEU A 229      65.661  79.687 110.675  1.00  0.00           C
ATOM   3718  O   LEU A 229      66.701  80.007 110.085  1.00  0.00           O
ATOM   3719  N   GLY A 230      65.451  78.407 111.055  1.00  0.00           N
ATOM   3721  CA  GLY A 230      66.481  77.387 111.025  1.00  0.00           C
ATOM   3724  C   GLY A 230      67.381  77.507 112.225  1.00  0.00           C
ATOM   3725  O   GLY A 230      68.491  76.997 112.225  1.00  0.00           O
ATOM   3726  N   SER A 231      66.891  78.207 113.275  1.00  0.00           N
ATOM   3728  CA  SER A 231      67.631  78.527 114.475  1.00  0.00           C
ATOM   3730  CB  SER A 231      68.491  79.847 114.395  1.00  0.00           C
ATOM   3733  OG  SER A 231      67.781  81.017 113.975  1.00  0.00           O
ATOM   3735  C   SER A 231      66.721  78.497 115.685  1.00  0.00           C
ATOM   3736  O   SER A 231      65.501  78.607 115.595  1.00  0.00           O
ATOM   3737  N   TYR A 232      67.311  78.207 116.865  1.00  0.00           N
ATOM   3739  CA  TYR A 232      66.571  77.747 118.025  1.00  0.00           C
ATOM   3741  CB  TYR A 232      66.651  76.197 118.225  1.00  0.00           C
ATOM   3744  CG  TYR A 232      66.101  75.467 117.035  1.00  0.00           C
ATOM   3745  CD1 TYR A 232      66.931  75.147 115.945  1.00  0.00           C
ATOM   3747  CE1 TYR A 232      66.401  74.527 114.805  1.00  0.00           C
ATOM   3749  CZ  TYR A 232      65.051  74.177 114.765  1.00  0.00           C
ATOM   3750  OH  TYR A 232      64.521  73.587 113.605  1.00  0.00           O
ATOM   3752  CD2 TYR A 232      64.751  75.087 116.995  1.00  0.00           C
ATOM   3754  CE2 TYR A 232      64.221  74.427 115.875  1.00  0.00           C
ATOM   3756  C   TYR A 232      67.071  78.457 119.265  1.00  0.00           C
ATOM   3757  O   TYR A 232      67.141  77.907 120.355  1.00  0.00           O
ATOM   3758  N   GLY A 233      67.451  79.747 119.125  1.00  0.00           N
ATOM   3760  CA  GLY A 233      67.761  80.617 120.275  1.00  0.00           C
ATOM   3763  C   GLY A 233      66.561  80.907 121.155  1.00  0.00           C
ATOM   3764  O   GLY A 233      65.501  80.297 121.025  1.00  0.00           O
ATOM   3765  N   LYS A 234      66.661  81.907 122.055  1.00  0.00           N
ATOM   3767  CA  LYS A 234      65.451  82.497 122.625  1.00  0.00           C
ATOM   3769  CB  LYS A 234      65.691  83.467 123.825  1.00  0.00           C
ATOM   3772  CG  LYS A 234      65.741  82.777 125.205  1.00  0.00           C
ATOM   3775  CD  LYS A 234      65.061  83.597 126.325  1.00  0.00           C
ATOM   3778  CE  LYS A 234      63.531  83.697 126.245  1.00  0.00           C
ATOM   3781  NZ  LYS A 234      62.981  84.207 127.535  1.00  0.00           N
ATOM   3785  C   LYS A 234      64.521  83.107 121.585  1.00  0.00           C
ATOM   3786  O   LYS A 234      64.931  83.477 120.485  1.00  0.00           O
ATOM   3787  N   LEU A 235      63.221  83.157 121.875  1.00  0.00           N
ATOM   3789  CA  LEU A 235      62.221  83.707 120.995  1.00  0.00           C
ATOM   3791  CB  LEU A 235      60.991  82.777 121.035  1.00  0.00           C
ATOM   3794  CG  LEU A 235      61.161  81.507 120.185  1.00  0.00           C
ATOM   3796  CD1 LEU A 235      60.261  80.397 120.725  1.00  0.00           C
ATOM   3800  CD2 LEU A 235      60.831  81.817 118.715  1.00  0.00           C
ATOM   3804  C   LEU A 235      61.861  85.117 121.415  1.00  0.00           C
ATOM   3805  O   LEU A 235      62.091  85.467 122.575  1.00  0.00           O
ATOM   3806  N   PRO A 236      61.311  85.977 120.545  1.00  0.00           N
ATOM   3807  CD  PRO A 236      61.121  85.707 119.125  1.00  0.00           C
ATOM   3810  CA  PRO A 236      60.631  87.207 120.915  1.00  0.00           C
ATOM   3812  CB  PRO A 236      59.901  87.687 119.655  1.00  0.00           C
ATOM   3815  CG  PRO A 236      60.661  87.027 118.515  1.00  0.00           C
ATOM   3818  C   PRO A 236      59.671  87.087 122.075  1.00  0.00           C
ATOM   3819  O   PRO A 236      58.941  86.097 122.195  1.00  0.00           O
ATOM   3820  N   GLN A 237      59.661  88.097 122.925  1.00  0.00           N
ATOM   3822  CA  GLN A 237      58.721  88.267 123.995  1.00  0.00           C
ATOM   3824  CB  GLN A 237      59.411  88.997 125.165  1.00  0.00           C
ATOM   3827  CG  GLN A 237      60.521  88.137 125.805  1.00  0.00           C
ATOM   3830  CD  GLN A 237      61.401  89.057 126.615  1.00  0.00           C
ATOM   3831  OE1 GLN A 237      62.231  89.737 126.015  1.00  0.00           O
ATOM   3832  NE2 GLN A 237      61.191  89.137 127.945  1.00  0.00           N
ATOM   3835  C   GLN A 237      57.551  89.077 123.505  1.00  0.00           C
ATOM   3836  O   GLN A 237      57.641  89.737 122.455  1.00  0.00           O
ATOM   3837  N   ALA A 238      56.421  89.057 124.225  1.00  0.00           N
ATOM   3839  CA  ALA A 238      55.291  89.887 123.885  1.00  0.00           C
ATOM   3841  CB  ALA A 238      54.111  89.617 124.835  1.00  0.00           C
ATOM   3845  C   ALA A 238      55.611  91.387 123.865  1.00  0.00           C
ATOM   3846  O   ALA A 238      56.271  91.907 124.765  1.00  0.00           O
ATOM   3847  N   GLN A 239      55.111  92.087 122.835  1.00  0.00           N
ATOM   3849  CA  GLN A 239      55.331  93.507 122.675  1.00  0.00           C
ATOM   3851  CB  GLN A 239      56.591  93.907 121.845  1.00  0.00           C
ATOM   3854  CG  GLN A 239      56.521  93.807 120.295  1.00  0.00           C
ATOM   3857  CD  GLN A 239      57.641  94.637 119.645  1.00  0.00           C
ATOM   3858  OE1 GLN A 239      57.671  95.857 119.775  1.00  0.00           O
ATOM   3859  NE2 GLN A 239      58.571  93.997 118.935  1.00  0.00           N
ATOM   3862  C   GLN A 239      54.121  94.047 121.975  1.00  0.00           C
ATOM   3863  O   GLN A 239      53.421  93.337 121.245  1.00  0.00           O
ATOM   3864  N   THR A 240      53.881  95.347 122.185  1.00  0.00           N
ATOM   3866  CA  THR A 240      52.871  96.127 121.505  1.00  0.00           C
ATOM   3868  CB  THR A 240      52.711  97.537 122.075  1.00  0.00           C
ATOM   3870  OG1 THR A 240      51.661  98.277 121.445  1.00  0.00           O
ATOM   3872  CG2 THR A 240      54.011  98.347 121.945  1.00  0.00           C
ATOM   3876  C   THR A 240      53.091  96.157 120.005  1.00  0.00           C
ATOM   3877  O   THR A 240      54.191  96.397 119.505  1.00  0.00           O
ATOM   3878  N   VAL A 241      52.021  95.887 119.245  1.00  0.00           N
ATOM   3880  CA  VAL A 241      52.061  95.737 117.805  1.00  0.00           C
ATOM   3882  CB  VAL A 241      52.291  94.277 117.385  1.00  0.00           C
ATOM   3884  CG1 VAL A 241      51.271  93.757 116.345  1.00  0.00           C
ATOM   3888  CG2 VAL A 241      53.741  94.127 116.885  1.00  0.00           C
ATOM   3892  C   VAL A 241      50.791  96.357 117.265  1.00  0.00           C
ATOM   3893  O   VAL A 241      49.691  96.087 117.765  1.00  0.00           O
ATOM   3894  N   ASN A 242      50.891  97.247 116.245  1.00  0.00           N
ATOM   3896  CA  ASN A 242      49.741  97.957 115.735  1.00  0.00           C
ATOM   3898  CB  ASN A 242      49.511  99.267 116.565  1.00  0.00           C
ATOM   3901  CG  ASN A 242      50.711 100.217 116.515  1.00  0.00           C
ATOM   3902  OD1 ASN A 242      51.511 100.237 115.575  1.00  0.00           O
ATOM   3903  ND2 ASN A 242      50.881 101.037 117.575  1.00  0.00           N
ATOM   3906  C   ASN A 242      49.881  98.187 114.225  1.00  0.00           C
ATOM   3907  O   ASN A 242      50.591  97.467 113.525  1.00  0.00           O
ATOM   3908  N   SER A 243      49.181  99.187 113.645  1.00  0.00           N
ATOM   3910  CA  SER A 243      49.271  99.477 112.225  1.00  0.00           C
ATOM   3912  CB  SER A 243      48.051 100.237 111.635  1.00  0.00           C
ATOM   3915  OG  SER A 243      47.541 101.227 112.525  1.00  0.00           O
ATOM   3917  C   SER A 243      50.541 100.177 111.785  1.00  0.00           C
ATOM   3918  O   SER A 243      50.851 100.177 110.595  1.00  0.00           O
ATOM   3919  N   ASP A 244      51.311 100.757 112.725  1.00  0.00           N
ATOM   3921  CA  ASP A 244      52.551 101.467 112.435  1.00  0.00           C
ATOM   3923  CB  ASP A 244      52.721 102.677 113.405  1.00  0.00           C
ATOM   3926  CG  ASP A 244      51.741 103.807 113.185  1.00  0.00           C
ATOM   3927  OD1 ASP A 244      51.021 103.857 112.155  1.00  0.00           O
ATOM   3928  OD2 ASP A 244      51.771 104.757 114.015  1.00  0.00           O
ATOM   3929  C   ASP A 244      53.781 100.567 112.575  1.00  0.00           C
ATOM   3930  O   ASP A 244      54.911 101.017 112.395  1.00  0.00           O
ATOM   3931  N   SER A 245      53.621  99.257 112.835  1.00  0.00           N
ATOM   3933  CA  SER A 245      54.701  98.267 112.765  1.00  0.00           C
ATOM   3935  CB  SER A 245      54.241  96.877 113.245  1.00  0.00           C
ATOM   3938  OG  SER A 245      53.691  96.887 114.555  1.00  0.00           O
ATOM   3940  C   SER A 245      55.181  97.987 111.345  1.00  0.00           C
ATOM   3941  O   SER A 245      56.291  97.487 111.115  1.00  0.00           O
ATOM   3942  N   LEU A 246      54.331  98.297 110.355  1.00  0.00           N
ATOM   3944  CA  LEU A 246      54.581  98.137 108.945  1.00  0.00           C
ATOM   3946  CB  LEU A 246      53.551  97.207 108.235  1.00  0.00           C
ATOM   3949  CG  LEU A 246      53.771  95.687 108.355  1.00  0.00           C
ATOM   3951  CD1 LEU A 246      54.111  95.187 109.765  1.00  0.00           C
ATOM   3955  CD2 LEU A 246      52.501  94.967 107.885  1.00  0.00           C
ATOM   3959  C   LEU A 246      54.391  99.517 108.385  1.00  0.00           C
ATOM   3960  O   LEU A 246      53.491 100.247 108.805  1.00  0.00           O
ATOM   3961  N   GLN A 247      55.211  99.947 107.425  1.00  0.00           N
ATOM   3963  CA  GLN A 247      55.081 101.277 106.885  1.00  0.00           C
ATOM   3965  CB  GLN A 247      56.351 101.677 106.105  1.00  0.00           C
ATOM   3968  CG  GLN A 247      56.361 103.157 105.675  1.00  0.00           C
ATOM   3971  CD  GLN A 247      57.701 103.567 105.095  1.00  0.00           C
ATOM   3972  OE1 GLN A 247      58.581 104.087 105.785  1.00  0.00           O
ATOM   3973  NE2 GLN A 247      57.871 103.397 103.775  1.00  0.00           N
ATOM   3976  C   GLN A 247      53.821 101.457 106.045  1.00  0.00           C
ATOM   3977  O   GLN A 247      53.331 102.587 105.945  1.00  0.00           O
ATOM   3978  N   SER A 248      53.261 100.367 105.455  1.00  0.00           N
ATOM   3980  CA  SER A 248      52.031 100.417 104.665  1.00  0.00           C
ATOM   3982  CB  SER A 248      50.791 100.977 105.465  1.00  0.00           C
ATOM   3985  OG  SER A 248      49.741 101.517 104.675  1.00  0.00           O
ATOM   3987  C   SER A 248      52.281 100.987 103.275  1.00  0.00           C
ATOM   3988  O   SER A 248      52.771 102.097 103.085  1.00  0.00           O
ATOM   3989  N   VAL A 249      52.081 100.197 102.195  1.00  0.00           N
ATOM   3991  CA  VAL A 249      52.461 100.647 100.855  1.00  0.00           C
ATOM   3993  CB  VAL A 249      52.691  99.507  99.855  1.00  0.00           C
ATOM   3995  CG1 VAL A 249      53.941  98.707 100.255  1.00  0.00           C
ATOM   3999  CG2 VAL A 249      51.481  98.567  99.745  1.00  0.00           C
ATOM   4003  C   VAL A 249      51.521 101.707 100.265  1.00  0.00           C
ATOM   4004  O   VAL A 249      50.321 101.477 100.085  1.00  0.00           O
ATOM   4005  N   LYS A 250      52.051 102.897  99.935  1.00  0.00           N
ATOM   4007  CA  LYS A 250      51.281 103.927  99.275  1.00  0.00           C
ATOM   4009  CB  LYS A 250      51.691 105.347  99.735  1.00  0.00           C
ATOM   4012  CG  LYS A 250      51.501 105.537 101.245  1.00  0.00           C
ATOM   4015  CD  LYS A 250      51.681 106.997 101.645  1.00  0.00           C
ATOM   4018  CE  LYS A 250      51.601 107.187 103.165  1.00  0.00           C
ATOM   4021  NZ  LYS A 250      51.781 108.617 103.465  1.00  0.00           N
ATOM   4025  C   LYS A 250      51.421 103.817  97.775  1.00  0.00           C
ATOM   4026  O   LYS A 250      52.531 103.767  97.245  1.00  0.00           O
ATOM   4027  N   LEU A 251      50.301 103.737  97.055  1.00  0.00           N
ATOM   4029  CA  LEU A 251      50.311 103.397  95.645  1.00  0.00           C
ATOM   4031  CB  LEU A 251      49.481 102.117  95.395  1.00  0.00           C
ATOM   4034  CG  LEU A 251      49.881 100.917  96.285  1.00  0.00           C
ATOM   4036  CD1 LEU A 251      48.961  99.727  96.035  1.00  0.00           C
ATOM   4040  CD2 LEU A 251      51.331 100.487  96.065  1.00  0.00           C
ATOM   4044  C   LEU A 251      49.711 104.557  94.855  1.00  0.00           C
ATOM   4045  O   LEU A 251      48.681 105.077  95.315  1.00  0.00           O
ATOM   4046  N   PRO A 252      50.261 105.007  93.715  1.00  0.00           N
ATOM   4047  CD  PRO A 252      51.541 104.517  93.195  1.00  0.00           C
ATOM   4050  CA  PRO A 252      49.551 105.807  92.715  1.00  0.00           C
ATOM   4052  CB  PRO A 252      50.461 105.797  91.475  1.00  0.00           C
ATOM   4055  CG  PRO A 252      51.841 105.427  92.005  1.00  0.00           C
ATOM   4058  C   PRO A 252      48.161 105.297  92.395  1.00  0.00           C
ATOM   4059  O   PRO A 252      47.931 104.077  92.375  1.00  0.00           O
ATOM   4060  N   ALA A 253      47.191 106.177  92.115  1.00  0.00           N
ATOM   4062  CA  ALA A 253      45.861 105.747  91.735  1.00  0.00           C
ATOM   4064  CB  ALA A 253      44.951 106.967  91.535  1.00  0.00           C
ATOM   4068  C   ALA A 253      45.851 104.947  90.445  1.00  0.00           C
ATOM   4069  O   ALA A 253      45.221 103.897  90.345  1.00  0.00           O
ATOM   4070  N   GLY A 254      46.591 105.437  89.435  1.00  0.00           N
ATOM   4072  CA  GLY A 254      46.741 104.767  88.155  1.00  0.00           C
ATOM   4075  C   GLY A 254      47.981 103.937  88.125  1.00  0.00           C
ATOM   4076  O   GLY A 254      48.701 103.977  87.145  1.00  0.00           O
ATOM   4077  N   LEU A 255      48.241 103.147  89.185  1.00  0.00           N
ATOM   4079  CA  LEU A 255      49.331 102.187  89.195  1.00  0.00           C
ATOM   4081  CB  LEU A 255      49.511 101.477  90.565  1.00  0.00           C
ATOM   4084  CG  LEU A 255      50.651 100.437  90.625  1.00  0.00           C
ATOM   4086  CD1 LEU A 255      52.011 101.067  90.275  1.00  0.00           C
ATOM   4090  CD2 LEU A 255      50.741  99.767  91.995  1.00  0.00           C
ATOM   4094  C   LEU A 255      49.211 101.147  88.085  1.00  0.00           C
ATOM   4095  O   LEU A 255      48.261 100.367  88.025  1.00  0.00           O
ATOM   4096  N   SER A 256      50.191 101.177  87.165  1.00  0.00           N
ATOM   4098  CA  SER A 256      50.421 100.217  86.105  1.00  0.00           C
ATOM   4100  CB  SER A 256      51.571 100.717  85.205  1.00  0.00           C
ATOM   4103  OG  SER A 256      51.881  99.857  84.105  1.00  0.00           O
ATOM   4105  C   SER A 256      50.741  98.797  86.565  1.00  0.00           C
ATOM   4106  O   SER A 256      51.441  98.597  87.555  1.00  0.00           O
ATOM   4107  N   SER A 257      50.281  97.787  85.805  1.00  0.00           N
ATOM   4109  CA  SER A 257      50.501  96.377  86.075  1.00  0.00           C
ATOM   4111  CB  SER A 257      49.441  95.487  85.395  1.00  0.00           C
ATOM   4114  OG  SER A 257      48.131  95.967  85.675  1.00  0.00           O
ATOM   4116  C   SER A 257      51.821  95.917  85.495  1.00  0.00           C
ATOM   4117  O   SER A 257      52.211  94.767  85.595  1.00  0.00           O
ATOM   4118  N   GLN A 258      52.571  96.857  84.895  1.00  0.00           N
ATOM   4120  CA  GLN A 258      53.901  96.647  84.415  1.00  0.00           C
ATOM   4122  CB  GLN A 258      54.381  97.937  83.705  1.00  0.00           C
ATOM   4125  CG  GLN A 258      55.351  97.697  82.535  1.00  0.00           C
ATOM   4128  CD  GLN A 258      54.661  96.967  81.385  1.00  0.00           C
ATOM   4129  OE1 GLN A 258      53.581  96.387  81.475  1.00  0.00           O
ATOM   4130  NE2 GLN A 258      55.351  96.967  80.225  1.00  0.00           N
ATOM   4133  C   GLN A 258      54.841  96.287  85.535  1.00  0.00           C
ATOM   4134  O   GLN A 258      55.741  95.487  85.335  1.00  0.00           O
ATOM   4135  N   ILE A 259      54.601  96.817  86.765  1.00  0.00           N
ATOM   4137  CA  ILE A 259      55.301  96.537  88.015  1.00  0.00           C
ATOM   4139  CB  ILE A 259      54.591  97.207  89.195  1.00  0.00           C
ATOM   4141  CG2 ILE A 259      53.221  96.557  89.495  1.00  0.00           C
ATOM   4145  CG1 ILE A 259      55.451  97.267  90.485  1.00  0.00           C
ATOM   4148  CD  ILE A 259      56.651  98.227  90.365  1.00  0.00           C
ATOM   4152  C   ILE A 259      55.521  95.047  88.285  1.00  0.00           C
ATOM   4153  O   ILE A 259      56.561  94.627  88.795  1.00  0.00           O
ATOM   4154  N   LEU A 260      54.581  94.197  87.835  1.00  0.00           N
ATOM   4156  CA  LEU A 260      54.641  92.747  87.895  1.00  0.00           C
ATOM   4158  CB  LEU A 260      53.361  92.157  87.245  1.00  0.00           C
ATOM   4161  CG  LEU A 260      52.031  92.657  87.875  1.00  0.00           C
ATOM   4163  CD1 LEU A 260      50.821  91.987  87.205  1.00  0.00           C
ATOM   4167  CD2 LEU A 260      52.001  92.387  89.375  1.00  0.00           C
ATOM   4171  C   LEU A 260      55.871  92.147  87.225  1.00  0.00           C
ATOM   4172  O   LEU A 260      56.431  91.157  87.665  1.00  0.00           O
ATOM   4173  N   LEU A 261      56.351  92.787  86.145  1.00  0.00           N
ATOM   4175  CA  LEU A 261      57.501  92.367  85.365  1.00  0.00           C
ATOM   4177  CB  LEU A 261      57.501  93.057  83.975  1.00  0.00           C
ATOM   4180  CG  LEU A 261      56.161  93.017  83.195  1.00  0.00           C
ATOM   4182  CD1 LEU A 261      56.341  93.687  81.825  1.00  0.00           C
ATOM   4186  CD2 LEU A 261      55.571  91.607  83.025  1.00  0.00           C
ATOM   4190  C   LEU A 261      58.851  92.597  86.085  1.00  0.00           C
ATOM   4191  O   LEU A 261      59.891  92.117  85.645  1.00  0.00           O
ATOM   4192  N   GLN A 262      58.841  93.327  87.235  1.00  0.00           N
ATOM   4194  CA  GLN A 262      59.991  93.507  88.115  1.00  0.00           C
ATOM   4196  CB  GLN A 262      59.971  94.857  88.895  1.00  0.00           C
ATOM   4199  CG  GLN A 262      60.381  96.177  88.195  1.00  0.00           C
ATOM   4202  CD  GLN A 262      61.461  95.977  87.145  1.00  0.00           C
ATOM   4203  OE1 GLN A 262      62.641  95.777  87.475  1.00  0.00           O
ATOM   4204  NE2 GLN A 262      61.061  96.017  85.865  1.00  0.00           N
ATOM   4207  C   GLN A 262      60.091  92.417  89.165  1.00  0.00           C
ATOM   4208  O   GLN A 262      61.111  92.287  89.855  1.00  0.00           O
ATOM   4209  N   ARG A 263      59.041  91.597  89.315  1.00  0.00           N
ATOM   4211  CA  ARG A 263      59.091  90.437  90.165  1.00  0.00           C
ATOM   4213  CB  ARG A 263      57.781  89.637  90.165  1.00  0.00           C
ATOM   4216  CG  ARG A 263      56.481  90.197  90.765  1.00  0.00           C
ATOM   4219  CD  ARG A 263      55.481  89.037  90.705  1.00  0.00           C
ATOM   4222  NE  ARG A 263      54.301  89.267  91.575  1.00  0.00           N
ATOM   4224  CZ  ARG A 263      53.731  88.267  92.245  1.00  0.00           C
ATOM   4225  NH1 ARG A 263      54.081  87.007  92.115  1.00  0.00           N
ATOM   4228  NH2 ARG A 263      52.741  88.557  93.055  1.00  0.00           N
ATOM   4231  C   ARG A 263      60.141  89.407  89.725  1.00  0.00           C
ATOM   4232  O   ARG A 263      60.341  89.237  88.515  1.00  0.00           O
ATOM   4233  N   PRO A 264      60.761  88.627  90.605  1.00  0.00           N
ATOM   4234  CD  PRO A 264      60.971  89.017  92.005  1.00  0.00           C
ATOM   4237  CA  PRO A 264      61.721  87.627  90.165  1.00  0.00           C
ATOM   4239  CB  PRO A 264      62.381  87.127  91.455  1.00  0.00           C
ATOM   4242  CG  PRO A 264      62.241  88.287  92.435  1.00  0.00           C
ATOM   4245  C   PRO A 264      61.081  86.467  89.425  1.00  0.00           C
ATOM   4246  O   PRO A 264      61.651  86.007  88.445  1.00  0.00           O
ATOM   4247  N   ASP A 265      59.911  85.957  89.835  1.00  0.00           N
ATOM   4249  CA  ASP A 265      59.251  84.847  89.175  1.00  0.00           C
ATOM   4251  CB  ASP A 265      58.021  84.417  89.995  1.00  0.00           C
ATOM   4254  CG  ASP A 265      56.961  85.487  90.175  1.00  0.00           C
ATOM   4255  OD1 ASP A 265      57.191  86.657  89.795  1.00  0.00           O
ATOM   4256  OD2 ASP A 265      55.891  85.137  90.725  1.00  0.00           O
ATOM   4257  C   ASP A 265      58.851  85.107  87.705  1.00  0.00           C
ATOM   4258  O   ASP A 265      58.981  84.257  86.825  1.00  0.00           O
ATOM   4259  N   ILE A 266      58.351  86.317  87.405  1.00  0.00           N
ATOM   4261  CA  ILE A 266      58.121  86.787  86.055  1.00  0.00           C
ATOM   4263  CB  ILE A 266      57.381  88.127  85.995  1.00  0.00           C
ATOM   4265  CG2 ILE A 266      57.011  88.447  84.535  1.00  0.00           C
ATOM   4269  CG1 ILE A 266      56.121  88.187  86.895  1.00  0.00           C
ATOM   4272  CD  ILE A 266      55.151  87.007  86.815  1.00  0.00           C
ATOM   4276  C   ILE A 266      59.411  86.837  85.245  1.00  0.00           C
ATOM   4277  O   ILE A 266      59.421  86.377  84.095  1.00  0.00           O
ATOM   4278  N   MET A 267      60.521  87.327  85.835  1.00  0.00           N
ATOM   4280  CA  MET A 267      61.861  87.227  85.265  1.00  0.00           C
ATOM   4282  CB  MET A 267      62.911  88.037  86.075  1.00  0.00           C
ATOM   4285  CG  MET A 267      62.711  89.567  86.025  1.00  0.00           C
ATOM   4288  SD  MET A 267      63.981  90.457  86.975  1.00  0.00           S
ATOM   4289  CE  MET A 267      63.411  92.107  86.525  1.00  0.00           C
ATOM   4293  C   MET A 267      62.351  85.797  85.055  1.00  0.00           C
ATOM   4294  O   MET A 267      62.841  85.447  83.985  1.00  0.00           O
ATOM   4295  N   GLU A 268      62.131  84.887  86.025  1.00  0.00           N
ATOM   4297  CA  GLU A 268      62.421  83.467  85.895  1.00  0.00           C
ATOM   4299  CB  GLU A 268      62.031  82.687  87.195  1.00  0.00           C
ATOM   4302  CG  GLU A 268      62.071  81.137  87.115  1.00  0.00           C
ATOM   4305  CD  GLU A 268      61.481  80.407  88.325  1.00  0.00           C
ATOM   4306  OE1 GLU A 268      60.841  81.037  89.205  1.00  0.00           O
ATOM   4307  OE2 GLU A 268      61.651  79.157  88.375  1.00  0.00           O
ATOM   4308  C   GLU A 268      61.711  82.847  84.705  1.00  0.00           C
ATOM   4309  O   GLU A 268      62.301  82.137  83.885  1.00  0.00           O
ATOM   4310  N   ALA A 269      60.421  83.187  84.525  1.00  0.00           N
ATOM   4312  CA  ALA A 269      59.671  82.877  83.335  1.00  0.00           C
ATOM   4314  CB  ALA A 269      58.181  83.207  83.565  1.00  0.00           C
ATOM   4318  C   ALA A 269      60.181  83.507  82.015  1.00  0.00           C
ATOM   4319  O   ALA A 269      60.131  82.857  80.975  1.00  0.00           O
ATOM   4320  N   GLU A 270      60.651  84.777  82.035  1.00  0.00           N
ATOM   4322  CA  GLU A 270      61.311  85.457  80.915  1.00  0.00           C
ATOM   4324  CB  GLU A 270      61.531  86.977  81.215  1.00  0.00           C
ATOM   4327  CG  GLU A 270      62.311  87.787  80.135  1.00  0.00           C
ATOM   4330  CD  GLU A 270      61.941  89.267  80.085  1.00  0.00           C
ATOM   4331  OE1 GLU A 270      61.941  89.947  81.145  1.00  0.00           O
ATOM   4332  OE2 GLU A 270      61.621  89.777  78.975  1.00  0.00           O
ATOM   4333  C   GLU A 270      62.601  84.777  80.475  1.00  0.00           C
ATOM   4334  O   GLU A 270      62.791  84.477  79.305  1.00  0.00           O
ATOM   4335  N   HIS A 271      63.491  84.427  81.425  1.00  0.00           N
ATOM   4337  CA  HIS A 271      64.681  83.637  81.145  1.00  0.00           C
ATOM   4339  CB  HIS A 271      65.641  83.607  82.345  1.00  0.00           C
ATOM   4342  ND1 HIS A 271      66.131  85.357  84.025  1.00  0.00           N
ATOM   4343  CG  HIS A 271      66.191  84.957  82.715  1.00  0.00           C
ATOM   4344  CE1 HIS A 271      66.851  86.457  84.105  1.00  0.00           C
ATOM   4346  NE2 HIS A 271      67.391  86.787  82.905  1.00  0.00           N
ATOM   4348  CD2 HIS A 271      66.961  85.827  82.005  1.00  0.00           C
ATOM   4350  C   HIS A 271      64.411  82.207  80.685  1.00  0.00           C
ATOM   4351  O   HIS A 271      65.071  81.697  79.785  1.00  0.00           O
ATOM   4352  N   ALA A 272      63.421  81.497  81.255  1.00  0.00           N
ATOM   4354  CA  ALA A 272      62.971  80.207  80.755  1.00  0.00           C
ATOM   4356  CB  ALA A 272      61.831  79.707  81.655  1.00  0.00           C
ATOM   4360  C   ALA A 272      62.461  80.217  79.325  1.00  0.00           C
ATOM   4361  O   ALA A 272      62.731  79.307  78.535  1.00  0.00           O
ATOM   4362  N   LEU A 273      61.711  81.277  78.955  1.00  0.00           N
ATOM   4364  CA  LEU A 273      61.341  81.567  77.585  1.00  0.00           C
ATOM   4366  CB  LEU A 273      60.361  82.767  77.545  1.00  0.00           C
ATOM   4369  CG  LEU A 273      59.761  83.137  76.175  1.00  0.00           C
ATOM   4371  CD1 LEU A 273      59.221  81.937  75.385  1.00  0.00           C
ATOM   4375  CD2 LEU A 273      58.641  84.147  76.395  1.00  0.00           C
ATOM   4379  C   LEU A 273      62.521  81.777  76.665  1.00  0.00           C
ATOM   4380  O   LEU A 273      62.601  81.117  75.625  1.00  0.00           O
ATOM   4381  N   MET A 274      63.521  82.587  77.075  1.00  0.00           N
ATOM   4383  CA  MET A 274      64.781  82.737  76.355  1.00  0.00           C
ATOM   4385  CB  MET A 274      65.701  83.767  77.055  1.00  0.00           C
ATOM   4388  CG  MET A 274      65.191  85.217  76.995  1.00  0.00           C
ATOM   4391  SD  MET A 274      66.041  86.327  78.165  1.00  0.00           S
ATOM   4392  CE  MET A 274      65.051  87.767  77.695  1.00  0.00           C
ATOM   4396  C   MET A 274      65.491  81.417  76.125  1.00  0.00           C
ATOM   4397  O   MET A 274      65.801  81.027  75.005  1.00  0.00           O
ATOM   4398  N   ALA A 275      65.601  80.587  77.175  1.00  0.00           N
ATOM   4400  CA  ALA A 275      66.151  79.257  77.055  1.00  0.00           C
ATOM   4402  CB  ALA A 275      66.131  78.587  78.435  1.00  0.00           C
ATOM   4406  C   ALA A 275      65.451  78.337  76.045  1.00  0.00           C
ATOM   4407  O   ALA A 275      66.101  77.567  75.335  1.00  0.00           O
ATOM   4408  N   ALA A 276      64.111  78.397  75.935  1.00  0.00           N
ATOM   4410  CA  ALA A 276      63.381  77.767  74.855  1.00  0.00           C
ATOM   4412  CB  ALA A 276      61.871  77.867  75.085  1.00  0.00           C
ATOM   4416  C   ALA A 276      63.721  78.297  73.455  1.00  0.00           C
ATOM   4417  O   ALA A 276      63.881  77.527  72.505  1.00  0.00           O
ATOM   4418  N   ASN A 277      63.891  79.617  73.305  1.00  0.00           N
ATOM   4420  CA  ASN A 277      64.321  80.257  72.065  1.00  0.00           C
ATOM   4422  CB  ASN A 277      64.361  81.817  72.215  1.00  0.00           C
ATOM   4425  CG  ASN A 277      63.091  82.407  72.845  1.00  0.00           C
ATOM   4426  OD1 ASN A 277      63.101  83.287  73.705  1.00  0.00           O
ATOM   4427  ND2 ASN A 277      61.921  81.897  72.425  1.00  0.00           N
ATOM   4430  C   ASN A 277      65.701  79.757  71.605  1.00  0.00           C
ATOM   4431  O   ASN A 277      65.911  79.427  70.435  1.00  0.00           O
ATOM   4432  N   ALA A 278      66.671  79.617  72.525  1.00  0.00           N
ATOM   4434  CA  ALA A 278      67.931  78.957  72.245  1.00  0.00           C
ATOM   4436  CB  ALA A 278      68.821  79.057  73.495  1.00  0.00           C
ATOM   4440  C   ALA A 278      67.801  77.497  71.815  1.00  0.00           C
ATOM   4441  O   ALA A 278      68.441  77.017  70.875  1.00  0.00           O
ATOM   4442  N   ASN A 279      66.901  76.737  72.465  1.00  0.00           N
ATOM   4444  CA  ASN A 279      66.621  75.347  72.135  1.00  0.00           C
ATOM   4446  CB  ASN A 279      65.631  74.697  73.135  1.00  0.00           C
ATOM   4449  CG  ASN A 279      66.391  74.317  74.395  1.00  0.00           C
ATOM   4450  OD1 ASN A 279      67.571  73.957  74.335  1.00  0.00           O
ATOM   4451  ND2 ASN A 279      65.721  74.377  75.565  1.00  0.00           N
ATOM   4454  C   ASN A 279      66.101  75.117  70.725  1.00  0.00           C
ATOM   4455  O   ASN A 279      66.481  74.127  70.105  1.00  0.00           O
ATOM   4456  N   ILE A 280      65.251  76.017  70.195  1.00  0.00           N
ATOM   4458  CA  ILE A 280      64.801  76.017  68.805  1.00  0.00           C
ATOM   4460  CB  ILE A 280      63.781  77.127  68.555  1.00  0.00           C
ATOM   4462  CG2 ILE A 280      63.501  77.317  67.045  1.00  0.00           C
ATOM   4466  CG1 ILE A 280      62.461  76.837  69.315  1.00  0.00           C
ATOM   4469  CD  ILE A 280      61.471  78.007  69.245  1.00  0.00           C
ATOM   4473  C   ILE A 280      65.971  76.117  67.835  1.00  0.00           C
ATOM   4474  O   ILE A 280      66.081  75.357  66.875  1.00  0.00           O
ATOM   4475  N   GLY A 281      66.951  77.007  68.095  1.00  0.00           N
ATOM   4477  CA  GLY A 281      68.121  77.197  67.245  1.00  0.00           C
ATOM   4480  C   GLY A 281      69.021  75.997  67.145  1.00  0.00           C
ATOM   4481  O   GLY A 281      69.541  75.687  66.075  1.00  0.00           O
ATOM   4482  N   ALA A 282      69.231  75.287  68.275  1.00  0.00           N
ATOM   4484  CA  ALA A 282      69.891  73.997  68.355  1.00  0.00           C
ATOM   4486  CB  ALA A 282      70.091  73.617  69.825  1.00  0.00           C
ATOM   4490  C   ALA A 282      69.141  72.867  67.635  1.00  0.00           C
ATOM   4491  O   ALA A 282      69.741  72.027  66.965  1.00  0.00           O
ATOM   4492  N   ALA A 283      67.801  72.827  67.755  1.00  0.00           N
ATOM   4494  CA  ALA A 283      66.941  71.947  66.975  1.00  0.00           C
ATOM   4496  CB  ALA A 283      65.491  72.057  67.455  1.00  0.00           C
ATOM   4500  C   ALA A 283      67.011  72.157  65.465  1.00  0.00           C
ATOM   4501  O   ALA A 283      67.201  71.207  64.705  1.00  0.00           O
ATOM   4502  N   ARG A 284      66.961  73.427  65.035  1.00  0.00           N
ATOM   4504  CA  ARG A 284      67.111  73.887  63.665  1.00  0.00           C
ATOM   4506  CB  ARG A 284      66.861  75.417  63.545  1.00  0.00           C
ATOM   4509  CG  ARG A 284      65.391  75.877  63.675  1.00  0.00           C
ATOM   4512  CD  ARG A 284      65.211  77.397  63.775  1.00  0.00           C
ATOM   4515  NE  ARG A 284      63.751  77.727  63.615  1.00  0.00           N
ATOM   4517  CZ  ARG A 284      63.211  78.907  63.845  1.00  0.00           C
ATOM   4518  NH1 ARG A 284      63.921  79.977  64.105  1.00  0.00           N
ATOM   4521  NH2 ARG A 284      61.891  79.017  63.835  1.00  0.00           N
ATOM   4524  C   ARG A 284      68.471  73.537  63.065  1.00  0.00           C
ATOM   4525  O   ARG A 284      68.621  73.177  61.905  1.00  0.00           O
ATOM   4526  N   ALA A 285      69.541  73.607  63.885  1.00  0.00           N
ATOM   4528  CA  ALA A 285      70.901  73.427  63.435  1.00  0.00           C
ATOM   4530  CB  ALA A 285      71.861  73.897  64.535  1.00  0.00           C
ATOM   4534  C   ALA A 285      71.231  71.987  63.065  1.00  0.00           C
ATOM   4535  O   ALA A 285      72.221  71.727  62.395  1.00  0.00           O
ATOM   4536  N   ALA A 286      70.391  71.007  63.465  1.00  0.00           N
ATOM   4538  CA  ALA A 286      70.561  69.617  63.105  1.00  0.00           C
ATOM   4540  CB  ALA A 286      69.711  68.737  64.035  1.00  0.00           C
ATOM   4544  C   ALA A 286      70.171  69.297  61.665  1.00  0.00           C
ATOM   4545  O   ALA A 286      70.521  68.267  61.115  1.00  0.00           O
ATOM   4546  N   PHE A 287      69.441  70.217  61.005  1.00  0.00           N
ATOM   4548  CA  PHE A 287      69.091  70.097  59.605  1.00  0.00           C
ATOM   4550  CB  PHE A 287      67.931  71.067  59.275  1.00  0.00           C
ATOM   4553  CG  PHE A 287      66.631  70.507  59.765  1.00  0.00           C
ATOM   4554  CD1 PHE A 287      66.101  70.907  60.995  1.00  0.00           C
ATOM   4556  CE1 PHE A 287      64.821  70.507  61.375  1.00  0.00           C
ATOM   4558  CZ  PHE A 287      64.051  69.727  60.515  1.00  0.00           C
ATOM   4560  CD2 PHE A 287      65.861  69.687  58.915  1.00  0.00           C
ATOM   4562  CE2 PHE A 287      64.571  69.307  59.285  1.00  0.00           C
ATOM   4564  C   PHE A 287      70.241  70.387  58.665  1.00  0.00           C
ATOM   4565  O   PHE A 287      70.151  70.157  57.455  1.00  0.00           O
ATOM   4566  N   PHE A 288      71.331  70.967  59.195  1.00  0.00           N
ATOM   4568  CA  PHE A 288      72.381  71.577  58.425  1.00  0.00           C
ATOM   4570  CB  PHE A 288      72.591  73.057  58.825  1.00  0.00           C
ATOM   4573  CG  PHE A 288      71.461  73.857  58.275  1.00  0.00           C
ATOM   4574  CD1 PHE A 288      70.241  73.947  58.965  1.00  0.00           C
ATOM   4576  CE1 PHE A 288      69.161  74.637  58.405  1.00  0.00           C
ATOM   4578  CZ  PHE A 288      69.311  75.297  57.185  1.00  0.00           C
ATOM   4580  CD2 PHE A 288      71.591  74.497  57.025  1.00  0.00           C
ATOM   4582  CE2 PHE A 288      70.521  75.207  56.475  1.00  0.00           C
ATOM   4584  C   PHE A 288      73.681  70.817  58.585  1.00  0.00           C
ATOM   4585  O   PHE A 288      73.881  70.167  59.625  1.00  0.00           O
ATOM   4586  N   PRO A 289      74.561  70.797  57.585  1.00  0.00           N
ATOM   4587  CD  PRO A 289      74.351  71.397  56.255  1.00  0.00           C
ATOM   4590  CA  PRO A 289      75.921  70.287  57.705  1.00  0.00           C
ATOM   4592  CB  PRO A 289      76.651  70.767  56.435  1.00  0.00           C
ATOM   4595  CG  PRO A 289      75.521  70.907  55.415  1.00  0.00           C
ATOM   4598  C   PRO A 289      76.681  70.617  58.975  1.00  0.00           C
ATOM   4599  O   PRO A 289      76.721  71.757  59.415  1.00  0.00           O
ATOM   4600  N   SER A 290      77.351  69.617  59.555  1.00  0.00           N
ATOM   4602  CA  SER A 290      78.211  69.827  60.685  1.00  0.00           C
ATOM   4604  CB  SER A 290      77.781  69.067  61.965  1.00  0.00           C
ATOM   4607  OG  SER A 290      77.451  67.717  61.695  1.00  0.00           O
ATOM   4609  C   SER A 290      79.601  69.477  60.245  1.00  0.00           C
ATOM   4610  O   SER A 290      79.821  68.587  59.435  1.00  0.00           O
ATOM   4611  N   ILE A 291      80.581  70.277  60.695  1.00  0.00           N
ATOM   4613  CA  ILE A 291      81.961  70.137  60.305  1.00  0.00           C
ATOM   4615  CB  ILE A 291      82.491  71.347  59.535  1.00  0.00           C
ATOM   4617  CG2 ILE A 291      84.001  71.157  59.235  1.00  0.00           C
ATOM   4621  CG1 ILE A 291      81.651  71.537  58.245  1.00  0.00           C
ATOM   4624  CD  ILE A 291      82.021  72.777  57.415  1.00  0.00           C
ATOM   4628  C   ILE A 291      82.721  69.907  61.575  1.00  0.00           C
ATOM   4629  O   ILE A 291      82.671  70.727  62.495  1.00  0.00           O
ATOM   4630  N   SER A 292      83.471  68.797  61.645  1.00  0.00           N
ATOM   4632  CA  SER A 292      84.291  68.497  62.795  1.00  0.00           C
ATOM   4634  CB  SER A 292      83.831  67.237  63.575  1.00  0.00           C
ATOM   4637  OG  SER A 292      84.221  66.007  62.965  1.00  0.00           O
ATOM   4639  C   SER A 292      85.721  68.347  62.315  1.00  0.00           C
ATOM   4640  O   SER A 292      86.011  68.097  61.145  1.00  0.00           O
ATOM   4641  N   LEU A 293      86.671  68.557  63.235  1.00  0.00           N
ATOM   4643  CA  LEU A 293      88.071  68.517  62.905  1.00  0.00           C
ATOM   4645  CB  LEU A 293      88.621  69.967  62.865  1.00  0.00           C
ATOM   4648  CG  LEU A 293      90.141  70.157  62.715  1.00  0.00           C
ATOM   4650  CD1 LEU A 293      90.731  69.357  61.545  1.00  0.00           C
ATOM   4654  CD2 LEU A 293      90.461  71.647  62.535  1.00  0.00           C
ATOM   4658  C   LEU A 293      88.791  67.677  63.935  1.00  0.00           C
ATOM   4659  O   LEU A 293      88.701  67.947  65.135  1.00  0.00           O
ATOM   4660  N   THR A 294      89.541  66.647  63.485  1.00  0.00           N
ATOM   4662  CA  THR A 294      90.391  65.817  64.325  1.00  0.00           C
ATOM   4664  CB  THR A 294      90.021  64.337  64.325  1.00  0.00           C
ATOM   4666  OG1 THR A 294      89.761  63.867  63.005  1.00  0.00           O
ATOM   4668  CG2 THR A 294      88.711  64.177  65.095  1.00  0.00           C
ATOM   4672  C   THR A 294      91.831  65.977  63.875  1.00  0.00           C
ATOM   4673  O   THR A 294      92.151  66.167  62.695  1.00  0.00           O
ATOM   4674  N   SER A 295      92.781  65.977  64.825  1.00  0.00           N
ATOM   4676  CA  SER A 295      94.191  66.057  64.475  1.00  0.00           C
ATOM   4678  CB  SER A 295      94.691  67.517  64.445  1.00  0.00           C
ATOM   4681  OG  SER A 295      96.021  67.607  63.935  1.00  0.00           O
ATOM   4683  C   SER A 295      94.971  65.297  65.515  1.00  0.00           C
ATOM   4684  O   SER A 295      94.721  65.417  66.715  1.00  0.00           O
ATOM   4685  N   GLY A 296      95.951  64.477  65.095  1.00  0.00           N
ATOM   4687  CA  GLY A 296      96.611  63.567  66.015  1.00  0.00           C
ATOM   4690  C   GLY A 296      98.091  63.577  65.875  1.00  0.00           C
ATOM   4691  O   GLY A 296      98.651  63.897  64.825  1.00  0.00           O
ATOM   4692  N   ILE A 297      98.741  63.097  66.935  1.00  0.00           N
ATOM   4694  CA  ILE A 297     100.091  62.597  66.955  1.00  0.00           C
ATOM   4696  CB  ILE A 297     101.021  63.367  67.875  1.00  0.00           C
ATOM   4698  CG2 ILE A 297     102.421  62.707  67.845  1.00  0.00           C
ATOM   4702  CG1 ILE A 297     101.121  64.867  67.515  1.00  0.00           C
ATOM   4705  CD  ILE A 297     101.761  65.147  66.145  1.00  0.00           C
ATOM   4709  C   ILE A 297      99.961  61.167  67.435  1.00  0.00           C
ATOM   4710  O   ILE A 297      99.161  60.847  68.325  1.00  0.00           O
ATOM   4711  N   SER A 298     100.691  60.237  66.815  1.00  0.00           N
ATOM   4713  CA  SER A 298     100.411  58.827  66.975  1.00  0.00           C
ATOM   4715  CB  SER A 298      99.431  58.417  65.855  1.00  0.00           C
ATOM   4718  OG  SER A 298      99.081  57.047  65.925  1.00  0.00           O
ATOM   4720  C   SER A 298     101.731  58.087  66.845  1.00  0.00           C
ATOM   4721  O   SER A 298     102.571  58.517  66.065  1.00  0.00           O
ATOM   4722  N   THR A 299     101.941  56.967  67.585  1.00  0.00           N
ATOM   4724  CA  THR A 299     103.121  56.097  67.415  1.00  0.00           C
ATOM   4726  CB  THR A 299     104.261  56.217  68.445  1.00  0.00           C
ATOM   4728  OG1 THR A 299     103.991  55.747  69.775  1.00  0.00           O
ATOM   4730  CG2 THR A 299     104.751  57.667  68.555  1.00  0.00           C
ATOM   4734  C   THR A 299     102.661  54.657  67.385  1.00  0.00           C
ATOM   4735  O   THR A 299     101.631  54.317  67.975  1.00  0.00           O
ATOM   4736  N   ALA A 300     103.391  53.747  66.715  1.00  0.00           N
ATOM   4738  CA  ALA A 300     103.141  52.337  66.815  1.00  0.00           C
ATOM   4740  CB  ALA A 300     102.181  51.857  65.695  1.00  0.00           C
ATOM   4744  C   ALA A 300     104.451  51.577  66.785  1.00  0.00           C
ATOM   4745  O   ALA A 300     105.521  52.187  66.735  1.00  0.00           O
ATOM   4746  N   SER A 301     104.401  50.227  66.865  1.00  0.00           N
ATOM   4748  CA  SER A 301     105.491  49.307  66.555  1.00  0.00           C
ATOM   4750  CB  SER A 301     106.881  49.637  67.195  1.00  0.00           C
ATOM   4753  OG  SER A 301     107.911  48.787  66.675  1.00  0.00           O
ATOM   4755  C   SER A 301     105.141  47.887  67.005  1.00  0.00           C
ATOM   4756  O   SER A 301     104.211  47.657  67.785  1.00  0.00           O
ATOM   4757  N   SER A 302     105.881  46.867  66.525  1.00  0.00           N
ATOM   4759  CA  SER A 302     105.671  45.457  66.855  1.00  0.00           C
ATOM   4761  CB  SER A 302     105.921  44.507  65.645  1.00  0.00           C
ATOM   4764  OG  SER A 302     107.301  44.347  65.285  1.00  0.00           O
ATOM   4766  C   SER A 302     106.551  45.047  68.025  1.00  0.00           C
ATOM   4767  O   SER A 302     106.511  43.907  68.515  1.00  0.00           O
ATOM   4768  N   ASP A 303     107.351  45.977  68.575  1.00  0.00           N
ATOM   4770  CA  ASP A 303     107.951  45.787  69.885  1.00  0.00           C
ATOM   4772  CB  ASP A 303     109.361  45.097  69.845  1.00  0.00           C
ATOM   4775  CG  ASP A 303     110.621  45.977  69.755  1.00  0.00           C
ATOM   4776  OD1 ASP A 303     110.561  47.207  69.485  1.00  0.00           O
ATOM   4777  OD2 ASP A 303     111.701  45.387  70.005  1.00  0.00           O
ATOM   4778  C   ASP A 303     107.931  47.067  70.685  1.00  0.00           C
ATOM   4779  O   ASP A 303     107.691  48.157  70.185  1.00  0.00           O
ATOM   4780  N   LEU A 304     108.151  46.947  72.015  1.00  0.00           N
ATOM   4782  CA  LEU A 304     107.981  48.077  72.895  1.00  0.00           C
ATOM   4784  CB  LEU A 304     107.651  47.587  74.345  1.00  0.00           C
ATOM   4787  CG  LEU A 304     106.641  48.477  75.115  1.00  0.00           C
ATOM   4789  CD1 LEU A 304     105.291  48.617  74.415  1.00  0.00           C
ATOM   4793  CD2 LEU A 304     106.351  47.907  76.515  1.00  0.00           C
ATOM   4797  C   LEU A 304     109.221  48.957  72.895  1.00  0.00           C
ATOM   4798  O   LEU A 304     109.161  50.087  73.365  1.00  0.00           O
ATOM   4799  N   SER A 305     110.381  48.487  72.375  1.00  0.00           N
ATOM   4801  CA  SER A 305     111.621  49.257  72.485  1.00  0.00           C
ATOM   4803  CB  SER A 305     112.921  48.397  72.455  1.00  0.00           C
ATOM   4806  OG  SER A 305     113.211  47.837  71.185  1.00  0.00           O
ATOM   4808  C   SER A 305     111.721  50.317  71.425  1.00  0.00           C
ATOM   4809  O   SER A 305     112.341  51.357  71.625  1.00  0.00           O
ATOM   4810  N   SER A 306     111.061  50.117  70.265  1.00  0.00           N
ATOM   4812  CA  SER A 306     111.011  51.117  69.225  1.00  0.00           C
ATOM   4814  CB  SER A 306     111.341  50.527  67.825  1.00  0.00           C
ATOM   4817  OG  SER A 306     110.431  49.517  67.415  1.00  0.00           O
ATOM   4819  C   SER A 306     109.721  51.927  69.185  1.00  0.00           C
ATOM   4820  O   SER A 306     109.561  52.807  68.345  1.00  0.00           O
ATOM   4821  N   LEU A 307     108.791  51.677  70.145  1.00  0.00           N
ATOM   4823  CA  LEU A 307     107.441  52.257  70.215  1.00  0.00           C
ATOM   4825  CB  LEU A 307     106.721  51.707  71.495  1.00  0.00           C
ATOM   4828  CG  LEU A 307     105.171  51.577  71.495  1.00  0.00           C
ATOM   4830  CD1 LEU A 307     104.591  51.847  72.895  1.00  0.00           C
ATOM   4834  CD2 LEU A 307     104.401  52.437  70.485  1.00  0.00           C
ATOM   4838  C   LEU A 307     107.381  53.787  70.265  1.00  0.00           C
ATOM   4839  O   LEU A 307     106.551  54.417  69.625  1.00  0.00           O
ATOM   4840  N   PHE A 308     108.251  54.457  71.035  1.00  0.00           N
ATOM   4842  CA  PHE A 308     108.291  55.917  71.085  1.00  0.00           C
ATOM   4844  CB  PHE A 308     108.471  56.427  72.545  1.00  0.00           C
ATOM   4847  CG  PHE A 308     107.201  56.117  73.305  1.00  0.00           C
ATOM   4848  CD1 PHE A 308     106.071  56.937  73.175  1.00  0.00           C
ATOM   4850  CE1 PHE A 308     104.881  56.637  73.845  1.00  0.00           C
ATOM   4852  CZ  PHE A 308     104.821  55.517  74.675  1.00  0.00           C
ATOM   4854  CD2 PHE A 308     107.141  55.017  74.175  1.00  0.00           C
ATOM   4856  CE2 PHE A 308     105.951  54.707  74.855  1.00  0.00           C
ATOM   4858  C   PHE A 308     109.381  56.507  70.195  1.00  0.00           C
ATOM   4859  O   PHE A 308     109.751  57.677  70.335  1.00  0.00           O
ATOM   4860  N   ASN A 309     109.961  55.727  69.255  1.00  0.00           N
ATOM   4862  CA  ASN A 309     110.941  56.247  68.315  1.00  0.00           C
ATOM   4864  CB  ASN A 309     111.681  55.137  67.495  1.00  0.00           C
ATOM   4867  CG  ASN A 309     112.521  54.167  68.335  1.00  0.00           C
ATOM   4868  OD1 ASN A 309     113.061  53.197  67.795  1.00  0.00           O
ATOM   4869  ND2 ASN A 309     112.621  54.387  69.665  1.00  0.00           N
ATOM   4872  C   ASN A 309     110.371  57.287  67.355  1.00  0.00           C
ATOM   4873  O   ASN A 309     109.201  57.257  66.975  1.00  0.00           O
ATOM   4874  N   ALA A 310     111.211  58.247  66.915  1.00  0.00           N
ATOM   4876  CA  ALA A 310     110.901  59.227  65.885  1.00  0.00           C
ATOM   4878  CB  ALA A 310     112.181  60.027  65.585  1.00  0.00           C
ATOM   4882  C   ALA A 310     110.461  58.617  64.565  1.00  0.00           C
ATOM   4883  O   ALA A 310     109.481  59.017  63.945  1.00  0.00           O
ATOM   4884  N   SER A 311     111.181  57.567  64.145  1.00  0.00           N
ATOM   4886  CA  SER A 311     110.881  56.727  62.995  1.00  0.00           C
ATOM   4888  CB  SER A 311     111.971  55.637  62.785  1.00  0.00           C
ATOM   4891  OG  SER A 311     113.261  56.227  62.585  1.00  0.00           O
ATOM   4893  C   SER A 311     109.601  55.927  63.065  1.00  0.00           C
ATOM   4894  O   SER A 311     109.231  55.297  62.085  1.00  0.00           O
ATOM   4895  N   SER A 312     108.941  55.897  64.225  1.00  0.00           N
ATOM   4897  CA  SER A 312     107.731  55.117  64.425  1.00  0.00           C
ATOM   4899  CB  SER A 312     107.901  53.967  65.475  1.00  0.00           C
ATOM   4902  OG  SER A 312     109.151  53.287  65.365  1.00  0.00           O
ATOM   4904  C   SER A 312     106.691  56.097  64.915  1.00  0.00           C
ATOM   4905  O   SER A 312     105.961  55.867  65.875  1.00  0.00           O
ATOM   4906  N   GLY A 313     106.651  57.287  64.285  1.00  0.00           N
ATOM   4908  CA  GLY A 313     105.721  58.337  64.625  1.00  0.00           C
ATOM   4911  C   GLY A 313     104.971  58.827  63.435  1.00  0.00           C
ATOM   4912  O   GLY A 313     105.461  58.877  62.305  1.00  0.00           O
ATOM   4913  N   MET A 314     103.731  59.277  63.655  1.00  0.00           N
ATOM   4915  CA  MET A 314     102.941  59.977  62.655  1.00  0.00           C
ATOM   4917  CB  MET A 314     101.791  59.137  62.035  1.00  0.00           C
ATOM   4920  CG  MET A 314     102.241  58.157  60.915  1.00  0.00           C
ATOM   4923  SD  MET A 314     100.831  57.497  59.985  1.00  0.00           S
ATOM   4924  CE  MET A 314     101.441  57.497  58.285  1.00  0.00           C
ATOM   4928  C   MET A 314     102.411  61.287  63.185  1.00  0.00           C
ATOM   4929  O   MET A 314     102.251  61.487  64.395  1.00  0.00           O
ATOM   4930  N   TRP A 315     102.121  62.237  62.285  1.00  0.00           N
ATOM   4932  CA  TRP A 315     101.181  63.307  62.535  1.00  0.00           C
ATOM   4934  CB  TRP A 315     101.841  64.697  62.335  1.00  0.00           C
ATOM   4937  CG  TRP A 315     102.191  65.087  60.925  1.00  0.00           C
ATOM   4938  CD1 TRP A 315     103.391  64.917  60.295  1.00  0.00           C
ATOM   4940  NE1 TRP A 315     103.321  65.437  59.025  1.00  0.00           N
ATOM   4942  CE2 TRP A 315     102.081  65.957  58.815  1.00  0.00           C
ATOM   4943  CD2 TRP A 315     101.321  65.727  59.975  1.00  0.00           C
ATOM   4944  CE3 TRP A 315      99.981  66.127  60.015  1.00  0.00           C
ATOM   4946  CZ3 TRP A 315      99.431  66.717  58.865  1.00  0.00           C
ATOM   4948  CZ2 TRP A 315     101.561  66.617  57.715  1.00  0.00           C
ATOM   4950  CH2 TRP A 315     100.211  66.967  57.745  1.00  0.00           C
ATOM   4952  C   TRP A 315      99.991  63.077  61.605  1.00  0.00           C
ATOM   4953  O   TRP A 315     100.101  62.467  60.545  1.00  0.00           O
ATOM   4954  N   ASN A 316      98.791  63.567  61.975  1.00  0.00           N
ATOM   4956  CA  ASN A 316      97.591  63.327  61.215  1.00  0.00           C
ATOM   4958  CB  ASN A 316      96.861  62.067  61.765  1.00  0.00           C
ATOM   4961  CG  ASN A 316      95.411  61.937  61.305  1.00  0.00           C
ATOM   4962  OD1 ASN A 316      94.481  62.097  62.095  1.00  0.00           O
ATOM   4963  ND2 ASN A 316      95.201  61.667  59.995  1.00  0.00           N
ATOM   4966  C   ASN A 316      96.721  64.557  61.295  1.00  0.00           C
ATOM   4967  O   ASN A 316      96.641  65.177  62.345  1.00  0.00           O
ATOM   4968  N   PHE A 317      96.041  64.927  60.185  1.00  0.00           N
ATOM   4970  CA  PHE A 317      95.051  65.987  60.195  1.00  0.00           C
ATOM   4972  CB  PHE A 317      95.741  67.267  59.675  1.00  0.00           C
ATOM   4975  CG  PHE A 317      94.921  68.517  59.755  1.00  0.00           C
ATOM   4976  CD1 PHE A 317      94.951  69.317  60.905  1.00  0.00           C
ATOM   4978  CE1 PHE A 317      94.311  70.567  60.935  1.00  0.00           C
ATOM   4980  CZ  PHE A 317      93.631  71.027  59.805  1.00  0.00           C
ATOM   4982  CD2 PHE A 317      94.241  68.997  58.615  1.00  0.00           C
ATOM   4984  CE2 PHE A 317      93.591  70.237  58.645  1.00  0.00           C
ATOM   4986  C   PHE A 317      93.871  65.587  59.325  1.00  0.00           C
ATOM   4987  O   PHE A 317      94.021  65.297  58.145  1.00  0.00           O
ATOM   4988  N   ILE A 318      92.651  65.547  59.915  1.00  0.00           N
ATOM   4990  CA  ILE A 318      91.421  65.127  59.265  1.00  0.00           C
ATOM   4992  CB  ILE A 318      90.971  63.747  59.755  1.00  0.00           C
ATOM   4994  CG2 ILE A 318      89.611  63.367  59.125  1.00  0.00           C
ATOM   4998  CG1 ILE A 318      92.051  62.667  59.505  1.00  0.00           C
ATOM   5001  CD  ILE A 318      91.721  61.297  60.105  1.00  0.00           C
ATOM   5005  C   ILE A 318      90.321  66.157  59.525  1.00  0.00           C
ATOM   5006  O   ILE A 318      89.811  66.287  60.645  1.00  0.00           O
ATOM   5007  N   PRO A 319      89.901  66.907  58.525  1.00  0.00           N
ATOM   5008  CD  PRO A 319      90.801  67.457  57.515  1.00  0.00           C
ATOM   5011  CA  PRO A 319      88.641  67.647  58.585  1.00  0.00           C
ATOM   5013  CB  PRO A 319      88.901  68.877  57.685  1.00  0.00           C
ATOM   5016  CG  PRO A 319      90.431  68.927  57.525  1.00  0.00           C
ATOM   5019  C   PRO A 319      87.531  66.767  58.035  1.00  0.00           C
ATOM   5020  O   PRO A 319      87.691  66.177  56.965  1.00  0.00           O
ATOM   5021  N   LYS A 320      86.391  66.627  58.735  1.00  0.00           N
ATOM   5023  CA  LYS A 320      85.271  65.837  58.265  1.00  0.00           C
ATOM   5025  CB  LYS A 320      85.021  64.597  59.185  1.00  0.00           C
ATOM   5028  CG  LYS A 320      83.911  63.637  58.705  1.00  0.00           C
ATOM   5031  CD  LYS A 320      83.581  62.527  59.725  1.00  0.00           C
ATOM   5034  CE  LYS A 320      82.381  61.667  59.305  1.00  0.00           C
ATOM   5037  NZ  LYS A 320      81.821  60.887  60.435  1.00  0.00           N
ATOM   5041  C   LYS A 320      84.021  66.707  58.215  1.00  0.00           C
ATOM   5042  O   LYS A 320      83.781  67.517  59.105  1.00  0.00           O
ATOM   5043  N   ILE A 321      83.181  66.547  57.175  1.00  0.00           N
ATOM   5045  CA  ILE A 321      81.891  67.197  57.095  1.00  0.00           C
ATOM   5047  CB  ILE A 321      81.751  68.167  55.925  1.00  0.00           C
ATOM   5049  CG2 ILE A 321      82.071  67.467  54.575  1.00  0.00           C
ATOM   5053  CG1 ILE A 321      80.371  68.867  55.905  1.00  0.00           C
ATOM   5056  CD  ILE A 321      80.331  70.057  54.935  1.00  0.00           C
ATOM   5060  C   ILE A 321      80.831  66.117  57.045  1.00  0.00           C
ATOM   5061  O   ILE A 321      80.951  65.137  56.315  1.00  0.00           O
ATOM   5062  N   GLU A 322      79.771  66.257  57.835  1.00  0.00           N
ATOM   5064  CA  GLU A 322      78.621  65.387  57.775  1.00  0.00           C
ATOM   5066  CB  GLU A 322      78.251  64.777  59.145  1.00  0.00           C
ATOM   5069  CG  GLU A 322      79.351  63.817  59.655  1.00  0.00           C
ATOM   5072  CD  GLU A 322      79.101  63.277  61.055  1.00  0.00           C
ATOM   5073  OE1 GLU A 322      78.091  63.657  61.705  1.00  0.00           O
ATOM   5074  OE2 GLU A 322      79.961  62.467  61.485  1.00  0.00           O
ATOM   5075  C   GLU A 322      77.461  66.157  57.205  1.00  0.00           C
ATOM   5076  O   GLU A 322      77.221  67.317  57.545  1.00  0.00           O
ATOM   5077  N   ILE A 323      76.721  65.537  56.265  1.00  0.00           N
ATOM   5079  CA  ILE A 323      75.631  66.197  55.575  1.00  0.00           C
ATOM   5081  CB  ILE A 323      75.851  66.367  54.075  1.00  0.00           C
ATOM   5083  CG2 ILE A 323      74.611  67.077  53.465  1.00  0.00           C
ATOM   5087  CG1 ILE A 323      77.121  67.197  53.775  1.00  0.00           C
ATOM   5090  CD  ILE A 323      78.391  66.357  53.565  1.00  0.00           C
ATOM   5094  C   ILE A 323      74.341  65.437  55.865  1.00  0.00           C
ATOM   5095  O   ILE A 323      74.191  64.277  55.455  1.00  0.00           O
ATOM   5096  N   PRO A 324      73.391  66.037  56.565  1.00  0.00           N
ATOM   5097  CD  PRO A 324      73.671  67.087  57.555  1.00  0.00           C
ATOM   5100  CA  PRO A 324      71.961  65.727  56.515  1.00  0.00           C
ATOM   5102  CB  PRO A 324      71.351  66.957  57.195  1.00  0.00           C
ATOM   5105  CG  PRO A 324      72.351  67.267  58.305  1.00  0.00           C
ATOM   5108  C   PRO A 324      71.331  65.377  55.155  1.00  0.00           C
ATOM   5109  O   PRO A 324      71.361  66.237  54.265  1.00  0.00           O
ATOM   5110  N   ILE A 325      70.691  64.177  54.995  1.00  0.00           N
ATOM   5112  CA  ILE A 325      70.051  63.737  53.735  1.00  0.00           C
ATOM   5114  CB  ILE A 325      70.861  62.647  53.005  1.00  0.00           C
ATOM   5116  CG2 ILE A 325      70.221  62.297  51.635  1.00  0.00           C
ATOM   5120  CG1 ILE A 325      72.351  63.007  52.815  1.00  0.00           C
ATOM   5123  CD  ILE A 325      72.641  64.207  51.905  1.00  0.00           C
ATOM   5127  C   ILE A 325      68.571  63.277  53.845  1.00  0.00           C
ATOM   5128  O   ILE A 325      67.761  63.637  52.995  1.00  0.00           O
ATOM   5129  N   PHE A 326      68.121  62.487  54.865  1.00  0.00           N
ATOM   5131  CA  PHE A 326      66.751  61.947  54.825  1.00  0.00           C
ATOM   5133  CB  PHE A 326      66.691  60.617  53.975  1.00  0.00           C
ATOM   5136  CG  PHE A 326      65.351  59.897  54.065  1.00  0.00           C
ATOM   5137  CD1 PHE A 326      64.161  60.557  53.715  1.00  0.00           C
ATOM   5139  CE1 PHE A 326      62.921  59.947  53.925  1.00  0.00           C
ATOM   5141  CZ  PHE A 326      62.851  58.657  54.475  1.00  0.00           C
ATOM   5143  CD2 PHE A 326      65.271  58.597  54.595  1.00  0.00           C
ATOM   5145  CE2 PHE A 326      64.031  57.987  54.805  1.00  0.00           C
ATOM   5147  C   PHE A 326      66.041  61.777  56.175  1.00  0.00           C
ATOM   5148  O   PHE A 326      65.211  62.597  56.585  1.00  0.00           O
ATOM   5149  N   ASN A 327      66.301  60.647  56.865  1.00  0.00           N
ATOM   5151  CA  ASN A 327      66.001  60.387  58.265  1.00  0.00           C
ATOM   5153  CB  ASN A 327      66.571  61.477  59.185  1.00  0.00           C
ATOM   5156  CG  ASN A 327      68.061  61.327  58.965  1.00  0.00           C
ATOM   5157  OD1 ASN A 327      68.611  61.777  57.965  1.00  0.00           O
ATOM   5158  ND2 ASN A 327      68.711  60.597  59.905  1.00  0.00           N
ATOM   5161  C   ASN A 327      64.581  60.097  58.625  1.00  0.00           C
ATOM   5162  O   ASN A 327      64.291  60.007  59.815  1.00  0.00           O
ATOM   5163  N   ALA A 328      63.671  59.927  57.655  1.00  0.00           N
ATOM   5165  CA  ALA A 328      62.251  59.757  57.905  1.00  0.00           C
ATOM   5167  CB  ALA A 328      61.981  58.317  58.355  1.00  0.00           C
ATOM   5171  C   ALA A 328      61.661  60.787  58.855  1.00  0.00           C
ATOM   5172  O   ALA A 328      60.711  60.537  59.595  1.00  0.00           O
ATOM   5173  N   GLY A 329      62.191  62.027  58.785  1.00  0.00           N
ATOM   5175  CA  GLY A 329      61.681  63.187  59.505  1.00  0.00           C
ATOM   5178  C   GLY A 329      62.121  63.317  60.925  1.00  0.00           C
ATOM   5179  O   GLY A 329      61.601  64.187  61.615  1.00  0.00           O
ATOM   5180  N   ARG A 330      63.141  62.557  61.375  1.00  0.00           N
ATOM   5182  CA  ARG A 330      63.601  62.597  62.765  1.00  0.00           C
ATOM   5184  CB  ARG A 330      64.881  61.737  62.905  1.00  0.00           C
ATOM   5187  CG  ARG A 330      64.651  60.217  62.975  1.00  0.00           C
ATOM   5190  CD  ARG A 330      65.981  59.457  62.955  1.00  0.00           C
ATOM   5193  NE  ARG A 330      65.721  57.987  63.035  1.00  0.00           N
ATOM   5195  CZ  ARG A 330      65.641  57.167  61.995  1.00  0.00           C
ATOM   5196  NH1 ARG A 330      65.451  57.607  60.775  1.00  0.00           N
ATOM   5199  NH2 ARG A 330      65.641  55.867  62.175  1.00  0.00           N
ATOM   5202  C   ARG A 330      63.921  63.987  63.305  1.00  0.00           C
ATOM   5203  O   ARG A 330      63.501  64.397  64.385  1.00  0.00           O
ATOM   5204  N   ASN A 331      64.651  64.777  62.525  1.00  0.00           N
ATOM   5206  CA  ASN A 331      65.061  66.117  62.895  1.00  0.00           C
ATOM   5208  CB  ASN A 331      66.111  66.667  61.885  1.00  0.00           C
ATOM   5211  CG  ASN A 331      67.361  65.777  61.905  1.00  0.00           C
ATOM   5212  OD1 ASN A 331      67.411  64.667  62.435  1.00  0.00           O
ATOM   5213  ND2 ASN A 331      68.461  66.307  61.315  1.00  0.00           N
ATOM   5216  C   ASN A 331      63.881  67.077  63.055  1.00  0.00           C
ATOM   5217  O   ASN A 331      63.921  67.997  63.875  1.00  0.00           O
ATOM   5218  N   GLN A 332      62.791  66.847  62.285  1.00  0.00           N
ATOM   5220  CA  GLN A 332      61.581  67.647  62.305  1.00  0.00           C
ATOM   5222  CB  GLN A 332      60.631  67.257  61.145  1.00  0.00           C
ATOM   5225  CG  GLN A 332      59.621  68.367  60.785  1.00  0.00           C
ATOM   5228  CD  GLN A 332      60.361  69.557  60.195  1.00  0.00           C
ATOM   5229  OE1 GLN A 332      60.781  70.497  60.865  1.00  0.00           O
ATOM   5230  NE2 GLN A 332      60.631  69.477  58.875  1.00  0.00           N
ATOM   5233  C   GLN A 332      60.811  67.577  63.605  1.00  0.00           C
ATOM   5234  O   GLN A 332      60.451  68.597  64.165  1.00  0.00           O
ATOM   5235  N   ALA A 333      60.541  66.387  64.185  1.00  0.00           N
ATOM   5237  CA  ALA A 333      59.741  66.367  65.395  1.00  0.00           C
ATOM   5239  CB  ALA A 333      59.141  64.997  65.655  1.00  0.00           C
ATOM   5243  C   ALA A 333      60.541  66.817  66.605  1.00  0.00           C
ATOM   5244  O   ALA A 333      60.011  67.347  67.575  1.00  0.00           O
ATOM   5245  N   ASN A 334      61.881  66.707  66.535  1.00  0.00           N
ATOM   5247  CA  ASN A 334      62.771  67.347  67.465  1.00  0.00           C
ATOM   5249  CB  ASN A 334      64.221  66.867  67.135  1.00  0.00           C
ATOM   5252  CG  ASN A 334      65.171  66.927  68.315  1.00  0.00           C
ATOM   5253  OD1 ASN A 334      66.301  67.417  68.275  1.00  0.00           O
ATOM   5254  ND2 ASN A 334      64.721  66.367  69.455  1.00  0.00           N
ATOM   5257  C   ASN A 334      62.651  68.887  67.455  1.00  0.00           C
ATOM   5258  O   ASN A 334      62.601  69.527  68.505  1.00  0.00           O
ATOM   5259  N   LEU A 335      62.551  69.487  66.245  1.00  0.00           N
ATOM   5261  CA  LEU A 335      62.171  70.877  66.045  1.00  0.00           C
ATOM   5263  CB  LEU A 335      62.391  71.277  64.575  1.00  0.00           C
ATOM   5266  CG  LEU A 335      62.181  72.767  64.255  1.00  0.00           C
ATOM   5268  CD1 LEU A 335      63.101  73.677  65.085  1.00  0.00           C
ATOM   5272  CD2 LEU A 335      62.381  73.007  62.745  1.00  0.00           C
ATOM   5276  C   LEU A 335      60.761  71.217  66.495  1.00  0.00           C
ATOM   5277  O   LEU A 335      60.551  72.197  67.225  1.00  0.00           O
ATOM   5278  N   ASP A 336      59.761  70.377  66.155  1.00  0.00           N
ATOM   5280  CA  ASP A 336      58.391  70.527  66.635  1.00  0.00           C
ATOM   5282  CB  ASP A 336      57.491  69.317  66.275  1.00  0.00           C
ATOM   5285  CG  ASP A 336      57.191  69.097  64.815  1.00  0.00           C
ATOM   5286  OD1 ASP A 336      57.641  69.837  63.905  1.00  0.00           O
ATOM   5287  OD2 ASP A 336      56.461  68.087  64.605  1.00  0.00           O
ATOM   5288  C   ASP A 336      58.301  70.577  68.155  1.00  0.00           C
ATOM   5289  O   ASP A 336      57.661  71.457  68.715  1.00  0.00           O
ATOM   5290  N   ILE A 337      58.991  69.667  68.855  1.00  0.00           N
ATOM   5292  CA  ILE A 337      59.061  69.627  70.305  1.00  0.00           C
ATOM   5294  CB  ILE A 337      59.791  68.367  70.775  1.00  0.00           C
ATOM   5296  CG2 ILE A 337      60.121  68.437  72.275  1.00  0.00           C
ATOM   5300  CG1 ILE A 337      58.941  67.107  70.485  1.00  0.00           C
ATOM   5303  CD  ILE A 337      59.781  65.827  70.455  1.00  0.00           C
ATOM   5307  C   ILE A 337      59.661  70.907  70.875  1.00  0.00           C
ATOM   5308  O   ILE A 337      59.151  71.477  71.845  1.00  0.00           O
ATOM   5309  N   ALA A 338      60.741  71.427  70.255  1.00  0.00           N
ATOM   5311  CA  ALA A 338      61.341  72.697  70.635  1.00  0.00           C
ATOM   5313  CB  ALA A 338      62.641  72.927  69.825  1.00  0.00           C
ATOM   5317  C   ALA A 338      60.421  73.897  70.455  1.00  0.00           C
ATOM   5318  O   ALA A 338      60.211  74.657  71.405  1.00  0.00           O
ATOM   5319  N   GLU A 339      59.791  74.067  69.275  1.00  0.00           N
ATOM   5321  CA  GLU A 339      58.811  75.107  69.015  1.00  0.00           C
ATOM   5323  CB  GLU A 339      58.491  75.237  67.505  1.00  0.00           C
ATOM   5326  CG  GLU A 339      59.781  75.587  66.695  1.00  0.00           C
ATOM   5329  CD  GLU A 339      59.651  76.547  65.505  1.00  0.00           C
ATOM   5330  OE1 GLU A 339      58.571  77.127  65.245  1.00  0.00           O
ATOM   5331  OE2 GLU A 339      60.721  76.757  64.865  1.00  0.00           O
ATOM   5332  C   GLU A 339      57.571  74.997  69.905  1.00  0.00           C
ATOM   5333  O   GLU A 339      57.101  75.987  70.475  1.00  0.00           O
ATOM   5334  N   ILE A 340      57.041  73.777  70.135  1.00  0.00           N
ATOM   5336  CA  ILE A 340      55.971  73.527  71.105  1.00  0.00           C
ATOM   5338  CB  ILE A 340      55.401  72.127  70.975  1.00  0.00           C
ATOM   5340  CG2 ILE A 340      54.381  71.817  72.095  1.00  0.00           C
ATOM   5344  CG1 ILE A 340      54.711  71.957  69.605  1.00  0.00           C
ATOM   5347  CD  ILE A 340      54.561  70.477  69.225  1.00  0.00           C
ATOM   5351  C   ILE A 340      56.361  73.837  72.555  1.00  0.00           C
ATOM   5352  O   ILE A 340      55.591  74.417  73.325  1.00  0.00           O
ATOM   5353  N   ARG A 341      57.571  73.497  72.995  1.00  0.00           N
ATOM   5355  CA  ARG A 341      58.091  73.897  74.285  1.00  0.00           C
ATOM   5357  CB  ARG A 341      59.381  73.137  74.635  1.00  0.00           C
ATOM   5360  CG  ARG A 341      59.071  71.697  75.075  1.00  0.00           C
ATOM   5363  CD  ARG A 341      60.321  70.847  75.195  1.00  0.00           C
ATOM   5366  NE  ARG A 341      59.861  69.497  75.635  1.00  0.00           N
ATOM   5368  CZ  ARG A 341      60.641  68.427  75.635  1.00  0.00           C
ATOM   5369  NH1 ARG A 341      61.901  68.487  75.285  1.00  0.00           N
ATOM   5372  NH2 ARG A 341      60.131  67.277  76.005  1.00  0.00           N
ATOM   5375  C   ARG A 341      58.241  75.397  74.485  1.00  0.00           C
ATOM   5376  O   ARG A 341      57.951  75.917  75.555  1.00  0.00           O
ATOM   5377  N   GLN A 342      58.661  76.127  73.445  1.00  0.00           N
ATOM   5379  CA  GLN A 342      58.661  77.577  73.415  1.00  0.00           C
ATOM   5381  CB  GLN A 342      59.331  78.027  72.095  1.00  0.00           C
ATOM   5384  CG  GLN A 342      59.511  79.557  71.925  1.00  0.00           C
ATOM   5387  CD  GLN A 342      58.681  80.117  70.765  1.00  0.00           C
ATOM   5388  OE1 GLN A 342      57.501  79.797  70.645  1.00  0.00           O
ATOM   5389  NE2 GLN A 342      59.291  80.957  69.895  1.00  0.00           N
ATOM   5392  C   GLN A 342      57.281  78.177  73.585  1.00  0.00           C
ATOM   5393  O   GLN A 342      57.071  79.087  74.385  1.00  0.00           O
ATOM   5394  N   GLN A 343      56.261  77.607  72.915  1.00  0.00           N
ATOM   5396  CA  GLN A 343      54.871  77.917  73.185  1.00  0.00           C
ATOM   5398  CB  GLN A 343      53.891  77.197  72.225  1.00  0.00           C
ATOM   5401  CG  GLN A 343      53.941  77.687  70.755  1.00  0.00           C
ATOM   5404  CD  GLN A 343      52.851  76.947  69.965  1.00  0.00           C
ATOM   5405  OE1 GLN A 343      52.481  75.827  70.335  1.00  0.00           O
ATOM   5406  NE2 GLN A 343      52.301  77.577  68.905  1.00  0.00           N
ATOM   5409  C   GLN A 343      54.421  77.637  74.615  1.00  0.00           C
ATOM   5410  O   GLN A 343      53.701  78.437  75.215  1.00  0.00           O
ATOM   5411  N   GLN A 344      54.841  76.507  75.205  1.00  0.00           N
ATOM   5413  CA  GLN A 344      54.631  76.257  76.625  1.00  0.00           C
ATOM   5415  CB  GLN A 344      55.101  74.837  77.035  1.00  0.00           C
ATOM   5418  CG  GLN A 344      54.261  73.707  76.385  1.00  0.00           C
ATOM   5421  CD  GLN A 344      54.841  72.347  76.765  1.00  0.00           C
ATOM   5422  OE1 GLN A 344      54.861  71.967  77.935  1.00  0.00           O
ATOM   5423  NE2 GLN A 344      55.311  71.567  75.765  1.00  0.00           N
ATOM   5426  C   GLN A 344      55.261  77.287  77.555  1.00  0.00           C
ATOM   5427  O   GLN A 344      54.621  77.777  78.485  1.00  0.00           O
ATOM   5428  N   SER A 345      56.521  77.687  77.305  1.00  0.00           N
ATOM   5430  CA  SER A 345      57.201  78.777  77.995  1.00  0.00           C
ATOM   5432  CB  SER A 345      58.671  78.997  77.555  1.00  0.00           C
ATOM   5435  OG  SER A 345      59.531  77.917  77.935  1.00  0.00           O
ATOM   5437  C   SER A 345      56.501  80.117  77.895  1.00  0.00           C
ATOM   5438  O   SER A 345      56.431  80.877  78.865  1.00  0.00           O
ATOM   5439  N   VAL A 346      55.931  80.467  76.725  1.00  0.00           N
ATOM   5441  CA  VAL A 346      55.051  81.627  76.615  1.00  0.00           C
ATOM   5443  CB  VAL A 346      54.591  81.847  75.175  1.00  0.00           C
ATOM   5445  CG1 VAL A 346      53.471  82.917  75.065  1.00  0.00           C
ATOM   5449  CG2 VAL A 346      55.801  82.277  74.335  1.00  0.00           C
ATOM   5453  C   VAL A 346      53.831  81.537  77.535  1.00  0.00           C
ATOM   5454  O   VAL A 346      53.611  82.397  78.385  1.00  0.00           O
ATOM   5455  N   VAL A 347      53.101  80.407  77.495  1.00  0.00           N
ATOM   5457  CA  VAL A 347      51.971  80.147  78.385  1.00  0.00           C
ATOM   5459  CB  VAL A 347      51.271  78.857  77.975  1.00  0.00           C
ATOM   5461  CG1 VAL A 347      50.151  78.487  78.965  1.00  0.00           C
ATOM   5465  CG2 VAL A 347      50.671  79.067  76.565  1.00  0.00           C
ATOM   5469  C   VAL A 347      52.351  80.167  79.865  1.00  0.00           C
ATOM   5470  O   VAL A 347      51.681  80.767  80.705  1.00  0.00           O
ATOM   5471  N   ASN A 348      53.481  79.557  80.265  1.00  0.00           N
ATOM   5473  CA  ASN A 348      53.981  79.617  81.635  1.00  0.00           C
ATOM   5475  CB  ASN A 348      55.171  78.647  81.805  1.00  0.00           C
ATOM   5478  CG  ASN A 348      55.581  78.337  83.255  1.00  0.00           C
ATOM   5479  OD1 ASN A 348      56.701  78.597  83.705  1.00  0.00           O
ATOM   5480  ND2 ASN A 348      54.641  77.727  84.015  1.00  0.00           N
ATOM   5483  C   ASN A 348      54.321  81.047  82.085  1.00  0.00           C
ATOM   5484  O   ASN A 348      54.011  81.467  83.195  1.00  0.00           O
ATOM   5485  N   TYR A 349      54.911  81.857  81.185  1.00  0.00           N
ATOM   5487  CA  TYR A 349      55.061  83.287  81.355  1.00  0.00           C
ATOM   5489  CB  TYR A 349      55.961  83.867  80.215  1.00  0.00           C
ATOM   5492  CG  TYR A 349      56.141  85.367  80.225  1.00  0.00           C
ATOM   5493  CD1 TYR A 349      55.201  86.217  79.615  1.00  0.00           C
ATOM   5495  CE1 TYR A 349      55.401  87.607  79.605  1.00  0.00           C
ATOM   5497  CZ  TYR A 349      56.541  88.147  80.205  1.00  0.00           C
ATOM   5498  OH  TYR A 349      56.731  89.547  80.235  1.00  0.00           O
ATOM   5500  CD2 TYR A 349      57.301  85.927  80.795  1.00  0.00           C
ATOM   5502  CE2 TYR A 349      57.491  87.317  80.795  1.00  0.00           C
ATOM   5504  C   TYR A 349      53.751  84.057  81.525  1.00  0.00           C
ATOM   5505  O   TYR A 349      53.701  84.917  82.425  1.00  0.00           O
ATOM   5506  N   GLU A 350      52.701  83.777  80.725  1.00  0.00           N
ATOM   5508  CA  GLU A 350      51.351  84.307  80.875  1.00  0.00           C
ATOM   5510  CB  GLU A 350      50.401  83.747  79.785  1.00  0.00           C
ATOM   5513  CG  GLU A 350      50.761  84.157  78.345  1.00  0.00           C
ATOM   5516  CD  GLU A 350      49.811  83.547  77.315  1.00  0.00           C
ATOM   5517  OE1 GLU A 350      48.831  82.847  77.695  1.00  0.00           O
ATOM   5518  OE2 GLU A 350      50.031  83.847  76.115  1.00  0.00           O
ATOM   5519  C   GLU A 350      50.681  83.977  82.205  1.00  0.00           C
ATOM   5520  O   GLU A 350      50.231  84.857  82.935  1.00  0.00           O
ATOM   5521  N   GLN A 351      50.721  82.687  82.575  1.00  0.00           N
ATOM   5523  CA  GLN A 351      50.141  82.147  83.795  1.00  0.00           C
ATOM   5525  CB  GLN A 351      50.441  80.637  83.945  1.00  0.00           C
ATOM   5528  CG  GLN A 351      49.711  79.647  83.015  1.00  0.00           C
ATOM   5531  CD  GLN A 351      50.251  78.237  83.295  1.00  0.00           C
ATOM   5532  OE1 GLN A 351      51.441  78.067  83.585  1.00  0.00           O
ATOM   5533  NE2 GLN A 351      49.381  77.207  83.245  1.00  0.00           N
ATOM   5536  C   GLN A 351      50.681  82.797  85.065  1.00  0.00           C
ATOM   5537  O   GLN A 351      49.961  83.127  86.005  1.00  0.00           O
ATOM   5538  N   LYS A 352      52.011  82.987  85.095  1.00  0.00           N
ATOM   5540  CA  LYS A 352      52.731  83.717  86.135  1.00  0.00           C
ATOM   5542  CB  LYS A 352      54.251  83.637  85.805  1.00  0.00           C
ATOM   5545  CG  LYS A 352      55.071  82.637  86.655  1.00  0.00           C
ATOM   5548  CD  LYS A 352      54.511  81.207  86.715  1.00  0.00           C
ATOM   5551  CE  LYS A 352      55.361  80.297  87.615  1.00  0.00           C
ATOM   5554  NZ  LYS A 352      54.601  79.107  88.055  1.00  0.00           N
ATOM   5558  C   LYS A 352      52.281  85.167  86.325  1.00  0.00           C
ATOM   5559  O   LYS A 352      52.031  85.617  87.445  1.00  0.00           O
ATOM   5560  N   ILE A 353      52.121  85.957  85.235  1.00  0.00           N
ATOM   5562  CA  ILE A 353      51.621  87.327  85.315  1.00  0.00           C
ATOM   5564  CB  ILE A 353      51.831  88.107  84.015  1.00  0.00           C
ATOM   5566  CG2 ILE A 353      51.201  89.517  84.105  1.00  0.00           C
ATOM   5570  CG1 ILE A 353      53.341  88.227  83.705  1.00  0.00           C
ATOM   5573  CD  ILE A 353      53.631  88.687  82.265  1.00  0.00           C
ATOM   5577  C   ILE A 353      50.171  87.387  85.755  1.00  0.00           C
ATOM   5578  O   ILE A 353      49.781  88.187  86.605  1.00  0.00           O
ATOM   5579  N   GLN A 354      49.321  86.497  85.205  1.00  0.00           N
ATOM   5581  CA  GLN A 354      47.941  86.337  85.605  1.00  0.00           C
ATOM   5583  CB  GLN A 354      47.231  85.367  84.635  1.00  0.00           C
ATOM   5586  CG  GLN A 354      46.921  86.007  83.255  1.00  0.00           C
ATOM   5589  CD  GLN A 354      46.091  85.057  82.385  1.00  0.00           C
ATOM   5590  OE1 GLN A 354      45.891  83.887  82.725  1.00  0.00           O
ATOM   5591  NE2 GLN A 354      45.581  85.567  81.235  1.00  0.00           N
ATOM   5594  C   GLN A 354      47.731  85.967  87.065  1.00  0.00           C
ATOM   5595  O   GLN A 354      46.911  86.557  87.765  1.00  0.00           O
ATOM   5596  N   ASN A 355      48.521  85.017  87.595  1.00  0.00           N
ATOM   5598  CA  ASN A 355      48.551  84.717  89.025  1.00  0.00           C
ATOM   5600  CB  ASN A 355      49.421  83.447  89.225  1.00  0.00           C
ATOM   5603  CG  ASN A 355      49.611  82.987  90.665  1.00  0.00           C
ATOM   5604  OD1 ASN A 355      50.711  82.627  91.075  1.00  0.00           O
ATOM   5605  ND2 ASN A 355      48.531  82.987  91.475  1.00  0.00           N
ATOM   5608  C   ASN A 355      49.001  85.897  89.895  1.00  0.00           C
ATOM   5609  O   ASN A 355      48.351  86.227  90.895  1.00  0.00           O
ATOM   5610  N   ALA A 356      50.081  86.587  89.495  1.00  0.00           N
ATOM   5612  CA  ALA A 356      50.611  87.777  90.145  1.00  0.00           C
ATOM   5614  CB  ALA A 356      51.871  88.227  89.365  1.00  0.00           C
ATOM   5618  C   ALA A 356      49.611  88.937  90.195  1.00  0.00           C
ATOM   5619  O   ALA A 356      49.361  89.557  91.225  1.00  0.00           O
ATOM   5620  N   PHE A 357      48.921  89.197  89.075  1.00  0.00           N
ATOM   5622  CA  PHE A 357      47.871  90.197  88.995  1.00  0.00           C
ATOM   5624  CB  PHE A 357      47.381  90.337  87.525  1.00  0.00           C
ATOM   5627  CG  PHE A 357      46.381  91.457  87.375  1.00  0.00           C
ATOM   5628  CD1 PHE A 357      46.811  92.757  87.045  1.00  0.00           C
ATOM   5630  CE1 PHE A 357      45.891  93.797  86.945  1.00  0.00           C
ATOM   5632  CZ  PHE A 357      44.531  93.567  87.175  1.00  0.00           C
ATOM   5634  CD2 PHE A 357      45.001  91.217  87.535  1.00  0.00           C
ATOM   5636  CE2 PHE A 357      44.081  92.267  87.465  1.00  0.00           C
ATOM   5638  C   PHE A 357      46.721  89.937  89.975  1.00  0.00           C
ATOM   5639  O   PHE A 357      46.291  90.857  90.665  1.00  0.00           O
ATOM   5640  N   LYS A 358      46.271  88.667  90.115  1.00  0.00           N
ATOM   5642  CA  LYS A 358      45.301  88.277  91.115  1.00  0.00           C
ATOM   5644  CB  LYS A 358      44.961  86.747  91.035  1.00  0.00           C
ATOM   5647  CG  LYS A 358      44.001  86.237  92.135  1.00  0.00           C
ATOM   5650  CD  LYS A 358      43.941  84.707  92.265  1.00  0.00           C
ATOM   5653  CE  LYS A 358      43.451  84.237  93.645  1.00  0.00           C
ATOM   5656  NZ  LYS A 358      42.141  84.817  93.925  1.00  0.00           N
ATOM   5660  C   LYS A 358      45.741  88.587  92.535  1.00  0.00           C
ATOM   5661  O   LYS A 358      44.991  89.147  93.325  1.00  0.00           O
ATOM   5662  N   GLU A 359      47.011  88.257  92.885  1.00  0.00           N
ATOM   5664  CA  GLU A 359      47.561  88.517  94.195  1.00  0.00           C
ATOM   5666  CB  GLU A 359      48.991  87.927  94.345  1.00  0.00           C
ATOM   5669  CG  GLU A 359      49.031  86.367  94.365  1.00  0.00           C
ATOM   5672  CD  GLU A 359      50.431  85.827  94.655  1.00  0.00           C
ATOM   5673  OE1 GLU A 359      51.421  86.607  94.555  1.00  0.00           O
ATOM   5674  OE2 GLU A 359      50.531  84.627  95.015  1.00  0.00           O
ATOM   5675  C   GLU A 359      47.571  89.987  94.575  1.00  0.00           C
ATOM   5676  O   GLU A 359      47.151  90.367  95.665  1.00  0.00           O
ATOM   5677  N   VAL A 360      48.001  90.887  93.665  1.00  0.00           N
ATOM   5679  CA  VAL A 360      47.831  92.317  93.905  1.00  0.00           C
ATOM   5681  CB  VAL A 360      48.621  93.157  92.905  1.00  0.00           C
ATOM   5683  CG1 VAL A 360      48.331  94.667  93.045  1.00  0.00           C
ATOM   5687  CG2 VAL A 360      50.111  92.947  93.165  1.00  0.00           C
ATOM   5691  C   VAL A 360      46.361  92.747  93.965  1.00  0.00           C
ATOM   5692  O   VAL A 360      45.951  93.407  94.915  1.00  0.00           O
ATOM   5693  N   ALA A 361      45.521  92.327  92.985  1.00  0.00           N
ATOM   5695  CA  ALA A 361      44.121  92.697  92.915  1.00  0.00           C
ATOM   5697  CB  ALA A 361      43.531  92.127  91.615  1.00  0.00           C
ATOM   5701  C   ALA A 361      43.251  92.287  94.105  1.00  0.00           C
ATOM   5702  O   ALA A 361      42.511  93.117  94.655  1.00  0.00           O
ATOM   5703  N   ASP A 362      43.371  91.027  94.575  1.00  0.00           N
ATOM   5705  CA  ASP A 362      42.791  90.567  95.815  1.00  0.00           C
ATOM   5707  CB  ASP A 362      43.201  89.087  96.065  1.00  0.00           C
ATOM   5710  CG  ASP A 362      42.421  88.097  95.235  1.00  0.00           C
ATOM   5711  OD1 ASP A 362      41.311  88.397  94.715  1.00  0.00           O
ATOM   5712  OD2 ASP A 362      42.861  86.927  95.215  1.00  0.00           O
ATOM   5713  C   ASP A 362      43.281  91.327  97.035  1.00  0.00           C
ATOM   5714  O   ASP A 362      42.491  91.737  97.875  1.00  0.00           O
ATOM   5715  N   ALA A 363      44.601  91.547  97.145  1.00  0.00           N
ATOM   5717  CA  ALA A 363      45.221  92.227  98.255  1.00  0.00           C
ATOM   5719  CB  ALA A 363      46.751  92.127  98.155  1.00  0.00           C
ATOM   5723  C   ALA A 363      44.791  93.667  98.415  1.00  0.00           C
ATOM   5724  O   ALA A 363      44.501  94.127  99.515  1.00  0.00           O
ATOM   5725  N   LEU A 364      44.681  94.427  97.305  1.00  0.00           N
ATOM   5727  CA  LEU A 364      44.081  95.747  97.315  1.00  0.00           C
ATOM   5729  CB  LEU A 364      44.091  96.337  95.885  1.00  0.00           C
ATOM   5732  CG  LEU A 364      45.491  96.647  95.325  1.00  0.00           C
ATOM   5734  CD1 LEU A 364      45.401  96.987  93.835  1.00  0.00           C
ATOM   5738  CD2 LEU A 364      46.161  97.777  96.095  1.00  0.00           C
ATOM   5742  C   LEU A 364      42.641  95.757  97.805  1.00  0.00           C
ATOM   5743  O   LEU A 364      42.241  96.577  98.645  1.00  0.00           O
ATOM   5744  N   ALA A 365      41.831  94.807  97.325  1.00  0.00           N
ATOM   5746  CA  ALA A 365      40.461  94.607  97.755  1.00  0.00           C
ATOM   5748  CB  ALA A 365      39.881  93.487  96.885  1.00  0.00           C
ATOM   5752  C   ALA A 365      40.311  94.247  99.245  1.00  0.00           C
ATOM   5753  O   ALA A 365      39.531  94.867  99.975  1.00  0.00           O
ATOM   5754  N   LEU A 366      41.131  93.297  99.725  1.00  0.00           N
ATOM   5756  CA  LEU A 366      41.241  92.907 101.105  1.00  0.00           C
ATOM   5758  CB  LEU A 366      42.151  91.667 101.225  1.00  0.00           C
ATOM   5761  CG  LEU A 366      41.621  90.497 102.075  1.00  0.00           C
ATOM   5763  CD1 LEU A 366      40.211  90.037 101.685  1.00  0.00           C
ATOM   5767  CD2 LEU A 366      42.591  89.307 101.925  1.00  0.00           C
ATOM   5771  C   LEU A 366      41.691  94.037 102.035  1.00  0.00           C
ATOM   5772  O   LEU A 366      41.141  94.177 103.125  1.00  0.00           O
ATOM   5773  N   ARG A 367      42.641  94.907 101.605  1.00  0.00           N
ATOM   5775  CA  ARG A 367      43.031  96.087 102.385  1.00  0.00           C
ATOM   5777  CB  ARG A 367      44.121  96.937 101.665  1.00  0.00           C
ATOM   5780  CG  ARG A 367      44.291  98.407 102.135  1.00  0.00           C
ATOM   5783  CD  ARG A 367      45.171  99.287 101.245  1.00  0.00           C
ATOM   5786  NE  ARG A 367      46.601  99.027 101.565  1.00  0.00           N
ATOM   5788  CZ  ARG A 367      47.581  99.777 101.085  1.00  0.00           C
ATOM   5789  NH1 ARG A 367      47.421 100.667 100.135  1.00  0.00           N
ATOM   5792  NH2 ARG A 367      48.791  99.647 101.565  1.00  0.00           N
ATOM   5795  C   ARG A 367      41.861  97.007 102.735  1.00  0.00           C
ATOM   5796  O   ARG A 367      41.651  97.367 103.895  1.00  0.00           O
ATOM   5797  N   GLN A 368      41.051  97.367 101.725  1.00  0.00           N
ATOM   5799  CA  GLN A 368      39.831  98.137 101.925  1.00  0.00           C
ATOM   5801  CB  GLN A 368      39.151  98.407 100.565  1.00  0.00           C
ATOM   5804  CG  GLN A 368      37.861  99.257 100.625  1.00  0.00           C
ATOM   5807  CD  GLN A 368      38.191 100.697 101.045  1.00  0.00           C
ATOM   5808  OE1 GLN A 368      39.011 101.347 100.395  1.00  0.00           O
ATOM   5809  NE2 GLN A 368      37.601 101.167 102.165  1.00  0.00           N
ATOM   5812  C   GLN A 368      38.831  97.417 102.785  1.00  0.00           C
ATOM   5813  O   GLN A 368      38.271  97.977 103.735  1.00  0.00           O
ATOM   5814  N   SER A 369      38.611  96.117 102.505  1.00  0.00           N
ATOM   5816  CA  SER A 369      37.641  95.287 103.205  1.00  0.00           C
ATOM   5818  CB  SER A 369      37.651  93.867 102.565  1.00  0.00           C
ATOM   5821  OG  SER A 369      36.461  93.127 102.835  1.00  0.00           O
ATOM   5823  C   SER A 369      37.951  95.177 104.685  1.00  0.00           C
ATOM   5824  O   SER A 369      37.111  95.417 105.545  1.00  0.00           O
ATOM   5825  N   LEU A 370      39.221  94.877 105.015  1.00  0.00           N
ATOM   5827  CA  LEU A 370      39.751  94.807 106.355  1.00  0.00           C
ATOM   5829  CB  LEU A 370      41.151  94.147 106.365  1.00  0.00           C
ATOM   5832  CG  LEU A 370      41.141  92.667 105.935  1.00  0.00           C
ATOM   5834  CD1 LEU A 370      42.581  92.187 105.645  1.00  0.00           C
ATOM   5838  CD2 LEU A 370      40.481  91.767 106.995  1.00  0.00           C
ATOM   5842  C   LEU A 370      39.781  96.137 107.075  1.00  0.00           C
ATOM   5843  O   LEU A 370      39.511  96.197 108.265  1.00  0.00           O
ATOM   5844  N   ASN A 371      40.081  97.257 106.365  1.00  0.00           N
ATOM   5846  CA  ASN A 371      39.891  98.577 106.925  1.00  0.00           C
ATOM   5848  CB  ASN A 371      40.381  99.627 105.895  1.00  0.00           C
ATOM   5851  CG  ASN A 371      41.901  99.757 105.785  1.00  0.00           C
ATOM   5852  OD1 ASN A 371      42.401 100.397 104.865  1.00  0.00           O
ATOM   5853  ND2 ASN A 371      42.691  99.127 106.685  1.00  0.00           N
ATOM   5856  C   ASN A 371      38.441  98.907 107.325  1.00  0.00           C
ATOM   5857  O   ASN A 371      38.201  99.317 108.465  1.00  0.00           O
ATOM   5858  N   ASP A 372      37.461  98.657 106.445  1.00  0.00           N
ATOM   5860  CA  ASP A 372      36.051  98.857 106.755  1.00  0.00           C
ATOM   5862  CB  ASP A 372      35.171  98.627 105.495  1.00  0.00           C
ATOM   5865  CG  ASP A 372      35.341  99.697 104.435  1.00  0.00           C
ATOM   5866  OD1 ASP A 372      35.481 100.887 104.785  1.00  0.00           O
ATOM   5867  OD2 ASP A 372      35.171  99.357 103.235  1.00  0.00           O
ATOM   5868  C   ASP A 372      35.561  97.957 107.905  1.00  0.00           C
ATOM   5869  O   ASP A 372      34.841  98.387 108.815  1.00  0.00           O
ATOM   5870  N   GLN A 373      35.991  96.667 107.895  1.00  0.00           N
ATOM   5872  CA  GLN A 373      35.761  95.727 108.975  1.00  0.00           C
ATOM   5874  CB  GLN A 373      36.191  94.267 108.645  1.00  0.00           C
ATOM   5877  CG  GLN A 373      35.311  93.597 107.565  1.00  0.00           C
ATOM   5880  CD  GLN A 373      35.721  92.167 107.195  1.00  0.00           C
ATOM   5881  OE1 GLN A 373      36.061  91.897 106.045  1.00  0.00           O
ATOM   5882  NE2 GLN A 373      35.681  91.247 108.175  1.00  0.00           N
ATOM   5885  C   GLN A 373      36.351  96.137 110.315  1.00  0.00           C
ATOM   5886  O   GLN A 373      35.661  96.107 111.325  1.00  0.00           O
ATOM   5887  N   ILE A 374      37.631  96.567 110.395  1.00  0.00           N
ATOM   5889  CA  ILE A 374      38.211  96.967 111.675  1.00  0.00           C
ATOM   5891  CB  ILE A 374      39.731  97.077 111.615  1.00  0.00           C
ATOM   5893  CG2 ILE A 374      40.331  97.527 112.975  1.00  0.00           C
ATOM   5897  CG1 ILE A 374      40.361  95.707 111.265  1.00  0.00           C
ATOM   5900  CD  ILE A 374      41.811  95.817 110.785  1.00  0.00           C
ATOM   5904  C   ILE A 374      37.511  98.197 112.255  1.00  0.00           C
ATOM   5905  O   ILE A 374      37.211  98.237 113.435  1.00  0.00           O
ATOM   5906  N   SER A 375      37.171  99.197 111.405  1.00  0.00           N
ATOM   5908  CA  SER A 375      36.401 100.367 111.835  1.00  0.00           C
ATOM   5910  CB  SER A 375      36.191 101.367 110.655  1.00  0.00           C
ATOM   5913  OG  SER A 375      35.351 102.487 110.985  1.00  0.00           O
ATOM   5915  C   SER A 375      35.031 100.037 112.415  1.00  0.00           C
ATOM   5916  O   SER A 375      34.621 100.547 113.455  1.00  0.00           O
ATOM   5917  N   ALA A 376      34.291  99.157 111.725  1.00  0.00           N
ATOM   5919  CA  ALA A 376      32.981  98.687 112.135  1.00  0.00           C
ATOM   5921  CB  ALA A 376      32.391  97.797 111.015  1.00  0.00           C
ATOM   5925  C   ALA A 376      33.021  97.917 113.445  1.00  0.00           C
ATOM   5926  O   ALA A 376      32.211  98.147 114.345  1.00  0.00           O
ATOM   5927  N   GLN A 377      33.991  97.007 113.575  1.00  0.00           N
ATOM   5929  CA  GLN A 377      34.191  96.177 114.735  1.00  0.00           C
ATOM   5931  CB  GLN A 377      35.291  95.147 114.395  1.00  0.00           C
ATOM   5934  CG  GLN A 377      35.211  93.867 115.245  1.00  0.00           C
ATOM   5937  CD  GLN A 377      33.911  93.137 114.905  1.00  0.00           C
ATOM   5938  OE1 GLN A 377      33.361  93.267 113.805  1.00  0.00           O
ATOM   5939  NE2 GLN A 377      33.371  92.337 115.855  1.00  0.00           N
ATOM   5942  C   GLN A 377      34.571  96.947 115.995  1.00  0.00           C
ATOM   5943  O   GLN A 377      34.061  96.677 117.075  1.00  0.00           O
ATOM   5944  N   GLN A 378      35.451  97.957 115.855  1.00  0.00           N
ATOM   5946  CA  GLN A 378      35.781  98.907 116.895  1.00  0.00           C
ATOM   5948  CB  GLN A 378      36.811  99.937 116.365  1.00  0.00           C
ATOM   5951  CG  GLN A 378      38.221  99.337 116.175  1.00  0.00           C
ATOM   5954  CD  GLN A 378      39.161 100.347 115.535  1.00  0.00           C
ATOM   5955  OE1 GLN A 378      38.781 101.447 115.125  1.00  0.00           O
ATOM   5956  NE2 GLN A 378      40.471 100.017 115.475  1.00  0.00           N
ATOM   5959  C   GLN A 378      34.601  99.697 117.425  1.00  0.00           C
ATOM   5960  O   GLN A 378      34.351  99.787 118.625  1.00  0.00           O
ATOM   5961  N   ARG A 379      33.771 100.237 116.525  1.00  0.00           N
ATOM   5963  CA  ARG A 379      32.521 100.867 116.885  1.00  0.00           C
ATOM   5965  CB  ARG A 379      31.841 101.527 115.655  1.00  0.00           C
ATOM   5968  CG  ARG A 379      32.491 102.857 115.235  1.00  0.00           C
ATOM   5971  CD  ARG A 379      31.921 103.417 113.925  1.00  0.00           C
ATOM   5974  NE  ARG A 379      32.381 102.497 112.845  1.00  0.00           N
ATOM   5976  CZ  ARG A 379      31.771 102.287 111.685  1.00  0.00           C
ATOM   5977  NH1 ARG A 379      30.481 102.427 111.515  1.00  0.00           N
ATOM   5980  NH2 ARG A 379      32.541 101.907 110.705  1.00  0.00           N
ATOM   5983  C   ARG A 379      31.531  99.957 117.605  1.00  0.00           C
ATOM   5984  O   ARG A 379      30.861 100.397 118.545  1.00  0.00           O
ATOM   5985  N   TYR A 380      31.401  98.687 117.165  1.00  0.00           N
ATOM   5987  CA  TYR A 380      30.641  97.657 117.855  1.00  0.00           C
ATOM   5989  CB  TYR A 380      30.591  96.377 116.965  1.00  0.00           C
ATOM   5992  CG  TYR A 380      29.771  95.237 117.515  1.00  0.00           C
ATOM   5993  CD1 TYR A 380      28.561  95.457 118.195  1.00  0.00           C
ATOM   5995  CE1 TYR A 380      27.791  94.397 118.675  1.00  0.00           C
ATOM   5997  CZ  TYR A 380      28.241  93.087 118.485  1.00  0.00           C
ATOM   5998  OH  TYR A 380      27.501  92.017 119.025  1.00  0.00           O
ATOM   6000  CD2 TYR A 380      30.191  93.907 117.315  1.00  0.00           C
ATOM   6002  CE2 TYR A 380      29.431  92.837 117.795  1.00  0.00           C
ATOM   6004  C   TYR A 380      31.171  97.347 119.255  1.00  0.00           C
ATOM   6005  O   TYR A 380      30.421  97.287 120.235  1.00  0.00           O
ATOM   6006  N   LEU A 381      32.501  97.237 119.395  1.00  0.00           N
ATOM   6008  CA  LEU A 381      33.171  97.037 120.665  1.00  0.00           C
ATOM   6010  CB  LEU A 381      34.701  96.957 120.435  1.00  0.00           C
ATOM   6013  CG  LEU A 381      35.561  96.677 121.685  1.00  0.00           C
ATOM   6015  CD1 LEU A 381      35.291  95.297 122.285  1.00  0.00           C
ATOM   6019  CD2 LEU A 381      37.051  96.797 121.325  1.00  0.00           C
ATOM   6023  C   LEU A 381      32.871  98.137 121.675  1.00  0.00           C
ATOM   6024  O   LEU A 381      32.621  97.867 122.845  1.00  0.00           O
ATOM   6025  N   ALA A 382      32.881  99.407 121.235  1.00  0.00           N
ATOM   6027  CA  ALA A 382      32.531 100.547 122.055  1.00  0.00           C
ATOM   6029  CB  ALA A 382      32.881 101.837 121.285  1.00  0.00           C
ATOM   6033  C   ALA A 382      31.081 100.547 122.525  1.00  0.00           C
ATOM   6034  O   ALA A 382      30.781 100.887 123.675  1.00  0.00           O
ATOM   6035  N   SER A 383      30.151 100.147 121.635  1.00  0.00           N
ATOM   6037  CA  SER A 383      28.741  99.927 121.965  1.00  0.00           C
ATOM   6039  CB  SER A 383      27.941  99.597 120.675  1.00  0.00           C
ATOM   6042  OG  SER A 383      26.521  99.617 120.875  1.00  0.00           O
ATOM   6044  C   SER A 383      28.551  98.837 123.015  1.00  0.00           C
ATOM   6045  O   SER A 383      27.911  99.047 124.055  1.00  0.00           O
ATOM   6046  N   LEU A 384      29.211  97.667 122.835  1.00  0.00           N
ATOM   6048  CA  LEU A 384      29.231  96.547 123.775  1.00  0.00           C
ATOM   6050  CB  LEU A 384      30.051  95.367 123.195  1.00  0.00           C
ATOM   6053  CG  LEU A 384      29.371  94.647 122.025  1.00  0.00           C
ATOM   6055  CD1 LEU A 384      30.391  93.747 121.315  1.00  0.00           C
ATOM   6059  CD2 LEU A 384      28.161  93.817 122.495  1.00  0.00           C
ATOM   6063  C   LEU A 384      29.771  96.877 125.165  1.00  0.00           C
ATOM   6064  O   LEU A 384      29.231  96.437 126.185  1.00  0.00           O
ATOM   6065  N   GLN A 385      30.851  97.677 125.265  1.00  0.00           N
ATOM   6067  CA  GLN A 385      31.281  98.227 126.535  1.00  0.00           C
ATOM   6069  CB  GLN A 385      32.581  99.047 126.355  1.00  0.00           C
ATOM   6072  CG  GLN A 385      33.801  98.157 126.005  1.00  0.00           C
ATOM   6075  CD  GLN A 385      35.011  99.017 125.665  1.00  0.00           C
ATOM   6076  OE1 GLN A 385      34.921 100.187 125.295  1.00  0.00           O
ATOM   6077  NE2 GLN A 385      36.231  98.437 125.815  1.00  0.00           N
ATOM   6080  C   GLN A 385      30.251  99.087 127.275  1.00  0.00           C
ATOM   6081  O   GLN A 385      30.021  98.907 128.465  1.00  0.00           O
ATOM   6082  N   ILE A 386      29.561 100.037 126.595  1.00  0.00           N
ATOM   6084  CA  ILE A 386      28.461 100.797 127.195  1.00  0.00           C
ATOM   6086  CB  ILE A 386      27.991 101.887 126.235  1.00  0.00           C
ATOM   6088  CG2 ILE A 386      26.741 102.617 126.795  1.00  0.00           C
ATOM   6092  CG1 ILE A 386      29.141 102.887 125.955  1.00  0.00           C
ATOM   6095  CD  ILE A 386      28.891 103.757 124.725  1.00  0.00           C
ATOM   6099  C   ILE A 386      27.301  99.897 127.615  1.00  0.00           C
ATOM   6100  O   ILE A 386      26.781  99.987 128.735  1.00  0.00           O
ATOM   6101  N   THR A 387      26.941  98.957 126.725  1.00  0.00           N
ATOM   6103  CA  THR A 387      25.901  97.947 126.875  1.00  0.00           C
ATOM   6105  CB  THR A 387      25.811  97.047 125.645  1.00  0.00           C
ATOM   6107  OG1 THR A 387      25.291  97.797 124.555  1.00  0.00           O
ATOM   6109  CG2 THR A 387      24.911  95.817 125.805  1.00  0.00           C
ATOM   6113  C   THR A 387      26.101  97.077 128.095  1.00  0.00           C
ATOM   6114  O   THR A 387      25.171  96.887 128.875  1.00  0.00           O
ATOM   6115  N   LEU A 388      27.351  96.617 128.365  1.00  0.00           N
ATOM   6117  CA  LEU A 388      27.681  95.937 129.602  1.00  0.00           C
ATOM   6119  CB  LEU A 388      29.181  95.547 129.622  1.00  0.00           C
ATOM   6122  CG  LEU A 388      29.671  94.867 130.932  1.00  0.00           C
ATOM   6124  CD1 LEU A 388      28.871  93.597 131.272  1.00  0.00           C
ATOM   6128  CD2 LEU A 388      31.201  94.647 130.942  1.00  0.00           C
ATOM   6132  C   LEU A 388      27.431  96.737 130.862  1.00  0.00           C
ATOM   6133  O   LEU A 388      26.801  96.267 131.802  1.00  0.00           O
ATOM   6134  N   GLN A 389      27.881  98.007 130.882  1.00  0.00           N
ATOM   6136  CA  GLN A 389      27.721  98.897 132.012  1.00  0.00           C
ATOM   6138  CB  GLN A 389      28.521 100.207 131.792  1.00  0.00           C
ATOM   6141  CG  GLN A 389      30.061 100.067 131.622  1.00  0.00           C
ATOM   6144  CD  GLN A 389      30.721  99.107 132.622  1.00  0.00           C
ATOM   6145  OE1 GLN A 389      30.321  98.987 133.782  1.00  0.00           O
ATOM   6146  NE2 GLN A 389      31.791  98.407 132.172  1.00  0.00           N
ATOM   6149  C   GLN A 389      26.261  99.227 132.322  1.00  0.00           C
ATOM   6150  O   GLN A 389      25.831  99.207 133.472  1.00  0.00           O
ATOM   6151  N   ARG A 390      25.451  99.477 131.272  1.00  0.00           N
ATOM   6153  CA  ARG A 390      24.001  99.537 131.402  1.00  0.00           C
ATOM   6155  CB  ARG A 390      23.321 100.027 130.092  1.00  0.00           C
ATOM   6158  CG  ARG A 390      23.741 101.447 129.622  1.00  0.00           C
ATOM   6161  CD  ARG A 390      23.541 102.557 130.662  1.00  0.00           C
ATOM   6164  NE  ARG A 390      23.931 103.867 130.032  1.00  0.00           N
ATOM   6166  CZ  ARG A 390      24.051 104.997 130.722  1.00  0.00           C
ATOM   6167  NH1 ARG A 390      24.131 105.037 132.032  1.00  0.00           N
ATOM   6170  NH2 ARG A 390      24.181 106.137 130.062  1.00  0.00           N
ATOM   6173  C   ARG A 390      23.371  98.237 131.892  1.00  0.00           C
ATOM   6174  O   ARG A 390      22.541  98.247 132.802  1.00  0.00           O
ATOM   6175  N   ALA A 391      23.781  97.067 131.352  1.00  0.00           N
ATOM   6177  CA  ALA A 391      23.301  95.777 131.822  1.00  0.00           C
ATOM   6179  CB  ALA A 391      23.861  94.647 130.932  1.00  0.00           C
ATOM   6183  C   ALA A 391      23.601  95.507 133.302  1.00  0.00           C
ATOM   6184  O   ALA A 391      22.711  95.107 134.062  1.00  0.00           O
ATOM   6185  N   ARG A 392      24.821  95.797 133.772  1.00  0.00           N
ATOM   6187  CA  ARG A 392      25.181  95.717 135.182  1.00  0.00           C
ATOM   6189  CB  ARG A 392      26.671  96.087 135.402  1.00  0.00           C
ATOM   6192  CG  ARG A 392      27.711  95.087 134.842  1.00  0.00           C
ATOM   6195  CD  ARG A 392      29.141  95.547 135.172  1.00  0.00           C
ATOM   6198  NE  ARG A 392      30.201  94.647 134.602  1.00  0.00           N
ATOM   6200  CZ  ARG A 392      30.301  93.327 134.692  1.00  0.00           C
ATOM   6201  NH1 ARG A 392      29.531  92.537 135.392  1.00  0.00           N
ATOM   6204  NH2 ARG A 392      31.281  92.777 134.012  1.00  0.00           N
ATOM   6207  C   ARG A 392      24.321  96.597 136.102  1.00  0.00           C
ATOM   6208  O   ARG A 392      23.831  96.137 137.142  1.00  0.00           O
ATOM   6209  N   ALA A 393      24.101  97.877 135.732  1.00  0.00           N
ATOM   6211  CA  ALA A 393      23.311  98.807 136.522  1.00  0.00           C
ATOM   6213  CB  ALA A 393      23.371 100.197 135.862  1.00  0.00           C
ATOM   6217  C   ALA A 393      21.851  98.397 136.702  1.00  0.00           C
ATOM   6218  O   ALA A 393      21.291  98.407 137.802  1.00  0.00           O
ATOM   6219  N   LEU A 394      21.201  97.977 135.592  1.00  0.00           N
ATOM   6221  CA  LEU A 394      19.881  97.387 135.552  1.00  0.00           C
ATOM   6223  CB  LEU A 394      19.441  97.187 134.072  1.00  0.00           C
ATOM   6226  CG  LEU A 394      18.561  98.307 133.472  1.00  0.00           C
ATOM   6228  CD1 LEU A 394      18.891  99.737 133.932  1.00  0.00           C
ATOM   6232  CD2 LEU A 394      18.571  98.257 131.942  1.00  0.00           C
ATOM   6236  C   LEU A 394      19.751  96.087 136.342  1.00  0.00           C
ATOM   6237  O   LEU A 394      18.791  95.907 137.092  1.00  0.00           O
ATOM   6238  N   TYR A 395      20.721  95.157 136.252  1.00  0.00           N
ATOM   6240  CA  TYR A 395      20.731  93.907 137.022  1.00  0.00           C
ATOM   6242  CB  TYR A 395      21.911  92.997 136.522  1.00  0.00           C
ATOM   6245  CG  TYR A 395      22.341  91.907 137.472  1.00  0.00           C
ATOM   6246  CD1 TYR A 395      21.491  90.817 137.742  1.00  0.00           C
ATOM   6248  CE1 TYR A 395      21.871  89.827 138.652  1.00  0.00           C
ATOM   6250  CZ  TYR A 395      23.101  89.917 139.322  1.00  0.00           C
ATOM   6251  OH  TYR A 395      23.451  88.937 140.282  1.00  0.00           O
ATOM   6253  CD2 TYR A 395      23.611  91.947 138.092  1.00  0.00           C
ATOM   6255  CE2 TYR A 395      23.971  90.967 139.032  1.00  0.00           C
ATOM   6257  C   TYR A 395      20.731  94.157 138.532  1.00  0.00           C
ATOM   6258  O   TYR A 395      19.951  93.607 139.302  1.00  0.00           O
ATOM   6259  N   GLN A 396      21.601  95.087 138.982  1.00  0.00           N
ATOM   6261  CA  GLN A 396      21.841  95.327 140.382  1.00  0.00           C
ATOM   6263  CB  GLN A 396      23.171  96.087 140.542  1.00  0.00           C
ATOM   6266  CG  GLN A 396      24.361  95.177 140.162  1.00  0.00           C
ATOM   6269  CD  GLN A 396      25.651  95.967 139.952  1.00  0.00           C
ATOM   6270  OE1 GLN A 396      25.861  97.067 140.472  1.00  0.00           O
ATOM   6271  NE2 GLN A 396      26.581  95.387 139.162  1.00  0.00           N
ATOM   6274  C   GLN A 396      20.691  96.047 141.072  1.00  0.00           C
ATOM   6275  O   GLN A 396      20.461  95.917 142.272  1.00  0.00           O
ATOM   6276  N   HIS A 397      19.891  96.767 140.262  1.00  0.00           N
ATOM   6278  CA  HIS A 397      18.681  97.447 140.702  1.00  0.00           C
ATOM   6280  CB  HIS A 397      18.561  98.847 140.082  1.00  0.00           C
ATOM   6283  ND1 HIS A 397      20.841  99.977 140.302  1.00  0.00           N
ATOM   6285  CG  HIS A 397      19.541  99.787 140.722  1.00  0.00           C
ATOM   6286  CE1 HIS A 397      21.371 100.937 141.102  1.00  0.00           C
ATOM   6288  NE2 HIS A 397      20.501 101.367 142.002  1.00  0.00           N
ATOM   6289  CD2 HIS A 397      19.351 100.647 141.742  1.00  0.00           C
ATOM   6291  C   HIS A 397      17.441  96.637 140.412  1.00  0.00           C
ATOM   6292  O   HIS A 397      16.321  97.127 140.562  1.00  0.00           O
ATOM   6293  N   GLY A 398      17.611  95.367 140.022  1.00  0.00           N
ATOM   6295  CA  GLY A 398      16.561  94.377 139.872  1.00  0.00           C
ATOM   6298  C   GLY A 398      15.591  94.647 138.762  1.00  0.00           C
ATOM   6299  O   GLY A 398      14.381  94.457 138.882  1.00  0.00           O
ATOM   6300  N   ALA A 399      16.121  95.137 137.642  1.00  0.00           N
ATOM   6302  CA  ALA A 399      15.341  95.517 136.492  1.00  0.00           C
ATOM   6304  CB  ALA A 399      15.841  96.877 136.012  1.00  0.00           C
ATOM   6308  C   ALA A 399      15.491  94.527 135.362  1.00  0.00           C
ATOM   6309  O   ALA A 399      14.581  94.327 134.562  1.00  0.00           O
ATOM   6310  N   VAL A 400      16.611  93.777 135.352  1.00  0.00           N
ATOM   6312  CA  VAL A 400      16.831  92.727 134.372  1.00  0.00           C
ATOM   6314  CB  VAL A 400      17.691  93.177 133.192  1.00  0.00           C
ATOM   6316  CG1 VAL A 400      17.021  94.397 132.502  1.00  0.00           C
ATOM   6320  CG2 VAL A 400      19.141  93.487 133.602  1.00  0.00           C
ATOM   6324  C   VAL A 400      17.481  91.567 135.092  1.00  0.00           C
ATOM   6325  O   VAL A 400      18.001  91.737 136.202  1.00  0.00           O
ATOM   6326  N   SER A 401      17.461  90.367 134.482  1.00  0.00           N
ATOM   6328  CA  SER A 401      18.231  89.207 134.932  1.00  0.00           C
ATOM   6330  CB  SER A 401      17.711  87.857 134.342  1.00  0.00           C
ATOM   6333  OG  SER A 401      17.811  87.777 132.912  1.00  0.00           O
ATOM   6335  C   SER A 401      19.701  89.317 134.592  1.00  0.00           C
ATOM   6336  O   SER A 401      20.161  90.177 133.832  1.00  0.00           O
ATOM   6337  N   TYR A 402      20.511  88.377 135.112  1.00  0.00           N
ATOM   6339  CA  TYR A 402      21.931  88.297 134.862  1.00  0.00           C
ATOM   6341  CB  TYR A 402      22.571  87.307 135.872  1.00  0.00           C
ATOM   6344  CG  TYR A 402      24.071  87.417 135.882  1.00  0.00           C
ATOM   6345  CD1 TYR A 402      24.661  88.607 136.342  1.00  0.00           C
ATOM   6347  CE1 TYR A 402      26.041  88.767 136.332  1.00  0.00           C
ATOM   6349  CZ  TYR A 402      26.861  87.757 135.832  1.00  0.00           C
ATOM   6350  OH  TYR A 402      28.261  87.987 135.742  1.00  0.00           O
ATOM   6352  CD2 TYR A 402      24.901  86.377 135.442  1.00  0.00           C
ATOM   6354  CE2 TYR A 402      26.301  86.547 135.402  1.00  0.00           C
ATOM   6356  C   TYR A 402      22.221  87.897 133.412  1.00  0.00           C
ATOM   6357  O   TYR A 402      23.331  88.047 132.912  1.00  0.00           O
ATOM   6358  N   LEU A 403      21.201  87.427 132.652  1.00  0.00           N
ATOM   6360  CA  LEU A 403      21.361  87.087 131.252  1.00  0.00           C
ATOM   6362  CB  LEU A 403      20.111  86.357 130.702  1.00  0.00           C
ATOM   6365  CG  LEU A 403      20.281  85.707 129.315  1.00  0.00           C
ATOM   6367  CD1 LEU A 403      21.361  84.617 129.315  1.00  0.00           C
ATOM   6371  CD2 LEU A 403      18.941  85.117 128.845  1.00  0.00           C
ATOM   6375  C   LEU A 403      21.781  88.257 130.362  1.00  0.00           C
ATOM   6376  O   LEU A 403      22.581  88.067 129.452  1.00  0.00           O
ATOM   6377  N   GLU A 404      21.291  89.487 130.612  1.00  0.00           N
ATOM   6379  CA  GLU A 404      21.771  90.697 129.962  1.00  0.00           C
ATOM   6381  CB  GLU A 404      20.991  91.927 130.492  1.00  0.00           C
ATOM   6384  CG  GLU A 404      19.491  91.927 130.112  1.00  0.00           C
ATOM   6387  CD  GLU A 404      19.251  92.167 128.635  1.00  0.00           C
ATOM   6388  OE1 GLU A 404      20.201  92.507 127.885  1.00  0.00           O
ATOM   6389  OE2 GLU A 404      18.071  92.007 128.235  1.00  0.00           O
ATOM   6390  C   GLU A 404      23.251  90.967 130.192  1.00  0.00           C
ATOM   6391  O   GLU A 404      24.021  91.277 129.285  1.00  0.00           O
ATOM   6392  N   VAL A 405      23.701  90.827 131.462  1.00  0.00           N
ATOM   6394  CA  VAL A 405      25.101  90.967 131.842  1.00  0.00           C
ATOM   6396  CB  VAL A 405      25.301  90.877 133.362  1.00  0.00           C
ATOM   6398  CG1 VAL A 405      26.781  91.037 133.732  1.00  0.00           C
ATOM   6402  CG2 VAL A 405      24.471  91.957 134.072  1.00  0.00           C
ATOM   6406  C   VAL A 405      25.971  89.927 131.172  1.00  0.00           C
ATOM   6407  O   VAL A 405      26.971  90.237 130.532  1.00  0.00           O
ATOM   6408  N   LEU A 406      25.541  88.657 131.272  1.00  0.00           N
ATOM   6410  CA  LEU A 406      26.221  87.507 130.722  1.00  0.00           C
ATOM   6412  CB  LEU A 406      25.411  86.247 131.092  1.00  0.00           C
ATOM   6415  CG  LEU A 406      26.061  84.907 130.712  1.00  0.00           C
ATOM   6417  CD1 LEU A 406      27.341  84.667 131.522  1.00  0.00           C
ATOM   6421  CD2 LEU A 406      25.071  83.757 130.942  1.00  0.00           C
ATOM   6425  C   LEU A 406      26.361  87.567 129.215  1.00  0.00           C
ATOM   6426  O   LEU A 406      27.441  87.347 128.675  1.00  0.00           O
ATOM   6427  N   ASP A 407      25.271  87.887 128.495  1.00  0.00           N
ATOM   6429  CA  ASP A 407      25.281  87.947 127.045  1.00  0.00           C
ATOM   6431  CB  ASP A 407      23.821  88.067 126.555  1.00  0.00           C
ATOM   6434  CG  ASP A 407      23.761  87.687 125.095  1.00  0.00           C
ATOM   6435  OD1 ASP A 407      24.291  86.587 124.755  1.00  0.00           O
ATOM   6436  OD2 ASP A 407      23.121  88.417 124.305  1.00  0.00           O
ATOM   6437  C   ASP A 407      26.131  89.087 126.505  1.00  0.00           C
ATOM   6438  O   ASP A 407      26.871  88.947 125.525  1.00  0.00           O
ATOM   6439  N   ALA A 408      26.101  90.247 127.185  1.00  0.00           N
ATOM   6441  CA  ALA A 408      27.051  91.307 126.965  1.00  0.00           C
ATOM   6443  CB  ALA A 408      26.681  92.527 127.825  1.00  0.00           C
ATOM   6447  C   ALA A 408      28.481  90.867 127.235  1.00  0.00           C
ATOM   6448  O   ALA A 408      29.371  91.187 126.455  1.00  0.00           O
ATOM   6449  N   GLU A 409      28.761  90.137 128.345  1.00  0.00           N
ATOM   6451  CA  GLU A 409      30.081  89.607 128.675  1.00  0.00           C
ATOM   6453  CB  GLU A 409      30.151  89.047 130.142  1.00  0.00           C
ATOM   6456  CG  GLU A 409      30.181  90.147 131.262  1.00  0.00           C
ATOM   6459  CD  GLU A 409      30.231  89.677 132.722  1.00  0.00           C
ATOM   6460  OE1 GLU A 409      29.381  88.847 133.142  1.00  0.00           O
ATOM   6461  OE2 GLU A 409      31.111  90.177 133.492  1.00  0.00           O
ATOM   6462  C   GLU A 409      30.621  88.657 127.615  1.00  0.00           C
ATOM   6463  O   GLU A 409      31.751  88.847 127.135  1.00  0.00           O
ATOM   6464  N   ARG A 410      29.801  87.717 127.105  1.00  0.00           N
ATOM   6466  CA  ARG A 410      30.121  86.897 125.945  1.00  0.00           C
ATOM   6468  CB  ARG A 410      28.981  85.897 125.595  1.00  0.00           C
ATOM   6471  CG  ARG A 410      28.581  84.897 126.705  1.00  0.00           C
ATOM   6474  CD  ARG A 410      27.721  83.757 126.145  1.00  0.00           C
ATOM   6477  NE  ARG A 410      26.711  83.327 127.175  1.00  0.00           N
ATOM   6479  CZ  ARG A 410      25.411  83.247 126.965  1.00  0.00           C
ATOM   6480  NH1 ARG A 410      24.781  83.827 125.965  1.00  0.00           N
ATOM   6483  NH2 ARG A 410      24.691  82.537 127.805  1.00  0.00           N
ATOM   6486  C   ARG A 410      30.391  87.687 124.665  1.00  0.00           C
ATOM   6487  O   ARG A 410      31.461  87.557 124.055  1.00  0.00           O
ATOM   6488  N   SER A 411      29.461  88.587 124.245  1.00  0.00           N
ATOM   6490  CA  SER A 411      29.591  89.377 123.015  1.00  0.00           C
ATOM   6492  CB  SER A 411      28.351  90.287 122.725  1.00  0.00           C
ATOM   6495  OG  SER A 411      27.161  89.557 122.395  1.00  0.00           O
ATOM   6497  C   SER A 411      30.811  90.277 123.005  1.00  0.00           C
ATOM   6498  O   SER A 411      31.561  90.407 122.035  1.00  0.00           O
ATOM   6499  N   LEU A 412      31.071  90.947 124.155  1.00  0.00           N
ATOM   6501  CA  LEU A 412      32.231  91.807 124.345  1.00  0.00           C
ATOM   6503  CB  LEU A 412      32.101  92.517 125.725  1.00  0.00           C
ATOM   6506  CG  LEU A 412      33.221  93.507 126.135  1.00  0.00           C
ATOM   6508  CD1 LEU A 412      33.541  94.507 125.035  1.00  0.00           C
ATOM   6512  CD2 LEU A 412      32.821  94.287 127.395  1.00  0.00           C
ATOM   6516  C   LEU A 412      33.561  91.077 124.225  1.00  0.00           C
ATOM   6517  O   LEU A 412      34.461  91.527 123.505  1.00  0.00           O
ATOM   6518  N   PHE A 413      33.701  89.897 124.865  1.00  0.00           N
ATOM   6520  CA  PHE A 413      34.871  89.037 124.735  1.00  0.00           C
ATOM   6522  CB  PHE A 413      34.821  87.857 125.755  1.00  0.00           C
ATOM   6525  CG  PHE A 413      36.041  86.937 125.795  1.00  0.00           C
ATOM   6526  CD1 PHE A 413      37.331  87.377 125.425  1.00  0.00           C
ATOM   6528  CE1 PHE A 413      38.451  86.537 125.525  1.00  0.00           C
ATOM   6530  CZ  PHE A 413      38.301  85.237 126.015  1.00  0.00           C
ATOM   6532  CD2 PHE A 413      35.921  85.627 126.285  1.00  0.00           C
ATOM   6534  CE2 PHE A 413      37.031  84.787 126.405  1.00  0.00           C
ATOM   6536  C   PHE A 413      35.081  88.547 123.305  1.00  0.00           C
ATOM   6537  O   PHE A 413      36.201  88.577 122.775  1.00  0.00           O
ATOM   6538  N   ALA A 414      34.001  88.117 122.615  1.00  0.00           N
ATOM   6540  CA  ALA A 414      34.051  87.677 121.235  1.00  0.00           C
ATOM   6542  CB  ALA A 414      32.641  87.227 120.805  1.00  0.00           C
ATOM   6546  C   ALA A 414      34.551  88.757 120.285  1.00  0.00           C
ATOM   6547  O   ALA A 414      35.461  88.547 119.485  1.00  0.00           O
ATOM   6548  N   THR A 415      34.011  89.977 120.425  1.00  0.00           N
ATOM   6550  CA  THR A 415      34.421  91.147 119.655  1.00  0.00           C
ATOM   6552  CB  THR A 415      33.521  92.357 119.915  1.00  0.00           C
ATOM   6554  OG1 THR A 415      32.261  92.157 119.295  1.00  0.00           O
ATOM   6556  CG2 THR A 415      34.051  93.647 119.285  1.00  0.00           C
ATOM   6560  C   THR A 415      35.891  91.527 119.835  1.00  0.00           C
ATOM   6561  O   THR A 415      36.591  91.827 118.865  1.00  0.00           O
ATOM   6562  N   ARG A 416      36.431  91.487 121.085  1.00  0.00           N
ATOM   6564  CA  ARG A 416      37.851  91.687 121.325  1.00  0.00           C
ATOM   6566  CB  ARG A 416      38.221  91.617 122.835  1.00  0.00           C
ATOM   6569  CG  ARG A 416      37.611  92.737 123.685  1.00  0.00           C
ATOM   6572  CD  ARG A 416      38.141  92.807 125.125  1.00  0.00           C
ATOM   6575  NE  ARG A 416      39.531  93.377 125.095  1.00  0.00           N
ATOM   6577  CZ  ARG A 416      40.391  93.247 126.095  1.00  0.00           C
ATOM   6578  NH1 ARG A 416      40.231  92.417 127.095  1.00  0.00           N
ATOM   6581  NH2 ARG A 416      41.491  93.967 126.105  1.00  0.00           N
ATOM   6584  C   ARG A 416      38.771  90.707 120.595  1.00  0.00           C
ATOM   6585  O   ARG A 416      39.761  91.117 119.985  1.00  0.00           O
ATOM   6586  N   GLN A 417      38.431  89.397 120.645  1.00  0.00           N
ATOM   6588  CA  GLN A 417      39.141  88.347 119.945  1.00  0.00           C
ATOM   6590  CB  GLN A 417      38.531  86.967 120.295  1.00  0.00           C
ATOM   6593  CG  GLN A 417      38.701  86.597 121.785  1.00  0.00           C
ATOM   6596  CD  GLN A 417      37.961  85.297 122.095  1.00  0.00           C
ATOM   6597  OE1 GLN A 417      38.391  84.227 121.665  1.00  0.00           O
ATOM   6598  NE2 GLN A 417      36.831  85.397 122.825  1.00  0.00           N
ATOM   6601  C   GLN A 417      39.101  88.497 118.445  1.00  0.00           C
ATOM   6602  O   GLN A 417      40.121  88.437 117.765  1.00  0.00           O
ATOM   6603  N   THR A 418      37.901  88.777 117.895  1.00  0.00           N
ATOM   6605  CA  THR A 418      37.691  89.027 116.465  1.00  0.00           C
ATOM   6607  CB  THR A 418      36.211  89.207 116.115  1.00  0.00           C
ATOM   6609  OG1 THR A 418      35.521  87.957 116.135  1.00  0.00           O
ATOM   6611  CG2 THR A 418      35.981  89.757 114.695  1.00  0.00           C
ATOM   6615  C   THR A 418      38.481  90.207 115.975  1.00  0.00           C
ATOM   6616  O   THR A 418      39.101  90.177 114.915  1.00  0.00           O
ATOM   6617  N   LEU A 419      38.521  91.297 116.755  1.00  0.00           N
ATOM   6619  CA  LEU A 419      39.291  92.477 116.425  1.00  0.00           C
ATOM   6621  CB  LEU A 419      38.871  93.567 117.435  1.00  0.00           C
ATOM   6624  CG  LEU A 419      39.291  95.007 117.105  1.00  0.00           C
ATOM   6626  CD1 LEU A 419      38.901  95.377 115.665  1.00  0.00           C
ATOM   6630  CD2 LEU A 419      38.621  95.967 118.095  1.00  0.00           C
ATOM   6634  C   LEU A 419      40.811  92.277 116.335  1.00  0.00           C
ATOM   6635  O   LEU A 419      41.451  92.757 115.405  1.00  0.00           O
ATOM   6636  N   LEU A 420      41.411  91.507 117.275  1.00  0.00           N
ATOM   6638  CA  LEU A 420      42.781  91.027 117.165  1.00  0.00           C
ATOM   6640  CB  LEU A 420      43.211  90.207 118.405  1.00  0.00           C
ATOM   6643  CG  LEU A 420      43.281  90.957 119.745  1.00  0.00           C
ATOM   6645  CD1 LEU A 420      43.671  89.977 120.855  1.00  0.00           C
ATOM   6649  CD2 LEU A 420      44.301  92.107 119.735  1.00  0.00           C
ATOM   6653  C   LEU A 420      43.071  90.177 115.925  1.00  0.00           C
ATOM   6654  O   LEU A 420      44.051  90.407 115.225  1.00  0.00           O
ATOM   6655  N   ASP A 421      42.191  89.207 115.615  1.00  0.00           N
ATOM   6657  CA  ASP A 421      42.251  88.387 114.415  1.00  0.00           C
ATOM   6659  CB  ASP A 421      41.121  87.317 114.465  1.00  0.00           C
ATOM   6662  CG  ASP A 421      41.271  86.327 115.615  1.00  0.00           C
ATOM   6663  OD1 ASP A 421      42.411  85.987 115.995  1.00  0.00           O
ATOM   6664  OD2 ASP A 421      40.231  85.727 115.985  1.00  0.00           O
ATOM   6665  C   ASP A 421      42.161  89.217 113.125  1.00  0.00           C
ATOM   6666  O   ASP A 421      42.911  89.027 112.165  1.00  0.00           O
ATOM   6667  N   LEU A 422      41.241  90.207 113.065  1.00  0.00           N
ATOM   6669  CA  LEU A 422      41.181  91.217 112.015  1.00  0.00           C
ATOM   6671  CB  LEU A 422      39.931  92.117 112.165  1.00  0.00           C
ATOM   6674  CG  LEU A 422      38.601  91.427 111.835  1.00  0.00           C
ATOM   6676  CD1 LEU A 422      37.431  92.367 112.185  1.00  0.00           C
ATOM   6680  CD2 LEU A 422      38.541  91.017 110.355  1.00  0.00           C
ATOM   6684  C   LEU A 422      42.391  92.117 111.885  1.00  0.00           C
ATOM   6685  O   LEU A 422      42.871  92.357 110.775  1.00  0.00           O
ATOM   6686  N   ASN A 423      42.951  92.617 113.005  1.00  0.00           N
ATOM   6688  CA  ASN A 423      44.221  93.327 113.025  1.00  0.00           C
ATOM   6690  CB  ASN A 423      44.561  93.847 114.455  1.00  0.00           C
ATOM   6693  CG  ASN A 423      44.031  95.267 114.655  1.00  0.00           C
ATOM   6694  OD1 ASN A 423      42.931  95.507 115.145  1.00  0.00           O
ATOM   6695  ND2 ASN A 423      44.881  96.267 114.345  1.00  0.00           N
ATOM   6698  C   ASN A 423      45.401  92.507 112.495  1.00  0.00           C
ATOM   6699  O   ASN A 423      46.171  93.017 111.685  1.00  0.00           O
ATOM   6700  N   TYR A 424      45.531  91.217 112.895  1.00  0.00           N
ATOM   6702  CA  TYR A 424      46.481  90.277 112.335  1.00  0.00           C
ATOM   6704  CB  TYR A 424      46.431  88.927 113.105  1.00  0.00           C
ATOM   6707  CG  TYR A 424      47.201  87.797 112.435  1.00  0.00           C
ATOM   6708  CD1 TYR A 424      48.601  87.827 112.335  1.00  0.00           C
ATOM   6710  CE1 TYR A 424      49.281  86.807 111.645  1.00  0.00           C
ATOM   6712  CZ  TYR A 424      48.581  85.747 111.075  1.00  0.00           C
ATOM   6713  OH  TYR A 424      49.271  84.767 110.335  1.00  0.00           O
ATOM   6715  CD2 TYR A 424      46.501  86.727 111.855  1.00  0.00           C
ATOM   6717  CE2 TYR A 424      47.181  85.697 111.185  1.00  0.00           C
ATOM   6719  C   TYR A 424      46.331  90.057 110.835  1.00  0.00           C
ATOM   6720  O   TYR A 424      47.311  90.137 110.085  1.00  0.00           O
ATOM   6721  N   ALA A 425      45.091  89.847 110.355  1.00  0.00           N
ATOM   6723  CA  ALA A 425      44.781  89.727 108.945  1.00  0.00           C
ATOM   6725  CB  ALA A 425      43.281  89.457 108.795  1.00  0.00           C
ATOM   6729  C   ALA A 425      45.181  90.947 108.135  1.00  0.00           C
ATOM   6730  O   ALA A 425      45.781  90.817 107.075  1.00  0.00           O
ATOM   6731  N   ARG A 426      44.901  92.177 108.645  1.00  0.00           N
ATOM   6733  CA  ARG A 426      45.351  93.407 108.015  1.00  0.00           C
ATOM   6735  CB  ARG A 426      44.791  94.667 108.735  1.00  0.00           C
ATOM   6738  CG  ARG A 426      45.391  95.987 108.205  1.00  0.00           C
ATOM   6741  CD  ARG A 426      44.651  97.287 108.575  1.00  0.00           C
ATOM   6744  NE  ARG A 426      44.801  97.507 110.035  1.00  0.00           N
ATOM   6746  CZ  ARG A 426      44.251  98.537 110.665  1.00  0.00           C
ATOM   6747  NH1 ARG A 426      43.611  99.527 110.095  1.00  0.00           N
ATOM   6750  NH2 ARG A 426      44.331  98.557 111.985  1.00  0.00           N
ATOM   6753  C   ARG A 426      46.861  93.547 107.875  1.00  0.00           C
ATOM   6754  O   ARG A 426      47.361  93.927 106.815  1.00  0.00           O
ATOM   6755  N   GLN A 427      47.651  93.227 108.925  1.00  0.00           N
ATOM   6757  CA  GLN A 427      49.091  93.197 108.795  1.00  0.00           C
ATOM   6759  CB  GLN A 427      49.851  93.307 110.155  1.00  0.00           C
ATOM   6762  CG  GLN A 427      49.401  92.317 111.265  1.00  0.00           C
ATOM   6765  CD  GLN A 427      49.681  92.867 112.675  1.00  0.00           C
ATOM   6766  OE1 GLN A 427      49.701  94.077 112.885  1.00  0.00           O
ATOM   6767  NE2 GLN A 427      49.911  91.967 113.655  1.00  0.00           N
ATOM   6770  C   GLN A 427      49.661  92.137 107.865  1.00  0.00           C
ATOM   6771  O   GLN A 427      50.631  92.387 107.155  1.00  0.00           O
ATOM   6772  N   VAL A 428      49.101  90.897 107.835  1.00  0.00           N
ATOM   6774  CA  VAL A 428      49.491  89.847 106.895  1.00  0.00           C
ATOM   6776  CB  VAL A 428      48.721  88.557 107.195  1.00  0.00           C
ATOM   6778  CG1 VAL A 428      48.801  87.507 106.055  1.00  0.00           C
ATOM   6782  CG2 VAL A 428      49.281  87.937 108.485  1.00  0.00           C
ATOM   6786  C   VAL A 428      49.271  90.247 105.455  1.00  0.00           C
ATOM   6787  O   VAL A 428      50.121  90.107 104.585  1.00  0.00           O
ATOM   6788  N   ASN A 429      48.091  90.847 105.205  1.00  0.00           N
ATOM   6790  CA  ASN A 429      47.691  91.347 103.915  1.00  0.00           C
ATOM   6792  CB  ASN A 429      46.211  91.787 104.085  1.00  0.00           C
ATOM   6795  CG  ASN A 429      45.531  92.137 102.775  1.00  0.00           C
ATOM   6796  OD1 ASN A 429      44.951  93.217 102.655  1.00  0.00           O
ATOM   6797  ND2 ASN A 429      45.661  91.257 101.755  1.00  0.00           N
ATOM   6800  C   ASN A 429      48.611  92.437 103.345  1.00  0.00           C
ATOM   6801  O   ASN A 429      49.031  92.347 102.195  1.00  0.00           O
ATOM   6802  N   GLU A 430      49.021  93.427 104.175  1.00  0.00           N
ATOM   6804  CA  GLU A 430      50.001  94.447 103.815  1.00  0.00           C
ATOM   6806  CB  GLU A 430      50.131  95.487 104.955  1.00  0.00           C
ATOM   6809  CG  GLU A 430      48.881  96.387 105.145  1.00  0.00           C
ATOM   6812  CD  GLU A 430      48.641  97.407 104.045  1.00  0.00           C
ATOM   6813  OE1 GLU A 430      49.611  97.787 103.325  1.00  0.00           O
ATOM   6814  OE2 GLU A 430      47.481  97.897 103.945  1.00  0.00           O
ATOM   6815  C   GLU A 430      51.401  93.907 103.455  1.00  0.00           C
ATOM   6816  O   GLU A 430      52.031  94.367 102.505  1.00  0.00           O
ATOM   6817  N   ILE A 431      51.911  92.887 104.195  1.00  0.00           N
ATOM   6819  CA  ILE A 431      53.101  92.127 103.825  1.00  0.00           C
ATOM   6821  CB  ILE A 431      53.481  91.137 104.935  1.00  0.00           C
ATOM   6823  CG2 ILE A 431      54.601  90.167 104.515  1.00  0.00           C
ATOM   6827  CG1 ILE A 431      53.901  91.887 106.215  1.00  0.00           C
ATOM   6830  CD  ILE A 431      53.821  90.987 107.445  1.00  0.00           C
ATOM   6834  C   ILE A 431      52.971  91.367 102.515  1.00  0.00           C
ATOM   6835  O   ILE A 431      53.871  91.387 101.655  1.00  0.00           O
ATOM   6836  N   SER A 432      51.831  90.697 102.305  1.00  0.00           N
ATOM   6838  CA  SER A 432      51.521  90.037 101.035  1.00  0.00           C
ATOM   6840  CB  SER A 432      50.191  89.237 101.085  1.00  0.00           C
ATOM   6843  OG  SER A 432      50.341  88.007 101.795  1.00  0.00           O
ATOM   6845  C   SER A 432      51.491  90.967  99.835  1.00  0.00           C
ATOM   6846  O   SER A 432      52.171  90.717  98.845  1.00  0.00           O
ATOM   6847  N   LEU A 433      50.791  92.127  99.955  1.00  0.00           N
ATOM   6849  CA  LEU A 433      50.781  93.187  98.965  1.00  0.00           C
ATOM   6851  CB  LEU A 433      49.821  94.327  99.415  1.00  0.00           C
ATOM   6854  CG  LEU A 433      49.641  95.527  98.445  1.00  0.00           C
ATOM   6856  CD1 LEU A 433      49.091  95.097  97.065  1.00  0.00           C
ATOM   6860  CD2 LEU A 433      48.711  96.577  99.085  1.00  0.00           C
ATOM   6864  C   LEU A 433      52.151  93.767  98.695  1.00  0.00           C
ATOM   6865  O   LEU A 433      52.551  94.007  97.555  1.00  0.00           O
ATOM   6866  N   TYR A 434      52.941  93.987  99.755  1.00  0.00           N
ATOM   6868  CA  TYR A 434      54.331  94.417  99.665  1.00  0.00           C
ATOM   6870  CB  TYR A 434      54.871  94.667 101.115  1.00  0.00           C
ATOM   6873  CG  TYR A 434      56.361  94.867 101.165  1.00  0.00           C
ATOM   6874  CD1 TYR A 434      56.891  96.087 100.735  1.00  0.00           C
ATOM   6876  CE1 TYR A 434      58.281  96.257 100.665  1.00  0.00           C
ATOM   6878  CZ  TYR A 434      59.141  95.237 101.045  1.00  0.00           C
ATOM   6879  OH  TYR A 434      60.531  95.457 100.945  1.00  0.00           O
ATOM   6881  CD2 TYR A 434      57.231  93.837 101.555  1.00  0.00           C
ATOM   6883  CE2 TYR A 434      58.621  94.017 101.495  1.00  0.00           C
ATOM   6885  C   TYR A 434      55.221  93.467  98.885  1.00  0.00           C
ATOM   6886  O   TYR A 434      56.031  93.867  98.055  1.00  0.00           O
ATOM   6887  N   THR A 435      55.061  92.157  99.135  1.00  0.00           N
ATOM   6889  CA  THR A 435      55.811  91.087  98.495  1.00  0.00           C
ATOM   6891  CB  THR A 435      55.681  89.797  99.295  1.00  0.00           C
ATOM   6893  OG1 THR A 435      56.031  90.017 100.665  1.00  0.00           O
ATOM   6895  CG2 THR A 435      56.631  88.717  98.745  1.00  0.00           C
ATOM   6899  C   THR A 435      55.351  90.817  97.075  1.00  0.00           C
ATOM   6900  O   THR A 435      56.131  90.397  96.235  1.00  0.00           O
ATOM   6901  N   ALA A 436      54.061  91.057  96.775  1.00  0.00           N
ATOM   6903  CA  ALA A 436      53.471  90.787  95.475  1.00  0.00           C
ATOM   6905  CB  ALA A 436      51.941  90.727  95.655  1.00  0.00           C
ATOM   6909  C   ALA A 436      53.821  91.817  94.405  1.00  0.00           C
ATOM   6910  O   ALA A 436      53.641  91.567  93.215  1.00  0.00           O
ATOM   6911  N   LEU A 437      54.311  93.007  94.775  1.00  0.00           N
ATOM   6913  CA  LEU A 437      54.641  94.047  93.835  1.00  0.00           C
ATOM   6915  CB  LEU A 437      54.291  95.437  94.445  1.00  0.00           C
ATOM   6918  CG  LEU A 437      52.781  95.677  94.695  1.00  0.00           C
ATOM   6920  CD1 LEU A 437      52.541  96.827  95.685  1.00  0.00           C
ATOM   6924  CD2 LEU A 437      52.041  95.987  93.385  1.00  0.00           C
ATOM   6928  C   LEU A 437      56.121  93.937  93.345  1.00  0.00           C
ATOM   6929  OT1 LEU A 437      56.581  92.797  93.065  1.00  0.00           O
ATOM   6930  OT2 LEU A 437      56.801  94.987  93.175  1.00  0.00           O
ATOM   6931  NH3 POPEB 438      62.871  97.257  66.555  1.00  0.00           N
ATOM   6935  C12 POPEB 438      61.541  96.557  66.495  1.00  0.00           C
ATOM   6938  C11 POPEB 438      60.581  97.257  65.535  1.00  0.00           C
ATOM   6941  P   POPEB 438      62.111  97.697  63.425  1.00  0.00           P
ATOM   6942  O13 POPEB 438      62.651  98.807  64.245  1.00  0.00           O
ATOM   6943  O14 POPEB 438      63.051  96.657  63.025  1.00  0.00           O
ATOM   6944  O11 POPEB 438      61.471  98.237  62.095  1.00  0.00           O
ATOM   6945  O12 POPEB 438      60.941  96.997  64.185  1.00  0.00           O
ATOM   6946  C1  POPEB 438      62.341  98.877  61.155  1.00  0.00           C
ATOM   6949  C2  POPEB 438      62.151  98.267  59.765  1.00  0.00           C
ATOM   6951  O21 POPEB 438      63.061  98.927  58.895  1.00  0.00           O
ATOM   6952  C21 POPEB 438      63.421  98.217  57.845  1.00  0.00           C
ATOM   6953  O22 POPEB 438      63.621  97.017  57.825  1.00  0.00           O
ATOM   6954  C22 POPEB 438      63.471  99.157  56.645  1.00  0.00           C
ATOM   6957  C3  POPEB 438      60.701  98.487  59.255  1.00  0.00           C
ATOM   6960  O31 POPEB 438      60.311  97.607  58.185  1.00  0.00           O
ATOM   6961  C31 POPEB 438      60.141  96.347  58.575  1.00  0.00           C
ATOM   6962  O32 POPEB 438      60.261  95.957  59.725  1.00  0.00           O
ATOM   6963  C32 POPEB 438      59.841  95.427  57.395  1.00  0.00           C
ATOM   6966  C23 POPEB 438      63.241  98.427  55.315  1.00  0.00           C
ATOM   6969  C24 POPEB 438      61.781  97.997  55.105  1.00  0.00           C
ATOM   6972  C25 POPEB 438      60.831  99.157  54.745  1.00  0.00           C
ATOM   6975  C26 POPEB 438      60.971  99.567  53.275  1.00  0.00           C
ATOM   6978  C27 POPEB 438      59.991 100.667  52.845  1.00  0.00           C
ATOM   6981  C28 POPEB 438      60.191 101.137  51.385  1.00  0.00           C
ATOM   6984  C29 POPEB 438      61.591 101.647  51.175  1.00  0.00           C
ATOM   6986 0C21 POPEB 438      62.341 101.557  50.065  1.00  0.00           C
ATOM   6988 1C21 POPEB 438      61.901 101.037  48.715  1.00  0.00           C
ATOM   6991 2C21 POPEB 438      62.351 102.017  47.615  1.00  0.00           C
ATOM   6994 3C21 POPEB 438      61.911 101.577  46.215  1.00  0.00           C
ATOM   6997 4C21 POPEB 438      62.341 102.557  45.115  1.00  0.00           C
ATOM   7000 5C21 POPEB 438      61.331 102.607  43.975  1.00  0.00           C
ATOM   7003 6C21 POPEB 438      60.171 103.567  44.285  1.00  0.00           C
ATOM   7006 7C21 POPEB 438      59.001 103.457  43.305  1.00  0.00           C
ATOM   7009 8C21 POPEB 438      57.991 104.597  43.455  1.00  0.00           C
ATOM   7013  C33 POPEB 438      60.111  93.957  57.775  1.00  0.00           C
ATOM   7016  C34 POPEB 438      61.601  93.587  57.735  1.00  0.00           C
ATOM   7019  C35 POPEB 438      62.141  93.457  56.305  1.00  0.00           C
ATOM   7022  C36 POPEB 438      63.231  94.467  55.945  1.00  0.00           C
ATOM   7025  C37 POPEB 438      63.771  94.277  54.515  1.00  0.00           C
ATOM   7028  C38 POPEB 438      65.311  94.327  54.385  1.00  0.00           C
ATOM   7031  C39 POPEB 438      65.901  95.717  54.075  1.00  0.00           C
ATOM   7034 0C31 POPEB 438      67.411  95.657  53.735  1.00  0.00           C
ATOM   7037 1C31 POPEB 438      67.891  96.777  52.785  1.00  0.00           C
ATOM   7040 2C31 POPEB 438      69.281  96.477  52.185  1.00  0.00           C
ATOM   7043 3C31 POPEB 438      69.961  97.687  51.525  1.00  0.00           C
ATOM   7046 4C31 POPEB 438      69.771  97.837  50.005  1.00  0.00           C
ATOM   7049 5C31 POPEB 438      70.711  98.927  49.435  1.00  0.00           C
ATOM   7052 6C31 POPEB 438      70.731  98.997  47.905  1.00  0.00           C
ATOM   7056  NH3 POPEC 439     125.301  16.895  18.265  1.00  0.00           N
ATOM   7060  C12 POPEC 439     124.591  18.217  18.115  1.00  0.00           C
ATOM   7063  C11 POPEC 439     125.511  19.327  17.585  1.00  0.00           C
ATOM   7066  P   POPEC 439     125.571  21.497  19.075  1.00  0.00           P
ATOM   7067  O13 POPEC 439     126.971  21.837  18.725  1.00  0.00           O
ATOM   7068  O14 POPEC 439     124.641  22.617  19.365  1.00  0.00           O
ATOM   7069  O11 POPEC 439     125.611  20.477  20.285  1.00  0.00           O
ATOM   7070  O12 POPEC 439     124.971  20.607  17.915  1.00  0.00           O
ATOM   7071  C1  POPEC 439     125.791  20.917  21.635  1.00  0.00           C
ATOM   7074  C2  POPEC 439     124.911  20.147  22.665  1.00  0.00           C
ATOM   7076  O21 POPEC 439     125.651  20.107  23.905  1.00  0.00           O
ATOM   7077  C21 POPEC 439     125.011  20.577  24.965  1.00  0.00           C
ATOM   7078  O22 POPEC 439     123.891  21.037  24.975  1.00  0.00           O
ATOM   7079  C22 POPEC 439     125.971  20.597  26.145  1.00  0.00           C
ATOM   7082  C3  POPEC 439     124.561  18.687  22.265  1.00  0.00           C
ATOM   7085  O31 POPEC 439     123.251  18.327  22.705  1.00  0.00           O
ATOM   7086  C31 POPEC 439     123.131  17.575  23.785  1.00  0.00           C
ATOM   7087  O32 POPEC 439     124.021  17.145  24.485  1.00  0.00           O
ATOM   7088  C32 POPEC 439     121.641  17.225  23.895  1.00  0.00           C
ATOM   7091  C23 POPEC 439     125.281  20.417  27.515  1.00  0.00           C
ATOM   7094  C24 POPEC 439     126.241  20.767  28.655  1.00  0.00           C
ATOM   7097  C25 POPEC 439     125.961  19.997  29.945  1.00  0.00           C
ATOM   7100  C26 POPEC 439     126.881  20.457  31.075  1.00  0.00           C
ATOM   7103  C27 POPEC 439     126.721  19.637  32.365  1.00  0.00           C
ATOM   7106  C28 POPEC 439     127.441  20.257  33.575  1.00  0.00           C
ATOM   7109  C29 POPEC 439     126.861  21.597  33.955  1.00  0.00           C
ATOM   7111 0C21 POPEC 439     125.731  21.807  34.645  1.00  0.00           C
ATOM   7113 1C21 POPEC 439     124.841  20.737  35.235  1.00  0.00           C
ATOM   7116 2C21 POPEC 439     124.341  21.097  36.645  1.00  0.00           C
ATOM   7119 3C21 POPEC 439     125.471  21.337  37.645  1.00  0.00           C
ATOM   7122 4C21 POPEC 439     124.991  21.467  39.105  1.00  0.00           C
ATOM   7125 5C21 POPEC 439     123.921  22.547  39.325  1.00  0.00           C
ATOM   7128 6C21 POPEC 439     124.401  23.957  38.945  1.00  0.00           C
ATOM   7131 7C21 POPEC 439     123.371  25.037  39.295  1.00  0.00           C
ATOM   7134 8C21 POPEC 439     123.841  26.457  38.955  1.00  0.00           C
ATOM   7138  C33 POPEC 439     121.181  17.115  25.355  1.00  0.00           C
ATOM   7141  C34 POPEC 439     119.681  16.855  25.435  1.00  0.00           C
ATOM   7144  C35 POPEC 439     119.181  16.765  26.885  1.00  0.00           C
ATOM   7147  C36 POPEC 439     119.141  18.125  27.595  1.00  0.00           C
ATOM   7150  C37 POPEC 439     118.021  19.027  27.055  1.00  0.00           C
ATOM   7153  C38 POPEC 439     117.751  20.247  27.935  1.00  0.00           C
ATOM   7156  C39 POPEC 439     116.991  19.887  29.225  1.00  0.00           C
ATOM   7159 0C31 POPEC 439     116.991  21.017  30.245  1.00  0.00           C
ATOM   7162 1C31 POPEC 439     116.651  20.497  31.655  1.00  0.00           C
ATOM   7165 2C31 POPEC 439     116.701  21.587  32.715  1.00  0.00           C
ATOM   7168 3C31 POPEC 439     116.801  21.037  34.145  1.00  0.00           C
ATOM   7171 4C31 POPEC 439     115.611  20.207  34.635  1.00  0.00           C
ATOM   7174 5C31 POPEC 439     114.231  20.817  34.355  1.00  0.00           C
ATOM   7177 6C31 POPEC 439     113.091  20.077  35.055  1.00  0.00           C
ATOM   7181  NH3 POPED 440      40.341  31.057  17.755  1.00  0.00           N
ATOM   7185  C12 POPED 440      40.611  29.677  17.265  1.00  0.00           C
ATOM   7188  C11 POPED 440      39.321  28.887  17.075  1.00  0.00           C
ATOM   7191  P   POPED 440      38.351  26.557  17.655  1.00  0.00           P
ATOM   7192  O13 POPED 440      37.051  27.247  17.635  1.00  0.00           O
ATOM   7193  O14 POPED 440      38.661  25.557  16.585  1.00  0.00           O
ATOM   7194  O11 POPED 440      38.571  25.907  19.075  1.00  0.00           O
ATOM   7195  O12 POPED 440      39.521  27.607  17.645  1.00  0.00           O
ATOM   7196  C1  POPED 440      37.691  26.277  20.155  1.00  0.00           C
ATOM   7199  C2  POPED 440      38.291  27.357  21.085  1.00  0.00           C
ATOM   7201  O21 POPED 440      37.841  27.077  22.435  1.00  0.00           O
ATOM   7202  C21 POPED 440      38.721  27.397  23.365  1.00  0.00           C
ATOM   7203  O22 POPED 440      39.881  27.707  23.155  1.00  0.00           O
ATOM   7204  C22 POPED 440      38.061  27.367  24.735  1.00  0.00           C
ATOM   7207  C3  POPED 440      37.861  28.797  20.655  1.00  0.00           C
ATOM   7210  O31 POPED 440      38.181  29.797  21.655  1.00  0.00           O
ATOM   7211  C31 POPED 440      38.711  30.917  21.215  1.00  0.00           C
ATOM   7212  O32 POPED 440      38.981  31.177  20.055  1.00  0.00           O
ATOM   7213  C32 POPED 440      38.931  31.877  22.395  1.00  0.00           C
ATOM   7216  C23 POPED 440      38.991  27.927  25.835  1.00  0.00           C
ATOM   7219  C24 POPED 440      38.281  28.147  27.175  1.00  0.00           C
ATOM   7222  C25 POPED 440      39.191  28.837  28.195  1.00  0.00           C
ATOM   7225  C26 POPED 440      38.491  29.167  29.525  1.00  0.00           C
ATOM   7228  C27 POPED 440      39.501  29.537  30.615  1.00  0.00           C
ATOM   7231  C28 POPED 440      38.881  29.687  32.015  1.00  0.00           C
ATOM   7234  C29 POPED 440      39.971  29.867  33.035  1.00  0.00           C
ATOM   7236 0C21 POPED 440      39.901  29.647  34.365  1.00  0.00           C
ATOM   7238 1C21 POPED 440      38.691  29.237  35.165  1.00  0.00           C
ATOM   7241 2C21 POPED 440      37.771  30.427  35.485  1.00  0.00           C
ATOM   7244 3C21 POPED 440      37.141  30.337  36.885  1.00  0.00           C
ATOM   7247 4C21 POPED 440      36.121  31.457  37.115  1.00  0.00           C
ATOM   7250 5C21 POPED 440      35.641  31.617  38.565  1.00  0.00           C
ATOM   7253 6C21 POPED 440      36.701  32.137  39.545  1.00  0.00           C
ATOM   7256 7C21 POPED 440      36.101  32.447  40.925  1.00  0.00           C
ATOM   7259 8C21 POPED 440      37.121  32.897  41.975  1.00  0.00           C
ATOM   7263  C33 POPED 440      38.781  33.367  22.005  1.00  0.00           C
ATOM   7266  C34 POPED 440      38.711  34.347  23.205  1.00  0.00           C
ATOM   7269  C35 POPED 440      39.921  34.327  24.155  1.00  0.00           C
ATOM   7272  C36 POPED 440      39.511  34.307  25.625  1.00  0.00           C
ATOM   7275  C37 POPED 440      40.701  34.467  26.565  1.00  0.00           C
ATOM   7278  C38 POPED 440      40.351  34.187  28.035  1.00  0.00           C
ATOM   7281  C39 POPED 440      39.301  35.147  28.615  1.00  0.00           C
ATOM   7284 0C31 POPED 440      39.041  34.867  30.095  1.00  0.00           C
ATOM   7287 1C31 POPED 440      38.031  35.827  30.725  1.00  0.00           C
ATOM   7290 2C31 POPED 440      37.631  35.427  32.155  1.00  0.00           C
ATOM   7293 3C31 POPED 440      38.811  35.377  33.145  1.00  0.00           C
ATOM   7296 4C31 POPED 440      38.391  34.937  34.555  1.00  0.00           C
ATOM   7299 5C31 POPED 440      39.591  34.767  35.485  1.00  0.00           C
ATOM   7302 6C31 POPED 440      39.241  34.297  36.895  1.00  0.00           C
ATOM   7306  NH3 POPEE 441      58.251  21.747  16.205  1.00  0.00           N
ATOM   7310  C12 POPEE 441      58.261  20.347  15.655  1.00  0.00           C
ATOM   7313  C11 POPEE 441      58.861  19.347  16.685  1.00  0.00           C
ATOM   7316  P   POPEE 441      56.921  17.615  16.965  1.00  0.00           P
ATOM   7317  O13 POPEE 441      56.821  16.165  17.255  1.00  0.00           O
ATOM   7318  O14 POPEE 441      55.961  18.135  15.975  1.00  0.00           O
ATOM   7319  O11 POPEE 441      56.801  18.407  18.335  1.00  0.00           O
ATOM   7320  O12 POPEE 441      58.371  18.015  16.505  1.00  0.00           O
ATOM   7321  C1  POPEE 441      57.031  17.705  19.565  1.00  0.00           C
ATOM   7324  C2  POPEE 441      57.881  18.507  20.585  1.00  0.00           C
ATOM   7326  O21 POPEE 441      57.561  18.045  21.915  1.00  0.00           O
ATOM   7327  C21 POPEE 441      57.961  16.825  22.185  1.00  0.00           C
ATOM   7328  O22 POPEE 441      58.671  16.125  21.495  1.00  0.00           O
ATOM   7329  C22 POPEE 441      57.521  16.445  23.585  1.00  0.00           C
ATOM   7332  C3  POPEE 441      57.651  20.037  20.565  1.00  0.00           C
ATOM   7335  O31 POPEE 441      58.691  20.707  21.315  1.00  0.00           O
ATOM   7336  C31 POPEE 441      58.341  21.327  22.445  1.00  0.00           C
ATOM   7337  O32 POPEE 441      57.201  21.467  22.855  1.00  0.00           O
ATOM   7338  C32 POPEE 441      59.591  21.897  23.115  1.00  0.00           C
ATOM   7341  C23 POPEE 441      58.671  16.695  24.575  1.00  0.00           C
ATOM   7344  C24 POPEE 441      58.241  16.625  26.035  1.00  0.00           C
ATOM   7347  C25 POPEE 441      57.601  15.315  26.475  1.00  0.00           C
ATOM   7350  C26 POPEE 441      57.401  15.375  27.995  1.00  0.00           C
ATOM   7353  C27 POPEE 441      56.731  14.145  28.585  1.00  0.00           C
ATOM   7356  C28 POPEE 441      56.391  14.345  30.075  1.00  0.00           C
ATOM   7359  C29 POPEE 441      55.861  13.075  30.685  1.00  0.00           C
ATOM   7361 0C21 POPEE 441      56.131  12.615  31.915  1.00  0.00           C
ATOM   7363 1C21 POPEE 441      56.961  13.275  32.985  1.00  0.00           C
ATOM   7366 2C21 POPEE 441      56.231  13.375  34.345  1.00  0.00           C
ATOM   7369 3C21 POPEE 441      55.871  11.995  34.935  1.00  0.00           C
ATOM   7372 4C21 POPEE 441      55.281  12.065  36.345  1.00  0.00           C
ATOM   7375 5C21 POPEE 441      54.681  10.715  36.755  1.00  0.00           C
ATOM   7378 6C21 POPEE 441      54.191  10.675  38.205  1.00  0.00           C
ATOM   7381 7C21 POPEE 441      53.291   9.465  38.475  1.00  0.00           C
ATOM   7384 8C21 POPEE 441      52.791   9.385  39.925  1.00  0.00           C
ATOM   7388  C33 POPEE 441      59.901  21.277  24.495  1.00  0.00           C
ATOM   7391  C34 POPEE 441      58.871  21.617  25.575  1.00  0.00           C
ATOM   7394  C35 POPEE 441      58.591  23.117  25.775  1.00  0.00           C
ATOM   7397  C36 POPEE 441      58.371  23.357  27.275  1.00  0.00           C
ATOM   7400  C37 POPEE 441      57.961  24.777  27.675  1.00  0.00           C
ATOM   7403  C38 POPEE 441      57.781  24.767  29.195  1.00  0.00           C
ATOM   7406  C39 POPEE 441      57.701  26.137  29.885  1.00  0.00           C
ATOM   7409 0C31 POPEE 441      57.921  25.897  31.385  1.00  0.00           C
ATOM   7412 1C31 POPEE 441      57.841  27.137  32.275  1.00  0.00           C
ATOM   7415 2C31 POPEE 441      58.211  26.757  33.705  1.00  0.00           C
ATOM   7418 3C31 POPEE 441      58.101  27.907  34.715  1.00  0.00           C
ATOM   7421 4C31 POPEE 441      58.591  27.467  36.095  1.00  0.00           C
ATOM   7424 5C31 POPEE 441      58.621  28.607  37.115  1.00  0.00           C
ATOM   7427 6C31 POPEE 441      59.041  28.147  38.515  1.00  0.00           C
ATOM   7431  NH3 POPEF 442      13.621 102.027  24.955  1.00  0.00           N
ATOM   7435  C12 POPEF 442      14.011 103.487  24.905  1.00  0.00           C
ATOM   7438  C11 POPEF 442      13.751 104.137  23.535  1.00  0.00           C
ATOM   7441  P   POPEF 442      13.751 106.767  23.295  1.00  0.00           P
ATOM   7442  O13 POPEF 442      12.521 106.637  22.505  1.00  0.00           O
ATOM   7443  O14 POPEF 442      14.771 107.707  22.825  1.00  0.00           O
ATOM   7444  O11 POPEF 442      13.411 107.167  24.785  1.00  0.00           O
ATOM   7445  O12 POPEF 442      14.491 105.367  23.425  1.00  0.00           O
ATOM   7446  C1  POPEF 442      14.401 107.917  25.515  1.00  0.00           C
ATOM   7449  C2  POPEF 442      15.501 107.007  26.155  1.00  0.00           C
ATOM   7451  O21 POPEF 442      14.931 106.017  27.035  1.00  0.00           O
ATOM   7452  C21 POPEF 442      14.081 106.487  27.945  1.00  0.00           C
ATOM   7453  O22 POPEF 442      14.111 107.587  28.455  1.00  0.00           O
ATOM   7454  C22 POPEF 442      13.111 105.367  28.345  1.00  0.00           C
ATOM   7457  C3  POPEF 442      16.601 107.937  26.785  1.00  0.00           C
ATOM   7460  O31 POPEF 442      17.561 107.347  27.695  1.00  0.00           O
ATOM   7461  C31 POPEF 442      18.651 108.127  27.905  1.00  0.00           C
ATOM   7462  O32 POPEF 442      18.881 109.157  27.315  1.00  0.00           O
ATOM   7463  C32 POPEF 442      19.541 107.577  29.025  1.00  0.00           C
ATOM   7466  C23 POPEF 442      12.731 105.427  29.835  1.00  0.00           C
ATOM   7469  C24 POPEF 442      11.461 104.627  30.185  1.00  0.00           C
ATOM   7472  C25 POPEF 442      11.661 103.117  30.395  1.00  0.00           C
ATOM   7475  C26 POPEF 442      12.351 102.747  31.715  1.00  0.00           C
ATOM   7478  C27 POPEF 442      11.471 102.937  32.955  1.00  0.00           C
ATOM   7481  C28 POPEF 442      12.291 103.027  34.255  1.00  0.00           C
ATOM   7484  C29 POPEF 442      11.841 104.177  35.105  1.00  0.00           C
ATOM   7486 0C21 POPEF 442      10.881 104.147  36.045  1.00  0.00           C
ATOM   7488 1C21 POPEF 442      10.081 102.937  36.475  1.00  0.00           C
ATOM   7491 2C21 POPEF 442      10.161 102.707  38.005  1.00  0.00           C
ATOM   7494 3C21 POPEF 442       9.721 103.937  38.825  1.00  0.00           C
ATOM   7497 4C21 POPEF 442       9.581 103.647  40.325  1.00  0.00           C
ATOM   7500 5C21 POPEF 442       8.371 102.777  40.655  1.00  0.00           C
ATOM   7503 6C21 POPEF 442       8.091 102.727  42.155  1.00  0.00           C
ATOM   7506 7C21 POPEF 442       6.951 101.767  42.485  1.00  0.00           C
ATOM   7509 8C21 POPEF 442       6.521 101.807  43.945  1.00  0.00           C
ATOM   7513  C33 POPEF 442      18.791 107.527  30.375  1.00  0.00           C
ATOM   7516  C34 POPEF 442      19.501 106.757  31.515  1.00  0.00           C
ATOM   7519  C35 POPEF 442      18.461 106.237  32.515  1.00  0.00           C
ATOM   7522  C36 POPEF 442      18.971 105.207  33.535  1.00  0.00           C
ATOM   7525  C37 POPEF 442      17.811 104.597  34.325  1.00  0.00           C
ATOM   7528  C38 POPEF 442      18.251 103.607  35.405  1.00  0.00           C
ATOM   7531  C39 POPEF 442      18.721 104.337  36.655  1.00  0.00           C
ATOM   7534 0C31 POPEF 442      19.241 103.367  37.715  1.00  0.00           C
ATOM   7537 1C31 POPEF 442      19.701 104.127  38.965  1.00  0.00           C
ATOM   7540 2C31 POPEF 442      20.451 103.217  39.935  1.00  0.00           C
ATOM   7543 3C31 POPEF 442      21.221 104.007  40.995  1.00  0.00           C
ATOM   7546 4C31 POPEF 442      22.191 103.107  41.745  1.00  0.00           C
ATOM   7549 5C31 POPEF 442      23.181 103.877  42.615  1.00  0.00           C
ATOM   7552 6C31 POPEF 442      24.311 102.967  43.105  1.00  0.00           C
ATOM   7556  NH3 POPEG 443     107.331  76.557  22.915  1.00  0.00           N
ATOM   7560  C12 POPEG 443     107.461  75.057  22.755  1.00  0.00           C
ATOM   7563  C11 POPEG 443     108.861  74.577  22.315  1.00  0.00           C
ATOM   7566  P   POPEG 443     109.331  71.927  22.645  1.00  0.00           P
ATOM   7567  O13 POPEG 443     108.221  70.957  22.735  1.00  0.00           O
ATOM   7568  O14 POPEG 443     110.571  71.447  21.985  1.00  0.00           O
ATOM   7569  O11 POPEG 443     109.661  72.467  24.085  1.00  0.00           O
ATOM   7570  O12 POPEG 443     108.821  73.217  21.875  1.00  0.00           O
ATOM   7571  C1  POPEG 443     109.011  71.967  25.255  1.00  0.00           C
ATOM   7574  C2  POPEG 443     109.501  72.767  26.505  1.00  0.00           C
ATOM   7576  O21 POPEG 443     108.591  72.597  27.615  1.00  0.00           O
ATOM   7577  C21 POPEG 443     108.961  71.677  28.485  1.00  0.00           C
ATOM   7578  O22 POPEG 443     109.771  70.797  28.305  1.00  0.00           O
ATOM   7579  C22 POPEG 443     108.201  71.877  29.785  1.00  0.00           C
ATOM   7582  C3  POPEG 443     109.541  74.277  26.165  1.00  0.00           C
ATOM   7585  O31 POPEG 443     109.701  75.157  27.305  1.00  0.00           O
ATOM   7586  C31 POPEG 443     110.941  75.317  27.755  1.00  0.00           C
ATOM   7587  O32 POPEG 443     111.911  74.647  27.425  1.00  0.00           O
ATOM   7588  C32 POPEG 443     110.971  76.517  28.685  1.00  0.00           C
ATOM   7591  C23 POPEG 443     109.081  71.647  31.035  1.00  0.00           C
ATOM   7594  C24 POPEG 443     108.261  71.227  32.255  1.00  0.00           C
ATOM   7597  C25 POPEG 443     109.171  70.917  33.455  1.00  0.00           C
ATOM   7600  C26 POPEG 443     108.421  70.607  34.755  1.00  0.00           C
ATOM   7603  C27 POPEG 443     109.261  71.007  35.975  1.00  0.00           C
ATOM   7606  C28 POPEG 443     108.651  70.577  37.325  1.00  0.00           C
ATOM   7609  C29 POPEG 443     109.291  71.357  38.445  1.00  0.00           C
ATOM   7611 0C21 POPEG 443     110.021  70.897  39.475  1.00  0.00           C
ATOM   7613 1C21 POPEG 443     110.351  69.467  39.825  1.00  0.00           C
ATOM   7616 2C21 POPEG 443     109.981  69.167  41.285  1.00  0.00           C
ATOM   7619 3C21 POPEG 443     108.471  69.087  41.535  1.00  0.00           C
ATOM   7622 4C21 POPEG 443     108.091  69.047  43.025  1.00  0.00           C
ATOM   7625 5C21 POPEG 443     108.181  70.397  43.745  1.00  0.00           C
ATOM   7628 6C21 POPEG 443     107.201  71.447  43.195  1.00  0.00           C
ATOM   7631 7C21 POPEG 443     107.091  72.687  44.095  1.00  0.00           C
ATOM   7634 8C21 POPEG 443     106.081  73.707  43.555  1.00  0.00           C
ATOM   7638  C33 POPEG 443     112.131  76.467  29.705  1.00  0.00           C
ATOM   7641  C34 POPEG 443     111.931  75.317  30.695  1.00  0.00           C
ATOM   7644  C35 POPEG 443     112.871  75.387  31.895  1.00  0.00           C
ATOM   7647  C36 POPEG 443     112.641  74.197  32.825  1.00  0.00           C
ATOM   7650  C37 POPEG 443     113.111  74.447  34.255  1.00  0.00           C
ATOM   7653  C38 POPEG 443     112.831  73.227  35.125  1.00  0.00           C
ATOM   7656  C39 POPEG 443     113.081  73.427  36.625  1.00  0.00           C
ATOM   7659 0C31 POPEG 443     112.171  74.467  37.285  1.00  0.00           C
ATOM   7662 1C31 POPEG 443     112.851  75.837  37.485  1.00  0.00           C
ATOM   7665 2C31 POPEG 443     111.951  76.867  38.185  1.00  0.00           C
ATOM   7668 3C31 POPEG 443     111.721  76.567  39.675  1.00  0.00           C
ATOM   7671 4C31 POPEG 443     110.481  75.717  39.975  1.00  0.00           C
ATOM   7674 5C31 POPEG 443     110.721  74.737  41.135  1.00  0.00           C
ATOM   7677 6C31 POPEG 443     109.481  73.967  41.575  1.00  0.00           C
ATOM   7681  NH3 POPEH 444     110.791  26.137  19.025  1.00  0.00           N
ATOM   7685  C12 POPEH 444     109.801  26.907  18.175  1.00  0.00           C
ATOM   7688  C11 POPEH 444     108.561  27.347  18.975  1.00  0.00           C
ATOM   7691  P   POPEH 444     108.051  30.017  18.865  1.00  0.00           P
ATOM   7692  O13 POPEH 444     108.431  30.877  17.735  1.00  0.00           O
ATOM   7693  O14 POPEH 444     106.761  30.377  19.505  1.00  0.00           O
ATOM   7694  O11 POPEH 444     109.171  30.097  19.965  1.00  0.00           O
ATOM   7695  O12 POPEH 444     107.961  28.497  18.395  1.00  0.00           O
ATOM   7696  C1  POPEH 444     109.031  29.597  21.295  1.00  0.00           C
ATOM   7699  C2  POPEH 444     108.921  30.717  22.345  1.00  0.00           C
ATOM   7701  O21 POPEH 444     109.141  30.097  23.625  1.00  0.00           O
ATOM   7702  C21 POPEH 444     109.951  30.727  24.445  1.00  0.00           C
ATOM   7703  O22 POPEH 444     110.521  31.787  24.225  1.00  0.00           O
ATOM   7704  C22 POPEH 444     110.091  29.877  25.685  1.00  0.00           C
ATOM   7707  C3  POPEH 444     107.501  31.357  22.305  1.00  0.00           C
ATOM   7710  O31 POPEH 444     107.201  32.087  23.515  1.00  0.00           O
ATOM   7711  C31 POPEH 444     105.901  32.327  23.685  1.00  0.00           C
ATOM   7712  O32 POPEH 444     105.041  32.127  22.835  1.00  0.00           O
ATOM   7713  C32 POPEH 444     105.651  32.827  25.095  1.00  0.00           C
ATOM   7716  C23 POPEH 444     110.461  30.687  26.925  1.00  0.00           C
ATOM   7719  C24 POPEH 444     110.401  29.807  28.165  1.00  0.00           C
ATOM   7722  C25 POPEH 444     110.621  30.627  29.435  1.00  0.00           C
ATOM   7725  C26 POPEH 444     110.811  29.767  30.675  1.00  0.00           C
ATOM   7728  C27 POPEH 444     111.391  30.597  31.825  1.00  0.00           C
ATOM   7731  C28 POPEH 444     111.761  29.777  33.065  1.00  0.00           C
ATOM   7734  C29 POPEH 444     112.881  28.797  32.795  1.00  0.00           C
ATOM   7736 0C21 POPEH 444     114.121  28.837  33.305  1.00  0.00           C
ATOM   7738 1C21 POPEH 444     114.611  29.877  34.285  1.00  0.00           C
ATOM   7741 2C21 POPEH 444     116.131  29.767  34.555  1.00  0.00           C
ATOM   7744 3C21 POPEH 444     116.971  30.227  33.365  1.00  0.00           C
ATOM   7747 4C21 POPEH 444     118.441  30.487  33.715  1.00  0.00           C
ATOM   7750 5C21 POPEH 444     119.061  31.587  32.845  1.00  0.00           C
ATOM   7753 6C21 POPEH 444     120.471  31.967  33.315  1.00  0.00           C
ATOM   7756 7C21 POPEH 444     120.981  33.267  32.685  1.00  0.00           C
ATOM   7759 8C21 POPEH 444     121.081  33.227  31.155  1.00  0.00           C
ATOM   7763  C33 POPEH 444     106.101  31.817  26.185  1.00  0.00           C
ATOM   7766  C34 POPEH 444     105.491  32.107  27.565  1.00  0.00           C
ATOM   7769  C35 POPEH 444     106.431  31.837  28.745  1.00  0.00           C
ATOM   7772  C36 POPEH 444     105.671  31.447  30.025  1.00  0.00           C
ATOM   7775  C37 POPEH 444     106.371  31.827  31.325  1.00  0.00           C
ATOM   7778  C38 POPEH 444     105.571  31.367  32.555  1.00  0.00           C
ATOM   7781  C39 POPEH 444     106.191  31.737  33.905  1.00  0.00           C
ATOM   7784 0C31 POPEH 444     106.111  33.237  34.255  1.00  0.00           C
ATOM   7787 1C31 POPEH 444     106.741  33.587  35.605  1.00  0.00           C
ATOM   7790 2C31 POPEH 444     105.901  33.207  36.845  1.00  0.00           C
ATOM   7793 3C31 POPEH 444     104.901  34.277  37.305  1.00  0.00           C
ATOM   7796 4C31 POPEH 444     105.561  35.597  37.735  1.00  0.00           C
ATOM   7799 5C31 POPEH 444     104.711  36.417  38.715  1.00  0.00           C
ATOM   7802 6C31 POPEH 444     105.221  37.847  38.915  1.00  0.00           C
ATOM   7806  NH3 POPEI 445      86.261  82.227  21.955  1.00  0.00           N
ATOM   7810  C12 POPEI 445      86.971  81.487  20.855  1.00  0.00           C
ATOM   7813  C11 POPEI 445      86.171  80.267  20.355  1.00  0.00           C
ATOM   7816  P   POPEI 445      88.001  78.657  19.385  1.00  0.00           P
ATOM   7817  O13 POPEI 445      87.591  77.297  18.975  1.00  0.00           O
ATOM   7818  O14 POPEI 445      89.241  79.217  18.775  1.00  0.00           O
ATOM   7819  O11 POPEI 445      88.191  78.597  20.935  1.00  0.00           O
ATOM   7820  O12 POPEI 445      86.811  79.677  19.225  1.00  0.00           O
ATOM   7821  C1  POPEI 445      89.441  78.707  21.605  1.00  0.00           C
ATOM   7824  C2  POPEI 445      89.171  79.057  23.085  1.00  0.00           C
ATOM   7826  O21 POPEI 445      90.391  78.967  23.845  1.00  0.00           O
ATOM   7827  C21 POPEI 445      90.691  77.827  24.415  1.00  0.00           C
ATOM   7828  O22 POPEI 445      90.461  76.707  23.985  1.00  0.00           O
ATOM   7829  C22 POPEI 445      91.211  78.177  25.815  1.00  0.00           C
ATOM   7832  C3  POPEI 445      87.961  78.237  23.655  1.00  0.00           C
ATOM   7835  O31 POPEI 445      87.681  78.617  25.015  1.00  0.00           O
ATOM   7836  C31 POPEI 445      86.591  78.027  25.495  1.00  0.00           C
ATOM   7837  O32 POPEI 445      85.971  77.147  24.925  1.00  0.00           O
ATOM   7838  C32 POPEI 445      86.211  78.617  26.855  1.00  0.00           C
ATOM   7841  C23 POPEI 445      91.911  77.037  26.605  1.00  0.00           C
ATOM   7844  C24 POPEI 445      91.891  77.387  28.095  1.00  0.00           C
ATOM   7847  C25 POPEI 445      92.751  76.497  29.005  1.00  0.00           C
ATOM   7850  C26 POPEI 445      92.871  77.157  30.385  1.00  0.00           C
ATOM   7853  C27 POPEI 445      93.851  76.477  31.345  1.00  0.00           C
ATOM   7856  C28 POPEI 445      93.881  77.117  32.755  1.00  0.00           C
ATOM   7859  C29 POPEI 445      94.151  78.597  32.745  1.00  0.00           C
ATOM   7861 0C21 POPEI 445      95.051  79.267  33.485  1.00  0.00           C
ATOM   7863 1C21 POPEI 445      96.011  78.697  34.495  1.00  0.00           C
ATOM   7866 2C21 POPEI 445      95.331  78.397  35.845  1.00  0.00           C
ATOM   7869 3C21 POPEI 445      94.791  79.647  36.565  1.00  0.00           C
ATOM   7872 4C21 POPEI 445      94.041  79.267  37.845  1.00  0.00           C
ATOM   7875 5C21 POPEI 445      93.271  80.437  38.485  1.00  0.00           C
ATOM   7878 6C21 POPEI 445      94.201  81.577  38.915  1.00  0.00           C
ATOM   7881 7C21 POPEI 445      93.531  82.547  39.905  1.00  0.00           C
ATOM   7884 8C21 POPEI 445      94.531  83.467  40.605  1.00  0.00           C
ATOM   7888  C33 POPEI 445      86.861  77.857  28.025  1.00  0.00           C
ATOM   7891  C34 POPEI 445      86.531  78.467  29.375  1.00  0.00           C
ATOM   7894  C35 POPEI 445      87.311  77.777  30.505  1.00  0.00           C
ATOM   7897  C36 POPEI 445      87.201  78.537  31.835  1.00  0.00           C
ATOM   7900  C37 POPEI 445      88.111  77.957  32.915  1.00  0.00           C
ATOM   7903  C38 POPEI 445      88.231  78.857  34.155  1.00  0.00           C
ATOM   7906  C39 POPEI 445      86.951  78.947  34.985  1.00  0.00           C
ATOM   7909 0C31 POPEI 445      87.181  79.677  36.305  1.00  0.00           C
ATOM   7912 1C31 POPEI 445      85.961  79.577  37.225  1.00  0.00           C
ATOM   7915 2C31 POPEI 445      86.231  80.077  38.655  1.00  0.00           C
ATOM   7918 3C31 POPEI 445      85.351  79.357  39.675  1.00  0.00           C
ATOM   7921 4C31 POPEI 445      85.681  79.727  41.125  1.00  0.00           C
ATOM   7924 5C31 POPEI 445      85.151  78.687  42.125  1.00  0.00           C
ATOM   7927 6C31 POPEI 445      85.511  78.987  43.585  1.00  0.00           C
ATOM   7931  NH3 POPEJ 446      73.031  11.815  57.695  1.00  0.00           N
ATOM   7935  C12 POPEJ 446      72.501  11.065  58.895  1.00  0.00           C
ATOM   7938  C11 POPEJ 446      73.301   9.765  59.135  1.00  0.00           C
ATOM   7941  P   POPEJ 446      71.481   8.275  60.345  1.00  0.00           P
ATOM   7942  O13 POPEJ 446      71.511   7.245  61.405  1.00  0.00           O
ATOM   7943  O14 POPEJ 446      70.341   9.205  60.305  1.00  0.00           O
ATOM   7944  O11 POPEJ 446      71.531   7.515  58.965  1.00  0.00           O
ATOM   7945  O12 POPEJ 446      72.861   9.065  60.315  1.00  0.00           O
ATOM   7946  C1  POPEJ 446      70.861   8.035  57.805  1.00  0.00           C
ATOM   7949  C2  POPEJ 446      71.451   7.395  56.515  1.00  0.00           C
ATOM   7951  O21 POPEJ 446      70.581   7.565  55.375  1.00  0.00           O
ATOM   7952  C21 POPEJ 446      70.391   8.795  54.945  1.00  0.00           C
ATOM   7953  O22 POPEJ 446      70.961   9.805  55.345  1.00  0.00           O
ATOM   7954  C22 POPEJ 446      69.321   8.765  53.835  1.00  0.00           C
ATOM   7957  C3  POPEJ 446      71.741   5.865  56.765  1.00  0.00           C
ATOM   7960  O31 POPEJ 446      71.101   4.945  55.875  1.00  0.00           O
ATOM   7961  C31 POPEJ 446      71.641   4.875  54.675  1.00  0.00           C
ATOM   7962  O32 POPEJ 446      72.621   5.475  54.285  1.00  0.00           O
ATOM   7963  C32 POPEJ 446      70.811   3.915  53.845  1.00  0.00           C
ATOM   7966  C23 POPEJ 446      68.841  10.155  53.335  1.00  0.00           C
ATOM   7969  C24 POPEJ 446      68.271  10.095  51.905  1.00  0.00           C
ATOM   7972  C25 POPEJ 446      67.531  11.355  51.455  1.00  0.00           C
ATOM   7975  C26 POPEJ 446      67.311  11.405  49.925  1.00  0.00           C
ATOM   7978  C27 POPEJ 446      66.531  12.635  49.425  1.00  0.00           C
ATOM   7981  C28 POPEJ 446      66.501  12.735  47.895  1.00  0.00           C
ATOM   7984  C29 POPEJ 446      65.871  14.005  47.385  1.00  0.00           C
ATOM   7986 0C21 POPEJ 446      66.411  15.235  47.475  1.00  0.00           C
ATOM   7988 1C21 POPEJ 446      67.761  15.555  48.065  1.00  0.00           C
ATOM   7991 2C21 POPEJ 446      68.461  16.765  47.425  1.00  0.00           C
ATOM   7994 3C21 POPEJ 446      68.841  16.565  45.955  1.00  0.00           C
ATOM   7997 4C21 POPEJ 446      69.551  17.795  45.345  1.00  0.00           C
ATOM   8000 5C21 POPEJ 446      69.781  17.605  43.845  1.00  0.00           C
ATOM   8003 6C21 POPEJ 446      70.271  18.847  43.095  1.00  0.00           C
ATOM   8006 7C21 POPEJ 446      70.321  18.567  41.585  1.00  0.00           C
ATOM   8009 8C21 POPEJ 446      70.761  19.737  40.705  1.00  0.00           C
ATOM   8013  C33 POPEJ 446      71.221   3.835  52.365  1.00  0.00           C
ATOM   8016  C34 POPEJ 446      70.391   2.765  51.635  1.00  0.00           C
ATOM   8019  C35 POPEJ 446      70.801   2.555  50.165  1.00  0.00           C
ATOM   8022  C36 POPEJ 446      71.031   3.875  49.425  1.00  0.00           C
ATOM   8025  C37 POPEJ 446      71.331   3.715  47.925  1.00  0.00           C
ATOM   8028  C38 POPEJ 446      71.981   4.975  47.345  1.00  0.00           C
ATOM   8031  C39 POPEJ 446      72.111   4.915  45.815  1.00  0.00           C
ATOM   8034 0C31 POPEJ 446      70.921   5.545  45.095  1.00  0.00           C
ATOM   8037 1C31 POPEJ 446      71.071   5.445  43.575  1.00  0.00           C
ATOM   8040 2C31 POPEJ 446      70.021   6.255  42.815  1.00  0.00           C
ATOM   8043 3C31 POPEJ 446      70.201   6.165  41.295  1.00  0.00           C
ATOM   8046 4C31 POPEJ 446      69.231   7.085  40.545  1.00  0.00           C
ATOM   8049 5C31 POPEJ 446      69.361   6.965  39.015  1.00  0.00           C
ATOM   8052 6C31 POPEJ 446      68.391   7.875  38.275  1.00  0.00           C
ATOM   8056  NH3 POPEK 447      22.071 107.177  19.445  1.00  0.00           N
ATOM   8060  C12 POPEK 447      21.011 106.327  20.085  1.00  0.00           C
ATOM   8063  C11 POPEK 447      19.961 107.167  20.835  1.00  0.00           C
ATOM   8066  P   POPEK 447      19.701 109.627  19.925  1.00  0.00           P
ATOM   8067  O13 POPEK 447      21.041 109.697  19.315  1.00  0.00           O
ATOM   8068  O14 POPEK 447      18.621 110.417  19.305  1.00  0.00           O
ATOM   8069  O11 POPEK 447      19.851 110.027  21.455  1.00  0.00           O
ATOM   8070  O12 POPEK 447      19.291 108.097  19.985  1.00  0.00           O
ATOM   8071  C1  POPEK 447      18.861 110.867  22.055  1.00  0.00           C
ATOM   8074  C2  POPEK 447      19.331 111.337  23.455  1.00  0.00           C
ATOM   8076  O21 POPEK 447      18.431 110.887  24.485  1.00  0.00           O
ATOM   8077  C21 POPEK 447      17.301 111.537  24.665  1.00  0.00           C
ATOM   8078  O22 POPEK 447      16.611 112.087  23.815  1.00  0.00           O
ATOM   8079  C22 POPEK 447      17.021 111.487  26.165  1.00  0.00           C
ATOM   8082  C3  POPEK 447      19.641 112.857  23.545  1.00  0.00           C
ATOM   8085  O31 POPEK 447      19.631 113.317  24.915  1.00  0.00           O
ATOM   8086  C31 POPEK 447      20.731 113.117  25.625  1.00  0.00           C
ATOM   8087  O32 POPEK 447      21.801 112.717  25.185  1.00  0.00           O
ATOM   8088  C32 POPEK 447      20.471 113.447  27.085  1.00  0.00           C
ATOM   8091  C23 POPEK 447      15.761 112.207  26.695  1.00  0.00           C
ATOM   8094  C24 POPEK 447      15.781 112.197  28.235  1.00  0.00           C
ATOM   8097  C25 POPEK 447      15.521 110.827  28.875  1.00  0.00           C
ATOM   8100  C26 POPEK 447      15.421 110.857  30.405  1.00  0.00           C
ATOM   8103  C27 POPEK 447      15.101 109.477  30.985  1.00  0.00           C
ATOM   8106  C28 POPEK 447      15.001 109.497  32.515  1.00  0.00           C
ATOM   8109  C29 POPEK 447      14.491 108.187  33.065  1.00  0.00           C
ATOM   8111 0C21 POPEK 447      14.511 107.857  34.375  1.00  0.00           C
ATOM   8113 1C21 POPEK 447      15.051 108.737  35.465  1.00  0.00           C
ATOM   8116 2C21 POPEK 447      15.171 108.037  36.825  1.00  0.00           C
ATOM   8119 3C21 POPEK 447      13.821 107.707  37.475  1.00  0.00           C
ATOM   8122 4C21 POPEK 447      13.951 107.087  38.885  1.00  0.00           C
ATOM   8125 5C21 POPEK 447      14.781 105.787  38.945  1.00  0.00           C
ATOM   8128 6C21 POPEK 447      14.311 104.687  37.975  1.00  0.00           C
ATOM   8131 7C21 POPEK 447      15.111 103.397  38.095  1.00  0.00           C
ATOM   8134 8C21 POPEK 447      14.741 102.347  37.045  1.00  0.00           C
ATOM   8138  C33 POPEK 447      20.561 112.197  27.985  1.00  0.00           C
ATOM   8141  C34 POPEK 447      20.461 112.587  29.465  1.00  0.00           C
ATOM   8144  C35 POPEK 447      20.031 111.437  30.385  1.00  0.00           C
ATOM   8147  C36 POPEK 447      20.201 111.847  31.845  1.00  0.00           C
ATOM   8150  C37 POPEK 447      19.471 110.957  32.855  1.00  0.00           C
ATOM   8153  C38 POPEK 447      19.551 111.617  34.235  1.00  0.00           C
ATOM   8156  C39 POPEK 447      18.701 110.977  35.335  1.00  0.00           C
ATOM   8159 0C31 POPEK 447      19.271 109.657  35.875  1.00  0.00           C
ATOM   8162 1C31 POPEK 447      18.881 109.487  37.345  1.00  0.00           C
ATOM   8165 2C31 POPEK 447      19.221 108.107  37.925  1.00  0.00           C
ATOM   8168 3C31 POPEK 447      19.101 108.087  39.445  1.00  0.00           C
ATOM   8171 4C31 POPEK 447      17.701 108.477  39.935  1.00  0.00           C
ATOM   8174 5C31 POPEK 447      17.541 108.237  41.425  1.00  0.00           C
ATOM   8177 6C31 POPEK 447      16.171 108.637  41.975  1.00  0.00           C
ATOM   8181  NH3 POPEL 448      92.911 118.937  20.395  1.00  0.00           N
ATOM   8185  C12 POPEL 448      92.261 120.067  19.645  1.00  0.00           C
ATOM   8188  C11 POPEL 448      91.011 119.567  18.895  1.00  0.00           C
ATOM   8191  P   POPEL 448      89.581 121.767  18.685  1.00  0.00           P
ATOM   8192  O13 POPEL 448      90.251 123.057  18.405  1.00  0.00           O
ATOM   8193  O14 POPEL 448      88.161 121.637  18.265  1.00  0.00           O
ATOM   8194  O11 POPEL 448      89.661 121.397  20.215  1.00  0.00           O
ATOM   8195  O12 POPEL 448      90.451 120.587  18.065  1.00  0.00           O
ATOM   8196  C1  POPEL 448      89.651 122.327  21.285  1.00  0.00           C
ATOM   8199  C2  POPEL 448      89.291 121.567  22.585  1.00  0.00           C
ATOM   8201  O21 POPEL 448      89.221 122.507  23.665  1.00  0.00           O
ATOM   8202  C21 POPEL 448      88.641 122.037  24.745  1.00  0.00           C
ATOM   8203  O22 POPEL 448      87.861 121.087  24.775  1.00  0.00           O
ATOM   8204  C22 POPEL 448      89.111 122.807  25.955  1.00  0.00           C
ATOM   8207  C3  POPEL 448      90.351 120.447  22.865  1.00  0.00           C
ATOM   8210  O31 POPEL 448      89.931 119.457  23.825  1.00  0.00           O
ATOM   8211  C31 POPEL 448      90.541 119.467  25.005  1.00  0.00           C
ATOM   8212  O32 POPEL 448      91.301 120.317  25.415  1.00  0.00           O
ATOM   8213  C32 POPEL 448      90.111 118.217  25.775  1.00  0.00           C
ATOM   8216  C23 POPEL 448      88.841 121.987  27.235  1.00  0.00           C
ATOM   8219  C24 POPEL 448      89.261 122.707  28.505  1.00  0.00           C
ATOM   8222  C25 POPEL 448      88.961 121.827  29.725  1.00  0.00           C
ATOM   8225  C26 POPEL 448      89.671 122.277  31.005  1.00  0.00           C
ATOM   8228  C27 POPEL 448      89.261 123.657  31.525  1.00  0.00           C
ATOM   8231  C28 POPEL 448      90.391 124.357  32.305  1.00  0.00           C
ATOM   8234  C29 POPEL 448      90.851 123.567  33.515  1.00  0.00           C
ATOM   8236 0C21 POPEL 448      91.371 124.077  34.635  1.00  0.00           C
ATOM   8238 1C21 POPEL 448      91.631 125.527  34.945  1.00  0.00           C
ATOM   8241 2C21 POPEL 448      90.951 125.977  36.255  1.00  0.00           C
ATOM   8244 3C21 POPEL 448      91.441 125.217  37.485  1.00  0.00           C
ATOM   8247 4C21 POPEL 448      90.841 125.717  38.805  1.00  0.00           C
ATOM   8250 5C21 POPEL 448      91.251 124.847  39.995  1.00  0.00           C
ATOM   8253 6C21 POPEL 448      90.571 123.467  40.015  1.00  0.00           C
ATOM   8256 7C21 POPEL 448      90.931 122.627  41.245  1.00  0.00           C
ATOM   8259 8C21 POPEL 448      89.791 121.707  41.685  1.00  0.00           C
ATOM   8263  C33 POPEL 448      90.651 118.167  27.225  1.00  0.00           C
ATOM   8266  C34 POPEL 448      90.351 116.807  27.855  1.00  0.00           C
ATOM   8269  C35 POPEL 448      90.641 116.677  29.355  1.00  0.00           C
ATOM   8272  C36 POPEL 448      89.821 117.657  30.205  1.00  0.00           C
ATOM   8275  C37 POPEL 448      89.631 117.177  31.645  1.00  0.00           C
ATOM   8278  C38 POPEL 448      89.341 118.337  32.595  1.00  0.00           C
ATOM   8281  C39 POPEL 448      88.781 117.947  33.975  1.00  0.00           C
ATOM   8284 0C31 POPEL 448      89.641 116.947  34.755  1.00  0.00           C
ATOM   8287 1C31 POPEL 448      89.111 115.497  34.665  1.00  0.00           C
ATOM   8290 2C31 POPEL 448      89.991 114.487  35.415  1.00  0.00           C
ATOM   8293 3C31 POPEL 448      89.631 114.317  36.905  1.00  0.00           C
ATOM   8296 4C31 POPEL 448      90.271 113.067  37.515  1.00  0.00           C
ATOM   8299 5C31 POPEL 448      89.731 112.747  38.915  1.00  0.00           C
ATOM   8302 6C31 POPEL 448      90.071 111.327  39.385  1.00  0.00           C
ATOM   8306  NH3 POPEM 449      90.041  85.767  22.675  1.00  0.00           N
ATOM   8310  C12 POPEM 449      89.921  84.297  22.905  1.00  0.00           C
ATOM   8313  C11 POPEM 449      89.201  84.027  24.215  1.00  0.00           C
ATOM   8316  P   POPEM 449      87.801  82.167  25.345  1.00  0.00           P
ATOM   8317  O13 POPEM 449      87.441  83.307  26.205  1.00  0.00           O
ATOM   8318  O14 POPEM 449      86.721  81.547  24.525  1.00  0.00           O
ATOM   8319  O11 POPEM 449      88.611  81.107  26.165  1.00  0.00           O
ATOM   8320  O12 POPEM 449      88.891  82.637  24.285  1.00  0.00           O
ATOM   8321  C1  POPEM 449      88.791  81.167  27.595  1.00  0.00           C
ATOM   8324  C2  POPEM 449      90.061  81.977  28.005  1.00  0.00           C
ATOM   8326  O21 POPEM 449      90.741  81.447  29.165  1.00  0.00           O
ATOM   8327  C21 POPEM 449      90.151  81.617  30.335  1.00  0.00           C
ATOM   8328  O22 POPEM 449      88.981  81.867  30.535  1.00  0.00           O
ATOM   8329  C22 POPEM 449      91.221  81.597  31.445  1.00  0.00           C
ATOM   8332  C3  POPEM 449      89.781  83.517  28.165  1.00  0.00           C
ATOM   8335  O31 POPEM 449      90.861  84.227  28.815  1.00  0.00           O
ATOM   8336  C31 POPEM 449      91.941  84.387  28.065  1.00  0.00           C
ATOM   8337  O32 POPEM 449      92.081  83.957  26.935  1.00  0.00           O
ATOM   8338  C32 POPEM 449      92.981  85.177  28.855  1.00  0.00           C
ATOM   8341  C23 POPEM 449      90.671  81.057  32.785  1.00  0.00           C
ATOM   8344  C24 POPEM 449      91.731  80.997  33.905  1.00  0.00           C
ATOM   8347  C25 POPEM 449      91.621  82.097  34.965  1.00  0.00           C
ATOM   8350  C26 POPEM 449      90.431  81.907  35.925  1.00  0.00           C
ATOM   8353  C27 POPEM 449      90.391  82.977  37.035  1.00  0.00           C
ATOM   8356  C28 POPEM 449      89.211  82.777  38.015  1.00  0.00           C
ATOM   8359  C29 POPEM 449      89.131  83.887  39.035  1.00  0.00           C
ATOM   8361 0C21 POPEM 449      88.611  83.797  40.275  1.00  0.00           C
ATOM   8363 1C21 POPEM 449      87.961  82.577  40.895  1.00  0.00           C
ATOM   8366 2C21 POPEM 449      88.731  82.017  42.105  1.00  0.00           C
ATOM   8369 3C21 POPEM 449      88.711  82.927  43.345  1.00  0.00           C
ATOM   8372 4C21 POPEM 449      89.261  82.237  44.605  1.00  0.00           C
ATOM   8375 5C21 POPEM 449      88.271  81.247  45.225  1.00  0.00           C
ATOM   8378 6C21 POPEM 449      88.871  80.407  46.365  1.00  0.00           C
ATOM   8381 7C21 POPEM 449      87.841  79.457  46.985  1.00  0.00           C
ATOM   8384 8C21 POPEM 449      88.391  78.657  48.175  1.00  0.00           C
ATOM   8388  C33 POPEM 449      94.301  84.387  29.055  1.00  0.00           C
ATOM   8391  C34 POPEM 449      94.331  83.477  30.285  1.00  0.00           C
ATOM   8394  C35 POPEM 449      94.581  84.227  31.605  1.00  0.00           C
ATOM   8397  C36 POPEM 449      94.891  83.287  32.775  1.00  0.00           C
ATOM   8400  C37 POPEM 449      95.461  84.007  33.995  1.00  0.00           C
ATOM   8403  C38 POPEM 449      95.891  83.057  35.125  1.00  0.00           C
ATOM   8406  C39 POPEM 449      96.811  83.717  36.155  1.00  0.00           C
ATOM   8409 0C31 POPEM 449      96.141  84.817  36.995  1.00  0.00           C
ATOM   8412 1C31 POPEM 449      97.151  85.497  37.945  1.00  0.00           C
ATOM   8415 2C31 POPEM 449      96.531  86.617  38.785  1.00  0.00           C
ATOM   8418 3C31 POPEM 449      97.571  87.487  39.525  1.00  0.00           C
ATOM   8421 4C31 POPEM 449      98.501  86.697  40.455  1.00  0.00           C
ATOM   8424 5C31 POPEM 449      99.451  87.607  41.235  1.00  0.00           C
ATOM   8427 6C31 POPEM 449     100.491  86.857  42.065  1.00  0.00           C
ATOM   8431  NH3 POPEN 450     124.301  84.167  62.435  1.00  0.00           N
ATOM   8435  C12 POPEN 450     123.271  83.317  63.115  1.00  0.00           C
ATOM   8438  C11 POPEN 450     122.981  82.017  62.335  1.00  0.00           C
ATOM   8441  P   POPEN 450     124.031  79.797  61.525  1.00  0.00           P
ATOM   8442  O13 POPEN 450     125.091  78.837  61.905  1.00  0.00           O
ATOM   8443  O14 POPEN 450     122.671  79.247  61.485  1.00  0.00           O
ATOM   8444  O11 POPEN 450     124.411  80.367  60.105  1.00  0.00           O
ATOM   8445  O12 POPEN 450     124.081  81.107  62.425  1.00  0.00           O
ATOM   8446  C1  POPEN 450     123.451  80.637  59.095  1.00  0.00           C
ATOM   8449  C2  POPEN 450     123.771  79.847  57.815  1.00  0.00           C
ATOM   8451  O21 POPEN 450     122.581  79.967  57.015  1.00  0.00           O
ATOM   8452  C21 POPEN 450     122.781  80.227  55.735  1.00  0.00           C
ATOM   8453  O22 POPEN 450     123.841  80.487  55.215  1.00  0.00           O
ATOM   8454  C22 POPEN 450     121.451  80.097  55.005  1.00  0.00           C
ATOM   8457  C3  POPEN 450     124.071  78.347  58.135  1.00  0.00           C
ATOM   8460  O31 POPEN 450     124.441  77.517  57.005  1.00  0.00           O
ATOM   8461  C31 POPEN 450     123.441  77.047  56.275  1.00  0.00           C
ATOM   8462  O32 POPEN 450     122.261  77.317  56.435  1.00  0.00           O
ATOM   8463  C32 POPEN 450     123.991  76.177  55.145  1.00  0.00           C
ATOM   8466  C23 POPEN 450     121.511  80.637  53.555  1.00  0.00           C
ATOM   8469  C24 POPEN 450     120.111  80.787  52.945  1.00  0.00           C
ATOM   8472  C25 POPEN 450     119.601  79.527  52.245  1.00  0.00           C
ATOM   8475  C26 POPEN 450     118.131  79.637  51.815  1.00  0.00           C
ATOM   8478  C27 POPEN 450     117.711  78.527  50.845  1.00  0.00           C
ATOM   8481  C28 POPEN 450     116.211  78.537  50.475  1.00  0.00           C
ATOM   8484  C29 POPEN 450     115.781  79.727  49.655  1.00  0.00           C
ATOM   8486 0C21 POPEN 450     114.611  80.387  49.755  1.00  0.00           C
ATOM   8488 1C21 POPEN 450     113.471  80.087  50.705  1.00  0.00           C
ATOM   8491 2C21 POPEN 450     112.361  79.227  50.085  1.00  0.00           C
ATOM   8494 3C21 POPEN 450     110.981  79.387  50.765  1.00  0.00           C
ATOM   8497 4C21 POPEN 450     110.381  80.787  50.595  1.00  0.00           C
ATOM   8500 5C21 POPEN 450     108.871  80.857  50.875  1.00  0.00           C
ATOM   8503 6C21 POPEN 450     108.331  82.287  50.735  1.00  0.00           C
ATOM   8506 7C21 POPEN 450     106.811  82.377  50.905  1.00  0.00           C
ATOM   8509 8C21 POPEN 450     106.271  83.807  50.875  1.00  0.00           C
ATOM   8513  C33 POPEN 450     122.841  75.537  54.345  1.00  0.00           C
ATOM   8516  C34 POPEN 450     123.251  74.737  53.115  1.00  0.00           C
ATOM   8519  C35 POPEN 450     123.511  75.607  51.865  1.00  0.00           C
ATOM   8522  C36 POPEN 450     123.561  74.747  50.595  1.00  0.00           C
ATOM   8525  C37 POPEN 450     123.581  75.557  49.295  1.00  0.00           C
ATOM   8528  C38 POPEN 450     123.091  74.727  48.085  1.00  0.00           C
ATOM   8531  C39 POPEN 450     123.911  73.457  47.775  1.00  0.00           C
ATOM   8534 0C31 POPEN 450     125.381  73.757  47.415  1.00  0.00           C
ATOM   8537 1C31 POPEN 450     126.111  72.567  46.775  1.00  0.00           C
ATOM   8540 2C31 POPEN 450     127.561  72.917  46.425  1.00  0.00           C
ATOM   8543 3C31 POPEN 450     128.161  72.097  45.275  1.00  0.00           C
ATOM   8546 4C31 POPEN 450     128.621  70.697  45.675  1.00  0.00           C
ATOM   8549 5C31 POPEN 450     129.421  70.027  44.555  1.00  0.00           C
ATOM   8552 6C31 POPEN 450     130.131  68.737  44.975  1.00  0.00           C
ATOM   8556  NH3 POPEO 451      96.571  45.977  60.265  1.00  0.00           N
ATOM   8560  C12 POPEO 451      96.201  44.997  61.335  1.00  0.00           C
ATOM   8563  C11 POPEO 451      94.681  44.877  61.415  1.00  0.00           C
ATOM   8566  P   POPEO 451      92.511  46.287  61.495  1.00  0.00           P
ATOM   8567  O13 POPEO 451      92.001  45.297  62.445  1.00  0.00           O
ATOM   8568  O14 POPEO 451      92.071  47.677  61.785  1.00  0.00           O
ATOM   8569  O11 POPEO 451      92.091  45.847  60.055  1.00  0.00           O
ATOM   8570  O12 POPEO 451      94.091  46.177  61.425  1.00  0.00           O
ATOM   8571  C1  POPEO 451      92.361  46.657  58.915  1.00  0.00           C
ATOM   8574  C2  POPEO 451      91.501  46.177  57.735  1.00  0.00           C
ATOM   8576  O21 POPEO 451      91.531  47.177  56.685  1.00  0.00           O
ATOM   8577  C21 POPEO 451      91.401  46.677  55.455  1.00  0.00           C
ATOM   8578  O22 POPEO 451      91.491  45.487  55.165  1.00  0.00           O
ATOM   8579  C22 POPEO 451      91.091  47.767  54.435  1.00  0.00           C
ATOM   8582  C3  POPEO 451      90.051  45.947  58.265  1.00  0.00           C
ATOM   8585  O31 POPEO 451      89.131  45.577  57.215  1.00  0.00           O
ATOM   8586  C31 POPEO 451      88.971  44.257  57.065  1.00  0.00           C
ATOM   8587  O32 POPEO 451      89.491  43.397  57.755  1.00  0.00           O
ATOM   8588  C32 POPEO 451      88.061  43.997  55.885  1.00  0.00           C
ATOM   8591  C23 POPEO 451      90.521  47.117  53.155  1.00  0.00           C
ATOM   8594  C24 POPEO 451      90.331  48.037  51.935  1.00  0.00           C
ATOM   8597  C25 POPEO 451      89.421  49.267  52.085  1.00  0.00           C
ATOM   8600  C26 POPEO 451      89.371  50.037  50.755  1.00  0.00           C
ATOM   8603  C27 POPEO 451      88.651  51.397  50.825  1.00  0.00           C
ATOM   8606  C28 POPEO 451      88.731  52.177  49.485  1.00  0.00           C
ATOM   8609  C29 POPEO 451      88.801  53.677  49.655  1.00  0.00           C
ATOM   8611 0C21 POPEO 451      88.001  54.627  49.135  1.00  0.00           C
ATOM   8613 1C21 POPEO 451      86.811  54.477  48.225  1.00  0.00           C
ATOM   8616 2C21 POPEO 451      86.911  55.437  47.015  1.00  0.00           C
ATOM   8619 3C21 POPEO 451      85.561  55.657  46.315  1.00  0.00           C
ATOM   8622 4C21 POPEO 451      85.631  56.617  45.115  1.00  0.00           C
ATOM   8625 5C21 POPEO 451      85.921  58.077  45.495  1.00  0.00           C
ATOM   8628 6C21 POPEO 451      85.981  59.017  44.285  1.00  0.00           C
ATOM   8631 7C21 POPEO 451      86.261  60.477  44.655  1.00  0.00           C
ATOM   8634 8C21 POPEO 451      86.571  61.377  43.455  1.00  0.00           C
ATOM   8638  C33 POPEO 451      88.891  43.467  54.705  1.00  0.00           C
ATOM   8641  C34 POPEO 451      88.061  42.947  53.535  1.00  0.00           C
ATOM   8644  C35 POPEO 451      88.081  43.877  52.305  1.00  0.00           C
ATOM   8647  C36 POPEO 451      88.271  43.107  50.985  1.00  0.00           C
ATOM   8650  C37 POPEO 451      88.991  43.947  49.935  1.00  0.00           C
ATOM   8653  C38 POPEO 451      88.151  45.107  49.375  1.00  0.00           C
ATOM   8656  C39 POPEO 451      89.011  45.997  48.475  1.00  0.00           C
ATOM   8659 0C31 POPEO 451      88.291  47.217  47.905  1.00  0.00           C
ATOM   8662 1C31 POPEO 451      89.291  48.137  47.185  1.00  0.00           C
ATOM   8665 2C31 POPEO 451      88.701  49.477  46.735  1.00  0.00           C
ATOM   8668 3C31 POPEO 451      89.781  50.367  46.115  1.00  0.00           C
ATOM   8671 4C31 POPEO 451      89.291  51.777  45.755  1.00  0.00           C
ATOM   8674 5C31 POPEO 451      90.451  52.647  45.265  1.00  0.00           C
ATOM   8677 6C31 POPEO 451      90.071  54.107  45.005  1.00  0.00           C
ATOM   8681  NH3 POPEP 452      35.021  80.447  22.485  1.00  0.00           N
ATOM   8685  C12 POPEP 452      34.831  78.967  22.705  1.00  0.00           C
ATOM   8688  C11 POPEP 452      33.581  78.707  23.555  1.00  0.00           C
ATOM   8691  P   POPEP 452      32.001  76.807  24.325  1.00  0.00           P
ATOM   8692  O13 POPEP 452      30.951  77.837  24.145  1.00  0.00           O
ATOM   8693  O14 POPEP 452      31.671  75.457  23.825  1.00  0.00           O
ATOM   8694  O11 POPEP 452      32.371  76.697  25.865  1.00  0.00           O
ATOM   8695  O12 POPEP 452      33.331  77.317  23.635  1.00  0.00           O
ATOM   8696  C1  POPEP 452      31.701  77.487  26.855  1.00  0.00           C
ATOM   8699  C2  POPEP 452      30.261  76.957  27.125  1.00  0.00           C
ATOM   8701  O21 POPEP 452      29.561  77.747  28.095  1.00  0.00           O
ATOM   8702  C21 POPEP 452      29.911  77.667  29.355  1.00  0.00           C
ATOM   8703  O22 POPEP 452      30.901  77.127  29.805  1.00  0.00           O
ATOM   8704  C22 POPEP 452      28.831  78.387  30.195  1.00  0.00           C
ATOM   8707  C3  POPEP 452      30.231  75.417  27.425  1.00  0.00           C
ATOM   8710  O31 POPEP 452      28.901  75.017  27.825  1.00  0.00           O
ATOM   8711  C31 POPEP 452      28.561  74.517  29.015  1.00  0.00           C
ATOM   8712  O32 POPEP 452      27.401  74.377  29.365  1.00  0.00           O
ATOM   8713  C32 POPEP 452      29.721  74.037  29.895  1.00  0.00           C
ATOM   8716  C23 POPEP 452      29.091  78.377  31.725  1.00  0.00           C
ATOM   8719  C24 POPEP 452      28.801  79.747  32.375  1.00  0.00           C
ATOM   8722  C25 POPEP 452      27.371  80.037  32.805  1.00  0.00           C
ATOM   8725  C26 POPEP 452      27.001  79.347  34.125  1.00  0.00           C
ATOM   8728  C27 POPEP 452      25.581  79.667  34.605  1.00  0.00           C
ATOM   8731  C28 POPEP 452      25.471  80.807  35.645  1.00  0.00           C
ATOM   8734  C29 POPEP 452      25.921  82.137  35.105  1.00  0.00           C
ATOM   8736 0C21 POPEP 452      25.151  83.217  34.855  1.00  0.00           C
ATOM   8738 1C21 POPEP 452      23.661  83.357  35.065  1.00  0.00           C
ATOM   8741 2C21 POPEP 452      23.361  84.267  36.275  1.00  0.00           C
ATOM   8744 3C21 POPEP 452      23.651  83.607  37.625  1.00  0.00           C
ATOM   8747 4C21 POPEP 452      23.891  84.617  38.755  1.00  0.00           C
ATOM   8750 5C21 POPEP 452      25.281  85.267  38.675  1.00  0.00           C
ATOM   8753 6C21 POPEP 452      25.501  86.357  39.725  1.00  0.00           C
ATOM   8756 7C21 POPEP 452      26.801  87.137  39.465  1.00  0.00           C
ATOM   8759 8C21 POPEP 452      27.101  88.217  40.505  1.00  0.00           C
ATOM   8763  C33 POPEP 452      29.291  73.727  31.345  1.00  0.00           C
ATOM   8766  C34 POPEP 452      30.331  72.957  32.165  1.00  0.00           C
ATOM   8769  C35 POPEP 452      31.671  73.677  32.375  1.00  0.00           C
ATOM   8772  C36 POPEP 452      32.321  73.157  33.665  1.00  0.00           C
ATOM   8775  C37 POPEP 452      33.791  73.567  33.855  1.00  0.00           C
ATOM   8778  C38 POPEP 452      34.201  73.447  35.335  1.00  0.00           C
ATOM   8781  C39 POPEP 452      33.911  74.727  36.125  1.00  0.00           C
ATOM   8784 0C31 POPEP 452      34.131  74.567  37.635  1.00  0.00           C
ATOM   8787 1C31 POPEP 452      33.991  75.897  38.375  1.00  0.00           C
ATOM   8790 2C31 POPEP 452      34.291  75.857  39.885  1.00  0.00           C
ATOM   8793 3C31 POPEP 452      33.551  74.787  40.705  1.00  0.00           C
ATOM   8796 4C31 POPEP 452      32.131  75.167  41.195  1.00  0.00           C
ATOM   8799 5C31 POPEP 452      31.141  75.527  40.085  1.00  0.00           C
ATOM   8802 6C31 POPEP 452      29.681  75.577  40.545  1.00  0.00           C
ATOM   8806  NH3 POPEQ 453     127.001  24.477  63.375  1.00  0.00           N
ATOM   8810  C12 POPEQ 453     127.051  22.987  63.445  1.00  0.00           C
ATOM   8813  C11 POPEQ 453     126.141  22.537  64.605  1.00  0.00           C
ATOM   8816  P   POPEQ 453     123.601  22.317  63.925  1.00  0.00           P
ATOM   8817  O13 POPEQ 453     123.531  20.967  64.535  1.00  0.00           O
ATOM   8818  O14 POPEQ 453     122.401  23.167  64.095  1.00  0.00           O
ATOM   8819  O11 POPEQ 453     123.921  22.177  62.385  1.00  0.00           O
ATOM   8820  O12 POPEQ 453     124.841  23.117  64.445  1.00  0.00           O
ATOM   8821  C1  POPEQ 453     123.351  23.087  61.425  1.00  0.00           C
ATOM   8824  C2  POPEQ 453     122.661  22.327  60.255  1.00  0.00           C
ATOM   8826  O21 POPEQ 453     123.481  22.507  59.075  1.00  0.00           O
ATOM   8827  C21 POPEQ 453     124.461  21.637  58.955  1.00  0.00           C
ATOM   8828  O22 POPEQ 453     124.651  20.677  59.675  1.00  0.00           O
ATOM   8829  C22 POPEQ 453     125.351  22.057  57.775  1.00  0.00           C
ATOM   8832  C3  POPEQ 453     121.211  22.877  59.995  1.00  0.00           C
ATOM   8835  O31 POPEQ 453     120.321  22.157  59.115  1.00  0.00           O
ATOM   8836  C31 POPEQ 453     120.831  21.507  58.065  1.00  0.00           C
ATOM   8837  O32 POPEQ 453     121.681  20.637  58.085  1.00  0.00           O
ATOM   8838  C32 POPEQ 453     120.271  22.167  56.795  1.00  0.00           C
ATOM   8841  C23 POPEQ 453     125.781  20.877  56.875  1.00  0.00           C
ATOM   8844  C24 POPEQ 453     126.271  21.387  55.515  1.00  0.00           C
ATOM   8847  C25 POPEQ 453     126.521  20.307  54.445  1.00  0.00           C
ATOM   8850  C26 POPEQ 453     125.921  20.667  53.065  1.00  0.00           C
ATOM   8853  C27 POPEQ 453     126.911  21.227  52.025  1.00  0.00           C
ATOM   8856  C28 POPEQ 453     126.251  22.187  51.015  1.00  0.00           C
ATOM   8859  C29 POPEQ 453     125.041  21.607  50.325  1.00  0.00           C
ATOM   8861 0C21 POPEQ 453     124.551  21.987  49.135  1.00  0.00           C
ATOM   8863 1C21 POPEQ 453     125.101  23.067  48.225  1.00  0.00           C
ATOM   8866 2C21 POPEQ 453     124.411  23.037  46.855  1.00  0.00           C
ATOM   8869 3C21 POPEQ 453     124.621  21.707  46.125  1.00  0.00           C
ATOM   8872 4C21 POPEQ 453     123.731  21.527  44.895  1.00  0.00           C
ATOM   8875 5C21 POPEQ 453     123.831  20.087  44.405  1.00  0.00           C
ATOM   8878 6C21 POPEQ 453     123.141  19.837  43.075  1.00  0.00           C
ATOM   8881 7C21 POPEQ 453     123.081  18.337  42.795  1.00  0.00           C
ATOM   8884 8C21 POPEQ 453     122.741  18.065  41.345  1.00  0.00           C
ATOM   8888  C33 POPEQ 453     121.421  22.767  55.965  1.00  0.00           C
ATOM   8891  C34 POPEQ 453     121.021  23.687  54.805  1.00  0.00           C
ATOM   8894  C35 POPEQ 453     122.251  23.917  53.925  1.00  0.00           C
ATOM   8897  C36 POPEQ 453     122.171  25.037  52.875  1.00  0.00           C
ATOM   8900  C37 POPEQ 453     123.561  25.207  52.245  1.00  0.00           C
ATOM   8903  C38 POPEQ 453     123.661  26.217  51.105  1.00  0.00           C
ATOM   8906  C39 POPEQ 453     125.111  26.327  50.625  1.00  0.00           C
ATOM   8909 0C31 POPEQ 453     125.271  27.117  49.325  1.00  0.00           C
ATOM   8912 1C31 POPEQ 453     125.091  28.627  49.465  1.00  0.00           C
ATOM   8915 2C31 POPEQ 453     126.191  29.297  50.315  1.00  0.00           C
ATOM   8918 3C31 POPEQ 453     126.421  30.767  49.935  1.00  0.00           C
ATOM   8921 4C31 POPEQ 453     127.911  31.097  49.825  1.00  0.00           C
ATOM   8924 5C31 POPEQ 453     128.211  32.487  49.245  1.00  0.00           C
ATOM   8927 6C31 POPEQ 453     129.701  32.797  49.245  1.00  0.00           C
ATOM   8931  NH3 POPER 454      21.671 127.947  62.925  1.00  0.00           N
ATOM   8935  C12 POPER 454      21.891 126.457  62.985  1.00  0.00           C
ATOM   8938  C11 POPER 454      20.601 125.637  62.875  1.00  0.00           C
ATOM   8941  P   POPER 454      19.511 123.797  64.365  1.00  0.00           P
ATOM   8942  O13 POPER 454      19.931 122.427  64.735  1.00  0.00           O
ATOM   8943  O14 POPER 454      19.011 124.667  65.465  1.00  0.00           O
ATOM   8944  O11 POPER 454      18.441 123.807  63.185  1.00  0.00           O
ATOM   8945  O12 POPER 454      20.761 124.487  63.695  1.00  0.00           O
ATOM   8946  C1  POPER 454      17.341 122.907  63.335  1.00  0.00           C
ATOM   8949  C2  POPER 454      16.121 123.117  62.365  1.00  0.00           C
ATOM   8951  O21 POPER 454      16.581 123.287  61.015  1.00  0.00           O
ATOM   8952  C21 POPER 454      15.961 122.547  60.115  1.00  0.00           C
ATOM   8953  O22 POPER 454      15.191 121.627  60.325  1.00  0.00           O
ATOM   8954  C22 POPER 454      16.301 123.097  58.735  1.00  0.00           C
ATOM   8957  C3  POPER 454      15.201 124.317  62.735  1.00  0.00           C
ATOM   8960  O31 POPER 454      14.061 124.317  61.835  1.00  0.00           O
ATOM   8961  C31 POPER 454      13.051 125.097  62.145  1.00  0.00           C
ATOM   8962  O32 POPER 454      12.981 125.837  63.115  1.00  0.00           O
ATOM   8963  C32 POPER 454      11.941 124.967  61.095  1.00  0.00           C
ATOM   8966  C23 POPER 454      15.761 122.207  57.595  1.00  0.00           C
ATOM   8969  C24 POPER 454      15.661 122.967  56.275  1.00  0.00           C
ATOM   8972  C25 POPER 454      14.961 122.167  55.165  1.00  0.00           C
ATOM   8975  C26 POPER 454      15.731 120.897  54.775  1.00  0.00           C
ATOM   8978  C27 POPER 454      14.941 119.997  53.835  1.00  0.00           C
ATOM   8981  C28 POPER 454      15.561 118.597  53.695  1.00  0.00           C
ATOM   8984  C29 POPER 454      16.891 118.597  52.985  1.00  0.00           C
ATOM   8986 0C21 POPER 454      17.091 118.277  51.695  1.00  0.00           C
ATOM   8988 1C21 POPER 454      16.021 117.867  50.725  1.00  0.00           C
ATOM   8991 2C21 POPER 454      16.521 117.017  49.545  1.00  0.00           C
ATOM   8994 3C21 POPER 454      16.901 115.597  49.955  1.00  0.00           C
ATOM   8997 4C21 POPER 454      17.031 114.637  48.765  1.00  0.00           C
ATOM   9000 5C21 POPER 454      16.781 113.187  49.185  1.00  0.00           C
ATOM   9003 6C21 POPER 454      16.811 112.197  48.015  1.00  0.00           C
ATOM   9006 7C21 POPER 454      16.061 110.907  48.345  1.00  0.00           C
ATOM   9009 8C21 POPER 454      16.071 109.847  47.245  1.00  0.00           C
ATOM   9013  C33 POPER 454      12.251 124.167  59.795  1.00  0.00           C
ATOM   9016  C34 POPER 454      10.961 124.007  58.965  1.00  0.00           C
ATOM   9019  C35 POPER 454      11.151 123.567  57.505  1.00  0.00           C
ATOM   9022  C36 POPER 454       9.791 123.277  56.855  1.00  0.00           C
ATOM   9025  C37 POPER 454       9.871 122.887  55.365  1.00  0.00           C
ATOM   9028  C38 POPER 454       9.421 124.027  54.435  1.00  0.00           C
ATOM   9031  C39 POPER 454       9.271 123.597  52.975  1.00  0.00           C
ATOM   9034 0C31 POPER 454      10.581 123.227  52.255  1.00  0.00           C
ATOM   9037 1C31 POPER 454      10.361 123.247  50.745  1.00  0.00           C
ATOM   9040 2C31 POPER 454      11.481 122.607  49.905  1.00  0.00           C
ATOM   9043 3C31 POPER 454      11.181 122.837  48.415  1.00  0.00           C
ATOM   9046 4C31 POPER 454      12.031 121.997  47.455  1.00  0.00           C
ATOM   9049 5C31 POPER 454      11.581 122.217  45.995  1.00  0.00           C
ATOM   9052 6C31 POPER 454      12.351 121.377  44.985  1.00  0.00           C
ATOM   9056  NH3 POPES 455      55.781  13.865  16.605  1.00  0.00           N
ATOM   9060  C12 POPES 455      56.531  12.975  15.675  1.00  0.00           C
ATOM   9063  C11 POPES 455      57.861  12.625  16.305  1.00  0.00           C
ATOM   9066  P   POPES 455      58.291  10.035  16.495  1.00  0.00           P
ATOM   9067  O13 POPES 455      59.451   9.225  16.075  1.00  0.00           O
ATOM   9068  O14 POPES 455      56.941   9.445  16.465  1.00  0.00           O
ATOM   9069  O11 POPES 455      58.621  10.495  17.965  1.00  0.00           O
ATOM   9070  O12 POPES 455      58.341  11.415  15.745  1.00  0.00           O
ATOM   9071  C1  POPES 455      57.901   9.895  19.055  1.00  0.00           C
ATOM   9074  C2  POPES 455      58.611  10.315  20.355  1.00  0.00           C
ATOM   9076  O21 POPES 455      58.631   9.265  21.345  1.00  0.00           O
ATOM   9077  C21 POPES 455      59.451   8.255  21.025  1.00  0.00           C
ATOM   9078  O22 POPES 455      60.051   8.155  19.965  1.00  0.00           O
ATOM   9079  C22 POPES 455      59.631   7.305  22.205  1.00  0.00           C
ATOM   9082  C3  POPES 455      58.001  11.635  20.925  1.00  0.00           C
ATOM   9085  O31 POPES 455      58.721  12.155  22.055  1.00  0.00           O
ATOM   9086  C31 POPES 455      59.881  12.765  21.835  1.00  0.00           C
ATOM   9087  O32 POPES 455      60.381  12.995  20.745  1.00  0.00           O
ATOM   9088  C32 POPES 455      60.541  13.065  23.175  1.00  0.00           C
ATOM   9091  C23 POPES 455      61.071   7.405  22.765  1.00  0.00           C
ATOM   9094  C24 POPES 455      61.361   6.525  23.995  1.00  0.00           C
ATOM   9097  C25 POPES 455      60.571   6.905  25.255  1.00  0.00           C
ATOM   9100  C26 POPES 455      60.991   6.065  26.465  1.00  0.00           C
ATOM   9103  C27 POPES 455      59.941   6.095  27.575  1.00  0.00           C
ATOM   9106  C28 POPES 455      60.191   5.025  28.655  1.00  0.00           C
ATOM   9109  C29 POPES 455      58.971   4.905  29.535  1.00  0.00           C
ATOM   9111 0C21 POPES 455      58.891   4.985  30.875  1.00  0.00           C
ATOM   9113 1C21 POPES 455      60.031   5.175  31.855  1.00  0.00           C
ATOM   9116 2C21 POPES 455      60.061   4.025  32.885  1.00  0.00           C
ATOM   9119 3C21 POPES 455      58.811   3.975  33.785  1.00  0.00           C
ATOM   9122 4C21 POPES 455      58.901   2.905  34.875  1.00  0.00           C
ATOM   9125 5C21 POPES 455      57.761   2.995  35.905  1.00  0.00           C
ATOM   9128 6C21 POPES 455      56.371   2.685  35.345  1.00  0.00           C
ATOM   9131 7C21 POPES 455      55.311   2.475  36.445  1.00  0.00           C
ATOM   9134 8C21 POPES 455      53.961   1.995  35.905  1.00  0.00           C
ATOM   9138  C33 POPES 455      61.901  12.345  23.285  1.00  0.00           C
ATOM   9141  C34 POPES 455      61.751  10.955  23.895  1.00  0.00           C
ATOM   9144  C35 POPES 455      61.791  10.975  25.435  1.00  0.00           C
ATOM   9147  C36 POPES 455      63.101  10.385  25.985  1.00  0.00           C
ATOM   9150  C37 POPES 455      63.211  10.525  27.505  1.00  0.00           C
ATOM   9153  C38 POPES 455      64.491   9.885  28.055  1.00  0.00           C
ATOM   9156  C39 POPES 455      64.551   9.915  29.585  1.00  0.00           C
ATOM   9159 0C31 POPES 455      65.841   9.315  30.145  1.00  0.00           C
ATOM   9162 1C31 POPES 455      65.861   9.335  31.685  1.00  0.00           C
ATOM   9165 2C31 POPES 455      67.251   9.065  32.285  1.00  0.00           C
ATOM   9168 3C31 POPES 455      67.791   7.665  32.005  1.00  0.00           C
ATOM   9171 4C31 POPES 455      69.001   7.355  32.905  1.00  0.00           C
ATOM   9174 5C31 POPES 455      69.401   5.885  32.875  1.00  0.00           C
ATOM   9177 6C31 POPES 455      70.581   5.575  33.795  1.00  0.00           C
ATOM   9181  NH3 POPET 456     117.411  22.847  59.035  1.00  0.00           N
ATOM   9185  C12 POPET 456     117.211  24.177  59.725  1.00  0.00           C
ATOM   9188  C11 POPET 456     116.751  24.017  61.185  1.00  0.00           C
ATOM   9191  P   POPET 456     115.651  21.717  61.795  1.00  0.00           P
ATOM   9192  O13 POPET 456     116.901  21.507  62.545  1.00  0.00           O
ATOM   9193  O14 POPET 456     114.431  21.217  62.465  1.00  0.00           O
ATOM   9194  O11 POPET 456     115.731  20.987  60.385  1.00  0.00           O
ATOM   9195  O12 POPET 456     115.561  23.217  61.335  1.00  0.00           O
ATOM   9196  C1  POPET 456     114.531  21.057  59.585  1.00  0.00           C
ATOM   9199  C2  POPET 456     114.841  20.667  58.115  1.00  0.00           C
ATOM   9201  O21 POPET 456     113.841  21.197  57.245  1.00  0.00           O
ATOM   9202  C21 POPET 456     114.061  22.477  56.945  1.00  0.00           C
ATOM   9203  O22 POPET 456     115.061  23.097  57.305  1.00  0.00           O
ATOM   9204  C22 POPET 456     112.881  23.037  56.155  1.00  0.00           C
ATOM   9207  C3  POPET 456     115.021  19.137  57.875  1.00  0.00           C
ATOM   9210  O31 POPET 456     115.151  18.807  56.475  1.00  0.00           O
ATOM   9211  C31 POPET 456     116.161  19.357  55.815  1.00  0.00           C
ATOM   9212  O32 POPET 456     117.031  20.067  56.285  1.00  0.00           O
ATOM   9213  C32 POPET 456     116.131  18.957  54.345  1.00  0.00           C
ATOM   9216  C23 POPET 456     112.901  22.727  54.635  1.00  0.00           C
ATOM   9219  C24 POPET 456     112.341  21.347  54.265  1.00  0.00           C
ATOM   9222  C25 POPET 456     111.611  21.317  52.905  1.00  0.00           C
ATOM   9225  C26 POPET 456     112.491  21.517  51.665  1.00  0.00           C
ATOM   9228  C27 POPET 456     111.641  21.567  50.375  1.00  0.00           C
ATOM   9231  C28 POPET 456     112.451  21.637  49.065  1.00  0.00           C
ATOM   9234  C29 POPET 456     113.101  20.317  48.745  1.00  0.00           C
ATOM   9236 0C21 POPET 456     113.391  19.847  47.515  1.00  0.00           C
ATOM   9238 1C21 POPET 456     113.171  20.547  46.205  1.00  0.00           C
ATOM   9241 2C21 POPET 456     112.141  19.827  45.315  1.00  0.00           C
ATOM   9244 3C21 POPET 456     110.751  19.697  45.965  1.00  0.00           C
ATOM   9247 4C21 POPET 456     109.631  19.307  44.995  1.00  0.00           C
ATOM   9250 5C21 POPET 456     109.811  17.955  44.275  1.00  0.00           C
ATOM   9253 6C21 POPET 456     110.541  18.075  42.925  1.00  0.00           C
ATOM   9256 7C21 POPET 456     110.481  16.775  42.115  1.00  0.00           C
ATOM   9259 8C21 POPET 456     111.261  16.865  40.795  1.00  0.00           C
ATOM   9263  C33 POPET 456     116.131  20.187  53.405  1.00  0.00           C
ATOM   9266  C34 POPET 456     116.831  19.917  52.075  1.00  0.00           C
ATOM   9269  C35 POPET 456     116.061  19.037  51.085  1.00  0.00           C
ATOM   9272  C36 POPET 456     117.001  18.437  50.035  1.00  0.00           C
ATOM   9275  C37 POPET 456     116.281  17.685  48.915  1.00  0.00           C
ATOM   9278  C38 POPET 456     117.251  16.825  48.105  1.00  0.00           C
ATOM   9281  C39 POPET 456     116.641  16.235  46.825  1.00  0.00           C
ATOM   9284 0C31 POPET 456     116.411  17.275  45.725  1.00  0.00           C
ATOM   9287 1C31 POPET 456     116.061  16.625  44.385  1.00  0.00           C
ATOM   9290 2C31 POPET 456     116.341  17.485  43.145  1.00  0.00           C
ATOM   9293 3C31 POPET 456     115.361  18.657  42.945  1.00  0.00           C
ATOM   9296 4C31 POPET 456     115.581  19.327  41.585  1.00  0.00           C
ATOM   9299 5C31 POPET 456     114.731  20.587  41.365  1.00  0.00           C
ATOM   9302 6C31 POPET 456     114.921  21.197  39.975  1.00  0.00           C
ATOM   9306  NH3 POPEU 457      78.481  14.025  15.915  1.00  0.00           N
ATOM   9310  C12 POPEU 457      77.011  13.925  16.215  1.00  0.00           C
ATOM   9313  C11 POPEU 457      76.241  13.425  14.985  1.00  0.00           C
ATOM   9316  P   POPEU 457      73.921  12.285  15.435  1.00  0.00           P
ATOM   9317  O13 POPEU 457      72.511  12.735  15.505  1.00  0.00           O
ATOM   9318  O14 POPEU 457      74.211  11.235  14.445  1.00  0.00           O
ATOM   9319  O11 POPEU 457      74.421  11.785  16.845  1.00  0.00           O
ATOM   9320  O12 POPEU 457      74.831  13.555  15.195  1.00  0.00           O
ATOM   9321  C1  POPEU 457      73.491  11.115  17.705  1.00  0.00           C
ATOM   9324  C2  POPEU 457      74.131  10.925  19.095  1.00  0.00           C
ATOM   9326  O21 POPEU 457      74.011  12.155  19.815  1.00  0.00           O
ATOM   9327  C21 POPEU 457      73.381  12.305  20.985  1.00  0.00           C
ATOM   9328  O22 POPEU 457      73.071  13.395  21.415  1.00  0.00           O
ATOM   9329  C22 POPEU 457      73.201  11.025  21.825  1.00  0.00           C
ATOM   9332  C3  POPEU 457      75.631  10.595  18.925  1.00  0.00           C
ATOM   9335  O31 POPEU 457      76.151  10.125  20.175  1.00  0.00           O
ATOM   9336  C31 POPEU 457      77.401  10.465  20.455  1.00  0.00           C
ATOM   9337  O32 POPEU 457      78.141  11.115  19.735  1.00  0.00           O
ATOM   9338  C32 POPEU 457      77.781   9.795  21.775  1.00  0.00           C
ATOM   9341  C23 POPEU 457      72.831  11.405  23.285  1.00  0.00           C
ATOM   9344  C24 POPEU 457      72.961  10.265  24.325  1.00  0.00           C
ATOM   9347  C25 POPEU 457      72.891  10.815  25.755  1.00  0.00           C
ATOM   9350  C26 POPEU 457      73.031   9.755  26.865  1.00  0.00           C
ATOM   9353  C27 POPEU 457      73.761  10.295  28.105  1.00  0.00           C
ATOM   9356  C28 POPEU 457      74.091   9.235  29.175  1.00  0.00           C
ATOM   9359  C29 POPEU 457      72.971   8.965  30.155  1.00  0.00           C
ATOM   9361 0C21 POPEU 457      72.941   9.385  31.435  1.00  0.00           C
ATOM   9363 1C21 POPEU 457      74.011  10.245  32.075  1.00  0.00           C
ATOM   9366 2C21 POPEU 457      73.721  10.695  33.525  1.00  0.00           C
ATOM   9369 3C21 POPEU 457      74.141   9.685  34.615  1.00  0.00           C
ATOM   9372 4C21 POPEU 457      73.121   8.585  34.925  1.00  0.00           C
ATOM   9375 5C21 POPEU 457      73.501   7.815  36.195  1.00  0.00           C
ATOM   9378 6C21 POPEU 457      72.671   6.545  36.405  1.00  0.00           C
ATOM   9381 7C21 POPEU 457      73.091   5.765  37.655  1.00  0.00           C
ATOM   9384 8C21 POPEU 457      72.391   4.415  37.785  1.00  0.00           C
ATOM   9388  C33 POPEU 457      78.421  10.715  22.825  1.00  0.00           C
ATOM   9391  C34 POPEU 457      78.081  10.245  24.255  1.00  0.00           C
ATOM   9394  C35 POPEU 457      79.001  10.855  25.315  1.00  0.00           C
ATOM   9397  C36 POPEU 457      78.281  11.235  26.615  1.00  0.00           C
ATOM   9400  C37 POPEU 457      77.991  12.745  26.675  1.00  0.00           C
ATOM   9403  C38 POPEU 457      77.161  13.185  27.895  1.00  0.00           C
ATOM   9406  C39 POPEU 457      77.801  12.845  29.245  1.00  0.00           C
ATOM   9409 0C31 POPEU 457      76.931  13.275  30.425  1.00  0.00           C
ATOM   9412 1C31 POPEU 457      77.531  12.885  31.785  1.00  0.00           C
ATOM   9415 2C31 POPEU 457      76.701  13.415  32.965  1.00  0.00           C
ATOM   9418 3C31 POPEU 457      76.851  14.925  33.215  1.00  0.00           C
ATOM   9421 4C31 POPEU 457      78.271  15.325  33.665  1.00  0.00           C
ATOM   9424 5C31 POPEU 457      78.351  16.785  34.115  1.00  0.00           C
ATOM   9427 6C31 POPEU 457      79.751  17.185  34.585  1.00  0.00           C
ATOM   9431  NH3 POPEV 458      79.731 127.077  61.785  1.00  0.00           N
ATOM   9435  C12 POPEV 458      80.761 126.797  60.725  1.00  0.00           C
ATOM   9438  C11 POPEV 458      80.601 125.407  60.105  1.00  0.00           C
ATOM   9441  P   POPEV 458      82.851 124.137  60.445  1.00  0.00           P
ATOM   9442  O13 POPEV 458      83.271 122.857  61.025  1.00  0.00           O
ATOM   9443  O14 POPEV 458      83.681 125.327  60.785  1.00  0.00           O
ATOM   9444  O11 POPEV 458      82.811 124.037  58.855  1.00  0.00           O
ATOM   9445  O12 POPEV 458      81.361 124.457  60.855  1.00  0.00           O
ATOM   9446  C1  POPEV 458      84.051 123.987  58.135  1.00  0.00           C
ATOM   9449  C2  POPEV 458      83.831 124.207  56.615  1.00  0.00           C
ATOM   9451  O21 POPEV 458      85.071 124.647  56.015  1.00  0.00           O
ATOM   9452  C21 POPEV 458      85.751 123.707  55.365  1.00  0.00           C
ATOM   9453  O22 POPEV 458      85.481 122.517  55.295  1.00  0.00           O
ATOM   9454  C22 POPEV 458      86.911 124.347  54.605  1.00  0.00           C
ATOM   9457  C3  POPEV 458      82.721 125.257  56.335  1.00  0.00           C
ATOM   9460  O31 POPEV 458      82.561 125.457  54.905  1.00  0.00           O
ATOM   9461  C31 POPEV 458      81.341 125.817  54.525  1.00  0.00           C
ATOM   9462  O32 POPEV 458      80.411 126.087  55.275  1.00  0.00           O
ATOM   9463  C32 POPEV 458      81.231 125.717  53.005  1.00  0.00           C
ATOM   9466  C23 POPEV 458      86.591 124.347  53.095  1.00  0.00           C
ATOM   9469  C24 POPEV 458      87.821 124.537  52.195  1.00  0.00           C
ATOM   9472  C25 POPEV 458      87.511 124.377  50.695  1.00  0.00           C
ATOM   9475  C26 POPEV 458      87.251 122.917  50.245  1.00  0.00           C
ATOM   9478  C27 POPEV 458      87.031 122.807  48.735  1.00  0.00           C
ATOM   9481  C28 POPEV 458      86.701 121.377  48.235  1.00  0.00           C
ATOM   9484  C29 POPEV 458      87.801 120.367  48.465  1.00  0.00           C
ATOM   9486 0C21 POPEV 458      88.851 120.097  47.675  1.00  0.00           C
ATOM   9488 1C21 POPEV 458      89.241 120.787  46.385  1.00  0.00           C
ATOM   9491 2C21 POPEV 458      90.681 121.307  46.505  1.00  0.00           C
ATOM   9494 3C21 POPEV 458      91.251 121.897  45.205  1.00  0.00           C
ATOM   9497 4C21 POPEV 458      92.621 122.547  45.455  1.00  0.00           C
ATOM   9500 5C21 POPEV 458      93.441 122.847  44.195  1.00  0.00           C
ATOM   9503 6C21 POPEV 458      93.791 121.587  43.395  1.00  0.00           C
ATOM   9506 7C21 POPEV 458      94.861 121.817  42.325  1.00  0.00           C
ATOM   9509 8C21 POPEV 458      95.131 120.567  41.495  1.00  0.00           C
ATOM   9513  C33 POPEV 458      82.001 126.797  52.215  1.00  0.00           C
ATOM   9516  C34 POPEV 458      81.801 126.577  50.715  1.00  0.00           C
ATOM   9519  C35 POPEV 458      82.591 127.547  49.815  1.00  0.00           C
ATOM   9522  C36 POPEV 458      82.271 127.227  48.345  1.00  0.00           C
ATOM   9525  C37 POPEV 458      83.141 127.967  47.325  1.00  0.00           C
ATOM   9528  C38 POPEV 458      83.051 127.317  45.925  1.00  0.00           C
ATOM   9531  C39 POPEV 458      81.621 127.207  45.375  1.00  0.00           C
ATOM   9534 0C31 POPEV 458      80.991 128.557  45.025  1.00  0.00           C
ATOM   9537 1C31 POPEV 458      79.521 128.407  44.605  1.00  0.00           C
ATOM   9540 2C31 POPEV 458      78.891 129.727  44.145  1.00  0.00           C
ATOM   9543 3C31 POPEV 458      79.401 130.257  42.795  1.00  0.00           C
ATOM   9546 4C31 POPEV 458      79.121 129.297  41.635  1.00  0.00           C
ATOM   9549 5C31 POPEV 458      79.461 129.897  40.265  1.00  0.00           C
ATOM   9552 6C31 POPEV 458      79.191 128.907  39.125  1.00  0.00           C
ATOM   9556  NH3 POPEW 459      92.091  41.077  60.865  1.00  0.00           N
ATOM   9560  C12 POPEW 459      90.801  41.857  60.795  1.00  0.00           C
ATOM   9563  C11 POPEW 459      90.381  42.307  62.205  1.00  0.00           C
ATOM   9566  P   POPEW 459      87.891  42.117  62.915  1.00  0.00           P
ATOM   9567  O13 POPEW 459      88.151  42.067  64.375  1.00  0.00           O
ATOM   9568  O14 POPEW 459      86.601  42.717  62.505  1.00  0.00           O
ATOM   9569  O11 POPEW 459      88.021  40.667  62.275  1.00  0.00           O
ATOM   9570  O12 POPEW 459      89.071  42.887  62.175  1.00  0.00           O
ATOM   9571  C1  POPEW 459      86.911  40.207  61.475  1.00  0.00           C
ATOM   9574  C2  POPEW 459      87.271  38.987  60.595  1.00  0.00           C
ATOM   9576  O21 POPEW 459      88.331  39.277  59.655  1.00  0.00           O
ATOM   9577  C21 POPEW 459      87.981  39.957  58.565  1.00  0.00           C
ATOM   9578  O22 POPEW 459      86.961  40.597  58.385  1.00  0.00           O
ATOM   9579  C22 POPEW 459      89.081  39.757  57.525  1.00  0.00           C
ATOM   9582  C3  POPEW 459      86.011  38.367  59.905  1.00  0.00           C
ATOM   9585  O31 POPEW 459      86.391  37.627  58.725  1.00  0.00           O
ATOM   9586  C31 POPEW 459      86.681  36.367  58.915  1.00  0.00           C
ATOM   9587  O32 POPEW 459      86.521  35.727  59.945  1.00  0.00           O
ATOM   9588  C32 POPEW 459      87.251  35.817  57.615  1.00  0.00           C
ATOM   9591  C23 POPEW 459      88.651  40.277  56.135  1.00  0.00           C
ATOM   9594  C24 POPEW 459      87.751  39.327  55.325  1.00  0.00           C
ATOM   9597  C25 POPEW 459      88.501  38.717  54.135  1.00  0.00           C
ATOM   9600  C26 POPEW 459      87.611  37.957  53.155  1.00  0.00           C
ATOM   9603  C27 POPEW 459      88.441  37.307  52.045  1.00  0.00           C
ATOM   9606  C28 POPEW 459      87.651  36.507  50.995  1.00  0.00           C
ATOM   9609  C29 POPEW 459      87.131  37.407  49.905  1.00  0.00           C
ATOM   9611 0C21 POPEW 459      87.511  37.407  48.615  1.00  0.00           C
ATOM   9613 1C21 POPEW 459      88.511  36.477  47.985  1.00  0.00           C
ATOM   9616 2C21 POPEW 459      88.311  36.387  46.465  1.00  0.00           C
ATOM   9619 3C21 POPEW 459      87.021  35.677  46.045  1.00  0.00           C
ATOM   9622 4C21 POPEW 459      86.071  36.587  45.255  1.00  0.00           C
ATOM   9625 5C21 POPEW 459      86.591  36.907  43.845  1.00  0.00           C
ATOM   9628 6C21 POPEW 459      85.851  38.087  43.205  1.00  0.00           C
ATOM   9631 7C21 POPEW 459      86.241  38.287  41.735  1.00  0.00           C
ATOM   9634 8C21 POPEW 459      85.691  39.577  41.135  1.00  0.00           C
ATOM   9638  C33 POPEW 459      87.501  34.307  57.695  1.00  0.00           C
ATOM   9641  C34 POPEW 459      87.861  33.707  56.335  1.00  0.00           C
ATOM   9644  C35 POPEW 459      89.171  34.237  55.735  1.00  0.00           C
ATOM   9647  C36 POPEW 459      89.501  33.507  54.435  1.00  0.00           C
ATOM   9650  C37 POPEW 459      90.631  34.157  53.625  1.00  0.00           C
ATOM   9653  C38 POPEW 459      91.341  33.217  52.645  1.00  0.00           C
ATOM   9656  C39 POPEW 459      91.391  33.617  51.165  1.00  0.00           C
ATOM   9659 0C31 POPEW 459      91.881  35.037  50.875  1.00  0.00           C
ATOM   9662 1C31 POPEW 459      92.161  35.187  49.385  1.00  0.00           C
ATOM   9665 2C31 POPEW 459      92.511  36.617  48.975  1.00  0.00           C
ATOM   9668 3C31 POPEW 459      93.141  36.687  47.585  1.00  0.00           C
ATOM   9671 4C31 POPEW 459      94.631  36.317  47.625  1.00  0.00           C
ATOM   9674 5C31 POPEW 459      95.301  36.377  46.245  1.00  0.00           C
ATOM   9677 6C31 POPEW 459      96.821  36.197  46.325  1.00  0.00           C
ATOM   9681  NH3 POPEX 460      35.421 100.077  62.655  1.00  0.00           N
ATOM   9685  C12 POPEX 460      34.361  99.327  63.395  1.00  0.00           C
ATOM   9688  C11 POPEX 460      34.971  98.447  64.495  1.00  0.00           C
ATOM   9691  P   POPEX 460      33.941  96.097  65.115  1.00  0.00           P
ATOM   9692  O13 POPEX 460      35.281  95.497  65.035  1.00  0.00           O
ATOM   9693  O14 POPEX 460      33.081  95.627  66.215  1.00  0.00           O
ATOM   9694  O11 POPEX 460      33.181  95.697  63.805  1.00  0.00           O
ATOM   9695  O12 POPEX 460      33.951  97.667  65.085  1.00  0.00           O
ATOM   9696  C1  POPEX 460      33.861  95.587  62.545  1.00  0.00           C
ATOM   9699  C2  POPEX 460      32.811  95.307  61.455  1.00  0.00           C
ATOM   9701  O21 POPEX 460      33.391  95.477  60.145  1.00  0.00           O
ATOM   9702  C21 POPEX 460      33.811  94.347  59.585  1.00  0.00           C
ATOM   9703  O22 POPEX 460      33.691  93.227  60.055  1.00  0.00           O
ATOM   9704  C22 POPEX 460      34.521  94.647  58.265  1.00  0.00           C
ATOM   9707  C3  POPEX 460      31.641  96.307  61.635  1.00  0.00           C
ATOM   9710  O31 POPEX 460      30.911  96.457  60.415  1.00  0.00           O
ATOM   9711  C31 POPEX 460      31.171  97.567  59.735  1.00  0.00           C
ATOM   9712  O32 POPEX 460      31.791  98.537  60.135  1.00  0.00           O
ATOM   9713  C32 POPEX 460      30.631  97.367  58.325  1.00  0.00           C
ATOM   9716  C23 POPEX 460      35.071  93.357  57.585  1.00  0.00           C
ATOM   9719  C24 POPEX 460      36.361  93.597  56.795  1.00  0.00           C
ATOM   9722  C25 POPEX 460      36.171  94.497  55.575  1.00  0.00           C
ATOM   9725  C26 POPEX 460      35.351  93.827  54.465  1.00  0.00           C
ATOM   9728  C27 POPEX 460      35.101  94.757  53.275  1.00  0.00           C
ATOM   9731  C28 POPEX 460      33.871  94.357  52.435  1.00  0.00           C
ATOM   9734  C29 POPEX 460      34.021  93.037  51.725  1.00  0.00           C
ATOM   9736 0C21 POPEX 460      34.351  92.877  50.425  1.00  0.00           C
ATOM   9738 1C21 POPEX 460      34.731  93.967  49.465  1.00  0.00           C
ATOM   9741 2C21 POPEX 460      33.631  94.377  48.455  1.00  0.00           C
ATOM   9744 3C21 POPEX 460      34.081  95.597  47.635  1.00  0.00           C
ATOM   9747 4C21 POPEX 460      33.111  96.017  46.525  1.00  0.00           C
ATOM   9750 5C21 POPEX 460      33.331  97.467  46.055  1.00  0.00           C
ATOM   9753 6C21 POPEX 460      34.781  97.827  45.715  1.00  0.00           C
ATOM   9756 7C21 POPEX 460      34.901  99.267  45.165  1.00  0.00           C
ATOM   9759 8C21 POPEX 460      36.331  99.747  44.935  1.00  0.00           C
ATOM   9763  C33 POPEX 460      30.401  98.707  57.585  1.00  0.00           C
ATOM   9766  C34 POPEX 460      29.671  98.487  56.265  1.00  0.00           C
ATOM   9769  C35 POPEX 460      30.421  97.517  55.345  1.00  0.00           C
ATOM   9772  C36 POPEX 460      29.801  97.387  53.955  1.00  0.00           C
ATOM   9775  C37 POPEX 460      30.451  96.237  53.175  1.00  0.00           C
ATOM   9778  C38 POPEX 460      29.661  95.867  51.925  1.00  0.00           C
ATOM   9781  C39 POPEX 460      30.251  94.687  51.155  1.00  0.00           C
ATOM   9784 0C31 POPEX 460      30.171  93.367  51.935  1.00  0.00           C
ATOM   9787 1C31 POPEX 460      30.221  92.127  51.025  1.00  0.00           C
ATOM   9790 2C31 POPEX 460      28.971  92.027  50.135  1.00  0.00           C
ATOM   9793 3C31 POPEX 460      28.241  90.677  50.245  1.00  0.00           C
ATOM   9796 4C31 POPEX 460      26.841  90.767  49.625  1.00  0.00           C
ATOM   9799 5C31 POPEX 460      26.071  89.447  49.705  1.00  0.00           C
ATOM   9802 6C31 POPEX 460      24.651  89.537  49.135  1.00  0.00           C
ATOM   9806  NH3 POPEY 461      29.471  48.797  19.565  1.00  0.00           N
ATOM   9810  C12 POPEY 461      29.151  50.217  19.895  1.00  0.00           C
ATOM   9813  C11 POPEY 461      28.621  50.977  18.675  1.00  0.00           C
ATOM   9816  P   POPEY 461      27.321  53.257  18.595  1.00  0.00           P
ATOM   9817  O13 POPEY 461      27.601  53.847  17.265  1.00  0.00           O
ATOM   9818  O14 POPEY 461      26.081  52.467  18.765  1.00  0.00           O
ATOM   9819  O11 POPEY 461      27.361  54.377  19.695  1.00  0.00           O
ATOM   9820  O12 POPEY 461      28.571  52.357  18.995  1.00  0.00           O
ATOM   9821  C1  POPEY 461      28.321  54.447  20.745  1.00  0.00           C
ATOM   9824  C2  POPEY 461      27.591  54.977  22.005  1.00  0.00           C
ATOM   9826  O21 POPEY 461      28.461  55.627  22.945  1.00  0.00           O
ATOM   9827  C21 POPEY 461      29.421  54.917  23.515  1.00  0.00           C
ATOM   9828  O22 POPEY 461      29.731  53.777  23.225  1.00  0.00           O
ATOM   9829  C22 POPEY 461      30.051  55.767  24.625  1.00  0.00           C
ATOM   9832  C3  POPEY 461      26.681  53.897  22.665  1.00  0.00           C
ATOM   9835  O31 POPEY 461      25.581  54.497  23.405  1.00  0.00           O
ATOM   9836  C31 POPEY 461      25.841  54.697  24.705  1.00  0.00           C
ATOM   9837  O32 POPEY 461      26.891  54.467  25.265  1.00  0.00           O
ATOM   9838  C32 POPEY 461      24.571  55.187  25.395  1.00  0.00           C
ATOM   9841  C23 POPEY 461      31.561  55.987  24.425  1.00  0.00           C
ATOM   9844  C24 POPEY 461      32.171  57.037  25.365  1.00  0.00           C
ATOM   9847  C25 POPEY 461      32.221  56.597  26.835  1.00  0.00           C
ATOM   9850  C26 POPEY 461      32.971  57.597  27.725  1.00  0.00           C
ATOM   9853  C27 POPEY 461      33.231  57.077  29.155  1.00  0.00           C
ATOM   9856  C28 POPEY 461      34.191  57.987  29.935  1.00  0.00           C
ATOM   9859  C29 POPEY 461      34.581  57.487  31.295  1.00  0.00           C
ATOM   9861 0C21 POPEY 461      34.531  58.167  32.455  1.00  0.00           C
ATOM   9863 1C21 POPEY 461      34.051  59.587  32.625  1.00  0.00           C
ATOM   9866 2C21 POPEY 461      35.081  60.617  32.135  1.00  0.00           C
ATOM   9869 3C21 POPEY 461      34.721  62.057  32.535  1.00  0.00           C
ATOM   9872 4C21 POPEY 461      35.591  63.087  31.815  1.00  0.00           C
ATOM   9875 5C21 POPEY 461      35.781  64.397  32.595  1.00  0.00           C
ATOM   9878 6C21 POPEY 461      36.781  64.257  33.755  1.00  0.00           C
ATOM   9881 7C21 POPEY 461      37.021  65.577  34.475  1.00  0.00           C
ATOM   9884 8C21 POPEY 461      38.051  65.487  35.605  1.00  0.00           C
ATOM   9888  C33 POPEY 461      23.431  54.147  25.365  1.00  0.00           C
ATOM   9891  C34 POPEY 461      22.341  54.447  26.395  1.00  0.00           C
ATOM   9894  C35 POPEY 461      22.721  54.047  27.825  1.00  0.00           C
ATOM   9897  C36 POPEY 461      21.901  54.827  28.875  1.00  0.00           C
ATOM   9900  C37 POPEY 461      22.091  54.297  30.295  1.00  0.00           C
ATOM   9903  C38 POPEY 461      21.431  55.217  31.335  1.00  0.00           C
ATOM   9906  C39 POPEY 461      21.131  54.527  32.675  1.00  0.00           C
ATOM   9909 0C31 POPEY 461      22.361  54.087  33.485  1.00  0.00           C
ATOM   9912 1C31 POPEY 461      21.931  53.517  34.845  1.00  0.00           C
ATOM   9915 2C31 POPEY 461      23.081  53.247  35.825  1.00  0.00           C
ATOM   9918 3C31 POPEY 461      22.581  52.907  37.245  1.00  0.00           C
ATOM   9921 4C31 POPEY 461      21.831  51.567  37.325  1.00  0.00           C
ATOM   9924 5C31 POPEY 461      21.341  51.207  38.735  1.00  0.00           C
ATOM   9927 6C31 POPEY 461      20.081  51.967  39.175  1.00  0.00           C
ATOM   9931  NH3 POPEZ 462      16.991  80.757  17.045  1.00  0.00           N
ATOM   9935  C12 POPEZ 462      17.171  81.687  15.875  1.00  0.00           C
ATOM   9938  C11 POPEZ 462      15.931  82.587  15.705  1.00  0.00           C
ATOM   9941  P   POPEZ 462      16.591  84.607  17.205  1.00  0.00           P
ATOM   9942  O13 POPEZ 462      17.261  85.067  15.985  1.00  0.00           O
ATOM   9943  O14 POPEZ 462      15.831  85.627  17.975  1.00  0.00           O
ATOM   9944  O11 POPEZ 462      17.631  83.897  18.165  1.00  0.00           O
ATOM   9945  O12 POPEZ 462      15.641  83.377  16.865  1.00  0.00           O
ATOM   9946  C1  POPEZ 462      17.041  83.297  19.315  1.00  0.00           C
ATOM   9949  C2  POPEZ 462      18.141  82.757  20.265  1.00  0.00           C
ATOM   9951  O21 POPEZ 462      17.731  81.507  20.865  1.00  0.00           O
ATOM   9952  C21 POPEZ 462      16.591  81.487  21.535  1.00  0.00           C
ATOM   9953  O22 POPEZ 462      15.821  82.417  21.675  1.00  0.00           O
ATOM   9954  C22 POPEZ 462      16.441  80.147  22.225  1.00  0.00           C
ATOM   9957  C3  POPEZ 462      18.531  83.847  21.295  1.00  0.00           C
ATOM   9960  O31 POPEZ 462      19.481  83.387  22.265  1.00  0.00           O
ATOM   9961  C31 POPEZ 462      20.771  83.597  22.025  1.00  0.00           C
ATOM   9962  O32 POPEZ 462      21.251  84.047  20.995  1.00  0.00           O
ATOM   9963  C32 POPEZ 462      21.551  83.267  23.305  1.00  0.00           C
ATOM   9966  C23 POPEZ 462      16.711  80.337  23.725  1.00  0.00           C
ATOM   9969  C24 POPEZ 462      16.271  79.167  24.595  1.00  0.00           C
ATOM   9972  C25 POPEZ 462      16.541  79.487  26.065  1.00  0.00           C
ATOM   9975  C26 POPEZ 462      16.331  78.307  27.035  1.00  0.00           C
ATOM   9978  C27 POPEZ 462      14.981  78.327  27.775  1.00  0.00           C
ATOM   9981  C28 POPEZ 462      13.721  78.467  26.895  1.00  0.00           C
ATOM   9984  C29 POPEZ 462      13.581  77.377  25.875  1.00  0.00           C
ATOM   9986 0C21 POPEZ 462      12.461  76.727  25.525  1.00  0.00           C
ATOM   9988 1C21 POPEZ 462      11.061  76.917  26.055  1.00  0.00           C
ATOM   9991 2C21 POPEZ 462      10.651  75.707  26.905  1.00  0.00           C
ATOM   9994 3C21 POPEZ 462       9.131  75.587  27.105  1.00  0.00           C
ATOM   9997 4C21 POPEZ 462       8.731  74.237  27.725  1.00  0.00           C
ATOM  10000 5C21 POPEZ 462       9.391  73.917  29.075  1.00  0.00           C
ATOM  10003 6C21 POPEZ 462       8.591  72.847  29.835  1.00  0.00           C
ATOM  10006 7C21 POPEZ 462       9.211  72.467  31.185  1.00  0.00           C
ATOM  10009 8C21 POPEZ 462       8.311  71.537  32.005  1.00  0.00           C
ATOM  10013  C33 POPEZ 462      21.251  81.867  23.905  1.00  0.00           C
ATOM  10016  C34 POPEZ 462      21.281  81.867  25.445  1.00  0.00           C
ATOM  10019  C35 POPEZ 462      20.651  80.597  26.065  1.00  0.00           C
ATOM  10022  C36 POPEZ 462      20.241  80.777  27.535  1.00  0.00           C
ATOM  10025  C37 POPEZ 462      21.311  80.387  28.565  1.00  0.00           C
ATOM  10028  C38 POPEZ 462      20.851  80.757  29.985  1.00  0.00           C
ATOM  10031  C39 POPEZ 462      21.801  80.357  31.115  1.00  0.00           C
ATOM  10034 0C31 POPEZ 462      21.321  79.147  31.935  1.00  0.00           C
ATOM  10037 1C31 POPEZ 462      21.911  79.177  33.355  1.00  0.00           C
ATOM  10040 2C31 POPEZ 462      21.711  77.897  34.175  1.00  0.00           C
ATOM  10043 3C31 POPEZ 462      22.241  78.057  35.615  1.00  0.00           C
ATOM  10046 4C31 POPEZ 462      23.021  76.837  36.125  1.00  0.00           C
ATOM  10049 5C31 POPEZ 462      23.571  77.057  37.545  1.00  0.00           C
ATOM  10052 6C31 POPEZ 462      24.291  75.837  38.125  1.00  0.00           C
ATOM  10056  NH3 POPEa 463     100.771   9.575  60.475  1.00  0.00           N
ATOM  10060  C12 POPEa 463     100.451  10.675  59.485  1.00  0.00           C
ATOM  10063  C11 POPEa 463     101.141  10.425  58.125  1.00  0.00           C
ATOM  10066  P   POPEa 463     103.261  11.085  56.715  1.00  0.00           P
ATOM  10067  O13 POPEa 463     104.191  12.225  56.795  1.00  0.00           O
ATOM  10068  O14 POPEa 463     103.791   9.735  56.465  1.00  0.00           O
ATOM  10069  O11 POPEa 463     102.201  11.405  55.565  1.00  0.00           O
ATOM  10070  O12 POPEa 463     102.401  11.075  58.065  1.00  0.00           O
ATOM  10071  C1  POPEa 463     102.401  11.025  54.195  1.00  0.00           C
ATOM  10074  C2  POPEa 463     102.721  12.255  53.285  1.00  0.00           C
ATOM  10076  O21 POPEa 463     102.071  12.125  51.995  1.00  0.00           O
ATOM  10077  C21 POPEa 463     101.151  13.075  51.755  1.00  0.00           C
ATOM  10078  O22 POPEa 463     100.491  13.615  52.635  1.00  0.00           O
ATOM  10079  C22 POPEa 463     101.131  13.505  50.285  1.00  0.00           C
ATOM  10082  C3  POPEa 463     104.261  12.445  53.075  1.00  0.00           C
ATOM  10085  O31 POPEa 463     104.591  12.755  51.715  1.00  0.00           O
ATOM  10086  C31 POPEa 463     104.731  11.825  50.755  1.00  0.00           C
ATOM  10087  O32 POPEa 463     104.901  12.095  49.585  1.00  0.00           O
ATOM  10088  C32 POPEa 463     104.751  10.385  51.265  1.00  0.00           C
ATOM  10091  C23 POPEa 463     100.981  15.045  50.135  1.00  0.00           C
ATOM  10094  C24 POPEa 463     100.791  15.585  48.705  1.00  0.00           C
ATOM  10097  C25 POPEa 463     100.601  17.115  48.625  1.00  0.00           C
ATOM  10100  C26 POPEa 463     101.801  17.945  49.105  1.00  0.00           C
ATOM  10103  C27 POPEa 463     101.551  19.467  49.095  1.00  0.00           C
ATOM  10106  C28 POPEa 463     102.811  20.277  49.485  1.00  0.00           C
ATOM  10109  C29 POPEa 463     102.561  21.747  49.745  1.00  0.00           C
ATOM  10111 0C21 POPEa 463     102.221  22.677  48.845  1.00  0.00           C
ATOM  10113 1C21 POPEa 463     102.021  22.447  47.365  1.00  0.00           C
ATOM  10116 2C21 POPEa 463     100.541  22.457  46.955  1.00  0.00           C
ATOM  10119 3C21 POPEa 463     100.341  21.987  45.505  1.00  0.00           C
ATOM  10122 4C21 POPEa 463      98.891  22.117  45.015  1.00  0.00           C
ATOM  10125 5C21 POPEa 463      98.701  21.557  43.605  1.00  0.00           C
ATOM  10128 6C21 POPEa 463      98.461  20.047  43.565  1.00  0.00           C
ATOM  10131 7C21 POPEa 463      98.431  19.497  42.125  1.00  0.00           C
ATOM  10134 8C21 POPEa 463      98.351  17.975  42.065  1.00  0.00           C
ATOM  10138  C33 POPEa 463     104.391   9.365  50.175  1.00  0.00           C
ATOM  10141  C34 POPEa 463     102.901   9.025  50.125  1.00  0.00           C
ATOM  10144  C35 POPEa 463     102.641   8.135  48.905  1.00  0.00           C
ATOM  10147  C36 POPEa 463     101.421   7.245  49.075  1.00  0.00           C
ATOM  10150  C37 POPEa 463     101.121   6.405  47.835  1.00  0.00           C
ATOM  10153  C38 POPEa 463      99.721   5.835  47.955  1.00  0.00           C
ATOM  10156  C39 POPEa 463      99.341   4.775  46.915  1.00  0.00           C
ATOM  10159 0C31 POPEa 463      98.591   3.615  47.575  1.00  0.00           C
ATOM  10162 1C31 POPEa 463      97.961   2.645  46.575  1.00  0.00           C
ATOM  10165 2C31 POPEa 463      97.051   1.615  47.275  1.00  0.00           C
ATOM  10168 3C31 POPEa 463      97.281   0.185  46.785  1.00  0.00           C
ATOM  10171 4C31 POPEa 463      96.181  -0.775  47.235  1.00  0.00           C
ATOM  10174 5C31 POPEa 463      96.411  -2.195  46.695  1.00  0.00           C
ATOM  10177 6C31 POPEa 463      95.211  -3.125  46.895  1.00  0.00           C
ATOM  10181  NH3 POPEb 464      52.801 114.617  63.025  1.00  0.00           N
ATOM  10185  C12 POPEb 464      53.521 113.887  64.125  1.00  0.00           C
ATOM  10188  C11 POPEb 464      53.131 112.397  64.145  1.00  0.00           C
ATOM  10191  P   POPEb 464      55.491 111.287  64.535  1.00  0.00           P
ATOM  10192  O13 POPEb 464      56.451 112.107  65.305  1.00  0.00           O
ATOM  10193  O14 POPEb 464      55.661 109.817  64.545  1.00  0.00           O
ATOM  10194  O11 POPEb 464      55.441 111.777  63.035  1.00  0.00           O
ATOM  10195  O12 POPEb 464      54.001 111.617  64.975  1.00  0.00           O
ATOM  10196  C1  POPEb 464      56.521 112.457  62.395  1.00  0.00           C
ATOM  10199  C2  POPEb 464      56.501 112.177  60.865  1.00  0.00           C
ATOM  10201  O21 POPEb 464      56.511 113.357  60.045  1.00  0.00           O
ATOM  10202  C21 POPEb 464      55.511 114.207  60.135  1.00  0.00           C
ATOM  10203  O22 POPEb 464      54.551 114.147  60.885  1.00  0.00           O
ATOM  10204  C22 POPEb 464      55.771 115.327  59.115  1.00  0.00           C
ATOM  10207  C3  POPEb 464      55.311 111.217  60.515  1.00  0.00           C
ATOM  10210  O31 POPEb 464      55.351 110.747  59.145  1.00  0.00           O
ATOM  10211  C31 POPEb 464      54.491 111.307  58.315  1.00  0.00           C
ATOM  10212  O32 POPEb 464      53.721 112.207  58.575  1.00  0.00           O
ATOM  10213  C32 POPEb 464      54.591 110.617  56.955  1.00  0.00           C
ATOM  10216  C23 POPEb 464      54.851 115.257  57.865  1.00  0.00           C
ATOM  10219  C24 POPEb 464      55.281 114.227  56.805  1.00  0.00           C
ATOM  10222  C25 POPEb 464      55.891 114.837  55.535  1.00  0.00           C
ATOM  10225  C26 POPEb 464      54.861 115.417  54.545  1.00  0.00           C
ATOM  10228  C27 POPEb 464      55.531 116.447  53.625  1.00  0.00           C
ATOM  10231  C28 POPEb 464      54.571 117.117  52.625  1.00  0.00           C
ATOM  10234  C29 POPEb 464      55.001 118.527  52.305  1.00  0.00           C
ATOM  10236 0C21 POPEb 464      55.401 119.017  51.125  1.00  0.00           C
ATOM  10238 1C21 POPEb 464      55.531 118.287  49.815  1.00  0.00           C
ATOM  10241 2C21 POPEb 464      56.931 117.667  49.675  1.00  0.00           C
ATOM  10244 3C21 POPEb 464      57.211 117.067  48.285  1.00  0.00           C
ATOM  10247 4C21 POPEb 464      58.611 116.447  48.205  1.00  0.00           C
ATOM  10250 5C21 POPEb 464      59.031 115.987  46.805  1.00  0.00           C
ATOM  10253 6C21 POPEb 464      58.141 114.877  46.235  1.00  0.00           C
ATOM  10256 7C21 POPEb 464      58.611 114.387  44.855  1.00  0.00           C
ATOM  10259 8C21 POPEb 464      57.781 113.217  44.325  1.00  0.00           C
ATOM  10263  C33 POPEb 464      53.261 109.917  56.615  1.00  0.00           C
ATOM  10266  C34 POPEb 464      53.201 109.457  55.155  1.00  0.00           C
ATOM  10269  C35 POPEb 464      53.081 110.627  54.165  1.00  0.00           C
ATOM  10272  C36 POPEb 464      52.991 110.137  52.725  1.00  0.00           C
ATOM  10275  C37 POPEb 464      52.791 111.267  51.705  1.00  0.00           C
ATOM  10278  C38 POPEb 464      51.341 111.747  51.615  1.00  0.00           C
ATOM  10281  C39 POPEb 464      51.131 112.787  50.505  1.00  0.00           C
ATOM  10284 0C31 POPEb 464      49.641 113.077  50.245  1.00  0.00           C
ATOM  10287 1C31 POPEb 464      49.401 113.967  49.025  1.00  0.00           C
ATOM  10290 2C31 POPEb 464      47.911 114.267  48.825  1.00  0.00           C
ATOM  10293 3C31 POPEb 464      47.641 115.167  47.605  1.00  0.00           C
ATOM  10296 4C31 POPEb 464      47.691 114.437  46.255  1.00  0.00           C
ATOM  10299 5C31 POPEb 464      47.541 115.417  45.075  1.00  0.00           C
ATOM  10302 6C31 POPEb 464      47.591 114.767  43.695  1.00  0.00           C
ATOM  10306  NH3 POPEc 465      91.711  13.645  16.305  1.00  0.00           N
ATOM  10310  C12 POPEc 465      92.211  13.945  14.925  1.00  0.00           C
ATOM  10313  C11 POPEc 465      91.441  15.105  14.265  1.00  0.00           C
ATOM  10316  P   POPEc 465      92.291  17.445  15.115  1.00  0.00           P
ATOM  10317  O13 POPEc 465      93.661  17.995  15.185  1.00  0.00           O
ATOM  10318  O14 POPEc 465      91.261  18.437  14.745  1.00  0.00           O
ATOM  10319  O11 POPEc 465      91.971  16.745  16.515  1.00  0.00           O
ATOM  10320  O12 POPEc 465      92.301  16.235  14.095  1.00  0.00           O
ATOM  10321  C1  POPEc 465      92.861  17.145  17.575  1.00  0.00           C
ATOM  10324  C2  POPEc 465      92.651  16.305  18.845  1.00  0.00           C
ATOM  10326  O21 POPEc 465      93.021  14.935  18.565  1.00  0.00           O
ATOM  10327  C21 POPEc 465      93.561  14.315  19.615  1.00  0.00           C
ATOM  10328  O22 POPEc 465      93.881  14.855  20.655  1.00  0.00           O
ATOM  10329  C22 POPEc 465      93.641  12.835  19.295  1.00  0.00           C
ATOM  10332  C3  POPEc 465      91.171  16.385  19.295  1.00  0.00           C
ATOM  10335  O31 POPEc 465      90.901  15.765  20.565  1.00  0.00           O
ATOM  10336  C31 POPEc 465      91.341  16.475  21.605  1.00  0.00           C
ATOM  10337  O32 POPEc 465      91.951  17.525  21.535  1.00  0.00           O
ATOM  10338  C32 POPEc 465      90.801  15.845  22.885  1.00  0.00           C
ATOM  10341  C23 POPEc 465      94.251  12.015  20.445  1.00  0.00           C
ATOM  10344  C24 POPEc 465      93.281  11.595  21.555  1.00  0.00           C
ATOM  10347  C25 POPEc 465      93.281  12.505  22.785  1.00  0.00           C
ATOM  10350  C26 POPEc 465      92.391  11.935  23.905  1.00  0.00           C
ATOM  10353  C27 POPEc 465      92.231  12.845  25.125  1.00  0.00           C
ATOM  10356  C28 POPEc 465      91.501  12.095  26.245  1.00  0.00           C
ATOM  10359  C29 POPEc 465      91.111  12.985  27.395  1.00  0.00           C
ATOM  10361 0C21 POPEc 465      91.651  12.995  28.625  1.00  0.00           C
ATOM  10363 1C21 POPEc 465      92.721  12.065  29.115  1.00  0.00           C
ATOM  10366 2C21 POPEc 465      92.701  12.005  30.655  1.00  0.00           C
ATOM  10369 3C21 POPEc 465      93.631  10.925  31.215  1.00  0.00           C
ATOM  10372 4C21 POPEc 465      93.911  11.105  32.715  1.00  0.00           C
ATOM  10375 5C21 POPEc 465      94.701  12.385  33.015  1.00  0.00           C
ATOM  10378 6C21 POPEc 465      95.291  12.445  34.425  1.00  0.00           C
ATOM  10381 7C21 POPEc 465      96.141  13.705  34.625  1.00  0.00           C
ATOM  10384 8C21 POPEc 465      96.771  13.785  36.015  1.00  0.00           C
ATOM  10388  C33 POPEc 465      91.271  16.605  24.135  1.00  0.00           C
ATOM  10391  C34 POPEc 465      90.421  16.295  25.375  1.00  0.00           C
ATOM  10394  C35 POPEc 465      91.251  16.205  26.655  1.00  0.00           C
ATOM  10397  C36 POPEc 465      92.101  17.435  27.005  1.00  0.00           C
ATOM  10400  C37 POPEc 465      92.851  17.145  28.315  1.00  0.00           C
ATOM  10403  C38 POPEc 465      93.661  18.317  28.865  1.00  0.00           C
ATOM  10406  C39 POPEc 465      94.371  17.975  30.185  1.00  0.00           C
ATOM  10409 0C31 POPEc 465      93.421  17.465  31.295  1.00  0.00           C
ATOM  10412 1C31 POPEc 465      94.151  17.365  32.645  1.00  0.00           C
ATOM  10415 2C31 POPEc 465      93.221  17.205  33.875  1.00  0.00           C
ATOM  10418 3C31 POPEc 465      92.921  18.477  34.695  1.00  0.00           C
ATOM  10421 4C31 POPEc 465      94.171  19.207  35.225  1.00  0.00           C
ATOM  10424 5C31 POPEc 465      93.911  20.627  35.735  1.00  0.00           C
ATOM  10427 6C31 POPEc 465      95.181  21.337  36.195  1.00  0.00           C
ATOM  10431  NH3 POPEd 466      37.421  12.245  18.995  1.00  0.00           N
ATOM  10435  C12 POPEd 466      38.311  12.595  17.835  1.00  0.00           C
ATOM  10438  C11 POPEd 466      38.501  14.115  17.645  1.00  0.00           C
ATOM  10441  P   POPEd 466      36.121  15.095  18.085  1.00  0.00           P
ATOM  10442  O13 POPEd 466      35.341  16.185  17.475  1.00  0.00           O
ATOM  10443  O14 POPEd 466      35.361  13.845  18.315  1.00  0.00           O
ATOM  10444  O11 POPEd 466      36.781  15.575  19.425  1.00  0.00           O
ATOM  10445  O12 POPEd 466      37.331  14.745  17.135  1.00  0.00           O
ATOM  10446  C1  POPEd 466      36.511  15.005  20.705  1.00  0.00           C
ATOM  10449  C2  POPEd 466      35.641  15.905  21.615  1.00  0.00           C
ATOM  10451  O21 POPEd 466      35.611  15.275  22.905  1.00  0.00           O
ATOM  10452  C21 POPEd 466      35.481  16.105  23.935  1.00  0.00           C
ATOM  10453  O22 POPEd 466      35.491  17.325  23.895  1.00  0.00           O
ATOM  10454  C22 POPEd 466      35.251  15.255  25.185  1.00  0.00           C
ATOM  10457  C3  POPEd 466      34.191  16.045  21.055  1.00  0.00           C
ATOM  10460  O31 POPEd 466      33.381  16.875  21.905  1.00  0.00           O
ATOM  10461  C31 POPEd 466      32.161  16.455  22.185  1.00  0.00           C
ATOM  10462  O32 POPEd 466      31.601  15.485  21.705  1.00  0.00           O
ATOM  10463  C32 POPEd 466      31.591  17.345  23.265  1.00  0.00           C
ATOM  10466  C23 POPEd 466      35.251  16.115  26.455  1.00  0.00           C
ATOM  10469  C24 POPEd 466      34.791  15.385  27.725  1.00  0.00           C
ATOM  10472  C25 POPEd 466      34.821  16.355  28.915  1.00  0.00           C
ATOM  10475  C26 POPEd 466      33.911  15.995  30.085  1.00  0.00           C
ATOM  10478  C27 POPEd 466      33.631  17.245  30.945  1.00  0.00           C
ATOM  10481  C28 POPEd 466      32.861  16.985  32.255  1.00  0.00           C
ATOM  10484  C29 POPEd 466      33.721  16.195  33.205  1.00  0.00           C
ATOM  10486 0C21 POPEd 466      34.541  16.695  34.145  1.00  0.00           C
ATOM  10488 1C21 POPEd 466      34.781  18.145  34.495  1.00  0.00           C
ATOM  10491 2C21 POPEd 466      34.681  18.397  36.015  1.00  0.00           C
ATOM  10494 3C21 POPEd 466      34.741  19.897  36.345  1.00  0.00           C
ATOM  10497 4C21 POPEd 466      34.621  20.207  37.845  1.00  0.00           C
ATOM  10500 5C21 POPEd 466      35.891  19.917  38.655  1.00  0.00           C
ATOM  10503 6C21 POPEd 466      35.751  20.327  40.125  1.00  0.00           C
ATOM  10506 7C21 POPEd 466      36.951  19.897  40.985  1.00  0.00           C
ATOM  10509 8C21 POPEd 466      36.841  20.307  42.455  1.00  0.00           C
ATOM  10513  C33 POPEd 466      30.091  17.125  23.545  1.00  0.00           C
ATOM  10516  C34 POPEd 466      29.641  17.865  24.805  1.00  0.00           C
ATOM  10519  C35 POPEd 466      30.221  17.255  26.095  1.00  0.00           C
ATOM  10522  C36 POPEd 466      29.811  18.075  27.315  1.00  0.00           C
ATOM  10525  C37 POPEd 466      30.301  17.475  28.645  1.00  0.00           C
ATOM  10528  C38 POPEd 466      30.231  18.487  29.805  1.00  0.00           C
ATOM  10531  C39 POPEd 466      28.841  19.127  29.995  1.00  0.00           C
ATOM  10534 0C31 POPEd 466      28.921  20.447  30.775  1.00  0.00           C
ATOM  10537 1C31 POPEd 466      27.671  21.307  30.555  1.00  0.00           C
ATOM  10540 2C31 POPEd 466      27.781  22.667  31.255  1.00  0.00           C
ATOM  10543 3C31 POPEd 466      26.491  23.497  31.155  1.00  0.00           C
ATOM  10546 4C31 POPEd 466      26.321  24.177  29.795  1.00  0.00           C
ATOM  10549 5C31 POPEd 466      25.041  25.007  29.725  1.00  0.00           C
ATOM  10552 6C31 POPEd 466      24.981  25.927  28.505  1.00  0.00           C
ATOM  10556  NH3 POPEe 467     108.481  21.647  19.535  1.00  0.00           N
ATOM  10560  C12 POPEe 467     108.551  22.687  18.445  1.00  0.00           C
ATOM  10563  C11 POPEe 467     109.971  22.887  17.895  1.00  0.00           C
ATOM  10566  P   POPEe 467     112.411  22.907  18.885  1.00  0.00           P
ATOM  10567  O13 POPEe 467     112.491  21.487  18.455  1.00  0.00           O
ATOM  10568  O14 POPEe 467     113.241  23.917  18.215  1.00  0.00           O
ATOM  10569  O11 POPEe 467     112.771  22.997  20.405  1.00  0.00           O
ATOM  10570  O12 POPEe 467     110.881  23.387  18.885  1.00  0.00           O
ATOM  10571  C1  POPEe 467     112.491  22.017  21.395  1.00  0.00           C
ATOM  10574  C2  POPEe 467     112.041  22.717  22.705  1.00  0.00           C
ATOM  10576  O21 POPEe 467     111.381  21.807  23.605  1.00  0.00           O
ATOM  10577  C21 POPEe 467     110.231  21.277  23.235  1.00  0.00           C
ATOM  10578  O22 POPEe 467     109.581  21.577  22.225  1.00  0.00           O
ATOM  10579  C22 POPEe 467     109.821  20.197  24.225  1.00  0.00           C
ATOM  10582  C3  POPEe 467     111.241  24.017  22.385  1.00  0.00           C
ATOM  10585  O31 POPEe 467     110.561  24.587  23.525  1.00  0.00           O
ATOM  10586  C31 POPEe 467     109.761  25.597  23.175  1.00  0.00           C
ATOM  10587  O32 POPEe 467     109.601  25.987  22.025  1.00  0.00           O
ATOM  10588  C32 POPEe 467     109.011  26.097  24.405  1.00  0.00           C
ATOM  10591  C23 POPEe 467     108.601  20.567  25.095  1.00  0.00           C
ATOM  10594  C24 POPEe 467     108.241  19.407  26.045  1.00  0.00           C
ATOM  10597  C25 POPEe 467     106.961  19.637  26.875  1.00  0.00           C
ATOM  10600  C26 POPEe 467     107.111  20.777  27.895  1.00  0.00           C
ATOM  10603  C27 POPEe 467     105.891  20.907  28.825  1.00  0.00           C
ATOM  10606  C28 POPEe 467     106.141  20.407  30.265  1.00  0.00           C
ATOM  10609  C29 POPEe 467     105.731  18.977  30.455  1.00  0.00           C
ATOM  10611 0C21 POPEe 467     104.681  18.557  31.195  1.00  0.00           C
ATOM  10613 1C21 POPEe 467     103.741  19.447  31.965  1.00  0.00           C
ATOM  10616 2C21 POPEe 467     102.991  18.727  33.095  1.00  0.00           C
ATOM  10619 3C21 POPEe 467     103.891  18.267  34.245  1.00  0.00           C
ATOM  10622 4C21 POPEe 467     103.071  17.725  35.435  1.00  0.00           C
ATOM  10625 5C21 POPEe 467     103.931  17.155  36.575  1.00  0.00           C
ATOM  10628 6C21 POPEe 467     104.921  18.165  37.175  1.00  0.00           C
ATOM  10631 7C21 POPEe 467     105.651  17.605  38.395  1.00  0.00           C
ATOM  10634 8C21 POPEe 467     106.791  18.497  38.885  1.00  0.00           C
ATOM  10638  C33 POPEe 467     107.641  26.767  24.095  1.00  0.00           C
ATOM  10641  C34 POPEe 467     106.991  27.417  25.335  1.00  0.00           C
ATOM  10644  C35 POPEe 467     106.181  26.467  26.225  1.00  0.00           C
ATOM  10647  C36 POPEe 467     105.811  27.107  27.575  1.00  0.00           C
ATOM  10650  C37 POPEe 467     105.061  26.137  28.515  1.00  0.00           C
ATOM  10653  C38 POPEe 467     104.971  26.597  29.985  1.00  0.00           C
ATOM  10656  C39 POPEe 467     106.321  26.587  30.715  1.00  0.00           C
ATOM  10659 0C31 POPEe 467     106.211  26.887  32.225  1.00  0.00           C
ATOM  10662 1C31 POPEe 467     107.541  27.247  32.905  1.00  0.00           C
ATOM  10665 2C31 POPEe 467     108.341  26.067  33.495  1.00  0.00           C
ATOM  10668 3C31 POPEe 467     109.021  25.127  32.475  1.00  0.00           C
ATOM  10671 4C31 POPEe 467     109.921  25.837  31.455  1.00  0.00           C
ATOM  10674 5C31 POPEe 467     110.791  24.877  30.635  1.00  0.00           C
ATOM  10677 6C31 POPEe 467     111.571  25.567  29.525  1.00  0.00           C
ATOM  10681  NH3 POPEf 468      41.291 110.597  20.465  1.00  0.00           N
ATOM  10685  C12 POPEf 468      42.291 109.517  20.155  1.00  0.00           C
ATOM  10688  C11 POPEf 468      41.861 108.637  18.965  1.00  0.00           C
ATOM  10691  P   POPEf 468      41.741 106.117  19.715  1.00  0.00           P
ATOM  10692  O13 POPEf 468      42.491 104.847  19.555  1.00  0.00           O
ATOM  10693  O14 POPEf 468      40.311 106.127  19.315  1.00  0.00           O
ATOM  10694  O11 POPEf 468      41.811 106.487  21.245  1.00  0.00           O
ATOM  10695  O12 POPEf 468      42.471 107.337  19.015  1.00  0.00           O
ATOM  10696  C1  POPEf 468      41.531 105.467  22.235  1.00  0.00           C
ATOM  10699  C2  POPEf 468      42.791 105.037  23.035  1.00  0.00           C
ATOM  10701  O21 POPEf 468      42.561 103.717  23.585  1.00  0.00           O
ATOM  10702  C21 POPEf 468      43.141 103.287  24.715  1.00  0.00           C
ATOM  10703  O22 POPEf 468      43.971 103.877  25.365  1.00  0.00           O
ATOM  10704  C22 POPEf 468      42.481 101.947  25.115  1.00  0.00           C
ATOM  10707  C3  POPEf 468      43.181 106.167  24.045  1.00  0.00           C
ATOM  10710  O31 POPEf 468      42.291 106.167  25.185  1.00  0.00           O
ATOM  10711  C31 POPEf 468      42.411 107.287  25.905  1.00  0.00           C
ATOM  10712  O32 POPEf 468      42.901 108.327  25.515  1.00  0.00           O
ATOM  10713  C32 POPEf 468      41.911 107.067  27.335  1.00  0.00           C
ATOM  10716  C23 POPEf 468      42.451 101.687  26.645  1.00  0.00           C
ATOM  10719  C24 POPEf 468      41.201 100.897  27.055  1.00  0.00           C
ATOM  10722  C25 POPEf 468      41.161 100.427  28.515  1.00  0.00           C
ATOM  10725  C26 POPEf 468      39.731 100.357  29.085  1.00  0.00           C
ATOM  10728  C27 POPEf 468      39.651  99.507  30.375  1.00  0.00           C
ATOM  10731  C28 POPEf 468      38.251  99.547  31.005  1.00  0.00           C
ATOM  10734  C29 POPEf 468      37.881  98.237  31.645  1.00  0.00           C
ATOM  10736 0C21 POPEf 468      37.491  97.997  32.905  1.00  0.00           C
ATOM  10738 1C21 POPEf 468      37.361  98.977  34.045  1.00  0.00           C
ATOM  10741 2C21 POPEf 468      37.751  98.277  35.365  1.00  0.00           C
ATOM  10744 3C21 POPEf 468      37.451  99.137  36.605  1.00  0.00           C
ATOM  10747 4C21 POPEf 468      37.651  98.347  37.905  1.00  0.00           C
ATOM  10750 5C21 POPEf 468      36.741  98.817  39.045  1.00  0.00           C
ATOM  10753 6C21 POPEf 468      37.131 100.167  39.665  1.00  0.00           C
ATOM  10756 7C21 POPEf 468      36.121 100.597  40.735  1.00  0.00           C
ATOM  10759 8C21 POPEf 468      36.561 101.767  41.605  1.00  0.00           C
ATOM  10763  C33 POPEf 468      40.371 106.957  27.505  1.00  0.00           C
ATOM  10766  C34 POPEf 468      40.051 106.297  28.845  1.00  0.00           C
ATOM  10769  C35 POPEf 468      38.611 105.777  29.005  1.00  0.00           C
ATOM  10772  C36 POPEf 468      38.391 105.037  30.345  1.00  0.00           C
ATOM  10775  C37 POPEf 468      36.931 104.607  30.575  1.00  0.00           C
ATOM  10778  C38 POPEf 468      36.781 103.517  31.635  1.00  0.00           C
ATOM  10781  C39 POPEf 468      35.331 103.047  31.775  1.00  0.00           C
ATOM  10784 0C31 POPEf 468      35.181 101.727  32.555  1.00  0.00           C
ATOM  10787 1C31 POPEf 468      33.751 101.167  32.455  1.00  0.00           C
ATOM  10790 2C31 POPEf 468      33.571  99.827  33.165  1.00  0.00           C
ATOM  10793 3C31 POPEf 468      32.191  99.207  32.915  1.00  0.00           C
ATOM  10796 4C31 POPEf 468      31.981  97.917  33.705  1.00  0.00           C
ATOM  10799 5C31 POPEf 468      30.601  97.297  33.445  1.00  0.00           C
ATOM  10802 6C31 POPEf 468      30.361  96.047  34.285  1.00  0.00           C
ATOM  10806  NH3 POPEg 469      38.171  22.147  64.675  1.00  0.00           N
ATOM  10810  C12 POPEg 469      38.841  23.347  65.295  1.00  0.00           C
ATOM  10813  C11 POPEg 469      40.301  23.447  64.825  1.00  0.00           C
ATOM  10816  P   POPEg 469      41.351  21.487  63.455  1.00  0.00           P
ATOM  10817  O13 POPEg 469      42.451  22.237  62.805  1.00  0.00           O
ATOM  10818  O14 POPEg 469      41.491  20.027  63.655  1.00  0.00           O
ATOM  10819  O11 POPEg 469      39.971  21.717  62.665  1.00  0.00           O
ATOM  10820  O12 POPEg 469      40.961  22.157  64.845  1.00  0.00           O
ATOM  10821  C1  POPEg 469      39.821  21.187  61.345  1.00  0.00           C
ATOM  10824  C2  POPEg 469      38.881  22.047  60.455  1.00  0.00           C
ATOM  10826  O21 POPEg 469      39.361  21.907  59.095  1.00  0.00           O
ATOM  10827  C21 POPEg 469      38.441  21.817  58.165  1.00  0.00           C
ATOM  10828  O22 POPEg 469      37.231  21.767  58.345  1.00  0.00           O
ATOM  10829  C22 POPEg 469      39.121  21.967  56.795  1.00  0.00           C
ATOM  10832  C3  POPEg 469      38.901  23.557  60.875  1.00  0.00           C
ATOM  10835  O31 POPEg 469      37.971  24.357  60.115  1.00  0.00           O
ATOM  10836  C31 POPEg 469      38.461  25.007  59.055  1.00  0.00           C
ATOM  10837  O32 POPEg 469      39.621  25.027  58.705  1.00  0.00           O
ATOM  10838  C32 POPEg 469      37.291  25.507  58.205  1.00  0.00           C
ATOM  10841  C23 POPEg 469      38.291  21.397  55.615  1.00  0.00           C
ATOM  10844  C24 POPEg 469      38.531  22.147  54.295  1.00  0.00           C
ATOM  10847  C25 POPEg 469      38.111  21.337  53.055  1.00  0.00           C
ATOM  10850  C26 POPEg 469      38.051  22.147  51.765  1.00  0.00           C
ATOM  10853  C27 POPEg 469      37.781  21.237  50.555  1.00  0.00           C
ATOM  10856  C28 POPEg 469      37.651  22.007  49.235  1.00  0.00           C
ATOM  10859  C29 POPEg 469      37.551  21.027  48.095  1.00  0.00           C
ATOM  10861 0C21 POPEg 469      38.261  21.067  46.955  1.00  0.00           C
ATOM  10863 1C21 POPEg 469      39.231  22.147  46.555  1.00  0.00           C
ATOM  10866 2C21 POPEg 469      39.121  22.407  45.045  1.00  0.00           C
ATOM  10869 3C21 POPEg 469      39.841  23.697  44.625  1.00  0.00           C
ATOM  10872 4C21 POPEg 469      39.721  23.967  43.115  1.00  0.00           C
ATOM  10875 5C21 POPEg 469      38.301  24.297  42.645  1.00  0.00           C
ATOM  10878 6C21 POPEg 469      38.221  24.427  41.115  1.00  0.00           C
ATOM  10881 7C21 POPEg 469      36.781  24.447  40.585  1.00  0.00           C
ATOM  10884 8C21 POPEg 469      36.711  24.297  39.065  1.00  0.00           C
ATOM  10888  C33 POPEg 469      37.111  27.037  58.085  1.00  0.00           C
ATOM  10891  C34 POPEg 469      35.901  27.427  57.215  1.00  0.00           C
ATOM  10894  C35 POPEg 469      36.231  27.847  55.775  1.00  0.00           C
ATOM  10897  C36 POPEg 469      37.071  26.797  55.015  1.00  0.00           C
ATOM  10900  C37 POPEg 469      37.171  27.047  53.505  1.00  0.00           C
ATOM  10903  C38 POPEg 469      38.281  26.197  52.865  1.00  0.00           C
ATOM  10906  C39 POPEg 469      37.991  25.717  51.435  1.00  0.00           C
ATOM  10909 0C31 POPEg 469      37.861  26.847  50.415  1.00  0.00           C
ATOM  10912 1C31 POPEg 469      37.811  26.377  48.955  1.00  0.00           C
ATOM  10915 2C31 POPEg 469      37.621  27.557  47.995  1.00  0.00           C
ATOM  10918 3C31 POPEg 469      37.581  27.147  46.525  1.00  0.00           C
ATOM  10921 4C31 POPEg 469      37.271  28.347  45.625  1.00  0.00           C
ATOM  10924 5C31 POPEg 469      37.161  27.967  44.145  1.00  0.00           C
ATOM  10927 6C31 POPEg 469      36.851  29.177  43.255  1.00  0.00           C
ATOM  10931  NH3 POPEh 470      94.631 102.687  62.955  1.00  0.00           N
ATOM  10935  C12 POPEh 470      93.181 102.397  63.305  1.00  0.00           C
ATOM  10938  C11 POPEh 470      92.961 100.937  63.785  1.00  0.00           C
ATOM  10941  P   POPEh 470      90.351 100.297  63.445  1.00  0.00           P
ATOM  10942  O13 POPEh 470      89.901  98.947  63.865  1.00  0.00           O
ATOM  10943  O14 POPEh 470      89.381 101.397  63.475  1.00  0.00           O
ATOM  10944  O11 POPEh 470      90.981 100.107  62.005  1.00  0.00           O
ATOM  10945  O12 POPEh 470      91.641 100.687  64.285  1.00  0.00           O
ATOM  10946  C1  POPEh 470      90.291  99.427  60.955  1.00  0.00           C
ATOM  10949  C2  POPEh 470      90.691 100.017  59.575  1.00  0.00           C
ATOM  10951  O21 POPEh 470      90.111  99.207  58.535  1.00  0.00           O
ATOM  10952  C21 POPEh 470      89.041  99.677  57.915  1.00  0.00           C
ATOM  10953  O22 POPEh 470      88.431 100.697  58.175  1.00  0.00           O
ATOM  10954  C22 POPEh 470      88.641  98.677  56.825  1.00  0.00           C
ATOM  10957  C3  POPEh 470      92.231  99.997  59.415  1.00  0.00           C
ATOM  10960  O31 POPEh 470      92.651 100.577  58.165  1.00  0.00           O
ATOM  10961  C31 POPEh 470      92.771  99.757  57.145  1.00  0.00           C
ATOM  10962  O32 POPEh 470      92.461  98.577  57.115  1.00  0.00           O
ATOM  10963  C32 POPEh 470      93.331 100.527  55.945  1.00  0.00           C
ATOM  10966  C23 POPEh 470      89.451  98.847  55.515  1.00  0.00           C
ATOM  10969  C24 POPEh 470      89.651  97.517  54.765  1.00  0.00           C
ATOM  10972  C25 POPEh 470      88.361  96.967  54.135  1.00  0.00           C
ATOM  10975  C26 POPEh 470      88.111  97.537  52.735  1.00  0.00           C
ATOM  10978  C27 POPEh 470      86.651  97.437  52.275  1.00  0.00           C
ATOM  10981  C28 POPEh 470      86.461  97.977  50.845  1.00  0.00           C
ATOM  10984  C29 POPEh 470      85.091  98.567  50.635  1.00  0.00           C
ATOM  10986 0C21 POPEh 470      84.741  99.467  49.695  1.00  0.00           C
[truncated: 1,892,220 more chars]
