# Supplementary material for: Characterizing Membrane Association and Periplasmic Transfer of Bacterial Lipoproteins through Molecular Dynamics Simulations
Source: Structure. 2020 Apr 7;28(4):475–487.e3. doi: 10.1016/j.str.2020.01.012 (PMC7139219; doi:10.1016/j.str.2020.01.012)
Supplement: Data S2. Final Coordinates from Simulations (A–L), Related to Figure 3 [file mmc4.zip › A-L/CYOA-1-atomistic.pdb]

TITLE     Protein
REMARK    THIS IS A SIMULATION BOX
CRYST1  128.592  128.592  129.794  90.00  90.00  90.00 P 1           1
MODEL        1
ATOM      1  N   CYSTA   1      75.536  47.810  68.427  1.00  0.00           N
ATOM      3  CA  CYSTA   1      75.696  48.130  69.827  1.00  0.00           C
ATOM      5  C   CYSTA   1      75.556  46.850  70.627  1.00  0.00           C
ATOM      6  O   CYSTA   1      75.336  45.790  70.057  1.00  0.00           O
ATOM      7  CB  CYSTA   1      74.626  49.160  70.217  1.00  0.00           C
ATOM     10  SG  CYSTA   1      74.876  50.700  69.257  1.00  0.00           S
ATOM     11  C1  CYSTA   1      73.306  50.690  68.337  1.00  0.00           C
ATOM     14  CA1 CYSTA   1      76.486  48.000  67.507  1.00  0.00           C
ATOM     15  OA1 CYSTA   1      77.606  48.350  67.857  1.00  0.00           O
ATOM     16  CA2 CYSTA   1      76.196  47.810  66.047  1.00  0.00           C
ATOM     19  C11 CYSTA   1      72.846  52.070  67.807  1.00  0.00           C
ATOM     21  O11 CYSTA   1      73.946  52.690  67.127  1.00  0.00           O
ATOM     22  CX1 CYSTA   1      73.626  53.650  66.277  1.00  0.00           C
ATOM     23  OX1 CYSTA   1      74.016  54.800  66.337  1.00  0.00           O
ATOM     24  CX2 CYSTA   1      72.716  53.100  65.167  1.00  0.00           C
ATOM     27  C12 CYSTA   1      72.286  52.960  68.957  1.00  0.00           C
ATOM     30  O12 CYSTA   1      72.436  54.380  68.787  1.00  0.00           O
ATOM     31  CD1 CYSTA   1      71.486  55.290  68.497  1.00  0.00           C
ATOM     32  OD1 CYSTA   1      71.556  56.440  68.867  1.00  0.00           O
ATOM     33  CD2 CYSTA   1      70.366  54.750  67.607  1.00  0.00           C
ATOM     36  CA3 CYSTA   1      74.986  46.890  65.787  1.00  0.00           C
ATOM     39  CA4 CYSTA   1      75.296  45.410  66.067  1.00  0.00           C
ATOM     42  CA5 CYSTA   1      74.066  44.550  66.427  1.00  0.00           C
ATOM     45  CA6 CYSTA   1      73.156  44.180  65.247  1.00  0.00           C
ATOM     48  CA7 CYSTA   1      72.146  45.260  64.837  1.00  0.00           C
ATOM     51  CA8 CYSTA   1      72.346  45.740  63.397  1.00  0.00           C
ATOM     54  CA9 CYSTA   1      71.176  46.550  62.837  1.00  0.00           C
ATOM     57 0CA1 CYSTA   1      71.596  47.150  61.507  1.00  0.00           C
ATOM     60 1CA1 CYSTA   1      70.536  47.630  60.507  1.00  0.00           C
ATOM     63 2CA1 CYSTA   1      71.126  47.520  59.077  1.00  0.00           C
ATOM     66 3CA1 CYSTA   1      70.736  48.580  58.057  1.00  0.00           C
ATOM     69 4CA1 CYSTA   1      71.426  49.930  58.257  1.00  0.00           C
ATOM     72 5CA1 CYSTA   1      70.916  51.060  57.357  1.00  0.00           C
ATOM     75 6CA1 CYSTA   1      71.426  52.440  57.767  1.00  0.00           C
ATOM     79  CD3 CYSTA   1      70.376  55.390  66.227  1.00  0.00           C
ATOM     82  CD4 CYSTA   1      69.556  56.680  66.177  1.00  0.00           C
ATOM     85  CD5 CYSTA   1      69.436  57.240  64.757  1.00  0.00           C
ATOM     88  CD6 CYSTA   1      69.896  56.270  63.657  1.00  0.00           C
ATOM     91  CD7 CYSTA   1      69.736  56.820  62.247  1.00  0.00           C
ATOM     94  CD8 CYSTA   1      69.716  55.680  61.227  1.00  0.00           C
ATOM     97  CD9 CYSTA   1      69.376  56.040  59.767  1.00  0.00           C
ATOM    100 0CD1 CYSTA   1      68.796  57.450  59.537  1.00  0.00           C
ATOM    103 1CD1 CYSTA   1      69.936  58.470  59.497  1.00  0.00           C
ATOM    106 2CD1 CYSTA   1      69.536  59.940  59.657  1.00  0.00           C
ATOM    109 3CD1 CYSTA   1      70.816  60.760  59.867  1.00  0.00           C
ATOM    112 4CD1 CYSTA   1      70.796  62.210  59.377  1.00  0.00           C
ATOM    115 5CD1 CYSTA   1      72.056  62.940  59.877  1.00  0.00           C
ATOM    118 6CD1 CYSTA   1      72.276  64.330  59.297  1.00  0.00           C
ATOM    122  CX3 CYSTA   1      72.826  53.850  63.817  1.00  0.00           C
ATOM    125  CX4 CYSTA   1      73.786  53.150  62.827  1.00  0.00           C
ATOM    128  CX5 CYSTA   1      73.196  51.920  62.117  1.00  0.00           C
ATOM    131  CX6 CYSTA   1      74.276  50.940  61.587  1.00  0.00           C
ATOM    134  CX7 CYSTA   1      73.756  50.100  60.407  1.00  0.00           C
ATOM    137  CX8 CYSTA   1      74.686  49.000  59.807  1.00  0.00           C
ATOM    140  CX9 CYSTA   1      74.736  47.660  60.517  1.00  0.00           C
ATOM    142 0CX1 CYSTA   1      74.636  46.390  60.027  1.00  0.00           C
ATOM    144 1CX1 CYSTA   1      74.406  45.900  58.617  1.00  0.00           C
ATOM    147 2CX1 CYSTA   1      73.096  45.070  58.457  1.00  0.00           C
ATOM    150 3CX1 CYSTA   1      73.196  43.540  58.327  1.00  0.00           C
ATOM    153 4CX1 CYSTA   1      71.806  42.900  58.567  1.00  0.00           C
ATOM    156 5CX1 CYSTA   1      71.646  41.430  58.127  1.00  0.00           C
ATOM    159 6CX1 CYSTA   1      70.446  41.260  57.177  1.00  0.00           C
ATOM    162 7CX1 CYSTA   1      70.196  39.820  56.727  1.00  0.00           C
ATOM    165 8CX1 CYSTA   1      69.136  39.700  55.637  1.00  0.00           C
ATOM    169  N   ASN A   2      75.736  46.890  71.967  1.00  0.00           N
ATOM    171  CA  ASN A   2      75.346  45.770  72.797  1.00  0.00           C
ATOM    173  CB  ASN A   2      76.096  45.840  74.167  1.00  0.00           C
ATOM    176  CG  ASN A   2      76.776  44.540  74.587  1.00  0.00           C
ATOM    177  OD1 ASN A   2      76.916  44.230  75.767  1.00  0.00           O
ATOM    178  ND2 ASN A   2      77.256  43.730  73.607  1.00  0.00           N
ATOM    181  C   ASN A   2      73.816  45.750  72.937  1.00  0.00           C
ATOM    182  O   ASN A   2      73.176  46.790  72.907  1.00  0.00           O
ATOM    183  N   SER A   3      73.216  44.540  73.017  1.00  0.00           N
ATOM    185  CA  SER A   3      71.876  44.250  72.507  1.00  0.00           C
ATOM    187  CB  SER A   3      71.566  42.740  72.697  1.00  0.00           C
ATOM    190  OG  SER A   3      70.336  42.300  72.117  1.00  0.00           O
ATOM    192  C   SER A   3      70.706  45.060  73.057  1.00  0.00           C
ATOM    193  O   SER A   3      69.826  45.500  72.317  1.00  0.00           O
ATOM    194  N   ALA A   4      70.656  45.320  74.387  1.00  0.00           N
ATOM    196  CA  ALA A   4      69.746  46.320  74.927  1.00  0.00           C
ATOM    198  CB  ALA A   4      69.556  46.130  76.437  1.00  0.00           C
ATOM    202  C   ALA A   4      70.206  47.730  74.597  1.00  0.00           C
ATOM    203  O   ALA A   4      71.176  48.250  75.167  1.00  0.00           O
ATOM    204  N   LEU A   5      69.566  48.400  73.617  1.00  0.00           N
ATOM    206  CA  LEU A   5      70.376  48.930  72.537  1.00  0.00           C
ATOM    208  CB  LEU A   5      69.496  48.810  71.247  1.00  0.00           C
ATOM    211  CG  LEU A   5      70.236  48.680  69.897  1.00  0.00           C
ATOM    213  CD1 LEU A   5      69.256  48.630  68.727  1.00  0.00           C
ATOM    217  CD2 LEU A   5      71.146  47.440  69.817  1.00  0.00           C
ATOM    221  C   LEU A   5      70.996  50.330  72.727  1.00  0.00           C
ATOM    222  O   LEU A   5      71.986  50.630  72.057  1.00  0.00           O
ATOM    223  N   LEU A   6      70.466  51.230  73.597  1.00  0.00           N
ATOM    225  CA  LEU A   6      70.756  52.670  73.457  1.00  0.00           C
ATOM    227  CB  LEU A   6      70.476  53.150  72.027  1.00  0.00           C
ATOM    230  CG  LEU A   6      69.256  52.540  71.277  1.00  0.00           C
ATOM    232  CD1 LEU A   6      68.896  53.580  70.267  1.00  0.00           C
ATOM    236  CD2 LEU A   6      67.946  52.140  71.987  1.00  0.00           C
ATOM    240  C   LEU A   6      70.116  53.740  74.367  1.00  0.00           C
ATOM    241  O   LEU A   6      70.716  54.120  75.367  1.00  0.00           O
ATOM    242  N   ASP A   7      68.936  54.280  73.977  1.00  0.00           N
ATOM    244  CA  ASP A   7      68.506  55.680  73.947  1.00  0.00           C
ATOM    246  CB  ASP A   7      67.036  55.740  73.367  1.00  0.00           C
ATOM    249  CG  ASP A   7      66.896  55.740  71.867  1.00  0.00           C
ATOM    250  OD1 ASP A   7      67.436  56.690  71.237  1.00  0.00           O
ATOM    251  OD2 ASP A   7      66.176  54.890  71.287  1.00  0.00           O
ATOM    252  C   ASP A   7      68.616  56.350  75.327  1.00  0.00           C
ATOM    253  O   ASP A   7      69.696  56.750  75.747  1.00  0.00           O
ATOM    254  N   PRO A   8      67.566  56.480  76.107  1.00  0.00           N
ATOM    255  CD  PRO A   8      66.646  57.620  75.967  1.00  0.00           C
ATOM    258  CA  PRO A   8      67.686  56.110  77.507  1.00  0.00           C
ATOM    260  CB  PRO A   8      66.326  56.470  78.027  1.00  0.00           C
ATOM    263  CG  PRO A   8      66.046  57.820  77.357  1.00  0.00           C
ATOM    266  C   PRO A   8      68.036  54.680  77.837  1.00  0.00           C
ATOM    267  O   PRO A   8      68.016  53.780  76.997  1.00  0.00           O
ATOM    268  N   LYS A   9      68.386  54.440  79.117  1.00  0.00           N
ATOM    270  CA  LYS A   9      68.386  53.120  79.727  1.00  0.00           C
ATOM    272  CB  LYS A   9      68.836  53.210  81.197  1.00  0.00           C
ATOM    275  CG  LYS A   9      70.186  53.880  81.417  1.00  0.00           C
ATOM    278  CD  LYS A   9      71.296  53.160  80.647  1.00  0.00           C
ATOM    281  CE  LYS A   9      72.626  53.880  80.757  1.00  0.00           C
ATOM    284  NZ  LYS A   9      73.126  53.790  82.147  1.00  0.00           N
ATOM    288  C   LYS A   9      66.986  52.550  79.787  1.00  0.00           C
ATOM    289  O   LYS A   9      66.066  53.290  80.077  1.00  0.00           O
ATOM    290  N   GLY A  10      66.816  51.230  79.567  1.00  0.00           N
ATOM    292  CA  GLY A  10      65.486  50.630  79.567  1.00  0.00           C
ATOM    295  C   GLY A  10      64.896  50.370  80.917  1.00  0.00           C
ATOM    296  O   GLY A  10      65.126  49.310  81.487  1.00  0.00           O
ATOM    297  N   GLN A  11      64.116  51.330  81.447  1.00  0.00           N
ATOM    299  CA  GLN A  11      63.646  51.290  82.817  1.00  0.00           C
ATOM    301  CB  GLN A  11      64.206  52.500  83.597  1.00  0.00           C
ATOM    304  CG  GLN A  11      65.746  52.600  83.597  1.00  0.00           C
ATOM    307  CD  GLN A  11      66.486  51.310  83.947  1.00  0.00           C
ATOM    308  OE1 GLN A  11      65.976  50.250  84.307  1.00  0.00           O
ATOM    309  NE2 GLN A  11      67.826  51.400  83.877  1.00  0.00           N
ATOM    312  C   GLN A  11      62.156  51.270  82.967  1.00  0.00           C
ATOM    313  O   GLN A  11      61.656  51.020  84.067  1.00  0.00           O
ATOM    314  N   ILE A  12      61.356  51.480  81.907  1.00  0.00           N
ATOM    316  CA  ILE A  12      59.896  51.450  82.047  1.00  0.00           C
ATOM    318  CB  ILE A  12      59.246  52.840  82.147  1.00  0.00           C
ATOM    320  CG2 ILE A  12      60.046  53.750  83.107  1.00  0.00           C
ATOM    324  CG1 ILE A  12      59.066  53.520  80.777  1.00  0.00           C
ATOM    327  CD  ILE A  12      58.436  54.910  80.787  1.00  0.00           C
ATOM    331  C   ILE A  12      59.276  50.700  80.887  1.00  0.00           C
ATOM    332  O   ILE A  12      59.916  50.460  79.867  1.00  0.00           O
ATOM    333  N   GLY A  13      57.986  50.300  80.987  1.00  0.00           N
ATOM    335  CA  GLY A  13      57.296  49.690  79.857  1.00  0.00           C
ATOM    338  C   GLY A  13      56.826  50.630  78.767  1.00  0.00           C
ATOM    339  O   GLY A  13      56.726  50.230  77.607  1.00  0.00           O
ATOM    340  N   LEU A  14      56.486  51.900  79.077  1.00  0.00           N
ATOM    342  CA  LEU A  14      56.166  52.900  78.067  1.00  0.00           C
ATOM    344  CB  LEU A  14      55.536  54.210  78.607  1.00  0.00           C
ATOM    347  CG  LEU A  14      55.166  55.260  77.527  1.00  0.00           C
ATOM    349  CD1 LEU A  14      53.916  54.900  76.717  1.00  0.00           C
ATOM    353  CD2 LEU A  14      54.966  56.630  78.177  1.00  0.00           C
ATOM    357  C   LEU A  14      57.336  53.200  77.137  1.00  0.00           C
ATOM    358  O   LEU A  14      57.126  53.290  75.937  1.00  0.00           O
ATOM    359  N   GLU A  15      58.596  53.280  77.637  1.00  0.00           N
ATOM    361  CA  GLU A  15      59.816  53.430  76.857  1.00  0.00           C
ATOM    363  CB  GLU A  15      61.096  53.260  77.717  1.00  0.00           C
ATOM    366  CG  GLU A  15      61.566  54.480  78.557  1.00  0.00           C
ATOM    369  CD  GLU A  15      62.416  54.030  79.747  1.00  0.00           C
ATOM    370  OE1 GLU A  15      63.126  53.010  79.597  1.00  0.00           O
ATOM    371  OE2 GLU A  15      62.286  54.600  80.857  1.00  0.00           O
ATOM    372  C   GLU A  15      59.916  52.420  75.737  1.00  0.00           C
ATOM    373  O   GLU A  15      60.336  52.700  74.617  1.00  0.00           O
ATOM    374  N   GLN A  16      59.476  51.180  75.997  1.00  0.00           N
ATOM    376  CA  GLN A  16      59.416  50.170  74.977  1.00  0.00           C
ATOM    378  CB  GLN A  16      59.156  48.770  75.567  1.00  0.00           C
ATOM    381  CG  GLN A  16      60.246  48.280  76.567  1.00  0.00           C
ATOM    384  CD  GLN A  16      61.676  48.280  75.997  1.00  0.00           C
ATOM    385  OE1 GLN A  16      62.336  49.310  75.917  1.00  0.00           O
ATOM    386  NE2 GLN A  16      62.176  47.080  75.607  1.00  0.00           N
ATOM    389  C   GLN A  16      58.496  50.520  73.797  1.00  0.00           C
ATOM    390  O   GLN A  16      58.856  50.330  72.657  1.00  0.00           O
ATOM    391  N   ARG A  17      57.306  51.140  73.997  1.00  0.00           N
ATOM    393  CA  ARG A  17      56.526  51.590  72.847  1.00  0.00           C
ATOM    395  CB  ARG A  17      54.996  51.400  73.027  1.00  0.00           C
ATOM    398  CG  ARG A  17      54.406  52.010  74.317  1.00  0.00           C
ATOM    401  CD  ARG A  17      53.716  51.020  75.267  1.00  0.00           C
ATOM    404  NE  ARG A  17      54.706  49.980  75.727  1.00  0.00           N
ATOM    406  CZ  ARG A  17      54.796  48.740  75.257  1.00  0.00           C
ATOM    407  NH1 ARG A  17      54.026  48.330  74.277  1.00  0.00           N
ATOM    410  NH2 ARG A  17      55.706  47.910  75.737  1.00  0.00           N
ATOM    413  C   ARG A  17      56.766  53.020  72.417  1.00  0.00           C
ATOM    414  O   ARG A  17      56.126  53.470  71.477  1.00  0.00           O
ATOM    415  N   SER A  18      57.716  53.760  73.037  1.00  0.00           N
ATOM    417  CA  SER A  18      58.056  55.110  72.617  1.00  0.00           C
ATOM    419  CB  SER A  18      57.806  56.160  73.737  1.00  0.00           C
ATOM    422  OG  SER A  18      58.426  55.830  74.967  1.00  0.00           O
ATOM    424  C   SER A  18      59.466  55.260  72.107  1.00  0.00           C
ATOM    425  O   SER A  18      59.686  55.940  71.107  1.00  0.00           O
ATOM    426  N   LEU A  19      60.456  54.600  72.747  1.00  0.00           N
ATOM    428  CA  LEU A  19      61.866  54.670  72.377  1.00  0.00           C
ATOM    430  CB  LEU A  19      62.846  54.550  73.587  1.00  0.00           C
ATOM    433  CG  LEU A  19      63.006  55.790  74.487  1.00  0.00           C
ATOM    435  CD1 LEU A  19      61.706  56.440  74.977  1.00  0.00           C
ATOM    439  CD2 LEU A  19      63.836  55.380  75.697  1.00  0.00           C
ATOM    443  C   LEU A  19      62.216  53.560  71.417  1.00  0.00           C
ATOM    444  O   LEU A  19      63.056  53.740  70.557  1.00  0.00           O
ATOM    445  N   ILE A  20      61.526  52.390  71.397  1.00  0.00           N
ATOM    447  CA  ILE A  20      61.836  51.430  70.337  1.00  0.00           C
ATOM    449  CB  ILE A  20      61.406  49.960  70.517  1.00  0.00           C
ATOM    451  CG2 ILE A  20      61.786  49.490  71.947  1.00  0.00           C
ATOM    455  CG1 ILE A  20      59.946  49.670  70.027  1.00  0.00           C
ATOM    458  CD  ILE A  20      59.376  48.310  70.437  1.00  0.00           C
ATOM    462  C   ILE A  20      61.316  51.930  69.017  1.00  0.00           C
ATOM    463  O   ILE A  20      61.736  51.440  67.987  1.00  0.00           O
ATOM    464  N   LEU A  21      60.396  52.910  68.957  1.00  0.00           N
ATOM    466  CA  LEU A  21      59.866  53.410  67.697  1.00  0.00           C
ATOM    468  CB  LEU A  21      58.786  54.480  67.907  1.00  0.00           C
ATOM    471  CG  LEU A  21      57.636  54.010  68.787  1.00  0.00           C
ATOM    473  CD1 LEU A  21      56.656  55.170  68.897  1.00  0.00           C
ATOM    477  CD2 LEU A  21      56.956  52.740  68.237  1.00  0.00           C
ATOM    481  C   LEU A  21      60.896  54.030  66.797  1.00  0.00           C
ATOM    482  O   LEU A  21      60.866  53.860  65.577  1.00  0.00           O
ATOM    483  N   THR A  22      61.846  54.740  67.447  1.00  0.00           N
ATOM    485  CA  THR A  22      63.106  55.120  66.867  1.00  0.00           C
ATOM    487  CB  THR A  22      63.906  56.120  67.697  1.00  0.00           C
ATOM    489  OG1 THR A  22      64.296  55.570  68.937  1.00  0.00           O
ATOM    491  CG2 THR A  22      63.016  57.330  68.017  1.00  0.00           C
ATOM    495  C   THR A  22      63.886  53.860  66.517  1.00  0.00           C
ATOM    496  O   THR A  22      63.936  53.500  65.357  1.00  0.00           O
ATOM    497  N   ALA A  23      64.456  53.080  67.467  1.00  0.00           N
ATOM    499  CA  ALA A  23      65.366  51.990  67.117  1.00  0.00           C
ATOM    501  CB  ALA A  23      65.856  51.310  68.407  1.00  0.00           C
ATOM    505  C   ALA A  23      64.816  50.940  66.147  1.00  0.00           C
ATOM    506  O   ALA A  23      65.476  50.570  65.177  1.00  0.00           O
ATOM    507  N   PHE A  24      63.546  50.520  66.327  1.00  0.00           N
ATOM    509  CA  PHE A  24      62.746  49.750  65.387  1.00  0.00           C
ATOM    511  CB  PHE A  24      61.346  49.450  66.007  1.00  0.00           C
ATOM    514  CG  PHE A  24      60.456  48.630  65.137  1.00  0.00           C
ATOM    515  CD1 PHE A  24      60.746  47.280  64.917  1.00  0.00           C
ATOM    517  CE1 PHE A  24      59.996  46.530  64.007  1.00  0.00           C
ATOM    519  CZ  PHE A  24      58.916  47.130  63.357  1.00  0.00           C
ATOM    521  CD2 PHE A  24      59.346  49.210  64.487  1.00  0.00           C
ATOM    523  CE2 PHE A  24      58.576  48.460  63.607  1.00  0.00           C
ATOM    525  C   PHE A  24      62.536  50.420  64.047  1.00  0.00           C
ATOM    526  O   PHE A  24      62.696  49.810  62.997  1.00  0.00           O
ATOM    527  N   GLY A  25      62.176  51.730  64.007  1.00  0.00           N
ATOM    529  CA  GLY A  25      61.936  52.440  62.757  1.00  0.00           C
ATOM    532  C   GLY A  25      63.206  52.640  61.987  1.00  0.00           C
ATOM    533  O   GLY A  25      63.246  52.580  60.757  1.00  0.00           O
ATOM    534  N   LEU A  26      64.296  52.790  62.717  1.00  0.00           N
ATOM    536  CA  LEU A  26      65.646  52.910  62.227  1.00  0.00           C
ATOM    538  CB  LEU A  26      66.536  53.510  63.317  1.00  0.00           C
ATOM    541  CG  LEU A  26      66.076  54.890  63.827  1.00  0.00           C
ATOM    543  CD1 LEU A  26      66.726  55.170  65.177  1.00  0.00           C
ATOM    547  CD2 LEU A  26      66.296  56.040  62.847  1.00  0.00           C
ATOM    551  C   LEU A  26      66.196  51.590  61.687  1.00  0.00           C
ATOM    552  O   LEU A  26      67.166  51.580  60.927  1.00  0.00           O
ATOM    553  N   MET A  27      65.516  50.450  62.017  1.00  0.00           N
ATOM    555  CA  MET A  27      65.666  49.160  61.357  1.00  0.00           C
ATOM    557  CB  MET A  27      65.276  47.960  62.287  1.00  0.00           C
ATOM    560  CG  MET A  27      66.206  47.740  63.487  1.00  0.00           C
ATOM    563  SD  MET A  27      67.886  47.220  63.067  1.00  0.00           S
ATOM    564  CE  MET A  27      67.506  45.630  62.287  1.00  0.00           C
ATOM    568  C   MET A  27      64.816  49.000  60.097  1.00  0.00           C
ATOM    569  O   MET A  27      64.966  48.000  59.387  1.00  0.00           O
ATOM    570  N   LEU A  28      63.936  49.960  59.747  1.00  0.00           N
ATOM    572  CA  LEU A  28      63.076  49.830  58.577  1.00  0.00           C
ATOM    574  CB  LEU A  28      61.596  49.790  58.987  1.00  0.00           C
ATOM    577  CG  LEU A  28      61.206  48.750  60.047  1.00  0.00           C
ATOM    579  CD1 LEU A  28      59.716  48.920  60.357  1.00  0.00           C
ATOM    583  CD2 LEU A  28      61.516  47.300  59.647  1.00  0.00           C
ATOM    587  C   LEU A  28      63.236  50.980  57.587  1.00  0.00           C
ATOM    588  O   LEU A  28      63.036  50.820  56.387  1.00  0.00           O
ATOM    589  N   ILE A  29      63.686  52.170  58.047  1.00  0.00           N
ATOM    591  CA  ILE A  29      64.076  53.270  57.167  1.00  0.00           C
ATOM    593  CB  ILE A  29      64.286  54.630  57.817  1.00  0.00           C
ATOM    595  CG2 ILE A  29      62.956  55.080  58.457  1.00  0.00           C
ATOM    599  CG1 ILE A  29      65.496  54.640  58.777  1.00  0.00           C
ATOM    602  CD  ILE A  29      65.676  55.970  59.487  1.00  0.00           C
ATOM    606  C   ILE A  29      65.386  52.940  56.497  1.00  0.00           C
ATOM    607  O   ILE A  29      65.756  53.600  55.547  1.00  0.00           O
ATOM    608  N   VAL A  30      66.086  51.910  56.997  1.00  0.00           N
ATOM    610  CA  VAL A  30      67.246  51.220  56.467  1.00  0.00           C
ATOM    612  CB  VAL A  30      67.156  49.770  56.907  1.00  0.00           C
ATOM    614  CG1 VAL A  30      68.086  48.810  56.107  1.00  0.00           C
ATOM    618  CG2 VAL A  30      67.426  49.760  58.417  1.00  0.00           C
ATOM    622  C   VAL A  30      67.416  51.260  54.977  1.00  0.00           C
ATOM    623  O   VAL A  30      68.466  51.570  54.417  1.00  0.00           O
ATOM    624  N   VAL A  31      66.296  50.980  54.307  1.00  0.00           N
ATOM    626  CA  VAL A  31      66.156  50.840  52.897  1.00  0.00           C
ATOM    628  CB  VAL A  31      64.816  50.140  52.627  1.00  0.00           C
ATOM    630  CG1 VAL A  31      64.696  49.730  51.147  1.00  0.00           C
ATOM    634  CG2 VAL A  31      64.706  48.870  53.507  1.00  0.00           C
ATOM    638  C   VAL A  31      66.356  52.180  52.177  1.00  0.00           C
ATOM    639  O   VAL A  31      66.606  52.220  50.977  1.00  0.00           O
ATOM    640  N   ILE A  32      66.346  53.310  52.947  1.00  0.00           N
ATOM    642  CA  ILE A  32      66.656  54.670  52.547  1.00  0.00           C
ATOM    644  CB  ILE A  32      65.706  55.730  53.127  1.00  0.00           C
ATOM    646  CG2 ILE A  32      65.916  57.050  52.357  1.00  0.00           C
ATOM    650  CG1 ILE A  32      64.226  55.260  53.077  1.00  0.00           C
ATOM    653  CD  ILE A  32      63.266  56.170  53.847  1.00  0.00           C
ATOM    657  C   ILE A  32      68.126  55.040  52.777  1.00  0.00           C
ATOM    658  O   ILE A  32      68.726  55.450  51.777  1.00  0.00           O
ATOM    659  N   PRO A  33      68.896  54.940  53.887  1.00  0.00           N
ATOM    660  CD  PRO A  33      68.426  55.000  55.267  1.00  0.00           C
ATOM    663  CA  PRO A  33      70.336  55.240  53.837  1.00  0.00           C
ATOM    665  CB  PRO A  33      70.786  55.270  55.297  1.00  0.00           C
ATOM    668  CG  PRO A  33      69.526  55.760  56.007  1.00  0.00           C
ATOM    671  C   PRO A  33      71.126  54.260  53.017  1.00  0.00           C
ATOM    672  O   PRO A  33      72.206  54.600  52.547  1.00  0.00           O
ATOM    673  N   ALA A  34      70.596  53.050  52.777  1.00  0.00           N
ATOM    675  CA  ALA A  34      71.086  52.200  51.717  1.00  0.00           C
ATOM    677  CB  ALA A  34      70.356  50.860  51.787  1.00  0.00           C
ATOM    681  C   ALA A  34      70.966  52.820  50.317  1.00  0.00           C
ATOM    682  O   ALA A  34      71.886  52.710  49.517  1.00  0.00           O
ATOM    683  N   ILE A  35      69.876  53.560  49.987  1.00  0.00           N
ATOM    685  CA  ILE A  35      69.896  54.470  48.827  1.00  0.00           C
ATOM    687  CB  ILE A  35      68.556  55.050  48.317  1.00  0.00           C
ATOM    689  CG2 ILE A  35      67.416  54.080  48.637  1.00  0.00           C
ATOM    693  CG1 ILE A  35      68.256  56.530  48.717  1.00  0.00           C
ATOM    696  CD  ILE A  35      66.876  57.050  48.297  1.00  0.00           C
ATOM    700  C   ILE A  35      70.926  55.570  48.987  1.00  0.00           C
ATOM    701  O   ILE A  35      71.616  55.910  48.047  1.00  0.00           O
ATOM    702  N   LEU A  36      71.136  56.180  50.167  1.00  0.00           N
ATOM    704  CA  LEU A  36      72.206  57.160  50.297  1.00  0.00           C
ATOM    706  CB  LEU A  36      72.216  57.960  51.617  1.00  0.00           C
ATOM    709  CG  LEU A  36      71.226  59.130  51.577  1.00  0.00           C
ATOM    711  CD1 LEU A  36      69.806  58.710  51.987  1.00  0.00           C
ATOM    715  CD2 LEU A  36      71.756  60.290  52.417  1.00  0.00           C
ATOM    719  C   LEU A  36      73.606  56.640  50.007  1.00  0.00           C
ATOM    720  O   LEU A  36      74.396  57.340  49.387  1.00  0.00           O
ATOM    721  N   MET A  37      73.886  55.390  50.387  1.00  0.00           N
ATOM    723  CA  MET A  37      75.116  54.710  50.037  1.00  0.00           C
ATOM    725  CB  MET A  37      75.516  53.730  51.177  1.00  0.00           C
ATOM    728  CG  MET A  37      75.796  54.370  52.557  1.00  0.00           C
ATOM    731  SD  MET A  37      77.296  55.390  52.617  1.00  0.00           S
ATOM    732  CE  MET A  37      77.106  56.050  54.297  1.00  0.00           C
ATOM    736  C   MET A  37      75.046  54.010  48.677  1.00  0.00           C
ATOM    737  O   MET A  37      75.816  53.090  48.407  1.00  0.00           O
ATOM    738  N   ALA A  38      74.116  54.420  47.767  1.00  0.00           N
ATOM    740  CA  ALA A  38      73.986  53.790  46.467  1.00  0.00           C
ATOM    742  CB  ALA A  38      73.216  52.480  46.647  1.00  0.00           C
ATOM    746  C   ALA A  38      73.286  54.580  45.347  1.00  0.00           C
ATOM    747  O   ALA A  38      73.446  54.250  44.177  1.00  0.00           O
ATOM    748  N   VAL A  39      72.516  55.660  45.627  1.00  0.00           N
ATOM    750  CA  VAL A  39      71.916  56.560  44.657  1.00  0.00           C
ATOM    752  CB  VAL A  39      70.676  57.330  45.147  1.00  0.00           C
ATOM    754  CG1 VAL A  39      70.466  58.730  44.507  1.00  0.00           C
ATOM    758  CG2 VAL A  39      69.466  56.450  44.797  1.00  0.00           C
ATOM    762  C   VAL A  39      72.856  57.490  43.957  1.00  0.00           C
ATOM    763  O   VAL A  39      72.766  57.580  42.747  1.00  0.00           O
ATOM    764  N   GLY A  40      73.796  58.200  44.637  1.00  0.00           N
ATOM    766  CA  GLY A  40      74.676  59.080  43.847  1.00  0.00           C
ATOM    769  C   GLY A  40      75.586  60.050  44.527  1.00  0.00           C
ATOM    770  O   GLY A  40      75.866  61.100  43.977  1.00  0.00           O
ATOM    771  N   PHE A  41      76.196  59.790  45.687  1.00  0.00           N
ATOM    773  CA  PHE A  41      77.366  60.590  46.057  1.00  0.00           C
ATOM    775  CB  PHE A  41      77.596  60.600  47.587  1.00  0.00           C
ATOM    778  CG  PHE A  41      78.926  61.160  48.067  1.00  0.00           C
ATOM    779  CD1 PHE A  41      79.196  62.530  47.937  1.00  0.00           C
ATOM    781  CE1 PHE A  41      80.376  63.070  48.457  1.00  0.00           C
ATOM    783  CZ  PHE A  41      81.306  62.260  49.107  1.00  0.00           C
ATOM    785  CD2 PHE A  41      79.886  60.340  48.707  1.00  0.00           C
ATOM    787  CE2 PHE A  41      81.056  60.890  49.237  1.00  0.00           C
ATOM    789  C   PHE A  41      78.616  60.110  45.337  1.00  0.00           C
ATOM    790  O   PHE A  41      79.506  60.900  44.997  1.00  0.00           O
ATOM    791  N   ALA A  42      78.706  58.810  45.017  1.00  0.00           N
ATOM    793  CA  ALA A  42      79.866  58.270  44.347  1.00  0.00           C
ATOM    795  CB  ALA A  42      80.166  56.820  44.777  1.00  0.00           C
ATOM    799  C   ALA A  42      79.716  58.320  42.847  1.00  0.00           C
ATOM    800  O   ALA A  42      80.636  57.930  42.137  1.00  0.00           O
ATOM    801  N   TRP A  43      78.616  58.890  42.327  1.00  0.00           N
ATOM    803  CA  TRP A  43      78.416  59.260  40.937  1.00  0.00           C
ATOM    805  CB  TRP A  43      76.976  59.800  40.747  1.00  0.00           C
ATOM    808  CG  TRP A  43      76.746  60.900  39.767  1.00  0.00           C
ATOM    809  CD1 TRP A  43      76.656  60.830  38.397  1.00  0.00           C
ATOM    811  NE1 TRP A  43      76.376  62.080  37.907  1.00  0.00           N
ATOM    813  CE2 TRP A  43      76.236  62.960  38.947  1.00  0.00           C
ATOM    814  CD2 TRP A  43      76.516  62.260  40.137  1.00  0.00           C
ATOM    815  CE3 TRP A  43      76.506  62.940  41.357  1.00  0.00           C
ATOM    817  CZ3 TRP A  43      76.126  64.290  41.377  1.00  0.00           C
ATOM    819  CZ2 TRP A  43      75.826  64.270  38.977  1.00  0.00           C
ATOM    821  CH2 TRP A  43      75.776  64.930  40.197  1.00  0.00           C
ATOM    823  C   TRP A  43      79.486  60.210  40.397  1.00  0.00           C
ATOM    824  O   TRP A  43      79.946  60.090  39.277  1.00  0.00           O
ATOM    825  N   LYS A  44      79.936  61.160  41.247  1.00  0.00           N
ATOM    827  CA  LYS A  44      81.086  62.010  40.977  1.00  0.00           C
ATOM    829  CB  LYS A  44      81.256  62.990  42.177  1.00  0.00           C
ATOM    832  CG  LYS A  44      82.666  63.330  42.737  1.00  0.00           C
ATOM    835  CD  LYS A  44      83.406  62.220  43.527  1.00  0.00           C
ATOM    838  CE  LYS A  44      82.536  61.450  44.517  1.00  0.00           C
ATOM    841  NZ  LYS A  44      81.836  62.390  45.417  1.00  0.00           N
ATOM    845  C   LYS A  44      82.386  61.310  40.637  1.00  0.00           C
ATOM    846  O   LYS A  44      83.356  61.930  40.227  1.00  0.00           O
ATOM    847  N   TYR A  45      82.446  59.990  40.817  1.00  0.00           N
ATOM    849  CA  TYR A  45      83.586  59.160  40.607  1.00  0.00           C
ATOM    851  CB  TYR A  45      83.816  58.470  41.987  1.00  0.00           C
ATOM    854  CG  TYR A  45      85.166  57.900  42.257  1.00  0.00           C
ATOM    855  CD1 TYR A  45      85.976  57.330  41.267  1.00  0.00           C
ATOM    857  CE1 TYR A  45      87.156  56.670  41.627  1.00  0.00           C
ATOM    859  CZ  TYR A  45      87.506  56.510  42.967  1.00  0.00           C
ATOM    860  OH  TYR A  45      88.656  55.770  43.277  1.00  0.00           O
ATOM    862  CD2 TYR A  45      85.586  57.820  43.607  1.00  0.00           C
ATOM    864  CE2 TYR A  45      86.716  57.080  43.967  1.00  0.00           C
ATOM    866  C   TYR A  45      83.046  58.230  39.537  1.00  0.00           C
ATOM    867  O   TYR A  45      81.936  57.730  39.647  1.00  0.00           O
ATOM    868  N   ARG A  46      83.776  58.000  38.437  1.00  0.00           N
ATOM    870  CA  ARG A  46      83.446  57.010  37.427  1.00  0.00           C
ATOM    872  CB  ARG A  46      83.066  55.650  38.007  1.00  0.00           C
ATOM    875  CG  ARG A  46      83.446  54.530  37.037  1.00  0.00           C
ATOM    878  CD  ARG A  46      82.236  53.730  36.557  1.00  0.00           C
ATOM    881  NE  ARG A  46      82.776  52.380  36.267  1.00  0.00           N
ATOM    883  CZ  ARG A  46      83.076  51.510  37.217  1.00  0.00           C
ATOM    884  NH1 ARG A  46      82.866  51.760  38.497  1.00  0.00           N
ATOM    887  NH2 ARG A  46      83.646  50.370  36.897  1.00  0.00           N
ATOM    890  C   ARG A  46      82.426  57.420  36.377  1.00  0.00           C
ATOM    891  O   ARG A  46      82.436  56.910  35.267  1.00  0.00           O
ATOM    892  N   ALA A  47      81.536  58.380  36.697  1.00  0.00           N
ATOM    894  CA  ALA A  47      80.686  59.040  35.727  1.00  0.00           C
ATOM    896  CB  ALA A  47      79.326  59.330  36.387  1.00  0.00           C
ATOM    900  C   ALA A  47      81.326  60.350  35.287  1.00  0.00           C
ATOM    901  O   ALA A  47      80.786  61.150  34.517  1.00  0.00           O
ATOM    902  N   SER A  48      82.536  60.570  35.807  1.00  0.00           N
ATOM    904  CA  SER A  48      83.446  61.630  35.487  1.00  0.00           C
ATOM    906  CB  SER A  48      84.786  61.420  36.217  1.00  0.00           C
ATOM    909  OG  SER A  48      84.586  61.590  37.607  1.00  0.00           O
ATOM    911  C   SER A  48      83.806  61.810  34.037  1.00  0.00           C
ATOM    912  O   SER A  48      83.916  60.860  33.277  1.00  0.00           O
ATOM    913  N   ASN A  49      84.126  63.060  33.647  1.00  0.00           N
ATOM    915  CA  ASN A  49      84.756  63.320  32.367  1.00  0.00           C
ATOM    917  CB  ASN A  49      85.126  64.810  32.117  1.00  0.00           C
ATOM    920  CG  ASN A  49      83.986  65.770  32.397  1.00  0.00           C
ATOM    921  OD1 ASN A  49      83.186  65.990  31.517  1.00  0.00           O
ATOM    922  ND2 ASN A  49      83.926  66.400  33.587  1.00  0.00           N
ATOM    925  C   ASN A  49      86.046  62.560  32.097  1.00  0.00           C
ATOM    926  O   ASN A  49      86.356  62.270  30.957  1.00  0.00           O
ATOM    927  N   LYS A  50      86.896  62.280  33.117  1.00  0.00           N
ATOM    929  CA  LYS A  50      88.046  61.410  32.947  1.00  0.00           C
ATOM    931  CB  LYS A  50      89.006  61.490  34.167  1.00  0.00           C
ATOM    934  CG  LYS A  50      89.656  62.860  34.407  1.00  0.00           C
ATOM    937  CD  LYS A  50      88.766  63.900  35.117  1.00  0.00           C
ATOM    940  CE  LYS A  50      88.286  65.040  34.247  1.00  0.00           C
ATOM    943  NZ  LYS A  50      87.396  65.930  35.027  1.00  0.00           N
ATOM    947  C   LYS A  50      87.646  59.970  32.687  1.00  0.00           C
ATOM    948  O   LYS A  50      88.186  59.290  31.807  1.00  0.00           O
ATOM    949  N   ASP A  51      86.626  59.500  33.417  1.00  0.00           N
ATOM    951  CA  ASP A  51      86.236  58.110  33.487  1.00  0.00           C
ATOM    953  CB  ASP A  51      85.566  57.840  34.867  1.00  0.00           C
ATOM    956  CG  ASP A  51      86.536  58.160  35.987  1.00  0.00           C
ATOM    957  OD1 ASP A  51      87.746  58.050  35.707  1.00  0.00           O
ATOM    958  OD2 ASP A  51      86.096  58.460  37.127  1.00  0.00           O
ATOM    959  C   ASP A  51      85.326  57.700  32.337  1.00  0.00           C
ATOM    960  O   ASP A  51      85.196  56.520  32.027  1.00  0.00           O
ATOM    961  N   ALA A  52      84.756  58.670  31.597  1.00  0.00           N
ATOM    963  CA  ALA A  52      83.846  58.450  30.507  1.00  0.00           C
ATOM    965  CB  ALA A  52      82.426  58.620  31.037  1.00  0.00           C
ATOM    969  C   ALA A  52      84.076  59.450  29.397  1.00  0.00           C
ATOM    970  O   ALA A  52      84.336  60.630  29.617  1.00  0.00           O
ATOM    971  N   LYS A  53      84.046  59.020  28.117  1.00  0.00           N
ATOM    973  CA  LYS A  53      84.316  59.920  27.007  1.00  0.00           C
ATOM    975  CB  LYS A  53      84.296  59.230  25.637  1.00  0.00           C
ATOM    978  CG  LYS A  53      85.066  57.910  25.647  1.00  0.00           C
ATOM    981  CD  LYS A  53      85.186  57.330  24.247  1.00  0.00           C
ATOM    984  CE  LYS A  53      85.626  55.870  24.207  1.00  0.00           C
ATOM    987  NZ  LYS A  53      84.606  55.030  24.867  1.00  0.00           N
ATOM    991  C   LYS A  53      83.366  61.090  26.897  1.00  0.00           C
ATOM    992  O   LYS A  53      83.796  62.210  26.657  1.00  0.00           O
ATOM    993  N   TYR A  54      82.066  60.820  27.057  1.00  0.00           N
ATOM    995  CA  TYR A  54      80.946  61.710  26.797  1.00  0.00           C
ATOM    997  CB  TYR A  54      80.486  61.720  25.307  1.00  0.00           C
ATOM   1000  CG  TYR A  54      81.586  62.240  24.437  1.00  0.00           C
ATOM   1001  CD1 TYR A  54      81.856  63.620  24.427  1.00  0.00           C
ATOM   1003  CE1 TYR A  54      82.956  64.110  23.707  1.00  0.00           C
ATOM   1005  CZ  TYR A  54      83.766  63.240  22.977  1.00  0.00           C
ATOM   1006  OH  TYR A  54      84.836  63.750  22.237  1.00  0.00           O
ATOM   1008  CD2 TYR A  54      82.396  61.370  23.687  1.00  0.00           C
ATOM   1010  CE2 TYR A  54      83.496  61.870  22.967  1.00  0.00           C
ATOM   1012  C   TYR A  54      79.796  61.140  27.577  1.00  0.00           C
ATOM   1013  O   TYR A  54      79.826  59.980  27.967  1.00  0.00           O
ATOM   1014  N   SER A  55      78.706  61.920  27.757  1.00  0.00           N
ATOM   1016  CA  SER A  55      77.446  61.350  28.217  1.00  0.00           C
ATOM   1018  CB  SER A  55      76.486  62.370  28.897  1.00  0.00           C
ATOM   1021  OG  SER A  55      76.206  63.520  28.107  1.00  0.00           O
ATOM   1023  C   SER A  55      76.736  60.610  27.067  1.00  0.00           C
ATOM   1024  O   SER A  55      76.476  61.240  26.037  1.00  0.00           O
ATOM   1025  N   PRO A  56      76.436  59.310  27.117  1.00  0.00           N
ATOM   1026  CD  PRO A  56      76.996  58.330  28.047  1.00  0.00           C
ATOM   1029  CA  PRO A  56      75.646  58.640  26.097  1.00  0.00           C
ATOM   1031  CB  PRO A  56      76.236  57.220  26.017  1.00  0.00           C
ATOM   1034  CG  PRO A  56      77.256  57.110  27.167  1.00  0.00           C
ATOM   1037  C   PRO A  56      74.166  58.620  26.477  1.00  0.00           C
ATOM   1038  O   PRO A  56      73.716  57.750  27.217  1.00  0.00           O
ATOM   1039  N   ASN A  57      73.376  59.570  25.957  1.00  0.00           N
ATOM   1041  CA  ASN A  57      71.966  59.740  26.287  1.00  0.00           C
ATOM   1043  CB  ASN A  57      71.416  61.040  25.647  1.00  0.00           C
ATOM   1046  CG  ASN A  57      72.386  62.220  25.837  1.00  0.00           C
ATOM   1047  OD1 ASN A  57      73.456  62.280  25.217  1.00  0.00           O
ATOM   1048  ND2 ASN A  57      71.996  63.200  26.677  1.00  0.00           N
ATOM   1051  C   ASN A  57      71.056  58.530  25.927  1.00  0.00           C
ATOM   1052  O   ASN A  57      71.206  57.920  24.867  1.00  0.00           O
ATOM   1053  N   TRP A  58      70.096  58.140  26.807  1.00  0.00           N
ATOM   1055  CA  TRP A  58      69.226  56.990  26.627  1.00  0.00           C
ATOM   1057  CB  TRP A  58      69.616  55.840  27.607  1.00  0.00           C
ATOM   1060  CG  TRP A  58      70.276  54.660  26.957  1.00  0.00           C
ATOM   1061  CD1 TRP A  58      71.616  54.500  26.687  1.00  0.00           C
ATOM   1063  NE1 TRP A  58      71.826  53.280  26.077  1.00  0.00           N
ATOM   1065  CE2 TRP A  58      70.636  52.630  25.957  1.00  0.00           C
ATOM   1066  CD2 TRP A  58      69.626  53.460  26.497  1.00  0.00           C
ATOM   1067  CE3 TRP A  58      68.296  53.020  26.497  1.00  0.00           C
ATOM   1069  CZ3 TRP A  58      68.006  51.760  25.947  1.00  0.00           C
ATOM   1071  CZ2 TRP A  58      70.346  51.380  25.417  1.00  0.00           C
ATOM   1073  CH2 TRP A  58      69.016  50.960  25.427  1.00  0.00           C
ATOM   1075  C   TRP A  58      67.756  57.360  26.817  1.00  0.00           C
ATOM   1076  O   TRP A  58      67.426  58.390  27.387  1.00  0.00           O
ATOM   1077  N   SER A  59      66.836  56.520  26.297  1.00  0.00           N
ATOM   1079  CA  SER A  59      65.406  56.580  26.627  1.00  0.00           C
ATOM   1081  CB  SER A  59      64.426  56.210  25.467  1.00  0.00           C
ATOM   1084  OG  SER A  59      64.856  55.080  24.717  1.00  0.00           O
ATOM   1086  C   SER A  59      65.106  55.750  27.847  1.00  0.00           C
ATOM   1087  O   SER A  59      65.826  54.840  28.227  1.00  0.00           O
ATOM   1088  N   HIS A  60      64.016  56.090  28.557  1.00  0.00           N
ATOM   1090  CA  HIS A  60      63.606  55.330  29.717  1.00  0.00           C
ATOM   1092  CB  HIS A  60      62.586  56.100  30.577  1.00  0.00           C
ATOM   1095  ND1 HIS A  60      60.446  55.600  29.477  1.00  0.00           N
ATOM   1096  CG  HIS A  60      61.426  56.520  29.757  1.00  0.00           C
ATOM   1097  CE1 HIS A  60      59.606  56.230  28.677  1.00  0.00           C
ATOM   1099  NE2 HIS A  60      59.986  57.510  28.457  1.00  0.00           N
ATOM   1101  CD2 HIS A  60      61.156  57.710  29.157  1.00  0.00           C
ATOM   1103  C   HIS A  60      63.136  53.910  29.427  1.00  0.00           C
ATOM   1104  O   HIS A  60      62.516  53.600  28.417  1.00  0.00           O
ATOM   1105  N   SER A  61      63.406  53.000  30.387  1.00  0.00           N
ATOM   1107  CA  SER A  61      62.746  51.710  30.387  1.00  0.00           C
ATOM   1109  CB  SER A  61      63.686  50.590  30.947  1.00  0.00           C
ATOM   1112  OG  SER A  61      64.036  50.780  32.327  1.00  0.00           O
ATOM   1114  C   SER A  61      61.476  51.720  31.217  1.00  0.00           C
ATOM   1115  O   SER A  61      60.666  50.810  31.107  1.00  0.00           O
ATOM   1116  N   ASN A  62      61.256  52.740  32.087  1.00  0.00           N
ATOM   1118  CA  ASN A  62      60.246  52.810  33.157  1.00  0.00           C
ATOM   1120  CB  ASN A  62      58.796  52.530  32.697  1.00  0.00           C
ATOM   1123  CG  ASN A  62      58.466  53.420  31.517  1.00  0.00           C
ATOM   1124  OD1 ASN A  62      58.206  52.930  30.407  1.00  0.00           O
ATOM   1125  ND2 ASN A  62      58.476  54.750  31.737  1.00  0.00           N
ATOM   1128  C   ASN A  62      60.576  51.920  34.337  1.00  0.00           C
ATOM   1129  O   ASN A  62      60.226  52.200  35.477  1.00  0.00           O
ATOM   1130  N   LYS A  63      61.346  50.840  34.117  1.00  0.00           N
ATOM   1132  CA  LYS A  63      61.756  49.920  35.147  1.00  0.00           C
ATOM   1134  CB  LYS A  63      62.296  48.580  34.577  1.00  0.00           C
ATOM   1137  CG  LYS A  63      61.276  47.680  33.837  1.00  0.00           C
ATOM   1140  CD  LYS A  63      60.726  48.270  32.527  1.00  0.00           C
ATOM   1143  CE  LYS A  63      59.616  47.460  31.867  1.00  0.00           C
ATOM   1146  NZ  LYS A  63      58.836  48.280  30.927  1.00  0.00           N
ATOM   1150  C   LYS A  63      62.796  50.580  36.037  1.00  0.00           C
ATOM   1151  O   LYS A  63      62.836  50.320  37.227  1.00  0.00           O
ATOM   1152  N   VAL A  64      63.546  51.560  35.467  1.00  0.00           N
ATOM   1154  CA  VAL A  64      64.366  52.540  36.177  1.00  0.00           C
ATOM   1156  CB  VAL A  64      65.146  53.460  35.237  1.00  0.00           C
ATOM   1158  CG1 VAL A  64      66.196  52.630  34.487  1.00  0.00           C
ATOM   1162  CG2 VAL A  64      64.206  54.230  34.267  1.00  0.00           C
ATOM   1166  C   VAL A  64      63.626  53.420  37.197  1.00  0.00           C
ATOM   1167  O   VAL A  64      64.176  53.750  38.247  1.00  0.00           O
ATOM   1168  N   GLU A  65      62.376  53.830  36.897  1.00  0.00           N
ATOM   1170  CA  GLU A  65      61.486  54.490  37.827  1.00  0.00           C
ATOM   1172  CB  GLU A  65      60.216  55.050  37.127  1.00  0.00           C
ATOM   1175  CG  GLU A  65      60.536  56.110  36.037  1.00  0.00           C
ATOM   1178  CD  GLU A  65      59.346  56.470  35.147  1.00  0.00           C
ATOM   1179  OE1 GLU A  65      58.186  56.120  35.447  1.00  0.00           O
ATOM   1180  OE2 GLU A  65      59.606  57.120  34.097  1.00  0.00           O
ATOM   1181  C   GLU A  65      61.106  53.510  38.917  1.00  0.00           C
ATOM   1182  O   GLU A  65      61.206  53.800  40.097  1.00  0.00           O
ATOM   1183  N   ALA A  66      60.716  52.270  38.537  1.00  0.00           N
ATOM   1185  CA  ALA A  66      60.246  51.200  39.407  1.00  0.00           C
ATOM   1187  CB  ALA A  66      59.816  49.970  38.597  1.00  0.00           C
ATOM   1191  C   ALA A  66      61.196  50.800  40.507  1.00  0.00           C
ATOM   1192  O   ALA A  66      60.766  50.550  41.637  1.00  0.00           O
ATOM   1193  N   VAL A  67      62.526  50.830  40.227  1.00  0.00           N
ATOM   1195  CA  VAL A  67      63.586  50.650  41.207  1.00  0.00           C
ATOM   1197  CB  VAL A  67      64.976  50.960  40.627  1.00  0.00           C
ATOM   1199  CG1 VAL A  67      66.056  50.440  41.577  1.00  0.00           C
ATOM   1203  CG2 VAL A  67      65.186  50.310  39.257  1.00  0.00           C
ATOM   1207  C   VAL A  67      63.406  51.530  42.427  1.00  0.00           C
ATOM   1208  O   VAL A  67      63.676  51.140  43.557  1.00  0.00           O
ATOM   1209  N   VAL A  68      62.926  52.780  42.217  1.00  0.00           N
ATOM   1211  CA  VAL A  68      62.846  53.790  43.237  1.00  0.00           C
ATOM   1213  CB  VAL A  68      63.766  54.950  42.857  1.00  0.00           C
ATOM   1215  CG1 VAL A  68      63.196  55.780  41.687  1.00  0.00           C
ATOM   1219  CG2 VAL A  68      64.096  55.830  44.087  1.00  0.00           C
ATOM   1223  C   VAL A  68      61.376  54.210  43.427  1.00  0.00           C
ATOM   1224  O   VAL A  68      61.066  55.220  44.047  1.00  0.00           O
ATOM   1225  N   TRP A  69      60.406  53.430  42.907  1.00  0.00           N
ATOM   1227  CA  TRP A  69      59.016  53.890  42.887  1.00  0.00           C
ATOM   1229  CB  TRP A  69      58.316  53.590  41.537  1.00  0.00           C
ATOM   1232  CG  TRP A  69      57.426  54.700  41.107  1.00  0.00           C
ATOM   1233  CD1 TRP A  69      56.066  54.690  41.167  1.00  0.00           C
ATOM   1235  NE1 TRP A  69      55.586  55.920  40.787  1.00  0.00           N
ATOM   1237  CE2 TRP A  69      56.616  56.710  40.387  1.00  0.00           C
ATOM   1238  CD2 TRP A  69      57.816  55.980  40.587  1.00  0.00           C
ATOM   1239  CE3 TRP A  69      59.046  56.570  40.297  1.00  0.00           C
ATOM   1241  CZ3 TRP A  69      59.036  57.820  39.687  1.00  0.00           C
ATOM   1243  CZ2 TRP A  69      56.626  57.980  39.847  1.00  0.00           C
ATOM   1245  CH2 TRP A  69      57.856  58.520  39.477  1.00  0.00           C
ATOM   1247  C   TRP A  69      58.206  53.230  43.967  1.00  0.00           C
ATOM   1248  O   TRP A  69      57.546  53.880  44.767  1.00  0.00           O
ATOM   1249  N   THR A  70      58.216  51.880  44.017  1.00  0.00           N
ATOM   1251  CA  THR A  70      57.596  51.170  45.127  1.00  0.00           C
ATOM   1253  CB  THR A  70      57.416  49.680  44.857  1.00  0.00           C
ATOM   1255  OG1 THR A  70      56.636  49.050  45.867  1.00  0.00           O
ATOM   1257  CG2 THR A  70      58.746  48.920  44.787  1.00  0.00           C
ATOM   1261  C   THR A  70      58.306  51.420  46.447  1.00  0.00           C
ATOM   1262  O   THR A  70      57.676  51.670  47.467  1.00  0.00           O
ATOM   1263  N   VAL A  71      59.656  51.400  46.477  1.00  0.00           N
ATOM   1265  CA  VAL A  71      60.386  51.430  47.727  1.00  0.00           C
ATOM   1267  CB  VAL A  71      61.836  50.960  47.607  1.00  0.00           C
ATOM   1269  CG1 VAL A  71      61.826  49.510  47.087  1.00  0.00           C
ATOM   1273  CG2 VAL A  71      62.676  51.850  46.677  1.00  0.00           C
ATOM   1277  C   VAL A  71      60.196  52.660  48.607  1.00  0.00           C
ATOM   1278  O   VAL A  71      60.006  52.420  49.797  1.00  0.00           O
ATOM   1279  N   PRO A  72      60.146  53.950  48.237  1.00  0.00           N
ATOM   1280  CD  PRO A  72      60.436  54.480  46.907  1.00  0.00           C
ATOM   1283  CA  PRO A  72      59.886  55.020  49.187  1.00  0.00           C
ATOM   1285  CB  PRO A  72      60.206  56.310  48.407  1.00  0.00           C
ATOM   1288  CG  PRO A  72      59.976  55.940  46.947  1.00  0.00           C
ATOM   1291  C   PRO A  72      58.446  54.990  49.647  1.00  0.00           C
ATOM   1292  O   PRO A  72      58.216  55.220  50.837  1.00  0.00           O
ATOM   1293  N   ILE A  73      57.456  54.730  48.767  1.00  0.00           N
ATOM   1295  CA  ILE A  73      56.066  54.600  49.187  1.00  0.00           C
ATOM   1297  CB  ILE A  73      55.026  54.740  48.077  1.00  0.00           C
ATOM   1299  CG2 ILE A  73      55.046  53.530  47.127  1.00  0.00           C
ATOM   1303  CG1 ILE A  73      53.626  55.030  48.677  1.00  0.00           C
ATOM   1306  CD  ILE A  73      52.596  55.510  47.647  1.00  0.00           C
ATOM   1310  C   ILE A  73      55.816  53.410  50.097  1.00  0.00           C
ATOM   1311  O   ILE A  73      55.086  53.510  51.077  1.00  0.00           O
ATOM   1312  N   LEU A  74      56.476  52.260  49.847  1.00  0.00           N
ATOM   1314  CA  LEU A  74      56.546  51.100  50.727  1.00  0.00           C
ATOM   1316  CB  LEU A  74      57.376  50.000  50.017  1.00  0.00           C
ATOM   1319  CG  LEU A  74      57.356  48.550  50.537  1.00  0.00           C
ATOM   1321  CD1 LEU A  74      58.076  47.640  49.527  1.00  0.00           C
ATOM   1325  CD2 LEU A  74      58.006  48.340  51.917  1.00  0.00           C
ATOM   1329  C   LEU A  74      57.166  51.470  52.067  1.00  0.00           C
ATOM   1330  O   LEU A  74      56.616  51.180  53.127  1.00  0.00           O
ATOM   1331  N   ILE A  75      58.306  52.190  52.087  1.00  0.00           N
ATOM   1333  CA  ILE A  75      58.886  52.620  53.347  1.00  0.00           C
ATOM   1335  CB  ILE A  75      60.326  53.110  53.237  1.00  0.00           C
ATOM   1337  CG2 ILE A  75      60.876  53.490  54.627  1.00  0.00           C
ATOM   1341  CG1 ILE A  75      61.236  52.020  52.607  1.00  0.00           C
ATOM   1344  CD  ILE A  75      62.356  52.600  51.717  1.00  0.00           C
ATOM   1348  C   ILE A  75      57.976  53.580  54.107  1.00  0.00           C
ATOM   1349  O   ILE A  75      57.676  53.360  55.267  1.00  0.00           O
ATOM   1350  N   ILE A  76      57.366  54.600  53.467  1.00  0.00           N
ATOM   1352  CA  ILE A  76      56.436  55.440  54.207  1.00  0.00           C
ATOM   1354  CB  ILE A  76      56.236  56.840  53.607  1.00  0.00           C
ATOM   1356  CG2 ILE A  76      55.526  56.750  52.247  1.00  0.00           C
ATOM   1360  CG1 ILE A  76      55.496  57.850  54.527  1.00  0.00           C
ATOM   1363  CD  ILE A  76      56.176  58.120  55.877  1.00  0.00           C
ATOM   1367  C   ILE A  76      55.116  54.750  54.537  1.00  0.00           C
ATOM   1368  O   ILE A  76      54.486  55.090  55.517  1.00  0.00           O
ATOM   1369  N   ILE A  77      54.636  53.700  53.807  1.00  0.00           N
ATOM   1371  CA  ILE A  77      53.476  52.920  54.257  1.00  0.00           C
ATOM   1373  CB  ILE A  77      52.836  52.050  53.167  1.00  0.00           C
ATOM   1375  CG2 ILE A  77      53.286  50.570  53.177  1.00  0.00           C
ATOM   1379  CG1 ILE A  77      51.296  52.100  53.247  1.00  0.00           C
ATOM   1382  CD  ILE A  77      50.686  53.430  52.797  1.00  0.00           C
ATOM   1386  C   ILE A  77      53.716  52.170  55.567  1.00  0.00           C
ATOM   1387  O   ILE A  77      52.896  52.220  56.477  1.00  0.00           O
ATOM   1388  N   PHE A  78      54.886  51.500  55.747  1.00  0.00           N
ATOM   1390  CA  PHE A  78      55.186  50.840  57.007  1.00  0.00           C
ATOM   1392  CB  PHE A  78      56.176  49.660  56.867  1.00  0.00           C
ATOM   1395  CG  PHE A  78      55.506  48.520  56.137  1.00  0.00           C
ATOM   1396  CD1 PHE A  78      55.606  48.430  54.747  1.00  0.00           C
ATOM   1398  CE1 PHE A  78      55.026  47.380  54.037  1.00  0.00           C
ATOM   1400  CZ  PHE A  78      54.356  46.370  54.737  1.00  0.00           C
ATOM   1402  CD2 PHE A  78      54.816  47.510  56.827  1.00  0.00           C
ATOM   1404  CE2 PHE A  78      54.266  46.420  56.127  1.00  0.00           C
ATOM   1406  C   PHE A  78      55.656  51.800  58.087  1.00  0.00           C
ATOM   1407  O   PHE A  78      55.436  51.590  59.277  1.00  0.00           O
ATOM   1408  N   LEU A  79      56.266  52.920  57.697  1.00  0.00           N
ATOM   1410  CA  LEU A  79      56.746  53.900  58.647  1.00  0.00           C
ATOM   1412  CB  LEU A  79      58.096  54.540  58.197  1.00  0.00           C
ATOM   1415  CG  LEU A  79      59.366  53.650  58.337  1.00  0.00           C
ATOM   1417  CD1 LEU A  79      59.876  53.610  59.787  1.00  0.00           C
ATOM   1421  CD2 LEU A  79      59.286  52.210  57.807  1.00  0.00           C
ATOM   1425  C   LEU A  79      55.676  54.970  58.877  1.00  0.00           C
ATOM   1426  O   LEU A  79      55.896  55.900  59.647  1.00  0.00           O
ATOM   1427  N   ALA A  80      54.466  54.830  58.277  1.00  0.00           N
ATOM   1429  CA  ALA A  80      53.256  55.570  58.637  1.00  0.00           C
ATOM   1431  CB  ALA A  80      52.566  56.180  57.397  1.00  0.00           C
ATOM   1435  C   ALA A  80      52.226  54.700  59.327  1.00  0.00           C
ATOM   1436  O   ALA A  80      51.536  55.150  60.237  1.00  0.00           O
ATOM   1437  N   VAL A  81      52.086  53.400  58.987  1.00  0.00           N
ATOM   1439  CA  VAL A  81      51.146  52.530  59.707  1.00  0.00           C
ATOM   1441  CB  VAL A  81      50.946  51.150  59.057  1.00  0.00           C
ATOM   1443  CG1 VAL A  81      52.146  50.210  59.287  1.00  0.00           C
ATOM   1447  CG2 VAL A  81      49.646  50.510  59.597  1.00  0.00           C
ATOM   1451  C   VAL A  81      51.486  52.410  61.187  1.00  0.00           C
ATOM   1452  O   VAL A  81      50.616  52.410  62.067  1.00  0.00           O
ATOM   1453  N   LEU A  82      52.806  52.390  61.507  1.00  0.00           N
ATOM   1455  CA  LEU A  82      53.326  52.500  62.847  1.00  0.00           C
ATOM   1457  CB  LEU A  82      54.876  52.390  62.847  1.00  0.00           C
ATOM   1460  CG  LEU A  82      55.466  50.960  62.937  1.00  0.00           C
ATOM   1462  CD1 LEU A  82      55.516  50.470  64.397  1.00  0.00           C
ATOM   1466  CD2 LEU A  82      54.746  49.910  62.077  1.00  0.00           C
ATOM   1470  C   LEU A  82      52.896  53.790  63.537  1.00  0.00           C
ATOM   1471  O   LEU A  82      52.456  53.760  64.677  1.00  0.00           O
ATOM   1472  N   THR A  83      52.966  54.960  62.837  1.00  0.00           N
ATOM   1474  CA  THR A  83      52.766  56.280  63.437  1.00  0.00           C
ATOM   1476  CB  THR A  83      53.066  57.500  62.537  1.00  0.00           C
ATOM   1478  OG1 THR A  83      52.166  57.650  61.447  1.00  0.00           O
ATOM   1480  CG2 THR A  83      54.466  57.370  61.967  1.00  0.00           C
ATOM   1484  C   THR A  83      51.396  56.440  64.017  1.00  0.00           C
ATOM   1485  O   THR A  83      51.256  56.910  65.147  1.00  0.00           O
ATOM   1486  N   TRP A  84      50.346  56.020  63.287  1.00  0.00           N
ATOM   1488  CA  TRP A  84      48.986  56.070  63.767  1.00  0.00           C
ATOM   1490  CB  TRP A  84      47.996  56.100  62.577  1.00  0.00           C
ATOM   1493  CG  TRP A  84      46.556  56.270  62.967  1.00  0.00           C
ATOM   1494  CD1 TRP A  84      45.886  57.440  63.217  1.00  0.00           C
ATOM   1496  NE1 TRP A  84      44.616  57.150  63.657  1.00  0.00           N
ATOM   1498  CE2 TRP A  84      44.436  55.810  63.707  1.00  0.00           C
ATOM   1499  CD2 TRP A  84      45.646  55.210  63.277  1.00  0.00           C
ATOM   1500  CE3 TRP A  84      45.746  53.830  63.217  1.00  0.00           C
ATOM   1502  CZ3 TRP A  84      44.626  53.090  63.547  1.00  0.00           C
ATOM   1504  CZ2 TRP A  84      43.326  55.050  64.077  1.00  0.00           C
ATOM   1506  CH2 TRP A  84      43.436  53.670  63.987  1.00  0.00           C
ATOM   1508  C   TRP A  84      48.616  55.050  64.857  1.00  0.00           C
ATOM   1509  O   TRP A  84      47.886  55.380  65.787  1.00  0.00           O
ATOM   1510  N   LYS A  85      49.106  53.780  64.797  1.00  0.00           N
ATOM   1512  CA  LYS A  85      48.896  52.820  65.897  1.00  0.00           C
ATOM   1514  CB  LYS A  85      49.366  51.390  65.517  1.00  0.00           C
ATOM   1517  CG  LYS A  85      49.546  50.350  66.667  1.00  0.00           C
ATOM   1520  CD  LYS A  85      48.256  49.950  67.417  1.00  0.00           C
ATOM   1523  CE  LYS A  85      47.436  48.840  66.737  1.00  0.00           C
ATOM   1526  NZ  LYS A  85      46.326  48.450  67.617  1.00  0.00           N
ATOM   1530  C   LYS A  85      49.506  53.240  67.217  1.00  0.00           C
ATOM   1531  O   LYS A  85      48.956  53.020  68.287  1.00  0.00           O
ATOM   1532  N   THR A  86      50.706  53.840  67.137  1.00  0.00           N
ATOM   1534  CA  THR A  86      51.606  54.030  68.257  1.00  0.00           C
ATOM   1536  CB  THR A  86      53.036  53.770  67.797  1.00  0.00           C
ATOM   1538  OG1 THR A  86      53.816  53.220  68.837  1.00  0.00           O
ATOM   1540  CG2 THR A  86      53.736  55.000  67.187  1.00  0.00           C
ATOM   1544  C   THR A  86      51.446  55.440  68.787  1.00  0.00           C
ATOM   1545  O   THR A  86      52.166  55.880  69.667  1.00  0.00           O
ATOM   1546  N   THR A  87      50.446  56.170  68.237  1.00  0.00           N
ATOM   1548  CA  THR A  87      50.166  57.590  68.457  1.00  0.00           C
ATOM   1550  CB  THR A  87      49.216  58.130  67.377  1.00  0.00           C
ATOM   1552  OG1 THR A  87      49.426  59.520  67.167  1.00  0.00           O
ATOM   1554  CG2 THR A  87      47.716  57.930  67.667  1.00  0.00           C
ATOM   1558  C   THR A  87      49.546  57.840  69.807  1.00  0.00           C
ATOM   1559  O   THR A  87      49.426  58.980  70.227  1.00  0.00           O
ATOM   1560  N   HIS A  88      49.156  56.760  70.507  1.00  0.00           N
ATOM   1562  CA  HIS A  88      48.566  56.790  71.827  1.00  0.00           C
ATOM   1564  CB  HIS A  88      47.206  56.050  71.877  1.00  0.00           C
ATOM   1567  ND1 HIS A  88      45.466  57.620  71.047  1.00  0.00           N
ATOM   1568  CG  HIS A  88      46.246  56.500  70.837  1.00  0.00           C
ATOM   1569  CE1 HIS A  88      44.716  57.720  69.967  1.00  0.00           C
ATOM   1571  NE2 HIS A  88      44.956  56.710  69.097  1.00  0.00           N
ATOM   1573  CD2 HIS A  88      45.926  55.910  69.657  1.00  0.00           C
ATOM   1575  C   HIS A  88      49.486  56.050  72.757  1.00  0.00           C
ATOM   1576  O   HIS A  88      50.426  55.380  72.307  1.00  0.00           O
ATOM   1577  N   ALA A  89      49.186  56.130  74.067  1.00  0.00           N
ATOM   1579  CA  ALA A  89      49.756  55.450  75.207  1.00  0.00           C
ATOM   1581  CB  ALA A  89      50.816  54.350  74.917  1.00  0.00           C
ATOM   1585  C   ALA A  89      50.306  56.450  76.197  1.00  0.00           C
ATOM   1586  O   ALA A  89      50.206  56.250  77.397  1.00  0.00           O
ATOM   1587  N   LEU A  90      50.856  57.590  75.747  1.00  0.00           N
ATOM   1589  CA  LEU A  90      51.126  58.710  76.637  1.00  0.00           C
ATOM   1591  CB  LEU A  90      52.436  59.380  76.167  1.00  0.00           C
ATOM   1594  CG  LEU A  90      53.026  60.440  77.117  1.00  0.00           C
ATOM   1596  CD1 LEU A  90      53.436  59.850  78.477  1.00  0.00           C
ATOM   1600  CD2 LEU A  90      54.266  61.080  76.467  1.00  0.00           C
ATOM   1604  C   LEU A  90      49.976  59.700  76.557  1.00  0.00           C
ATOM   1605  O   LEU A  90      49.796  60.550  77.427  1.00  0.00           O
ATOM   1606  N   GLU A  91      49.176  59.590  75.487  1.00  0.00           N
ATOM   1608  CA  GLU A  91      48.186  60.560  75.097  1.00  0.00           C
ATOM   1610  CB  GLU A  91      47.636  60.310  73.677  1.00  0.00           C
ATOM   1613  CG  GLU A  91      48.506  60.940  72.557  1.00  0.00           C
ATOM   1616  CD  GLU A  91      50.006  60.620  72.667  1.00  0.00           C
ATOM   1617  OE1 GLU A  91      50.326  59.470  73.057  1.00  0.00           O
ATOM   1618  OE2 GLU A  91      50.836  61.530  72.397  1.00  0.00           O
ATOM   1619  C   GLU A  91      47.066  60.780  76.087  1.00  0.00           C
ATOM   1620  O   GLU A  91      46.426  59.830  76.567  1.00  0.00           O
ATOM   1621  N   PRO A  92      46.786  62.040  76.397  1.00  0.00           N
ATOM   1622  CD  PRO A  92      47.146  63.200  75.567  1.00  0.00           C
ATOM   1625  CA  PRO A  92      45.776  62.410  77.357  1.00  0.00           C
ATOM   1627  CB  PRO A  92      45.856  63.940  77.367  1.00  0.00           C
ATOM   1630  CG  PRO A  92      46.096  64.250  75.907  1.00  0.00           C
ATOM   1633  C   PRO A  92      44.396  61.980  76.957  1.00  0.00           C
ATOM   1634  O   PRO A  92      44.106  61.710  75.797  1.00  0.00           O
ATOM   1635  N   SER A  93      43.496  62.020  77.927  1.00  0.00           N
ATOM   1637  CA  SER A  93      42.086  62.260  77.767  1.00  0.00           C
ATOM   1639  CB  SER A  93      41.336  61.890  76.427  1.00  0.00           C
ATOM   1642  OG  SER A  93      41.436  60.520  76.027  1.00  0.00           O
ATOM   1644  C   SER A  93      41.456  61.670  78.987  1.00  0.00           C
ATOM   1645  O   SER A  93      41.776  62.020  80.117  1.00  0.00           O
ATOM   1646  N   LYS A  94      40.556  60.720  78.777  1.00  0.00           N
ATOM   1648  CA  LYS A  94      39.966  59.890  79.777  1.00  0.00           C
ATOM   1650  CB  LYS A  94      38.536  59.470  79.307  1.00  0.00           C
ATOM   1653  CG  LYS A  94      38.376  59.210  77.797  1.00  0.00           C
ATOM   1656  CD  LYS A  94      39.276  58.110  77.207  1.00  0.00           C
ATOM   1659  CE  LYS A  94      39.336  58.120  75.667  1.00  0.00           C
ATOM   1662  NZ  LYS A  94      40.446  57.270  75.177  1.00  0.00           N
ATOM   1666  C   LYS A  94      40.706  58.670  80.317  1.00  0.00           C
ATOM   1667  O   LYS A  94      40.256  58.290  81.397  1.00  0.00           O
ATOM   1668  N   PRO A  95      41.736  57.970  79.767  1.00  0.00           N
ATOM   1669  CD  PRO A  95      42.686  58.470  78.757  1.00  0.00           C
ATOM   1672  CA  PRO A  95      42.056  56.590  80.127  1.00  0.00           C
ATOM   1674  CB  PRO A  95      43.406  56.320  79.457  1.00  0.00           C
ATOM   1677  CG  PRO A  95      43.406  57.230  78.237  1.00  0.00           C
ATOM   1680  C   PRO A  95      42.056  56.180  81.587  1.00  0.00           C
ATOM   1681  O   PRO A  95      42.756  56.780  82.397  1.00  0.00           O
ATOM   1682  N   LEU A  96      41.296  55.130  81.947  1.00  0.00           N
ATOM   1684  CA  LEU A  96      41.066  54.750  83.307  1.00  0.00           C
ATOM   1686  CB  LEU A  96      39.556  54.880  83.637  1.00  0.00           C
ATOM   1689  CG  LEU A  96      39.146  54.780  85.127  1.00  0.00           C
ATOM   1691  CD1 LEU A  96      37.716  55.300  85.327  1.00  0.00           C
ATOM   1695  CD2 LEU A  96      39.246  53.360  85.697  1.00  0.00           C
ATOM   1699  C   LEU A  96      41.566  53.330  83.487  1.00  0.00           C
ATOM   1700  O   LEU A  96      41.026  52.360  82.947  1.00  0.00           O
ATOM   1701  N   ALA A  97      42.636  53.170  84.277  1.00  0.00           N
ATOM   1703  CA  ALA A  97      43.056  51.880  84.757  1.00  0.00           C
ATOM   1705  CB  ALA A  97      44.216  51.320  83.937  1.00  0.00           C
ATOM   1709  C   ALA A  97      43.516  52.080  86.167  1.00  0.00           C
ATOM   1710  O   ALA A  97      44.446  52.850  86.387  1.00  0.00           O
ATOM   1711  N   HIS A  98      42.856  51.450  87.167  1.00  0.00           N
ATOM   1713  CA  HIS A  98      43.116  51.820  88.547  1.00  0.00           C
ATOM   1715  CB  HIS A  98      42.276  53.090  88.957  1.00  0.00           C
ATOM   1718  ND1 HIS A  98      40.166  51.950  89.727  1.00  0.00           N
ATOM   1719  CG  HIS A  98      40.756  53.010  89.077  1.00  0.00           C
ATOM   1720  CE1 HIS A  98      38.876  52.210  89.787  1.00  0.00           C
ATOM   1722  NE2 HIS A  98      38.596  53.390  89.197  1.00  0.00           N
ATOM   1724  CD2 HIS A  98      39.796  53.910  88.737  1.00  0.00           C
ATOM   1726  C   HIS A  98      43.016  50.660  89.547  1.00  0.00           C
ATOM   1727  O   HIS A  98      42.106  49.830  89.487  1.00  0.00           O
ATOM   1728  N   ASP A  99      43.996  50.540  90.487  1.00  0.00           N
ATOM   1730  CA  ASP A  99      43.986  49.490  91.507  1.00  0.00           C
ATOM   1732  CB  ASP A  99      45.376  48.800  91.597  1.00  0.00           C
ATOM   1735  CG  ASP A  99      45.926  48.250  90.307  1.00  0.00           C
ATOM   1736  OD1 ASP A  99      45.186  47.740  89.447  1.00  0.00           O
ATOM   1737  OD2 ASP A  99      47.196  48.210  90.207  1.00  0.00           O
ATOM   1738  C   ASP A  99      43.776  49.990  92.947  1.00  0.00           C
ATOM   1739  O   ASP A  99      43.626  49.210  93.887  1.00  0.00           O
ATOM   1740  N   GLU A 100      43.786  51.310  93.157  1.00  0.00           N
ATOM   1742  CA  GLU A 100      43.686  52.000  94.437  1.00  0.00           C
ATOM   1744  CB  GLU A 100      42.406  51.640  95.247  1.00  0.00           C
ATOM   1747  CG  GLU A 100      41.776  52.840  96.037  1.00  0.00           C
ATOM   1750  CD  GLU A 100      40.936  53.840  95.217  1.00  0.00           C
ATOM   1751  OE1 GLU A 100      41.026  53.820  93.957  1.00  0.00           O
ATOM   1752  OE2 GLU A 100      40.086  54.560  95.797  1.00  0.00           O
ATOM   1753  C   GLU A 100      45.026  51.840  95.147  1.00  0.00           C
ATOM   1754  O   GLU A 100      45.136  51.580  96.357  1.00  0.00           O
ATOM   1755  N   LYS A 101      46.076  52.030  94.337  1.00  0.00           N
ATOM   1757  CA  LYS A 101      47.486  52.170  94.647  1.00  0.00           C
ATOM   1759  CB  LYS A 101      48.246  50.870  94.297  1.00  0.00           C
ATOM   1762  CG  LYS A 101      47.826  49.670  95.147  1.00  0.00           C
ATOM   1765  CD  LYS A 101      48.506  48.360  94.707  1.00  0.00           C
ATOM   1768  CE  LYS A 101      48.176  47.990  93.257  1.00  0.00           C
ATOM   1771  NZ  LYS A 101      48.866  46.770  92.797  1.00  0.00           N
ATOM   1775  C   LYS A 101      48.236  53.270  93.887  1.00  0.00           C
ATOM   1776  O   LYS A 101      49.306  53.620  94.397  1.00  0.00           O
ATOM   1777  N   PRO A 102      47.846  53.800  92.717  1.00  0.00           N
ATOM   1778  CD  PRO A 102      47.056  53.100  91.707  1.00  0.00           C
ATOM   1781  CA  PRO A 102      48.426  55.010  92.167  1.00  0.00           C
ATOM   1783  CB  PRO A 102      47.656  55.210  90.867  1.00  0.00           C
ATOM   1786  CG  PRO A 102      47.456  53.780  90.407  1.00  0.00           C
ATOM   1789  C   PRO A 102      48.406  56.240  93.057  1.00  0.00           C
ATOM   1790  O   PRO A 102      47.566  56.370  93.937  1.00  0.00           O
ATOM   1791  N   ILE A 103      49.346  57.150  92.827  1.00  0.00           N
ATOM   1793  CA  ILE A 103      49.396  58.410  93.547  1.00  0.00           C
ATOM   1795  CB  ILE A 103      50.676  58.590  94.357  1.00  0.00           C
ATOM   1797  CG2 ILE A 103      50.706  59.970  95.047  1.00  0.00           C
ATOM   1801  CG1 ILE A 103      50.856  57.450  95.387  1.00  0.00           C
ATOM   1804  CD  ILE A 103      52.336  57.220  95.737  1.00  0.00           C
ATOM   1808  C   ILE A 103      49.236  59.500  92.517  1.00  0.00           C
ATOM   1809  O   ILE A 103      49.786  59.430  91.417  1.00  0.00           O
ATOM   1810  N   THR A 104      48.456  60.540  92.857  1.00  0.00           N
ATOM   1812  CA  THR A 104      48.246  61.660  91.957  1.00  0.00           C
ATOM   1814  CB  THR A 104      46.776  62.090  91.917  1.00  0.00           C
ATOM   1816  OG1 THR A 104      45.976  61.060  91.337  1.00  0.00           O
ATOM   1818  CG2 THR A 104      46.536  63.310  91.017  1.00  0.00           C
ATOM   1822  C   THR A 104      49.156  62.790  92.387  1.00  0.00           C
ATOM   1823  O   THR A 104      49.036  63.310  93.487  1.00  0.00           O
ATOM   1824  N   ILE A 105      50.116  63.200  91.537  1.00  0.00           N
ATOM   1826  CA  ILE A 105      50.996  64.330  91.877  1.00  0.00           C
ATOM   1828  CB  ILE A 105      52.486  64.050  91.687  1.00  0.00           C
ATOM   1830  CG2 ILE A 105      53.286  65.300  92.107  1.00  0.00           C
ATOM   1834  CG1 ILE A 105      52.946  62.830  92.507  1.00  0.00           C
ATOM   1837  CD  ILE A 105      52.796  61.490  91.777  1.00  0.00           C
ATOM   1841  C   ILE A 105      50.646  65.510  90.997  1.00  0.00           C
ATOM   1842  O   ILE A 105      50.896  65.500  89.787  1.00  0.00           O
ATOM   1843  N   GLU A 106      50.066  66.580  91.557  1.00  0.00           N
ATOM   1845  CA  GLU A 106      49.836  67.770  90.777  1.00  0.00           C
ATOM   1847  CB  GLU A 106      48.556  68.540  91.157  1.00  0.00           C
ATOM   1850  CG  GLU A 106      47.286  67.670  91.147  1.00  0.00           C
ATOM   1853  CD  GLU A 106      46.556  67.540  92.487  1.00  0.00           C
ATOM   1854  OE1 GLU A 106      47.176  67.190  93.497  1.00  0.00           O
ATOM   1855  OE2 GLU A 106      45.306  67.730  92.447  1.00  0.00           O
ATOM   1856  C   GLU A 106      51.056  68.680  90.787  1.00  0.00           C
ATOM   1857  O   GLU A 106      51.666  68.970  91.827  1.00  0.00           O
ATOM   1858  N   VAL A 107      51.486  69.100  89.587  1.00  0.00           N
ATOM   1860  CA  VAL A 107      52.676  69.880  89.367  1.00  0.00           C
ATOM   1862  CB  VAL A 107      53.336  69.590  88.037  1.00  0.00           C
ATOM   1864  CG1 VAL A 107      54.486  70.570  87.697  1.00  0.00           C
ATOM   1868  CG2 VAL A 107      53.856  68.140  88.017  1.00  0.00           C
ATOM   1872  C   VAL A 107      52.316  71.340  89.407  1.00  0.00           C
ATOM   1873  O   VAL A 107      51.336  71.800  88.807  1.00  0.00           O
ATOM   1874  N   VAL A 108      53.136  72.110  90.107  1.00  0.00           N
ATOM   1876  CA  VAL A 108      52.946  73.500  90.317  1.00  0.00           C
ATOM   1878  CB  VAL A 108      52.516  73.750  91.747  1.00  0.00           C
ATOM   1880  CG1 VAL A 108      52.026  75.200  91.857  1.00  0.00           C
ATOM   1884  CG2 VAL A 108      51.406  72.780  92.187  1.00  0.00           C
ATOM   1888  C   VAL A 108      54.286  74.160  90.027  1.00  0.00           C
ATOM   1889  O   VAL A 108      55.056  74.530  90.907  1.00  0.00           O
ATOM   1890  N   SER A 109      54.646  74.290  88.747  1.00  0.00           N
ATOM   1892  CA  SER A 109      55.906  74.950  88.387  1.00  0.00           C
ATOM   1894  CB  SER A 109      56.356  74.460  86.987  1.00  0.00           C
ATOM   1897  OG  SER A 109      57.726  74.760  86.727  1.00  0.00           O
ATOM   1899  C   SER A 109      55.736  76.470  88.507  1.00  0.00           C
ATOM   1900  O   SER A 109      54.806  77.030  87.907  1.00  0.00           O
ATOM   1901  N   MET A 110      56.566  77.150  89.327  1.00  0.00           N
ATOM   1903  CA  MET A 110      56.566  78.610  89.477  1.00  0.00           C
ATOM   1905  CB  MET A 110      56.036  79.170  90.847  1.00  0.00           C
ATOM   1908  CG  MET A 110      54.736  78.540  91.387  1.00  0.00           C
ATOM   1911  SD  MET A 110      54.986  77.160  92.537  1.00  0.00           S
ATOM   1912  CE  MET A 110      55.686  77.990  93.987  1.00  0.00           C
ATOM   1916  C   MET A 110      58.006  79.100  89.397  1.00  0.00           C
ATOM   1917  O   MET A 110      58.916  78.440  89.917  1.00  0.00           O
ATOM   1918  N   ASP A 111      58.236  80.290  88.787  1.00  0.00           N
ATOM   1920  CA  ASP A 111      59.556  80.870  88.627  1.00  0.00           C
ATOM   1922  CB  ASP A 111      60.146  81.360  89.987  1.00  0.00           C
ATOM   1925  CG  ASP A 111      59.116  82.160  90.757  1.00  0.00           C
ATOM   1926  OD1 ASP A 111      58.956  81.840  91.967  1.00  0.00           O
ATOM   1927  OD2 ASP A 111      58.546  83.110  90.167  1.00  0.00           O
ATOM   1928  C   ASP A 111      60.546  79.970  87.887  1.00  0.00           C
ATOM   1929  O   ASP A 111      60.446  79.740  86.677  1.00  0.00           O
ATOM   1930  N   TRP A 112      61.556  79.480  88.637  1.00  0.00           N
ATOM   1932  CA  TRP A 112      62.626  78.640  88.177  1.00  0.00           C
ATOM   1934  CB  TRP A 112      63.926  79.460  88.027  1.00  0.00           C
ATOM   1937  CG  TRP A 112      63.676  80.670  87.177  1.00  0.00           C
ATOM   1938  CD1 TRP A 112      63.266  80.620  85.877  1.00  0.00           C
ATOM   1940  NE1 TRP A 112      62.926  81.880  85.447  1.00  0.00           N
ATOM   1942  CE2 TRP A 112      63.136  82.770  86.457  1.00  0.00           C
ATOM   1943  CD2 TRP A 112      63.556  82.040  87.587  1.00  0.00           C
ATOM   1944  CE3 TRP A 112      63.736  82.710  88.807  1.00  0.00           C
ATOM   1946  CZ3 TRP A 112      63.586  84.090  88.847  1.00  0.00           C
ATOM   1948  CZ2 TRP A 112      62.946  84.140  86.497  1.00  0.00           C
ATOM   1950  CH2 TRP A 112      63.206  84.800  87.707  1.00  0.00           C
ATOM   1952  C   TRP A 112      62.756  77.520  89.187  1.00  0.00           C
ATOM   1953  O   TRP A 112      63.826  77.250  89.747  1.00  0.00           O
ATOM   1954  N   LYS A 113      61.616  76.870  89.457  1.00  0.00           N
ATOM   1956  CA  LYS A 113      61.456  75.950  90.547  1.00  0.00           C
ATOM   1958  CB  LYS A 113      61.336  76.730  91.897  1.00  0.00           C
ATOM   1961  CG  LYS A 113      60.066  76.570  92.777  1.00  0.00           C
ATOM   1964  CD  LYS A 113      59.906  77.720  93.807  1.00  0.00           C
ATOM   1967  CE  LYS A 113      59.626  79.090  93.157  1.00  0.00           C
ATOM   1970  NZ  LYS A 113      60.246  80.250  93.847  1.00  0.00           N
ATOM   1974  C   LYS A 113      60.256  75.060  90.257  1.00  0.00           C
ATOM   1975  O   LYS A 113      59.346  75.380  89.497  1.00  0.00           O
ATOM   1976  N   TRP A 114      60.236  73.880  90.887  1.00  0.00           N
ATOM   1978  CA  TRP A 114      59.156  72.940  90.687  1.00  0.00           C
ATOM   1980  CB  TRP A 114      59.736  71.620  90.127  1.00  0.00           C
ATOM   1983  CG  TRP A 114      60.156  71.750  88.697  1.00  0.00           C
ATOM   1984  CD1 TRP A 114      61.276  72.370  88.207  1.00  0.00           C
ATOM   1986  NE1 TRP A 114      61.166  72.480  86.847  1.00  0.00           N
ATOM   1988  CE2 TRP A 114      60.006  71.920  86.427  1.00  0.00           C
ATOM   1989  CD2 TRP A 114      59.346  71.410  87.567  1.00  0.00           C
ATOM   1990  CE3 TRP A 114      58.126  70.750  87.407  1.00  0.00           C
ATOM   1992  CZ3 TRP A 114      57.586  70.650  86.137  1.00  0.00           C
ATOM   1994  CZ2 TRP A 114      59.446  71.860  85.157  1.00  0.00           C
ATOM   1996  CH2 TRP A 114      58.206  71.230  85.037  1.00  0.00           C
ATOM   1998  C   TRP A 114      58.486  72.660  92.007  1.00  0.00           C
ATOM   1999  O   TRP A 114      59.016  71.880  92.787  1.00  0.00           O
ATOM   2000  N   PHE A 115      57.306  73.250  92.287  1.00  0.00           N
ATOM   2002  CA  PHE A 115      56.516  72.910  93.447  1.00  0.00           C
ATOM   2004  CB  PHE A 115      55.756  74.140  94.037  1.00  0.00           C
ATOM   2007  CG  PHE A 115      54.896  73.890  95.257  1.00  0.00           C
ATOM   2008  CD1 PHE A 115      55.496  73.700  96.507  1.00  0.00           C
ATOM   2010  CE1 PHE A 115      54.716  73.600  97.667  1.00  0.00           C
ATOM   2012  CZ  PHE A 115      53.326  73.590  97.577  1.00  0.00           C
ATOM   2014  CD2 PHE A 115      53.486  73.940  95.197  1.00  0.00           C
ATOM   2016  CE2 PHE A 115      52.706  73.750  96.337  1.00  0.00           C
ATOM   2018  C   PHE A 115      55.576  71.780  93.077  1.00  0.00           C
ATOM   2019  O   PHE A 115      55.226  71.570  91.907  1.00  0.00           O
ATOM   2020  N   PHE A 116      55.176  70.990  94.067  1.00  0.00           N
ATOM   2022  CA  PHE A 116      54.296  69.870  93.847  1.00  0.00           C
ATOM   2024  CB  PHE A 116      55.026  68.520  93.677  1.00  0.00           C
ATOM   2027  CG  PHE A 116      56.076  68.550  92.597  1.00  0.00           C
ATOM   2028  CD1 PHE A 116      55.786  68.030  91.327  1.00  0.00           C
ATOM   2030  CE1 PHE A 116      56.806  67.890  90.367  1.00  0.00           C
ATOM   2032  CZ  PHE A 116      58.116  68.280  90.667  1.00  0.00           C
ATOM   2034  CD2 PHE A 116      57.386  68.970  92.877  1.00  0.00           C
ATOM   2036  CE2 PHE A 116      58.406  68.820  91.927  1.00  0.00           C
ATOM   2038  C   PHE A 116      53.446  69.760  95.087  1.00  0.00           C
ATOM   2039  O   PHE A 116      53.916  70.010  96.197  1.00  0.00           O
ATOM   2040  N   ILE A 117      52.196  69.360  94.897  1.00  0.00           N
ATOM   2042  CA  ILE A 117      51.236  69.100  95.937  1.00  0.00           C
ATOM   2044  CB  ILE A 117      49.996  69.990  95.757  1.00  0.00           C
ATOM   2046  CG2 ILE A 117      49.286  69.650  94.447  1.00  0.00           C
ATOM   2050  CG1 ILE A 117      49.016  69.920  96.947  1.00  0.00           C
ATOM   2053  CD  ILE A 117      47.736  70.710  96.677  1.00  0.00           C
ATOM   2057  C   ILE A 117      50.906  67.630  95.827  1.00  0.00           C
ATOM   2058  O   ILE A 117      51.006  67.020  94.757  1.00  0.00           O
ATOM   2059  N   TYR A 118      50.526  67.020  96.947  1.00  0.00           N
ATOM   2061  CA  TYR A 118      49.936  65.710  96.967  1.00  0.00           C
ATOM   2063  CB  TYR A 118      50.676  64.810  97.967  1.00  0.00           C
ATOM   2066  CG  TYR A 118      51.946  64.340  97.347  1.00  0.00           C
ATOM   2067  CD1 TYR A 118      51.956  63.120  96.647  1.00  0.00           C
ATOM   2069  CE1 TYR A 118      53.116  62.670  96.027  1.00  0.00           C
ATOM   2071  CZ  TYR A 118      54.276  63.440  96.057  1.00  0.00           C
ATOM   2072  OH  TYR A 118      55.416  62.980  95.357  1.00  0.00           O
ATOM   2074  CD2 TYR A 118      53.136  65.090  97.417  1.00  0.00           C
ATOM   2076  CE2 TYR A 118      54.286  64.650  96.757  1.00  0.00           C
ATOM   2078  C   TYR A 118      48.516  65.880  97.457  1.00  0.00           C
ATOM   2079  O   TYR A 118      48.356  66.690  98.367  1.00  0.00           O
ATOM   2080  N   PRO A 119      47.476  65.210  96.997  1.00  0.00           N
ATOM   2081  CD  PRO A 119      47.536  64.440  95.757  1.00  0.00           C
ATOM   2084  CA  PRO A 119      46.126  65.670  97.267  1.00  0.00           C
ATOM   2086  CB  PRO A 119      45.336  65.340  95.987  1.00  0.00           C
ATOM   2089  CG  PRO A 119      46.086  64.160  95.367  1.00  0.00           C
ATOM   2092  C   PRO A 119      45.626  64.880  98.447  1.00  0.00           C
ATOM   2093  O   PRO A 119      44.806  65.400  99.207  1.00  0.00           O
ATOM   2094  N   GLU A 120      46.116  63.650  98.647  1.00  0.00           N
ATOM   2096  CA  GLU A 120      45.756  62.780  99.737  1.00  0.00           C
ATOM   2098  CB  GLU A 120      45.486  61.360  99.197  1.00  0.00           C
ATOM   2101  CG  GLU A 120      46.626  60.700  98.367  1.00  0.00           C
ATOM   2104  CD  GLU A 120      46.426  60.760  96.857  1.00  0.00           C
ATOM   2105  OE1 GLU A 120      45.296  60.500  96.387  1.00  0.00           O
ATOM   2106  OE2 GLU A 120      47.426  61.060  96.137  1.00  0.00           O
ATOM   2107  C   GLU A 120      46.786  62.680 100.837  1.00  0.00           C
ATOM   2108  O   GLU A 120      46.476  62.130 101.887  1.00  0.00           O
ATOM   2109  N   GLN A 121      48.016  63.190 100.687  1.00  0.00           N
ATOM   2111  CA  GLN A 121      49.086  62.900 101.627  1.00  0.00           C
ATOM   2113  CB  GLN A 121      50.426  62.750 100.857  1.00  0.00           C
ATOM   2116  CG  GLN A 121      50.526  61.610  99.817  1.00  0.00           C
ATOM   2119  CD  GLN A 121      50.156  60.240 100.397  1.00  0.00           C
ATOM   2120  OE1 GLN A 121      49.416  59.460  99.797  1.00  0.00           O
ATOM   2121  NE2 GLN A 121      50.706  59.920 101.587  1.00  0.00           N
ATOM   2124  C   GLN A 121      49.316  63.950 102.707  1.00  0.00           C
ATOM   2125  O   GLN A 121      49.906  63.670 103.747  1.00  0.00           O
ATOM   2126  N   GLY A 122      48.896  65.210 102.507  1.00  0.00           N
ATOM   2128  CA  GLY A 122      49.186  66.300 103.417  1.00  0.00           C
ATOM   2131  C   GLY A 122      50.616  66.780 103.487  1.00  0.00           C
ATOM   2132  O   GLY A 122      51.116  67.050 104.577  1.00  0.00           O
ATOM   2133  N   ILE A 123      51.306  66.910 102.337  1.00  0.00           N
ATOM   2135  CA  ILE A 123      52.626  67.540 102.267  1.00  0.00           C
ATOM   2137  CB  ILE A 123      53.896  66.680 102.457  1.00  0.00           C
ATOM   2139  CG2 ILE A 123      53.846  66.030 103.837  1.00  0.00           C
ATOM   2143  CG1 ILE A 123      54.256  65.650 101.347  1.00  0.00           C
ATOM   2146  CD  ILE A 123      53.186  64.600 101.057  1.00  0.00           C
ATOM   2150  C   ILE A 123      52.766  68.220 100.927  1.00  0.00           C
ATOM   2151  O   ILE A 123      51.986  68.010  99.997  1.00  0.00           O
ATOM   2152  N   ALA A 124      53.816  69.040 100.817  1.00  0.00           N
ATOM   2154  CA  ALA A 124      54.306  69.550  99.567  1.00  0.00           C
ATOM   2156  CB  ALA A 124      53.836  70.980  99.307  1.00  0.00           C
ATOM   2160  C   ALA A 124      55.806  69.560  99.567  1.00  0.00           C
ATOM   2161  O   ALA A 124      56.446  69.390 100.607  1.00  0.00           O
ATOM   2162  N   THR A 125      56.396  69.740  98.377  1.00  0.00           N
ATOM   2164  CA  THR A 125      57.816  69.600  98.117  1.00  0.00           C
ATOM   2166  CB  THR A 125      58.226  68.170  97.717  1.00  0.00           C
ATOM   2168  OG1 THR A 125      59.596  68.080  97.327  1.00  0.00           O
ATOM   2170  CG2 THR A 125      57.396  67.670  96.537  1.00  0.00           C
ATOM   2174  C   THR A 125      58.166  70.580  97.017  1.00  0.00           C
ATOM   2175  O   THR A 125      57.316  70.950  96.217  1.00  0.00           O
ATOM   2176  N   VAL A 126      59.436  71.030  96.947  1.00  0.00           N
ATOM   2178  CA  VAL A 126      59.966  71.660  95.747  1.00  0.00           C
ATOM   2180  CB  VAL A 126      60.346  73.140  95.887  1.00  0.00           C
ATOM   2182  CG1 VAL A 126      59.136  73.970  96.307  1.00  0.00           C
ATOM   2186  CG2 VAL A 126      61.486  73.330  96.897  1.00  0.00           C
ATOM   2190  C   VAL A 126      61.166  70.900  95.227  1.00  0.00           C
ATOM   2191  O   VAL A 126      62.046  70.480  95.977  1.00  0.00           O
ATOM   2192  N   ASN A 127      61.266  70.730  93.897  1.00  0.00           N
ATOM   2194  CA  ASN A 127      62.486  70.350  93.207  1.00  0.00           C
ATOM   2196  CB  ASN A 127      63.656  71.350  93.437  1.00  0.00           C
ATOM   2199  CG  ASN A 127      63.186  72.710  92.957  1.00  0.00           C
ATOM   2200  OD1 ASN A 127      62.936  72.900  91.757  1.00  0.00           O
ATOM   2201  ND2 ASN A 127      63.026  73.680  93.877  1.00  0.00           N
ATOM   2204  C   ASN A 127      62.896  68.900  93.427  1.00  0.00           C
ATOM   2205  O   ASN A 127      64.066  68.550  93.277  1.00  0.00           O
ATOM   2206  N   GLU A 128      61.906  68.030  93.697  1.00  0.00           N
ATOM   2208  CA  GLU A 128      62.106  66.660  94.077  1.00  0.00           C
ATOM   2210  CB  GLU A 128      62.886  66.530  95.417  1.00  0.00           C
ATOM   2213  CG  GLU A 128      63.156  65.060  95.767  1.00  0.00           C
ATOM   2216  CD  GLU A 128      63.906  64.680  97.047  1.00  0.00           C
ATOM   2217  OE1 GLU A 128      65.116  65.000  97.187  1.00  0.00           O
ATOM   2218  OE2 GLU A 128      63.316  63.920  97.857  1.00  0.00           O
ATOM   2219  C   GLU A 128      60.726  66.000  94.227  1.00  0.00           C
ATOM   2220  O   GLU A 128      59.916  66.440  95.047  1.00  0.00           O
ATOM   2221  N   ILE A 129      60.416  64.940  93.447  1.00  0.00           N
ATOM   2223  CA  ILE A 129      59.226  64.100  93.647  1.00  0.00           C
ATOM   2225  CB  ILE A 129      58.076  64.240  92.627  1.00  0.00           C
ATOM   2227  CG2 ILE A 129      57.236  65.450  93.077  1.00  0.00           C
ATOM   2231  CG1 ILE A 129      58.546  64.360  91.157  1.00  0.00           C
ATOM   2234  CD  ILE A 129      57.406  64.210  90.137  1.00  0.00           C
ATOM   2238  C   ILE A 129      59.586  62.640  93.737  1.00  0.00           C
ATOM   2239  O   ILE A 129      60.156  62.050  92.817  1.00  0.00           O
ATOM   2240  N   ALA A 130      59.256  62.000  94.867  1.00  0.00           N
ATOM   2242  CA  ALA A 130      59.416  60.580  95.037  1.00  0.00           C
ATOM   2244  CB  ALA A 130      59.676  60.210  96.507  1.00  0.00           C
ATOM   2248  C   ALA A 130      58.206  59.800  94.567  1.00  0.00           C
ATOM   2249  O   ALA A 130      57.076  60.270  94.607  1.00  0.00           O
ATOM   2250  N   PHE A 131      58.446  58.550  94.147  1.00  0.00           N
ATOM   2252  CA  PHE A 131      57.366  57.620  93.927  1.00  0.00           C
ATOM   2254  CB  PHE A 131      56.526  57.930  92.637  1.00  0.00           C
ATOM   2257  CG  PHE A 131      57.406  58.490  91.557  1.00  0.00           C
ATOM   2258  CD1 PHE A 131      58.316  57.640  90.907  1.00  0.00           C
ATOM   2260  CE1 PHE A 131      59.226  58.140  89.987  1.00  0.00           C
ATOM   2262  CZ  PHE A 131      59.206  59.500  89.657  1.00  0.00           C
ATOM   2264  CD2 PHE A 131      57.386  59.850  91.207  1.00  0.00           C
ATOM   2266  CE2 PHE A 131      58.276  60.360  90.257  1.00  0.00           C
ATOM   2268  C   PHE A 131      57.856  56.170  94.017  1.00  0.00           C
ATOM   2269  O   PHE A 131      59.016  55.880  93.697  1.00  0.00           O
ATOM   2270  N   PRO A 132      57.026  55.220  94.477  1.00  0.00           N
ATOM   2271  CD  PRO A 132      55.666  55.480  94.927  1.00  0.00           C
ATOM   2274  CA  PRO A 132      57.326  53.780  94.457  1.00  0.00           C
ATOM   2276  CB  PRO A 132      56.066  53.110  95.017  1.00  0.00           C
ATOM   2279  CG  PRO A 132      55.266  54.220  95.697  1.00  0.00           C
ATOM   2282  C   PRO A 132      57.646  53.200  93.087  1.00  0.00           C
ATOM   2283  O   PRO A 132      57.106  53.680  92.087  1.00  0.00           O
ATOM   2284  N   ALA A 133      58.496  52.160  93.007  1.00  0.00           N
ATOM   2286  CA  ALA A 133      58.676  51.380  91.797  1.00  0.00           C
ATOM   2288  CB  ALA A 133      59.956  50.540  91.897  1.00  0.00           C
ATOM   2292  C   ALA A 133      57.466  50.500  91.397  1.00  0.00           C
ATOM   2293  O   ALA A 133      56.706  50.000  92.227  1.00  0.00           O
ATOM   2294  N   ASN A 134      57.296  50.320  90.067  1.00  0.00           N
ATOM   2296  CA  ASN A 134      56.216  49.650  89.337  1.00  0.00           C
ATOM   2298  CB  ASN A 134      56.526  48.170  88.967  1.00  0.00           C
ATOM   2301  CG  ASN A 134      56.826  47.280  90.167  1.00  0.00           C
ATOM   2302  OD1 ASN A 134      57.986  47.100  90.527  1.00  0.00           O
ATOM   2303  ND2 ASN A 134      55.766  46.660  90.737  1.00  0.00           N
ATOM   2306  C   ASN A 134      54.776  49.980  89.737  1.00  0.00           C
ATOM   2307  O   ASN A 134      53.906  49.130  89.937  1.00  0.00           O
ATOM   2308  N   THR A 135      54.486  51.300  89.817  1.00  0.00           N
ATOM   2310  CA  THR A 135      53.176  51.850  90.107  1.00  0.00           C
ATOM   2312  CB  THR A 135      53.136  52.490  91.497  1.00  0.00           C
ATOM   2314  OG1 THR A 135      51.816  52.690  91.987  1.00  0.00           O
ATOM   2316  CG2 THR A 135      53.846  53.850  91.587  1.00  0.00           C
ATOM   2320  C   THR A 135      52.876  52.880  89.037  1.00  0.00           C
ATOM   2321  O   THR A 135      53.826  53.530  88.587  1.00  0.00           O
ATOM   2322  N   PRO A 136      51.646  53.080  88.577  1.00  0.00           N
ATOM   2323  CD  PRO A 136      50.606  52.060  88.527  1.00  0.00           C
ATOM   2326  CA  PRO A 136      51.246  54.310  87.907  1.00  0.00           C
ATOM   2328  CB  PRO A 136      49.776  54.110  87.547  1.00  0.00           C
ATOM   2331  CG  PRO A 136      49.586  52.590  87.507  1.00  0.00           C
ATOM   2334  C   PRO A 136      51.506  55.590  88.707  1.00  0.00           C
ATOM   2335  O   PRO A 136      51.156  55.670  89.887  1.00  0.00           O
ATOM   2336  N   VAL A 137      52.096  56.580  88.037  1.00  0.00           N
ATOM   2338  CA  VAL A 137      52.336  57.910  88.527  1.00  0.00           C
ATOM   2340  CB  VAL A 137      53.786  58.340  88.297  1.00  0.00           C
ATOM   2342  CG1 VAL A 137      54.056  59.680  89.007  1.00  0.00           C
ATOM   2346  CG2 VAL A 137      54.756  57.260  88.817  1.00  0.00           C
ATOM   2350  C   VAL A 137      51.406  58.780  87.727  1.00  0.00           C
ATOM   2351  O   VAL A 137      51.466  58.800  86.497  1.00  0.00           O
ATOM   2352  N   TYR A 138      50.486  59.490  88.387  1.00  0.00           N
ATOM   2354  CA  TYR A 138      49.516  60.320  87.697  1.00  0.00           C
ATOM   2356  CB  TYR A 138      48.086  60.230  88.297  1.00  0.00           C
ATOM   2359  CG  TYR A 138      47.286  59.010  87.887  1.00  0.00           C
ATOM   2360  CD1 TYR A 138      47.846  57.720  87.767  1.00  0.00           C
ATOM   2362  CE1 TYR A 138      47.026  56.620  87.447  1.00  0.00           C
ATOM   2364  CZ  TYR A 138      45.666  56.790  87.257  1.00  0.00           C
ATOM   2365  OH  TYR A 138      44.866  55.680  86.967  1.00  0.00           O
ATOM   2367  CD2 TYR A 138      45.906  59.150  87.677  1.00  0.00           C
ATOM   2369  CE2 TYR A 138      45.096  58.060  87.367  1.00  0.00           C
ATOM   2371  C   TYR A 138      50.006  61.760  87.717  1.00  0.00           C
ATOM   2372  O   TYR A 138      50.486  62.240  88.747  1.00  0.00           O
ATOM   2373  N   PHE A 139      49.886  62.470  86.577  1.00  0.00           N
ATOM   2375  CA  PHE A 139      50.286  63.860  86.467  1.00  0.00           C
ATOM   2377  CB  PHE A 139      51.456  64.070  85.487  1.00  0.00           C
ATOM   2380  CG  PHE A 139      52.616  63.180  85.857  1.00  0.00           C
ATOM   2381  CD1 PHE A 139      53.416  63.440  86.987  1.00  0.00           C
ATOM   2383  CE1 PHE A 139      54.516  62.620  87.287  1.00  0.00           C
ATOM   2385  CZ  PHE A 139      54.856  61.560  86.437  1.00  0.00           C
ATOM   2387  CD2 PHE A 139      52.936  62.090  85.047  1.00  0.00           C
ATOM   2389  CE2 PHE A 139      54.056  61.290  85.317  1.00  0.00           C
ATOM   2391  C   PHE A 139      49.116  64.760  86.087  1.00  0.00           C
ATOM   2392  O   PHE A 139      48.276  64.450  85.237  1.00  0.00           O
ATOM   2393  N   LYS A 140      49.026  65.900  86.777  1.00  0.00           N
ATOM   2395  CA  LYS A 140      48.116  66.990  86.577  1.00  0.00           C
ATOM   2397  CB  LYS A 140      47.156  67.180  87.797  1.00  0.00           C
ATOM   2400  CG  LYS A 140      46.236  66.010  88.187  1.00  0.00           C
ATOM   2403  CD  LYS A 140      44.746  66.330  88.037  1.00  0.00           C
ATOM   2406  CE  LYS A 140      44.116  67.350  89.007  1.00  0.00           C
ATOM   2409  NZ  LYS A 140      43.936  66.830  90.387  1.00  0.00           N
ATOM   2413  C   LYS A 140      49.046  68.170  86.577  1.00  0.00           C
ATOM   2414  O   LYS A 140      49.636  68.470  87.607  1.00  0.00           O
ATOM   2415  N   VAL A 141      49.256  68.880  85.457  1.00  0.00           N
ATOM   2417  CA  VAL A 141      50.186  69.990  85.507  1.00  0.00           C
ATOM   2419  CB  VAL A 141      51.546  69.730  84.837  1.00  0.00           C
ATOM   2421  CG1 VAL A 141      51.986  68.260  85.077  1.00  0.00           C
ATOM   2425  CG2 VAL A 141      51.506  69.970  83.337  1.00  0.00           C
ATOM   2429  C   VAL A 141      49.476  71.210  84.987  1.00  0.00           C
ATOM   2430  O   VAL A 141      48.446  71.130  84.317  1.00  0.00           O
ATOM   2431  N   THR A 142      49.986  72.390  85.347  1.00  0.00           N
ATOM   2433  CA  THR A 142      49.446  73.680  85.017  1.00  0.00           C
ATOM   2435  CB  THR A 142      48.236  74.070  85.867  1.00  0.00           C
ATOM   2437  OG1 THR A 142      47.546  75.190  85.307  1.00  0.00           O
ATOM   2439  CG2 THR A 142      48.576  74.340  87.337  1.00  0.00           C
ATOM   2443  C   THR A 142      50.636  74.570  85.267  1.00  0.00           C
ATOM   2444  O   THR A 142      51.656  74.090  85.757  1.00  0.00           O
ATOM   2445  N   SER A 143      50.576  75.880  84.967  1.00  0.00           N
ATOM   2447  CA  SER A 143      51.666  76.790  85.347  1.00  0.00           C
ATOM   2449  CB  SER A 143      52.536  77.310  84.167  1.00  0.00           C
ATOM   2452  OG  SER A 143      53.646  78.080  84.647  1.00  0.00           O
ATOM   2454  C   SER A 143      51.116  77.960  86.127  1.00  0.00           C
ATOM   2455  O   SER A 143      49.946  78.310  86.007  1.00  0.00           O
ATOM   2456  N   ASN A 144      51.996  78.580  86.947  1.00  0.00           N
ATOM   2458  CA  ASN A 144      51.716  79.810  87.667  1.00  0.00           C
ATOM   2460  CB  ASN A 144      52.436  79.780  89.047  1.00  0.00           C
ATOM   2463  CG  ASN A 144      52.256  81.040  89.907  1.00  0.00           C
ATOM   2464  OD1 ASN A 144      53.036  81.980  89.927  1.00  0.00           O
ATOM   2465  ND2 ASN A 144      51.206  81.020  90.757  1.00  0.00           N
ATOM   2468  C   ASN A 144      52.216  81.010  86.877  1.00  0.00           C
ATOM   2469  O   ASN A 144      51.696  82.120  86.967  1.00  0.00           O
ATOM   2470  N   SER A 145      53.286  80.800  86.107  1.00  0.00           N
ATOM   2472  CA  SER A 145      54.006  81.850  85.437  1.00  0.00           C
ATOM   2474  CB  SER A 145      55.476  81.930  85.947  1.00  0.00           C
ATOM   2477  OG  SER A 145      56.176  80.680  85.767  1.00  0.00           O
ATOM   2479  C   SER A 145      53.896  81.570  83.967  1.00  0.00           C
ATOM   2480  O   SER A 145      52.846  81.180  83.457  1.00  0.00           O
ATOM   2481  N   VAL A 146      54.996  81.730  83.227  1.00  0.00           N
ATOM   2483  CA  VAL A 146      55.106  81.240  81.877  1.00  0.00           C
ATOM   2485  CB  VAL A 146      56.396  81.710  81.227  1.00  0.00           C
ATOM   2487  CG1 VAL A 146      57.616  81.120  81.977  1.00  0.00           C
ATOM   2491  CG2 VAL A 146      56.446  81.350  79.727  1.00  0.00           C
ATOM   2495  C   VAL A 146      54.976  79.730  81.847  1.00  0.00           C
ATOM   2496  O   VAL A 146      55.346  79.010  82.777  1.00  0.00           O
ATOM   2497  N   MET A 147      54.386  79.190  80.777  1.00  0.00           N
ATOM   2499  CA  MET A 147      54.256  77.780  80.517  1.00  0.00           C
ATOM   2501  CB  MET A 147      53.706  77.580  79.087  1.00  0.00           C
ATOM   2504  CG  MET A 147      52.626  78.570  78.627  1.00  0.00           C
ATOM   2507  SD  MET A 147      52.216  78.270  76.897  1.00  0.00           S
ATOM   2508  CE  MET A 147      53.376  79.510  76.267  1.00  0.00           C
ATOM   2512  C   MET A 147      55.586  77.020  80.617  1.00  0.00           C
ATOM   2513  O   MET A 147      56.656  77.560  80.357  1.00  0.00           O
ATOM   2514  N   ASN A 148      55.566  75.730  80.987  1.00  0.00           N
ATOM   2516  CA  ASN A 148      56.806  74.970  81.027  1.00  0.00           C
ATOM   2518  CB  ASN A 148      57.506  75.100  82.397  1.00  0.00           C
ATOM   2521  CG  ASN A 148      58.996  74.950  82.147  1.00  0.00           C
ATOM   2522  OD1 ASN A 148      59.576  73.880  82.297  1.00  0.00           O
ATOM   2523  ND2 ASN A 148      59.646  76.010  81.627  1.00  0.00           N
ATOM   2526  C   ASN A 148      56.586  73.510  80.637  1.00  0.00           C
ATOM   2527  O   ASN A 148      55.476  73.110  80.357  1.00  0.00           O
ATOM   2528  N   SER A 149      57.646  72.690  80.547  1.00  0.00           N
ATOM   2530  CA  SER A 149      57.576  71.340  80.017  1.00  0.00           C
ATOM   2532  CB  SER A 149      58.636  70.990  78.927  1.00  0.00           C
ATOM   2535  OG  SER A 149      58.526  69.660  78.427  1.00  0.00           O
ATOM   2537  C   SER A 149      57.806  70.450  81.187  1.00  0.00           C
ATOM   2538  O   SER A 149      58.786  70.600  81.917  1.00  0.00           O
ATOM   2539  N   PHE A 150      56.916  69.470  81.387  1.00  0.00           N
ATOM   2541  CA  PHE A 150      57.206  68.350  82.247  1.00  0.00           C
ATOM   2543  CB  PHE A 150      55.906  67.840  82.947  1.00  0.00           C
ATOM   2546  CG  PHE A 150      56.126  66.740  83.947  1.00  0.00           C
ATOM   2547  CD1 PHE A 150      56.546  67.060  85.247  1.00  0.00           C
ATOM   2549  CE1 PHE A 150      56.756  66.060  86.207  1.00  0.00           C
ATOM   2551  CZ  PHE A 150      56.516  64.720  85.867  1.00  0.00           C
ATOM   2553  CD2 PHE A 150      55.876  65.390  83.627  1.00  0.00           C
ATOM   2555  CE2 PHE A 150      56.066  64.390  84.587  1.00  0.00           C
ATOM   2557  C   PHE A 150      57.926  67.320  81.377  1.00  0.00           C
ATOM   2558  O   PHE A 150      57.316  66.690  80.517  1.00  0.00           O
ATOM   2559  N   PHE A 151      59.256  67.190  81.547  1.00  0.00           N
ATOM   2561  CA  PHE A 151      60.096  66.280  80.807  1.00  0.00           C
ATOM   2563  CB  PHE A 151      60.976  67.030  79.757  1.00  0.00           C
ATOM   2566  CG  PHE A 151      61.746  66.090  78.857  1.00  0.00           C
ATOM   2567  CD1 PHE A 151      61.076  65.040  78.237  1.00  0.00           C
ATOM   2569  CE1 PHE A 151      61.726  64.110  77.427  1.00  0.00           C
ATOM   2571  CZ  PHE A 151      63.096  64.270  77.187  1.00  0.00           C
ATOM   2573  CD2 PHE A 151      63.116  66.240  78.597  1.00  0.00           C
ATOM   2575  CE2 PHE A 151      63.786  65.340  77.757  1.00  0.00           C
ATOM   2577  C   PHE A 151      60.986  65.490  81.747  1.00  0.00           C
ATOM   2578  O   PHE A 151      61.756  66.070  82.527  1.00  0.00           O
ATOM   2579  N   ILE A 152      60.936  64.140  81.697  1.00  0.00           N
ATOM   2581  CA  ILE A 152      61.896  63.270  82.347  1.00  0.00           C
ATOM   2583  CB  ILE A 152      61.266  62.300  83.347  1.00  0.00           C
ATOM   2585  CG2 ILE A 152      62.336  61.340  83.877  1.00  0.00           C
ATOM   2589  CG1 ILE A 152      60.676  63.000  84.587  1.00  0.00           C
ATOM   2592  CD  ILE A 152      59.156  63.070  84.567  1.00  0.00           C
ATOM   2596  C   ILE A 152      62.646  62.480  81.257  1.00  0.00           C
ATOM   2597  O   ILE A 152      62.026  61.680  80.557  1.00  0.00           O
ATOM   2598  N   PRO A 153      63.956  62.640  81.057  1.00  0.00           N
ATOM   2599  CD  PRO A 153      64.686  63.820  81.517  1.00  0.00           C
ATOM   2602  CA  PRO A 153      64.576  62.100  79.847  1.00  0.00           C
ATOM   2604  CB  PRO A 153      65.966  62.730  79.807  1.00  0.00           C
ATOM   2607  CG  PRO A 153      65.756  64.090  80.457  1.00  0.00           C
ATOM   2610  C   PRO A 153      64.706  60.610  79.777  1.00  0.00           C
ATOM   2611  O   PRO A 153      64.436  60.100  78.697  1.00  0.00           O
ATOM   2612  N   ARG A 154      65.146  59.880  80.837  1.00  0.00           N
ATOM   2614  CA  ARG A 154      65.226  58.420  80.757  1.00  0.00           C
ATOM   2616  CB  ARG A 154      65.966  57.710  81.927  1.00  0.00           C
ATOM   2619  CG  ARG A 154      67.486  57.560  81.717  1.00  0.00           C
ATOM   2622  CD  ARG A 154      68.266  58.860  81.527  1.00  0.00           C
ATOM   2625  NE  ARG A 154      69.606  58.500  80.937  1.00  0.00           N
ATOM   2627  CZ  ARG A 154      69.916  58.640  79.647  1.00  0.00           C
ATOM   2628  NH1 ARG A 154      69.076  59.100  78.747  1.00  0.00           N
ATOM   2631  NH2 ARG A 154      71.116  58.290  79.237  1.00  0.00           N
ATOM   2634  C   ARG A 154      63.906  57.740  80.487  1.00  0.00           C
ATOM   2635  O   ARG A 154      63.756  56.920  79.597  1.00  0.00           O
ATOM   2636  N   LEU A 155      62.916  58.200  81.237  1.00  0.00           N
ATOM   2638  CA  LEU A 155      61.546  57.810  81.207  1.00  0.00           C
ATOM   2640  CB  LEU A 155      61.016  58.640  82.387  1.00  0.00           C
ATOM   2643  CG  LEU A 155      59.606  58.380  82.907  1.00  0.00           C
ATOM   2645  CD1 LEU A 155      59.406  59.240  84.167  1.00  0.00           C
ATOM   2649  CD2 LEU A 155      58.616  58.810  81.847  1.00  0.00           C
ATOM   2653  C   LEU A 155      60.856  58.060  79.847  1.00  0.00           C
ATOM   2654  O   LEU A 155      60.026  57.280  79.407  1.00  0.00           O
ATOM   2655  N   GLY A 156      61.166  59.170  79.147  1.00  0.00           N
ATOM   2657  CA  GLY A 156      60.536  59.440  77.847  1.00  0.00           C
ATOM   2660  C   GLY A 156      59.116  59.900  77.957  1.00  0.00           C
ATOM   2661  O   GLY A 156      58.246  59.630  77.127  1.00  0.00           O
ATOM   2662  N   SER A 157      58.836  60.660  79.027  1.00  0.00           N
ATOM   2664  CA  SER A 157      57.566  61.350  79.227  1.00  0.00           C
ATOM   2666  CB  SER A 157      56.906  61.280  80.647  1.00  0.00           C
ATOM   2669  OG  SER A 157      57.716  61.790  81.707  1.00  0.00           O
ATOM   2671  C   SER A 157      57.806  62.780  78.937  1.00  0.00           C
ATOM   2672  O   SER A 157      58.736  63.390  79.467  1.00  0.00           O
ATOM   2673  N   GLN A 158      56.976  63.390  78.087  1.00  0.00           N
ATOM   2675  CA  GLN A 158      57.076  64.800  77.867  1.00  0.00           C
ATOM   2677  CB  GLN A 158      57.936  65.120  76.637  1.00  0.00           C
ATOM   2680  CG  GLN A 158      58.316  66.610  76.637  1.00  0.00           C
ATOM   2683  CD  GLN A 158      59.336  67.040  75.587  1.00  0.00           C
ATOM   2684  OE1 GLN A 158      59.486  68.240  75.407  1.00  0.00           O
ATOM   2685  NE2 GLN A 158      60.026  66.100  74.907  1.00  0.00           N
ATOM   2688  C   GLN A 158      55.696  65.370  77.657  1.00  0.00           C
ATOM   2689  O   GLN A 158      54.866  64.800  76.957  1.00  0.00           O
ATOM   2690  N   ILE A 159      55.446  66.530  78.267  1.00  0.00           N
ATOM   2692  CA  ILE A 159      54.216  67.260  78.087  1.00  0.00           C
ATOM   2694  CB  ILE A 159      53.076  66.720  78.937  1.00  0.00           C
ATOM   2696  CG2 ILE A 159      53.386  66.880  80.437  1.00  0.00           C
ATOM   2700  CG1 ILE A 159      51.676  67.230  78.557  1.00  0.00           C
ATOM   2703  CD  ILE A 159      50.616  66.250  79.047  1.00  0.00           C
ATOM   2707  C   ILE A 159      54.516  68.700  78.387  1.00  0.00           C
ATOM   2708  O   ILE A 159      55.616  69.050  78.817  1.00  0.00           O
ATOM   2709  N   TYR A 160      53.556  69.590  78.147  1.00  0.00           N
ATOM   2711  CA  TYR A 160      53.676  71.000  78.427  1.00  0.00           C
ATOM   2713  CB  TYR A 160      53.256  71.830  77.177  1.00  0.00           C
ATOM   2716  CG  TYR A 160      51.766  71.870  76.967  1.00  0.00           C
ATOM   2717  CD1 TYR A 160      51.126  70.780  76.377  1.00  0.00           C
ATOM   2719  CE1 TYR A 160      49.746  70.810  76.157  1.00  0.00           C
ATOM   2721  CZ  TYR A 160      49.006  71.940  76.467  1.00  0.00           C
ATOM   2722  OH  TYR A 160      47.656  72.030  76.087  1.00  0.00           O
ATOM   2724  CD2 TYR A 160      50.996  72.990  77.337  1.00  0.00           C
ATOM   2726  CE2 TYR A 160      49.616  73.020  77.077  1.00  0.00           C
ATOM   2728  C   TYR A 160      52.826  71.260  79.657  1.00  0.00           C
ATOM   2729  O   TYR A 160      52.106  70.390  80.147  1.00  0.00           O
ATOM   2730  N   ALA A 161      52.916  72.470  80.197  1.00  0.00           N
ATOM   2732  CA  ALA A 161      52.206  72.910  81.357  1.00  0.00           C
ATOM   2734  CB  ALA A 161      53.126  72.800  82.597  1.00  0.00           C
ATOM   2738  C   ALA A 161      51.826  74.340  81.117  1.00  0.00           C
ATOM   2739  O   ALA A 161      52.456  75.260  81.617  1.00  0.00           O
ATOM   2740  N   MET A 162      50.816  74.580  80.247  1.00  0.00           N
ATOM   2742  CA  MET A 162      50.266  75.900  80.027  1.00  0.00           C
ATOM   2744  CB  MET A 162      49.406  75.960  78.737  1.00  0.00           C
ATOM   2747  CG  MET A 162      48.936  77.340  78.237  1.00  0.00           C
ATOM   2750  SD  MET A 162      48.166  77.340  76.567  1.00  0.00           S
ATOM   2751  CE  MET A 162      49.316  76.500  75.437  1.00  0.00           C
ATOM   2755  C   MET A 162      49.526  76.410  81.257  1.00  0.00           C
ATOM   2756  O   MET A 162      48.886  75.650  81.987  1.00  0.00           O
ATOM   2757  N   ALA A 163      49.656  77.720  81.547  1.00  0.00           N
ATOM   2759  CA  ALA A 163      48.986  78.310  82.667  1.00  0.00           C
ATOM   2761  CB  ALA A 163      49.466  79.760  82.827  1.00  0.00           C
ATOM   2765  C   ALA A 163      47.476  78.250  82.537  1.00  0.00           C
ATOM   2766  O   ALA A 163      46.916  78.460  81.457  1.00  0.00           O
ATOM   2767  N   GLY A 164      46.776  77.910  83.627  1.00  0.00           N
ATOM   2769  CA  GLY A 164      45.316  77.880  83.637  1.00  0.00           C
ATOM   2772  C   GLY A 164      44.676  76.710  82.967  1.00  0.00           C
ATOM   2773  O   GLY A 164      43.466  76.670  82.747  1.00  0.00           O
ATOM   2774  N   MET A 165      45.456  75.680  82.647  1.00  0.00           N
ATOM   2776  CA  MET A 165      44.986  74.500  81.977  1.00  0.00           C
ATOM   2778  CB  MET A 165      45.496  74.440  80.527  1.00  0.00           C
ATOM   2781  CG  MET A 165      44.886  75.560  79.657  1.00  0.00           C
ATOM   2784  SD  MET A 165      45.606  75.760  78.017  1.00  0.00           S
ATOM   2785  CE  MET A 165      45.706  74.030  77.497  1.00  0.00           C
ATOM   2789  C   MET A 165      45.466  73.300  82.757  1.00  0.00           C
ATOM   2790  O   MET A 165      46.376  73.410  83.567  1.00  0.00           O
ATOM   2791  N   GLN A 166      44.836  72.130  82.557  1.00  0.00           N
ATOM   2793  CA  GLN A 166      45.186  70.930  83.297  1.00  0.00           C
ATOM   2795  CB  GLN A 166      44.026  70.480  84.227  1.00  0.00           C
ATOM   2798  CG  GLN A 166      44.366  69.290  85.147  1.00  0.00           C
ATOM   2801  CD  GLN A 166      43.126  68.790  85.907  1.00  0.00           C
ATOM   2802  OE1 GLN A 166      42.526  69.520  86.707  1.00  0.00           O
ATOM   2803  NE2 GLN A 166      42.736  67.520  85.707  1.00  0.00           N
ATOM   2806  C   GLN A 166      45.516  69.840  82.287  1.00  0.00           C
ATOM   2807  O   GLN A 166      44.726  69.520  81.407  1.00  0.00           O
ATOM   2808  N   THR A 167      46.716  69.250  82.377  1.00  0.00           N
ATOM   2810  CA  THR A 167      47.186  68.310  81.357  1.00  0.00           C
ATOM   2812  CB  THR A 167      48.596  68.610  80.867  1.00  0.00           C
ATOM   2814  OG1 THR A 167      49.636  67.940  81.577  1.00  0.00           O
ATOM   2816  CG2 THR A 167      48.856  70.120  80.887  1.00  0.00           C
ATOM   2820  C   THR A 167      47.106  66.920  81.927  1.00  0.00           C
ATOM   2821  O   THR A 167      47.136  66.750  83.147  1.00  0.00           O
ATOM   2822  N   ARG A 168      46.986  65.880  81.057  1.00  0.00           N
ATOM   2824  CA  ARG A 168      47.036  64.490  81.497  1.00  0.00           C
ATOM   2826  CB  ARG A 168      45.916  63.580  80.907  1.00  0.00           C
ATOM   2829  CG  ARG A 168      44.476  64.150  80.867  1.00  0.00           C
ATOM   2832  CD  ARG A 168      43.586  63.710  82.037  1.00  0.00           C
ATOM   2835  NE  ARG A 168      44.286  64.010  83.327  1.00  0.00           N
ATOM   2837  CZ  ARG A 168      44.556  65.250  83.707  1.00  0.00           C
ATOM   2838  NH1 ARG A 168      44.106  66.310  83.057  1.00  0.00           N
ATOM   2841  NH2 ARG A 168      45.366  65.440  84.717  1.00  0.00           N
ATOM   2844  C   ARG A 168      48.336  63.880  81.007  1.00  0.00           C
ATOM   2845  O   ARG A 168      48.706  64.010  79.847  1.00  0.00           O
ATOM   2846  N   LEU A 169      49.016  63.150  81.907  1.00  0.00           N
ATOM   2848  CA  LEU A 169      50.056  62.220  81.517  1.00  0.00           C
ATOM   2850  CB  LEU A 169      51.416  62.970  81.477  1.00  0.00           C
ATOM   2853  CG  LEU A 169      52.596  62.230  80.817  1.00  0.00           C
ATOM   2855  CD1 LEU A 169      53.546  63.260  80.197  1.00  0.00           C
ATOM   2859  CD2 LEU A 169      53.376  61.310  81.767  1.00  0.00           C
ATOM   2863  C   LEU A 169      50.046  61.140  82.587  1.00  0.00           C
ATOM   2864  O   LEU A 169      49.876  61.460  83.757  1.00  0.00           O
ATOM   2865  N   HIS A 170      50.196  59.850  82.237  1.00  0.00           N
ATOM   2867  CA  HIS A 170      50.386  58.780  83.217  1.00  0.00           C
ATOM   2869  CB  HIS A 170      49.236  57.740  83.287  1.00  0.00           C
ATOM   2872  ND1 HIS A 170      46.796  57.510  83.597  1.00  0.00           N
ATOM   2873  CG  HIS A 170      47.936  58.270  83.787  1.00  0.00           C
ATOM   2874  CE1 HIS A 170      45.826  58.230  84.127  1.00  0.00           C
ATOM   2876  NE2 HIS A 170      46.286  59.390  84.647  1.00  0.00           N
ATOM   2878  CD2 HIS A 170      47.636  59.420  84.447  1.00  0.00           C
ATOM   2880  C   HIS A 170      51.646  58.010  82.897  1.00  0.00           C
ATOM   2881  O   HIS A 170      52.106  58.000  81.757  1.00  0.00           O
ATOM   2882  N   LEU A 171      52.256  57.370  83.907  1.00  0.00           N
ATOM   2884  CA  LEU A 171      53.556  56.780  83.737  1.00  0.00           C
ATOM   2886  CB  LEU A 171      54.576  57.900  84.047  1.00  0.00           C
ATOM   2889  CG  LEU A 171      56.066  57.560  84.007  1.00  0.00           C
ATOM   2891  CD1 LEU A 171      56.616  57.010  85.337  1.00  0.00           C
ATOM   2895  CD2 LEU A 171      56.446  56.720  82.787  1.00  0.00           C
ATOM   2899  C   LEU A 171      53.746  55.600  84.667  1.00  0.00           C
ATOM   2900  O   LEU A 171      53.296  55.640  85.807  1.00  0.00           O
ATOM   2901  N   ILE A 172      54.486  54.550  84.247  1.00  0.00           N
ATOM   2903  CA  ILE A 172      54.996  53.470  85.067  1.00  0.00           C
ATOM   2905  CB  ILE A 172      54.716  52.110  84.417  1.00  0.00           C
ATOM   2907  CG2 ILE A 172      55.206  51.000  85.367  1.00  0.00           C
ATOM   2911  CG1 ILE A 172      53.236  51.910  84.047  1.00  0.00           C
ATOM   2914  CD  ILE A 172      52.326  51.860  85.277  1.00  0.00           C
ATOM   2918  C   ILE A 172      56.506  53.610  85.147  1.00  0.00           C
ATOM   2919  O   ILE A 172      57.126  53.910  84.137  1.00  0.00           O
ATOM   2920  N   ALA A 173      57.146  53.390  86.317  1.00  0.00           N
ATOM   2922  CA  ALA A 173      58.596  53.250  86.417  1.00  0.00           C
ATOM   2924  CB  ALA A 173      59.156  54.250  87.437  1.00  0.00           C
ATOM   2928  C   ALA A 173      58.896  51.810  86.847  1.00  0.00           C
ATOM   2929  O   ALA A 173      58.146  51.250  87.627  1.00  0.00           O
ATOM   2930  N   ASN A 174      59.926  51.120  86.317  1.00  0.00           N
ATOM   2932  CA  ASN A 174      60.196  49.730  86.677  1.00  0.00           C
ATOM   2934  CB  ASN A 174      59.986  48.740  85.467  1.00  0.00           C
ATOM   2937  CG  ASN A 174      58.556  48.590  84.947  1.00  0.00           C
ATOM   2938  OD1 ASN A 174      58.336  48.230  83.787  1.00  0.00           O
ATOM   2939  ND2 ASN A 174      57.546  48.880  85.797  1.00  0.00           N
ATOM   2942  C   ASN A 174      61.576  49.490  87.307  1.00  0.00           C
ATOM   2943  O   ASN A 174      61.986  48.340  87.447  1.00  0.00           O
ATOM   2944  N   GLU A 175      62.316  50.530  87.757  1.00  0.00           N
ATOM   2946  CA  GLU A 175      63.616  50.330  88.397  1.00  0.00           C
ATOM   2948  CB  GLU A 175      64.756  50.580  87.387  1.00  0.00           C
ATOM   2951  CG  GLU A 175      66.026  49.720  87.617  1.00  0.00           C
ATOM   2954  CD  GLU A 175      67.276  50.450  88.087  1.00  0.00           C
ATOM   2955  OE1 GLU A 175      67.726  51.400  87.387  1.00  0.00           O
ATOM   2956  OE2 GLU A 175      67.866  49.980  89.097  1.00  0.00           O
ATOM   2957  C   GLU A 175      63.766  51.270  89.597  1.00  0.00           C
ATOM   2958  O   GLU A 175      63.346  52.420  89.497  1.00  0.00           O
ATOM   2959  N   PRO A 176      64.266  50.900  90.777  1.00  0.00           N
ATOM   2960  CD  PRO A 176      64.506  49.510  91.167  1.00  0.00           C
ATOM   2963  CA  PRO A 176      64.756  51.840  91.797  1.00  0.00           C
ATOM   2965  CB  PRO A 176      65.206  50.930  92.957  1.00  0.00           C
ATOM   2968  CG  PRO A 176      64.496  49.600  92.687  1.00  0.00           C
ATOM   2971  C   PRO A 176      65.906  52.750  91.377  1.00  0.00           C
ATOM   2972  O   PRO A 176      66.726  52.370  90.557  1.00  0.00           O
ATOM   2973  N   GLY A 177      66.006  53.980  91.927  1.00  0.00           N
ATOM   2975  CA  GLY A 177      67.086  54.880  91.557  1.00  0.00           C
ATOM   2978  C   GLY A 177      66.566  56.260  91.387  1.00  0.00           C
ATOM   2979  O   GLY A 177      65.366  56.490  91.377  1.00  0.00           O
ATOM   2980  N   THR A 178      67.456  57.260  91.277  1.00  0.00           N
ATOM   2982  CA  THR A 178      67.056  58.650  91.137  1.00  0.00           C
ATOM   2984  CB  THR A 178      67.646  59.600  92.197  1.00  0.00           C
ATOM   2986  OG1 THR A 178      68.766  60.400  91.807  1.00  0.00           O
ATOM   2988  CG2 THR A 178      68.046  58.750  93.407  1.00  0.00           C
ATOM   2992  C   THR A 178      67.336  59.060  89.727  1.00  0.00           C
ATOM   2993  O   THR A 178      68.366  58.750  89.137  1.00  0.00           O
ATOM   2994  N   TYR A 179      66.386  59.780  89.137  1.00  0.00           N
ATOM   2996  CA  TYR A 179      66.626  60.460  87.887  1.00  0.00           C
ATOM   2998  CB  TYR A 179      65.736  60.010  86.707  1.00  0.00           C
ATOM   3001  CG  TYR A 179      65.526  58.540  86.627  1.00  0.00           C
ATOM   3002  CD1 TYR A 179      64.456  57.920  87.297  1.00  0.00           C
ATOM   3004  CE1 TYR A 179      64.196  56.560  87.107  1.00  0.00           C
ATOM   3006  CZ  TYR A 179      65.016  55.810  86.257  1.00  0.00           C
ATOM   3007  OH  TYR A 179      64.866  54.420  86.207  1.00  0.00           O
ATOM   3009  CD2 TYR A 179      66.316  57.770  85.747  1.00  0.00           C
ATOM   3011  CE2 TYR A 179      66.066  56.410  85.577  1.00  0.00           C
ATOM   3013  C   TYR A 179      66.376  61.920  88.127  1.00  0.00           C
ATOM   3014  O   TYR A 179      66.106  62.340  89.247  1.00  0.00           O
ATOM   3015  N   ASP A 180      66.456  62.690  87.047  1.00  0.00           N
ATOM   3017  CA  ASP A 180      66.296  64.120  87.027  1.00  0.00           C
ATOM   3019  CB  ASP A 180      67.636  64.800  86.667  1.00  0.00           C
ATOM   3022  CG  ASP A 180      68.706  64.490  87.687  1.00  0.00           C
ATOM   3023  OD1 ASP A 180      68.466  64.480  88.917  1.00  0.00           O
ATOM   3024  OD2 ASP A 180      69.876  64.300  87.247  1.00  0.00           O
ATOM   3025  C   ASP A 180      65.266  64.410  85.937  1.00  0.00           C
ATOM   3026  O   ASP A 180      65.026  63.570  85.057  1.00  0.00           O
ATOM   3027  N   GLY A 181      64.656  65.600  85.967  1.00  0.00           N
ATOM   3029  CA  GLY A 181      63.816  66.120  84.887  1.00  0.00           C
ATOM   3032  C   GLY A 181      64.266  67.490  84.437  1.00  0.00           C
ATOM   3033  O   GLY A 181      65.136  68.110  85.047  1.00  0.00           O
ATOM   3034  N   ILE A 182      63.676  67.980  83.317  1.00  0.00           N
ATOM   3036  CA  ILE A 182      64.146  69.170  82.607  1.00  0.00           C
ATOM   3038  CB  ILE A 182      64.766  68.800  81.237  1.00  0.00           C
ATOM   3040  CG2 ILE A 182      65.686  69.910  80.667  1.00  0.00           C
ATOM   3044  CG1 ILE A 182      65.606  67.490  81.267  1.00  0.00           C
ATOM   3047  CD  ILE A 182      66.936  67.590  82.027  1.00  0.00           C
ATOM   3051  C   ILE A 182      62.986  70.170  82.497  1.00  0.00           C
ATOM   3052  O   ILE A 182      61.996  70.100  83.237  1.00  0.00           O
ATOM   3053  N   SER A 183      63.116  71.170  81.597  1.00  0.00           N
ATOM   3055  CA  SER A 183      62.316  72.370  81.437  1.00  0.00           C
ATOM   3057  CB  SER A 183      63.036  73.590  82.097  1.00  0.00           C
ATOM   3060  OG  SER A 183      62.516  74.890  81.767  1.00  0.00           O
ATOM   3062  C   SER A 183      62.106  72.590  79.947  1.00  0.00           C
ATOM   3063  O   SER A 183      62.846  72.050  79.127  1.00  0.00           O
ATOM   3064  N   ALA A 184      61.046  73.330  79.547  1.00  0.00           N
ATOM   3066  CA  ALA A 184      60.676  73.670  78.187  1.00  0.00           C
ATOM   3068  CB  ALA A 184      59.386  74.510  78.187  1.00  0.00           C
ATOM   3072  C   ALA A 184      61.716  74.380  77.317  1.00  0.00           C
ATOM   3073  O   ALA A 184      62.776  74.790  77.767  1.00  0.00           O
ATOM   3074  N   SER A 185      61.376  74.540  76.007  1.00  0.00           N
ATOM   3076  CA  SER A 185      62.196  75.220  74.997  1.00  0.00           C
ATOM   3078  CB  SER A 185      61.656  74.900  73.567  1.00  0.00           C
ATOM   3081  OG  SER A 185      62.536  75.300  72.507  1.00  0.00           O
ATOM   3083  C   SER A 185      62.256  76.740  75.177  1.00  0.00           C
ATOM   3084  O   SER A 185      63.026  77.440  74.527  1.00  0.00           O
ATOM   3085  N   TYR A 186      61.446  77.290  76.097  1.00  0.00           N
ATOM   3087  CA  TYR A 186      61.626  78.630  76.637  1.00  0.00           C
ATOM   3089  CB  TYR A 186      60.496  79.000  77.627  1.00  0.00           C
ATOM   3092  CG  TYR A 186      59.166  78.630  77.047  1.00  0.00           C
ATOM   3093  CD1 TYR A 186      58.766  79.100  75.787  1.00  0.00           C
ATOM   3095  CE1 TYR A 186      57.576  78.640  75.217  1.00  0.00           C
ATOM   3097  CZ  TYR A 186      56.756  77.750  75.907  1.00  0.00           C
ATOM   3098  OH  TYR A 186      55.586  77.280  75.307  1.00  0.00           O
ATOM   3100  CD2 TYR A 186      58.326  77.750  77.747  1.00  0.00           C
ATOM   3102  CE2 TYR A 186      57.136  77.300  77.167  1.00  0.00           C
ATOM   3104  C   TYR A 186      62.946  78.780  77.367  1.00  0.00           C
ATOM   3105  O   TYR A 186      63.396  77.900  78.097  1.00  0.00           O
ATOM   3106  N   SER A 187      63.596  79.940  77.207  1.00  0.00           N
ATOM   3108  CA  SER A 187      64.886  80.230  77.777  1.00  0.00           C
ATOM   3110  CB  SER A 187      66.006  80.340  76.707  1.00  0.00           C
ATOM   3113  OG  SER A 187      65.716  81.340  75.737  1.00  0.00           O
ATOM   3115  C   SER A 187      64.786  81.530  78.537  1.00  0.00           C
ATOM   3116  O   SER A 187      63.756  82.200  78.517  1.00  0.00           O
ATOM   3117  N   GLY A 188      65.856  81.890  79.257  1.00  0.00           N
ATOM   3119  CA  GLY A 188      65.836  83.080  80.077  1.00  0.00           C
ATOM   3122  C   GLY A 188      66.636  82.820  81.317  1.00  0.00           C
ATOM   3123  O   GLY A 188      67.186  81.730  81.477  1.00  0.00           O
ATOM   3124  N   PRO A 189      66.706  83.780  82.227  1.00  0.00           N
ATOM   3125  CD  PRO A 189      65.846  84.960  82.177  1.00  0.00           C
ATOM   3128  CA  PRO A 189      67.326  83.590  83.537  1.00  0.00           C
ATOM   3130  CB  PRO A 189      67.056  84.940  84.237  1.00  0.00           C
ATOM   3133  CG  PRO A 189      65.756  85.440  83.617  1.00  0.00           C
ATOM   3136  C   PRO A 189      66.726  82.400  84.287  1.00  0.00           C
ATOM   3137  O   PRO A 189      65.526  82.400  84.537  1.00  0.00           O
ATOM   3138  N   GLY A 190      67.496  81.350  84.617  1.00  0.00           N
ATOM   3140  CA  GLY A 190      67.006  80.260  85.477  1.00  0.00           C
ATOM   3143  C   GLY A 190      66.286  79.140  84.777  1.00  0.00           C
ATOM   3144  O   GLY A 190      66.046  78.080  85.347  1.00  0.00           O
ATOM   3145  N   PHE A 191      65.926  79.290  83.487  1.00  0.00           N
ATOM   3147  CA  PHE A 191      65.286  78.240  82.677  1.00  0.00           C
ATOM   3149  CB  PHE A 191      64.836  78.740  81.287  1.00  0.00           C
ATOM   3152  CG  PHE A 191      63.586  79.560  81.397  1.00  0.00           C
ATOM   3153  CD1 PHE A 191      63.646  80.880  81.857  1.00  0.00           C
ATOM   3155  CE1 PHE A 191      62.526  81.710  81.817  1.00  0.00           C
ATOM   3157  CZ  PHE A 191      61.326  81.230  81.307  1.00  0.00           C
ATOM   3159  CD2 PHE A 191      62.346  79.070  80.927  1.00  0.00           C
ATOM   3161  CE2 PHE A 191      61.226  79.900  80.877  1.00  0.00           C
ATOM   3163  C   PHE A 191      66.126  76.980  82.497  1.00  0.00           C
ATOM   3164  O   PHE A 191      65.616  75.860  82.607  1.00  0.00           O
ATOM   3165  N   SER A 192      67.446  77.160  82.307  1.00  0.00           N
ATOM   3167  CA  SER A 192      68.446  76.100  82.187  1.00  0.00           C
ATOM   3169  CB  SER A 192      69.766  76.610  81.547  1.00  0.00           C
ATOM   3172  OG  SER A 192      69.636  76.750  80.127  1.00  0.00           O
ATOM   3174  C   SER A 192      68.806  75.530  83.547  1.00  0.00           C
ATOM   3175  O   SER A 192      69.666  74.660  83.697  1.00  0.00           O
ATOM   3176  N   GLY A 193      68.126  76.010  84.597  1.00  0.00           N
ATOM   3178  CA  GLY A 193      68.376  75.720  85.997  1.00  0.00           C
ATOM   3181  C   GLY A 193      67.256  74.990  86.667  1.00  0.00           C
ATOM   3182  O   GLY A 193      67.316  74.670  87.857  1.00  0.00           O
ATOM   3183  N   MET A 194      66.196  74.680  85.927  1.00  0.00           N
ATOM   3185  CA  MET A 194      65.026  73.980  86.417  1.00  0.00           C
ATOM   3187  CB  MET A 194      63.796  74.520  85.667  1.00  0.00           C
ATOM   3190  CG  MET A 194      63.236  75.770  86.327  1.00  0.00           C
ATOM   3193  SD  MET A 194      61.436  75.900  86.237  1.00  0.00           S
ATOM   3194  CE  MET A 194      61.366  76.110  84.447  1.00  0.00           C
ATOM   3198  C   MET A 194      65.086  72.460  86.387  1.00  0.00           C
ATOM   3199  O   MET A 194      64.316  71.810  85.677  1.00  0.00           O
ATOM   3200  N   LYS A 195      66.016  71.850  87.137  1.00  0.00           N
ATOM   3202  CA  LYS A 195      66.076  70.410  87.277  1.00  0.00           C
ATOM   3204  CB  LYS A 195      67.476  69.860  86.907  1.00  0.00           C
ATOM   3207  CG  LYS A 195      67.856  70.200  85.447  1.00  0.00           C
ATOM   3210  CD  LYS A 195      69.366  70.080  85.137  1.00  0.00           C
ATOM   3213  CE  LYS A 195      69.756  70.520  83.717  1.00  0.00           C
ATOM   3216  NZ  LYS A 195      69.436  71.940  83.477  1.00  0.00           N
ATOM   3220  C   LYS A 195      65.626  69.990  88.677  1.00  0.00           C
ATOM   3221  O   LYS A 195      65.886  70.660  89.677  1.00  0.00           O
ATOM   3222  N   PHE A 196      64.866  68.880  88.757  1.00  0.00           N
ATOM   3224  CA  PHE A 196      64.306  68.300  89.967  1.00  0.00           C
ATOM   3226  CB  PHE A 196      62.766  68.540  90.097  1.00  0.00           C
ATOM   3229  CG  PHE A 196      61.956  67.800  89.067  1.00  0.00           C
ATOM   3230  CD1 PHE A 196      61.906  68.290  87.757  1.00  0.00           C
ATOM   3232  CE1 PHE A 196      61.276  67.550  86.767  1.00  0.00           C
ATOM   3234  CZ  PHE A 196      60.646  66.340  87.077  1.00  0.00           C
ATOM   3236  CD2 PHE A 196      61.316  66.590  89.377  1.00  0.00           C
ATOM   3238  CE2 PHE A 196      60.656  65.860  88.387  1.00  0.00           C
ATOM   3240  C   PHE A 196      64.606  66.820  89.877  1.00  0.00           C
ATOM   3241  O   PHE A 196      65.056  66.350  88.837  1.00  0.00           O
ATOM   3242  N   LYS A 197      64.376  66.050  90.977  1.00  0.00           N
ATOM   3244  CA  LYS A 197      64.666  64.630  91.007  1.00  0.00           C
ATOM   3246  CB  LYS A 197      65.576  64.190  92.177  1.00  0.00           C
ATOM   3249  CG  LYS A 197      67.066  64.490  91.927  1.00  0.00           C
ATOM   3252  CD  LYS A 197      67.386  65.990  91.927  1.00  0.00           C
ATOM   3255  CE  LYS A 197      68.876  66.260  92.037  1.00  0.00           C
ATOM   3258  NZ  LYS A 197      69.516  66.140  90.727  1.00  0.00           N
ATOM   3262  C   LYS A 197      63.456  63.710  90.977  1.00  0.00           C
ATOM   3263  O   LYS A 197      62.396  64.000  91.537  1.00  0.00           O
ATOM   3264  N   ALA A 198      63.636  62.540  90.347  1.00  0.00           N
ATOM   3266  CA  ALA A 198      62.726  61.420  90.317  1.00  0.00           C
ATOM   3268  CB  ALA A 198      62.516  61.020  88.847  1.00  0.00           C
ATOM   3272  C   ALA A 198      63.326  60.260  91.107  1.00  0.00           C
ATOM   3273  O   ALA A 198      63.736  59.250  90.537  1.00  0.00           O
ATOM   3274  N   ILE A 199      63.436  60.400  92.437  1.00  0.00           N
ATOM   3276  CA  ILE A 199      63.816  59.350  93.377  1.00  0.00           C
ATOM   3278  CB  ILE A 199      64.116  59.880  94.787  1.00  0.00           C
ATOM   3280  CG2 ILE A 199      65.386  60.750  94.837  1.00  0.00           C
ATOM   3284  CG1 ILE A 199      62.956  60.660  95.437  1.00  0.00           C
ATOM   3287  CD  ILE A 199      62.706  62.060  94.907  1.00  0.00           C
ATOM   3291  C   ILE A 199      62.796  58.200  93.417  1.00  0.00           C
ATOM   3292  O   ILE A 199      61.756  58.230  94.077  1.00  0.00           O
ATOM   3293  N   ALA A 200      63.086  57.110  92.687  1.00  0.00           N
ATOM   3295  CA  ALA A 200      62.306  55.890  92.727  1.00  0.00           C
ATOM   3297  CB  ALA A 200      62.366  55.160  91.377  1.00  0.00           C
ATOM   3301  C   ALA A 200      62.896  54.990  93.787  1.00  0.00           C
ATOM   3302  O   ALA A 200      64.006  54.490  93.647  1.00  0.00           O
ATOM   3303  N   THR A 201      62.246  54.800  94.927  1.00  0.00           N
ATOM   3305  CA  THR A 201      62.826  53.990  95.997  1.00  0.00           C
ATOM   3307  CB  THR A 201      62.386  54.410  97.387  1.00  0.00           C
ATOM   3309  OG1 THR A 201      60.986  54.640  97.427  1.00  0.00           O
ATOM   3311  CG2 THR A 201      63.096  55.740  97.677  1.00  0.00           C
ATOM   3315  C   THR A 201      62.576  52.520  95.757  1.00  0.00           C
ATOM   3316  O   THR A 201      61.696  52.170  94.967  1.00  0.00           O
ATOM   3317  N   PRO A 202      63.286  51.580  96.397  1.00  0.00           N
ATOM   3318  CD  PRO A 202      64.596  51.810  96.997  1.00  0.00           C
ATOM   3321  CA  PRO A 202      63.096  50.170  96.077  1.00  0.00           C
ATOM   3323  CB  PRO A 202      64.356  49.490  96.657  1.00  0.00           C
ATOM   3326  CG  PRO A 202      64.926  50.480  97.667  1.00  0.00           C
ATOM   3329  C   PRO A 202      61.826  49.560  96.617  1.00  0.00           C
ATOM   3330  O   PRO A 202      61.606  48.400  96.287  1.00  0.00           O
ATOM   3331  N   ASP A 203      61.016  50.270  97.437  1.00  0.00           N
ATOM   3333  CA  ASP A 203      59.726  49.790  97.887  1.00  0.00           C
ATOM   3335  CB  ASP A 203      59.896  48.680  98.957  1.00  0.00           C
ATOM   3338  CG  ASP A 203      58.586  48.010  99.327  1.00  0.00           C
ATOM   3339  OD1 ASP A 203      57.696  47.900  98.447  1.00  0.00           O
ATOM   3340  OD2 ASP A 203      58.516  47.510 100.477  1.00  0.00           O
ATOM   3341  C   ASP A 203      58.906  50.950  98.437  1.00  0.00           C
ATOM   3342  O   ASP A 203      59.446  52.000  98.817  1.00  0.00           O
ATOM   3343  N   ARG A 204      57.576  50.780  98.537  1.00  0.00           N
ATOM   3345  CA  ARG A 204      56.676  51.800  99.037  1.00  0.00           C
ATOM   3347  CB  ARG A 204      55.196  51.510  98.657  1.00  0.00           C
ATOM   3350  CG  ARG A 204      54.186  52.580  99.137  1.00  0.00           C
ATOM   3353  CD  ARG A 204      52.736  52.400  98.677  1.00  0.00           C
ATOM   3356  NE  ARG A 204      52.766  52.440  97.187  1.00  0.00           N
ATOM   3358  CZ  ARG A 204      51.706  52.390  96.387  1.00  0.00           C
ATOM   3359  NH1 ARG A 204      50.486  52.230  96.817  1.00  0.00           N
ATOM   3362  NH2 ARG A 204      51.926  52.500  95.087  1.00  0.00           N
ATOM   3365  C   ARG A 204      56.796  52.040 100.537  1.00  0.00           C
ATOM   3366  O   ARG A 204      56.536  53.130 101.017  1.00  0.00           O
ATOM   3367  N   ALA A 205      57.296  51.060 101.317  1.00  0.00           N
ATOM   3369  CA  ALA A 205      57.576  51.200 102.737  1.00  0.00           C
ATOM   3371  CB  ALA A 205      58.206  49.860 103.167  1.00  0.00           C
ATOM   3375  C   ALA A 205      58.556  52.350 103.017  1.00  0.00           C
ATOM   3376  O   ALA A 205      58.366  53.240 103.857  1.00  0.00           O
ATOM   3377  N   ALA A 206      59.616  52.420 102.187  1.00  0.00           N
ATOM   3379  CA  ALA A 206      60.446  53.590 102.077  1.00  0.00           C
ATOM   3381  CB  ALA A 206      61.706  53.240 101.267  1.00  0.00           C
ATOM   3385  C   ALA A 206      59.736  54.840 101.537  1.00  0.00           C
ATOM   3386  O   ALA A 206      59.986  55.950 101.997  1.00  0.00           O
ATOM   3387  N   PHE A 207      58.826  54.740 100.557  1.00  0.00           N
ATOM   3389  CA  PHE A 207      58.016  55.890 100.137  1.00  0.00           C
ATOM   3391  CB  PHE A 207      57.206  55.550  98.847  1.00  0.00           C
ATOM   3394  CG  PHE A 207      56.376  56.740  98.417  1.00  0.00           C
ATOM   3395  CD1 PHE A 207      56.996  57.830  97.787  1.00  0.00           C
ATOM   3397  CE1 PHE A 207      56.256  58.980  97.497  1.00  0.00           C
ATOM   3399  CZ  PHE A 207      54.896  59.040  97.807  1.00  0.00           C
ATOM   3401  CD2 PHE A 207      55.006  56.800  98.707  1.00  0.00           C
ATOM   3403  CE2 PHE A 207      54.266  57.960  98.417  1.00  0.00           C
ATOM   3405  C   PHE A 207      57.146  56.520 101.247  1.00  0.00           C
ATOM   3406  O   PHE A 207      57.086  57.740 101.387  1.00  0.00           O
ATOM   3407  N   ASP A 208      56.506  55.700 102.107  1.00  0.00           N
ATOM   3409  CA  ASP A 208      55.736  56.150 103.257  1.00  0.00           C
ATOM   3411  CB  ASP A 208      55.196  54.910 104.027  1.00  0.00           C
ATOM   3414  CG  ASP A 208      54.216  54.050 103.227  1.00  0.00           C
ATOM   3415  OD1 ASP A 208      53.406  54.610 102.427  1.00  0.00           O
ATOM   3416  OD2 ASP A 208      54.176  52.830 103.537  1.00  0.00           O
ATOM   3417  C   ASP A 208      56.566  57.010 104.217  1.00  0.00           C
ATOM   3418  O   ASP A 208      56.116  57.970 104.857  1.00  0.00           O
ATOM   3419  N   GLN A 209      57.876  56.690 104.357  1.00  0.00           N
ATOM   3421  CA  GLN A 209      58.766  57.530 105.137  1.00  0.00           C
ATOM   3423  CB  GLN A 209      60.036  56.740 105.527  1.00  0.00           C
ATOM   3426  CG  GLN A 209      61.316  57.080 104.757  1.00  0.00           C
ATOM   3429  CD  GLN A 209      62.466  56.200 105.247  1.00  0.00           C
ATOM   3430  OE1 GLN A 209      63.226  56.650 106.097  1.00  0.00           O
ATOM   3431  NE2 GLN A 209      62.626  55.000 104.657  1.00  0.00           N
ATOM   3434  C   GLN A 209      59.146  58.820 104.417  1.00  0.00           C
ATOM   3435  O   GLN A 209      59.506  59.790 105.077  1.00  0.00           O
ATOM   3436  N   TRP A 210      59.086  58.900 103.067  1.00  0.00           N
ATOM   3438  CA  TRP A 210      59.416  60.120 102.347  1.00  0.00           C
ATOM   3440  CB  TRP A 210      59.446  59.860 100.817  1.00  0.00           C
ATOM   3443  CG  TRP A 210      59.876  61.020  99.977  1.00  0.00           C
ATOM   3444  CD1 TRP A 210      61.166  61.380  99.717  1.00  0.00           C
ATOM   3446  NE1 TRP A 210      61.176  62.450  98.847  1.00  0.00           N
ATOM   3448  CE2 TRP A 210      59.906  62.820  98.567  1.00  0.00           C
ATOM   3449  CD2 TRP A 210      59.046  61.950  99.257  1.00  0.00           C
ATOM   3450  CE3 TRP A 210      57.666  62.080  99.107  1.00  0.00           C
ATOM   3452  CZ3 TRP A 210      57.186  63.090  98.267  1.00  0.00           C
ATOM   3454  CZ2 TRP A 210      59.436  63.810  97.717  1.00  0.00           C
ATOM   3456  CH2 TRP A 210      58.056  63.940  97.587  1.00  0.00           C
ATOM   3458  C   TRP A 210      58.466  61.260 102.687  1.00  0.00           C
ATOM   3459  O   TRP A 210      58.856  62.380 103.037  1.00  0.00           O
ATOM   3460  N   VAL A 211      57.156  60.940 102.687  1.00  0.00           N
ATOM   3462  CA  VAL A 211      56.146  61.830 103.197  1.00  0.00           C
ATOM   3464  CB  VAL A 211      54.746  61.380 102.827  1.00  0.00           C
ATOM   3466  CG1 VAL A 211      54.606  61.280 101.287  1.00  0.00           C
ATOM   3470  CG2 VAL A 211      54.346  60.040 103.467  1.00  0.00           C
ATOM   3474  C   VAL A 211      56.296  62.120 104.697  1.00  0.00           C
ATOM   3475  O   VAL A 211      56.086  63.250 105.127  1.00  0.00           O
ATOM   3476  N   ALA A 212      56.716  61.140 105.527  1.00  0.00           N
ATOM   3478  CA  ALA A 212      56.986  61.310 106.947  1.00  0.00           C
ATOM   3480  CB  ALA A 212      57.356  59.970 107.567  1.00  0.00           C
ATOM   3484  C   ALA A 212      58.046  62.340 107.307  1.00  0.00           C
ATOM   3485  O   ALA A 212      57.886  63.120 108.247  1.00  0.00           O
ATOM   3486  N   LYS A 213      59.146  62.410 106.527  1.00  0.00           N
ATOM   3488  CA  LYS A 213      60.156  63.460 106.627  1.00  0.00           C
ATOM   3490  CB  LYS A 213      61.226  63.350 105.517  1.00  0.00           C
ATOM   3493  CG  LYS A 213      61.976  62.020 105.407  1.00  0.00           C
ATOM   3496  CD  LYS A 213      62.596  61.920 104.017  1.00  0.00           C
ATOM   3499  CE  LYS A 213      63.446  60.660 103.847  1.00  0.00           C
ATOM   3502  NZ  LYS A 213      64.466  60.890 102.827  1.00  0.00           N
ATOM   3506  C   LYS A 213      59.536  64.820 106.417  1.00  0.00           C
ATOM   3507  O   LYS A 213      59.896  65.810 107.057  1.00  0.00           O
ATOM   3508  N   ALA A 214      58.596  64.900 105.467  1.00  0.00           N
ATOM   3510  CA  ALA A 214      57.956  66.130 105.097  1.00  0.00           C
ATOM   3512  CB  ALA A 214      57.506  66.010 103.637  1.00  0.00           C
ATOM   3516  C   ALA A 214      56.796  66.450 106.017  1.00  0.00           C
ATOM   3517  O   ALA A 214      56.296  67.560 106.017  1.00  0.00           O
ATOM   3518  N   LYS A 215      56.346  65.530 106.907  1.00  0.00           N
ATOM   3520  CA  LYS A 215      55.356  65.900 107.907  1.00  0.00           C
ATOM   3522  CB  LYS A 215      54.596  64.730 108.577  1.00  0.00           C
ATOM   3525  CG  LYS A 215      54.086  63.630 107.657  1.00  0.00           C
ATOM   3528  CD  LYS A 215      53.196  64.040 106.477  1.00  0.00           C
ATOM   3531  CE  LYS A 215      51.796  64.550 106.817  1.00  0.00           C
ATOM   3534  NZ  LYS A 215      51.746  66.000 107.077  1.00  0.00           N
ATOM   3538  C   LYS A 215      55.996  66.660 109.047  1.00  0.00           C
ATOM   3539  O   LYS A 215      55.316  67.370 109.767  1.00  0.00           O
ATOM   3540  N   GLN A 216      57.326  66.510 109.257  1.00  0.00           N
ATOM   3542  CA  GLN A 216      57.946  67.140 110.407  1.00  0.00           C
ATOM   3544  CB  GLN A 216      59.166  66.320 110.907  1.00  0.00           C
ATOM   3547  CG  GLN A 216      60.556  66.650 110.317  1.00  0.00           C
ATOM   3550  CD  GLN A 216      61.606  65.570 110.607  1.00  0.00           C
ATOM   3551  OE1 GLN A 216      62.426  65.260 109.757  1.00  0.00           O
ATOM   3552  NE2 GLN A 216      61.566  64.990 111.827  1.00  0.00           N
ATOM   3555  C   GLN A 216      58.406  68.520 109.997  1.00  0.00           C
ATOM   3556  O   GLN A 216      58.796  69.320 110.847  1.00  0.00           O
ATOM   3557  N   SER A 217      58.376  68.860 108.687  1.00  0.00           N
ATOM   3559  CA  SER A 217      58.946  70.120 108.237  1.00  0.00           C
ATOM   3561  CB  SER A 217      59.046  70.320 106.697  1.00  0.00           C
ATOM   3564  OG  SER A 217      57.776  70.340 106.057  1.00  0.00           O
ATOM   3566  C   SER A 217      58.266  71.330 108.867  1.00  0.00           C
ATOM   3567  O   SER A 217      57.036  71.380 108.957  1.00  0.00           O
ATOM   3568  N   PRO A 218      58.976  72.330 109.347  1.00  0.00           N
ATOM   3569  CD  PRO A 218      60.436  72.330 109.447  1.00  0.00           C
ATOM   3572  CA  PRO A 218      58.366  73.440 110.057  1.00  0.00           C
ATOM   3574  CB  PRO A 218      59.476  73.830 111.037  1.00  0.00           C
ATOM   3577  CG  PRO A 218      60.766  73.580 110.237  1.00  0.00           C
ATOM   3580  C   PRO A 218      58.076  74.520 109.027  1.00  0.00           C
ATOM   3581  O   PRO A 218      58.516  75.660 109.157  1.00  0.00           O
ATOM   3582  N   ASN A 219      57.326  74.130 107.977  1.00  0.00           N
ATOM   3584  CA  ASN A 219      56.876  75.010 106.927  1.00  0.00           C
ATOM   3586  CB  ASN A 219      57.676  74.940 105.577  1.00  0.00           C
ATOM   3589  CG  ASN A 219      59.186  75.190 105.617  1.00  0.00           C
ATOM   3590  OD1 ASN A 219      59.856  75.270 106.647  1.00  0.00           O
ATOM   3591  ND2 ASN A 219      59.746  75.430 104.407  1.00  0.00           N
ATOM   3594  C   ASN A 219      55.486  74.510 106.607  1.00  0.00           C
ATOM   3595  O   ASN A 219      55.286  73.310 106.467  1.00  0.00           O
ATOM   3596  N   THR A 220      54.476  75.370 106.457  1.00  0.00           N
ATOM   3598  CA  THR A 220      53.166  74.940 105.967  1.00  0.00           C
ATOM   3600  CB  THR A 220      51.986  75.000 106.947  1.00  0.00           C
ATOM   3602  OG1 THR A 220      51.716  76.290 107.467  1.00  0.00           O
ATOM   3604  CG2 THR A 220      52.286  74.050 108.117  1.00  0.00           C
ATOM   3608  C   THR A 220      52.816  75.750 104.767  1.00  0.00           C
ATOM   3609  O   THR A 220      53.216  76.900 104.627  1.00  0.00           O
ATOM   3610  N   MET A 221      52.016  75.180 103.847  1.00  0.00           N
ATOM   3612  CA  MET A 221      51.376  75.990 102.837  1.00  0.00           C
ATOM   3614  CB  MET A 221      51.766  75.440 101.447  1.00  0.00           C
ATOM   3617  CG  MET A 221      51.326  76.370 100.297  1.00  0.00           C
ATOM   3620  SD  MET A 221      52.336  76.330  98.807  1.00  0.00           S
ATOM   3621  CE  MET A 221      53.766  77.100  99.587  1.00  0.00           C
ATOM   3625  C   MET A 221      49.896  75.850 103.137  1.00  0.00           C
ATOM   3626  O   MET A 221      49.296  74.820 102.887  1.00  0.00           O
ATOM   3627  N   SER A 222      49.256  76.850 103.747  1.00  0.00           N
ATOM   3629  CA  SER A 222      47.886  76.720 104.247  1.00  0.00           C
ATOM   3631  CB  SER A 222      47.836  76.760 105.797  1.00  0.00           C
ATOM   3634  OG  SER A 222      48.596  77.860 106.327  1.00  0.00           O
ATOM   3636  C   SER A 222      46.966  77.770 103.667  1.00  0.00           C
ATOM   3637  O   SER A 222      45.746  77.750 103.867  1.00  0.00           O
ATOM   3638  N   ASP A 223      47.516  78.690 102.847  1.00  0.00           N
ATOM   3640  CA  ASP A 223      46.756  79.790 102.307  1.00  0.00           C
ATOM   3642  CB  ASP A 223      46.696  80.980 103.317  1.00  0.00           C
ATOM   3645  CG  ASP A 223      45.636  82.010 102.947  1.00  0.00           C
ATOM   3646  OD1 ASP A 223      45.966  82.970 102.207  1.00  0.00           O
ATOM   3647  OD2 ASP A 223      44.446  81.790 103.297  1.00  0.00           O
ATOM   3648  C   ASP A 223      47.386  80.220 100.997  1.00  0.00           C
ATOM   3649  O   ASP A 223      48.566  79.970 100.747  1.00  0.00           O
ATOM   3650  N   MET A 224      46.616  80.890 100.127  1.00  0.00           N
ATOM   3652  CA  MET A 224      47.096  81.540  98.927  1.00  0.00           C
ATOM   3654  CB  MET A 224      45.926  81.970  98.017  1.00  0.00           C
ATOM   3657  CG  MET A 224      45.256  80.770  97.317  1.00  0.00           C
ATOM   3660  SD  MET A 224      46.396  79.790  96.287  1.00  0.00           S
ATOM   3661  CE  MET A 224      46.686  80.990  94.967  1.00  0.00           C
ATOM   3665  C   MET A 224      48.066  82.680  99.147  1.00  0.00           C
ATOM   3666  O   MET A 224      48.986  82.890  98.357  1.00  0.00           O
ATOM   3667  N   ALA A 225      47.936  83.410 100.267  1.00  0.00           N
ATOM   3669  CA  ALA A 225      48.906  84.390 100.707  1.00  0.00           C
ATOM   3671  CB  ALA A 225      48.356  85.050 101.977  1.00  0.00           C
ATOM   3675  C   ALA A 225      50.306  83.810 100.957  1.00  0.00           C
ATOM   3676  O   ALA A 225      51.336  84.440 100.677  1.00  0.00           O
ATOM   3677  N   ALA A 226      50.386  82.590 101.507  1.00  0.00           N
ATOM   3679  CA  ALA A 226      51.646  81.890 101.697  1.00  0.00           C
ATOM   3681  CB  ALA A 226      51.486  80.890 102.857  1.00  0.00           C
ATOM   3685  C   ALA A 226      52.116  81.160 100.447  1.00  0.00           C
ATOM   3686  O   ALA A 226      53.306  80.880 100.277  1.00  0.00           O
ATOM   3687  N   PHE A 227      51.196  80.840  99.517  1.00  0.00           N
ATOM   3689  CA  PHE A 227      51.506  80.320  98.207  1.00  0.00           C
ATOM   3691  CB  PHE A 227      50.196  79.910  97.477  1.00  0.00           C
ATOM   3694  CG  PHE A 227      50.486  79.270  96.147  1.00  0.00           C
ATOM   3695  CD1 PHE A 227      50.746  80.070  95.017  1.00  0.00           C
ATOM   3697  CE1 PHE A 227      51.226  79.480  93.847  1.00  0.00           C
ATOM   3699  CZ  PHE A 227      51.336  78.090  93.757  1.00  0.00           C
ATOM   3701  CD2 PHE A 227      50.576  77.880  96.037  1.00  0.00           C
ATOM   3703  CE2 PHE A 227      50.986  77.280  94.847  1.00  0.00           C
ATOM   3705  C   PHE A 227      52.316  81.330  97.377  1.00  0.00           C
ATOM   3706  O   PHE A 227      53.336  81.000  96.767  1.00  0.00           O
ATOM   3707  N   GLU A 228      51.916  82.610  97.377  1.00  0.00           N
ATOM   3709  CA  GLU A 228      52.566  83.610  96.537  1.00  0.00           C
ATOM   3711  CB  GLU A 228      51.706  84.890  96.367  1.00  0.00           C
ATOM   3714  CG  GLU A 228      50.316  84.710  95.677  1.00  0.00           C
ATOM   3717  CD  GLU A 228      50.286  84.040  94.297  1.00  0.00           C
ATOM   3718  OE1 GLU A 228      51.256  84.160  93.507  1.00  0.00           O
ATOM   3719  OE2 GLU A 228      49.246  83.420  93.947  1.00  0.00           O
ATOM   3720  C   GLU A 228      53.956  83.990  97.067  1.00  0.00           C
ATOM   3721  O   GLU A 228      54.816  84.460  96.327  1.00  0.00           O
ATOM   3722  N   LYS A 229      54.206  83.740  98.367  1.00  0.00           N
ATOM   3724  CA  LYS A 229      55.536  83.830  98.957  1.00  0.00           C
ATOM   3726  CB  LYS A 229      55.426  83.790 100.507  1.00  0.00           C
ATOM   3729  CG  LYS A 229      56.736  83.980 101.287  1.00  0.00           C
ATOM   3732  CD  LYS A 229      56.556  83.960 102.807  1.00  0.00           C
ATOM   3735  CE  LYS A 229      55.816  85.190 103.337  1.00  0.00           C
ATOM   3738  NZ  LYS A 229      55.926  85.280 104.807  1.00  0.00           N
ATOM   3742  C   LYS A 229      56.536  82.810  98.437  1.00  0.00           C
ATOM   3743  O   LYS A 229      57.716  83.110  98.247  1.00  0.00           O
ATOM   3744  N   LEU A 230      56.096  81.550  98.177  1.00  0.00           N
ATOM   3746  CA  LEU A 230      56.976  80.540  97.607  1.00  0.00           C
ATOM   3748  CB  LEU A 230      56.496  79.110  97.907  1.00  0.00           C
ATOM   3751  CG  LEU A 230      57.366  77.970  97.317  1.00  0.00           C
ATOM   3753  CD1 LEU A 230      58.756  77.910  97.967  1.00  0.00           C
ATOM   3757  CD2 LEU A 230      56.666  76.610  97.457  1.00  0.00           C
ATOM   3761  C   LEU A 230      57.116  80.730  96.107  1.00  0.00           C
ATOM   3762  O   LEU A 230      58.186  80.490  95.547  1.00  0.00           O
ATOM   3763  N   ALA A 231      56.066  81.270  95.457  1.00  0.00           N
ATOM   3765  CA  ALA A 231      56.026  81.600  94.037  1.00  0.00           C
ATOM   3767  CB  ALA A 231      54.556  81.560  93.567  1.00  0.00           C
ATOM   3771  C   ALA A 231      56.596  82.980  93.757  1.00  0.00           C
ATOM   3772  O   ALA A 231      56.296  83.620  92.747  1.00  0.00           O
ATOM   3773  N   ALA A 232      57.436  83.480  94.687  1.00  0.00           N
ATOM   3775  CA  ALA A 232      58.176  84.700  94.547  1.00  0.00           C
ATOM   3777  CB  ALA A 232      58.386  85.300  95.947  1.00  0.00           C
ATOM   3781  C   ALA A 232      59.536  84.460  93.857  1.00  0.00           C
ATOM   3782  O   ALA A 232      60.146  83.420  94.107  1.00  0.00           O
ATOM   3783  N   PRO A 233      60.056  85.420  93.067  1.00  0.00           N
ATOM   3784  CD  PRO A 233      59.246  86.590  92.687  1.00  0.00           C
ATOM   3787  CA  PRO A 233      61.186  85.260  92.147  1.00  0.00           C
ATOM   3789  CB  PRO A 233      61.376  86.710  91.637  1.00  0.00           C
ATOM   3792  CG  PRO A 233      59.966  87.270  91.527  1.00  0.00           C
ATOM   3795  C   PRO A 233      62.526  84.770  92.697  1.00  0.00           C
ATOM   3796  O   PRO A 233      63.476  85.540  92.717  1.00  0.00           O
ATOM   3797  N   SER A 234      62.666  83.500  93.107  1.00  0.00           N
ATOM   3799  CA  SER A 234      63.926  82.870  93.467  1.00  0.00           C
ATOM   3801  CB  SER A 234      63.986  82.290  94.927  1.00  0.00           C
ATOM   3804  OG  SER A 234      62.816  81.580  95.357  1.00  0.00           O
ATOM   3806  C   SER A 234      64.376  81.860  92.407  1.00  0.00           C
ATOM   3807  O   SER A 234      63.656  80.930  92.047  1.00  0.00           O
ATOM   3808  N   GLU A 235      65.586  82.080  91.827  1.00  0.00           N
ATOM   3810  CA  GLU A 235      66.276  81.120  90.967  1.00  0.00           C
ATOM   3812  CB  GLU A 235      67.486  81.690  90.157  1.00  0.00           C
ATOM   3815  CG  GLU A 235      67.206  82.700  89.007  1.00  0.00           C
ATOM   3818  CD  GLU A 235      68.456  83.160  88.217  1.00  0.00           C
ATOM   3819  OE1 GLU A 235      69.576  82.630  88.427  1.00  0.00           O
ATOM   3820  OE2 GLU A 235      68.296  84.060  87.367  1.00  0.00           O
ATOM   3821  C   GLU A 235      66.786  79.910  91.757  1.00  0.00           C
ATOM   3822  O   GLU A 235      67.176  80.040  92.917  1.00  0.00           O
ATOM   3823  N   TYR A 236      66.866  78.710  91.147  1.00  0.00           N
ATOM   3825  CA  TYR A 236      67.526  77.540  91.697  1.00  0.00           C
ATOM   3827  CB  TYR A 236      69.086  77.640  91.697  1.00  0.00           C
ATOM   3830  CG  TYR A 236      69.636  77.710  90.317  1.00  0.00           C
ATOM   3831  CD1 TYR A 236      69.956  76.540  89.607  1.00  0.00           C
ATOM   3833  CE1 TYR A 236      70.466  76.610  88.307  1.00  0.00           C
ATOM   3835  CZ  TYR A 236      70.616  77.860  87.677  1.00  0.00           C
ATOM   3836  OH  TYR A 236      71.056  77.940  86.337  1.00  0.00           O
ATOM   3838  CD2 TYR A 236      69.856  78.950  89.707  1.00  0.00           C
ATOM   3840  CE2 TYR A 236      70.286  79.020  88.377  1.00  0.00           C
ATOM   3842  C   TYR A 236      67.136  77.130  93.107  1.00  0.00           C
ATOM   3843  O   TYR A 236      67.996  76.910  93.947  1.00  0.00           O
ATOM   3844  N   ASN A 237      65.846  77.020  93.447  1.00  0.00           N
ATOM   3846  CA  ASN A 237      65.466  76.640  94.797  1.00  0.00           C
ATOM   3848  CB  ASN A 237      63.936  76.610  94.947  1.00  0.00           C
ATOM   3851  CG  ASN A 237      63.386  78.020  94.757  1.00  0.00           C
ATOM   3852  OD1 ASN A 237      63.306  78.540  93.647  1.00  0.00           O
ATOM   3853  ND2 ASN A 237      62.936  78.630  95.857  1.00  0.00           N
ATOM   3856  C   ASN A 237      66.066  75.300  95.257  1.00  0.00           C
ATOM   3857  O   ASN A 237      66.196  74.340  94.487  1.00  0.00           O
ATOM   3858  N   GLN A 238      66.506  75.260  96.537  1.00  0.00           N
ATOM   3860  CA  GLN A 238      66.886  74.040  97.237  1.00  0.00           C
ATOM   3862  CB  GLN A 238      67.546  74.270  98.647  1.00  0.00           C
ATOM   3865  CG  GLN A 238      68.866  75.080  98.577  1.00  0.00           C
ATOM   3868  CD  GLN A 238      69.766  75.120  99.807  1.00  0.00           C
ATOM   3869  OE1 GLN A 238      70.996  75.180  99.697  1.00  0.00           O
ATOM   3870  NE2 GLN A 238      69.156  75.070 101.007  1.00  0.00           N
ATOM   3873  C   GLN A 238      65.666  73.170  97.387  1.00  0.00           C
ATOM   3874  O   GLN A 238      64.546  73.680  97.417  1.00  0.00           O
ATOM   3875  N   VAL A 239      65.836  71.840  97.447  1.00  0.00           N
ATOM   3877  CA  VAL A 239      64.776  70.960  97.907  1.00  0.00           C
ATOM   3879  CB  VAL A 239      65.146  69.490  97.757  1.00  0.00           C
ATOM   3881  CG1 VAL A 239      65.406  69.200  96.267  1.00  0.00           C
ATOM   3885  CG2 VAL A 239      66.386  69.120  98.587  1.00  0.00           C
ATOM   3889  C   VAL A 239      64.286  71.330  99.307  1.00  0.00           C
ATOM   3890  O   VAL A 239      65.056  71.540 100.247  1.00  0.00           O
ATOM   3891  N   GLU A 240      62.966  71.510  99.427  1.00  0.00           N
ATOM   3893  CA  GLU A 240      62.306  72.100 100.577  1.00  0.00           C
ATOM   3895  CB  GLU A 240      62.156  73.660 100.517  1.00  0.00           C
ATOM   3898  CG  GLU A 240      60.746  74.300 100.287  1.00  0.00           C
ATOM   3901  CD  GLU A 240      60.786  75.820 100.137  1.00  0.00           C
ATOM   3902  OE1 GLU A 240      61.486  76.340  99.227  1.00  0.00           O
ATOM   3903  OE2 GLU A 240      60.096  76.490 100.957  1.00  0.00           O
ATOM   3904  C   GLU A 240      60.956  71.420 100.647  1.00  0.00           C
ATOM   3905  O   GLU A 240      60.476  70.860  99.657  1.00  0.00           O
ATOM   3906  N   TYR A 241      60.326  71.420 101.827  1.00  0.00           N
ATOM   3908  CA  TYR A 241      59.146  70.640 102.087  1.00  0.00           C
ATOM   3910  CB  TYR A 241      59.416  69.320 102.847  1.00  0.00           C
ATOM   3913  CG  TYR A 241      60.086  68.330 101.967  1.00  0.00           C
ATOM   3914  CD1 TYR A 241      59.316  67.490 101.147  1.00  0.00           C
ATOM   3916  CE1 TYR A 241      59.926  66.440 100.457  1.00  0.00           C
ATOM   3918  CZ  TYR A 241      61.306  66.230 100.567  1.00  0.00           C
ATOM   3919  OH  TYR A 241      61.866  65.130  99.917  1.00  0.00           O
ATOM   3921  CD2 TYR A 241      61.466  68.130 102.037  1.00  0.00           C
ATOM   3923  CE2 TYR A 241      62.086  67.080 101.347  1.00  0.00           C
ATOM   3925  C   TYR A 241      58.246  71.410 102.987  1.00  0.00           C
ATOM   3926  O   TYR A 241      58.716  72.130 103.867  1.00  0.00           O
ATOM   3927  N   PHE A 242      56.926  71.190 102.837  1.00  0.00           N
ATOM   3929  CA  PHE A 242      55.876  71.770 103.637  1.00  0.00           C
ATOM   3931  CB  PHE A 242      54.936  72.670 102.807  1.00  0.00           C
ATOM   3934  CG  PHE A 242      55.686  73.840 102.217  1.00  0.00           C
ATOM   3935  CD1 PHE A 242      55.636  75.080 102.867  1.00  0.00           C
ATOM   3937  CE1 PHE A 242      56.286  76.200 102.357  1.00  0.00           C
ATOM   3939  CZ  PHE A 242      57.036  76.080 101.177  1.00  0.00           C
ATOM   3941  CD2 PHE A 242      56.426  73.730 101.027  1.00  0.00           C
ATOM   3943  CE2 PHE A 242      57.116  74.840 100.527  1.00  0.00           C
ATOM   3945  C   PHE A 242      55.066  70.630 104.227  1.00  0.00           C
ATOM   3946  O   PHE A 242      54.856  69.620 103.567  1.00  0.00           O
ATOM   3947  N   SER A 243      54.616  70.760 105.477  1.00  0.00           N
ATOM   3949  CA  SER A 243      54.046  69.650 106.217  1.00  0.00           C
ATOM   3951  CB  SER A 243      54.436  69.730 107.707  1.00  0.00           C
ATOM   3954  OG  SER A 243      54.036  70.960 108.307  1.00  0.00           O
ATOM   3956  C   SER A 243      52.546  69.620 106.117  1.00  0.00           C
ATOM   3957  O   SER A 243      51.886  68.800 106.747  1.00  0.00           O
ATOM   3958  N   ASN A 244      51.986  70.530 105.307  1.00  0.00           N
ATOM   3960  CA  ASN A 244      50.576  70.720 105.167  1.00  0.00           C
ATOM   3962  CB  ASN A 244      50.116  71.620 106.337  1.00  0.00           C
ATOM   3965  CG  ASN A 244      48.616  71.830 106.377  1.00  0.00           C
ATOM   3966  OD1 ASN A 244      47.856  70.860 106.327  1.00  0.00           O
ATOM   3967  ND2 ASN A 244      48.176  73.100 106.517  1.00  0.00           N
ATOM   3970  C   ASN A 244      50.366  71.410 103.827  1.00  0.00           C
ATOM   3971  O   ASN A 244      51.226  72.170 103.387  1.00  0.00           O
ATOM   3972  N   VAL A 245      49.206  71.170 103.187  1.00  0.00           N
ATOM   3974  CA  VAL A 245      48.776  71.900 102.027  1.00  0.00           C
ATOM   3976  CB  VAL A 245      48.956  71.160 100.707  1.00  0.00           C
ATOM   3978  CG1 VAL A 245      50.456  71.040 100.447  1.00  0.00           C
ATOM   3982  CG2 VAL A 245      48.296  69.780 100.757  1.00  0.00           C
ATOM   3986  C   VAL A 245      47.346  72.310 102.277  1.00  0.00           C
ATOM   3987  O   VAL A 245      46.616  71.710 103.057  1.00  0.00           O
ATOM   3988  N   LYS A 246      46.896  73.400 101.637  1.00  0.00           N
ATOM   3990  CA  LYS A 246      45.486  73.760 101.637  1.00  0.00           C
ATOM   3992  CB  LYS A 246      45.356  75.170 101.017  1.00  0.00           C
ATOM   3995  CG  LYS A 246      43.986  75.840 100.957  1.00  0.00           C
ATOM   3998  CD  LYS A 246      43.136  75.380  99.767  1.00  0.00           C
ATOM   4001  CE  LYS A 246      41.826  76.150  99.707  1.00  0.00           C
ATOM   4004  NZ  LYS A 246      41.046  75.750  98.547  1.00  0.00           N
ATOM   4008  C   LYS A 246      44.656  72.690 100.917  1.00  0.00           C
ATOM   4009  O   LYS A 246      45.036  72.300  99.807  1.00  0.00           O
ATOM   4010  N   PRO A 247      43.536  72.190 101.457  1.00  0.00           N
ATOM   4011  CD  PRO A 247      42.896  72.700 102.667  1.00  0.00           C
ATOM   4014  CA  PRO A 247      42.696  71.200 100.777  1.00  0.00           C
ATOM   4016  CB  PRO A 247      41.596  70.890 101.817  1.00  0.00           C
ATOM   4019  CG  PRO A 247      41.466  72.180 102.627  1.00  0.00           C
ATOM   4022  C   PRO A 247      42.136  71.710  99.457  1.00  0.00           C
ATOM   4023  O   PRO A 247      41.166  72.470  99.487  1.00  0.00           O
ATOM   4024  N   ASP A 248      42.736  71.330  98.307  1.00  0.00           N
ATOM   4026  CA  ASP A 248      42.286  71.700  96.977  1.00  0.00           C
ATOM   4028  CB  ASP A 248      40.736  71.600  96.807  1.00  0.00           C
ATOM   4031  CG  ASP A 248      40.276  71.120  95.447  1.00  0.00           C
ATOM   4032  OD1 ASP A 248      41.096  71.030  94.507  1.00  0.00           O
ATOM   4033  OD2 ASP A 248      39.066  70.790  95.367  1.00  0.00           O
ATOM   4034  C   ASP A 248      42.946  72.990  96.477  1.00  0.00           C
ATOM   4035  O   ASP A 248      42.346  73.820  95.797  1.00  0.00           O
ATOM   4036  N   LEU A 249      44.256  73.180  96.807  1.00  0.00           N
ATOM   4038  CA  LEU A 249      45.126  74.210  96.267  1.00  0.00           C
ATOM   4040  CB  LEU A 249      46.496  74.190  97.017  1.00  0.00           C
ATOM   4043  CG  LEU A 249      47.636  75.080  96.467  1.00  0.00           C
ATOM   4045  CD1 LEU A 249      47.386  76.560  96.757  1.00  0.00           C
ATOM   4049  CD2 LEU A 249      49.006  74.610  96.987  1.00  0.00           C
ATOM   4053  C   LEU A 249      45.336  74.140  94.747  1.00  0.00           C
ATOM   4054  O   LEU A 249      45.516  75.140  94.067  1.00  0.00           O
ATOM   4055  N   PHE A 250      45.306  72.920  94.157  1.00  0.00           N
ATOM   4057  CA  PHE A 250      45.356  72.780  92.707  1.00  0.00           C
ATOM   4059  CB  PHE A 250      45.416  71.280  92.317  1.00  0.00           C
ATOM   4062  CG  PHE A 250      45.706  71.170  90.837  1.00  0.00           C
ATOM   4063  CD1 PHE A 250      47.006  71.380  90.367  1.00  0.00           C
ATOM   4065  CE1 PHE A 250      47.286  71.350  88.997  1.00  0.00           C
ATOM   4067  CZ  PHE A 250      46.256  71.130  88.077  1.00  0.00           C
ATOM   4069  CD2 PHE A 250      44.676  70.940  89.917  1.00  0.00           C
ATOM   4071  CE2 PHE A 250      44.946  70.940  88.547  1.00  0.00           C
ATOM   4073  C   PHE A 250      44.216  73.500  91.977  1.00  0.00           C
ATOM   4074  O   PHE A 250      44.426  74.160  90.957  1.00  0.00           O
ATOM   4075  N   ALA A 251      42.966  73.440  92.507  1.00  0.00           N
ATOM   4077  CA  ALA A 251      41.896  74.300  92.057  1.00  0.00           C
ATOM   4079  CB  ALA A 251      40.586  73.880  92.737  1.00  0.00           C
ATOM   4083  C   ALA A 251      42.136  75.790  92.287  1.00  0.00           C
ATOM   4084  O   ALA A 251      41.856  76.620  91.417  1.00  0.00           O
ATOM   4085  N   ASP A 252      42.706  76.170  93.447  1.00  0.00           N
ATOM   4087  CA  ASP A 252      42.986  77.560  93.777  1.00  0.00           C
ATOM   4089  CB  ASP A 252      43.696  77.760  95.147  1.00  0.00           C
ATOM   4092  CG  ASP A 252      42.886  77.420  96.377  1.00  0.00           C
ATOM   4093  OD1 ASP A 252      41.806  76.790  96.277  1.00  0.00           O
ATOM   4094  OD2 ASP A 252      43.406  77.730  97.477  1.00  0.00           O
ATOM   4095  C   ASP A 252      43.886  78.260  92.767  1.00  0.00           C
ATOM   4096  O   ASP A 252      43.606  79.390  92.367  1.00  0.00           O
ATOM   4097  N   VAL A 253      44.976  77.600  92.297  1.00  0.00           N
ATOM   4099  CA  VAL A 253      45.736  78.160  91.187  1.00  0.00           C
ATOM   4101  CB  VAL A 253      47.096  77.510  90.877  1.00  0.00           C
ATOM   4103  CG1 VAL A 253      48.056  77.700  92.067  1.00  0.00           C
ATOM   4107  CG2 VAL A 253      46.976  76.020  90.497  1.00  0.00           C
ATOM   4111  C   VAL A 253      44.916  78.290  89.907  1.00  0.00           C
ATOM   4112  O   VAL A 253      44.866  79.380  89.347  1.00  0.00           O
ATOM   4113  N   ILE A 254      44.196  77.240  89.447  1.00  0.00           N
ATOM   4115  CA  ILE A 254      43.456  77.360  88.187  1.00  0.00           C
ATOM   4117  CB  ILE A 254      42.896  76.040  87.667  1.00  0.00           C
ATOM   4119  CG2 ILE A 254      42.086  76.290  86.367  1.00  0.00           C
ATOM   4123  CG1 ILE A 254      44.046  75.030  87.427  1.00  0.00           C
ATOM   4126  CD  ILE A 254      43.566  73.630  87.057  1.00  0.00           C
ATOM   4130  C   ILE A 254      42.406  78.450  88.247  1.00  0.00           C
ATOM   4131  O   ILE A 254      42.406  79.330  87.397  1.00  0.00           O
ATOM   4132  N   ASN A 255      41.606  78.510  89.327  1.00  0.00           N
ATOM   4134  CA  ASN A 255      40.536  79.490  89.497  1.00  0.00           C
ATOM   4136  CB  ASN A 255      39.776  79.250  90.837  1.00  0.00           C
ATOM   4139  CG  ASN A 255      38.816  78.070  90.687  1.00  0.00           C
ATOM   4140  OD1 ASN A 255      38.176  77.860  89.647  1.00  0.00           O
ATOM   4141  ND2 ASN A 255      38.726  77.240  91.747  1.00  0.00           N
ATOM   4144  C   ASN A 255      41.016  80.930  89.437  1.00  0.00           C
ATOM   4145  O   ASN A 255      40.406  81.770  88.787  1.00  0.00           O
ATOM   4146  N   LYS A 256      42.166  81.250  90.067  1.00  0.00           N
ATOM   4148  CA  LYS A 256      42.716  82.590  89.987  1.00  0.00           C
ATOM   4150  CB  LYS A 256      43.586  82.920  91.227  1.00  0.00           C
ATOM   4153  CG  LYS A 256      44.876  82.120  91.467  1.00  0.00           C
ATOM   4156  CD  LYS A 256      46.146  82.710  90.807  1.00  0.00           C
ATOM   4159  CE  LYS A 256      47.436  82.230  91.497  1.00  0.00           C
ATOM   4162  NZ  LYS A 256      48.596  83.050  91.127  1.00  0.00           N
ATOM   4166  C   LYS A 256      43.436  82.880  88.677  1.00  0.00           C
ATOM   4167  O   LYS A 256      43.606  84.030  88.297  1.00  0.00           O
ATOM   4168  N   PHE A 257      43.836  81.860  87.887  1.00  0.00           N
ATOM   4170  CA  PHE A 257      44.176  82.050  86.477  1.00  0.00           C
ATOM   4172  CB  PHE A 257      45.116  80.940  85.927  1.00  0.00           C
ATOM   4175  CG  PHE A 257      46.466  81.100  86.557  1.00  0.00           C
ATOM   4176  CD1 PHE A 257      47.226  82.240  86.257  1.00  0.00           C
ATOM   4178  CE1 PHE A 257      48.406  82.510  86.957  1.00  0.00           C
ATOM   4180  CZ  PHE A 257      48.836  81.640  87.967  1.00  0.00           C
ATOM   4182  CD2 PHE A 257      46.986  80.160  87.447  1.00  0.00           C
ATOM   4184  CE2 PHE A 257      48.146  80.440  88.187  1.00  0.00           C
ATOM   4186  C   PHE A 257      42.976  82.210  85.557  1.00  0.00           C
ATOM   4187  O   PHE A 257      43.126  82.730  84.447  1.00  0.00           O
ATOM   4188  N   MET A 258      41.756  81.810  85.977  1.00  0.00           N
ATOM   4190  CA  MET A 258      40.576  81.870  85.117  1.00  0.00           C
ATOM   4192  CB  MET A 258      39.376  80.980  85.607  1.00  0.00           C
ATOM   4195  CG  MET A 258      39.586  79.450  85.707  1.00  0.00           C
ATOM   4198  SD  MET A 258      39.976  78.530  84.187  1.00  0.00           S
ATOM   4199  CE  MET A 258      38.286  78.540  83.547  1.00  0.00           C
ATOM   4203  C   MET A 258      40.026  83.290  84.987  1.00  0.00           C
ATOM   4204  O   MET A 258      39.176  83.550  84.137  1.00  0.00           O
ATOM   4205  N   ALA A 259      40.436  84.200  85.867  1.00  0.00           N
ATOM   4207  CA  ALA A 259      39.756  85.450  86.167  1.00  0.00           C
ATOM   4209  CB  ALA A 259      39.896  85.700  87.667  1.00  0.00           C
ATOM   4213  C   ALA A 259      40.276  86.700  85.397  1.00  0.00           C
ATOM   4214  OT1 ALA A 259      41.126  86.550  84.487  1.00  0.00           O
ATOM   4215  OT2 ALA A 259      39.836  87.840  85.727  1.00  0.00           O
ATOM   4216  NH3 POPEB 260     128.206 110.960  65.317  1.00  0.00           N
ATOM   4220  C12 POPEB 260     127.446 109.770  65.787  1.00  0.00           C
ATOM   4223  C11 POPEB 260     127.086 108.840  64.617  1.00  0.00           C
ATOM   4226  P   POPEB 260     126.876 106.560  65.827  1.00  0.00           P
ATOM   4227  O13 POPEB 260     128.356 106.670  65.807  1.00  0.00           O
ATOM   4228  O14 POPEB 260     126.166 106.330  67.107  1.00  0.00           O
ATOM   4229  O11 POPEB 260     126.426 105.410  64.867  1.00  0.00           O
ATOM   4230  O12 POPEB 260     126.236 107.800  65.077  1.00  0.00           O
ATOM   4231  C1  POPEB 260     127.236 104.970  63.777  1.00  0.00           C
ATOM   4234  C2  POPEB 260     126.306 104.810  62.557  1.00  0.00           C
ATOM   4236  O21 POPEB 260     127.016 104.250  61.427  1.00  0.00           O
ATOM   4237  C21 POPEB 260     127.566 103.080  61.697  1.00  0.00           C
ATOM   4238  O22 POPEB 260     128.766 102.900  61.857  1.00  0.00           O
ATOM   4239  C22 POPEB 260     126.506 101.980  61.767  1.00  0.00           C
ATOM   4242  C3  POPEB 260     125.696 106.180  62.177  1.00  0.00           C
ATOM   4245  O31 POPEB 260     124.746 106.070  61.097  1.00  0.00           O
ATOM   4246  C31 POPEB 260     125.186 106.460  59.907  1.00  0.00           C
ATOM   4247  O32 POPEB 260     126.306 106.880  59.657  1.00  0.00           O
ATOM   4248  C32 POPEB 260     124.026 106.400  58.927  1.00  0.00           C
ATOM   4251  C23 POPEB 260     126.846 100.860  60.767  1.00  0.00           C
ATOM   4254  C24 POPEB 260     126.336 101.180  59.367  1.00  0.00           C
ATOM   4257  C25 POPEB 260     126.946 100.260  58.307  1.00  0.00           C
ATOM   4260  C26 POPEB 260     126.826 100.820  56.877  1.00  0.00           C
ATOM   4263  C27 POPEB 260     127.486  99.900  55.837  1.00  0.00           C
ATOM   4266  C28 POPEB 260     127.626 100.550  54.457  1.00  0.00           C
ATOM   4269  C29 POPEB 260     127.986  99.520  53.417  1.00  0.00           C
ATOM   4271 0C21 POPEB 260     128.656  99.730  52.277  1.00  0.00           C
ATOM   4273 1C21 POPEB 260     129.166 101.060  51.777  1.00  0.00           C
ATOM   4276 2C21 POPEB 260     130.696 101.140  51.887  1.00  0.00           C
ATOM   4279 3C21 POPEB 260     131.456 100.270  50.877  1.00  0.00           C
ATOM   4282 4C21 POPEB 260     132.966 100.280  51.177  1.00  0.00           C
ATOM   4285 5C21 POPEB 260     133.836 100.260  49.927  1.00  0.00           C
ATOM   4288 6C21 POPEB 260     135.318 100.400  50.257  1.00  0.00           C
ATOM   4291 7C21 POPEB 260     136.148 100.760  49.027  1.00  0.00           C
ATOM   4294 8C21 POPEB 260     137.628 100.980  49.357  1.00  0.00           C
ATOM   4298  C33 POPEB 260     124.476 106.240  57.457  1.00  0.00           C
ATOM   4301  C34 POPEB 260     123.296 106.480  56.507  1.00  0.00           C
ATOM   4304  C35 POPEB 260     123.646 106.260  55.037  1.00  0.00           C
ATOM   4307  C36 POPEB 260     123.646 104.770  54.637  1.00  0.00           C
ATOM   4310  C37 POPEB 260     123.826 104.570  53.117  1.00  0.00           C
ATOM   4313  C38 POPEB 260     124.746 103.390  52.777  1.00  0.00           C
ATOM   4316  C39 POPEB 260     124.626 102.940  51.317  1.00  0.00           C
ATOM   4319 0C31 POPEB 260     125.336 101.600  51.087  1.00  0.00           C
ATOM   4322 1C31 POPEB 260     125.166 101.040  49.667  1.00  0.00           C
ATOM   4325 2C31 POPEB 260     125.716  99.610  49.567  1.00  0.00           C
ATOM   4328 3C31 POPEB 260     126.156  99.160  48.167  1.00  0.00           C
ATOM   4331 4C31 POPEB 260     127.206 100.090  47.557  1.00  0.00           C
ATOM   4334 5C31 POPEB 260     128.036  99.480  46.417  1.00  0.00           C
ATOM   4337 6C31 POPEB 260     128.966 100.510  45.787  1.00  0.00           C
ATOM   4341  NH3 POPEC 261     110.906 119.692  25.287  1.00  0.00           N
ATOM   4345  C12 POPEC 261     109.536 120.262  25.557  1.00  0.00           C
ATOM   4348  C11 POPEC 261     108.796 119.382  26.577  1.00  0.00           C
ATOM   4351  P   POPEC 261     106.786 119.212  28.187  1.00  0.00           P
ATOM   4352  O13 POPEC 261     105.626 118.612  27.467  1.00  0.00           O
ATOM   4353  O14 POPEC 261     107.696 118.302  28.917  1.00  0.00           O
ATOM   4354  O11 POPEC 261     106.246 120.342  29.147  1.00  0.00           O
ATOM   4355  O12 POPEC 261     107.646 120.042  27.127  1.00  0.00           O
ATOM   4356  C1  POPEC 261     106.506 120.322  30.557  1.00  0.00           C
ATOM   4359  C2  POPEC 261     107.936 120.822  30.897  1.00  0.00           C
ATOM   4361  O21 POPEC 261     108.396 120.212  32.127  1.00  0.00           O
ATOM   4362  C21 POPEC 261     108.276 120.852  33.257  1.00  0.00           C
ATOM   4363  O22 POPEC 261     107.696 121.902  33.487  1.00  0.00           O
ATOM   4364  C22 POPEC 261     109.126 120.132  34.297  1.00  0.00           C
ATOM   4367  C3  POPEC 261     108.086 122.372  30.797  1.00  0.00           C
ATOM   4370  O31 POPEC 261     109.396 122.782  31.237  1.00  0.00           O
ATOM   4371  C31 POPEC 261     109.586 123.812  32.077  1.00  0.00           C
ATOM   4372  O32 POPEC 261     110.606 123.912  32.747  1.00  0.00           O
ATOM   4373  C32 POPEC 261     108.586 124.952  31.967  1.00  0.00           C
ATOM   4376  C23 POPEC 261     109.016 120.842  35.647  1.00  0.00           C
ATOM   4379  C24 POPEC 261     110.056 120.352  36.647  1.00  0.00           C
ATOM   4382  C25 POPEC 261     109.866 118.922  37.137  1.00  0.00           C
ATOM   4385  C26 POPEC 261     110.886 118.612  38.237  1.00  0.00           C
ATOM   4388  C27 POPEC 261     110.606 117.302  38.987  1.00  0.00           C
ATOM   4391  C28 POPEC 261     111.656 116.992  40.067  1.00  0.00           C
ATOM   4394  C29 POPEC 261     111.736 118.032  41.157  1.00  0.00           C
ATOM   4396 0C21 POPEC 261     112.476 117.942  42.277  1.00  0.00           C
ATOM   4398 1C21 POPEC 261     113.336 116.772  42.667  1.00  0.00           C
ATOM   4401 2C21 POPEC 261     113.826 116.862  44.137  1.00  0.00           C
ATOM   4404 3C21 POPEC 261     112.696 116.682  45.167  1.00  0.00           C
ATOM   4407 4C21 POPEC 261     113.176 116.742  46.627  1.00  0.00           C
ATOM   4410 5C21 POPEC 261     113.106 118.162  47.217  1.00  0.00           C
ATOM   4413 6C21 POPEC 261     111.706 118.522  47.757  1.00  0.00           C
ATOM   4416 7C21 POPEC 261     111.536 118.202  49.247  1.00  0.00           C
ATOM   4419 8C21 POPEC 261     110.176 118.582  49.827  1.00  0.00           C
ATOM   4423  C33 POPEC 261     109.326 126.272  31.637  1.00  0.00           C
ATOM   4426  C34 POPEC 261     108.456 127.492  31.947  1.00  0.00           C
ATOM   4429  C35 POPEC 261     108.456 127.832  33.447  1.00  0.00           C
ATOM   4432  C36 POPEC 261     109.086 129.192  33.737  1.00  0.00           C
ATOM   4435  C37 POPEC 261     109.166 129.512  35.237  1.00  0.00           C
ATOM   4438  C38 POPEC 261     109.696 130.932  35.467  1.00  0.00           C
ATOM   4441  C39 POPEC 261     110.786 131.062  36.537  1.00  0.00           C
ATOM   4444 0C31 POPEC 261     110.286 131.392  37.947  1.00  0.00           C
ATOM   4447 1C31 POPEC 261     111.456 131.782  38.847  1.00  0.00           C
ATOM   4450 2C31 POPEC 261     111.046 132.092  40.297  1.00  0.00           C
ATOM   4453 3C31 POPEC 261     112.156 132.822  41.067  1.00  0.00           C
ATOM   4456 4C31 POPEC 261     111.686 133.282  42.447  1.00  0.00           C
ATOM   4459 5C31 POPEC 261     112.826 133.872  43.277  1.00  0.00           C
ATOM   4462 6C31 POPEC 261     112.366 134.412  44.637  1.00  0.00           C
ATOM   4466  NH3 POPED 262      55.926  84.320  36.787  1.00  0.00           N
ATOM   4470  C12 POPED 262      56.216  83.030  37.507  1.00  0.00           C
ATOM   4473  C11 POPED 262      54.986  82.110  37.527  1.00  0.00           C
ATOM   4476  P   POPED 262      56.356  79.910  37.867  1.00  0.00           P
ATOM   4477  O13 POPED 262      56.276  79.640  36.417  1.00  0.00           O
ATOM   4478  O14 POPED 262      57.636  80.450  38.377  1.00  0.00           O
ATOM   4479  O11 POPED 262      56.006  78.590  38.637  1.00  0.00           O
ATOM   4480  O12 POPED 262      55.206  80.910  38.267  1.00  0.00           O
ATOM   4481  C1  POPED 262      55.896  78.520  40.057  1.00  0.00           C
ATOM   4484  C2  POPED 262      57.026  77.590  40.577  1.00  0.00           C
ATOM   4486  O21 POPED 262      56.656  76.990  41.837  1.00  0.00           O
ATOM   4487  C21 POPED 262      55.846  75.940  41.687  1.00  0.00           C
ATOM   4488  O22 POPED 262      55.286  75.630  40.647  1.00  0.00           O
ATOM   4489  C22 POPED 262      55.826  75.080  42.957  1.00  0.00           C
ATOM   4492  C3  POPED 262      58.386  78.340  40.657  1.00  0.00           C
ATOM   4495  O31 POPED 262      59.536  77.490  40.727  1.00  0.00           O
ATOM   4496  C31 POPED 262      60.056  77.090  41.877  1.00  0.00           C
ATOM   4497  O32 POPED 262      60.996  76.300  41.967  1.00  0.00           O
ATOM   4498  C32 POPED 262      59.436  77.740  43.107  1.00  0.00           C
ATOM   4501  C23 POPED 262      55.416  75.780  44.267  1.00  0.00           C
ATOM   4504  C24 POPED 262      54.856  74.770  45.277  1.00  0.00           C
ATOM   4507  C25 POPED 262      54.266  75.350  46.567  1.00  0.00           C
ATOM   4510  C26 POPED 262      53.516  74.250  47.337  1.00  0.00           C
ATOM   4513  C27 POPED 262      53.016  74.620  48.747  1.00  0.00           C
ATOM   4516  C28 POPED 262      52.306  73.410  49.387  1.00  0.00           C
ATOM   4519  C29 POPED 262      52.236  73.440  50.897  1.00  0.00           C
ATOM   4521 0C21 POPED 262      51.406  72.710  51.667  1.00  0.00           C
ATOM   4523 1C21 POPED 262      50.356  71.730  51.197  1.00  0.00           C
ATOM   4526 2C21 POPED 262      48.966  72.050  51.777  1.00  0.00           C
ATOM   4529 3C21 POPED 262      47.856  71.020  51.457  1.00  0.00           C
ATOM   4532 4C21 POPED 262      46.486  71.590  51.847  1.00  0.00           C
ATOM   4535 5C21 POPED 262      45.316  70.600  51.737  1.00  0.00           C
ATOM   4538 6C21 POPED 262      45.066  69.790  53.017  1.00  0.00           C
ATOM   4541 7C21 POPED 262      43.646  69.200  53.087  1.00  0.00           C
ATOM   4544 8C21 POPED 262      43.316  68.570  54.437  1.00  0.00           C
ATOM   4548  C33 POPED 262      60.096  77.280  44.407  1.00  0.00           C
ATOM   4551  C34 POPED 262      59.216  77.670  45.597  1.00  0.00           C
ATOM   4554  C35 POPED 262      59.966  77.610  46.927  1.00  0.00           C
ATOM   4557  C36 POPED 262      60.086  76.210  47.527  1.00  0.00           C
ATOM   4560  C37 POPED 262      60.876  76.220  48.847  1.00  0.00           C
ATOM   4563  C38 POPED 262      60.166  76.980  49.967  1.00  0.00           C
ATOM   4566  C39 POPED 262      60.846  76.760  51.327  1.00  0.00           C
ATOM   4569 0C31 POPED 262      60.186  77.600  52.427  1.00  0.00           C
ATOM   4572 1C31 POPED 262      60.916  77.530  53.767  1.00  0.00           C
ATOM   4575 2C31 POPED 262      60.586  78.740  54.647  1.00  0.00           C
ATOM   4578 3C31 POPED 262      61.236  78.700  56.037  1.00  0.00           C
ATOM   4581 4C31 POPED 262      60.916  79.950  56.847  1.00  0.00           C
ATOM   4584 5C31 POPED 262      61.506  79.940  58.257  1.00  0.00           C
ATOM   4587 6C31 POPED 262      61.156  81.180  59.077  1.00  0.00           C
ATOM   4591  NH3 POPEE 263     130.256  28.580  22.657  1.00  0.00           N
ATOM   4595  C12 POPEE 263     128.936  28.220  23.257  1.00  0.00           C
ATOM   4598  C11 POPEE 263     128.376  26.980  22.557  1.00  0.00           C
ATOM   4601  P   POPEE 263     127.096  25.730  24.427  1.00  0.00           P
ATOM   4602  O13 POPEE 263     125.746  25.140  24.487  1.00  0.00           O
ATOM   4603  O14 POPEE 263     128.286  24.860  24.487  1.00  0.00           O
ATOM   4604  O11 POPEE 263     127.216  26.810  25.567  1.00  0.00           O
ATOM   4605  O12 POPEE 263     127.116  26.630  23.127  1.00  0.00           O
ATOM   4606  C1  POPEE 263     126.726  26.570  26.897  1.00  0.00           C
ATOM   4609  C2  POPEE 263     125.966  27.800  27.417  1.00  0.00           C
ATOM   4611  O21 POPEE 263     125.396  27.450  28.687  1.00  0.00           O
ATOM   4612  C21 POPEE 263     124.746  28.410  29.337  1.00  0.00           C
ATOM   4613  O22 POPEE 263     123.536  28.450  29.497  1.00  0.00           O
ATOM   4614  C22 POPEE 263     125.716  29.390  29.987  1.00  0.00           C
ATOM   4617  C3  POPEE 263     124.876  28.280  26.407  1.00  0.00           C
ATOM   4620  O31 POPEE 263     124.466  29.640  26.687  1.00  0.00           O
ATOM   4621  C31 POPEE 263     123.506  30.060  25.847  1.00  0.00           C
ATOM   4622  O32 POPEE 263     123.056  29.390  24.927  1.00  0.00           O
ATOM   4623  C32 POPEE 263     123.106  31.500  26.157  1.00  0.00           C
ATOM   4626  C23 POPEE 263     125.566  29.330  31.527  1.00  0.00           C
ATOM   4629  C24 POPEE 263     126.346  30.420  32.267  1.00  0.00           C
ATOM   4632  C25 POPEE 263     126.086  30.390  33.787  1.00  0.00           C
ATOM   4635  C26 POPEE 263     124.646  30.760  34.167  1.00  0.00           C
ATOM   4638  C27 POPEE 263     124.576  31.630  35.437  1.00  0.00           C
ATOM   4641  C28 POPEE 263     123.136  31.960  35.857  1.00  0.00           C
ATOM   4644  C29 POPEE 263     123.106  33.060  36.887  1.00  0.00           C
ATOM   4646 0C21 POPEE 263     122.116  33.330  37.757  1.00  0.00           C
ATOM   4648 1C21 POPEE 263     120.806  32.610  37.917  1.00  0.00           C
ATOM   4651 2C21 POPEE 263     120.456  32.370  39.397  1.00  0.00           C
ATOM   4654 3C21 POPEE 263     120.256  33.670  40.197  1.00  0.00           C
ATOM   4657 4C21 POPEE 263     119.806  33.460  41.647  1.00  0.00           C
ATOM   4660 5C21 POPEE 263     120.786  32.610  42.457  1.00  0.00           C
ATOM   4663 6C21 POPEE 263     120.486  32.630  43.967  1.00  0.00           C
ATOM   4666 7C21 POPEE 263     121.366  31.640  44.727  1.00  0.00           C
ATOM   4669 8C21 POPEE 263     121.176  31.680  46.237  1.00  0.00           C
ATOM   4673  C33 POPEE 263     121.666  31.650  26.717  1.00  0.00           C
ATOM   4676  C34 POPEE 263     121.636  32.000  28.217  1.00  0.00           C
ATOM   4679  C35 POPEE 263     120.796  33.250  28.517  1.00  0.00           C
ATOM   4682  C36 POPEE 263     119.276  33.060  28.517  1.00  0.00           C
ATOM   4685  C37 POPEE 263     118.546  34.320  29.007  1.00  0.00           C
ATOM   4688  C38 POPEE 263     117.016  34.230  28.987  1.00  0.00           C
ATOM   4691  C39 POPEE 263     116.406  33.300  30.047  1.00  0.00           C
ATOM   4694 0C31 POPEE 263     114.916  33.030  29.797  1.00  0.00           C
ATOM   4697 1C31 POPEE 263     114.296  32.120  30.857  1.00  0.00           C
ATOM   4700 2C31 POPEE 263     112.906  31.600  30.477  1.00  0.00           C
ATOM   4703 3C31 POPEE 263     112.406  30.490  31.407  1.00  0.00           C
ATOM   4706 4C31 POPEE 263     112.046  30.970  32.827  1.00  0.00           C
ATOM   4709 5C31 POPEE 263     112.166  29.850  33.877  1.00  0.00           C
ATOM   4712 6C31 POPEE 263     111.766  30.280  35.287  1.00  0.00           C
ATOM   4716  NH3 POPEF 264      84.496 110.060  29.877  1.00  0.00           N
ATOM   4720  C12 POPEF 264      83.826 110.570  28.647  1.00  0.00           C
ATOM   4723  C11 POPEF 264      82.586 111.350  29.077  1.00  0.00           C
ATOM   4726  P   POPEF 264      82.436 112.980  31.137  1.00  0.00           P
ATOM   4727  O13 POPEF 264      83.026 114.270  31.567  1.00  0.00           O
ATOM   4728  O14 POPEF 264      80.966 112.890  31.087  1.00  0.00           O
ATOM   4729  O11 POPEF 264      83.006 111.820  32.077  1.00  0.00           O
ATOM   4730  O12 POPEF 264      83.006 112.570  29.707  1.00  0.00           O
ATOM   4731  C1  POPEF 264      82.186 111.180  33.067  1.00  0.00           C
ATOM   4734  C2  POPEF 264      82.766 111.300  34.517  1.00  0.00           C
ATOM   4736  O21 POPEF 264      82.676 110.010  35.167  1.00  0.00           O
ATOM   4737  C21 POPEF 264      83.656 109.770  36.027  1.00  0.00           C
ATOM   4738  O22 POPEF 264      84.666 110.440  36.137  1.00  0.00           O
ATOM   4739  C22 POPEF 264      83.336 108.590  36.947  1.00  0.00           C
ATOM   4742  C3  POPEF 264      81.996 112.380  35.357  1.00  0.00           C
ATOM   4745  O31 POPEF 264      82.716 112.760  36.557  1.00  0.00           O
ATOM   4746  C31 POPEF 264      82.366 112.150  37.687  1.00  0.00           C
ATOM   4747  O32 POPEF 264      81.446 111.360  37.797  1.00  0.00           O
ATOM   4748  C32 POPEF 264      83.386 112.460  38.777  1.00  0.00           C
ATOM   4751  C23 POPEF 264      84.596 108.080  37.687  1.00  0.00           C
ATOM   4754  C24 POPEF 264      85.696 107.570  36.737  1.00  0.00           C
ATOM   4757  C25 POPEF 264      86.786 106.740  37.437  1.00  0.00           C
ATOM   4760  C26 POPEF 264      87.496 107.470  38.587  1.00  0.00           C
ATOM   4763  C27 POPEF 264      88.956 107.010  38.717  1.00  0.00           C
ATOM   4766  C28 POPEF 264      89.656 107.480  40.007  1.00  0.00           C
ATOM   4769  C29 POPEF 264      89.336 106.570  41.167  1.00  0.00           C
ATOM   4771 0C21 POPEF 264      89.186 106.920  42.457  1.00  0.00           C
ATOM   4773 1C21 POPEF 264      89.326 108.300  43.047  1.00  0.00           C
ATOM   4776 2C21 POPEF 264      90.556 108.460  43.977  1.00  0.00           C
ATOM   4779 3C21 POPEF 264      90.326 108.120  45.457  1.00  0.00           C
ATOM   4782 4C21 POPEF 264      89.786 106.700  45.727  1.00  0.00           C
ATOM   4785 5C21 POPEF 264      89.856 106.330  47.207  1.00  0.00           C
ATOM   4788 6C21 POPEF 264      89.196 104.990  47.517  1.00  0.00           C
ATOM   4791 7C21 POPEF 264      89.456 104.520  48.947  1.00  0.00           C
ATOM   4794 8C21 POPEF 264      88.666 103.270  49.317  1.00  0.00           C
ATOM   4798  C33 POPEF 264      83.046 111.880  40.177  1.00  0.00           C
ATOM   4801  C34 POPEF 264      84.326 111.560  40.967  1.00  0.00           C
ATOM   4804  C35 POPEF 264      84.076 111.130  42.417  1.00  0.00           C
ATOM   4807  C36 POPEF 264      85.356 110.640  43.087  1.00  0.00           C
ATOM   4810  C37 POPEF 264      85.236 110.420  44.597  1.00  0.00           C
ATOM   4813  C38 POPEF 264      86.506 109.770  45.157  1.00  0.00           C
ATOM   4816  C39 POPEF 264      86.576 109.710  46.687  1.00  0.00           C
ATOM   4819 0C31 POPEF 264      86.936 111.050  47.337  1.00  0.00           C
ATOM   4822 1C31 POPEF 264      87.016 110.920  48.867  1.00  0.00           C
ATOM   4825 2C31 POPEF 264      87.376 112.220  49.587  1.00  0.00           C
ATOM   4828 3C31 POPEF 264      87.476 111.990  51.097  1.00  0.00           C
ATOM   4831 4C31 POPEF 264      88.026 113.200  51.867  1.00  0.00           C
ATOM   4834 5C31 POPEF 264      88.376 112.830  53.317  1.00  0.00           C
ATOM   4837 6C31 POPEF 264      88.986 113.990  54.107  1.00  0.00           C
ATOM   4841  NH3 POPEG 265      13.566  88.730  28.307  1.00  0.00           N
ATOM   4845  C12 POPEG 265      14.326  89.740  27.487  1.00  0.00           C
ATOM   4848  C11 POPEG 265      15.416  89.050  26.647  1.00  0.00           C
ATOM   4851  P   POPEG 265      17.696  90.150  27.327  1.00  0.00           P
ATOM   4852  O13 POPEG 265      18.446  88.880  27.517  1.00  0.00           O
ATOM   4853  O14 POPEG 265      18.476  91.360  26.957  1.00  0.00           O
ATOM   4854  O11 POPEG 265      16.946  90.480  28.657  1.00  0.00           O
ATOM   4855  O12 POPEG 265      16.496  89.930  26.327  1.00  0.00           O
ATOM   4856  C1  POPEG 265      17.696  90.640  29.857  1.00  0.00           C
ATOM   4859  C2  POPEG 265      16.866  90.070  31.017  1.00  0.00           C
ATOM   4861  O21 POPEG 265      17.256  90.630  32.277  1.00  0.00           O
ATOM   4862  C21 POPEG 265      18.546  90.590  32.587  1.00  0.00           C
ATOM   4863  O22 POPEG 265      19.396  89.930  32.027  1.00  0.00           O
ATOM   4864  C22 POPEG 265      18.806  91.610  33.687  1.00  0.00           C
ATOM   4867  C3  POPEG 265      16.796  88.520  31.017  1.00  0.00           C
ATOM   4870  O31 POPEG 265      15.486  88.110  31.417  1.00  0.00           O
ATOM   4871  C31 POPEG 265      15.356  87.710  32.677  1.00  0.00           C
ATOM   4872  O32 POPEG 265      16.256  87.640  33.497  1.00  0.00           O
ATOM   4873  C32 POPEG 265      13.896  87.320  32.877  1.00  0.00           C
ATOM   4876  C23 POPEG 265      19.626  91.000  34.837  1.00  0.00           C
ATOM   4879  C24 POPEG 265      18.986  89.750  35.457  1.00  0.00           C
ATOM   4882  C25 POPEG 265      17.666  90.010  36.187  1.00  0.00           C
ATOM   4885  C26 POPEG 265      17.876  90.340  37.667  1.00  0.00           C
ATOM   4888  C27 POPEG 265      16.566  90.780  38.347  1.00  0.00           C
ATOM   4891  C28 POPEG 265      16.646  90.750  39.887  1.00  0.00           C
ATOM   4894  C29 POPEG 265      16.786  89.340  40.417  1.00  0.00           C
ATOM   4896 0C21 POPEG 265      15.786  88.550  40.837  1.00  0.00           C
ATOM   4898 1C21 POPEG 265      14.326  88.920  40.907  1.00  0.00           C
ATOM   4901 2C21 POPEG 265      13.926  89.020  42.387  1.00  0.00           C
ATOM   4904 3C21 POPEG 265      12.746  89.980  42.607  1.00  0.00           C
ATOM   4907 4C21 POPEG 265      12.316  90.050  44.077  1.00  0.00           C
ATOM   4910 5C21 POPEG 265      13.426  90.530  45.027  1.00  0.00           C
ATOM   4913 6C21 POPEG 265      12.856  90.830  46.417  1.00  0.00           C
ATOM   4916 7C21 POPEG 265      13.896  91.430  47.377  1.00  0.00           C
ATOM   4919 8C21 POPEG 265      13.236  92.130  48.567  1.00  0.00           C
ATOM   4923  C33 POPEG 265      13.616  86.740  34.277  1.00  0.00           C
ATOM   4926  C34 POPEG 265      13.706  87.780  35.407  1.00  0.00           C
ATOM   4929  C35 POPEG 265      13.766  87.130  36.787  1.00  0.00           C
ATOM   4932  C36 POPEG 265      12.446  86.500  37.237  1.00  0.00           C
ATOM   4935  C37 POPEG 265      12.636  85.480  38.367  1.00  0.00           C
ATOM   4938  C38 POPEG 265      11.336  84.720  38.647  1.00  0.00           C
ATOM   4941  C39 POPEG 265      11.376  83.820  39.887  1.00  0.00           C
ATOM   4944 0C31 POPEG 265      11.286  84.620  41.197  1.00  0.00           C
ATOM   4947 1C31 POPEG 265      10.956  83.750  42.427  1.00  0.00           C
ATOM   4950 2C31 POPEG 265      10.966  84.560  43.727  1.00  0.00           C
ATOM   4953 3C31 POPEG 265       9.776  85.520  43.867  1.00  0.00           C
ATOM   4956 4C31 POPEG 265      10.016  86.630  44.887  1.00  0.00           C
ATOM   4959 5C31 POPEG 265       8.796  87.550  45.067  1.00  0.00           C
ATOM   4962 6C31 POPEG 265       9.056  88.720  46.007  1.00  0.00           C
ATOM   4966  NH3 POPEH 266      83.926  90.650  28.677  1.00  0.00           N
ATOM   4970  C12 POPEH 266      83.916  91.430  27.387  1.00  0.00           C
ATOM   4973  C11 POPEH 266      83.936  92.940  27.677  1.00  0.00           C
ATOM   4976  P   POPEH 266      82.686  93.600  29.887  1.00  0.00           P
ATOM   4977  O13 POPEH 266      83.966  94.230  30.287  1.00  0.00           O
ATOM   4978  O14 POPEH 266      82.356  92.260  30.447  1.00  0.00           O
ATOM   4979  O11 POPEH 266      81.496  94.630  29.957  1.00  0.00           O
ATOM   4980  O12 POPEH 266      82.736  93.330  28.337  1.00  0.00           O
ATOM   4981  C1  POPEH 266      80.346  94.500  30.787  1.00  0.00           C
ATOM   4984  C2  POPEH 266      80.366  95.470  32.007  1.00  0.00           C
ATOM   4986  O21 POPEH 266      81.696  95.610  32.527  1.00  0.00           O
ATOM   4987  C21 POPEH 266      82.426  96.610  32.067  1.00  0.00           C
ATOM   4988  O22 POPEH 266      82.056  97.550  31.377  1.00  0.00           O
ATOM   4989  C22 POPEH 266      83.806  96.520  32.667  1.00  0.00           C
ATOM   4992  C3  POPEH 266      79.456  94.910  33.137  1.00  0.00           C
ATOM   4995  O31 POPEH 266      79.136  95.920  34.127  1.00  0.00           O
ATOM   4996  C31 POPEH 266      79.896  95.970  35.207  1.00  0.00           C
ATOM   4997  O32 POPEH 266      80.816  95.220  35.497  1.00  0.00           O
ATOM   4998  C32 POPEH 266      79.336  97.130  36.057  1.00  0.00           C
ATOM   5001  C23 POPEH 266      83.816  96.450  34.217  1.00  0.00           C
ATOM   5004  C24 POPEH 266      84.306  95.110  34.767  1.00  0.00           C
ATOM   5007  C25 POPEH 266      85.126  95.340  36.037  1.00  0.00           C
ATOM   5010  C26 POPEH 266      84.936  94.280  37.117  1.00  0.00           C
ATOM   5013  C27 POPEH 266      85.516  94.780  38.447  1.00  0.00           C
ATOM   5016  C28 POPEH 266      85.036  93.960  39.657  1.00  0.00           C
ATOM   5019  C29 POPEH 266      84.766  94.840  40.857  1.00  0.00           C
ATOM   5021 0C21 POPEH 266      85.506  94.960  41.967  1.00  0.00           C
ATOM   5023 1C21 POPEH 266      86.796  94.250  42.297  1.00  0.00           C
ATOM   5026 2C21 POPEH 266      86.776  93.650  43.717  1.00  0.00           C
ATOM   5029 3C21 POPEH 266      86.746  94.710  44.837  1.00  0.00           C
ATOM   5032 4C21 POPEH 266      86.346  94.110  46.197  1.00  0.00           C
ATOM   5035 5C21 POPEH 266      86.236  95.180  47.287  1.00  0.00           C
ATOM   5038 6C21 POPEH 266      87.586  95.570  47.907  1.00  0.00           C
ATOM   5041 7C21 POPEH 266      87.436  96.610  49.017  1.00  0.00           C
ATOM   5044 8C21 POPEH 266      88.696  96.790  49.867  1.00  0.00           C
ATOM   5048  C33 POPEH 266      79.996  97.420  37.447  1.00  0.00           C
ATOM   5051  C34 POPEH 266      80.136  96.200  38.357  1.00  0.00           C
ATOM   5054  C35 POPEH 266      79.976  96.420  39.867  1.00  0.00           C
ATOM   5057  C36 POPEH 266      80.336  95.120  40.607  1.00  0.00           C
ATOM   5060  C37 POPEH 266      80.116  95.150  42.127  1.00  0.00           C
ATOM   5063  C38 POPEH 266      80.456  93.810  42.807  1.00  0.00           C
ATOM   5066  C39 POPEH 266      81.896  93.340  42.557  1.00  0.00           C
ATOM   5069 0C31 POPEH 266      82.256  92.030  43.277  1.00  0.00           C
ATOM   5072 1C31 POPEH 266      83.466  91.350  42.607  1.00  0.00           C
ATOM   5075 2C31 POPEH 266      84.036  90.140  43.357  1.00  0.00           C
ATOM   5078 3C31 POPEH 266      83.026  89.020  43.657  1.00  0.00           C
ATOM   5081 4C31 POPEH 266      82.416  88.360  42.417  1.00  0.00           C
ATOM   5084 5C31 POPEH 266      81.496  87.190  42.787  1.00  0.00           C
ATOM   5087 6C31 POPEH 266      80.836  86.520  41.587  1.00  0.00           C
ATOM   5091  NH3 POPEI 267      31.716  25.310  32.157  1.00  0.00           N
ATOM   5095  C12 POPEI 267      31.266  24.060  31.437  1.00  0.00           C
ATOM   5098  C11 POPEI 267      32.316  23.540  30.437  1.00  0.00           C
ATOM   5101  P   POPEI 267      32.596  21.420  28.917  1.00  0.00           P
ATOM   5102  O13 POPEI 267      31.836  20.630  27.907  1.00  0.00           O
ATOM   5103  O14 POPEI 267      33.946  21.870  28.527  1.00  0.00           O
ATOM   5104  O11 POPEI 267      32.796  20.520  30.167  1.00  0.00           O
ATOM   5105  O12 POPEI 267      31.726  22.620  29.497  1.00  0.00           O
ATOM   5106  C1  POPEI 267      31.806  19.600  30.627  1.00  0.00           C
ATOM   5109  C2  POPEI 267      31.666  19.710  32.157  1.00  0.00           C
ATOM   5111  O21 POPEI 267      30.696  20.740  32.417  1.00  0.00           O
ATOM   5112  C21 POPEI 267      29.946  20.520  33.477  1.00  0.00           C
ATOM   5113  O22 POPEI 267      30.096  19.610  34.267  1.00  0.00           O
ATOM   5114  C22 POPEI 267      28.846  21.580  33.507  1.00  0.00           C
ATOM   5117  C3  POPEI 267      33.036  20.040  32.797  1.00  0.00           C
ATOM   5120  O31 POPEI 267      33.166  19.500  34.117  1.00  0.00           O
ATOM   5121  C31 POPEI 267      32.966  20.330  35.117  1.00  0.00           C
ATOM   5122  O32 POPEI 267      32.726  21.520  35.027  1.00  0.00           O
ATOM   5123  C32 POPEI 267      33.056  19.550  36.427  1.00  0.00           C
ATOM   5126  C23 POPEI 267      27.676  21.180  34.427  1.00  0.00           C
ATOM   5129  C24 POPEI 267      27.966  21.390  35.917  1.00  0.00           C
ATOM   5132  C25 POPEI 267      26.706  21.240  36.757  1.00  0.00           C
ATOM   5135  C26 POPEI 267      26.936  21.440  38.257  1.00  0.00           C
ATOM   5138  C27 POPEI 267      25.606  21.420  39.007  1.00  0.00           C
ATOM   5141  C28 POPEI 267      25.776  21.500  40.527  1.00  0.00           C
ATOM   5144  C29 POPEI 267      24.446  21.740  41.197  1.00  0.00           C
ATOM   5146 0C21 POPEI 267      23.916  21.060  42.227  1.00  0.00           C
ATOM   5148 1C21 POPEI 267      24.526  19.890  42.957  1.00  0.00           C
ATOM   5151 2C21 POPEI 267      23.456  18.900  43.447  1.00  0.00           C
ATOM   5154 3C21 POPEI 267      22.836  18.040  42.327  1.00  0.00           C
ATOM   5157 4C21 POPEI 267      21.596  17.290  42.847  1.00  0.00           C
ATOM   5160 5C21 POPEI 267      20.956  16.270  41.887  1.00  0.00           C
ATOM   5163 6C21 POPEI 267      21.176  16.510  40.387  1.00  0.00           C
ATOM   5166 7C21 POPEI 267      20.416  15.480  39.547  1.00  0.00           C
ATOM   5169 8C21 POPEI 267      20.716  15.570  38.047  1.00  0.00           C
ATOM   5173  C33 POPEI 267      33.876  20.290  37.517  1.00  0.00           C
ATOM   5176  C34 POPEI 267      33.776  19.580  38.867  1.00  0.00           C
ATOM   5179  C35 POPEI 267      34.616  20.270  39.957  1.00  0.00           C
ATOM   5182  C36 POPEI 267      34.706  19.460  41.247  1.00  0.00           C
ATOM   5185  C37 POPEI 267      35.936  19.840  42.087  1.00  0.00           C
ATOM   5188  C38 POPEI 267      36.186  18.880  43.247  1.00  0.00           C
ATOM   5191  C39 POPEI 267      36.246  19.590  44.607  1.00  0.00           C
ATOM   5194 0C31 POPEI 267      36.506  18.610  45.757  1.00  0.00           C
ATOM   5197 1C31 POPEI 267      36.266  19.260  47.117  1.00  0.00           C
ATOM   5200 2C31 POPEI 267      36.386  18.250  48.267  1.00  0.00           C
ATOM   5203 3C31 POPEI 267      35.956  18.840  49.627  1.00  0.00           C
ATOM   5206 4C31 POPEI 267      36.806  20.050  50.057  1.00  0.00           C
ATOM   5209 5C31 POPEI 267      36.546  20.470  51.507  1.00  0.00           C
ATOM   5212 6C31 POPEI 267      35.146  21.010  51.777  1.00  0.00           C
ATOM   5216  NH3 POPEJ 268      85.206 121.522  72.277  1.00  0.00           N
ATOM   5220  C12 POPEJ 268      85.396 123.002  72.157  1.00  0.00           C
ATOM   5223  C11 POPEJ 268      85.446 123.412  70.687  1.00  0.00           C
ATOM   5226  P   POPEJ 268      85.866 125.692  69.507  1.00  0.00           P
ATOM   5227  O13 POPEJ 268      84.426 125.992  69.597  1.00  0.00           O
ATOM   5228  O14 POPEJ 268      86.876 126.762  69.647  1.00  0.00           O
ATOM   5229  O11 POPEJ 268      86.166 124.852  68.207  1.00  0.00           O
ATOM   5230  O12 POPEJ 268      86.156 124.642  70.627  1.00  0.00           O
ATOM   5231  C1  POPEJ 268      85.376 125.062  67.037  1.00  0.00           C
ATOM   5234  C2  POPEJ 268      86.206 124.742  65.757  1.00  0.00           C
ATOM   5236  O21 POPEJ 268      85.566 123.682  65.027  1.00  0.00           O
ATOM   5237  C21 POPEJ 268      84.626 124.062  64.177  1.00  0.00           C
ATOM   5238  O22 POPEJ 268      84.466 125.182  63.727  1.00  0.00           O
ATOM   5239  C22 POPEJ 268      83.756 122.852  63.817  1.00  0.00           C
ATOM   5242  C3  POPEJ 268      87.646 124.312  66.117  1.00  0.00           C
ATOM   5245  O31 POPEJ 268      88.456 124.162  64.937  1.00  0.00           O
ATOM   5246  C31 POPEJ 268      89.126 125.252  64.577  1.00  0.00           C
ATOM   5247  O32 POPEJ 268      88.976 126.362  65.057  1.00  0.00           O
ATOM   5248  C32 POPEJ 268      90.186 124.892  63.527  1.00  0.00           C
ATOM   5251  C23 POPEJ 268      84.556 121.632  63.327  1.00  0.00           C
ATOM   5254  C24 POPEJ 268      83.756 120.702  62.397  1.00  0.00           C
ATOM   5257  C25 POPEJ 268      83.846 121.122  60.927  1.00  0.00           C
ATOM   5260  C26 POPEJ 268      83.466 120.012  59.937  1.00  0.00           C
ATOM   5263  C27 POPEJ 268      81.986 119.992  59.537  1.00  0.00           C
ATOM   5266  C28 POPEJ 268      81.606 118.742  58.717  1.00  0.00           C
ATOM   5269  C29 POPEJ 268      80.776 117.762  59.497  1.00  0.00           C
ATOM   5271 0C21 POPEJ 268      79.966 116.822  58.957  1.00  0.00           C
ATOM   5273 1C21 POPEJ 268      79.836 116.522  57.487  1.00  0.00           C
ATOM   5276 2C21 POPEJ 268      79.226 115.130  57.227  1.00  0.00           C
ATOM   5279 3C21 POPEJ 268      80.116 113.960  57.697  1.00  0.00           C
ATOM   5282 4C21 POPEJ 268      79.396 112.600  57.717  1.00  0.00           C
ATOM   5285 5C21 POPEJ 268      79.046 112.030  56.337  1.00  0.00           C
ATOM   5288 6C21 POPEJ 268      78.346 110.670  56.427  1.00  0.00           C
ATOM   5291 7C21 POPEJ 268      77.956 110.090  55.067  1.00  0.00           C
ATOM   5294 8C21 POPEJ 268      77.226 108.750  55.167  1.00  0.00           C
ATOM   5298  C33 POPEJ 268      89.786 123.892  62.417  1.00  0.00           C
ATOM   5301  C34 POPEJ 268      88.526 124.282  61.637  1.00  0.00           C
ATOM   5304  C35 POPEJ 268      88.546 123.732  60.207  1.00  0.00           C
ATOM   5307  C36 POPEJ 268      87.286 122.962  59.797  1.00  0.00           C
ATOM   5310  C37 POPEJ 268      87.186 122.802  58.267  1.00  0.00           C
ATOM   5313  C38 POPEJ 268      86.036 121.892  57.827  1.00  0.00           C
ATOM   5316  C39 POPEJ 268      86.046 121.612  56.317  1.00  0.00           C
ATOM   5319 0C31 POPEJ 268      85.686 122.822  55.437  1.00  0.00           C
ATOM   5322 1C31 POPEJ 268      85.756 122.482  53.937  1.00  0.00           C
ATOM   5325 2C31 POPEJ 268      85.846 123.732  53.047  1.00  0.00           C
ATOM   5328 3C31 POPEJ 268      86.106 123.422  51.567  1.00  0.00           C
ATOM   5331 4C31 POPEJ 268      87.316 122.492  51.347  1.00  0.00           C
ATOM   5334 5C31 POPEJ 268      87.956 122.612  49.957  1.00  0.00           C
ATOM   5337 6C31 POPEJ 268      89.116 121.632  49.777  1.00  0.00           C
ATOM   5341  NH3 POPEK 269      43.766  39.290  32.727  1.00  0.00           N
ATOM   5345  C12 POPEK 269      44.836  39.090  31.697  1.00  0.00           C
ATOM   5348  C11 POPEK 269      44.346  38.170  30.577  1.00  0.00           C
ATOM   5351  P   POPEK 269      46.426  36.710  29.797  1.00  0.00           P
ATOM   5352  O13 POPEK 269      47.666  37.300  30.337  1.00  0.00           O
ATOM   5353  O14 POPEK 269      46.436  36.040  28.487  1.00  0.00           O
ATOM   5354  O11 POPEK 269      45.746  35.780  30.877  1.00  0.00           O
ATOM   5355  O12 POPEK 269      45.416  37.930  29.667  1.00  0.00           O
ATOM   5356  C1  POPEK 269      46.216  35.750  32.227  1.00  0.00           C
ATOM   5359  C2  POPEK 269      45.056  35.300  33.147  1.00  0.00           C
ATOM   5361  O21 POPEK 269      45.236  35.730  34.507  1.00  0.00           O
ATOM   5362  C21 POPEK 269      46.276  35.230  35.157  1.00  0.00           C
ATOM   5363  O22 POPEK 269      47.006  34.350  34.747  1.00  0.00           O
ATOM   5364  C22 POPEK 269      46.516  35.980  36.467  1.00  0.00           C
ATOM   5367  C3  POPEK 269      44.716  33.780  32.987  1.00  0.00           C
ATOM   5370  O31 POPEK 269      43.346  33.540  33.367  1.00  0.00           O
ATOM   5371  C31 POPEK 269      43.166  33.450  34.667  1.00  0.00           C
ATOM   5372  O32 POPEK 269      44.036  33.270  35.507  1.00  0.00           O
ATOM   5373  C32 POPEK 269      41.696  33.650  34.987  1.00  0.00           C
ATOM   5376  C23 POPEK 269      46.166  35.140  37.717  1.00  0.00           C
ATOM   5379  C24 POPEK 269      46.326  35.960  38.997  1.00  0.00           C
ATOM   5382  C25 POPEK 269      47.766  36.330  39.377  1.00  0.00           C
ATOM   5385  C26 POPEK 269      47.786  37.240  40.607  1.00  0.00           C
ATOM   5388  C27 POPEK 269      49.206  37.530  41.107  1.00  0.00           C
ATOM   5391  C28 POPEK 269      49.246  38.470  42.307  1.00  0.00           C
ATOM   5394  C29 POPEK 269      50.506  38.350  43.137  1.00  0.00           C
ATOM   5396 0C21 POPEK 269      50.526  38.460  44.477  1.00  0.00           C
ATOM   5398 1C21 POPEK 269      49.306  38.790  45.297  1.00  0.00           C
ATOM   5401 2C21 POPEK 269      49.626  39.400  46.677  1.00  0.00           C
ATOM   5404 3C21 POPEK 269      50.386  40.740  46.617  1.00  0.00           C
ATOM   5407 4C21 POPEK 269      51.886  40.620  46.897  1.00  0.00           C
ATOM   5410 5C21 POPEK 269      52.126  40.320  48.377  1.00  0.00           C
ATOM   5413 6C21 POPEK 269      53.506  39.730  48.627  1.00  0.00           C
ATOM   5416 7C21 POPEK 269      53.676  39.440  50.107  1.00  0.00           C
ATOM   5419 8C21 POPEK 269      55.066  38.950  50.467  1.00  0.00           C
ATOM   5423  C33 POPEK 269      41.576  34.340  36.347  1.00  0.00           C
ATOM   5426  C34 POPEK 269      40.116  34.600  36.727  1.00  0.00           C
ATOM   5429  C35 POPEK 269      39.956  35.260  38.097  1.00  0.00           C
ATOM   5432  C36 POPEK 269      40.656  34.490  39.227  1.00  0.00           C
ATOM   5435  C37 POPEK 269      39.856  34.540  40.527  1.00  0.00           C
ATOM   5438  C38 POPEK 269      40.646  34.050  41.747  1.00  0.00           C
ATOM   5441  C39 POPEK 269      39.826  34.290  43.017  1.00  0.00           C
ATOM   5444 0C31 POPEK 269      40.606  34.030  44.307  1.00  0.00           C
ATOM   5447 1C31 POPEK 269      39.706  34.230  45.537  1.00  0.00           C
ATOM   5450 2C31 POPEK 269      40.476  34.500  46.837  1.00  0.00           C
ATOM   5453 3C31 POPEK 269      39.686  34.010  48.057  1.00  0.00           C
ATOM   5456 4C31 POPEK 269      40.346  34.350  49.397  1.00  0.00           C
ATOM   5459 5C31 POPEK 269      39.636  33.660  50.557  1.00  0.00           C
ATOM   5462 6C31 POPEK 269      40.196  34.010  51.937  1.00  0.00           C
ATOM   5466  NH3 POPEL 270     100.016 103.750  28.777  1.00  0.00           N
ATOM   5470  C12 POPEL 270     101.316 103.260  28.217  1.00  0.00           C
ATOM   5473  C11 POPEL 270     101.426 103.680  26.737  1.00  0.00           C
ATOM   5476  P   POPEL 270     100.336 105.950  26.017  1.00  0.00           P
ATOM   5477  O13 POPEL 270     100.736 107.360  25.917  1.00  0.00           O
ATOM   5478  O14 POPEL 270      99.796 105.280  24.807  1.00  0.00           O
ATOM   5479  O11 POPEL 270      99.316 105.740  27.197  1.00  0.00           O
ATOM   5480  O12 POPEL 270     101.556 105.100  26.557  1.00  0.00           O
ATOM   5481  C1  POPEL 270      98.326 106.670  27.607  1.00  0.00           C
ATOM   5484  C2  POPEL 270      98.856 107.800  28.557  1.00  0.00           C
ATOM   5486  O21 POPEL 270      99.956 107.390  29.397  1.00  0.00           O
ATOM   5487  C21 POPEL 270      99.706 106.690  30.477  1.00  0.00           C
ATOM   5488  O22 POPEL 270      98.816 105.860  30.617  1.00  0.00           O
ATOM   5489  C22 POPEL 270     100.716 107.080  31.557  1.00  0.00           C
ATOM   5492  C3  POPEL 270      97.726 108.500  29.377  1.00  0.00           C
ATOM   5495  O31 POPEL 270      98.296 109.420  30.337  1.00  0.00           O
ATOM   5496  C31 POPEL 270      97.446 110.360  30.757  1.00  0.00           C
ATOM   5497  O32 POPEL 270      96.286 110.460  30.387  1.00  0.00           O
ATOM   5498  C32 POPEL 270      98.106 111.280  31.787  1.00  0.00           C
ATOM   5501  C23 POPEL 270     100.106 107.200  32.977  1.00  0.00           C
ATOM   5504  C24 POPEL 270     101.166 107.640  33.997  1.00  0.00           C
ATOM   5507  C25 POPEL 270     100.596 107.980  35.377  1.00  0.00           C
ATOM   5510  C26 POPEL 270     101.646 108.640  36.277  1.00  0.00           C
ATOM   5513  C27 POPEL 270     101.076 109.300  37.537  1.00  0.00           C
ATOM   5516  C28 POPEL 270     102.136 110.120  38.287  1.00  0.00           C
ATOM   5519  C29 POPEL 270     101.506 111.070  39.267  1.00  0.00           C
ATOM   5521 0C21 POPEL 270     101.406 110.910  40.597  1.00  0.00           C
ATOM   5523 1C21 POPEL 270     101.906 109.740  41.407  1.00  0.00           C
ATOM   5526 2C21 POPEL 270     102.636 110.190  42.687  1.00  0.00           C
ATOM   5529 3C21 POPEL 270     101.676 110.670  43.787  1.00  0.00           C
ATOM   5532 4C21 POPEL 270     101.746 112.160  44.147  1.00  0.00           C
ATOM   5535 5C21 POPEL 270     103.086 112.570  44.767  1.00  0.00           C
ATOM   5538 6C21 POPEL 270     103.036 113.960  45.417  1.00  0.00           C
ATOM   5541 7C21 POPEL 270     104.326 114.290  46.177  1.00  0.00           C
ATOM   5544 8C21 POPEL 270     104.196 115.540  47.047  1.00  0.00           C
ATOM   5548  C33 POPEL 270      97.616 110.990  33.227  1.00  0.00           C
ATOM   5551  C34 POPEL 270      98.136 112.020  34.247  1.00  0.00           C
ATOM   5554  C35 POPEL 270      97.756 111.650  35.687  1.00  0.00           C
ATOM   5557  C36 POPEL 270      98.256 112.640  36.747  1.00  0.00           C
ATOM   5560  C37 POPEL 270      97.796 112.220  38.157  1.00  0.00           C
ATOM   5563  C38 POPEL 270      98.146 113.250  39.247  1.00  0.00           C
ATOM   5566  C39 POPEL 270      97.416 112.980  40.577  1.00  0.00           C
ATOM   5569 0C31 POPEL 270      97.996 111.800  41.367  1.00  0.00           C
ATOM   5572 1C31 POPEL 270      97.016 111.240  42.407  1.00  0.00           C
ATOM   5575 2C31 POPEL 270      97.646 110.100  43.227  1.00  0.00           C
ATOM   5578 3C31 POPEL 270      96.686 109.380  44.177  1.00  0.00           C
ATOM   5581 4C31 POPEL 270      96.176 110.270  45.327  1.00  0.00           C
ATOM   5584 5C31 POPEL 270      95.396 109.480  46.387  1.00  0.00           C
ATOM   5587 6C31 POPEL 270      94.876 110.330  47.547  1.00  0.00           C
ATOM   5591  NH3 POPEM 271      62.886   7.320  31.657  1.00  0.00           N
ATOM   5595  C12 POPEM 271      61.486   7.620  31.207  1.00  0.00           C
ATOM   5598  C11 POPEM 271      61.326   9.090  30.837  1.00  0.00           C
ATOM   5601  P   POPEM 271      59.036  10.220  31.427  1.00  0.00           P
ATOM   5602  O13 POPEM 271      59.716  11.520  31.597  1.00  0.00           O
ATOM   5603  O14 POPEM 271      57.686  10.290  30.817  1.00  0.00           O
ATOM   5604  O11 POPEM 271      59.006   9.460  32.807  1.00  0.00           O
ATOM   5605  O12 POPEM 271      59.956   9.330  30.497  1.00  0.00           O
ATOM   5606  C1  POPEM 271      58.936  10.190  34.047  1.00  0.00           C
ATOM   5609  C2  POPEM 271      59.716   9.420  35.137  1.00  0.00           C
ATOM   5611  O21 POPEM 271      59.586  10.150  36.367  1.00  0.00           O
ATOM   5612  C21 POPEM 271      59.916   9.560  37.527  1.00  0.00           C
ATOM   5613  O22 POPEM 271      60.406  10.150  38.467  1.00  0.00           O
ATOM   5614  C22 POPEM 271      59.526   8.080  37.597  1.00  0.00           C
ATOM   5617  C3  POPEM 271      61.216   9.280  34.727  1.00  0.00           C
ATOM   5620  O31 POPEM 271      62.056   8.700  35.767  1.00  0.00           O
ATOM   5621  C31 POPEM 271      63.216   8.220  35.307  1.00  0.00           C
ATOM   5622  O32 POPEM 271      63.516   8.190  34.127  1.00  0.00           O
ATOM   5623  C32 POPEM 271      64.126   7.800  36.467  1.00  0.00           C
ATOM   5626  C23 POPEM 271      59.636   7.470  39.027  1.00  0.00           C
ATOM   5629  C24 POPEM 271      59.306   5.970  39.047  1.00  0.00           C
ATOM   5632  C25 POPEM 271      59.836   5.200  40.267  1.00  0.00           C
ATOM   5635  C26 POPEM 271      59.546   5.850  41.627  1.00  0.00           C
ATOM   5638  C27 POPEM 271      59.936   4.940  42.807  1.00  0.00           C
ATOM   5641  C28 POPEM 271      60.146   5.670  44.147  1.00  0.00           C
ATOM   5644  C29 POPEM 271      58.926   6.440  44.577  1.00  0.00           C
ATOM   5646 0C21 POPEM 271      58.236   6.280  45.727  1.00  0.00           C
ATOM   5648 1C21 POPEM 271      58.536   5.280  46.807  1.00  0.00           C
ATOM   5651 2C21 POPEM 271      57.306   4.940  47.687  1.00  0.00           C
ATOM   5654 3C21 POPEM 271      56.176   4.240  46.917  1.00  0.00           C
ATOM   5657 4C21 POPEM 271      54.916   3.990  47.767  1.00  0.00           C
ATOM   5660 5C21 POPEM 271      55.106   2.960  48.897  1.00  0.00           C
ATOM   5663 6C21 POPEM 271      53.806   2.730  49.687  1.00  0.00           C
ATOM   5666 7C21 POPEM 271      53.966   1.680  50.807  1.00  0.00           C
ATOM   5669 8C21 POPEM 271      52.646   1.280  51.487  1.00  0.00           C
ATOM   5673  C33 POPEM 271      63.386   7.320  37.747  1.00  0.00           C
ATOM   5676  C34 POPEM 271      64.246   7.440  39.007  1.00  0.00           C
ATOM   5679  C35 POPEM 271      64.276   8.870  39.557  1.00  0.00           C
ATOM   5682  C36 POPEM 271      65.066   8.990  40.867  1.00  0.00           C
ATOM   5685  C37 POPEM 271      64.966  10.380  41.507  1.00  0.00           C
ATOM   5688  C38 POPEM 271      65.396  10.400  42.977  1.00  0.00           C
ATOM   5691  C39 POPEM 271      65.106  11.750  43.657  1.00  0.00           C
ATOM   5694 0C31 POPEM 271      65.106  11.640  45.187  1.00  0.00           C
ATOM   5697 1C31 POPEM 271      64.606  12.920  45.877  1.00  0.00           C
ATOM   5700 2C31 POPEM 271      64.496  12.760  47.397  1.00  0.00           C
ATOM   5703 3C31 POPEM 271      64.016  14.040  48.087  1.00  0.00           C
ATOM   5706 4C31 POPEM 271      63.996  13.910  49.617  1.00  0.00           C
ATOM   5709 5C31 POPEM 271      63.896  15.260  50.327  1.00  0.00           C
ATOM   5712 6C31 POPEM 271      63.876  15.130  51.847  1.00  0.00           C
ATOM   5716  NH3 POPEN 272      11.916 120.772  68.487  1.00  0.00           N
ATOM   5720  C12 POPEN 272      12.646 121.592  69.527  1.00  0.00           C
ATOM   5723  C11 POPEN 272      13.256 120.682  70.607  1.00  0.00           C
ATOM   5726  P   POPEN 272      15.456 119.252  70.367  1.00  0.00           P
ATOM   5727  O13 POPEN 272      16.256 120.472  70.647  1.00  0.00           O
ATOM   5728  O14 POPEN 272      15.426 118.252  71.447  1.00  0.00           O
ATOM   5729  O11 POPEN 272      15.996 118.562  69.047  1.00  0.00           O
ATOM   5730  O12 POPEN 272      13.976 119.622  69.977  1.00  0.00           O
ATOM   5731  C1  POPEN 272      15.846 117.132  68.947  1.00  0.00           C
ATOM   5734  C2  POPEN 272      15.736 116.682  67.477  1.00  0.00           C
ATOM   5736  O21 POPEN 272      14.496 117.182  66.957  1.00  0.00           O
ATOM   5737  C21 POPEN 272      14.486 118.312  66.277  1.00  0.00           C
ATOM   5738  O22 POPEN 272      13.726 119.262  66.517  1.00  0.00           O
ATOM   5739  C22 POPEN 272      15.466 118.262  65.107  1.00  0.00           C
ATOM   5742  C3  POPEN 272      15.786 115.130  67.397  1.00  0.00           C
ATOM   5745  O31 POPEN 272      16.116 114.650  66.077  1.00  0.00           O
ATOM   5746  C31 POPEN 272      15.086 114.280  65.337  1.00  0.00           C
ATOM   5747  O32 POPEN 272      13.906 114.390  65.627  1.00  0.00           O
ATOM   5748  C32 POPEN 272      15.596 113.630  64.057  1.00  0.00           C
ATOM   5751  C23 POPEN 272      14.876 118.852  63.817  1.00  0.00           C
ATOM   5754  C24 POPEN 272      15.896 118.762  62.687  1.00  0.00           C
ATOM   5757  C25 POPEN 272      15.396 119.372  61.377  1.00  0.00           C
ATOM   5760  C26 POPEN 272      14.496 118.452  60.547  1.00  0.00           C
ATOM   5763  C27 POPEN 272      14.776 118.682  59.047  1.00  0.00           C
ATOM   5766  C28 POPEN 272      13.586 118.392  58.117  1.00  0.00           C
ATOM   5769  C29 POPEN 272      13.086 116.982  58.227  1.00  0.00           C
ATOM   5771 0C21 POPEN 272      11.936 116.522  57.687  1.00  0.00           C
ATOM   5773 1C21 POPEN 272      10.966 117.322  56.867  1.00  0.00           C
ATOM   5776 2C21 POPEN 272      10.986 116.952  55.377  1.00  0.00           C
ATOM   5779 3C21 POPEN 272      10.026 117.822  54.567  1.00  0.00           C
ATOM   5782 4C21 POPEN 272      10.086 117.562  53.057  1.00  0.00           C
ATOM   5785 5C21 POPEN 272       9.036 118.372  52.287  1.00  0.00           C
ATOM   5788 6C21 POPEN 272       9.056 118.102  50.777  1.00  0.00           C
ATOM   5791 7C21 POPEN 272       7.886 118.782  50.057  1.00  0.00           C
ATOM   5794 8C21 POPEN 272       7.586 118.182  48.677  1.00  0.00           C
ATOM   5798  C33 POPEN 272      15.736 114.620  62.877  1.00  0.00           C
ATOM   5801  C34 POPEN 272      16.786 114.140  61.877  1.00  0.00           C
ATOM   5804  C35 POPEN 272      16.906 115.010  60.607  1.00  0.00           C
ATOM   5807  C36 POPEN 272      16.076 114.460  59.437  1.00  0.00           C
ATOM   5810  C37 POPEN 272      16.546 114.970  58.067  1.00  0.00           C
ATOM   5813  C38 POPEN 272      15.786 114.290  56.917  1.00  0.00           C
ATOM   5816  C39 POPEN 272      16.296 114.630  55.507  1.00  0.00           C
ATOM   5819 0C31 POPEN 272      17.676 114.030  55.197  1.00  0.00           C
ATOM   5822 1C31 POPEN 272      18.076 114.130  53.717  1.00  0.00           C
ATOM   5825 2C31 POPEN 272      17.736 112.890  52.877  1.00  0.00           C
ATOM   5828 3C31 POPEN 272      16.696 113.130  51.777  1.00  0.00           C
ATOM   5831 4C31 POPEN 272      16.546 111.910  50.857  1.00  0.00           C
ATOM   5834 5C31 POPEN 272      15.416 112.060  49.827  1.00  0.00           C
ATOM   5837 6C31 POPEN 272      15.256 110.840  48.907  1.00  0.00           C
ATOM   5841  NH3 POPEO 273      94.526  85.380  70.337  1.00  0.00           N
ATOM   5845  C12 POPEO 273      94.346  85.290  71.827  1.00  0.00           C
ATOM   5848  C11 POPEO 273      94.366  83.830  72.297  1.00  0.00           C
ATOM   5851  P   POPEO 273      96.156  82.060  73.047  1.00  0.00           P
ATOM   5852  O13 POPEO 273      96.996  82.090  74.267  1.00  0.00           O
ATOM   5853  O14 POPEO 273      95.066  81.050  72.987  1.00  0.00           O
ATOM   5854  O11 POPEO 273      97.136  81.790  71.847  1.00  0.00           O
ATOM   5855  O12 POPEO 273      95.646  83.530  72.797  1.00  0.00           O
ATOM   5856  C1  POPEO 273      97.536  82.810  70.937  1.00  0.00           C
ATOM   5859  C2  POPEO 273      97.606  82.240  69.507  1.00  0.00           C
ATOM   5861  O21 POPEO 273      96.366  82.500  68.817  1.00  0.00           O
ATOM   5862  C21 POPEO 273      95.546  81.520  68.507  1.00  0.00           C
ATOM   5863  O22 POPEO 273      95.296  80.540  69.197  1.00  0.00           O
ATOM   5864  C22 POPEO 273      94.956  81.720  67.117  1.00  0.00           C
ATOM   5867  C3  POPEO 273      98.176  80.770  69.517  1.00  0.00           C
ATOM   5870  O31 POPEO 273      98.556  80.330  68.207  1.00  0.00           O
ATOM   5871  C31 POPEO 273      98.626  79.010  68.017  1.00  0.00           C
ATOM   5872  O32 POPEO 273      98.246  78.150  68.797  1.00  0.00           O
ATOM   5873  C32 POPEO 273      99.416  78.770  66.737  1.00  0.00           C
ATOM   5876  C23 POPEO 273      95.186  80.440  66.287  1.00  0.00           C
ATOM   5879  C24 POPEO 273      95.166  80.670  64.777  1.00  0.00           C
ATOM   5882  C25 POPEO 273      93.796  81.090  64.227  1.00  0.00           C
ATOM   5885  C26 POPEO 273      93.666  80.760  62.737  1.00  0.00           C
ATOM   5888  C27 POPEO 273      92.246  80.980  62.197  1.00  0.00           C
ATOM   5891  C28 POPEO 273      92.016  80.320  60.827  1.00  0.00           C
ATOM   5894  C29 POPEO 273      92.496  81.150  59.667  1.00  0.00           C
ATOM   5896 0C21 POPEO 273      91.786  81.470  58.557  1.00  0.00           C
ATOM   5898 1C21 POPEO 273      90.366  81.030  58.277  1.00  0.00           C
ATOM   5901 2C21 POPEO 273      90.276  79.710  57.477  1.00  0.00           C
ATOM   5904 3C21 POPEO 273      89.086  78.840  57.907  1.00  0.00           C
ATOM   5907 4C21 POPEO 273      88.846  77.630  56.987  1.00  0.00           C
ATOM   5910 5C21 POPEO 273      88.236  78.030  55.637  1.00  0.00           C
ATOM   5913 6C21 POPEO 273      88.956  77.380  54.447  1.00  0.00           C
ATOM   5916 7C21 POPEO 273      88.406  77.860  53.097  1.00  0.00           C
ATOM   5919 8C21 POPEO 273      89.196  77.340  51.897  1.00  0.00           C
ATOM   5923  C33 POPEO 273      99.256  77.330  66.187  1.00  0.00           C
ATOM   5926  C34 POPEO 273      98.006  77.130  65.327  1.00  0.00           C
ATOM   5929  C35 POPEO 273      98.096  77.890  63.997  1.00  0.00           C
ATOM   5932  C36 POPEO 273      96.986  77.520  62.997  1.00  0.00           C
ATOM   5935  C37 POPEO 273      97.046  78.420  61.757  1.00  0.00           C
ATOM   5938  C38 POPEO 273      95.846  78.250  60.817  1.00  0.00           C
ATOM   5941  C39 POPEO 273      96.016  77.130  59.787  1.00  0.00           C
ATOM   5944 0C31 POPEO 273      94.736  76.920  58.977  1.00  0.00           C
ATOM   5947 1C31 POPEO 273      94.716  75.600  58.187  1.00  0.00           C
ATOM   5950 2C31 POPEO 273      95.536  75.580  56.887  1.00  0.00           C
ATOM   5953 3C31 POPEO 273      95.016  76.560  55.827  1.00  0.00           C
ATOM   5956 4C31 POPEO 273      95.486  76.200  54.407  1.00  0.00           C
ATOM   5959 5C31 POPEO 273      94.466  75.340  53.647  1.00  0.00           C
ATOM   5962 6C31 POPEO 273      94.916  74.980  52.227  1.00  0.00           C
ATOM   5966  NH3 POPEP 274      90.356  38.320  27.217  1.00  0.00           N
ATOM   5970  C12 POPEP 274      90.936  39.560  26.577  1.00  0.00           C
ATOM   5973  C11 POPEP 274      92.406  39.760  27.027  1.00  0.00           C
ATOM   5976  P   POPEP 274      93.656  37.720  25.917  1.00  0.00           P
ATOM   5977  O13 POPEP 274      92.516  36.970  26.497  1.00  0.00           O
ATOM   5978  O14 POPEP 274      93.906  37.480  24.477  1.00  0.00           O
ATOM   5979  O11 POPEP 274      94.926  37.380  26.807  1.00  0.00           O
ATOM   5980  O12 POPEP 274      93.346  39.260  26.077  1.00  0.00           O
ATOM   5981  C1  POPEP 274      96.106  36.740  26.287  1.00  0.00           C
ATOM   5984  C2  POPEP 274      96.906  35.980  27.407  1.00  0.00           C
ATOM   5986  O21 POPEP 274      97.256  36.920  28.457  1.00  0.00           O
ATOM   5987  C21 POPEP 274      97.166  36.390  29.667  1.00  0.00           C
ATOM   5988  O22 POPEP 274      96.686  35.310  29.937  1.00  0.00           O
ATOM   5989  C22 POPEP 274      97.576  37.400  30.727  1.00  0.00           C
ATOM   5992  C3  POPEP 274      98.196  35.250  26.937  1.00  0.00           C
ATOM   5995  O31 POPEP 274      98.796  34.500  28.017  1.00  0.00           O
ATOM   5996  C31 POPEP 274      99.396  33.340  27.757  1.00  0.00           C
ATOM   5997  O32 POPEP 274      99.546  32.830  26.657  1.00  0.00           O
ATOM   5998  C32 POPEP 274      99.976  32.800  29.077  1.00  0.00           C
ATOM   6001  C23 POPEP 274      98.056  36.720  32.027  1.00  0.00           C
ATOM   6004  C24 POPEP 274      98.036  37.680  33.227  1.00  0.00           C
ATOM   6007  C25 POPEP 274      98.176  36.950  34.567  1.00  0.00           C
ATOM   6010  C26 POPEP 274      97.596  37.750  35.737  1.00  0.00           C
ATOM   6013  C27 POPEP 274      97.326  36.870  36.957  1.00  0.00           C
ATOM   6016  C28 POPEP 274      96.596  37.620  38.087  1.00  0.00           C
ATOM   6019  C29 POPEP 274      97.506  38.570  38.817  1.00  0.00           C
ATOM   6021 0C21 POPEP 274      97.976  38.400  40.057  1.00  0.00           C
ATOM   6023 1C21 POPEP 274      97.656  37.210  40.927  1.00  0.00           C
ATOM   6026 2C21 POPEP 274      98.186  37.360  42.357  1.00  0.00           C
ATOM   6029 3C21 POPEP 274      97.806  36.160  43.247  1.00  0.00           C
ATOM   6032 4C21 POPEP 274      98.356  36.330  44.667  1.00  0.00           C
ATOM   6035 5C21 POPEP 274      97.916  35.210  45.617  1.00  0.00           C
ATOM   6038 6C21 POPEP 274      98.366  35.490  47.067  1.00  0.00           C
ATOM   6041 7C21 POPEP 274      98.196  34.280  47.987  1.00  0.00           C
ATOM   6044 8C21 POPEP 274      98.706  34.500  49.417  1.00  0.00           C
ATOM   6048  C33 POPEP 274      98.956  32.190  30.077  1.00  0.00           C
ATOM   6051  C34 POPEP 274      99.486  32.190  31.527  1.00  0.00           C
ATOM   6054  C35 POPEP 274      98.536  31.560  32.577  1.00  0.00           C
ATOM   6057  C36 POPEP 274      99.166  31.570  33.987  1.00  0.00           C
ATOM   6060  C37 POPEP 274      98.276  31.010  35.107  1.00  0.00           C
ATOM   6063  C38 POPEP 274      99.046  30.750  36.417  1.00  0.00           C
ATOM   6066  C39 POPEP 274      98.156  30.430  37.627  1.00  0.00           C
ATOM   6069 0C31 POPEP 274      98.956  29.830  38.797  1.00  0.00           C
ATOM   6072 1C31 POPEP 274      98.656  30.430  40.177  1.00  0.00           C
ATOM   6075 2C31 POPEP 274      99.846  30.330  41.147  1.00  0.00           C
ATOM   6078 3C31 POPEP 274     100.206  28.910  41.617  1.00  0.00           C
ATOM   6081 4C31 POPEP 274      99.716  28.580  43.037  1.00  0.00           C
ATOM   6084 5C31 POPEP 274     100.636  27.580  43.747  1.00  0.00           C
ATOM   6087 6C31 POPEP 274     100.316  27.360  45.237  1.00  0.00           C
ATOM   6091  NH3 POPEQ 275      50.906   4.670  75.097  1.00  0.00           N
ATOM   6095  C12 POPEQ 275      52.086   3.870  75.577  1.00  0.00           C
ATOM   6098  C11 POPEQ 275      52.916   3.300  74.397  1.00  0.00           C
ATOM   6101  P   POPEQ 275      55.296   2.140  74.567  1.00  0.00           P
ATOM   6102  O13 POPEQ 275      56.176   2.080  75.747  1.00  0.00           O
ATOM   6103  O14 POPEQ 275      54.556   0.940  74.177  1.00  0.00           O
ATOM   6104  O11 POPEQ 275      56.186   2.460  73.297  1.00  0.00           O
ATOM   6105  O12 POPEQ 275      54.316   3.390  74.667  1.00  0.00           O
ATOM   6106  C1  POPEQ 275      55.526   2.760  72.067  1.00  0.00           C
ATOM   6109  C2  POPEQ 275      55.866   4.210  71.677  1.00  0.00           C
ATOM   6111  O21 POPEQ 275      55.436   4.460  70.327  1.00  0.00           O
ATOM   6112  C21 POPEQ 275      56.096   3.890  69.327  1.00  0.00           C
ATOM   6113  O22 POPEQ 275      57.076   3.160  69.447  1.00  0.00           O
ATOM   6114  C22 POPEQ 275      55.396   4.200  67.997  1.00  0.00           C
ATOM   6117  C3  POPEQ 275      57.336   4.650  72.007  1.00  0.00           C
ATOM   6120  O31 POPEQ 275      57.536   6.060  71.827  1.00  0.00           O
ATOM   6121  C31 POPEQ 275      57.896   6.430  70.587  1.00  0.00           C
ATOM   6122  O32 POPEQ 275      57.166   7.030  69.807  1.00  0.00           O
ATOM   6123  C32 POPEQ 275      59.356   6.070  70.307  1.00  0.00           C
ATOM   6126  C23 POPEQ 275      56.196   5.150  67.077  1.00  0.00           C
ATOM   6129  C24 POPEQ 275      55.326   5.850  66.027  1.00  0.00           C
ATOM   6132  C25 POPEQ 275      55.996   7.100  65.417  1.00  0.00           C
ATOM   6135  C26 POPEQ 275      57.226   6.820  64.547  1.00  0.00           C
ATOM   6138  C27 POPEQ 275      57.896   8.130  64.097  1.00  0.00           C
ATOM   6141  C28 POPEQ 275      58.606   8.050  62.737  1.00  0.00           C
ATOM   6144  C29 POPEQ 275      59.836   7.180  62.697  1.00  0.00           C
ATOM   6146 0C21 POPEQ 275      61.106   7.570  62.527  1.00  0.00           C
ATOM   6148 1C21 POPEQ 275      61.606   8.990  62.417  1.00  0.00           C
ATOM   6151 2C21 POPEQ 275      61.246   9.770  61.137  1.00  0.00           C
ATOM   6154 3C21 POPEQ 275      61.656   9.090  59.827  1.00  0.00           C
ATOM   6157 4C21 POPEQ 275      61.386  10.000  58.617  1.00  0.00           C
ATOM   6160 5C21 POPEQ 275      61.846   9.390  57.287  1.00  0.00           C
ATOM   6163 6C21 POPEQ 275      60.816   8.410  56.697  1.00  0.00           C
ATOM   6166 7C21 POPEQ 275      61.296   7.800  55.377  1.00  0.00           C
ATOM   6169 8C21 POPEQ 275      60.246   6.910  54.707  1.00  0.00           C
ATOM   6173  C33 POPEQ 275      59.816   6.450  68.887  1.00  0.00           C
ATOM   6176  C34 POPEQ 275      61.336   6.400  68.767  1.00  0.00           C
ATOM   6179  C35 POPEQ 275      61.856   7.020  67.467  1.00  0.00           C
ATOM   6182  C36 POPEQ 275      63.376   6.950  67.397  1.00  0.00           C
ATOM   6185  C37 POPEQ 275      63.936   7.770  66.237  1.00  0.00           C
ATOM   6188  C38 POPEQ 275      65.466   7.740  66.197  1.00  0.00           C
ATOM   6191  C39 POPEQ 275      66.056   6.380  65.787  1.00  0.00           C
ATOM   6194 0C31 POPEQ 275      65.526   5.910  64.427  1.00  0.00           C
ATOM   6197 1C31 POPEQ 275      66.436   4.920  63.707  1.00  0.00           C
ATOM   6200 2C31 POPEQ 275      65.666   4.140  62.627  1.00  0.00           C
ATOM   6203 3C31 POPEQ 275      66.526   3.680  61.447  1.00  0.00           C
ATOM   6206 4C31 POPEQ 275      67.686   2.750  61.807  1.00  0.00           C
ATOM   6209 5C31 POPEQ 275      68.506   2.360  60.557  1.00  0.00           C
ATOM   6212 6C31 POPEQ 275      67.886   1.230  59.727  1.00  0.00           C
ATOM   6216  NH3 POPER 276      24.866 109.280  69.277  1.00  0.00           N
ATOM   6220  C12 POPER 276      23.756 110.230  68.937  1.00  0.00           C
ATOM   6223  C11 POPER 276      22.406 109.490  68.767  1.00  0.00           C
ATOM   6226  P   POPER 276      21.096 110.860  66.967  1.00  0.00           P
ATOM   6227  O13 POPER 276      20.156 112.000  67.017  1.00  0.00           O
ATOM   6228  O14 POPER 276      22.426 111.090  66.377  1.00  0.00           O
ATOM   6229  O11 POPER 276      20.416 109.590  66.327  1.00  0.00           O
ATOM   6230  O12 POPER 276      21.346 110.400  68.477  1.00  0.00           O
ATOM   6231  C1  POPER 276      21.096 108.750  65.387  1.00  0.00           C
ATOM   6234  C2  POPER 276      20.526 108.900  63.947  1.00  0.00           C
ATOM   6236  O21 POPER 276      21.506 109.500  63.067  1.00  0.00           O
ATOM   6237  C21 POPER 276      22.356 108.680  62.457  1.00  0.00           C
ATOM   6238  O22 POPER 276      22.466 107.470  62.647  1.00  0.00           O
ATOM   6239  C22 POPER 276      23.096 109.430  61.337  1.00  0.00           C
ATOM   6242  C3  POPER 276      19.206 109.730  63.967  1.00  0.00           C
ATOM   6245  O31 POPER 276      18.466 109.630  62.727  1.00  0.00           O
ATOM   6246  C31 POPER 276      18.506 110.670  61.927  1.00  0.00           C
ATOM   6247  O32 POPER 276      19.026 111.740  62.157  1.00  0.00           O
ATOM   6248  C32 POPER 276      17.766 110.360  60.627  1.00  0.00           C
ATOM   6251  C23 POPER 276      23.976 108.520  60.437  1.00  0.00           C
ATOM   6254  C24 POPER 276      24.636 109.270  59.257  1.00  0.00           C
ATOM   6257  C25 POPER 276      23.676 109.610  58.117  1.00  0.00           C
ATOM   6260  C26 POPER 276      24.326 110.370  56.957  1.00  0.00           C
ATOM   6263  C27 POPER 276      23.296 110.730  55.877  1.00  0.00           C
ATOM   6266  C28 POPER 276      23.926 111.410  54.637  1.00  0.00           C
ATOM   6269  C29 POPER 276      22.886 111.650  53.567  1.00  0.00           C
ATOM   6271 0C21 POPER 276      22.386 112.840  53.167  1.00  0.00           C
ATOM   6273 1C21 POPER 276      22.746 114.210  53.677  1.00  0.00           C
ATOM   6276 2C21 POPER 276      23.526 115.040  52.637  1.00  0.00           C
ATOM   6279 3C21 POPER 276      22.806 115.190  51.287  1.00  0.00           C
ATOM   6282 4C21 POPER 276      23.516 116.120  50.287  1.00  0.00           C
ATOM   6285 5C21 POPER 276      23.136 115.810  48.827  1.00  0.00           C
ATOM   6288 6C21 POPER 276      21.636 115.900  48.517  1.00  0.00           C
ATOM   6291 7C21 POPER 276      21.196 114.920  47.427  1.00  0.00           C
ATOM   6294 8C21 POPER 276      19.676 114.800  47.307  1.00  0.00           C
ATOM   6298  C33 POPER 276      18.346 111.220  59.467  1.00  0.00           C
ATOM   6301  C34 POPER 276      17.646 111.020  58.117  1.00  0.00           C
ATOM   6304  C35 POPER 276      17.686 109.580  57.607  1.00  0.00           C
ATOM   6307  C36 POPER 276      17.036 109.390  56.237  1.00  0.00           C
ATOM   6310  C37 POPER 276      16.726 107.910  55.977  1.00  0.00           C
ATOM   6313  C38 POPER 276      16.266 107.600  54.547  1.00  0.00           C
ATOM   6316  C39 POPER 276      15.086 108.460  54.067  1.00  0.00           C
ATOM   6319 0C31 POPER 276      14.536 107.960  52.727  1.00  0.00           C
ATOM   6322 1C31 POPER 276      13.336 108.770  52.257  1.00  0.00           C
ATOM   6325 2C31 POPER 276      12.816 108.290  50.897  1.00  0.00           C
ATOM   6328 3C31 POPER 276      11.776 109.250  50.307  1.00  0.00           C
ATOM   6331 4C31 POPER 276      11.666 109.150  48.787  1.00  0.00           C
ATOM   6334 5C31 POPER 276      11.116 110.440  48.167  1.00  0.00           C
ATOM   6337 6C31 POPER 276      11.096 110.430  46.647  1.00  0.00           C
ATOM   6341  NH3 POPES 277     101.706  41.140  27.137  1.00  0.00           N
ATOM   6345  C12 POPES 277     102.126  39.920  26.357  1.00  0.00           C
ATOM   6348  C11 POPES 277     102.426  40.180  24.867  1.00  0.00           C
ATOM   6351  P   POPES 277     104.426  38.680  24.137  1.00  0.00           P
ATOM   6352  O13 POPES 277     104.786  37.400  23.497  1.00  0.00           O
ATOM   6353  O14 POPES 277     105.156  39.910  23.727  1.00  0.00           O
ATOM   6354  O11 POPES 277     104.756  38.470  25.667  1.00  0.00           O
ATOM   6355  O12 POPES 277     102.876  38.980  24.227  1.00  0.00           O
ATOM   6356  C1  POPES 277     104.286  37.270  26.307  1.00  0.00           C
ATOM   6359  C2  POPES 277     105.396  36.740  27.237  1.00  0.00           C
ATOM   6361  O21 POPES 277     105.096  35.440  27.777  1.00  0.00           O
ATOM   6362  C21 POPES 277     104.176  35.360  28.737  1.00  0.00           C
ATOM   6363  O22 POPES 277     103.396  36.230  29.087  1.00  0.00           O
ATOM   6364  C22 POPES 277     104.246  34.000  29.427  1.00  0.00           C
ATOM   6367  C3  POPES 277     105.776  37.770  28.317  1.00  0.00           C
ATOM   6370  O31 POPES 277     106.736  37.180  29.207  1.00  0.00           O
ATOM   6371  C31 POPES 277     106.836  37.860  30.337  1.00  0.00           C
ATOM   6372  O32 POPES 277     106.376  38.970  30.537  1.00  0.00           O
ATOM   6373  C32 POPES 277     107.636  37.050  31.327  1.00  0.00           C
ATOM   6376  C23 POPES 277     104.536  34.150  30.937  1.00  0.00           C
ATOM   6379  C24 POPES 277     105.026  32.850  31.587  1.00  0.00           C
ATOM   6382  C25 POPES 277     106.456  32.480  31.167  1.00  0.00           C
ATOM   6385  C26 POPES 277     107.046  31.290  31.937  1.00  0.00           C
ATOM   6388  C27 POPES 277     107.346  31.630  33.407  1.00  0.00           C
ATOM   6391  C28 POPES 277     108.156  30.540  34.147  1.00  0.00           C
ATOM   6394  C29 POPES 277     107.386  29.260  34.327  1.00  0.00           C
ATOM   6396 0C21 POPES 277     106.776  28.860  35.457  1.00  0.00           C
ATOM   6398 1C21 POPES 277     106.726  29.630  36.747  1.00  0.00           C
ATOM   6401 2C21 POPES 277     105.996  28.850  37.867  1.00  0.00           C
ATOM   6404 3C21 POPES 277     104.476  28.790  37.677  1.00  0.00           C
ATOM   6407 4C21 POPES 277     103.846  27.590  38.407  1.00  0.00           C
ATOM   6410 5C21 POPES 277     102.306  27.660  38.427  1.00  0.00           C
ATOM   6413 6C21 POPES 277     101.636  26.360  37.967  1.00  0.00           C
ATOM   6416 7C21 POPES 277     100.106  26.460  38.017  1.00  0.00           C
ATOM   6419 8C21 POPES 277      99.356  25.220  37.517  1.00  0.00           C
ATOM   6423  C33 POPES 277     107.466  37.650  32.737  1.00  0.00           C
ATOM   6426  C34 POPES 277     108.466  37.060  33.737  1.00  0.00           C
ATOM   6429  C35 POPES 277     108.466  37.830  35.057  1.00  0.00           C
ATOM   6432  C36 POPES 277     107.076  37.920  35.697  1.00  0.00           C
ATOM   6435  C37 POPES 277     107.136  38.230  37.187  1.00  0.00           C
ATOM   6438  C38 POPES 277     105.736  38.310  37.827  1.00  0.00           C
ATOM   6441  C39 POPES 277     105.776  38.170  39.357  1.00  0.00           C
ATOM   6444 0C31 POPES 277     105.996  36.730  39.817  1.00  0.00           C
ATOM   6447 1C31 POPES 277     105.986  36.590  41.347  1.00  0.00           C
ATOM   6450 2C31 POPES 277     106.136  35.130  41.807  1.00  0.00           C
ATOM   6453 3C31 POPES 277     106.216  35.010  43.337  1.00  0.00           C
ATOM   6456 4C31 POPES 277     104.876  35.270  44.057  1.00  0.00           C
ATOM   6459 5C31 POPES 277     105.036  36.170  45.287  1.00  0.00           C
ATOM   6462 6C31 POPES 277     103.796  36.210  46.187  1.00  0.00           C
ATOM   6466  NH3 POPET 278      92.646 101.570  71.487  1.00  0.00           N
ATOM   6470  C12 POPET 278      92.376 102.980  71.947  1.00  0.00           C
ATOM   6473  C11 POPET 278      90.866 103.220  72.137  1.00  0.00           C
ATOM   6476  P   POPET 278      89.356 105.270  71.367  1.00  0.00           P
ATOM   6477  O13 POPET 278      88.866 106.300  72.287  1.00  0.00           O
ATOM   6478  O14 POPET 278      89.586 105.650  69.947  1.00  0.00           O
ATOM   6479  O11 POPET 278      88.286 104.130  71.487  1.00  0.00           O
ATOM   6480  O12 POPET 278      90.626 104.610  71.997  1.00  0.00           O
ATOM   6481  C1  POPET 278      87.966 103.410  70.297  1.00  0.00           C
ATOM   6484  C2  POPET 278      87.006 102.230  70.597  1.00  0.00           C
ATOM   6486  O21 POPET 278      87.086 101.120  69.677  1.00  0.00           O
ATOM   6487  C21 POPET 278      87.216 101.360  68.397  1.00  0.00           C
ATOM   6488  O22 POPET 278      87.386 102.440  67.877  1.00  0.00           O
ATOM   6489  C22 POPET 278      87.146 100.080  67.567  1.00  0.00           C
ATOM   6492  C3  POPET 278      85.536 102.710  70.757  1.00  0.00           C
ATOM   6495  O31 POPET 278      84.636 101.590  70.877  1.00  0.00           O
ATOM   6496  C31 POPET 278      83.376 101.910  71.137  1.00  0.00           C
ATOM   6497  O32 POPET 278      82.986 103.050  71.347  1.00  0.00           O
ATOM   6498  C32 POPET 278      82.496 100.660  71.167  1.00  0.00           C
ATOM   6501  C23 POPET 278      86.476 100.400  66.217  1.00  0.00           C
ATOM   6504  C24 POPET 278      86.756  99.360  65.137  1.00  0.00           C
ATOM   6507  C25 POPET 278      86.086  99.740  63.807  1.00  0.00           C
ATOM   6510  C26 POPET 278      84.616  99.300  63.757  1.00  0.00           C
ATOM   6513  C27 POPET 278      83.886  99.840  62.517  1.00  0.00           C
ATOM   6516  C28 POPET 278      84.366  99.230  61.187  1.00  0.00           C
ATOM   6519  C29 POPET 278      84.966 100.260  60.257  1.00  0.00           C
ATOM   6521 0C21 POPET 278      84.596 100.550  58.997  1.00  0.00           C
ATOM   6523 1C21 POPET 278      83.526  99.850  58.177  1.00  0.00           C
ATOM   6526 2C21 POPET 278      83.946  99.670  56.707  1.00  0.00           C
ATOM   6529 3C21 POPET 278      85.176  98.760  56.517  1.00  0.00           C
ATOM   6532 4C21 POPET 278      85.586  98.650  55.037  1.00  0.00           C
ATOM   6535 5C21 POPET 278      86.986  98.060  54.817  1.00  0.00           C
ATOM   6538 6C21 POPET 278      87.216  96.740  55.557  1.00  0.00           C
ATOM   6541 7C21 POPET 278      88.406  95.940  55.007  1.00  0.00           C
ATOM   6544 8C21 POPET 278      88.726  94.690  55.837  1.00  0.00           C
ATOM   6548  C33 POPET 278      81.716 100.460  69.857  1.00  0.00           C
ATOM   6551  C34 POPET 278      82.636 100.010  68.707  1.00  0.00           C
ATOM   6554  C35 POPET 278      82.046 100.300  67.317  1.00  0.00           C
ATOM   6557  C36 POPET 278      82.166 101.790  67.007  1.00  0.00           C
ATOM   6560  C37 POPET 278      81.946 102.180  65.537  1.00  0.00           C
ATOM   6563  C38 POPET 278      82.846 103.350  65.097  1.00  0.00           C
ATOM   6566  C39 POPET 278      82.286 104.120  63.907  1.00  0.00           C
ATOM   6569 0C31 POPET 278      82.196 103.260  62.647  1.00  0.00           C
ATOM   6572 1C31 POPET 278      81.796 104.000  61.357  1.00  0.00           C
ATOM   6575 2C31 POPET 278      82.886 104.950  60.857  1.00  0.00           C
ATOM   6578 3C31 POPET 278      82.696 105.420  59.407  1.00  0.00           C
ATOM   6581 4C31 POPET 278      82.796 104.270  58.387  1.00  0.00           C
ATOM   6584 5C31 POPET 278      82.996 104.750  56.947  1.00  0.00           C
ATOM   6587 6C31 POPET 278      83.036 103.600  55.937  1.00  0.00           C
ATOM   6591  NH3 POPEU 279     108.616  20.480  22.677  1.00  0.00           N
ATOM   6595  C12 POPEU 279     107.166  20.300  23.027  1.00  0.00           C
ATOM   6598  C11 POPEU 279     106.386  19.570  21.917  1.00  0.00           C
ATOM   6601  P   POPEU 279     104.006  19.790  23.077  1.00  0.00           P
ATOM   6602  O13 POPEU 279     103.656  20.990  22.287  1.00  0.00           O
ATOM   6603  O14 POPEU 279     102.926  18.830  23.337  1.00  0.00           O
ATOM   6604  O11 POPEU 279     104.696  20.240  24.417  1.00  0.00           O
ATOM   6605  O12 POPEU 279     105.166  19.000  22.377  1.00  0.00           O
ATOM   6606  C1  POPEU 279     103.966  20.470  25.607  1.00  0.00           C
ATOM   6609  C2  POPEU 279     104.926  21.070  26.657  1.00  0.00           C
ATOM   6611  O21 POPEU 279     104.366  20.720  27.937  1.00  0.00           O
ATOM   6612  C21 POPEU 279     105.126  20.880  28.997  1.00  0.00           C
ATOM   6613  O22 POPEU 279     106.016  21.690  29.137  1.00  0.00           O
ATOM   6614  C22 POPEU 279     104.726  19.810  30.027  1.00  0.00           C
ATOM   6617  C3  POPEU 279     105.176  22.590  26.357  1.00  0.00           C
ATOM   6620  O31 POPEU 279     106.386  23.160  26.917  1.00  0.00           O
ATOM   6621  C31 POPEU 279     107.536  22.700  26.437  1.00  0.00           C
ATOM   6622  O32 POPEU 279     107.676  22.080  25.397  1.00  0.00           O
ATOM   6623  C32 POPEU 279     108.676  23.090  27.357  1.00  0.00           C
ATOM   6626  C23 POPEU 279     105.606  19.800  31.307  1.00  0.00           C
ATOM   6629  C24 POPEU 279     105.776  18.380  31.867  1.00  0.00           C
ATOM   6632  C25 POPEU 279     106.596  18.320  33.167  1.00  0.00           C
ATOM   6635  C26 POPEU 279     105.786  18.670  34.417  1.00  0.00           C
ATOM   6638  C27 POPEU 279     106.616  18.640  35.707  1.00  0.00           C
ATOM   6641  C28 POPEU 279     105.806  19.070  36.947  1.00  0.00           C
ATOM   6644  C29 POPEU 279     106.696  19.310  38.137  1.00  0.00           C
ATOM   6646 0C21 POPEU 279     106.806  18.550  39.237  1.00  0.00           C
ATOM   6648 1C21 POPEU 279     106.046  17.270  39.517  1.00  0.00           C
ATOM   6651 2C21 POPEU 279     106.796  16.020  39.017  1.00  0.00           C
ATOM   6654 3C21 POPEU 279     105.996  14.730  39.247  1.00  0.00           C
ATOM   6657 4C21 POPEU 279     106.776  13.590  39.917  1.00  0.00           C
ATOM   6660 5C21 POPEU 279     107.316  13.890  41.327  1.00  0.00           C
ATOM   6663 6C21 POPEU 279     106.256  14.300  42.357  1.00  0.00           C
ATOM   6666 7C21 POPEU 279     106.846  14.410  43.777  1.00  0.00           C
ATOM   6669 8C21 POPEU 279     105.806  14.700  44.857  1.00  0.00           C
ATOM   6673  C33 POPEU 279     109.666  21.920  27.587  1.00  0.00           C
ATOM   6676  C34 POPEU 279     110.356  22.040  28.947  1.00  0.00           C
ATOM   6679  C35 POPEU 279     109.476  21.530  30.107  1.00  0.00           C
ATOM   6682  C36 POPEU 279     109.526  22.450  31.337  1.00  0.00           C
ATOM   6685  C37 POPEU 279     109.806  21.720  32.657  1.00  0.00           C
ATOM   6688  C38 POPEU 279     110.016  22.680  33.837  1.00  0.00           C
ATOM   6691  C39 POPEU 279     111.216  23.620  33.657  1.00  0.00           C
ATOM   6694 0C31 POPEU 279     111.446  24.580  34.827  1.00  0.00           C
ATOM   6697 1C31 POPEU 279     112.906  24.560  35.287  1.00  0.00           C
ATOM   6700 2C31 POPEU 279     113.296  25.680  36.267  1.00  0.00           C
ATOM   6703 3C31 POPEU 279     112.476  25.730  37.567  1.00  0.00           C
ATOM   6706 4C31 POPEU 279     111.266  26.670  37.457  1.00  0.00           C
ATOM   6709 5C31 POPEU 279     110.426  26.730  38.727  1.00  0.00           C
ATOM   6712 6C31 POPEU 279     109.156  27.570  38.537  1.00  0.00           C
ATOM   6716  NH3 POPEV 280      74.306  73.160  73.447  1.00  0.00           N
ATOM   6720  C12 POPEV 280      73.296  72.140  72.997  1.00  0.00           C
ATOM   6723  C11 POPEV 280      73.816  70.710  73.177  1.00  0.00           C
ATOM   6726  P   POPEV 280      72.966  68.270  72.817  1.00  0.00           P
ATOM   6727  O13 POPEV 280      74.406  67.980  72.697  1.00  0.00           O
ATOM   6728  O14 POPEV 280      72.256  67.610  73.947  1.00  0.00           O
ATOM   6729  O11 POPEV 280      72.246  67.910  71.447  1.00  0.00           O
ATOM   6730  O12 POPEV 280      72.746  69.820  72.887  1.00  0.00           O
ATOM   6731  C1  POPEV 280      72.776  68.450  70.227  1.00  0.00           C
ATOM   6734  C2  POPEV 280      71.626  69.120  69.427  1.00  0.00           C
ATOM   6736  O21 POPEV 280      71.936  69.390  68.047  1.00  0.00           O
ATOM   6737  C21 POPEV 280      72.976  70.150  67.747  1.00  0.00           C
ATOM   6738  O22 POPEV 280      73.806  70.580  68.517  1.00  0.00           O
ATOM   6739  C22 POPEV 280      72.926  70.450  66.237  1.00  0.00           C
ATOM   6742  C3  POPEV 280      71.066  70.380  70.177  1.00  0.00           C
ATOM   6745  O31 POPEV 280      69.946  71.000  69.517  1.00  0.00           O
ATOM   6746  C31 POPEV 280      68.816  70.290  69.527  1.00  0.00           C
ATOM   6747  O32 POPEV 280      68.686  69.160  69.967  1.00  0.00           O
ATOM   6748  C32 POPEV 280      67.676  71.100  68.957  1.00  0.00           C
ATOM   6751  C23 POPEV 280      73.936  71.540  65.837  1.00  0.00           C
ATOM   6754  C24 POPEV 280      73.726  72.120  64.427  1.00  0.00           C
ATOM   6757  C25 POPEV 280      74.626  73.340  64.187  1.00  0.00           C
ATOM   6760  C26 POPEV 280      74.646  73.890  62.747  1.00  0.00           C
ATOM   6763  C27 POPEV 280      75.746  74.950  62.587  1.00  0.00           C
ATOM   6766  C28 POPEV 280      75.266  76.310  62.047  1.00  0.00           C
ATOM   6769  C29 POPEV 280      75.216  76.350  60.537  1.00  0.00           C
ATOM   6771 0C21 POPEV 280      75.986  77.120  59.757  1.00  0.00           C
ATOM   6773 1C21 POPEV 280      77.026  78.110  60.227  1.00  0.00           C
ATOM   6776 2C21 POPEV 280      78.406  77.470  60.437  1.00  0.00           C
ATOM   6779 3C21 POPEV 280      79.036  76.940  59.137  1.00  0.00           C
ATOM   6782 4C21 POPEV 280      80.456  76.390  59.347  1.00  0.00           C
ATOM   6785 5C21 POPEV 280      81.116  75.910  58.047  1.00  0.00           C
ATOM   6788 6C21 POPEV 280      81.166  77.010  56.977  1.00  0.00           C
ATOM   6791 7C21 POPEV 280      82.096  76.680  55.797  1.00  0.00           C
ATOM   6794 8C21 POPEV 280      82.096  77.780  54.737  1.00  0.00           C
ATOM   6798  C33 POPEV 280      67.466  70.710  67.487  1.00  0.00           C
ATOM   6801  C34 POPEV 280      68.626  71.200  66.607  1.00  0.00           C
ATOM   6804  C35 POPEV 280      68.386  70.970  65.117  1.00  0.00           C
ATOM   6807  C36 POPEV 280      67.176  71.740  64.597  1.00  0.00           C
ATOM   6810  C37 POPEV 280      67.086  71.680  63.087  1.00  0.00           C
ATOM   6813  C38 POPEV 280      65.926  72.530  62.547  1.00  0.00           C
ATOM   6816  C39 POPEV 280      65.596  72.180  61.097  1.00  0.00           C
ATOM   6819 0C31 POPEV 280      66.756  72.380  60.107  1.00  0.00           C
ATOM   6822 1C31 POPEV 280      66.486  71.590  58.837  1.00  0.00           C
ATOM   6825 2C31 POPEV 280      67.386  71.960  57.647  1.00  0.00           C
ATOM   6828 3C31 POPEV 280      67.126  71.070  56.427  1.00  0.00           C
ATOM   6831 4C31 POPEV 280      65.656  71.060  55.947  1.00  0.00           C
ATOM   6834 5C31 POPEV 280      65.366  70.000  54.887  1.00  0.00           C
ATOM   6837 6C31 POPEV 280      63.876  69.890  54.567  1.00  0.00           C
ATOM   6841  NH3 POPEW 281     100.076  49.100  68.117  1.00  0.00           N
ATOM   6845  C12 POPEW 281      98.916  48.770  67.217  1.00  0.00           C
ATOM   6848  C11 POPEW 281      97.596  48.560  68.007  1.00  0.00           C
ATOM   6851  P   POPEW 281      96.396  46.730  69.507  1.00  0.00           P
ATOM   6852  O13 POPEW 281      96.236  47.780  70.517  1.00  0.00           O
ATOM   6853  O14 POPEW 281      96.836  45.400  69.997  1.00  0.00           O
ATOM   6854  O11 POPEW 281      94.996  46.570  68.797  1.00  0.00           O
ATOM   6855  O12 POPEW 281      97.436  47.190  68.397  1.00  0.00           O
ATOM   6856  C1  POPEW 281      94.866  46.000  67.507  1.00  0.00           C
ATOM   6859  C2  POPEW 281      95.116  44.470  67.527  1.00  0.00           C
ATOM   6861  O21 POPEW 281      96.456  44.100  67.167  1.00  0.00           O
ATOM   6862  C21 POPEW 281      96.746  44.150  65.887  1.00  0.00           C
ATOM   6863  O22 POPEW 281      96.276  44.940  65.077  1.00  0.00           O
ATOM   6864  C22 POPEW 281      97.756  43.070  65.507  1.00  0.00           C
ATOM   6867  C3  POPEW 281      94.066  43.690  66.697  1.00  0.00           C
ATOM   6870  O31 POPEW 281      94.466  42.310  66.577  1.00  0.00           O
ATOM   6871  C31 POPEW 281      93.536  41.410  66.807  1.00  0.00           C
ATOM   6872  O32 POPEW 281      92.386  41.650  67.157  1.00  0.00           O
ATOM   6873  C32 POPEW 281      94.116  40.020  66.627  1.00  0.00           C
ATOM   6876  C23 POPEW 281      97.436  42.540  64.097  1.00  0.00           C
ATOM   6879  C24 POPEW 281      98.356  41.400  63.667  1.00  0.00           C
ATOM   6882  C25 POPEW 281      97.956  40.730  62.347  1.00  0.00           C
ATOM   6885  C26 POPEW 281      98.046  41.650  61.117  1.00  0.00           C
ATOM   6888  C27 POPEW 281      97.586  40.940  59.837  1.00  0.00           C
ATOM   6891  C28 POPEW 281      97.796  41.790  58.567  1.00  0.00           C
ATOM   6894  C29 POPEW 281      96.656  41.640  57.597  1.00  0.00           C
ATOM   6896 0C21 POPEW 281      96.596  40.850  56.507  1.00  0.00           C
ATOM   6898 1C21 POPEW 281      97.686  39.940  55.997  1.00  0.00           C
ATOM   6901 2C21 POPEW 281      97.686  39.880  54.457  1.00  0.00           C
ATOM   6904 3C21 POPEW 281      98.116  41.190  53.767  1.00  0.00           C
ATOM   6907 4C21 POPEW 281      97.916  41.120  52.247  1.00  0.00           C
ATOM   6910 5C21 POPEW 281      98.666  42.230  51.487  1.00  0.00           C
ATOM   6913 6C21 POPEW 281      98.266  42.310  50.007  1.00  0.00           C
ATOM   6916 7C21 POPEW 281      99.326  42.950  49.107  1.00  0.00           C
ATOM   6919 8C21 POPEW 281     100.066  44.140  49.737  1.00  0.00           C
ATOM   6923  C33 POPEW 281      94.506  39.750  65.157  1.00  0.00           C
ATOM   6926  C34 POPEW 281      93.296  39.490  64.267  1.00  0.00           C
ATOM   6929  C35 POPEW 281      93.686  39.290  62.797  1.00  0.00           C
ATOM   6932  C36 POPEW 281      94.056  40.580  62.047  1.00  0.00           C
ATOM   6935  C37 POPEW 281      92.886  41.220  61.277  1.00  0.00           C
ATOM   6938  C38 POPEW 281      93.306  41.840  59.937  1.00  0.00           C
ATOM   6941  C39 POPEW 281      92.156  41.930  58.927  1.00  0.00           C
ATOM   6944 0C31 POPEW 281      92.626  41.850  57.457  1.00  0.00           C
ATOM   6947 1C31 POPEW 281      91.466  41.500  56.507  1.00  0.00           C
ATOM   6950 2C31 POPEW 281      91.836  41.500  55.007  1.00  0.00           C
ATOM   6953 3C31 POPEW 281      92.066  42.910  54.417  1.00  0.00           C
ATOM   6956 4C31 POPEW 281      90.786  43.760  54.327  1.00  0.00           C
ATOM   6959 5C31 POPEW 281      91.076  45.240  54.017  1.00  0.00           C
ATOM   6962 6C31 POPEW 281      90.096  46.200  54.717  1.00  0.00           C
ATOM   6966  NH3 POPEX 282     126.066   7.400  65.277  1.00  0.00           N
ATOM   6970  C12 POPEX 282     126.346   8.850  64.937  1.00  0.00           C
ATOM   6973  C11 POPEX 282     125.916   9.800  66.087  1.00  0.00           C
ATOM   6976  P   POPEX 282     124.596  11.720  64.897  1.00  0.00           P
ATOM   6977  O13 POPEX 282     123.726  10.590  64.567  1.00  0.00           O
ATOM   6978  O14 POPEX 282     123.956  12.880  65.567  1.00  0.00           O
ATOM   6979  O11 POPEX 282     125.226  12.180  63.527  1.00  0.00           O
ATOM   6980  O12 POPEX 282     125.866  11.180  65.697  1.00  0.00           O
ATOM   6981  C1  POPEX 282     124.316  12.780  62.607  1.00  0.00           C
ATOM   6984  C2  POPEX 282     125.006  12.980  61.247  1.00  0.00           C
ATOM   6986  O21 POPEX 282     124.246  13.920  60.457  1.00  0.00           O
ATOM   6987  C21 POPEX 282     123.086  13.520  59.987  1.00  0.00           C
ATOM   6988  O22 POPEX 282     122.646  12.390  59.997  1.00  0.00           O
ATOM   6989  C22 POPEX 282     122.246  14.720  59.527  1.00  0.00           C
ATOM   6992  C3  POPEX 282     125.316  11.620  60.567  1.00  0.00           C
ATOM   6995  O31 POPEX 282     125.806  11.790  59.217  1.00  0.00           O
ATOM   6996  C31 POPEX 282     127.116  11.900  59.147  1.00  0.00           C
ATOM   6997  O32 POPEX 282     127.896  11.870  60.077  1.00  0.00           O
ATOM   6998  C32 POPEX 282     127.496  12.020  57.657  1.00  0.00           C
ATOM   7001  C23 POPEX 282     121.166  14.320  58.497  1.00  0.00           C
ATOM   7004  C24 POPEX 282     120.666  15.500  57.647  1.00  0.00           C
ATOM   7007  C25 POPEX 282     119.316  15.250  56.957  1.00  0.00           C
ATOM   7010  C26 POPEX 282     119.396  14.750  55.507  1.00  0.00           C
ATOM   7013  C27 POPEX 282     118.086  14.070  55.057  1.00  0.00           C
ATOM   7016  C28 POPEX 282     118.176  13.420  53.667  1.00  0.00           C
ATOM   7019  C29 POPEX 282     118.136  14.450  52.577  1.00  0.00           C
ATOM   7021 0C21 POPEX 282     119.026  14.630  51.577  1.00  0.00           C
ATOM   7023 1C21 POPEX 282     120.256  13.800  51.297  1.00  0.00           C
ATOM   7026 2C21 POPEX 282     119.996  12.810  50.147  1.00  0.00           C
ATOM   7029 3C21 POPEX 282     121.286  12.350  49.457  1.00  0.00           C
ATOM   7032 4C21 POPEX 282     120.996  11.590  48.147  1.00  0.00           C
ATOM   7035 5C21 POPEX 282     120.326  10.230  48.367  1.00  0.00           C
ATOM   7038 6C21 POPEX 282     120.006   9.510  47.047  1.00  0.00           C
ATOM   7041 7C21 POPEX 282     119.526   8.080  47.277  1.00  0.00           C
ATOM   7044 8C21 POPEX 282     119.166   7.350  45.987  1.00  0.00           C
ATOM   7048  C33 POPEX 282     128.986  12.320  57.377  1.00  0.00           C
ATOM   7051  C34 POPEX 282     129.356  12.090  55.897  1.00  0.00           C
ATOM   7054  C35 POPEX 282     128.716  13.100  54.937  1.00  0.00           C
ATOM   7057  C36 POPEX 282     129.376  14.480  55.007  1.00  0.00           C
ATOM   7060  C37 POPEX 282     130.316  14.720  53.817  1.00  0.00           C
ATOM   7063  C38 POPEX 282     131.116  16.030  53.907  1.00  0.00           C
ATOM   7066  C39 POPEX 282     132.356  15.920  54.807  1.00  0.00           C
ATOM   7069 0C31 POPEX 282     133.356  17.060  54.577  1.00  0.00           C
ATOM   7072 1C31 POPEX 282     134.706  16.810  55.277  1.00  0.00           C
ATOM   7075 2C31 POPEX 282     135.008  17.790  56.417  1.00  0.00           C
ATOM   7078 3C31 POPEX 282     136.198  17.350  57.277  1.00  0.00           C
ATOM   7081 4C31 POPEX 282     137.558  17.390  56.557  1.00  0.00           C
ATOM   7084 5C31 POPEX 282     138.638  16.750  57.427  1.00  0.00           C
ATOM   7087 6C31 POPEX 282     140.068  16.890  56.897  1.00  0.00           C
ATOM   7091  NH3 POPEY 283      18.926  19.700  27.477  1.00  0.00           N
ATOM   7095  C12 POPEY 283      20.286  19.220  27.057  1.00  0.00           C
ATOM   7098  C11 POPEY 283      20.246  18.630  25.627  1.00  0.00           C
ATOM   7101  P   POPEY 283      18.036  17.360  24.897  1.00  0.00           P
ATOM   7102  O13 POPEY 283      18.156  17.300  23.427  1.00  0.00           O
ATOM   7103  O14 POPEY 283      17.246  18.500  25.407  1.00  0.00           O
ATOM   7104  O11 POPEY 283      17.386  16.040  25.457  1.00  0.00           O
ATOM   7105  O12 POPEY 283      19.446  17.450  25.577  1.00  0.00           O
ATOM   7106  C1  POPEY 283      17.296  15.820  26.867  1.00  0.00           C
ATOM   7109  C2  POPEY 283      15.906  16.260  27.387  1.00  0.00           C
ATOM   7111  O21 POPEY 283      15.876  16.200  28.827  1.00  0.00           O
ATOM   7112  C21 POPEY 283      16.346  17.300  29.407  1.00  0.00           C
ATOM   7113  O22 POPEY 283      16.866  18.240  28.827  1.00  0.00           O
ATOM   7114  C22 POPEY 283      16.036  17.230  30.907  1.00  0.00           C
ATOM   7117  C3  POPEY 283      14.786  15.340  26.817  1.00  0.00           C
ATOM   7120  O31 POPEY 283      13.466  15.680  27.297  1.00  0.00           O
ATOM   7121  C31 POPEY 283      12.846  16.670  26.647  1.00  0.00           C
ATOM   7122  O32 POPEY 283      13.316  17.280  25.697  1.00  0.00           O
ATOM   7123  C32 POPEY 283      11.466  16.910  27.247  1.00  0.00           C
ATOM   7126  C23 POPEY 283      14.536  16.930  31.197  1.00  0.00           C
ATOM   7129  C24 POPEY 283      14.236  16.820  32.697  1.00  0.00           C
ATOM   7132  C25 POPEY 283      14.626  15.480  33.347  1.00  0.00           C
ATOM   7135  C26 POPEY 283      14.466  15.530  34.867  1.00  0.00           C
ATOM   7138  C27 POPEY 283      14.926  14.240  35.567  1.00  0.00           C
ATOM   7141  C28 POPEY 283      15.136  14.450  37.077  1.00  0.00           C
ATOM   7144  C29 POPEY 283      15.386  13.150  37.807  1.00  0.00           C
ATOM   7146 0C21 POPEY 283      15.476  13.000  39.137  1.00  0.00           C
ATOM   7148 1C21 POPEY 283      15.376  14.110  40.167  1.00  0.00           C
ATOM   7151 2C21 POPEY 283      16.676  14.350  40.957  1.00  0.00           C
ATOM   7154 3C21 POPEY 283      16.846  13.460  42.207  1.00  0.00           C
ATOM   7157 4C21 POPEY 283      17.986  14.010  43.097  1.00  0.00           C
ATOM   7160 5C21 POPEY 283      18.376  13.120  44.287  1.00  0.00           C
ATOM   7163 6C21 POPEY 283      17.416  13.180  45.487  1.00  0.00           C
ATOM   7166 7C21 POPEY 283      18.046  12.550  46.747  1.00  0.00           C
ATOM   7169 8C21 POPEY 283      17.156  12.640  47.987  1.00  0.00           C
ATOM   7173  C33 POPEY 283      11.436  16.750  28.787  1.00  0.00           C
ATOM   7176  C34 POPEY 283      10.216  17.440  29.427  1.00  0.00           C
ATOM   7179  C35 POPEY 283       9.176  16.450  29.977  1.00  0.00           C
ATOM   7182  C36 POPEY 283       9.486  15.980  31.407  1.00  0.00           C
ATOM   7185  C37 POPEY 283       8.406  15.040  31.957  1.00  0.00           C
ATOM   7188  C38 POPEY 283       8.486  14.820  33.477  1.00  0.00           C
ATOM   7191  C39 POPEY 283       9.696  14.000  33.937  1.00  0.00           C
ATOM   7194 0C31 POPEY 283       9.646  13.690  35.447  1.00  0.00           C
ATOM   7197 1C31 POPEY 283      10.696  12.650  35.877  1.00  0.00           C
ATOM   7200 2C31 POPEY 283      10.656  12.290  37.367  1.00  0.00           C
ATOM   7203 3C31 POPEY 283       9.396  11.530  37.807  1.00  0.00           C
ATOM   7206 4C31 POPEY 283       9.426  11.120  39.287  1.00  0.00           C
ATOM   7209 5C31 POPEY 283       8.176  10.330  39.707  1.00  0.00           C
ATOM   7212 6C31 POPEY 283       8.156   9.940  41.187  1.00  0.00           C
ATOM   7216  NH3 POPEZ 284     120.206   0.460  21.397  1.00  0.00           N
ATOM   7220  C12 POPEZ 284     119.256   1.520  20.877  1.00  0.00           C
ATOM   7223  C11 POPEZ 284     117.756   1.220  21.077  1.00  0.00           C
ATOM   7226  P   POPEZ 284     115.776   3.020  20.827  1.00  0.00           P
ATOM   7227  O13 POPEZ 284     115.866   4.370  20.217  1.00  0.00           O
ATOM   7228  O14 POPEZ 284     114.616   2.150  20.557  1.00  0.00           O
ATOM   7229  O11 POPEZ 284     116.036   3.100  22.387  1.00  0.00           O
ATOM   7230  O12 POPEZ 284     117.036   2.210  20.357  1.00  0.00           O
ATOM   7231  C1  POPEZ 284     117.166   3.880  22.807  1.00  0.00           C
ATOM   7234  C2  POPEZ 284     117.556   3.470  24.247  1.00  0.00           C
ATOM   7236  O21 POPEZ 284     116.836   4.230  25.217  1.00  0.00           O
ATOM   7237  C21 POPEZ 284     117.206   5.480  25.367  1.00  0.00           C
ATOM   7238  O22 POPEZ 284     117.756   6.190  24.547  1.00  0.00           O
ATOM   7239  C22 POPEZ 284     116.926   5.900  26.797  1.00  0.00           C
ATOM   7242  C3  POPEZ 284     119.076   3.510  24.537  1.00  0.00           C
ATOM   7245  O31 POPEZ 284     119.746   2.380  23.957  1.00  0.00           O
ATOM   7246  C31 POPEZ 284     120.086   1.270  24.647  1.00  0.00           C
ATOM   7247  O32 POPEZ 284     120.706   0.370  24.097  1.00  0.00           O
ATOM   7248  C32 POPEZ 284     119.606   1.200  26.097  1.00  0.00           C
ATOM   7251  C23 POPEZ 284     118.026   6.850  27.277  1.00  0.00           C
ATOM   7254  C24 POPEZ 284     117.896   7.100  28.777  1.00  0.00           C
ATOM   7257  C25 POPEZ 284     118.726   8.270  29.287  1.00  0.00           C
ATOM   7260  C26 POPEZ 284     120.236   7.990  29.277  1.00  0.00           C
ATOM   7263  C27 POPEZ 284     120.986   9.060  30.067  1.00  0.00           C
ATOM   7266  C28 POPEZ 284     122.446   8.690  30.367  1.00  0.00           C
ATOM   7269  C29 POPEZ 284     122.986   9.680  31.367  1.00  0.00           C
ATOM   7271 0C21 POPEZ 284     123.176   9.480  32.687  1.00  0.00           C
ATOM   7273 1C21 POPEZ 284     122.886   8.220  33.467  1.00  0.00           C
ATOM   7276 2C21 POPEZ 284     122.266   8.500  34.847  1.00  0.00           C
ATOM   7279 3C21 POPEZ 284     123.186   9.210  35.837  1.00  0.00           C
ATOM   7282 4C21 POPEZ 284     122.556   9.300  37.237  1.00  0.00           C
ATOM   7285 5C21 POPEZ 284     123.386  10.140  38.207  1.00  0.00           C
ATOM   7288 6C21 POPEZ 284     122.776  10.150  39.617  1.00  0.00           C
ATOM   7291 7C21 POPEZ 284     123.646  10.900  40.627  1.00  0.00           C
ATOM   7294 8C21 POPEZ 284     122.986  11.010  42.007  1.00  0.00           C
ATOM   7298  C33 POPEZ 284     119.946  -0.140  26.797  1.00  0.00           C
ATOM   7301  C34 POPEZ 284     119.956  -0.030  28.337  1.00  0.00           C
ATOM   7304  C35 POPEZ 284     118.746   0.670  28.967  1.00  0.00           C
ATOM   7307  C36 POPEZ 284     119.016   1.080  30.427  1.00  0.00           C
ATOM   7310  C37 POPEZ 284     117.746   1.520  31.147  1.00  0.00           C
ATOM   7313  C38 POPEZ 284     117.956   2.620  32.197  1.00  0.00           C
ATOM   7316  C39 POPEZ 284     119.076   2.350  33.207  1.00  0.00           C
ATOM   7319 0C31 POPEZ 284     119.226   3.500  34.217  1.00  0.00           C
ATOM   7322 1C31 POPEZ 284     120.496   3.390  35.067  1.00  0.00           C
ATOM   7325 2C31 POPEZ 284     120.886   4.710  35.737  1.00  0.00           C
ATOM   7328 3C31 POPEZ 284     120.256   4.970  37.107  1.00  0.00           C
ATOM   7331 4C31 POPEZ 284     120.836   4.060  38.207  1.00  0.00           C
ATOM   7334 5C31 POPEZ 284     120.476   4.540  39.627  1.00  0.00           C
ATOM   7337 6C31 POPEZ 284     121.016   3.630  40.727  1.00  0.00           C
ATOM   7341  NH3 POPEa 285      34.746  -4.540  69.577  1.00  0.00           N
ATOM   7345  C12 POPEa 285      34.276  -3.180  70.017  1.00  0.00           C
ATOM   7348  C11 POPEa 285      34.456  -2.940  71.517  1.00  0.00           C
ATOM   7351  P   POPEa 285      35.306  -0.760  72.697  1.00  0.00           P
ATOM   7352  O13 POPEa 285      34.886  -0.850  74.097  1.00  0.00           O
ATOM   7353  O14 POPEa 285      36.676  -1.220  72.387  1.00  0.00           O
ATOM   7354  O11 POPEa 285      35.196   0.740  72.227  1.00  0.00           O
ATOM   7355  O12 POPEa 285      34.256  -1.550  71.797  1.00  0.00           O
ATOM   7356  C1  POPEa 285      34.026   1.330  71.687  1.00  0.00           C
ATOM   7359  C2  POPEa 285      34.066   1.280  70.147  1.00  0.00           C
ATOM   7361  O21 POPEa 285      33.936   2.620  69.627  1.00  0.00           O
ATOM   7362  C21 POPEa 285      34.996   3.100  69.007  1.00  0.00           C
ATOM   7363  O22 POPEa 285      36.066   2.530  68.857  1.00  0.00           O
ATOM   7364  C22 POPEa 285      34.616   4.450  68.367  1.00  0.00           C
ATOM   7367  C3  POPEa 285      32.936   0.390  69.577  1.00  0.00           C
ATOM   7370  O31 POPEa 285      33.286  -0.210  68.307  1.00  0.00           O
ATOM   7371  C31 POPEa 285      32.896   0.440  67.227  1.00  0.00           C
ATOM   7372  O32 POPEa 285      32.466   1.590  67.197  1.00  0.00           O
ATOM   7373  C32 POPEa 285      33.136  -0.420  65.997  1.00  0.00           C
ATOM   7376  C23 POPEa 285      35.776   5.200  67.657  1.00  0.00           C
ATOM   7379  C24 POPEa 285      35.656   5.280  66.127  1.00  0.00           C
ATOM   7382  C25 POPEa 285      34.536   6.190  65.597  1.00  0.00           C
ATOM   7385  C26 POPEa 285      34.576   6.320  64.057  1.00  0.00           C
ATOM   7388  C27 POPEa 285      34.046   7.680  63.557  1.00  0.00           C
ATOM   7391  C28 POPEa 285      34.096   7.810  62.017  1.00  0.00           C
ATOM   7394  C29 POPEa 285      33.526   9.130  61.517  1.00  0.00           C
ATOM   7396 0C21 POPEa 285      33.196   9.430  60.247  1.00  0.00           C
ATOM   7398 1C21 POPEa 285      33.326   8.520  59.047  1.00  0.00           C
ATOM   7401 2C21 POPEa 285      32.096   8.560  58.117  1.00  0.00           C
ATOM   7404 3C21 POPEa 285      32.036   9.810  57.227  1.00  0.00           C
ATOM   7407 4C21 POPEa 285      30.626  10.160  56.727  1.00  0.00           C
ATOM   7410 5C21 POPEa 285      29.906   9.020  55.987  1.00  0.00           C
ATOM   7413 6C21 POPEa 285      28.486   9.430  55.557  1.00  0.00           C
ATOM   7416 7C21 POPEa 285      27.676   8.250  55.017  1.00  0.00           C
ATOM   7419 8C21 POPEa 285      26.306   8.650  54.447  1.00  0.00           C
ATOM   7423  C33 POPEa 285      32.386   0.180  64.797  1.00  0.00           C
ATOM   7426  C34 POPEa 285      32.416  -0.740  63.577  1.00  0.00           C
ATOM   7429  C35 POPEa 285      31.596  -2.020  63.817  1.00  0.00           C
ATOM   7432  C36 POPEa 285      30.966  -2.550  62.527  1.00  0.00           C
ATOM   7435  C37 POPEa 285      29.886  -3.600  62.797  1.00  0.00           C
ATOM   7438  C38 POPEa 285      28.896  -3.750  61.637  1.00  0.00           C
ATOM   7441  C39 POPEa 285      29.486  -4.470  60.417  1.00  0.00           C
ATOM   7444 0C31 POPEa 285      28.426  -4.880  59.377  1.00  0.00           C
ATOM   7447 1C31 POPEa 285      28.576  -4.180  58.017  1.00  0.00           C
ATOM   7450 2C31 POPEa 285      27.456  -4.510  57.017  1.00  0.00           C
ATOM   7453 3C31 POPEa 285      27.336  -6.000  56.597  1.00  0.00           C
ATOM   7456 4C31 POPEa 285      28.576  -6.550  55.877  1.00  0.00           C
ATOM   7459 5C31 POPEa 285      28.396  -8.020  55.457  1.00  0.00           C
ATOM   7462 6C31 POPEa 285      29.566  -8.570  54.637  1.00  0.00           C
ATOM   7466  NH3 POPEb 286      89.566 126.392  69.997  1.00  0.00           N
ATOM   7470  C12 POPEb 286      89.776 125.272  70.987  1.00  0.00           C
ATOM   7473  C11 POPEb 286      89.466 123.882  70.437  1.00  0.00           C
ATOM   7476  P   POPEb 286      89.146 121.442  71.457  1.00  0.00           P
ATOM   7477  O13 POPEb 286      89.436 120.892  72.797  1.00  0.00           O
ATOM   7478  O14 POPEb 286      87.726 121.382  71.047  1.00  0.00           O
ATOM   7479  O11 POPEb 286      90.056 120.742  70.367  1.00  0.00           O
ATOM   7480  O12 POPEb 286      89.666 122.932  71.487  1.00  0.00           O
ATOM   7481  C1  POPEb 286      89.806 120.882  68.957  1.00  0.00           C
ATOM   7484  C2  POPEb 286      89.916 119.512  68.227  1.00  0.00           C
ATOM   7486  O21 POPEb 286      89.106 119.542  67.027  1.00  0.00           O
ATOM   7487  C21 POPEb 286      89.626 118.992  65.927  1.00  0.00           C
ATOM   7488  O22 POPEb 286      90.746 118.542  65.817  1.00  0.00           O
ATOM   7489  C22 POPEb 286      88.516 118.832  64.867  1.00  0.00           C
ATOM   7492  C3  POPEb 286      89.396 118.372  69.147  1.00  0.00           C
ATOM   7495  O31 POPEb 286      89.576 117.102  68.507  1.00  0.00           O
ATOM   7496  C31 POPEb 286      88.676 116.160  68.717  1.00  0.00           C
ATOM   7497  O32 POPEb 286      87.696 116.242  69.447  1.00  0.00           O
ATOM   7498  C32 POPEb 286      88.966 115.000  67.777  1.00  0.00           C
ATOM   7501  C23 POPEb 286      88.986 118.792  63.377  1.00  0.00           C
ATOM   7504  C24 POPEb 286      87.786 118.612  62.407  1.00  0.00           C
ATOM   7507  C25 POPEb 286      88.156 118.292  60.947  1.00  0.00           C
ATOM   7510  C26 POPEb 286      87.396 117.072  60.357  1.00  0.00           C
ATOM   7513  C27 POPEb 286      87.436 117.052  58.817  1.00  0.00           C
ATOM   7516  C28 POPEb 286      87.306 115.660  58.177  1.00  0.00           C
ATOM   7519  C29 POPEb 286      85.926 115.070  58.137  1.00  0.00           C
ATOM   7521 0C21 POPEb 286      85.616 113.870  57.607  1.00  0.00           C
ATOM   7523 1C21 POPEb 286      86.596 112.910  56.967  1.00  0.00           C
ATOM   7526 2C21 POPEb 286      87.066 111.790  57.917  1.00  0.00           C
ATOM   7529 3C21 POPEb 286      88.096 110.860  57.247  1.00  0.00           C
ATOM   7532 4C21 POPEb 286      88.996 110.110  58.247  1.00  0.00           C
ATOM   7535 5C21 POPEb 286      88.266 109.150  59.197  1.00  0.00           C
ATOM   7538 6C21 POPEb 286      87.876 107.810  58.567  1.00  0.00           C
ATOM   7541 7C21 POPEb 286      87.276 106.840  59.587  1.00  0.00           C
ATOM   7544 8C21 POPEb 286      86.526 105.670  58.957  1.00  0.00           C
ATOM   7548  C33 POPEb 286      89.206 115.490  66.327  1.00  0.00           C
ATOM   7551  C34 POPEb 286      89.446 114.370  65.307  1.00  0.00           C
ATOM   7554  C35 POPEb 286      90.076 114.920  64.017  1.00  0.00           C
ATOM   7557  C36 POPEb 286      90.366 113.840  62.977  1.00  0.00           C
ATOM   7560  C37 POPEb 286      91.506 114.220  62.017  1.00  0.00           C
ATOM   7563  C38 POPEb 286      91.956 113.060  61.127  1.00  0.00           C
ATOM   7566  C39 POPEb 286      91.216 113.000  59.787  1.00  0.00           C
ATOM   7569 0C31 POPEb 286      91.786 113.980  58.757  1.00  0.00           C
ATOM   7572 1C31 POPEb 286      90.996 113.990  57.447  1.00  0.00           C
ATOM   7575 2C31 POPEb 286      91.616 114.940  56.407  1.00  0.00           C
ATOM   7578 3C31 POPEb 286      92.636 114.280  55.477  1.00  0.00           C
ATOM   7581 4C31 POPEb 286      93.386 115.340  54.667  1.00  0.00           C
ATOM   7584 5C31 POPEb 286      94.236 114.780  53.527  1.00  0.00           C
ATOM   7587 6C31 POPEb 286      94.996 115.880  52.777  1.00  0.00           C
ATOM   7591  NH3 POPEc 287       8.856  66.390  28.747  1.00  0.00           N
ATOM   7595  C12 POPEc 287       9.406  66.590  27.367  1.00  0.00           C
ATOM   7598  C11 POPEc 287       8.496  67.420  26.427  1.00  0.00           C
ATOM   7601  P   POPEc 287       8.426  69.770  27.737  1.00  0.00           P
ATOM   7602  O13 POPEc 287       8.006  71.020  27.067  1.00  0.00           O
ATOM   7603  O14 POPEc 287       9.856  69.600  28.047  1.00  0.00           O
ATOM   7604  O11 POPEc 287       7.616  69.630  29.067  1.00  0.00           O
ATOM   7605  O12 POPEc 287       7.836  68.510  27.027  1.00  0.00           O
ATOM   7606  C1  POPEc 287       7.186  70.820  29.737  1.00  0.00           C
ATOM   7609  C2  POPEc 287       6.366  70.400  30.967  1.00  0.00           C
ATOM   7611  O21 POPEc 287       5.954  71.580  31.657  1.00  0.00           O
ATOM   7612  C21 POPEc 287       4.674  71.850  31.607  1.00  0.00           C
ATOM   7613  O22 POPEc 287       3.844  71.250  30.917  1.00  0.00           O
ATOM   7614  C22 POPEc 287       4.374  72.960  32.617  1.00  0.00           C
ATOM   7617  C3  POPEc 287       7.186  69.540  31.937  1.00  0.00           C
ATOM   7620  O31 POPEc 287       6.466  68.340  32.277  1.00  0.00           O
ATOM   7621  C31 POPEc 287       7.146  67.570  33.127  1.00  0.00           C
ATOM   7622  O32 POPEc 287       8.196  67.870  33.657  1.00  0.00           O
ATOM   7623  C32 POPEc 287       6.356  66.300  33.367  1.00  0.00           C
ATOM   7626  C23 POPEc 287       2.884  73.170  32.947  1.00  0.00           C
ATOM   7629  C24 POPEc 287       2.184  71.960  33.597  1.00  0.00           C
ATOM   7632  C25 POPEc 287       2.774  71.510  34.947  1.00  0.00           C
ATOM   7635  C26 POPEc 287       2.214  72.280  36.157  1.00  0.00           C
ATOM   7638  C27 POPEc 287       2.534  71.550  37.477  1.00  0.00           C
ATOM   7641  C28 POPEc 287       1.894  72.210  38.717  1.00  0.00           C
ATOM   7644  C29 POPEc 287       1.864  71.240  39.877  1.00  0.00           C
ATOM   7646 0C21 POPEc 287       2.114  71.510  41.167  1.00  0.00           C
ATOM   7648 1C21 POPEc 287       2.394  72.860  41.787  1.00  0.00           C
ATOM   7651 2C21 POPEc 287       1.704  73.040  43.147  1.00  0.00           C
ATOM   7654 3C21 POPEc 287       0.184  72.770  43.137  1.00  0.00           C
ATOM   7657 4C21 POPEc 287      -0.566  73.550  44.227  1.00  0.00           C
ATOM   7660 5C21 POPEc 287      -2.016  73.060  44.367  1.00  0.00           C
ATOM   7663 6C21 POPEc 287      -2.916  74.010  45.177  1.00  0.00           C
ATOM   7666 7C21 POPEc 287      -2.356  74.360  46.567  1.00  0.00           C
ATOM   7669 8C21 POPEc 287      -3.416  74.890  47.527  1.00  0.00           C
ATOM   7673  C33 POPEc 287       5.414  66.460  34.587  1.00  0.00           C
ATOM   7676  C34 POPEc 287       4.184  65.550  34.507  1.00  0.00           C
ATOM   7679  C35 POPEc 287       3.704  65.090  35.897  1.00  0.00           C
ATOM   7682  C36 POPEc 287       3.474  66.230  36.907  1.00  0.00           C
ATOM   7685  C37 POPEc 287       3.244  65.680  38.317  1.00  0.00           C
ATOM   7688  C38 POPEc 287       3.394  66.740  39.417  1.00  0.00           C
ATOM   7691  C39 POPEc 287       3.724  66.090  40.767  1.00  0.00           C
ATOM   7694 0C31 POPEc 287       3.954  67.090  41.907  1.00  0.00           C
ATOM   7697 1C31 POPEc 287       2.654  67.680  42.477  1.00  0.00           C
ATOM   7700 2C31 POPEc 287       2.914  68.720  43.587  1.00  0.00           C
ATOM   7703 3C31 POPEc 287       3.414  68.110  44.897  1.00  0.00           C
ATOM   7706 4C31 POPEc 287       3.834  69.180  45.917  1.00  0.00           C
ATOM   7709 5C31 POPEc 287       4.204  68.570  47.267  1.00  0.00           C
ATOM   7712 6C31 POPEc 287       4.774  69.580  48.277  1.00  0.00           C
ATOM   7716  NH3 POPEd 288      72.326  39.060  29.247  1.00  0.00           N
ATOM   7720  C12 POPEd 288      72.016  40.530  29.177  1.00  0.00           C
ATOM   7723  C11 POPEd 288      71.056  40.780  27.997  1.00  0.00           C
ATOM   7726  P   POPEd 288      69.556  42.870  28.597  1.00  0.00           P
ATOM   7727  O13 POPEd 288      69.186  44.090  27.827  1.00  0.00           O
ATOM   7728  O14 POPEd 288      68.466  41.910  28.847  1.00  0.00           O
ATOM   7729  O11 POPEd 288      70.126  43.290  30.027  1.00  0.00           O
ATOM   7730  O12 POPEd 288      70.776  42.170  27.867  1.00  0.00           O
ATOM   7731  C1  POPEd 288      69.216  43.910  30.957  1.00  0.00           C
ATOM   7734  C2  POPEd 288      68.816  43.020  32.197  1.00  0.00           C
ATOM   7736  O21 POPEd 288      69.966  42.260  32.607  1.00  0.00           O
ATOM   7737  C21 POPEd 288      70.196  42.260  33.907  1.00  0.00           C
ATOM   7738  O22 POPEd 288      69.416  42.570  34.787  1.00  0.00           O
ATOM   7739  C22 POPEd 288      71.676  41.900  34.077  1.00  0.00           C
ATOM   7742  C3  POPEd 288      67.596  42.070  31.937  1.00  0.00           C
ATOM   7745  O31 POPEd 288      66.996  41.630  33.187  1.00  0.00           O
ATOM   7746  C31 POPEd 288      65.936  42.320  33.637  1.00  0.00           C
ATOM   7747  O32 POPEd 288      65.396  43.220  33.017  1.00  0.00           O
ATOM   7748  C32 POPEd 288      65.586  41.830  35.047  1.00  0.00           C
ATOM   7751  C23 POPEd 288      72.126  41.750  35.547  1.00  0.00           C
ATOM   7754  C24 POPEd 288      73.656  41.800  35.637  1.00  0.00           C
ATOM   7757  C25 POPEd 288      74.196  41.660  37.067  1.00  0.00           C
ATOM   7760  C26 POPEd 288      73.796  40.370  37.787  1.00  0.00           C
ATOM   7763  C27 POPEd 288      74.586  40.200  39.087  1.00  0.00           C
ATOM   7766  C28 POPEd 288      74.096  39.020  39.947  1.00  0.00           C
ATOM   7769  C29 POPEd 288      75.136  38.710  40.997  1.00  0.00           C
ATOM   7771 0C21 POPEd 288      75.026  38.820  42.327  1.00  0.00           C
ATOM   7773 1C21 POPEd 288      73.796  39.200  43.087  1.00  0.00           C
ATOM   7776 2C21 POPEd 288      73.916  38.760  44.557  1.00  0.00           C
ATOM   7779 3C21 POPEd 288      73.936  37.230  44.727  1.00  0.00           C
ATOM   7782 4C21 POPEd 288      74.286  36.850  46.157  1.00  0.00           C
ATOM   7785 5C21 POPEd 288      74.146  35.350  46.457  1.00  0.00           C
ATOM   7788 6C21 POPEd 288      72.696  34.940  46.727  1.00  0.00           C
ATOM   7791 7C21 POPEd 288      72.576  33.560  47.387  1.00  0.00           C
ATOM   7794 8C21 POPEd 288      71.196  33.340  48.017  1.00  0.00           C
ATOM   7798  C33 POPEd 288      64.456  42.630  35.737  1.00  0.00           C
ATOM   7801  C34 POPEd 288      64.316  42.350  37.257  1.00  0.00           C
ATOM   7804  C35 POPEd 288      64.136  40.880  37.697  1.00  0.00           C
ATOM   7807  C36 POPEd 288      64.076  40.700  39.227  1.00  0.00           C
ATOM   7810  C37 POPEd 288      63.956  39.240  39.707  1.00  0.00           C
ATOM   7813  C38 POPEd 288      63.606  39.100  41.207  1.00  0.00           C
ATOM   7816  C39 POPEd 288      64.756  39.340  42.207  1.00  0.00           C
ATOM   7819 0C31 POPEd 288      65.816  38.220  42.217  1.00  0.00           C
ATOM   7822 1C31 POPEd 288      66.906  38.400  43.287  1.00  0.00           C
ATOM   7825 2C31 POPEd 288      67.926  37.230  43.287  1.00  0.00           C
ATOM   7828 3C31 POPEd 288      69.096  37.420  44.257  1.00  0.00           C
ATOM   7831 4C31 POPEd 288      68.716  37.240  45.737  1.00  0.00           C
ATOM   7834 5C31 POPEd 288      69.806  37.770  46.677  1.00  0.00           C
ATOM   7837 6C31 POPEd 288      69.446  37.620  48.157  1.00  0.00           C
ATOM   7841  NH3 POPEe 289      90.376  48.510  26.487  1.00  0.00           N
ATOM   7845  C12 POPEe 289      91.716  47.870  26.217  1.00  0.00           C
ATOM   7848  C11 POPEe 289      92.886  48.730  26.707  1.00  0.00           C
ATOM   7851  P   POPEe 289      95.306  47.560  26.327  1.00  0.00           P
ATOM   7852  O13 POPEe 289      95.486  46.470  25.327  1.00  0.00           O
ATOM   7853  O14 POPEe 289      96.386  48.530  26.547  1.00  0.00           O
ATOM   7854  O11 POPEe 289      95.086  46.860  27.757  1.00  0.00           O
ATOM   7855  O12 POPEe 289      94.026  48.380  25.957  1.00  0.00           O
ATOM   7856  C1  POPEe 289      96.316  46.360  28.367  1.00  0.00           C
ATOM   7859  C2  POPEe 289      96.146  45.110  29.307  1.00  0.00           C
ATOM   7861  O21 POPEe 289      95.396  45.390  30.507  1.00  0.00           O
ATOM   7862  C21 POPEe 289      95.926  46.220  31.387  1.00  0.00           C
ATOM   7863  O22 POPEe 289      96.956  46.850  31.267  1.00  0.00           O
ATOM   7864  C22 POPEe 289      95.096  46.160  32.677  1.00  0.00           C
ATOM   7867  C3  POPEe 289      97.526  44.430  29.647  1.00  0.00           C
ATOM   7870  O31 POPEe 289      97.496  43.000  29.787  1.00  0.00           O
ATOM   7871  C31 POPEe 289      97.916  42.430  30.947  1.00  0.00           C
ATOM   7872  O32 POPEe 289      98.776  41.570  30.987  1.00  0.00           O
ATOM   7873  C32 POPEe 289      97.166  43.020  32.167  1.00  0.00           C
ATOM   7876  C23 POPEe 289      95.766  46.880  33.857  1.00  0.00           C
ATOM   7879  C24 POPEe 289      95.016  46.710  35.187  1.00  0.00           C
ATOM   7882  C25 POPEe 289      95.466  47.750  36.217  1.00  0.00           C
ATOM   7885  C26 POPEe 289      94.906  47.520  37.637  1.00  0.00           C
ATOM   7888  C27 POPEe 289      95.366  48.620  38.597  1.00  0.00           C
ATOM   7891  C28 POPEe 289      95.186  48.260  40.087  1.00  0.00           C
ATOM   7894  C29 POPEe 289      96.176  49.030  40.927  1.00  0.00           C
ATOM   7896 0C21 POPEe 289      95.936  49.880  41.937  1.00  0.00           C
ATOM   7898 1C21 POPEe 289      94.586  50.220  42.517  1.00  0.00           C
ATOM   7901 2C21 POPEe 289      94.626  50.180  44.057  1.00  0.00           C
ATOM   7904 3C21 POPEe 289      95.006  48.800  44.627  1.00  0.00           C
ATOM   7907 4C21 POPEe 289      94.566  48.630  46.087  1.00  0.00           C
ATOM   7910 5C21 POPEe 289      95.036  49.770  47.007  1.00  0.00           C
ATOM   7913 6C21 POPEe 289      93.876  50.570  47.597  1.00  0.00           C
ATOM   7916 7C21 POPEe 289      94.336  51.580  48.647  1.00  0.00           C
ATOM   7919 8C21 POPEe 289      93.166  52.380  49.217  1.00  0.00           C
ATOM   7923  C33 POPEe 289      97.216  42.170  33.467  1.00  0.00           C
ATOM   7926  C34 POPEe 289      96.896  42.970  34.747  1.00  0.00           C
ATOM   7929  C35 POPEe 289      96.496  42.120  35.967  1.00  0.00           C
ATOM   7932  C36 POPEe 289      96.376  42.960  37.247  1.00  0.00           C
ATOM   7935  C37 POPEe 289      95.916  42.180  38.487  1.00  0.00           C
ATOM   7938  C38 POPEe 289      95.816  43.040  39.767  1.00  0.00           C
ATOM   7941  C39 POPEe 289      97.106  43.770  40.157  1.00  0.00           C
ATOM   7944 0C31 POPEe 289      97.386  43.730  41.667  1.00  0.00           C
ATOM   7947 1C31 POPEe 289      98.556  44.630  42.087  1.00  0.00           C
ATOM   7950 2C31 POPEe 289      98.916  44.550  43.577  1.00  0.00           C
ATOM   7953 3C31 POPEe 289      99.416  43.170  44.027  1.00  0.00           C
ATOM   7956 4C31 POPEe 289      98.326  42.320  44.717  1.00  0.00           C
ATOM   7959 5C31 POPEe 289      98.836  40.930  45.117  1.00  0.00           C
ATOM   7962 6C31 POPEe 289      97.736  40.040  45.687  1.00  0.00           C
ATOM   7966  NH3 POPEf 290      78.196  11.690  30.867  1.00  0.00           N
ATOM   7970  C12 POPEf 290      77.126  10.620  30.767  1.00  0.00           C
ATOM   7973  C11 POPEf 290      75.866  11.070  29.987  1.00  0.00           C
ATOM   7976  P   POPEf 290      73.436  10.150  29.407  1.00  0.00           P
ATOM   7977  O13 POPEf 290      73.156  11.580  29.167  1.00  0.00           O
ATOM   7978  O14 POPEf 290      73.056   9.200  28.327  1.00  0.00           O
ATOM   7979  O11 POPEf 290      72.696   9.700  30.747  1.00  0.00           O
ATOM   7980  O12 POPEf 290      74.966   9.960  29.817  1.00  0.00           O
ATOM   7981  C1  POPEf 290      73.486   9.370  31.917  1.00  0.00           C
ATOM   7984  C2  POPEf 290      72.586   8.990  33.117  1.00  0.00           C
ATOM   7986  O21 POPEf 290      73.306   9.040  34.367  1.00  0.00           O
ATOM   7987  C21 POPEf 290      74.056   8.020  34.777  1.00  0.00           C
ATOM   7988  O22 POPEf 290      74.416   7.060  34.117  1.00  0.00           O
ATOM   7989  C22 POPEf 290      74.466   8.280  36.237  1.00  0.00           C
ATOM   7992  C3  POPEf 290      71.836   7.650  32.887  1.00  0.00           C
ATOM   7995  O31 POPEf 290      71.336   7.050  34.107  1.00  0.00           O
ATOM   7996  C31 POPEf 290      70.096   7.380  34.437  1.00  0.00           C
ATOM   7997  O32 POPEf 290      69.426   8.260  33.927  1.00  0.00           O
ATOM   7998  C32 POPEf 290      69.586   6.430  35.507  1.00  0.00           C
ATOM   8001  C23 POPEf 290      74.386   7.060  37.187  1.00  0.00           C
ATOM   8004  C24 POPEf 290      73.896   7.460  38.587  1.00  0.00           C
ATOM   8007  C25 POPEf 290      74.086   6.390  39.677  1.00  0.00           C
ATOM   8010  C26 POPEf 290      73.376   6.760  40.997  1.00  0.00           C
ATOM   8013  C27 POPEf 290      73.656   5.790  42.157  1.00  0.00           C
ATOM   8016  C28 POPEf 290      72.786   6.030  43.417  1.00  0.00           C
ATOM   8019  C29 POPEf 290      72.956   7.410  43.997  1.00  0.00           C
ATOM   8021 0C21 POPEf 290      72.416   7.890  45.137  1.00  0.00           C
ATOM   8023 1C21 POPEf 290      71.556   7.180  46.147  1.00  0.00           C
ATOM   8026 2C21 POPEf 290      72.086   7.470  47.577  1.00  0.00           C
ATOM   8029 3C21 POPEf 290      71.026   7.360  48.687  1.00  0.00           C
ATOM   8032 4C21 POPEf 290      71.526   7.970  49.997  1.00  0.00           C
ATOM   8035 5C21 POPEf 290      70.446   8.100  51.087  1.00  0.00           C
ATOM   8038 6C21 POPEf 290      70.986   8.820  52.337  1.00  0.00           C
ATOM   8041 7C21 POPEf 290      69.906   9.080  53.397  1.00  0.00           C
ATOM   8044 8C21 POPEf 290      70.396   9.910  54.587  1.00  0.00           C
ATOM   8048  C33 POPEf 290      70.486   6.310  36.767  1.00  0.00           C
ATOM   8051  C34 POPEf 290      69.756   5.470  37.817  1.00  0.00           C
ATOM   8054  C35 POPEf 290      70.666   4.810  38.867  1.00  0.00           C
ATOM   8057  C36 POPEf 290      69.866   3.770  39.667  1.00  0.00           C
ATOM   8060  C37 POPEf 290      70.656   3.000  40.727  1.00  0.00           C
ATOM   8063  C38 POPEf 290      69.856   1.780  41.217  1.00  0.00           C
ATOM   8066  C39 POPEf 290      70.646   0.820  42.117  1.00  0.00           C
ATOM   8069 0C31 POPEf 290      71.226   1.450  43.387  1.00  0.00           C
ATOM   8072 1C31 POPEf 290      72.746   1.680  43.287  1.00  0.00           C
ATOM   8075 2C31 POPEf 290      73.356   2.090  44.627  1.00  0.00           C
ATOM   8078 3C31 POPEf 290      74.876   2.330  44.537  1.00  0.00           C
ATOM   8081 4C31 POPEf 290      75.506   2.660  45.887  1.00  0.00           C
ATOM   8084 5C31 POPEf 290      77.036   2.730  45.807  1.00  0.00           C
ATOM   8087 6C31 POPEf 290      77.696   3.050  47.157  1.00  0.00           C
ATOM   8091  NH3 POPEg 291       8.056   5.410  65.237  1.00  0.00           N
ATOM   8095  C12 POPEg 291       8.156   5.240  63.727  1.00  0.00           C
ATOM   8098  C11 POPEg 291       6.796   5.370  62.987  1.00  0.00           C
ATOM   8101  P   POPEg 291       5.444   3.660  64.397  1.00  0.00           P
ATOM   8102  O13 POPEg 291       6.546   2.930  65.067  1.00  0.00           O
ATOM   8103  O14 POPEg 291       4.954   4.870  65.107  1.00  0.00           O
ATOM   8104  O11 POPEg 291       4.254   2.680  64.047  1.00  0.00           O
ATOM   8105  O12 POPEg 291       6.014   4.170  63.017  1.00  0.00           O
ATOM   8106  C1  POPEg 291       3.754   2.400  62.737  1.00  0.00           C
ATOM   8109  C2  POPEg 291       2.214   2.460  62.767  1.00  0.00           C
ATOM   8111  O21 POPEg 291       1.654   1.850  61.587  1.00  0.00           O
ATOM   8112  C21 POPEg 291       1.724   2.510  60.457  1.00  0.00           C
ATOM   8113  O22 POPEg 291       2.324   3.560  60.277  1.00  0.00           O
ATOM   8114  C22 POPEg 291       0.924   1.780  59.387  1.00  0.00           C
ATOM   8117  C3  POPEg 291       1.674   3.890  63.087  1.00  0.00           C
ATOM   8120  O31 POPEg 291       0.224   3.960  63.007  1.00  0.00           O
ATOM   8121  C31 POPEg 291      -0.236   5.210  62.977  1.00  0.00           C
ATOM   8122  O32 POPEg 291      -0.526   5.860  63.967  1.00  0.00           O
ATOM   8123  C32 POPEg 291      -0.226   5.760  61.577  1.00  0.00           C
ATOM   8126  C23 POPEg 291       0.744   2.660  58.127  1.00  0.00           C
ATOM   8129  C24 POPEg 291       0.124   1.910  56.947  1.00  0.00           C
ATOM   8132  C25 POPEg 291      -0.246   2.860  55.797  1.00  0.00           C
ATOM   8135  C26 POPEg 291      -1.026   2.210  54.647  1.00  0.00           C
ATOM   8138  C27 POPEg 291      -1.166   3.180  53.467  1.00  0.00           C
ATOM   8141  C28 POPEg 291      -2.346   2.900  52.517  1.00  0.00           C
ATOM   8144  C29 POPEg 291      -2.156   1.700  51.627  1.00  0.00           C
ATOM   8146 0C21 POPEg 291      -2.216   1.690  50.277  1.00  0.00           C
ATOM   8148 1C21 POPEg 291      -2.446   2.880  49.377  1.00  0.00           C
ATOM   8151 2C21 POPEg 291      -1.736   2.730  48.017  1.00  0.00           C
ATOM   8154 3C21 POPEg 291      -1.876   3.990  47.137  1.00  0.00           C
ATOM   8157 4C21 POPEg 291      -0.966   3.960  45.897  1.00  0.00           C
ATOM   8160 5C21 POPEg 291      -0.076   5.210  45.747  1.00  0.00           C
ATOM   8163 6C21 POPEg 291       1.024   5.270  46.807  1.00  0.00           C
ATOM   8166 7C21 POPEg 291       2.004   6.440  46.617  1.00  0.00           C
ATOM   8169 8C21 POPEg 291       3.084   6.470  47.707  1.00  0.00           C
ATOM   8173  C33 POPEg 291      -1.326   6.830  61.377  1.00  0.00           C
ATOM   8176  C34 POPEg 291      -1.026   7.750  60.197  1.00  0.00           C
ATOM   8179  C35 POPEg 291      -0.876   7.000  58.867  1.00  0.00           C
ATOM   8182  C36 POPEg 291      -0.636   7.940  57.687  1.00  0.00           C
ATOM   8185  C37 POPEg 291      -0.776   7.210  56.347  1.00  0.00           C
ATOM   8188  C38 POPEg 291      -0.686   8.140  55.117  1.00  0.00           C
ATOM   8191  C39 POPEg 291       0.724   8.260  54.517  1.00  0.00           C
ATOM   8194 0C31 POPEg 291       1.204   6.970  53.827  1.00  0.00           C
ATOM   8197 1C31 POPEg 291       2.364   7.210  52.837  1.00  0.00           C
ATOM   8200 2C31 POPEg 291       2.934   5.920  52.227  1.00  0.00           C
ATOM   8203 3C31 POPEg 291       1.924   5.120  51.397  1.00  0.00           C
ATOM   8206 4C31 POPEg 291       2.554   3.880  50.727  1.00  0.00           C
ATOM   8209 5C31 POPEg 291       1.554   3.050  49.917  1.00  0.00           C
ATOM   8212 6C31 POPEg 291       2.214   1.940  49.097  1.00  0.00           C
ATOM   8216  NH3 POPEh 292      65.786  19.220  72.457  1.00  0.00           N
ATOM   8220  C12 POPEh 292      64.756  19.760  73.407  1.00  0.00           C
ATOM   8223  C11 POPEh 292      65.156  19.450  74.857  1.00  0.00           C
ATOM   8226  P   POPEh 292      66.646  17.370  75.207  1.00  0.00           P
ATOM   8227  O13 POPEh 292      67.496  18.020  74.157  1.00  0.00           O
ATOM   8228  O14 POPEh 292      67.116  17.470  76.607  1.00  0.00           O
ATOM   8229  O11 POPEh 292      66.356  15.870  74.787  1.00  0.00           O
ATOM   8230  O12 POPEh 292      65.216  18.030  75.087  1.00  0.00           O
ATOM   8231  C1  POPEh 292      66.916  15.360  73.567  1.00  0.00           C
ATOM   8234  C2  POPEh 292      65.936  14.400  72.847  1.00  0.00           C
ATOM   8236  O21 POPEh 292      66.096  14.620  71.427  1.00  0.00           O
ATOM   8237  C21 POPEh 292      65.816  13.570  70.667  1.00  0.00           C
ATOM   8238  O22 POPEh 292      65.536  12.460  71.057  1.00  0.00           O
ATOM   8239  C22 POPEh 292      65.866  14.000  69.187  1.00  0.00           C
ATOM   8242  C3  POPEh 292      64.466  14.670  73.287  1.00  0.00           C
ATOM   8245  O31 POPEh 292      63.526  14.090  72.367  1.00  0.00           O
ATOM   8246  C31 POPEh 292      62.256  14.300  72.677  1.00  0.00           C
ATOM   8247  O32 POPEh 292      61.846  14.900  73.667  1.00  0.00           O
ATOM   8248  C32 POPEh 292      61.356  13.840  71.517  1.00  0.00           C
ATOM   8251  C23 POPEh 292      66.876  13.200  68.317  1.00  0.00           C
ATOM   8254  C24 POPEh 292      66.356  13.050  66.867  1.00  0.00           C
ATOM   8257  C25 POPEh 292      67.446  12.800  65.807  1.00  0.00           C
ATOM   8260  C26 POPEh 292      67.116  11.630  64.857  1.00  0.00           C
ATOM   8263  C27 POPEh 292      68.066  11.600  63.637  1.00  0.00           C
ATOM   8266  C28 POPEh 292      67.926  10.440  62.617  1.00  0.00           C
ATOM   8269  C29 POPEh 292      66.566   9.780  62.487  1.00  0.00           C
ATOM   8271 0C21 POPEh 292      65.906   9.490  61.347  1.00  0.00           C
ATOM   8273 1C21 POPEh 292      66.356   9.790  59.947  1.00  0.00           C
ATOM   8276 2C21 POPEh 292      65.496  10.940  59.377  1.00  0.00           C
ATOM   8279 3C21 POPEh 292      66.036  11.470  58.037  1.00  0.00           C
ATOM   8282 4C21 POPEh 292      65.376  12.790  57.637  1.00  0.00           C
ATOM   8285 5C21 POPEh 292      66.086  13.460  56.447  1.00  0.00           C
ATOM   8288 6C21 POPEh 292      65.516  14.850  56.157  1.00  0.00           C
ATOM   8291 7C21 POPEh 292      66.246  15.570  55.017  1.00  0.00           C
ATOM   8294 8C21 POPEh 292      65.686  16.970  54.787  1.00  0.00           C
ATOM   8298  C33 POPEh 292      61.936  12.690  70.657  1.00  0.00           C
ATOM   8301  C34 POPEh 292      60.896  12.100  69.697  1.00  0.00           C
ATOM   8304  C35 POPEh 292      61.426  10.900  68.907  1.00  0.00           C
ATOM   8307  C36 POPEh 292      62.116  11.270  67.587  1.00  0.00           C
ATOM   8310  C37 POPEh 292      61.106  11.550  66.457  1.00  0.00           C
ATOM   8313  C38 POPEh 292      61.756  11.660  65.067  1.00  0.00           C
ATOM   8316  C39 POPEh 292      62.526  12.960  64.867  1.00  0.00           C
ATOM   8319 0C31 POPEh 292      63.346  12.990  63.567  1.00  0.00           C
ATOM   8322 1C31 POPEh 292      64.406  14.100  63.597  1.00  0.00           C
ATOM   8325 2C31 POPEh 292      65.546  13.900  62.597  1.00  0.00           C
ATOM   8328 3C31 POPEh 292      65.276  14.410  61.187  1.00  0.00           C
ATOM   8331 4C31 POPEh 292      65.066  15.920  61.097  1.00  0.00           C
ATOM   8334 5C31 POPEh 292      65.086  16.410  59.657  1.00  0.00           C
ATOM   8337 6C31 POPEh 292      64.576  17.840  59.487  1.00  0.00           C
ATOM   8341  NH3 POPEi 293     106.326 112.470  27.777  1.00  0.00           N
ATOM   8345  C12 POPEi 293     106.886 112.350  26.387  1.00  0.00           C
ATOM   8348  C11 POPEi 293     108.006 111.320  26.357  1.00  0.00           C
ATOM   8351  P   POPEi 293     106.956 108.930  26.317  1.00  0.00           P
ATOM   8352  O13 POPEi 293     107.926 107.820  26.367  1.00  0.00           O
ATOM   8353  O14 POPEi 293     106.316 109.280  25.027  1.00  0.00           O
ATOM   8354  O11 POPEi 293     105.766 108.650  27.267  1.00  0.00           O
ATOM   8355  O12 POPEi 293     107.586 110.170  27.047  1.00  0.00           O
ATOM   8356  C1  POPEi 293     105.826 107.680  28.307  1.00  0.00           C
ATOM   8359  C2  POPEi 293     105.946 108.420  29.647  1.00  0.00           C
ATOM   8361  O21 POPEi 293     106.506 107.600  30.677  1.00  0.00           O
ATOM   8362  C21 POPEi 293     105.976 106.440  30.927  1.00  0.00           C
ATOM   8363  O22 POPEi 293     105.006 105.940  30.377  1.00  0.00           O
ATOM   8364  C22 POPEi 293     106.766 105.790  32.057  1.00  0.00           C
ATOM   8367  C3  POPEi 293     104.606 109.090  30.067  1.00  0.00           C
ATOM   8370  O31 POPEi 293     104.906 110.190  30.947  1.00  0.00           O
ATOM   8371  C31 POPEi 293     103.946 110.520  31.797  1.00  0.00           C
ATOM   8372  O32 POPEi 293     102.866 109.980  31.897  1.00  0.00           O
ATOM   8373  C32 POPEi 293     104.446 111.680  32.667  1.00  0.00           C
ATOM   8376  C23 POPEi 293     105.966 105.690  33.377  1.00  0.00           C
ATOM   8379  C24 POPEi 293     106.786 106.160  34.587  1.00  0.00           C
ATOM   8382  C25 POPEi 293     106.096 105.950  35.937  1.00  0.00           C
ATOM   8385  C26 POPEi 293     106.476 107.010  36.987  1.00  0.00           C
ATOM   8388  C27 POPEi 293     105.826 106.700  38.337  1.00  0.00           C
ATOM   8391  C28 POPEi 293     106.046 107.780  39.407  1.00  0.00           C
ATOM   8394  C29 POPEi 293     105.456 107.300  40.707  1.00  0.00           C
ATOM   8396 0C21 POPEi 293     105.856 107.630  41.947  1.00  0.00           C
ATOM   8398 1C21 POPEi 293     106.946 108.610  42.317  1.00  0.00           C
ATOM   8401 2C21 POPEi 293     106.416 109.650  43.317  1.00  0.00           C
ATOM   8404 3C21 POPEi 293     107.456 110.730  43.627  1.00  0.00           C
ATOM   8407 4C21 POPEi 293     106.926 111.820  44.577  1.00  0.00           C
ATOM   8410 5C21 POPEi 293     106.596 111.350  46.007  1.00  0.00           C
ATOM   8413 6C21 POPEi 293     107.716 110.570  46.707  1.00  0.00           C
ATOM   8416 7C21 POPEi 293     107.356 110.220  48.157  1.00  0.00           C
ATOM   8419 8C21 POPEi 293     108.336 109.270  48.847  1.00  0.00           C
ATOM   8423  C33 POPEi 293     104.136 111.520  34.177  1.00  0.00           C
ATOM   8426  C34 POPEi 293     105.346 111.820  35.067  1.00  0.00           C
ATOM   8429  C35 POPEi 293     105.006 111.680  36.557  1.00  0.00           C
ATOM   8432  C36 POPEi 293     106.096 112.150  37.517  1.00  0.00           C
ATOM   8435  C37 POPEi 293     105.556 112.460  38.917  1.00  0.00           C
ATOM   8438  C38 POPEi 293     106.626 113.030  39.857  1.00  0.00           C
ATOM   8441  C39 POPEi 293     106.096 113.450  41.237  1.00  0.00           C
ATOM   8444 0C31 POPEi 293     105.676 114.930  41.327  1.00  0.00           C
ATOM   8447 1C31 POPEi 293     105.336 115.330  42.767  1.00  0.00           C
ATOM   8450 2C31 POPEi 293     104.906 116.802  42.957  1.00  0.00           C
ATOM   8453 3C31 POPEi 293     105.986 117.852  42.697  1.00  0.00           C
ATOM   8456 4C31 POPEi 293     107.246 117.742  43.567  1.00  0.00           C
ATOM   8459 5C31 POPEi 293     108.226 118.882  43.267  1.00  0.00           C
ATOM   8462 6C31 POPEi 293     109.556 118.792  44.017  1.00  0.00           C
ATOM   8466  NH3 POPEj 294      39.586  67.940  35.337  1.00  0.00           N
ATOM   8470  C12 POPEj 294      38.636  67.530  34.247  1.00  0.00           C
ATOM   8473  C11 POPEj 294      37.596  66.570  34.817  1.00  0.00           C
ATOM   8476  P   POPEj 294      36.086  65.150  33.227  1.00  0.00           P
ATOM   8477  O13 POPEj 294      34.806  65.370  32.507  1.00  0.00           O
ATOM   8478  O14 POPEj 294      37.276  64.790  32.427  1.00  0.00           O
ATOM   8479  O11 POPEj 294      35.876  64.150  34.447  1.00  0.00           O
ATOM   8480  O12 POPEj 294      36.456  66.490  33.977  1.00  0.00           O
ATOM   8481  C1  POPEj 294      34.746  64.320  35.317  1.00  0.00           C
ATOM   8484  C2  POPEj 294      35.066  63.840  36.757  1.00  0.00           C
ATOM   8486  O21 POPEj 294      34.216  64.570  37.657  1.00  0.00           O
ATOM   8487  C21 POPEj 294      33.706  63.890  38.657  1.00  0.00           C
ATOM   8488  O22 POPEj 294      33.776  62.690  38.837  1.00  0.00           O
ATOM   8489  C22 POPEj 294      32.906  64.860  39.537  1.00  0.00           C
ATOM   8492  C3  POPEj 294      36.546  64.160  37.107  1.00  0.00           C
ATOM   8495  O31 POPEj 294      36.816  64.170  38.527  1.00  0.00           O
ATOM   8496  C31 POPEj 294      37.736  65.060  38.907  1.00  0.00           C
ATOM   8497  O32 POPEj 294      38.296  65.860  38.177  1.00  0.00           O
ATOM   8498  C32 POPEj 294      37.996  64.940  40.407  1.00  0.00           C
ATOM   8501  C23 POPEj 294      32.316  64.190  40.807  1.00  0.00           C
ATOM   8504  C24 POPEj 294      33.376  63.900  41.877  1.00  0.00           C
ATOM   8507  C25 POPEj 294      32.776  63.200  43.107  1.00  0.00           C
ATOM   8510  C26 POPEj 294      33.846  62.630  44.057  1.00  0.00           C
ATOM   8513  C27 POPEj 294      33.326  62.450  45.487  1.00  0.00           C
ATOM   8516  C28 POPEj 294      34.406  61.910  46.457  1.00  0.00           C
ATOM   8519  C29 POPEj 294      34.186  62.410  47.857  1.00  0.00           C
ATOM   8521 0C21 POPEj 294      33.816  61.710  48.947  1.00  0.00           C
ATOM   8523 1C21 POPEj 294      33.516  60.240  49.027  1.00  0.00           C
ATOM   8526 2C21 POPEj 294      33.696  59.700  50.467  1.00  0.00           C
ATOM   8529 3C21 POPEj 294      33.456  58.190  50.607  1.00  0.00           C
ATOM   8532 4C21 POPEj 294      33.796  57.660  52.007  1.00  0.00           C
ATOM   8535 5C21 POPEj 294      32.686  57.910  53.037  1.00  0.00           C
ATOM   8538 6C21 POPEj 294      33.106  57.580  54.477  1.00  0.00           C
ATOM   8541 7C21 POPEj 294      31.996  57.900  55.487  1.00  0.00           C
ATOM   8544 8C21 POPEj 294      32.376  57.640  56.947  1.00  0.00           C
ATOM   8548  C33 POPEj 294      38.056  66.320  41.087  1.00  0.00           C
ATOM   8551  C34 POPEj 294      38.726  66.250  42.457  1.00  0.00           C
ATOM   8554  C35 POPEj 294      38.796  67.630  43.127  1.00  0.00           C
ATOM   8557  C36 POPEj 294      40.036  67.820  44.017  1.00  0.00           C
ATOM   8560  C37 POPEj 294      40.216  66.750  45.097  1.00  0.00           C
ATOM   8563  C38 POPEj 294      39.076  66.760  46.127  1.00  0.00           C
ATOM   8566  C39 POPEj 294      39.276  65.690  47.207  1.00  0.00           C
ATOM   8569 0C31 POPEj 294      38.096  65.610  48.177  1.00  0.00           C
ATOM   8572 1C31 POPEj 294      38.166  64.370  49.077  1.00  0.00           C
ATOM   8575 2C31 POPEj 294      36.846  64.100  49.807  1.00  0.00           C
ATOM   8578 3C31 POPEj 294      36.576  65.040  50.987  1.00  0.00           C
ATOM   8581 4C31 POPEj 294      35.096  64.970  51.417  1.00  0.00           C
ATOM   8584 5C31 POPEj 294      34.826  65.460  52.847  1.00  0.00           C
ATOM   8587 6C31 POPEj 294      35.406  64.550  53.927  1.00  0.00           C
ATOM   8591  NH3 POPEk 295      99.896 102.610  68.207  1.00  0.00           N
ATOM   8595  C12 POPEk 295     100.706 103.300  69.247  1.00  0.00           C
ATOM   8598  C11 POPEk 295     100.636 104.810  69.077  1.00  0.00           C
ATOM   8601  P   POPEk 295     101.376 106.920  70.327  1.00  0.00           P
ATOM   8602  O13 POPEk 295     100.136 107.130  71.077  1.00  0.00           O
ATOM   8603  O14 POPEk 295     102.646 107.360  70.937  1.00  0.00           O
ATOM   8604  O11 POPEk 295     101.256 107.440  68.827  1.00  0.00           O
ATOM   8605  O12 POPEk 295     101.446 105.370  70.097  1.00  0.00           O
ATOM   8606  C1  POPEk 295     101.716 108.720  68.417  1.00  0.00           C
ATOM   8609  C2  POPEk 295     102.246 108.720  66.937  1.00  0.00           C
ATOM   8611  O21 POPEk 295     101.466 107.860  66.077  1.00  0.00           O
ATOM   8612  C21 POPEk 295     100.176 108.150  65.967  1.00  0.00           C
ATOM   8613  O22 POPEk 295      99.626 109.180  66.317  1.00  0.00           O
ATOM   8614  C22 POPEk 295      99.516 106.950  65.247  1.00  0.00           C
ATOM   8617  C3  POPEk 295     103.726 108.260  66.897  1.00  0.00           C
ATOM   8620  O31 POPEk 295     104.286 108.390  65.567  1.00  0.00           O
ATOM   8621  C31 POPEk 295     105.446 107.770  65.377  1.00  0.00           C
ATOM   8622  O32 POPEk 295     106.096 107.170  66.207  1.00  0.00           O
ATOM   8623  C32 POPEk 295     105.816 107.930  63.897  1.00  0.00           C
ATOM   8626  C23 POPEk 295      97.966 106.980  65.177  1.00  0.00           C
ATOM   8629  C24 POPEk 295      97.396 108.040  64.227  1.00  0.00           C
ATOM   8632  C25 POPEk 295      97.536 107.750  62.727  1.00  0.00           C
ATOM   8635  C26 POPEk 295      96.806 106.490  62.247  1.00  0.00           C
ATOM   8638  C27 POPEk 295      97.026 106.250  60.747  1.00  0.00           C
ATOM   8641  C28 POPEk 295      96.526 104.870  60.267  1.00  0.00           C
ATOM   8644  C29 POPEk 295      95.046 104.840  59.967  1.00  0.00           C
ATOM   8646 0C21 POPEk 295      94.466 103.970  59.117  1.00  0.00           C
ATOM   8648 1C21 POPEk 295      95.206 102.870  58.387  1.00  0.00           C
ATOM   8651 2C21 POPEk 295      94.296 101.830  57.727  1.00  0.00           C
ATOM   8654 3C21 POPEk 295      93.436 102.400  56.577  1.00  0.00           C
ATOM   8657 4C21 POPEk 295      92.836 101.290  55.717  1.00  0.00           C
ATOM   8660 5C21 POPEk 295      91.896 101.810  54.617  1.00  0.00           C
ATOM   8663 6C21 POPEk 295      91.516 100.700  53.637  1.00  0.00           C
ATOM   8666 7C21 POPEk 295      90.506 101.130  52.567  1.00  0.00           C
ATOM   8669 8C21 POPEk 295      89.876  99.960  51.827  1.00  0.00           C
ATOM   8673  C33 POPEk 295     105.126 106.890  62.987  1.00  0.00           C
ATOM   8676  C34 POPEk 295     104.836 107.450  61.587  1.00  0.00           C
ATOM   8679  C35 POPEk 295     103.846 106.580  60.817  1.00  0.00           C
ATOM   8682  C36 POPEk 295     104.436 105.240  60.377  1.00  0.00           C
ATOM   8685  C37 POPEk 295     104.606 105.160  58.857  1.00  0.00           C
ATOM   8688  C38 POPEk 295     104.976 103.760  58.357  1.00  0.00           C
ATOM   8691  C39 POPEk 295     104.966 103.710  56.827  1.00  0.00           C
ATOM   8694 0C31 POPEk 295     105.176 102.310  56.257  1.00  0.00           C
ATOM   8697 1C31 POPEk 295     104.976 102.320  54.737  1.00  0.00           C
ATOM   8700 2C31 POPEk 295     105.256 100.970  54.067  1.00  0.00           C
ATOM   8703 3C31 POPEk 295     104.846 100.950  52.587  1.00  0.00           C
ATOM   8706 4C31 POPEk 295     103.326 100.910  52.387  1.00  0.00           C
ATOM   8709 5C31 POPEk 295     102.956 100.940  50.907  1.00  0.00           C
ATOM   8712 6C31 POPEk 295     101.446 100.950  50.647  1.00  0.00           C
ATOM   8716  NH3 POPEl 296      78.596  25.990  29.377  1.00  0.00           N
ATOM   8720  C12 POPEl 296      77.396  26.270  30.217  1.00  0.00           C
ATOM   8723  C11 POPEl 296      76.146  26.140  29.357  1.00  0.00           C
ATOM   8726  P   POPEl 296      73.596  26.600  29.377  1.00  0.00           P
ATOM   8727  O13 POPEl 296      73.296  28.010  29.047  1.00  0.00           O
ATOM   8728  O14 POPEl 296      73.646  25.650  28.237  1.00  0.00           O
ATOM   8729  O11 POPEl 296      72.556  26.100  30.477  1.00  0.00           O
ATOM   8730  O12 POPEl 296      74.996  26.510  30.127  1.00  0.00           O
ATOM   8731  C1  POPEl 296      72.846  24.990  31.347  1.00  0.00           C
ATOM   8734  C2  POPEl 296      72.336  25.250  32.797  1.00  0.00           C
ATOM   8736  O21 POPEl 296      73.146  24.490  33.727  1.00  0.00           O
ATOM   8737  C21 POPEl 296      74.216  25.120  34.177  1.00  0.00           C
ATOM   8738  O22 POPEl 296      74.526  26.270  33.927  1.00  0.00           O
ATOM   8739  C22 POPEl 296      74.886  24.240  35.237  1.00  0.00           C
ATOM   8742  C3  POPEl 296      70.846  24.840  32.997  1.00  0.00           C
ATOM   8745  O31 POPEl 296      70.426  25.020  34.377  1.00  0.00           O
ATOM   8746  C31 POPEl 296      69.126  24.780  34.567  1.00  0.00           C
ATOM   8747  O32 POPEl 296      68.316  24.620  33.677  1.00  0.00           O
ATOM   8748  C32 POPEl 296      68.806  24.620  36.057  1.00  0.00           C
ATOM   8751  C23 POPEl 296      75.856  25.070  36.097  1.00  0.00           C
ATOM   8754  C24 POPEl 296      76.546  24.290  37.227  1.00  0.00           C
ATOM   8757  C25 POPEl 296      77.126  25.270  38.257  1.00  0.00           C
ATOM   8760  C26 POPEl 296      77.936  24.610  39.377  1.00  0.00           C
ATOM   8763  C27 POPEl 296      78.596  25.640  40.297  1.00  0.00           C
ATOM   8766  C28 POPEl 296      79.766  25.050  41.117  1.00  0.00           C
ATOM   8769  C29 POPEl 296      79.316  24.140  42.227  1.00  0.00           C
ATOM   8771 0C21 POPEl 296      79.976  23.950  43.387  1.00  0.00           C
ATOM   8773 1C21 POPEl 296      81.306  24.580  43.737  1.00  0.00           C
ATOM   8776 2C21 POPEl 296      82.226  23.640  44.557  1.00  0.00           C
ATOM   8779 3C21 POPEl 296      81.666  23.200  45.917  1.00  0.00           C
ATOM   8782 4C21 POPEl 296      81.256  24.360  46.837  1.00  0.00           C
ATOM   8785 5C21 POPEl 296      80.756  23.880  48.207  1.00  0.00           C
ATOM   8788 6C21 POPEl 296      80.446  25.050  49.157  1.00  0.00           C
ATOM   8791 7C21 POPEl 296      79.816  24.610  50.497  1.00  0.00           C
ATOM   8794 8C21 POPEl 296      80.656  23.620  51.297  1.00  0.00           C
ATOM   8798  C33 POPEl 296      68.526  25.940  36.837  1.00  0.00           C
ATOM   8801  C34 POPEl 296      68.976  25.830  38.307  1.00  0.00           C
ATOM   8804  C35 POPEl 296      68.486  26.950  39.247  1.00  0.00           C
ATOM   8807  C36 POPEl 296      67.536  26.430  40.337  1.00  0.00           C
ATOM   8810  C37 POPEl 296      67.336  27.350  41.547  1.00  0.00           C
ATOM   8813  C38 POPEl 296      66.116  26.940  42.377  1.00  0.00           C
ATOM   8816  C39 POPEl 296      65.906  27.720  43.687  1.00  0.00           C
ATOM   8819 0C31 POPEl 296      66.606  27.090  44.907  1.00  0.00           C
ATOM   8822 1C31 POPEl 296      66.046  27.640  46.227  1.00  0.00           C
ATOM   8825 2C31 POPEl 296      66.646  27.000  47.487  1.00  0.00           C
ATOM   8828 3C31 POPEl 296      65.946  27.490  48.757  1.00  0.00           C
ATOM   8831 4C31 POPEl 296      66.546  26.930  50.057  1.00  0.00           C
ATOM   8834 5C31 POPEl 296      65.826  27.490  51.287  1.00  0.00           C
ATOM   8837 6C31 POPEl 296      66.496  27.140  52.617  1.00  0.00           C
ATOM   8841  NH3 POPEm 297      55.126 107.040  72.667  1.00  0.00           N
ATOM   8845  C12 POPEm 297      56.146 105.950  72.817  1.00  0.00           C
ATOM   8848  C11 POPEm 297      55.586 104.550  72.507  1.00  0.00           C
ATOM   8851  P   POPEm 297      56.126 102.100  73.177  1.00  0.00           P
ATOM   8852  O13 POPEm 297      56.186 101.900  74.637  1.00  0.00           O
ATOM   8853  O14 POPEm 297      54.846 101.790  72.497  1.00  0.00           O
ATOM   8854  O11 POPEm 297      57.246 101.180  72.527  1.00  0.00           O
ATOM   8855  O12 POPEm 297      56.596 103.570  72.777  1.00  0.00           O
ATOM   8856  C1  POPEm 297      57.706 101.340  71.187  1.00  0.00           C
ATOM   8859  C2  POPEm 297      57.726  99.960  70.467  1.00  0.00           C
ATOM   8861  O21 POPEm 297      57.906 100.110  69.057  1.00  0.00           O
ATOM   8862  C21 POPEm 297      59.156 100.190  68.627  1.00  0.00           C
ATOM   8863  O22 POPEm 297      60.066 100.720  69.227  1.00  0.00           O
ATOM   8864  C22 POPEm 297      59.246  99.480  67.277  1.00  0.00           C
ATOM   8867  C3  POPEm 297      56.406  99.180  70.707  1.00  0.00           C
ATOM   8870  O31 POPEm 297      56.276  98.060  69.817  1.00  0.00           O
ATOM   8871  C31 POPEm 297      55.806  98.140  68.567  1.00  0.00           C
ATOM   8872  O32 POPEm 297      55.906  97.240  67.747  1.00  0.00           O
ATOM   8873  C32 POPEm 297      55.116  99.460  68.197  1.00  0.00           C
ATOM   8876  C23 POPEm 297      60.676  99.030  66.887  1.00  0.00           C
ATOM   8879  C24 POPEm 297      60.736  98.180  65.607  1.00  0.00           C
ATOM   8882  C25 POPEm 297      59.806  96.950  65.617  1.00  0.00           C
ATOM   8885  C26 POPEm 297      59.946  96.020  64.397  1.00  0.00           C
ATOM   8888  C27 POPEm 297      61.066  94.970  64.577  1.00  0.00           C
ATOM   8891  C28 POPEm 297      61.196  93.980  63.417  1.00  0.00           C
ATOM   8894  C29 POPEm 297      60.086  92.970  63.347  1.00  0.00           C
ATOM   8896 0C21 POPEm 297      60.056  91.910  62.517  1.00  0.00           C
ATOM   8898 1C21 POPEm 297      61.116  91.570  61.497  1.00  0.00           C
ATOM   8901 2C21 POPEm 297      60.546  91.570  60.057  1.00  0.00           C
ATOM   8904 3C21 POPEm 297      59.786  90.280  59.707  1.00  0.00           C
ATOM   8907 4C21 POPEm 297      58.896  90.460  58.467  1.00  0.00           C
ATOM   8910 5C21 POPEm 297      57.466  90.890  58.837  1.00  0.00           C
ATOM   8913 6C21 POPEm 297      56.766  91.650  57.707  1.00  0.00           C
ATOM   8916 7C21 POPEm 297      55.236  91.710  57.887  1.00  0.00           C
ATOM   8919 8C21 POPEm 297      54.536  92.480  56.767  1.00  0.00           C
ATOM   8923  C33 POPEm 297      55.086  99.710  66.677  1.00  0.00           C
ATOM   8926  C34 POPEm 297      54.696 101.160  66.357  1.00  0.00           C
ATOM   8929  C35 POPEm 297      53.266 101.570  66.727  1.00  0.00           C
ATOM   8932  C36 POPEm 297      53.066 103.080  66.527  1.00  0.00           C
ATOM   8935  C37 POPEm 297      51.606 103.530  66.327  1.00  0.00           C
ATOM   8938  C38 POPEm 297      51.546 104.780  65.437  1.00  0.00           C
ATOM   8941  C39 POPEm 297      50.126 105.240  65.087  1.00  0.00           C
ATOM   8944 0C31 POPEm 297      50.136 106.540  64.277  1.00  0.00           C
ATOM   8947 1C31 POPEm 297      48.736 107.060  63.947  1.00  0.00           C
ATOM   8950 2C31 POPEm 297      48.726 108.110  62.817  1.00  0.00           C
ATOM   8953 3C31 POPEm 297      47.306 108.500  62.397  1.00  0.00           C
ATOM   8956 4C31 POPEm 297      47.266 109.630  61.357  1.00  0.00           C
ATOM   8959 5C31 POPEm 297      45.836 110.070  61.017  1.00  0.00           C
ATOM   8962 6C31 POPEm 297      45.766 111.250  60.047  1.00  0.00           C
ATOM   8966  NH3 POPEn 298     117.486 106.660  23.847  1.00  0.00           N
ATOM   8970  C12 POPEn 298     117.546 108.130  24.027  1.00  0.00           C
ATOM   8973  C11 POPEn 298     116.566 108.760  23.047  1.00  0.00           C
ATOM   8976  P   POPEn 298     116.376 111.270  23.667  1.00  0.00           P
ATOM   8977  O13 POPEn 298     117.436 112.280  23.847  1.00  0.00           O
ATOM   8978  O14 POPEn 298     115.146 111.780  23.037  1.00  0.00           O
ATOM   8979  O11 POPEn 298     115.976 110.660  25.067  1.00  0.00           O
ATOM   8980  O12 POPEn 298     116.956 110.090  22.817  1.00  0.00           O
ATOM   8981  C1  POPEn 298     115.736 111.500  26.197  1.00  0.00           C
ATOM   8984  C2  POPEn 298     116.826 111.340  27.297  1.00  0.00           C
ATOM   8986  O21 POPEn 298     116.436 112.270  28.337  1.00  0.00           O
ATOM   8987  C21 POPEn 298     116.286 111.750  29.537  1.00  0.00           C
ATOM   8988  O22 POPEn 298     116.556 110.600  29.857  1.00  0.00           O
ATOM   8989  C22 POPEn 298     115.666 112.800  30.457  1.00  0.00           C
ATOM   8992  C3  POPEn 298     118.256 111.670  26.797  1.00  0.00           C
ATOM   8995  O31 POPEn 298     119.296 111.440  27.767  1.00  0.00           O
ATOM   8996  C31 POPEn 298     119.846 112.500  28.347  1.00  0.00           C
ATOM   8997  O32 POPEn 298     119.446 113.650  28.247  1.00  0.00           O
ATOM   8998  C32 POPEn 298     121.156 112.070  29.017  1.00  0.00           C
ATOM   9001  C23 POPEn 298     115.736 112.300  31.917  1.00  0.00           C
ATOM   9004  C24 POPEn 298     115.006 113.130  32.967  1.00  0.00           C
ATOM   9007  C25 POPEn 298     115.526 112.740  34.367  1.00  0.00           C
ATOM   9010  C26 POPEn 298     114.746 113.360  35.527  1.00  0.00           C
ATOM   9013  C27 POPEn 298     115.406 113.010  36.867  1.00  0.00           C
ATOM   9016  C28 POPEn 298     114.716 113.690  38.057  1.00  0.00           C
ATOM   9019  C29 POPEn 298     115.446 113.410  39.347  1.00  0.00           C
ATOM   9021 0C21 POPEn 298     116.446 114.150  39.847  1.00  0.00           C
ATOM   9023 1C21 POPEn 298     117.046 115.380  39.187  1.00  0.00           C
ATOM   9026 2C21 POPEn 298     118.576 115.460  39.367  1.00  0.00           C
ATOM   9029 3C21 POPEn 298     119.356 114.310  38.727  1.00  0.00           C
ATOM   9032 4C21 POPEn 298     120.876 114.540  38.787  1.00  0.00           C
ATOM   9035 5C21 POPEn 298     121.696 113.380  38.197  1.00  0.00           C
ATOM   9038 6C21 POPEn 298     123.206 113.640  38.247  1.00  0.00           C
ATOM   9041 7C21 POPEn 298     124.036 112.500  37.657  1.00  0.00           C
ATOM   9044 8C21 POPEn 298     125.546 112.630  37.857  1.00  0.00           C
ATOM   9048  C33 POPEn 298     121.716 113.110  30.027  1.00  0.00           C
ATOM   9051  C34 POPEn 298     123.116 112.720  30.527  1.00  0.00           C
ATOM   9054  C35 POPEn 298     123.186 111.460  31.397  1.00  0.00           C
ATOM   9057  C36 POPEn 298     122.516 111.590  32.767  1.00  0.00           C
ATOM   9060  C37 POPEn 298     122.906 110.420  33.687  1.00  0.00           C
ATOM   9063  C38 POPEn 298     122.036 110.320  34.937  1.00  0.00           C
ATOM   9066  C39 POPEn 298     122.546 109.260  35.917  1.00  0.00           C
ATOM   9069 0C31 POPEn 298     121.766 109.260  37.237  1.00  0.00           C
ATOM   9072 1C31 POPEn 298     122.256 108.170  38.187  1.00  0.00           C
ATOM   9075 2C31 POPEn 298     121.886 108.460  39.647  1.00  0.00           C
ATOM   9078 3C31 POPEn 298     122.246 107.310  40.607  1.00  0.00           C
ATOM   9081 4C31 POPEn 298     123.756 107.020  40.697  1.00  0.00           C
ATOM   9084 5C31 POPEn 298     124.086 105.950  41.747  1.00  0.00           C
ATOM   9087 6C31 POPEn 298     125.556 105.540  41.767  1.00  0.00           C
ATOM   9091  NH3 POPEo 299      63.766  72.380  36.507  1.00  0.00           N
ATOM   9095  C12 POPEo 299      63.926  73.390  35.407  1.00  0.00           C
ATOM   9098  C11 POPEo 299      65.426  73.690  35.167  1.00  0.00           C
ATOM   9101  P   POPEo 299      65.726  76.270  34.957  1.00  0.00           P
ATOM   9102  O13 POPEo 299      66.006  77.290  33.937  1.00  0.00           O
ATOM   9103  O14 POPEo 299      64.546  76.540  35.807  1.00  0.00           O
ATOM   9104  O11 POPEo 299      66.986  76.120  35.907  1.00  0.00           O
ATOM   9105  O12 POPEo 299      65.586  74.830  34.317  1.00  0.00           O
ATOM   9106  C1  POPEo 299      67.616  77.290  36.427  1.00  0.00           C
ATOM   9109  C2  POPEo 299      67.226  77.520  37.917  1.00  0.00           C
ATOM   9111  O21 POPEo 299      68.136  78.420  38.577  1.00  0.00           O
ATOM   9112  C21 POPEo 299      69.426  78.110  38.617  1.00  0.00           C
ATOM   9113  O22 POPEo 299      69.906  77.040  38.297  1.00  0.00           O
ATOM   9114  C22 POPEo 299      70.226  79.320  39.077  1.00  0.00           C
ATOM   9117  C3  POPEo 299      67.016  76.200  38.717  1.00  0.00           C
ATOM   9120  O31 POPEo 299      66.686  76.440  40.107  1.00  0.00           O
ATOM   9121  C31 POPEo 299      66.016  75.400  40.657  1.00  0.00           C
ATOM   9122  O32 POPEo 299      65.756  74.380  40.057  1.00  0.00           O
ATOM   9123  C32 POPEo 299      65.606  75.760  42.087  1.00  0.00           C
ATOM   9126  C23 POPEo 299      70.376  79.450  40.617  1.00  0.00           C
ATOM   9129  C24 POPEo 299      69.096  79.930  41.297  1.00  0.00           C
ATOM   9132  C25 POPEo 299      69.326  80.590  42.667  1.00  0.00           C
ATOM   9135  C26 POPEo 299      69.256  79.660  43.887  1.00  0.00           C
ATOM   9138  C27 POPEo 299      69.856  80.370  45.117  1.00  0.00           C
ATOM   9141  C28 POPEo 299      69.566  79.640  46.437  1.00  0.00           C
ATOM   9144  C29 POPEo 299      68.296  80.130  47.087  1.00  0.00           C
ATOM   9146 0C21 POPEo 299      68.106  80.290  48.407  1.00  0.00           C
ATOM   9148 1C21 POPEo 299      69.116  79.980  49.487  1.00  0.00           C
ATOM   9151 2C21 POPEo 299      68.936  80.830  50.757  1.00  0.00           C
ATOM   9154 3C21 POPEo 299      69.356  82.310  50.647  1.00  0.00           C
ATOM   9157 4C21 POPEo 299      69.126  82.990  51.997  1.00  0.00           C
ATOM   9160 5C21 POPEo 299      69.616  84.430  52.137  1.00  0.00           C
ATOM   9163 6C21 POPEo 299      69.106  85.030  53.457  1.00  0.00           C
ATOM   9166 7C21 POPEo 299      69.486  86.500  53.657  1.00  0.00           C
ATOM   9169 8C21 POPEo 299      68.836  87.100  54.917  1.00  0.00           C
ATOM   9173  C33 POPEo 299      66.036  74.760  43.197  1.00  0.00           C
ATOM   9176  C34 POPEo 299      67.436  75.010  43.777  1.00  0.00           C
ATOM   9179  C35 POPEo 299      67.586  74.480  45.217  1.00  0.00           C
ATOM   9182  C36 POPEo 299      69.056  74.410  45.677  1.00  0.00           C
ATOM   9185  C37 POPEo 299      69.206  73.830  47.097  1.00  0.00           C
ATOM   9188  C38 POPEo 299      70.676  73.780  47.567  1.00  0.00           C
ATOM   9191  C39 POPEo 299      70.776  73.640  49.087  1.00  0.00           C
ATOM   9194 0C31 POPEo 299      72.196  73.310  49.577  1.00  0.00           C
ATOM   9197 1C31 POPEo 299      72.256  73.230  51.107  1.00  0.00           C
ATOM   9200 2C31 POPEo 299      73.546  72.600  51.637  1.00  0.00           C
ATOM   9203 3C31 POPEo 299      73.696  72.640  53.167  1.00  0.00           C
ATOM   9206 4C31 POPEo 299      72.376  72.600  53.947  1.00  0.00           C
ATOM   9209 5C31 POPEo 299      72.566  72.270  55.437  1.00  0.00           C
ATOM   9212 6C31 POPEo 299      71.246  72.300  56.207  1.00  0.00           C
ATOM   9216  NH3 POPEp 300      81.056 123.682  30.497  1.00  0.00           N
ATOM   9220  C12 POPEp 300      82.166 123.342  31.457  1.00  0.00           C
ATOM   9223  C11 POPEp 300      83.526 123.352  30.747  1.00  0.00           C
ATOM   9226  P   POPEp 300      86.026 122.802  31.127  1.00  0.00           P
ATOM   9227  O13 POPEp 300      86.796 121.562  31.307  1.00  0.00           O
ATOM   9228  O14 POPEp 300      86.126 123.462  29.787  1.00  0.00           O
ATOM   9229  O11 POPEp 300      86.566 123.892  32.097  1.00  0.00           O
ATOM   9230  O12 POPEp 300      84.506 122.712  31.577  1.00  0.00           O
ATOM   9231  C1  POPEp 300      86.516 123.792  33.517  1.00  0.00           C
ATOM   9234  C2  POPEp 300      86.346 125.212  34.097  1.00  0.00           C
ATOM   9236  O21 POPEp 300      87.476 125.532  34.937  1.00  0.00           O
ATOM   9237  C21 POPEp 300      87.816 126.812  34.927  1.00  0.00           C
ATOM   9238  O22 POPEp 300      87.576 127.612  34.047  1.00  0.00           O
ATOM   9239  C22 POPEp 300      88.416 127.152  36.287  1.00  0.00           C
ATOM   9242  C3  POPEp 300      85.046 125.362  34.937  1.00  0.00           C
ATOM   9245  O31 POPEp 300      84.796 126.752  35.207  1.00  0.00           O
ATOM   9246  C31 POPEp 300      84.396 127.072  36.437  1.00  0.00           C
ATOM   9247  O32 POPEp 300      84.096 126.272  37.297  1.00  0.00           O
ATOM   9248  C32 POPEp 300      84.326 128.602  36.527  1.00  0.00           C
ATOM   9251  C23 POPEp 300      89.586 128.162  36.237  1.00  0.00           C
ATOM   9254  C24 POPEp 300      89.366 129.302  37.237  1.00  0.00           C
ATOM   9257  C25 POPEp 300      90.616 130.152  37.437  1.00  0.00           C
ATOM   9260  C26 POPEp 300      90.366 131.362  38.337  1.00  0.00           C
ATOM   9263  C27 POPEp 300      91.646 131.832  39.027  1.00  0.00           C
ATOM   9266  C28 POPEp 300      91.446 133.092  39.887  1.00  0.00           C
ATOM   9269  C29 POPEp 300      91.226 134.332  39.067  1.00  0.00           C
ATOM   9271 0C21 POPEp 300      90.716 135.512  39.467  1.00  0.00           C
ATOM   9273 1C21 POPEp 300      90.276 135.932  40.857  1.00  0.00           C
ATOM   9276 2C21 POPEp 300      91.106 135.382  42.037  1.00  0.00           C
ATOM   9279 3C21 POPEp 300      90.606 135.842  43.407  1.00  0.00           C
ATOM   9282 4C21 POPEp 300      91.326 135.092  44.537  1.00  0.00           C
ATOM   9285 5C21 POPEp 300      90.686 135.282  45.917  1.00  0.00           C
ATOM   9288 6C21 POPEp 300      90.616 136.742  46.367  1.00  0.00           C
ATOM   9291 7C21 POPEp 300      90.196 136.852  47.837  1.00  0.00           C
ATOM   9294 8C21 POPEp 300      89.926 138.282  48.307  1.00  0.00           C
ATOM   9298  C33 POPEp 300      84.376 129.162  37.967  1.00  0.00           C
ATOM   9301  C34 POPEp 300      85.806 129.412  38.457  1.00  0.00           C
ATOM   9304  C35 POPEp 300      86.236 128.592  39.677  1.00  0.00           C
ATOM   9307  C36 POPEp 300      86.106 127.072  39.497  1.00  0.00           C
ATOM   9310  C37 POPEp 300      86.816 126.282  40.597  1.00  0.00           C
ATOM   9313  C38 POPEp 300      86.556 124.772  40.497  1.00  0.00           C
ATOM   9316  C39 POPEp 300      87.566 123.992  39.647  1.00  0.00           C
ATOM   9319 0C31 POPEp 300      87.616 122.502  40.047  1.00  0.00           C
ATOM   9322 1C31 POPEp 300      88.936 121.822  39.667  1.00  0.00           C
ATOM   9325 2C31 POPEp 300      89.036 120.322  40.027  1.00  0.00           C
ATOM   9328 3C31 POPEp 300      89.276 120.042  41.517  1.00  0.00           C
ATOM   9331 4C31 POPEp 300      90.026 118.722  41.757  1.00  0.00           C
ATOM   9334 5C31 POPEp 300      90.396 118.492  43.237  1.00  0.00           C
ATOM   9337 6C31 POPEp 300      91.256 117.242  43.457  1.00  0.00           C
ATOM   9341  NH3 POPEq 301      96.346  73.830  29.397  1.00  0.00           N
ATOM   9345  C12 POPEq 301      95.086  74.560  29.747  1.00  0.00           C
ATOM   9348  C11 POPEq 301      95.456  75.920  30.347  1.00  0.00           C
ATOM   9351  P   POPEq 301      93.786  77.920  30.087  1.00  0.00           P
ATOM   9352  O13 POPEq 301      94.766  78.280  29.037  1.00  0.00           O
ATOM   9353  O14 POPEq 301      92.406  77.720  29.647  1.00  0.00           O
ATOM   9354  O11 POPEq 301      93.896  79.040  31.207  1.00  0.00           O
ATOM   9355  O12 POPEq 301      94.276  76.590  30.777  1.00  0.00           O
ATOM   9356  C1  POPEq 301      93.546  78.740  32.557  1.00  0.00           C
ATOM   9359  C2  POPEq 301      93.136  80.070  33.227  1.00  0.00           C
ATOM   9361  O21 POPEq 301      93.106  79.880  34.657  1.00  0.00           O
ATOM   9362  C21 POPEq 301      93.096  80.920  35.497  1.00  0.00           C
ATOM   9363  O22 POPEq 301      92.696  80.870  36.647  1.00  0.00           O
ATOM   9364  C22 POPEq 301      93.686  82.200  34.907  1.00  0.00           C
ATOM   9367  C3  POPEq 301      91.776  80.570  32.637  1.00  0.00           C
ATOM   9370  O31 POPEq 301      90.976  81.270  33.607  1.00  0.00           O
ATOM   9371  C31 POPEq 301      90.136  80.480  34.277  1.00  0.00           C
ATOM   9372  O32 POPEq 301      89.876  79.330  34.007  1.00  0.00           O
ATOM   9373  C32 POPEq 301      89.596  81.210  35.507  1.00  0.00           C
ATOM   9376  C23 POPEq 301      93.796  83.290  35.997  1.00  0.00           C
ATOM   9379  C24 POPEq 301      94.606  84.490  35.517  1.00  0.00           C
ATOM   9382  C25 POPEq 301      95.466  85.110  36.637  1.00  0.00           C
ATOM   9385  C26 POPEq 301      94.646  85.700  37.787  1.00  0.00           C
ATOM   9388  C27 POPEq 301      95.536  86.090  38.977  1.00  0.00           C
ATOM   9391  C28 POPEq 301      94.796  86.870  40.087  1.00  0.00           C
ATOM   9394  C29 POPEq 301      93.666  86.100  40.697  1.00  0.00           C
ATOM   9396 0C21 POPEq 301      92.746  86.610  41.527  1.00  0.00           C
ATOM   9398 1C21 POPEq 301      92.716  88.020  42.057  1.00  0.00           C
ATOM   9401 2C21 POPEq 301      91.816  88.080  43.307  1.00  0.00           C
ATOM   9404 3C21 POPEq 301      91.556  89.500  43.817  1.00  0.00           C
ATOM   9407 4C21 POPEq 301      90.606  89.470  45.027  1.00  0.00           C
ATOM   9410 5C21 POPEq 301      90.286  90.840  45.627  1.00  0.00           C
ATOM   9413 6C21 POPEq 301      89.196  90.770  46.727  1.00  0.00           C
ATOM   9416 7C21 POPEq 301      89.546  89.830  47.887  1.00  0.00           C
ATOM   9419 8C21 POPEq 301      88.446  89.750  48.947  1.00  0.00           C
ATOM   9423  C33 POPEq 301      89.066  80.180  36.527  1.00  0.00           C
ATOM   9426  C34 POPEq 301      88.566  80.820  37.817  1.00  0.00           C
ATOM   9429  C35 POPEq 301      87.956  79.770  38.767  1.00  0.00           C
ATOM   9432  C36 POPEq 301      87.216  80.360  39.967  1.00  0.00           C
ATOM   9435  C37 POPEq 301      86.516  79.270  40.777  1.00  0.00           C
ATOM   9438  C38 POPEq 301      85.846  79.780  42.067  1.00  0.00           C
ATOM   9441  C39 POPEq 301      84.896  78.720  42.637  1.00  0.00           C
ATOM   9444 0C31 POPEq 301      84.366  79.000  44.047  1.00  0.00           C
ATOM   9447 1C31 POPEq 301      83.356  77.920  44.427  1.00  0.00           C
ATOM   9450 2C31 POPEq 301      82.516  78.180  45.687  1.00  0.00           C
ATOM   9453 3C31 POPEq 301      81.526  79.350  45.527  1.00  0.00           C
ATOM   9456 4C31 POPEq 301      80.176  79.040  46.177  1.00  0.00           C
ATOM   9459 5C31 POPEq 301      79.126  80.120  45.917  1.00  0.00           C
ATOM   9462 6C31 POPEq 301      77.706  79.650  46.237  1.00  0.00           C
ATOM   9466  NH3 POPEr 302      86.356  62.320  28.247  1.00  0.00           N
ATOM   9470  C12 POPEr 302      87.546  61.420  28.387  1.00  0.00           C
ATOM   9473  C11 POPEr 302      88.766  62.280  28.737  1.00  0.00           C
ATOM   9476  P   POPEr 302      91.036  61.250  27.957  1.00  0.00           P
ATOM   9477  O13 POPEr 302      91.866  60.100  28.397  1.00  0.00           O
ATOM   9478  O14 POPEr 302      90.376  61.140  26.637  1.00  0.00           O
ATOM   9479  O11 POPEr 302      91.906  62.580  28.007  1.00  0.00           O
ATOM   9480  O12 POPEr 302      89.896  61.460  29.027  1.00  0.00           O
ATOM   9481  C1  POPEr 302      91.576  63.790  28.687  1.00  0.00           C
ATOM   9484  C2  POPEr 302      91.606  63.670  30.247  1.00  0.00           C
ATOM   9486  O21 POPEr 302      90.726  64.620  30.897  1.00  0.00           O
ATOM   9487  C21 POPEr 302      90.936  65.910  30.717  1.00  0.00           C
ATOM   9488  O22 POPEr 302      91.566  66.440  29.817  1.00  0.00           O
ATOM   9489  C22 POPEr 302      90.396  66.670  31.907  1.00  0.00           C
ATOM   9492  C3  POPEr 302      93.046  63.710  30.837  1.00  0.00           C
ATOM   9495  O31 POPEr 302      93.076  63.330  32.227  1.00  0.00           O
ATOM   9496  C31 POPEr 302      93.186  62.000  32.437  1.00  0.00           C
ATOM   9497  O32 POPEr 302      93.256  61.170  31.547  1.00  0.00           O
ATOM   9498  C32 POPEr 302      93.106  61.670  33.917  1.00  0.00           C
ATOM   9501  C23 POPEr 302      91.376  66.480  33.097  1.00  0.00           C
ATOM   9504  C24 POPEr 302      91.146  67.400  34.297  1.00  0.00           C
ATOM   9507  C25 POPEr 302      92.276  67.250  35.317  1.00  0.00           C
ATOM   9510  C26 POPEr 302      91.986  67.830  36.707  1.00  0.00           C
ATOM   9513  C27 POPEr 302      93.236  67.590  37.557  1.00  0.00           C
ATOM   9516  C28 POPEr 302      93.106  67.760  39.087  1.00  0.00           C
ATOM   9519  C29 POPEr 302      94.306  67.040  39.657  1.00  0.00           C
ATOM   9521 0C21 POPEr 302      94.586  66.710  40.927  1.00  0.00           C
ATOM   9523 1C21 POPEr 302      93.786  67.010  42.157  1.00  0.00           C
ATOM   9526 2C21 POPEr 302      94.236  66.050  43.277  1.00  0.00           C
ATOM   9529 3C21 POPEr 302      93.626  66.430  44.627  1.00  0.00           C
ATOM   9532 4C21 POPEr 302      94.136  65.580  45.797  1.00  0.00           C
ATOM   9535 5C21 POPEr 302      93.756  66.220  47.137  1.00  0.00           C
ATOM   9538 6C21 POPEr 302      94.376  65.520  48.347  1.00  0.00           C
ATOM   9541 7C21 POPEr 302      94.076  66.270  49.647  1.00  0.00           C
ATOM   9544 8C21 POPEr 302      94.676  65.630  50.897  1.00  0.00           C
ATOM   9548  C33 POPEr 302      94.496  61.590  34.577  1.00  0.00           C
ATOM   9551  C34 POPEr 302      94.986  62.960  35.067  1.00  0.00           C
ATOM   9554  C35 POPEr 302      94.526  63.320  36.487  1.00  0.00           C
ATOM   9557  C36 POPEr 302      95.196  62.480  37.587  1.00  0.00           C
ATOM   9560  C37 POPEr 302      94.956  63.060  38.987  1.00  0.00           C
ATOM   9563  C38 POPEr 302      95.606  62.230  40.107  1.00  0.00           C
ATOM   9566  C39 POPEr 302      95.236  62.770  41.497  1.00  0.00           C
ATOM   9569 0C31 POPEr 302      95.756  61.920  42.667  1.00  0.00           C
ATOM   9572 1C31 POPEr 302      95.066  60.550  42.757  1.00  0.00           C
ATOM   9575 2C31 POPEr 302      95.396  59.780  44.047  1.00  0.00           C
ATOM   9578 3C31 POPEr 302      94.246  59.750  45.077  1.00  0.00           C
ATOM   9581 4C31 POPEr 302      93.906  61.090  45.727  1.00  0.00           C
ATOM   9584 5C31 POPEr 302      92.776  60.940  46.757  1.00  0.00           C
ATOM   9587 6C31 POPEr 302      92.466  62.200  47.557  1.00  0.00           C
ATOM   9591  NH3 POPEs 303      76.016  31.980  71.867  1.00  0.00           N
ATOM   9595  C12 POPEs 303      74.806  31.080  71.957  1.00  0.00           C
ATOM   9598  C11 POPEs 303      73.656  31.630  72.827  1.00  0.00           C
ATOM   9601  P   POPEs 303      73.286  34.180  72.457  1.00  0.00           P
ATOM   9602  O13 POPEs 303      72.526  34.680  73.607  1.00  0.00           O
ATOM   9603  O14 POPEs 303      74.756  34.300  72.397  1.00  0.00           O
ATOM   9604  O11 POPEs 303      72.626  34.850  71.177  1.00  0.00           O
ATOM   9605  O12 POPEs 303      72.916  32.680  72.177  1.00  0.00           O
ATOM   9606  C1  POPEs 303      73.296  35.950  70.547  1.00  0.00           C
ATOM   9609  C2  POPEs 303      74.176  35.480  69.347  1.00  0.00           C
ATOM   9611  O21 POPEs 303      73.896  36.380  68.267  1.00  0.00           O
ATOM   9612  C21 POPEs 303      74.996  36.850  67.677  1.00  0.00           C
ATOM   9613  O22 POPEs 303      76.126  36.680  68.067  1.00  0.00           O
ATOM   9614  C22 POPEs 303      74.606  37.560  66.387  1.00  0.00           C
ATOM   9617  C3  POPEs 303      73.856  34.020  68.887  1.00  0.00           C
ATOM   9620  O31 POPEs 303      74.276  33.720  67.537  1.00  0.00           O
ATOM   9621  C31 POPEs 303      73.936  32.450  67.217  1.00  0.00           C
ATOM   9622  O32 POPEs 303      73.376  31.700  67.997  1.00  0.00           O
ATOM   9623  C32 POPEs 303      74.146  32.120  65.727  1.00  0.00           C
ATOM   9626  C23 POPEs 303      75.726  37.440  65.327  1.00  0.00           C
ATOM   9629  C24 POPEs 303      75.256  37.970  63.967  1.00  0.00           C
ATOM   9632  C25 POPEs 303      75.706  37.120  62.787  1.00  0.00           C
ATOM   9635  C26 POPEs 303      74.946  37.470  61.497  1.00  0.00           C
ATOM   9638  C27 POPEs 303      75.306  36.540  60.337  1.00  0.00           C
ATOM   9641  C28 POPEs 303      74.636  36.950  59.007  1.00  0.00           C
ATOM   9644  C29 POPEs 303      75.596  36.910  57.847  1.00  0.00           C
ATOM   9646 0C21 POPEs 303      75.486  37.560  56.677  1.00  0.00           C
ATOM   9648 1C21 POPEs 303      74.376  38.500  56.267  1.00  0.00           C
ATOM   9651 2C21 POPEs 303      74.896  39.460  55.187  1.00  0.00           C
ATOM   9654 3C21 POPEs 303      73.866  40.520  54.777  1.00  0.00           C
ATOM   9657 4C21 POPEs 303      74.236  41.190  53.437  1.00  0.00           C
ATOM   9660 5C21 POPEs 303      73.746  40.420  52.197  1.00  0.00           C
ATOM   9663 6C21 POPEs 303      72.226  40.530  51.947  1.00  0.00           C
ATOM   9666 7C21 POPEs 303      71.416  39.280  52.307  1.00  0.00           C
ATOM   9669 8C21 POPEs 303      69.926  39.450  52.007  1.00  0.00           C
ATOM   9673  C33 POPEs 303      75.126  32.990  64.887  1.00  0.00           C
ATOM   9676  C34 POPEs 303      75.166  32.500  63.427  1.00  0.00           C
ATOM   9679  C35 POPEs 303      76.336  33.020  62.567  1.00  0.00           C
ATOM   9682  C36 POPEs 303      76.196  32.590  61.087  1.00  0.00           C
ATOM   9685  C37 POPEs 303      77.436  32.890  60.227  1.00  0.00           C
ATOM   9688  C38 POPEs 303      77.306  32.380  58.777  1.00  0.00           C
ATOM   9691  C39 POPEs 303      76.356  33.210  57.907  1.00  0.00           C
ATOM   9694 0C31 POPEs 303      76.216  32.700  56.457  1.00  0.00           C
ATOM   9697 1C31 POPEs 303      75.186  33.520  55.657  1.00  0.00           C
ATOM   9700 2C31 POPEs 303      74.886  32.990  54.247  1.00  0.00           C
ATOM   9703 3C31 POPEs 303      76.056  33.050  53.267  1.00  0.00           C
ATOM   9706 4C31 POPEs 303      75.626  32.700  51.837  1.00  0.00           C
ATOM   9709 5C31 POPEs 303      76.776  32.700  50.827  1.00  0.00           C
ATOM   9712 6C31 POPEs 303      76.326  32.720  49.357  1.00  0.00           C
ATOM   9716  NH3 POPEt 304      46.286  66.770  36.507  1.00  0.00           N
ATOM   9720  C12 POPEt 304      47.146  66.090  37.527  1.00  0.00           C
ATOM   9723  C11 POPEt 304      46.916  64.580  37.417  1.00  0.00           C
ATOM   9726  P   POPEt 304      49.346  63.690  37.607  1.00  0.00           P
ATOM   9727  O13 POPEt 304      49.756  62.270  37.737  1.00  0.00           O
ATOM   9728  O14 POPEt 304      49.466  64.280  36.247  1.00  0.00           O
ATOM   9729  O11 POPEt 304      50.076  64.600  38.657  1.00  0.00           O
ATOM   9730  O12 POPEt 304      47.886  63.870  38.157  1.00  0.00           O
ATOM   9731  C1  POPEt 304      50.656  64.030  39.827  1.00  0.00           C
ATOM   9734  C2  POPEt 304      49.756  64.120  41.097  1.00  0.00           C
ATOM   9736  O21 POPEt 304      50.596  64.400  42.237  1.00  0.00           O
ATOM   9737  C21 POPEt 304      51.406  63.400  42.587  1.00  0.00           C
ATOM   9738  O22 POPEt 304      51.466  62.300  42.077  1.00  0.00           O
ATOM   9739  C22 POPEt 304      52.256  63.790  43.777  1.00  0.00           C
ATOM   9742  C3  POPEt 304      48.776  62.900  41.277  1.00  0.00           C
ATOM   9745  O31 POPEt 304      48.466  62.670  42.677  1.00  0.00           O
ATOM   9746  C31 POPEt 304      48.156  61.420  42.997  1.00  0.00           C
ATOM   9747  O32 POPEt 304      47.766  60.550  42.237  1.00  0.00           O
ATOM   9748  C32 POPEt 304      48.526  61.170  44.457  1.00  0.00           C
ATOM   9751  C23 POPEt 304      52.156  62.740  44.907  1.00  0.00           C
ATOM   9754  C24 POPEt 304      52.596  63.300  46.267  1.00  0.00           C
ATOM   9757  C25 POPEt 304      54.066  63.730  46.307  1.00  0.00           C
ATOM   9760  C26 POPEt 304      54.416  64.310  47.677  1.00  0.00           C
ATOM   9763  C27 POPEt 304      55.926  64.420  47.927  1.00  0.00           C
ATOM   9766  C28 POPEt 304      56.286  64.250  49.417  1.00  0.00           C
ATOM   9769  C29 POPEt 304      55.646  65.310  50.277  1.00  0.00           C
ATOM   9771 0C21 POPEt 304      56.106  65.730  51.467  1.00  0.00           C
ATOM   9773 1C21 POPEt 304      57.336  65.200  52.177  1.00  0.00           C
ATOM   9776 2C21 POPEt 304      58.606  66.020  51.867  1.00  0.00           C
ATOM   9779 3C21 POPEt 304      58.456  67.520  52.167  1.00  0.00           C
ATOM   9782 4C21 POPEt 304      59.796  68.260  52.117  1.00  0.00           C
ATOM   9785 5C21 POPEt 304      59.656  69.770  52.337  1.00  0.00           C
ATOM   9788 6C21 POPEt 304      60.976  70.510  52.077  1.00  0.00           C
ATOM   9791 7C21 POPEt 304      60.946  71.960  52.557  1.00  0.00           C
ATOM   9794 8C21 POPEt 304      62.126  72.790  52.047  1.00  0.00           C
ATOM   9798  C33 POPEt 304      47.506  60.290  45.217  1.00  0.00           C
ATOM   9801  C34 POPEt 304      48.136  59.810  46.537  1.00  0.00           C
ATOM   9804  C35 POPEt 304      47.166  59.130  47.507  1.00  0.00           C
ATOM   9807  C36 POPEt 304      47.886  58.770  48.817  1.00  0.00           C
ATOM   9810  C37 POPEt 304      47.006  58.060  49.847  1.00  0.00           C
ATOM   9813  C38 POPEt 304      47.756  57.830  51.167  1.00  0.00           C
ATOM   9816  C39 POPEt 304      46.936  57.050  52.207  1.00  0.00           C
ATOM   9819 0C31 POPEt 304      46.616  55.610  51.757  1.00  0.00           C
ATOM   9822 1C31 POPEt 304      46.256  54.670  52.907  1.00  0.00           C
ATOM   9825 2C31 POPEt 304      44.996  55.070  53.687  1.00  0.00           C
ATOM   9828 3C31 POPEt 304      44.816  54.250  54.977  1.00  0.00           C
ATOM   9831 4C31 POPEt 304      44.406  52.790  54.727  1.00  0.00           C
ATOM   9834 5C31 POPEt 304      44.456  51.950  56.017  1.00  0.00           C
ATOM   9837 6C31 POPEt 304      44.026  50.500  55.817  1.00  0.00           C
ATOM   9841  NH3 POPEu 305      15.406  75.000  29.857  1.00  0.00           N
ATOM   9845  C12 POPEu 305      16.806  75.560  29.867  1.00  0.00           C
ATOM   9848  C11 POPEu 305      16.866  76.900  30.627  1.00  0.00           C
ATOM   9851  P   POPEu 305      19.456  76.980  31.127  1.00  0.00           P
ATOM   9852  O13 POPEu 305      20.126  76.000  30.257  1.00  0.00           O
ATOM   9853  O14 POPEu 305      20.296  78.100  31.627  1.00  0.00           O
ATOM   9854  O11 POPEu 305      18.886  76.180  32.357  1.00  0.00           O
ATOM   9855  O12 POPEu 305      18.136  77.520  30.447  1.00  0.00           O
ATOM   9856  C1  POPEu 305      19.766  75.420  33.187  1.00  0.00           C
ATOM   9859  C2  POPEu 305      18.936  74.360  33.937  1.00  0.00           C
ATOM   9861  O21 POPEu 305      19.776  73.780  34.947  1.00  0.00           O
ATOM   9862  C21 POPEu 305      19.166  73.440  36.077  1.00  0.00           C
ATOM   9863  O22 POPEu 305      18.046  73.790  36.427  1.00  0.00           O
ATOM   9864  C22 POPEu 305      20.136  72.620  36.907  1.00  0.00           C
ATOM   9867  C3  POPEu 305      18.446  73.270  32.967  1.00  0.00           C
ATOM   9870  O31 POPEu 305      17.486  72.440  33.627  1.00  0.00           O
ATOM   9871  C31 POPEu 305      16.216  72.640  33.337  1.00  0.00           C
ATOM   9872  O32 POPEu 305      15.776  73.460  32.537  1.00  0.00           O
ATOM   9873  C32 POPEu 305      15.346  71.720  34.167  1.00  0.00           C
ATOM   9876  C23 POPEu 305      19.516  72.180  38.247  1.00  0.00           C
ATOM   9879  C24 POPEu 305      20.586  71.640  39.207  1.00  0.00           C
ATOM   9882  C25 POPEu 305      20.006  71.230  40.567  1.00  0.00           C
ATOM   9885  C26 POPEu 305      20.996  71.360  41.727  1.00  0.00           C
ATOM   9888  C27 POPEu 305      20.526  70.520  42.917  1.00  0.00           C
ATOM   9891  C28 POPEu 305      21.176  70.900  44.257  1.00  0.00           C
ATOM   9894  C29 POPEu 305      20.496  70.130  45.357  1.00  0.00           C
ATOM   9896 0C21 POPEu 305      19.856  70.640  46.427  1.00  0.00           C
ATOM   9898 1C21 POPEu 305      19.786  72.090  46.807  1.00  0.00           C
ATOM   9901 2C21 POPEu 305      19.876  72.300  48.337  1.00  0.00           C
ATOM   9904 3C21 POPEu 305      21.136  71.700  48.987  1.00  0.00           C
ATOM   9907 4C21 POPEu 305      21.166  71.910  50.507  1.00  0.00           C
ATOM   9910 5C21 POPEu 305      22.236  71.050  51.187  1.00  0.00           C
ATOM   9913 6C21 POPEu 305      22.266  71.240  52.717  1.00  0.00           C
ATOM   9916 7C21 POPEu 305      23.326  70.350  53.387  1.00  0.00           C
ATOM   9919 8C21 POPEu 305      23.566  70.680  54.857  1.00  0.00           C
ATOM   9923  C33 POPEu 305      15.746  70.230  34.047  1.00  0.00           C
ATOM   9926  C34 POPEu 305      16.886  69.750  34.987  1.00  0.00           C
ATOM   9929  C35 POPEu 305      16.616  69.840  36.497  1.00  0.00           C
ATOM   9932  C36 POPEu 305      15.436  68.990  37.007  1.00  0.00           C
ATOM   9935  C37 POPEu 305      15.406  68.820  38.547  1.00  0.00           C
ATOM   9938  C38 POPEu 305      14.986  67.450  39.127  1.00  0.00           C
ATOM   9941  C39 POPEu 305      14.556  67.480  40.607  1.00  0.00           C
ATOM   9944 0C31 POPEu 305      15.666  67.890  41.567  1.00  0.00           C
ATOM   9947 1C31 POPEu 305      15.376  69.190  42.337  1.00  0.00           C
ATOM   9950 2C31 POPEu 305      16.526  69.490  43.307  1.00  0.00           C
ATOM   9953 3C31 POPEu 305      16.456  70.830  44.037  1.00  0.00           C
ATOM   9956 4C31 POPEu 305      15.316  70.940  45.067  1.00  0.00           C
ATOM   9959 5C31 POPEu 305      15.576  72.110  46.027  1.00  0.00           C
ATOM   9962 6C31 POPEu 305      14.366  72.550  46.847  1.00  0.00           C
ATOM   9966  NH3 POPEv 306      95.206  28.900  69.077  1.00  0.00           N
ATOM   9970  C12 POPEv 306      96.016  27.910  69.857  1.00  0.00           C
ATOM   9973  C11 POPEv 306      95.546  26.470  69.697  1.00  0.00           C
ATOM   9976  P   POPEv 306      96.476  24.090  70.017  1.00  0.00           P
ATOM   9977  O13 POPEv 306      96.616  23.400  71.307  1.00  0.00           O
ATOM   9978  O14 POPEv 306      95.316  23.720  69.197  1.00  0.00           O
ATOM   9979  O11 POPEv 306      97.796  23.840  69.157  1.00  0.00           O
ATOM   9980  O12 POPEv 306      96.586  25.660  70.247  1.00  0.00           O
ATOM   9981  C1  POPEv 306      98.096  24.660  68.007  1.00  0.00           C
ATOM   9984  C2  POPEv 306      98.396  23.770  66.757  1.00  0.00           C
ATOM   9986  O21 POPEv 306      98.786  24.440  65.557  1.00  0.00           O
ATOM   9987  C21 POPEv 306      99.526  25.510  65.467  1.00  0.00           C
ATOM   9988  O22 POPEv 306      99.996  26.180  66.367  1.00  0.00           O
ATOM   9989  C22 POPEv 306      99.706  25.830  63.977  1.00  0.00           C
ATOM   9992  C3  POPEv 306      97.146  22.930  66.377  1.00  0.00           C
ATOM   9995  O31 POPEv 306      97.456  21.560  66.017  1.00  0.00           O
ATOM   9996  C31 POPEv 306      97.236  21.050  64.777  1.00  0.00           C
ATOM   9997  O32 POPEv 306      97.006  19.870  64.607  1.00  0.00           O
ATOM   9998  C32 POPEv 306      97.436  22.030  63.627  1.00  0.00           C
ATOM  10001  C23 POPEv 306      98.346  25.830  63.267  1.00  0.00           C
ATOM  10004  C24 POPEv 306      98.346  26.190  61.777  1.00  0.00           C
ATOM  10007  C25 POPEv 306      96.896  26.400  61.327  1.00  0.00           C
ATOM  10010  C26 POPEv 306      96.606  26.040  59.867  1.00  0.00           C
ATOM  10013  C27 POPEv 306      97.206  26.990  58.817  1.00  0.00           C
ATOM  10016  C28 POPEv 306      98.596  26.580  58.287  1.00  0.00           C
ATOM  10019  C29 POPEv 306      98.546  25.300  57.487  1.00  0.00           C
ATOM  10021 0C21 POPEv 306      98.536  25.180  56.147  1.00  0.00           C
ATOM  10023 1C21 POPEv 306      98.546  26.290  55.117  1.00  0.00           C
ATOM  10026 2C21 POPEv 306      97.276  26.290  54.227  1.00  0.00           C
ATOM  10029 3C21 POPEv 306      97.266  25.170  53.177  1.00  0.00           C
ATOM  10032 4C21 POPEv 306      95.956  25.120  52.377  1.00  0.00           C
ATOM  10035 5C21 POPEv 306      95.916  23.970  51.367  1.00  0.00           C
ATOM  10038 6C21 POPEv 306      94.566  23.880  50.637  1.00  0.00           C
ATOM  10041 7C21 POPEv 306      94.526  22.730  49.617  1.00  0.00           C
ATOM  10044 8C21 POPEv 306      93.196  22.650  48.877  1.00  0.00           C
ATOM  10048  C33 POPEv 306      96.936  21.420  62.297  1.00  0.00           C
ATOM  10051  C34 POPEv 306      97.006  22.410  61.137  1.00  0.00           C
ATOM  10054  C35 POPEv 306      97.106  21.670  59.787  1.00  0.00           C
ATOM  10057  C36 POPEv 306      96.256  22.260  58.657  1.00  0.00           C
ATOM  10060  C37 POPEv 306      96.456  21.490  57.347  1.00  0.00           C
ATOM  10063  C38 POPEv 306      95.916  22.240  56.127  1.00  0.00           C
ATOM  10066  C39 POPEv 306      96.526  21.780  54.787  1.00  0.00           C
ATOM  10069 0C31 POPEv 306      96.346  20.290  54.497  1.00  0.00           C
ATOM  10072 1C31 POPEv 306      96.926  19.890  53.137  1.00  0.00           C
ATOM  10075 2C31 POPEv 306      96.806  18.380  52.877  1.00  0.00           C
ATOM  10078 3C31 POPEv 306      97.626  17.920  51.657  1.00  0.00           C
ATOM  10081 4C31 POPEv 306      97.776  16.400  51.597  1.00  0.00           C
ATOM  10084 5C31 POPEv 306      98.676  15.940  50.437  1.00  0.00           C
ATOM  10087 6C31 POPEv 306      98.766  14.420  50.327  1.00  0.00           C
ATOM  10091  NH3 POPEw 307      11.646  46.500  72.147  1.00  0.00           N
ATOM  10095  C12 POPEw 307      12.766  46.210  71.167  1.00  0.00           C
ATOM  10098  C11 POPEw 307      14.096  45.760  71.827  1.00  0.00           C
ATOM  10101  P   POPEw 307      14.556  47.980  73.157  1.00  0.00           P
ATOM  10102  O13 POPEw 307      13.356  48.480  73.847  1.00  0.00           O
ATOM  10103  O14 POPEw 307      15.846  48.290  73.797  1.00  0.00           O
ATOM  10104  O11 POPEw 307      14.556  48.480  71.667  1.00  0.00           O
ATOM  10105  O12 POPEw 307      14.396  46.410  73.057  1.00  0.00           O
ATOM  10106  C1  POPEw 307      15.746  48.630  70.907  1.00  0.00           C
ATOM  10109  C2  POPEw 307      16.116  50.130  70.757  1.00  0.00           C
ATOM  10111  O21 POPEw 307      16.816  50.320  69.507  1.00  0.00           O
ATOM  10112  C21 POPEw 307      15.986  50.530  68.487  1.00  0.00           C
ATOM  10113  O22 POPEw 307      14.796  50.760  68.567  1.00  0.00           O
ATOM  10114  C22 POPEw 307      16.746  50.450  67.167  1.00  0.00           C
ATOM  10117  C3  POPEw 307      16.976  50.620  71.967  1.00  0.00           C
ATOM  10120  O31 POPEw 307      17.866  51.690  71.617  1.00  0.00           O
ATOM  10121  C31 POPEw 307      19.186  51.510  71.357  1.00  0.00           C
ATOM  10122  O32 POPEw 307      19.956  52.450  71.357  1.00  0.00           O
ATOM  10123  C32 POPEw 307      19.636  50.060  71.157  1.00  0.00           C
ATOM  10126  C23 POPEw 307      15.926  51.050  66.007  1.00  0.00           C
ATOM  10129  C24 POPEw 307      16.486  50.700  64.627  1.00  0.00           C
ATOM  10132  C25 POPEw 307      15.896  49.410  64.027  1.00  0.00           C
ATOM  10135  C26 POPEw 307      16.316  49.230  62.557  1.00  0.00           C
ATOM  10138  C27 POPEw 307      15.736  47.990  61.867  1.00  0.00           C
ATOM  10141  C28 POPEw 307      15.896  47.980  60.337  1.00  0.00           C
ATOM  10144  C29 POPEw 307      17.346  48.080  59.897  1.00  0.00           C
ATOM  10146 0C21 POPEw 307      17.956  47.370  58.927  1.00  0.00           C
ATOM  10148 1C21 POPEw 307      17.366  46.330  58.017  1.00  0.00           C
ATOM  10151 2C21 POPEw 307      17.546  46.720  56.527  1.00  0.00           C
ATOM  10154 3C21 POPEw 307      17.336  45.540  55.567  1.00  0.00           C
ATOM  10157 4C21 POPEw 307      16.126  45.690  54.637  1.00  0.00           C
ATOM  10160 5C21 POPEw 307      16.036  44.550  53.607  1.00  0.00           C
ATOM  10163 6C21 POPEw 307      14.866  44.700  52.627  1.00  0.00           C
ATOM  10166 7C21 POPEw 307      14.796  43.570  51.587  1.00  0.00           C
ATOM  10169 8C21 POPEw 307      13.616  43.700  50.627  1.00  0.00           C
ATOM  10173  C33 POPEw 307      20.716  49.900  70.057  1.00  0.00           C
ATOM  10176  C34 POPEw 307      20.116  49.990  68.647  1.00  0.00           C
ATOM  10179  C35 POPEw 307      20.866  49.150  67.607  1.00  0.00           C
ATOM  10182  C36 POPEw 307      20.106  49.080  66.267  1.00  0.00           C
ATOM  10185  C37 POPEw 307      20.336  47.790  65.477  1.00  0.00           C
ATOM  10188  C38 POPEw 307      19.166  47.500  64.527  1.00  0.00           C
ATOM  10191  C39 POPEw 307      19.236  46.140  63.817  1.00  0.00           C
ATOM  10194 0C31 POPEw 307      20.336  46.060  62.757  1.00  0.00           C
ATOM  10197 1C31 POPEw 307      20.206  44.810  61.867  1.00  0.00           C
ATOM  10200 2C31 POPEw 307      21.146  44.850  60.667  1.00  0.00           C
ATOM  10203 3C31 POPEw 307      21.246  43.520  59.897  1.00  0.00           C
ATOM  10206 4C31 POPEw 307      19.906  43.000  59.357  1.00  0.00           C
ATOM  10209 5C31 POPEw 307      20.086  41.740  58.487  1.00  0.00           C
ATOM  10212 6C31 POPEw 307      18.766  41.200  57.927  1.00  0.00           C
ATOM  10216  NH3 POPEx 308     132.836  88.110  69.627  1.00  0.00           N
ATOM  10220  C12 POPEx 308     131.886  88.840  68.697  1.00  0.00           C
ATOM  10223  C11 POPEx 308     131.336  90.160  69.287  1.00  0.00           C
ATOM  10226  P   POPEx 308     129.216  91.640  68.647  1.00  0.00           P
ATOM  10227  O13 POPEx 308     128.896  91.530  70.087  1.00  0.00           O
ATOM  10228  O14 POPEx 308     129.346  93.030  68.117  1.00  0.00           O
ATOM  10229  O11 POPEx 308     128.106  90.870  67.827  1.00  0.00           O
ATOM  10230  O12 POPEx 308     130.536  90.840  68.307  1.00  0.00           O
ATOM  10231  C1  POPEx 308     126.966  91.540  67.287  1.00  0.00           C
ATOM  10234  C2  POPEx 308     126.796  91.310  65.757  1.00  0.00           C
ATOM  10236  O21 POPEx 308     126.446  89.950  65.467  1.00  0.00           O
ATOM  10237  C21 POPEx 308     127.396  89.050  65.287  1.00  0.00           C
ATOM  10238  O22 POPEx 308     128.586  89.160  65.507  1.00  0.00           O
ATOM  10239  C22 POPEx 308     126.746  87.810  64.667  1.00  0.00           C
ATOM  10242  C3  POPEx 308     127.956  91.880  64.877  1.00  0.00           C
ATOM  10245  O31 POPEx 308     127.806  91.520  63.477  1.00  0.00           O
ATOM  10246  C31 POPEx 308     127.016  92.330  62.787  1.00  0.00           C
ATOM  10247  O32 POPEx 308     126.436  93.310  63.237  1.00  0.00           O
ATOM  10248  C32 POPEx 308     126.886  91.850  61.327  1.00  0.00           C
ATOM  10251  C23 POPEx 308     126.096  88.130  63.307  1.00  0.00           C
ATOM  10254  C24 POPEx 308     125.196  87.000  62.787  1.00  0.00           C
ATOM  10257  C25 POPEx 308     124.206  87.530  61.737  1.00  0.00           C
ATOM  10260  C26 POPEx 308     123.596  86.490  60.787  1.00  0.00           C
ATOM  10263  C27 POPEx 308     122.996  87.190  59.557  1.00  0.00           C
ATOM  10266  C28 POPEx 308     122.066  86.310  58.717  1.00  0.00           C
ATOM  10269  C29 POPEx 308     122.796  85.410  57.747  1.00  0.00           C
ATOM  10271 0C21 POPEx 308     122.786  85.530  56.407  1.00  0.00           C
ATOM  10273 1C21 POPEx 308     122.076  86.620  55.647  1.00  0.00           C
ATOM  10276 2C21 POPEx 308     122.516  86.720  54.177  1.00  0.00           C
ATOM  10279 3C21 POPEx 308     124.026  86.980  53.997  1.00  0.00           C
ATOM  10282 4C21 POPEx 308     124.396  87.270  52.537  1.00  0.00           C
ATOM  10285 5C21 POPEx 308     125.906  87.370  52.297  1.00  0.00           C
ATOM  10288 6C21 POPEx 308     126.576  86.040  51.907  1.00  0.00           C
ATOM  10291 7C21 POPEx 308     126.316  85.660  50.447  1.00  0.00           C
ATOM  10294 8C21 POPEx 308     127.026  84.380  50.007  1.00  0.00           C
ATOM  10298  C33 POPEx 308     125.436  91.480  60.927  1.00  0.00           C
ATOM  10301  C34 POPEx 308     125.136  91.660  59.427  1.00  0.00           C
ATOM  10304  C35 POPEx 308     124.756  90.410  58.627  1.00  0.00           C
ATOM  10307  C36 POPEx 308     125.896  89.400  58.517  1.00  0.00           C
ATOM  10310  C37 POPEx 308     125.836  88.590  57.217  1.00  0.00           C
ATOM  10313  C38 POPEx 308     127.026  87.630  57.077  1.00  0.00           C
ATOM  10316  C39 POPEx 308     126.986  86.440  58.057  1.00  0.00           C
ATOM  10319 0C31 POPEx 308     126.616  85.120  57.377  1.00  0.00           C
ATOM  10322 1C31 POPEx 308     126.926  83.890  58.237  1.00  0.00           C
ATOM  10325 2C31 POPEx 308     126.596  82.580  57.517  1.00  0.00           C
ATOM  10328 3C31 POPEx 308     127.206  81.340  58.187  1.00  0.00           C
ATOM  10331 4C31 POPEx 308     126.516  80.930  59.497  1.00  0.00           C
ATOM  10334 5C31 POPEx 308     127.186  79.710  60.147  1.00  0.00           C
ATOM  10337 6C31 POPEx 308     126.466  79.240  61.417  1.00  0.00           C
ATOM  10341  NH3 POPEy 309      13.876  85.810  71.387  1.00  0.00           N
ATOM  10345  C12 POPEy 309      12.746  84.840  71.117  1.00  0.00           C
ATOM  10348  C11 POPEy 309      13.186  83.360  71.177  1.00  0.00           C
ATOM  10351  P   POPEy 309      11.646  81.230  71.357  1.00  0.00           P
ATOM  10352  O13 POPEy 309      12.816  80.370  71.657  1.00  0.00           O
ATOM  10353  O14 POPEy 309      10.716  81.620  72.437  1.00  0.00           O
ATOM  10354  O11 POPEy 309      10.736  80.570  70.217  1.00  0.00           O
ATOM  10355  O12 POPEy 309      12.166  82.520  70.637  1.00  0.00           O
ATOM  10356  C1  POPEy 309      11.446  79.600  69.427  1.00  0.00           C
ATOM  10359  C2  POPEy 309      10.776  79.310  68.057  1.00  0.00           C
ATOM  10361  O21 POPEy 309      11.716  78.580  67.237  1.00  0.00           O
ATOM  10362  C21 POPEy 309      12.166  77.450  67.737  1.00  0.00           C
ATOM  10363  O22 POPEy 309      11.666  76.790  68.627  1.00  0.00           O
ATOM  10364  C22 POPEy 309      13.556  77.130  67.177  1.00  0.00           C
ATOM  10367  C3  POPEy 309      10.326  80.620  67.307  1.00  0.00           C
ATOM  10370  O31 POPEy 309      11.166  81.010  66.197  1.00  0.00           O
ATOM  10371  C31 POPEy 309      12.336  81.580  66.497  1.00  0.00           C
ATOM  10372  O32 POPEy 309      12.776  81.780  67.607  1.00  0.00           O
ATOM  10373  C32 POPEy 309      13.116  81.830  65.207  1.00  0.00           C
ATOM  10376  C23 POPEy 309      13.886  77.830  65.837  1.00  0.00           C
ATOM  10379  C24 POPEy 309      12.836  77.540  64.757  1.00  0.00           C
ATOM  10382  C25 POPEy 309      13.426  77.470  63.347  1.00  0.00           C
ATOM  10385  C26 POPEy 309      13.866  78.850  62.857  1.00  0.00           C
ATOM  10388  C27 POPEy 309      14.336  78.860  61.407  1.00  0.00           C
ATOM  10391  C28 POPEy 309      15.676  78.130  61.227  1.00  0.00           C
ATOM  10394  C29 POPEy 309      16.126  78.230  59.797  1.00  0.00           C
ATOM  10396 0C21 POPEy 309      17.396  78.390  59.367  1.00  0.00           C
ATOM  10398 1C21 POPEy 309      18.636  78.460  60.217  1.00  0.00           C
ATOM  10401 2C21 POPEy 309      19.716  77.480  59.737  1.00  0.00           C
ATOM  10404 3C21 POPEy 309      19.516  76.020  60.147  1.00  0.00           C
ATOM  10407 4C21 POPEy 309      20.676  75.150  59.627  1.00  0.00           C
ATOM  10410 5C21 POPEy 309      20.676  73.720  60.177  1.00  0.00           C
ATOM  10413 6C21 POPEy 309      21.686  72.840  59.437  1.00  0.00           C
ATOM  10416 7C21 POPEy 309      21.976  71.520  60.157  1.00  0.00           C
ATOM  10419 8C21 POPEy 309      22.816  70.550  59.317  1.00  0.00           C
ATOM  10423  C33 POPEy 309      12.326  82.550  64.087  1.00  0.00           C
ATOM  10426  C34 POPEy 309      13.076  82.570  62.747  1.00  0.00           C
ATOM  10429  C35 POPEy 309      12.176  82.970  61.567  1.00  0.00           C
ATOM  10432  C36 POPEy 309      12.756  82.590  60.197  1.00  0.00           C
ATOM  10435  C37 POPEy 309      11.706  82.670  59.067  1.00  0.00           C
ATOM  10438  C38 POPEy 309      12.296  82.330  57.697  1.00  0.00           C
ATOM  10441  C39 POPEy 309      11.286  82.500  56.557  1.00  0.00           C
ATOM  10444 0C31 POPEy 309      11.956  82.570  55.177  1.00  0.00           C
ATOM  10447 1C31 POPEy 309      11.196  83.470  54.197  1.00  0.00           C
ATOM  10450 2C31 POPEy 309      11.936  83.650  52.867  1.00  0.00           C
ATOM  10453 3C31 POPEy 309      13.066  84.690  52.947  1.00  0.00           C
ATOM  10456 4C31 POPEy 309      13.916  84.730  51.667  1.00  0.00           C
ATOM  10459 5C31 POPEy 309      15.056  85.750  51.757  1.00  0.00           C
ATOM  10462 6C31 POPEy 309      15.956  85.740  50.517  1.00  0.00           C
ATOM  10466  NH3 POPEz 310     116.486  48.030  70.697  1.00  0.00           N
ATOM  10470  C12 POPEz 310     117.596  49.050  70.587  1.00  0.00           C
ATOM  10473  C11 POPEz 310     117.166  50.490  70.967  1.00  0.00           C
ATOM  10476  P   POPEz 310     115.246  50.700  69.227  1.00  0.00           P
ATOM  10477  O13 POPEz 310     116.376  50.720  68.277  1.00  0.00           O
ATOM  10478  O14 POPEz 310     114.466  49.450  69.217  1.00  0.00           O
ATOM  10479  O11 POPEz 310     114.336  51.980  69.077  1.00  0.00           O
ATOM  10480  O12 POPEz 310     115.816  50.840  70.677  1.00  0.00           O
ATOM  10481  C1  POPEz 310     114.976  53.270  68.977  1.00  0.00           C
ATOM  10484  C2  POPEz 310     115.056  53.670  67.497  1.00  0.00           C
ATOM  10486  O21 POPEz 310     115.716  54.960  67.397  1.00  0.00           O
ATOM  10487  C21 POPEz 310     116.286  55.170  66.197  1.00  0.00           C
ATOM  10488  O22 POPEz 310     116.326  54.390  65.267  1.00  0.00           O
ATOM  10489  C22 POPEz 310     116.766  56.620  66.137  1.00  0.00           C
ATOM  10492  C3  POPEz 310     113.596  53.680  66.937  1.00  0.00           C
ATOM  10495  O31 POPEz 310     113.476  54.150  65.587  1.00  0.00           O
ATOM  10496  C31 POPEz 310     113.326  55.450  65.447  1.00  0.00           C
ATOM  10497  O32 POPEz 310     113.286  56.280  66.357  1.00  0.00           O
ATOM  10498  C32 POPEz 310     113.366  55.780  63.957  1.00  0.00           C
ATOM  10501  C23 POPEz 310     117.336  56.990  64.747  1.00  0.00           C
ATOM  10504  C24 POPEz 310     118.086  58.320  64.767  1.00  0.00           C
ATOM  10507  C25 POPEz 310     117.516  59.410  63.847  1.00  0.00           C
ATOM  10510  C26 POPEz 310     117.866  59.170  62.367  1.00  0.00           C
ATOM  10513  C27 POPEz 310     117.126  60.120  61.407  1.00  0.00           C
ATOM  10516  C28 POPEz 310     117.626  60.040  59.947  1.00  0.00           C
ATOM  10519  C29 POPEz 310     119.056  60.520  59.837  1.00  0.00           C
ATOM  10521 0C21 POPEz 310     120.006  60.110  58.977  1.00  0.00           C
ATOM  10523 1C21 POPEz 310     119.866  59.100  57.857  1.00  0.00           C
ATOM  10526 2C21 POPEz 310     119.876  59.770  56.467  1.00  0.00           C
ATOM  10529 3C21 POPEz 310     121.156  60.550  56.127  1.00  0.00           C
ATOM  10532 4C21 POPEz 310     121.026  61.340  54.817  1.00  0.00           C
ATOM  10535 5C21 POPEz 310     121.186  60.470  53.557  1.00  0.00           C
ATOM  10538 6C21 POPEz 310     120.876  61.200  52.237  1.00  0.00           C
ATOM  10541 7C21 POPEz 310     119.586  60.710  51.577  1.00  0.00           C
ATOM  10544 8C21 POPEz 310     119.296  61.340  50.217  1.00  0.00           C
ATOM  10548  C33 POPEz 310     113.116  57.280  63.767  1.00  0.00           C
ATOM  10551  C34 POPEz 310     113.566  57.820  62.397  1.00  0.00           C
ATOM  10554  C35 POPEz 310     113.036  59.250  62.167  1.00  0.00           C
ATOM  10557  C36 POPEz 310     113.336  60.210  63.327  1.00  0.00           C
ATOM  10560  C37 POPEz 310     112.696  61.590  63.187  1.00  0.00           C
ATOM  10563  C38 POPEz 310     112.966  62.480  64.417  1.00  0.00           C
ATOM  10566  C39 POPEz 310     111.686  62.920  65.157  1.00  0.00           C
ATOM  10569 0C31 POPEz 310     111.096  61.870  66.117  1.00  0.00           C
ATOM  10572 1C31 POPEz 310     109.756  62.290  66.737  1.00  0.00           C
ATOM  10575 2C31 POPEz 310     108.526  61.900  65.897  1.00  0.00           C
ATOM  10578 3C31 POPEz 310     107.556  60.970  66.637  1.00  0.00           C
ATOM  10581 4C31 POPEz 310     106.716  61.670  67.717  1.00  0.00           C
ATOM  10584 5C31 POPEz 310     105.916  60.670  68.567  1.00  0.00           C
ATOM  10587 6C31 POPEz 310     105.046  61.350  69.627  1.00  0.00           C
ATOM  10591  NH3 POPE0 311      35.116 125.592  29.547  1.00  0.00           N
ATOM  10595  C12 POPE0 311      35.816 125.212  30.827  1.00  0.00           C
ATOM  10598  C11 POPE0 311      37.266 124.752  30.587  1.00  0.00           C
ATOM  10601  P   POPE0 311      39.146 124.062  32.297  1.00  0.00           P
ATOM  10602  O13 POPE0 311      39.596 123.152  31.207  1.00  0.00           O
ATOM  10603  O14 POPE0 311      40.146 124.862  33.047  1.00  0.00           O
ATOM  10604  O11 POPE0 311      38.316 123.252  33.377  1.00  0.00           O
ATOM  10605  O12 POPE0 311      38.026 125.032  31.767  1.00  0.00           O
ATOM  10606  C1  POPE0 311      37.926 123.942  34.587  1.00  0.00           C
ATOM  10609  C2  POPE0 311      38.946 123.702  35.737  1.00  0.00           C
ATOM  10611  O21 POPE0 311      38.436 122.732  36.677  1.00  0.00           O
ATOM  10612  C21 POPE0 311      37.646 123.092  37.657  1.00  0.00           C
ATOM  10613  O22 POPE0 311      37.166 124.202  37.837  1.00  0.00           O
ATOM  10614  C22 POPE0 311      37.266 121.822  38.437  1.00  0.00           C
ATOM  10617  C3  POPE0 311      39.456 125.012  36.397  1.00  0.00           C
ATOM  10620  O31 POPE0 311      40.246 124.712  37.577  1.00  0.00           O
ATOM  10621  C31 POPE0 311      41.516 125.062  37.557  1.00  0.00           C
ATOM  10622  O32 POPE0 311      42.066 125.702  36.667  1.00  0.00           O
ATOM  10623  C32 POPE0 311      42.216 124.532  38.807  1.00  0.00           C
ATOM  10626  C23 POPE0 311      37.486 121.832  39.977  1.00  0.00           C
ATOM  10629  C24 POPE0 311      36.396 120.992  40.657  1.00  0.00           C
ATOM  10632  C25 POPE0 311      36.646 120.562  42.117  1.00  0.00           C
ATOM  10635  C26 POPE0 311      36.696 121.692  43.157  1.00  0.00           C
ATOM  10638  C27 POPE0 311      36.706 121.142  44.597  1.00  0.00           C
ATOM  10641  C28 POPE0 311      36.776 122.202  45.707  1.00  0.00           C
ATOM  10644  C29 POPE0 311      35.496 122.992  45.857  1.00  0.00           C
ATOM  10646 0C21 POPE0 311      34.946 123.452  46.997  1.00  0.00           C
ATOM  10648 1C21 POPE0 311      35.486 123.342  48.407  1.00  0.00           C
ATOM  10651 2C21 POPE0 311      34.466 122.822  49.437  1.00  0.00           C
ATOM  10654 3C21 POPE0 311      34.346 121.292  49.487  1.00  0.00           C
ATOM  10657 4C21 POPE0 311      33.356 120.822  50.557  1.00  0.00           C
ATOM  10660 5C21 POPE0 311      33.566 119.382  51.037  1.00  0.00           C
ATOM  10663 6C21 POPE0 311      32.376 118.812  51.817  1.00  0.00           C
ATOM  10666 7C21 POPE0 311      32.626 117.382  52.307  1.00  0.00           C
ATOM  10669 8C21 POPE0 311      31.366 116.522  52.417  1.00  0.00           C
ATOM  10673  C33 POPE0 311      41.376 124.552  40.107  1.00  0.00           C
ATOM  10676  C34 POPE0 311      42.136 123.922  41.277  1.00  0.00           C
ATOM  10679  C35 POPE0 311      41.316 123.822  42.567  1.00  0.00           C
ATOM  10682  C36 POPE0 311      42.156 123.302  43.747  1.00  0.00           C
ATOM  10685  C37 POPE0 311      41.376 123.372  45.057  1.00  0.00           C
ATOM  10688  C38 POPE0 311      42.216 123.052  46.297  1.00  0.00           C
ATOM  10691  C39 POPE0 311      41.356 123.152  47.567  1.00  0.00           C
ATOM  10694 0C31 POPE0 311      41.966 122.452  48.787  1.00  0.00           C
ATOM  10697 1C31 POPE0 311      40.886 122.152  49.847  1.00  0.00           C
ATOM  10700 2C31 POPE0 311      41.426 121.422  51.087  1.00  0.00           C
ATOM  10703 3C31 POPE0 311      42.246 122.312  52.027  1.00  0.00           C
ATOM  10706 4C31 POPE0 311      41.416 123.402  52.707  1.00  0.00           C
ATOM  10709 5C31 POPE0 311      42.236 124.272  53.667  1.00  0.00           C
ATOM  10712 6C31 POPE0 311      41.406 125.362  54.347  1.00  0.00           C
ATOM  10716  NH3 POPE1 312     106.496  40.920  25.747  1.00  0.00           N
ATOM  10720  C12 POPE1 312     107.956  40.590  25.837  1.00  0.00           C
ATOM  10723  C11 POPE1 312     108.256  39.090  25.717  1.00  0.00           C
ATOM  10726  P   POPE1 312     110.626  38.950  24.647  1.00  0.00           P
ATOM  10727  O13 POPE1 312     111.326  37.660  24.527  1.00  0.00           O
ATOM  10728  O14 POPE1 312     109.996  39.530  23.437  1.00  0.00           O
ATOM  10729  O11 POPE1 312     111.746  39.940  25.127  1.00  0.00           O
ATOM  10730  O12 POPE1 312     109.656  38.910  25.897  1.00  0.00           O
ATOM  10731  C1  POPE1 312     111.546  41.020  26.037  1.00  0.00           C
ATOM  10734  C2  POPE1 312     112.226  40.790  27.417  1.00  0.00           C
ATOM  10736  O21 POPE1 312     111.246  41.040  28.437  1.00  0.00           O
ATOM  10737  C21 POPE1 312     110.886  39.990  29.157  1.00  0.00           C
ATOM  10738  O22 POPE1 312     111.186  38.830  28.937  1.00  0.00           O
ATOM  10739  C22 POPE1 312     109.976  40.440  30.307  1.00  0.00           C
ATOM  10742  C3  POPE1 312     113.446  41.710  27.677  1.00  0.00           C
ATOM  10745  O31 POPE1 312     114.026  41.420  28.977  1.00  0.00           O
ATOM  10746  C31 POPE1 312     114.686  42.430  29.537  1.00  0.00           C
ATOM  10747  O32 POPE1 312     114.796  43.540  29.067  1.00  0.00           O
ATOM  10748  C32 POPE1 312     115.256  41.980  30.887  1.00  0.00           C
ATOM  10751  C23 POPE1 312     110.246  39.610  31.577  1.00  0.00           C
ATOM  10754  C24 POPE1 312     111.516  40.020  32.337  1.00  0.00           C
ATOM  10757  C25 POPE1 312     111.336  41.300  33.157  1.00  0.00           C
ATOM  10760  C26 POPE1 312     111.946  41.190  34.557  1.00  0.00           C
ATOM  10763  C27 POPE1 312     111.676  42.430  35.417  1.00  0.00           C
ATOM  10766  C28 POPE1 312     112.206  42.300  36.857  1.00  0.00           C
ATOM  10769  C29 POPE1 312     111.386  41.300  37.627  1.00  0.00           C
ATOM  10771 0C21 POPE1 312     111.116  41.330  38.937  1.00  0.00           C
ATOM  10773 1C21 POPE1 312     111.596  42.370  39.917  1.00  0.00           C
ATOM  10776 2C21 POPE1 312     111.426  41.930  41.377  1.00  0.00           C
ATOM  10779 3C21 POPE1 312     109.966  41.730  41.797  1.00  0.00           C
ATOM  10782 4C21 POPE1 312     109.786  41.320  43.267  1.00  0.00           C
ATOM  10785 5C21 POPE1 312     110.186  39.860  43.547  1.00  0.00           C
ATOM  10788 6C21 POPE1 312     110.086  39.550  45.047  1.00  0.00           C
ATOM  10791 7C21 POPE1 312     110.526  38.120  45.407  1.00  0.00           C
ATOM  10794 8C21 POPE1 312     110.566  37.880  46.917  1.00  0.00           C
ATOM  10798  C33 POPE1 312     116.806  41.960  30.887  1.00  0.00           C
ATOM  10801  C34 POPE1 312     117.416  40.990  31.907  1.00  0.00           C
ATOM  10804  C35 POPE1 312     116.896  41.240  33.327  1.00  0.00           C
ATOM  10807  C36 POPE1 312     117.736  40.560  34.397  1.00  0.00           C
ATOM  10810  C37 POPE1 312     117.336  40.950  35.827  1.00  0.00           C
ATOM  10813  C38 POPE1 312     118.406  40.580  36.867  1.00  0.00           C
ATOM  10816  C39 POPE1 312     118.026  40.970  38.307  1.00  0.00           C
ATOM  10819 0C31 POPE1 312     117.036  39.970  38.907  1.00  0.00           C
ATOM  10822 1C31 POPE1 312     116.316  40.420  40.177  1.00  0.00           C
ATOM  10825 2C31 POPE1 312     115.516  39.270  40.807  1.00  0.00           C
ATOM  10828 3C31 POPE1 312     114.556  39.740  41.907  1.00  0.00           C
ATOM  10831 4C31 POPE1 312     115.036  39.360  43.307  1.00  0.00           C
ATOM  10834 5C31 POPE1 312     114.186  39.970  44.427  1.00  0.00           C
ATOM  10837 6C31 POPE1 312     114.586  39.510  45.817  1.00  0.00           C
ATOM  10841  NH3 POPE2 313     112.036  48.870  68.247  1.00  0.00           N
ATOM  10845  C12 POPE2 313     111.396  50.210  68.437  1.00  0.00           C
ATOM  10848  C11 POPE2 313     110.496  50.550  67.247  1.00  0.00           C
ATOM  10851  P   POPE2 313     108.486  48.830  67.127  1.00  0.00           P
ATOM  10852  O13 POPE2 313     109.276  47.760  67.787  1.00  0.00           O
ATOM  10853  O14 POPE2 313     107.036  48.860  67.447  1.00  0.00           O
ATOM  10854  O11 POPE2 313     108.676  48.780  65.567  1.00  0.00           O
ATOM  10855  O12 POPE2 313     109.136  50.210  67.507  1.00  0.00           O
ATOM  10856  C1  POPE2 313     107.986  47.800  64.787  1.00  0.00           C
ATOM  10859  C2  POPE2 313     108.696  47.570  63.427  1.00  0.00           C
ATOM  10861  O21 POPE2 313     108.186  46.350  62.867  1.00  0.00           O
ATOM  10862  C21 POPE2 313     108.216  46.260  61.557  1.00  0.00           C
ATOM  10863  O22 POPE2 313     108.546  47.140  60.777  1.00  0.00           O
ATOM  10864  C22 POPE2 313     107.746  44.870  61.147  1.00  0.00           C
ATOM  10867  C3  POPE2 313     110.226  47.460  63.647  1.00  0.00           C
ATOM  10870  O31 POPE2 313     110.976  47.620  62.447  1.00  0.00           O
ATOM  10871  C31 POPE2 313     111.546  46.550  61.927  1.00  0.00           C
ATOM  10872  O32 POPE2 313     111.396  45.390  62.277  1.00  0.00           O
ATOM  10873  C32 POPE2 313     112.406  47.090  60.787  1.00  0.00           C
ATOM  10876  C23 POPE2 313     106.426  44.950  60.367  1.00  0.00           C
ATOM  10879  C24 POPE2 313     105.986  43.600  59.797  1.00  0.00           C
ATOM  10882  C25 POPE2 313     104.556  43.650  59.247  1.00  0.00           C
ATOM  10885  C26 POPE2 313     104.206  42.460  58.347  1.00  0.00           C
ATOM  10888  C27 POPE2 313     104.526  42.710  56.867  1.00  0.00           C
ATOM  10891  C28 POPE2 313     104.356  41.480  55.957  1.00  0.00           C
ATOM  10894  C29 POPE2 313     102.946  40.950  55.917  1.00  0.00           C
ATOM  10896 0C21 POPE2 313     101.946  41.430  55.147  1.00  0.00           C
ATOM  10898 1C21 POPE2 313     102.046  42.600  54.217  1.00  0.00           C
ATOM  10901 2C21 POPE2 313     102.646  42.210  52.847  1.00  0.00           C
ATOM  10904 3C21 POPE2 313     103.236  43.420  52.107  1.00  0.00           C
ATOM  10907 4C21 POPE2 313     103.996  43.000  50.847  1.00  0.00           C
ATOM  10910 5C21 POPE2 313     104.876  44.110  50.257  1.00  0.00           C
ATOM  10913 6C21 POPE2 313     104.256  44.810  49.047  1.00  0.00           C
ATOM  10916 7C21 POPE2 313     105.246  45.750  48.347  1.00  0.00           C
ATOM  10919 8C21 POPE2 313     104.696  46.420  47.087  1.00  0.00           C
ATOM  10923  C33 POPE2 313     112.876  46.010  59.807  1.00  0.00           C
ATOM  10926  C34 POPE2 313     113.596  46.650  58.617  1.00  0.00           C
ATOM  10929  C35 POPE2 313     114.326  45.600  57.787  1.00  0.00           C
ATOM  10932  C36 POPE2 313     114.946  46.230  56.547  1.00  0.00           C
ATOM  10935  C37 POPE2 313     115.676  45.190  55.697  1.00  0.00           C
ATOM  10938  C38 POPE2 313     116.236  45.790  54.417  1.00  0.00           C
ATOM  10941  C39 POPE2 313     115.146  45.980  53.357  1.00  0.00           C
ATOM  10944 0C31 POPE2 313     115.666  46.740  52.137  1.00  0.00           C
ATOM  10947 1C31 POPE2 313     114.686  46.690  50.967  1.00  0.00           C
ATOM  10950 2C31 POPE2 313     115.296  47.290  49.697  1.00  0.00           C
ATOM  10953 3C31 POPE2 313     114.266  47.460  48.577  1.00  0.00           C
ATOM  10956 4C31 POPE2 313     114.926  47.760  47.227  1.00  0.00           C
ATOM  10959 5C31 POPE2 313     113.916  48.240  46.177  1.00  0.00           C
ATOM  10962 6C31 POPE2 313     114.446  48.180  44.747  1.00  0.00           C
ATOM  10966  NH3 POPE3 314      86.706  15.330  69.237  1.00  0.00           N
ATOM  10970  C12 POPE3 314      85.866  15.870  70.367  1.00  0.00           C
ATOM  10973  C11 POPE3 314      84.386  15.900  69.957  1.00  0.00           C
ATOM  10976  P   POPE3 314      81.986  15.720  70.997  1.00  0.00           P
ATOM  10977  O13 POPE3 314      81.806  14.260  70.767  1.00  0.00           O
ATOM  10978  O14 POPE3 314      81.336  16.300  72.187  1.00  0.00           O
ATOM  10979  O11 POPE3 314      81.526  16.540  69.707  1.00  0.00           O
ATOM  10980  O12 POPE3 314      83.536  16.020  71.087  1.00  0.00           O
ATOM  10981  C1  POPE3 314      81.516  15.900  68.427  1.00  0.00           C
ATOM  10984  C2  POPE3 314      81.016  16.820  67.277  1.00  0.00           C
ATOM  10986  O21 POPE3 314      80.776  15.910  66.197  1.00  0.00           O
ATOM  10987  C21 POPE3 314      79.586  15.970  65.657  1.00  0.00           C
ATOM  10988  O22 POPE3 314      78.676  16.720  65.987  1.00  0.00           O
ATOM  10989  C22 POPE3 314      79.496  14.860  64.607  1.00  0.00           C
ATOM  10992  C3  POPE3 314      82.056  17.890  66.827  1.00  0.00           C
ATOM  10995  O31 POPE3 314      81.976  18.250  65.427  1.00  0.00           O
ATOM  10996  C31 POPE3 314      81.546  19.450  65.077  1.00  0.00           C
ATOM  10997  O32 POPE3 314      80.906  20.200  65.797  1.00  0.00           O
ATOM  10998  C32 POPE3 314      81.936  19.680  63.597  1.00  0.00           C
ATOM  11001  C23 POPE3 314      78.876  15.350  63.287  1.00  0.00           C
ATOM  11004  C24 POPE3 314      79.886  16.130  62.427  1.00  0.00           C
ATOM  11007  C25 POPE3 314      80.406  15.370  61.197  1.00  0.00           C
ATOM  11010  C26 POPE3 314      79.326  14.900  60.207  1.00  0.00           C
ATOM  11013  C27 POPE3 314      78.416  16.010  59.677  1.00  0.00           C
ATOM  11016  C28 POPE3 314      77.396  15.480  58.657  1.00  0.00           C
ATOM  11019  C29 POPE3 314      76.396  16.530  58.257  1.00  0.00           C
ATOM  11021 0C21 POPE3 314      76.536  17.400  57.247  1.00  0.00           C
ATOM  11023 1C21 POPE3 314      77.726  17.490  56.327  1.00  0.00           C
ATOM  11026 2C21 POPE3 314      77.526  18.580  55.257  1.00  0.00           C
ATOM  11029 3C21 POPE3 314      76.366  18.280  54.287  1.00  0.00           C
ATOM  11032 4C21 POPE3 314      76.846  17.720  52.947  1.00  0.00           C
ATOM  11035 5C21 POPE3 314      75.706  17.170  52.067  1.00  0.00           C
ATOM  11038 6C21 POPE3 314      74.946  18.210  51.237  1.00  0.00           C
ATOM  11041 7C21 POPE3 314      73.756  17.570  50.497  1.00  0.00           C
ATOM  11044 8C21 POPE3 314      72.996  18.530  49.587  1.00  0.00           C
ATOM  11048  C33 POPE3 314      81.526  21.060  63.007  1.00  0.00           C
ATOM  11051  C34 POPE3 314      81.716  21.180  61.477  1.00  0.00           C
ATOM  11054  C35 POPE3 314      83.066  21.800  61.037  1.00  0.00           C
ATOM  11057  C36 POPE3 314      83.256  21.890  59.507  1.00  0.00           C
ATOM  11060  C37 POPE3 314      82.296  22.870  58.807  1.00  0.00           C
ATOM  11063  C38 POPE3 314      81.606  22.290  57.557  1.00  0.00           C
ATOM  11066  C39 POPE3 314      80.376  23.110  57.157  1.00  0.00           C
ATOM  11069 0C31 POPE3 314      79.646  22.560  55.917  1.00  0.00           C
ATOM  11072 1C31 POPE3 314      78.196  23.050  55.837  1.00  0.00           C
ATOM  11075 2C31 POPE3 314      77.426  22.510  54.607  1.00  0.00           C
ATOM  11078 3C31 POPE3 314      75.906  22.560  54.807  1.00  0.00           C
ATOM  11081 4C31 POPE3 314      75.116  22.170  53.547  1.00  0.00           C
ATOM  11084 5C31 POPE3 314      73.606  22.250  53.767  1.00  0.00           C
ATOM  11087 6C31 POPE3 314      72.776  22.070  52.487  1.00  0.00           C
ATOM  11091  NH3 POPE4 315      11.556  27.170  64.557  1.00  0.00           N
ATOM  11095  C12 POPE4 315      12.416  27.350  65.787  1.00  0.00           C
ATOM  11098  C11 POPE4 315      13.726  28.120  65.487  1.00  0.00           C
ATOM  11101  P   POPE4 315      13.846  30.200  67.047  1.00  0.00           P
ATOM  11102  O13 POPE4 315      14.436  30.600  68.347  1.00  0.00           O
ATOM  11103  O14 POPE4 315      12.376  30.290  66.957  1.00  0.00           O
ATOM  11104  O11 POPE4 315      14.446  31.040  65.857  1.00  0.00           O
ATOM  11105  O12 POPE4 315      14.286  28.710  66.677  1.00  0.00           O
ATOM  11106  C1  POPE4 315      15.236  32.210  66.127  1.00  0.00           C
ATOM  11109  C2  POPE4 315      15.486  33.040  64.837  1.00  0.00           C
ATOM  11111  O21 POPE4 315      14.296  33.750  64.467  1.00  0.00           O
ATOM  11112  C21 POPE4 315      13.386  33.170  63.707  1.00  0.00           C
ATOM  11113  O22 POPE4 315      13.386  32.050  63.227  1.00  0.00           O
ATOM  11114  C22 POPE4 315      12.246  34.170  63.537  1.00  0.00           C
ATOM  11117  C3  POPE4 315      16.146  32.170  63.717  1.00  0.00           C
ATOM  11120  O31 POPE4 315      16.146  32.870  62.467  1.00  0.00           O
ATOM  11121  C31 POPE4 315      16.576  32.150  61.437  1.00  0.00           C
ATOM  11122  O32 POPE4 315      16.896  30.970  61.487  1.00  0.00           O
ATOM  11123  C32 POPE4 315      16.566  33.040  60.197  1.00  0.00           C
ATOM  11126  C23 POPE4 315      11.446  33.930  62.237  1.00  0.00           C
ATOM  11129  C24 POPE4 315      10.306  34.950  62.107  1.00  0.00           C
ATOM  11132  C25 POPE4 315       9.396  34.770  60.877  1.00  0.00           C
ATOM  11135  C26 POPE4 315      10.136  34.580  59.547  1.00  0.00           C
ATOM  11138  C27 POPE4 315       9.456  35.260  58.347  1.00  0.00           C
ATOM  11141  C28 POPE4 315      10.386  35.340  57.117  1.00  0.00           C
ATOM  11144  C29 POPE4 315       9.916  36.320  56.077  1.00  0.00           C
ATOM  11146 0C21 POPE4 315       9.226  36.030  54.967  1.00  0.00           C
ATOM  11148 1C21 POPE4 315       8.706  34.680  54.537  1.00  0.00           C
ATOM  11151 2C21 POPE4 315       7.356  34.860  53.827  1.00  0.00           C
ATOM  11154 3C21 POPE4 315       6.716  33.550  53.367  1.00  0.00           C
ATOM  11157 4C21 POPE4 315       5.364  33.830  52.677  1.00  0.00           C
ATOM  11160 5C21 POPE4 315       4.464  32.600  52.507  1.00  0.00           C
ATOM  11163 6C21 POPE4 315       4.864  31.680  51.357  1.00  0.00           C
ATOM  11166 7C21 POPE4 315       3.814  30.580  51.147  1.00  0.00           C
ATOM  11169 8C21 POPE4 315       4.044  29.700  49.907  1.00  0.00           C
ATOM  11173  C33 POPE4 315      15.266  32.840  59.397  1.00  0.00           C
ATOM  11176  C34 POPE4 315      15.056  33.820  58.237  1.00  0.00           C
ATOM  11179  C35 POPE4 315      16.136  33.740  57.157  1.00  0.00           C
ATOM  11182  C36 POPE4 315      15.546  33.820  55.747  1.00  0.00           C
ATOM  11185  C37 POPE4 315      16.606  33.900  54.637  1.00  0.00           C
ATOM  11188  C38 POPE4 315      15.956  33.950  53.247  1.00  0.00           C
ATOM  11191  C39 POPE4 315      16.956  34.070  52.097  1.00  0.00           C
ATOM  11194 0C31 POPE4 315      16.226  34.250  50.757  1.00  0.00           C
ATOM  11197 1C31 POPE4 315      17.106  34.100  49.507  1.00  0.00           C
ATOM  11200 2C31 POPE4 315      18.206  35.160  49.347  1.00  0.00           C
ATOM  11203 3C31 POPE4 315      19.596  34.680  49.797  1.00  0.00           C
ATOM  11206 4C31 POPE4 315      20.716  35.600  49.297  1.00  0.00           C
ATOM  11209 5C31 POPE4 315      22.116  35.010  49.467  1.00  0.00           C
ATOM  11212 6C31 POPE4 315      23.206  35.860  48.807  1.00  0.00           C
ATOM  11216  NH3 POPE5 316      70.356 126.572  72.117  1.00  0.00           N
ATOM  11220  C12 POPE5 316      71.786 126.592  71.657  1.00  0.00           C
ATOM  11223  C11 POPE5 316      72.616 125.462  72.277  1.00  0.00           C
ATOM  11226  P   POPE5 316      72.846 122.872  72.137  1.00  0.00           P
ATOM  11227  O13 POPE5 316      73.106 122.822  73.597  1.00  0.00           O
ATOM  11228  O14 POPE5 316      71.946 121.832  71.617  1.00  0.00           O
ATOM  11229  O11 POPE5 316      74.206 122.882  71.327  1.00  0.00           O
ATOM  11230  O12 POPE5 316      72.106 124.232  71.797  1.00  0.00           O
ATOM  11231  C1  POPE5 316      74.426 123.622  70.127  1.00  0.00           C
ATOM  11234  C2  POPE5 316      74.636 122.682  68.917  1.00  0.00           C
ATOM  11236  O21 POPE5 316      74.506 123.382  67.687  1.00  0.00           O
ATOM  11237  C21 POPE5 316      75.336 124.332  67.327  1.00  0.00           C
ATOM  11238  O22 POPE5 316      76.246 124.812  67.987  1.00  0.00           O
ATOM  11239  C22 POPE5 316      74.896 124.772  65.927  1.00  0.00           C
ATOM  11242  C3  POPE5 316      73.566 121.552  68.907  1.00  0.00           C
ATOM  11245  O31 POPE5 316      73.476 120.922  67.617  1.00  0.00           O
ATOM  11246  C31 POPE5 316      73.266 119.612  67.597  1.00  0.00           C
ATOM  11247  O32 POPE5 316      73.386 118.852  68.527  1.00  0.00           O
ATOM  11248  C32 POPE5 316      72.736 119.272  66.207  1.00  0.00           C
ATOM  11251  C23 POPE5 316      75.876 125.612  65.077  1.00  0.00           C
ATOM  11254  C24 POPE5 316      75.256 125.842  63.697  1.00  0.00           C
ATOM  11257  C25 POPE5 316      75.586 127.202  63.047  1.00  0.00           C
ATOM  11260  C26 POPE5 316      76.726 127.122  62.047  1.00  0.00           C
ATOM  11263  C27 POPE5 316      76.756 128.332  61.097  1.00  0.00           C
ATOM  11266  C28 POPE5 316      77.816 128.202  59.997  1.00  0.00           C
ATOM  11269  C29 POPE5 316      78.156 129.562  59.417  1.00  0.00           C
ATOM  11271 0C21 POPE5 316      78.106 129.952  58.137  1.00  0.00           C
ATOM  11273 1C21 POPE5 316      77.726 129.132  56.927  1.00  0.00           C
ATOM  11276 2C21 POPE5 316      78.966 128.422  56.387  1.00  0.00           C
ATOM  11279 3C21 POPE5 316      78.806 127.832  54.987  1.00  0.00           C
ATOM  11282 4C21 POPE5 316      79.996 126.912  54.677  1.00  0.00           C
ATOM  11285 5C21 POPE5 316      79.996 126.312  53.267  1.00  0.00           C
ATOM  11288 6C21 POPE5 316      81.086 125.232  53.137  1.00  0.00           C
ATOM  11291 7C21 POPE5 316      80.996 124.402  51.847  1.00  0.00           C
ATOM  11294 8C21 POPE5 316      81.976 123.232  51.857  1.00  0.00           C
ATOM  11298  C33 POPE5 316      71.306 119.832  66.027  1.00  0.00           C
ATOM  11301  C34 POPE5 316      70.766 119.732  64.597  1.00  0.00           C
ATOM  11304  C35 POPE5 316      70.986 118.392  63.877  1.00  0.00           C
ATOM  11307  C36 POPE5 316      71.306 118.612  62.387  1.00  0.00           C
ATOM  11310  C37 POPE5 316      71.876 117.362  61.717  1.00  0.00           C
ATOM  11313  C38 POPE5 316      72.406 117.662  60.317  1.00  0.00           C
ATOM  11316  C39 POPE5 316      71.316 117.762  59.237  1.00  0.00           C
ATOM  11319 0C31 POPE5 316      70.686 116.392  58.957  1.00  0.00           C
ATOM  11322 1C31 POPE5 316      69.936 116.322  57.617  1.00  0.00           C
ATOM  11325 2C31 POPE5 316      69.666 114.870  57.197  1.00  0.00           C
ATOM  11328 3C31 POPE5 316      68.786 114.090  58.187  1.00  0.00           C
ATOM  11331 4C31 POPE5 316      68.566 112.630  57.777  1.00  0.00           C
ATOM  11334 5C31 POPE5 316      67.686 111.890  58.787  1.00  0.00           C
ATOM  11337 6C31 POPE5 316      67.606 110.380  58.567  1.00  0.00           C
ATOM  11341  NH3 POPE6 317      76.626  65.950  33.427  1.00  0.00           N
ATOM  11345  C12 POPE6 317      75.536  65.180  32.737  1.00  0.00           C
ATOM  11348  C11 POPE6 317      75.936  63.700  32.567  1.00  0.00           C
ATOM  11351  P   POPE6 317      74.106  61.980  33.317  1.00  0.00           P
ATOM  11352  O13 POPE6 317      73.306  62.640  32.257  1.00  0.00           O
ATOM  11353  O14 POPE6 317      74.566  60.590  33.097  1.00  0.00           O
ATOM  11354  O11 POPE6 317      73.336  62.120  34.687  1.00  0.00           O
ATOM  11355  O12 POPE6 317      75.366  62.900  33.607  1.00  0.00           O
ATOM  11356  C1  POPE6 317      73.756  61.500  35.907  1.00  0.00           C
ATOM  11359  C2  POPE6 317      72.656  60.550  36.477  1.00  0.00           C
ATOM  11361  O21 POPE6 317      73.276  59.370  37.047  1.00  0.00           O
ATOM  11362  C21 POPE6 317      72.646  58.830  38.087  1.00  0.00           C
ATOM  11363  O22 POPE6 317      71.726  59.340  38.697  1.00  0.00           O
ATOM  11364  C22 POPE6 317      73.176  57.410  38.387  1.00  0.00           C
ATOM  11367  C3  POPE6 317      71.676  60.130  35.337  1.00  0.00           C
ATOM  11370  O31 POPE6 317      70.506  59.480  35.847  1.00  0.00           O
ATOM  11371  C31 POPE6 317      69.726  58.930  34.937  1.00  0.00           C
ATOM  11372  O32 POPE6 317      69.976  58.790  33.757  1.00  0.00           O
ATOM  11373  C32 POPE6 317      68.396  58.550  35.597  1.00  0.00           C
ATOM  11376  C23 POPE6 317      74.586  57.250  39.057  1.00  0.00           C
ATOM  11379  C24 POPE6 317      74.596  56.890  40.567  1.00  0.00           C
ATOM  11382  C25 POPE6 317      75.886  56.270  41.177  1.00  0.00           C
ATOM  11385  C26 POPE6 317      75.746  55.800  42.667  1.00  0.00           C
ATOM  11388  C27 POPE6 317      77.006  55.950  43.567  1.00  0.00           C
ATOM  11391  C28 POPE6 317      76.896  55.550  45.087  1.00  0.00           C
ATOM  11394  C29 POPE6 317      76.246  56.470  46.107  1.00  0.00           C
ATOM  11396 0C21 POPE6 317      76.686  57.020  47.267  1.00  0.00           C
ATOM  11398 1C21 POPE6 317      78.016  56.970  47.977  1.00  0.00           C
ATOM  11401 2C21 POPE6 317      78.096  57.110  49.547  1.00  0.00           C
ATOM  11404 3C21 POPE6 317      77.526  58.320  50.347  1.00  0.00           C
ATOM  11407 4C21 POPE6 317      78.386  58.720  51.587  1.00  0.00           C
ATOM  11410 5C21 POPE6 317      78.376  60.220  51.947  1.00  0.00           C
ATOM  11413 6C21 POPE6 317      79.446  60.590  52.997  1.00  0.00           C
ATOM  11416 7C21 POPE6 317      79.706  62.100  53.137  1.00  0.00           C
ATOM  11419 8C21 POPE6 317      80.846  62.430  54.117  1.00  0.00           C
ATOM  11423  C33 POPE6 317      68.526  58.050  37.047  1.00  0.00           C
ATOM  11426  C34 POPE6 317      69.296  56.740  37.147  1.00  0.00           C
ATOM  11429  C35 POPE6 317      69.386  56.300  38.607  1.00  0.00           C
ATOM  11432  C36 POPE6 317      69.936  54.890  38.797  1.00  0.00           C
ATOM  11435  C37 POPE6 317      69.686  54.400  40.227  1.00  0.00           C
ATOM  11438  C38 POPE6 317      69.806  52.890  40.347  1.00  0.00           C
ATOM  11441  C39 POPE6 317      69.146  52.320  41.617  1.00  0.00           C
ATOM  11444 0C31 POPE6 317      70.026  52.370  42.867  1.00  0.00           C
ATOM  11447 1C31 POPE6 317      69.516  51.410  43.947  1.00  0.00           C
ATOM  11450 2C31 POPE6 317      70.566  51.150  45.027  1.00  0.00           C
ATOM  11453 3C31 POPE6 317      70.156  50.090  46.067  1.00  0.00           C
ATOM  11456 4C31 POPE6 317      71.216  49.870  47.147  1.00  0.00           C
ATOM  11459 5C31 POPE6 317      70.936  48.650  48.027  1.00  0.00           C
ATOM  11462 6C31 POPE6 317      72.106  48.290  48.947  1.00  0.00           C
ATOM  11466  NH3 POPE7 318       9.946  39.750  67.277  1.00  0.00           N
ATOM  11470  C12 POPE7 318      10.376  40.700  68.357  1.00  0.00           C
ATOM  11473  C11 POPE7 318      10.356  42.180  67.897  1.00  0.00           C
ATOM  11476  P   POPE7 318       7.806  42.650  67.487  1.00  0.00           P
ATOM  11477  O13 POPE7 318       7.676  41.190  67.287  1.00  0.00           O
ATOM  11478  O14 POPE7 318       6.716  43.350  68.207  1.00  0.00           O
ATOM  11479  O11 POPE7 318       8.106  43.270  66.067  1.00  0.00           O
ATOM  11480  O12 POPE7 318       9.166  42.860  68.297  1.00  0.00           O
ATOM  11481  C1  POPE7 318       7.676  44.550  65.607  1.00  0.00           C
ATOM  11484  C2  POPE7 318       8.886  45.490  65.347  1.00  0.00           C
ATOM  11486  O21 POPE7 318       8.496  46.820  64.987  1.00  0.00           O
ATOM  11487  C21 POPE7 318       7.846  47.010  63.847  1.00  0.00           C
ATOM  11488  O22 POPE7 318       7.546  46.160  63.027  1.00  0.00           O
ATOM  11489  C22 POPE7 318       7.476  48.490  63.737  1.00  0.00           C
ATOM  11492  C3  POPE7 318       9.906  44.860  64.337  1.00  0.00           C
ATOM  11495  O31 POPE7 318      11.136  45.620  64.297  1.00  0.00           O
ATOM  11496  C31 POPE7 318      11.896  45.780  63.197  1.00  0.00           C
ATOM  11497  O32 POPE7 318      13.006  46.280  63.227  1.00  0.00           O
ATOM  11498  C32 POPE7 318      11.226  45.320  61.907  1.00  0.00           C
ATOM  11501  C23 POPE7 318       6.976  48.890  62.327  1.00  0.00           C
ATOM  11504  C24 POPE7 318       8.026  48.630  61.237  1.00  0.00           C
ATOM  11507  C25 POPE7 318       8.046  49.670  60.107  1.00  0.00           C
ATOM  11510  C26 POPE7 318       6.716  49.820  59.367  1.00  0.00           C
ATOM  11513  C27 POPE7 318       6.846  50.730  58.137  1.00  0.00           C
ATOM  11516  C28 POPE7 318       5.524  50.880  57.367  1.00  0.00           C
ATOM  11519  C29 POPE7 318       5.614  51.980  56.337  1.00  0.00           C
ATOM  11521 0C21 POPE7 318       5.664  51.850  54.997  1.00  0.00           C
ATOM  11523 1C21 POPE7 318       5.654  50.570  54.197  1.00  0.00           C
ATOM  11526 2C21 POPE7 318       4.424  50.510  53.257  1.00  0.00           C
ATOM  11529 3C21 POPE7 318       4.364  49.190  52.477  1.00  0.00           C
ATOM  11532 4C21 POPE7 318       3.024  49.010  51.747  1.00  0.00           C
ATOM  11535 5C21 POPE7 318       2.824  47.580  51.227  1.00  0.00           C
ATOM  11538 6C21 POPE7 318       1.394  47.310  50.737  1.00  0.00           C
ATOM  11541 7C21 POPE7 318       1.134  45.820  50.517  1.00  0.00           C
ATOM  11544 8C21 POPE7 318      -0.296  45.520  50.057  1.00  0.00           C
ATOM  11548  C33 POPE7 318      11.956  45.730  60.597  1.00  0.00           C
ATOM  11551  C34 POPE7 318      10.936  46.320  59.617  1.00  0.00           C
ATOM  11554  C35 POPE7 318      11.446  46.510  58.187  1.00  0.00           C
ATOM  11557  C36 POPE7 318      12.536  47.590  58.027  1.00  0.00           C
ATOM  11560  C37 POPE7 318      12.246  48.490  56.827  1.00  0.00           C
ATOM  11563  C38 POPE7 318      13.176  49.710  56.697  1.00  0.00           C
ATOM  11566  C39 POPE7 318      14.546  49.390  56.087  1.00  0.00           C
ATOM  11569 0C31 POPE7 318      15.256  50.650  55.577  1.00  0.00           C
ATOM  11572 1C31 POPE7 318      16.536  50.320  54.787  1.00  0.00           C
ATOM  11575 2C31 POPE7 318      17.176  51.570  54.167  1.00  0.00           C
ATOM  11578 3C31 POPE7 318      18.346  51.230  53.237  1.00  0.00           C
ATOM  11581 4C31 POPE7 318      19.056  52.470  52.687  1.00  0.00           C
ATOM  11584 5C31 POPE7 318      20.256  52.130  51.797  1.00  0.00           C
ATOM  11587 6C31 POPE7 318      21.026  53.360  51.327  1.00  0.00           C
ATOM  11591  NH3 POPE8 319      78.436  72.570  33.717  1.00  0.00           N
ATOM  11595  C12 POPE8 319      77.096  73.060  33.217  1.00  0.00           C
ATOM  11598  C11 POPE8 319      75.906  72.300  33.847  1.00  0.00           C
ATOM  11601  P   POPE8 319      76.396  69.810  34.587  1.00  0.00           P
ATOM  11602  O13 POPE8 319      76.606  68.570  33.807  1.00  0.00           O
ATOM  11603  O14 POPE8 319      77.566  70.410  35.267  1.00  0.00           O
ATOM  11604  O11 POPE8 319      75.196  69.660  35.587  1.00  0.00           O
ATOM  11605  O12 POPE8 319      75.956  70.900  33.547  1.00  0.00           O
ATOM  11606  C1  POPE8 319      74.926  70.540  36.677  1.00  0.00           C
ATOM  11609  C2  POPE8 319      74.696  69.700  37.957  1.00  0.00           C
ATOM  11611  O21 POPE8 319      73.476  70.070  38.617  1.00  0.00           O
ATOM  11612  C21 POPE8 319      73.446  70.240  39.917  1.00  0.00           C
ATOM  11613  O22 POPE8 319      74.186  70.950  40.577  1.00  0.00           O
ATOM  11614  C22 POPE8 319      72.366  69.290  40.457  1.00  0.00           C
ATOM  11617  C3  POPE8 319      75.976  69.520  38.847  1.00  0.00           C
ATOM  11620  O31 POPE8 319      75.746  68.440  39.777  1.00  0.00           O
ATOM  11621  C31 POPE8 319      75.986  68.510  41.097  1.00  0.00           C
ATOM  11622  O32 POPE8 319      75.426  67.790  41.917  1.00  0.00           O
ATOM  11623  C32 POPE8 319      77.076  69.510  41.497  1.00  0.00           C
ATOM  11626  C23 POPE8 319      72.466  69.000  41.967  1.00  0.00           C
ATOM  11629  C24 POPE8 319      71.206  69.350  42.767  1.00  0.00           C
ATOM  11632  C25 POPE8 319      71.266  68.730  44.167  1.00  0.00           C
ATOM  11635  C26 POPE8 319      70.256  69.350  45.137  1.00  0.00           C
ATOM  11638  C27 POPE8 319      70.396  68.800  46.557  1.00  0.00           C
ATOM  11641  C28 POPE8 319      69.846  69.760  47.627  1.00  0.00           C
ATOM  11644  C29 POPE8 319      70.146  69.230  49.007  1.00  0.00           C
ATOM  11646 0C21 POPE8 319      69.286  69.070  50.027  1.00  0.00           C
ATOM  11648 1C21 POPE8 319      67.816  69.410  50.017  1.00  0.00           C
ATOM  11651 2C21 POPE8 319      67.576  70.850  50.487  1.00  0.00           C
ATOM  11654 3C21 POPE8 319      66.096  71.260  50.417  1.00  0.00           C
ATOM  11657 4C21 POPE8 319      65.836  72.740  50.777  1.00  0.00           C
ATOM  11660 5C21 POPE8 319      65.926  73.080  52.277  1.00  0.00           C
ATOM  11663 6C21 POPE8 319      67.296  73.630  52.727  1.00  0.00           C
ATOM  11666 7C21 POPE8 319      67.226  74.320  54.097  1.00  0.00           C
ATOM  11669 8C21 POPE8 319      68.556  74.940  54.537  1.00  0.00           C
ATOM  11673  C33 POPE8 319      77.296  69.420  43.027  1.00  0.00           C
ATOM  11676  C34 POPE8 319      78.606  70.000  43.567  1.00  0.00           C
ATOM  11679  C35 POPE8 319      78.406  70.340  45.047  1.00  0.00           C
ATOM  11682  C36 POPE8 319      79.656  70.250  45.927  1.00  0.00           C
ATOM  11685  C37 POPE8 319      79.296  70.680  47.357  1.00  0.00           C
ATOM  11688  C38 POPE8 319      80.446  70.580  48.357  1.00  0.00           C
ATOM  11691  C39 POPE8 319      79.986  70.850  49.797  1.00  0.00           C
ATOM  11694 0C31 POPE8 319      79.566  72.310  50.057  1.00  0.00           C
ATOM  11697 1C31 POPE8 319      78.116  72.500  50.547  1.00  0.00           C
ATOM  11700 2C31 POPE8 319      77.116  72.860  49.437  1.00  0.00           C
ATOM  11703 3C31 POPE8 319      77.276  74.300  48.927  1.00  0.00           C
ATOM  11706 4C31 POPE8 319      76.376  74.650  47.747  1.00  0.00           C
ATOM  11709 5C31 POPE8 319      76.596  76.080  47.227  1.00  0.00           C
ATOM  11712 6C31 POPE8 319      75.776  76.390  45.977  1.00  0.00           C
ATOM  11716  NH3 POPE9 320      69.926 106.290  72.427  1.00  0.00           N
ATOM  11720  C12 POPE9 320      68.956 107.100  73.237  1.00  0.00           C
ATOM  11723  C11 POPE9 320      69.276 106.940  74.727  1.00  0.00           C
ATOM  11726  P   POPE9 320      69.756 105.130  76.507  1.00  0.00           P
ATOM  11727  O13 POPE9 320      70.966 105.940  76.777  1.00  0.00           O
ATOM  11728  O14 POPE9 320      68.636 105.230  77.457  1.00  0.00           O
ATOM  11729  O11 POPE9 320      70.166 103.630  76.257  1.00  0.00           O
ATOM  11730  O12 POPE9 320      69.166 105.570  75.097  1.00  0.00           O
ATOM  11731  C1  POPE9 320      69.696 102.890  75.127  1.00  0.00           C
ATOM  11734  C2  POPE9 320      70.706 103.000  73.957  1.00  0.00           C
ATOM  11736  O21 POPE9 320      70.366 102.070  72.907  1.00  0.00           O
ATOM  11737  C21 POPE9 320      69.586 102.570  71.947  1.00  0.00           C
ATOM  11738  O22 POPE9 320      69.116 103.700  71.937  1.00  0.00           O
ATOM  11739  C22 POPE9 320      69.386 101.540  70.837  1.00  0.00           C
ATOM  11742  C3  POPE9 320      72.186 102.750  74.387  1.00  0.00           C
ATOM  11745  O31 POPE9 320      73.226 103.630  73.897  1.00  0.00           O
ATOM  11746  C31 POPE9 320      73.106 104.460  72.867  1.00  0.00           C
ATOM  11747  O32 POPE9 320      72.146 104.600  72.137  1.00  0.00           O
ATOM  11748  C32 POPE9 320      74.366 105.340  72.807  1.00  0.00           C
ATOM  11751  C23 POPE9 320      67.936 101.020  70.767  1.00  0.00           C
ATOM  11754  C24 POPE9 320      67.596 100.280  69.467  1.00  0.00           C
ATOM  11757  C25 POPE9 320      67.386 101.200  68.247  1.00  0.00           C
ATOM  11760  C26 POPE9 320      68.516 101.130  67.217  1.00  0.00           C
ATOM  11763  C27 POPE9 320      68.036 101.530  65.807  1.00  0.00           C
ATOM  11766  C28 POPE9 320      69.176 101.510  64.767  1.00  0.00           C
ATOM  11769  C29 POPE9 320      68.686 101.690  63.357  1.00  0.00           C
ATOM  11771 0C21 POPE9 320      69.226 101.150  62.247  1.00  0.00           C
ATOM  11773 1C21 POPE9 320      70.426 100.220  62.197  1.00  0.00           C
ATOM  11776 2C21 POPE9 320      71.766 100.930  61.877  1.00  0.00           C
ATOM  11779 3C21 POPE9 320      72.306 101.780  63.037  1.00  0.00           C
ATOM  11782 4C21 POPE9 320      73.696 102.390  62.787  1.00  0.00           C
ATOM  11785 5C21 POPE9 320      74.846 101.370  62.837  1.00  0.00           C
ATOM  11788 6C21 POPE9 320      76.216 102.050  62.957  1.00  0.00           C
[truncated: 1,747,887 more chars]
