# Supplementary material for: Characterizing Membrane Association and Periplasmic Transfer of Bacterial Lipoproteins through Molecular Dynamics Simulations
Source: Structure. 2020 Apr 7;28(4):475–487.e3. doi: 10.1016/j.str.2020.01.012 (PMC7139219; doi:10.1016/j.str.2020.01.012)
Supplement: Data S2. Final Coordinates from Simulations (A–L), Related to Figure 3 [file mmc4.zip › A-L/CYOA-2-atomistic.pdb]

TITLE     Protein
REMARK    THIS IS A SIMULATION BOX
CRYST1  128.581  128.581  129.759  90.00  90.00  90.00 P 1           1
MODEL        1
ATOM      1  N   CYSTA   1      66.146  44.235  72.739  1.00  0.00           N
ATOM      3  CA  CYSTA   1      66.296  45.135  73.889  1.00  0.00           C
ATOM      5  C   CYSTA   1      66.587  44.485  75.239  1.00  0.00           C
ATOM      6  O   CYSTA   1      67.667  43.925  75.439  1.00  0.00           O
ATOM      7  CB  CYSTA   1      65.285  46.325  73.999  1.00  0.00           C
ATOM     10  SG  CYSTA   1      65.407  47.445  72.569  1.00  0.00           S
ATOM     11  C1  CYSTA   1      65.127  48.965  73.539  1.00  0.00           C
ATOM     14  CA1 CYSTA   1      65.016  43.745  72.179  1.00  0.00           C
ATOM     15  OA1 CYSTA   1      63.906  44.095  72.560  1.00  0.00           O
ATOM     16  CA2 CYSTA   1      65.086  42.745  71.059  1.00  0.00           C
ATOM     19  C11 CYSTA   1      64.966  50.265  72.709  1.00  0.00           C
ATOM     21  O11 CYSTA   1      63.716  50.175  71.999  1.00  0.00           O
ATOM     22  CX1 CYSTA   1      63.365  51.265  71.319  1.00  0.00           C
ATOM     23  OX1 CYSTA   1      63.987  52.315  71.290  1.00  0.00           O
ATOM     24  CX2 CYSTA   1      62.066  50.965  70.579  1.00  0.00           C
ATOM     27  C12 CYSTA   1      66.206  50.555  71.811  1.00  0.00           C
ATOM     30  O12 CYSTA   1      66.097  49.905  70.529  1.00  0.00           O
ATOM     31  CD1 CYSTA   1      67.006  50.335  69.670  1.00  0.00           C
ATOM     32  OD1 CYSTA   1      68.056  50.895  69.969  1.00  0.00           O
ATOM     33  CD2 CYSTA   1      66.525  49.965  68.279  1.00  0.00           C
ATOM     36  CA3 CYSTA   1      66.495  42.305  70.569  1.00  0.00           C
ATOM     39  CA4 CYSTA   1      66.806  42.825  69.160  1.00  0.00           C
ATOM     42  CA5 CYSTA   1      68.236  42.595  68.669  1.00  0.00           C
ATOM     45  CA6 CYSTA   1      68.697  41.145  68.459  1.00  0.00           C
ATOM     48  CA7 CYSTA   1      69.987  41.145  67.619  1.00  0.00           C
ATOM     51  CA8 CYSTA   1      70.777  39.825  67.599  1.00  0.00           C
ATOM     54  CA9 CYSTA   1      72.157  40.015  66.949  1.00  0.00           C
ATOM     57 0CA1 CYSTA   1      72.436  39.135  65.729  1.00  0.00           C
ATOM     60 1CA1 CYSTA   1      72.866  37.705  66.099  1.00  0.00           C
ATOM     63 2CA1 CYSTA   1      73.477  36.965  64.889  1.00  0.00           C
ATOM     66 3CA1 CYSTA   1      74.256  35.725  65.329  1.00  0.00           C
ATOM     69 4CA1 CYSTA   1      75.105  35.055  64.239  1.00  0.00           C
ATOM     72 5CA1 CYSTA   1      74.296  34.525  63.049  1.00  0.00           C
ATOM     75 6CA1 CYSTA   1      75.167  33.775  62.039  1.00  0.00           C
ATOM     79  CD3 CYSTA   1      67.407  50.475  67.119  1.00  0.00           C
ATOM     82  CD4 CYSTA   1      66.896  51.825  66.579  1.00  0.00           C
ATOM     85  CD5 CYSTA   1      67.697  52.365  65.379  1.00  0.00           C
ATOM     88  CD6 CYSTA   1      67.866  51.385  64.199  1.00  0.00           C
ATOM     91  CD7 CYSTA   1      66.566  50.805  63.629  1.00  0.00           C
ATOM     94  CD8 CYSTA   1      66.837  49.495  62.879  1.00  0.00           C
ATOM     97  CD9 CYSTA   1      65.587  48.915  62.199  1.00  0.00           C
ATOM    100 0CD1 CYSTA   1      65.757  47.475  61.669  1.00  0.00           C
ATOM    103 1CD1 CYSTA   1      66.925  47.255  60.689  1.00  0.00           C
ATOM    106 2CD1 CYSTA   1      67.227  45.765  60.429  1.00  0.00           C
ATOM    109 3CD1 CYSTA   1      68.586  45.525  59.749  1.00  0.00           C
ATOM    112 4CD1 CYSTA   1      69.046  44.065  59.679  1.00  0.00           C
ATOM    115 5CD1 CYSTA   1      68.056  43.105  58.999  1.00  0.00           C
ATOM    118 6CD1 CYSTA   1      68.635  41.705  58.759  1.00  0.00           C
ATOM    122  CX3 CYSTA   1      61.736  52.015  69.509  1.00  0.00           C
ATOM    125  CX4 CYSTA   1      60.546  51.605  68.619  1.00  0.00           C
ATOM    128  CX5 CYSTA   1      59.285  51.235  69.419  1.00  0.00           C
ATOM    131  CX6 CYSTA   1      58.017  51.355  68.569  1.00  0.00           C
ATOM    134  CX7 CYSTA   1      56.697  51.385  69.369  1.00  0.00           C
ATOM    137  CX8 CYSTA   1      55.626  52.325  68.749  1.00  0.00           C
ATOM    140  CX9 CYSTA   1      54.205  51.995  69.169  1.00  0.00           C
ATOM    142 0CX1 CYSTA   1      53.267  52.795  69.709  1.00  0.00           C
ATOM    144 1CX1 CYSTA   1      53.337  54.265  70.049  1.00  0.00           C
ATOM    147 2CX1 CYSTA   1      51.947  54.925  69.880  1.00  0.00           C
ATOM    150 3CX1 CYSTA   1      51.896  56.425  70.219  1.00  0.00           C
ATOM    153 4CX1 CYSTA   1      50.605  57.126  69.749  1.00  0.00           C
ATOM    156 5CX1 CYSTA   1      50.705  58.655  69.729  1.00  0.00           C
ATOM    159 6CX1 CYSTA   1      49.326  59.305  69.549  1.00  0.00           C
ATOM    162 7CX1 CYSTA   1      49.415  60.815  69.269  1.00  0.00           C
ATOM    165 8CX1 CYSTA   1      48.157  61.585  69.659  1.00  0.00           C
ATOM    169  N   ASN A   2      65.657  44.626  76.200  1.00  0.00           N
ATOM    171  CA  ASN A   2      65.637  43.935  77.479  1.00  0.00           C
ATOM    173  CB  ASN A   2      66.046  44.765  78.740  1.00  0.00           C
ATOM    176  CG  ASN A   2      67.465  45.325  78.740  1.00  0.00           C
ATOM    177  OD1 ASN A   2      67.715  46.445  79.199  1.00  0.00           O
ATOM    178  ND2 ASN A   2      68.425  44.545  78.209  1.00  0.00           N
ATOM    181  C   ASN A   2      64.166  43.665  77.649  1.00  0.00           C
ATOM    182  O   ASN A   2      63.337  44.255  76.959  1.00  0.00           O
ATOM    183  N   SER A   3      63.776  42.825  78.629  1.00  0.00           N
ATOM    185  CA  SER A   3      62.426  42.935  79.149  1.00  0.00           C
ATOM    187  CB  SER A   3      61.926  41.675  79.879  1.00  0.00           C
ATOM    190  OG  SER A   3      62.896  41.135  80.770  1.00  0.00           O
ATOM    192  C   SER A   3      62.315  44.175  80.019  1.00  0.00           C
ATOM    193  O   SER A   3      63.165  44.445  80.859  1.00  0.00           O
ATOM    194  N   ALA A   4      61.287  45.015  79.869  1.00  0.00           N
ATOM    196  CA  ALA A   4      60.447  45.225  78.700  1.00  0.00           C
ATOM    198  CB  ALA A   4      58.976  45.385  79.129  1.00  0.00           C
ATOM    202  C   ALA A   4      60.886  46.415  77.849  1.00  0.00           C
ATOM    203  O   ALA A   4      61.676  47.275  78.259  1.00  0.00           O
ATOM    204  N   LEU A   5      60.366  46.475  76.609  1.00  0.00           N
ATOM    206  CA  LEU A   5      60.935  47.225  75.509  1.00  0.00           C
ATOM    208  CB  LEU A   5      60.925  46.295  74.259  1.00  0.00           C
ATOM    211  CG  LEU A   5      60.086  46.655  73.009  1.00  0.00           C
ATOM    213  CD1 LEU A   5      60.056  45.395  72.130  1.00  0.00           C
ATOM    217  CD2 LEU A   5      60.646  47.815  72.179  1.00  0.00           C
ATOM    221  C   LEU A   5      60.296  48.595  75.309  1.00  0.00           C
ATOM    222  O   LEU A   5      59.067  48.715  75.349  1.00  0.00           O
ATOM    223  N   LEU A   6      61.167  49.615  75.090  1.00  0.00           N
ATOM    225  CA  LEU A   6      60.957  51.045  74.829  1.00  0.00           C
ATOM    227  CB  LEU A   6      59.696  51.725  75.460  1.00  0.00           C
ATOM    230  CG  LEU A   6      58.615  52.175  74.429  1.00  0.00           C
ATOM    232  CD1 LEU A   6      57.356  52.685  75.139  1.00  0.00           C
ATOM    236  CD2 LEU A   6      58.186  51.085  73.419  1.00  0.00           C
ATOM    240  C   LEU A   6      62.295  51.705  75.200  1.00  0.00           C
ATOM    241  O   LEU A   6      63.235  51.015  75.609  1.00  0.00           O
ATOM    242  N   ASP A   7      62.456  53.025  74.900  1.00  0.00           N
ATOM    244  CA  ASP A   7      63.636  53.595  74.259  1.00  0.00           C
ATOM    246  CB  ASP A   7      63.205  54.875  73.479  1.00  0.00           C
ATOM    249  CG  ASP A   7      62.175  54.605  72.389  1.00  0.00           C
ATOM    250  OD1 ASP A   7      62.095  55.455  71.469  1.00  0.00           O
ATOM    251  OD2 ASP A   7      61.427  53.605  72.469  1.00  0.00           O
ATOM    252  C   ASP A   7      64.875  53.795  75.160  1.00  0.00           C
ATOM    253  O   ASP A   7      65.657  52.835  75.279  1.00  0.00           O
ATOM    254  N   PRO A   8      65.205  54.915  75.809  1.00  0.00           N
ATOM    255  CD  PRO A   8      65.447  56.225  75.169  1.00  0.00           C
ATOM    258  CA  PRO A   8      65.616  54.935  77.210  1.00  0.00           C
ATOM    260  CB  PRO A   8      65.735  56.425  77.529  1.00  0.00           C
ATOM    263  CG  PRO A   8      66.245  57.015  76.209  1.00  0.00           C
ATOM    266  C   PRO A   8      64.696  54.205  78.159  1.00  0.00           C
ATOM    267  O   PRO A   8      63.586  53.845  77.799  1.00  0.00           O
ATOM    268  N   LYS A   9      65.176  53.905  79.369  1.00  0.00           N
ATOM    270  CA  LYS A   9      64.396  53.185  80.359  1.00  0.00           C
ATOM    272  CB  LYS A   9      65.246  52.815  81.599  1.00  0.00           C
ATOM    275  CG  LYS A   9      66.605  52.165  81.269  1.00  0.00           C
ATOM    278  CD  LYS A   9      66.477  50.825  80.539  1.00  0.00           C
ATOM    281  CE  LYS A   9      67.816  50.115  80.320  1.00  0.00           C
ATOM    284  NZ  LYS A   9      68.376  49.715  81.619  1.00  0.00           N
ATOM    288  C   LYS A   9      63.235  54.045  80.849  1.00  0.00           C
ATOM    289  O   LYS A   9      63.485  55.165  81.279  1.00  0.00           O
ATOM    290  N   GLY A  10      61.996  53.505  80.820  1.00  0.00           N
ATOM    292  CA  GLY A  10      60.756  54.265  80.960  1.00  0.00           C
ATOM    295  C   GLY A  10      60.455  54.715  82.350  1.00  0.00           C
ATOM    296  O   GLY A  10      59.605  54.125  83.029  1.00  0.00           O
ATOM    297  N   GLN A  11      61.125  55.765  82.849  1.00  0.00           N
ATOM    299  CA  GLN A  11      61.065  56.045  84.259  1.00  0.00           C
ATOM    301  CB  GLN A  11      62.456  56.195  84.900  1.00  0.00           C
ATOM    304  CG  GLN A  11      63.345  54.935  84.771  1.00  0.00           C
ATOM    307  CD  GLN A  11      62.747  53.565  85.060  1.00  0.00           C
ATOM    308  OE1 GLN A  11      61.616  53.295  85.439  1.00  0.00           O
ATOM    309  NE2 GLN A  11      63.625  52.555  84.819  1.00  0.00           N
ATOM    312  C   GLN A  11      60.247  57.255  84.579  1.00  0.00           C
ATOM    313  O   GLN A  11      60.156  57.635  85.741  1.00  0.00           O
ATOM    314  N   ILE A  12      59.626  57.905  83.579  1.00  0.00           N
ATOM    316  CA  ILE A  12      58.825  59.095  83.819  1.00  0.00           C
ATOM    318  CB  ILE A  12      59.595  60.435  83.740  1.00  0.00           C
ATOM    320  CG2 ILE A  12      60.985  60.325  84.389  1.00  0.00           C
ATOM    324  CG1 ILE A  12      59.766  60.945  82.299  1.00  0.00           C
ATOM    327  CD  ILE A  12      60.525  62.245  82.131  1.00  0.00           C
ATOM    331  C   ILE A  12      57.686  59.155  82.829  1.00  0.00           C
ATOM    332  O   ILE A  12      57.686  58.565  81.749  1.00  0.00           O
ATOM    333  N   GLY A  13      56.676  59.995  83.159  1.00  0.00           N
ATOM    335  CA  GLY A  13      55.506  60.165  82.309  1.00  0.00           C
ATOM    338  C   GLY A  13      55.697  61.105  81.160  1.00  0.00           C
ATOM    339  O   GLY A  13      54.996  61.015  80.149  1.00  0.00           O
ATOM    340  N   LEU A  14      56.616  62.095  81.259  1.00  0.00           N
ATOM    342  CA  LEU A  14      56.977  62.945  80.130  1.00  0.00           C
ATOM    344  CB  LEU A  14      57.766  64.215  80.509  1.00  0.00           C
ATOM    347  CG  LEU A  14      58.067  65.175  79.329  1.00  0.00           C
ATOM    349  CD1 LEU A  14      56.826  65.735  78.609  1.00  0.00           C
ATOM    353  CD2 LEU A  14      58.895  66.365  79.780  1.00  0.00           C
ATOM    357  C   LEU A  14      57.656  62.175  79.009  1.00  0.00           C
ATOM    358  O   LEU A  14      57.277  62.345  77.869  1.00  0.00           O
ATOM    359  N   GLU A  15      58.576  61.225  79.311  1.00  0.00           N
ATOM    361  CA  GLU A  15      59.166  60.285  78.359  1.00  0.00           C
ATOM    363  CB  GLU A  15      59.917  59.145  79.079  1.00  0.00           C
ATOM    366  CG  GLU A  15      61.346  59.435  79.579  1.00  0.00           C
ATOM    369  CD  GLU A  15      61.756  58.275  80.469  1.00  0.00           C
ATOM    370  OE1 GLU A  15      61.686  57.135  79.959  1.00  0.00           O
ATOM    371  OE2 GLU A  15      62.025  58.475  81.689  1.00  0.00           O
ATOM    372  C   GLU A  15      58.126  59.575  77.529  1.00  0.00           C
ATOM    373  O   GLU A  15      58.186  59.495  76.310  1.00  0.00           O
ATOM    374  N   GLN A  16      57.056  59.095  78.169  1.00  0.00           N
ATOM    376  CA  GLN A  16      55.946  58.535  77.459  1.00  0.00           C
ATOM    378  CB  GLN A  16      54.826  57.985  78.390  1.00  0.00           C
ATOM    381  CG  GLN A  16      55.256  56.845  79.339  1.00  0.00           C
ATOM    384  CD  GLN A  16      55.837  55.635  78.600  1.00  0.00           C
ATOM    385  OE1 GLN A  16      57.017  55.575  78.259  1.00  0.00           O
ATOM    386  NE2 GLN A  16      54.996  54.605  78.349  1.00  0.00           N
ATOM    389  C   GLN A  16      55.285  59.465  76.439  1.00  0.00           C
ATOM    390  O   GLN A  16      54.657  58.965  75.539  1.00  0.00           O
ATOM    391  N   ARG A  17      55.355  60.815  76.529  1.00  0.00           N
ATOM    393  CA  ARG A  17      54.805  61.675  75.469  1.00  0.00           C
ATOM    395  CB  ARG A  17      53.746  62.695  75.979  1.00  0.00           C
ATOM    398  CG  ARG A  17      54.215  63.645  77.099  1.00  0.00           C
ATOM    401  CD  ARG A  17      53.215  63.915  78.240  1.00  0.00           C
ATOM    404  NE  ARG A  17      53.067  62.645  79.020  1.00  0.00           N
ATOM    406  CZ  ARG A  17      52.045  61.805  78.919  1.00  0.00           C
ATOM    407  NH1 ARG A  17      50.896  62.115  78.390  1.00  0.00           N
ATOM    410  NH2 ARG A  17      52.286  60.595  79.381  1.00  0.00           N
ATOM    413  C   ARG A  17      55.865  62.365  74.649  1.00  0.00           C
ATOM    414  O   ARG A  17      55.556  63.205  73.819  1.00  0.00           O
ATOM    415  N   SER A  18      57.157  61.975  74.829  1.00  0.00           N
ATOM    417  CA  SER A  18      58.267  62.425  73.989  1.00  0.00           C
ATOM    419  CB  SER A  18      59.267  63.325  74.749  1.00  0.00           C
ATOM    422  OG  SER A  18      59.566  62.835  76.049  1.00  0.00           O
ATOM    424  C   SER A  18      58.976  61.265  73.309  1.00  0.00           C
ATOM    425  O   SER A  18      59.096  61.225  72.079  1.00  0.00           O
ATOM    426  N   LEU A  19      59.407  60.235  74.039  1.00  0.00           N
ATOM    428  CA  LEU A  19      60.086  59.075  73.499  1.00  0.00           C
ATOM    430  CB  LEU A  19      60.795  58.245  74.599  1.00  0.00           C
ATOM    433  CG  LEU A  19      62.095  58.845  75.200  1.00  0.00           C
ATOM    435  CD1 LEU A  19      62.017  60.305  75.659  1.00  0.00           C
ATOM    439  CD2 LEU A  19      62.546  57.985  76.389  1.00  0.00           C
ATOM    443  C   LEU A  19      59.146  58.175  72.700  1.00  0.00           C
ATOM    444  O   LEU A  19      59.545  57.545  71.729  1.00  0.00           O
ATOM    445  N   ILE A  20      57.836  58.125  73.009  1.00  0.00           N
ATOM    447  CA  ILE A  20      56.936  57.285  72.210  1.00  0.00           C
ATOM    449  CB  ILE A  20      55.616  56.875  72.879  1.00  0.00           C
ATOM    451  CG2 ILE A  20      55.957  56.335  74.289  1.00  0.00           C
ATOM    455  CG1 ILE A  20      54.465  57.915  72.779  1.00  0.00           C
ATOM    458  CD  ILE A  20      53.186  57.465  73.489  1.00  0.00           C
ATOM    462  C   ILE A  20      56.646  57.935  70.880  1.00  0.00           C
ATOM    463  O   ILE A  20      56.167  57.255  69.979  1.00  0.00           O
ATOM    464  N   LEU A  21      56.926  59.245  70.719  1.00  0.00           N
ATOM    466  CA  LEU A  21      56.826  59.945  69.459  1.00  0.00           C
ATOM    468  CB  LEU A  21      57.087  61.455  69.630  1.00  0.00           C
ATOM    471  CG  LEU A  21      56.316  62.126  70.779  1.00  0.00           C
ATOM    473  CD1 LEU A  21      56.756  63.595  70.840  1.00  0.00           C
ATOM    477  CD2 LEU A  21      54.795  61.935  70.649  1.00  0.00           C
ATOM    481  C   LEU A  21      57.785  59.445  68.409  1.00  0.00           C
ATOM    482  O   LEU A  21      57.375  59.155  67.289  1.00  0.00           O
ATOM    483  N   THR A  22      59.096  59.295  68.770  1.00  0.00           N
ATOM    485  CA  THR A  22      60.126  58.835  67.849  1.00  0.00           C
ATOM    487  CB  THR A  22      61.557  58.785  68.459  1.00  0.00           C
ATOM    489  OG1 THR A  22      61.627  57.985  69.619  1.00  0.00           O
ATOM    491  CG2 THR A  22      62.006  60.165  68.919  1.00  0.00           C
ATOM    495  C   THR A  22      59.766  57.455  67.349  1.00  0.00           C
ATOM    496  O   THR A  22      59.615  57.245  66.149  1.00  0.00           O
ATOM    497  N   ALA A  23      59.455  56.565  68.299  1.00  0.00           N
ATOM    499  CA  ALA A  23      58.976  55.225  68.149  1.00  0.00           C
ATOM    501  CB  ALA A  23      58.895  54.735  69.599  1.00  0.00           C
ATOM    505  C   ALA A  23      57.645  55.025  67.410  1.00  0.00           C
ATOM    506  O   ALA A  23      57.537  54.175  66.529  1.00  0.00           O
ATOM    507  N   PHE A  24      56.596  55.835  67.679  1.00  0.00           N
ATOM    509  CA  PHE A  24      55.336  55.795  66.929  1.00  0.00           C
ATOM    511  CB  PHE A  24      54.366  56.875  67.469  1.00  0.00           C
ATOM    514  CG  PHE A  24      52.997  56.885  66.809  1.00  0.00           C
ATOM    515  CD1 PHE A  24      52.277  55.695  66.599  1.00  0.00           C
ATOM    517  CE1 PHE A  24      50.925  55.745  66.219  1.00  0.00           C
ATOM    519  CZ  PHE A  24      50.317  56.975  65.999  1.00  0.00           C
ATOM    521  CD2 PHE A  24      52.396  58.105  66.479  1.00  0.00           C
ATOM    523  CE2 PHE A  24      51.055  58.155  66.079  1.00  0.00           C
ATOM    525  C   PHE A  24      55.546  56.115  65.479  1.00  0.00           C
ATOM    526  O   PHE A  24      55.086  55.425  64.569  1.00  0.00           O
ATOM    527  N   GLY A  25      56.336  57.175  65.259  1.00  0.00           N
ATOM    529  CA  GLY A  25      56.806  57.555  63.959  1.00  0.00           C
ATOM    532  C   GLY A  25      57.596  56.465  63.319  1.00  0.00           C
ATOM    533  O   GLY A  25      57.356  56.155  62.169  1.00  0.00           O
ATOM    534  N   LEU A  26      58.477  55.755  64.059  1.00  0.00           N
ATOM    536  CA  LEU A  26      59.166  54.585  63.549  1.00  0.00           C
ATOM    538  CB  LEU A  26      60.196  53.945  64.509  1.00  0.00           C
ATOM    541  CG  LEU A  26      61.357  54.875  64.959  1.00  0.00           C
ATOM    543  CD1 LEU A  26      62.546  54.045  65.449  1.00  0.00           C
ATOM    547  CD2 LEU A  26      61.785  55.895  63.899  1.00  0.00           C
ATOM    551  C   LEU A  26      58.227  53.505  63.029  1.00  0.00           C
ATOM    552  O   LEU A  26      58.536  52.895  62.009  1.00  0.00           O
ATOM    553  N   MET A  27      57.066  53.275  63.680  1.00  0.00           N
ATOM    555  CA  MET A  27      56.065  52.325  63.209  1.00  0.00           C
ATOM    557  CB  MET A  27      55.256  51.795  64.419  1.00  0.00           C
ATOM    560  CG  MET A  27      56.157  51.095  65.449  1.00  0.00           C
ATOM    563  SD  MET A  27      57.266  49.785  64.839  1.00  0.00           S
ATOM    564  CE  MET A  27      55.896  48.715  64.359  1.00  0.00           C
ATOM    568  C   MET A  27      55.136  52.835  62.109  1.00  0.00           C
ATOM    569  O   MET A  27      54.657  52.055  61.279  1.00  0.00           O
ATOM    570  N   LEU A  28      54.875  54.145  62.029  1.00  0.00           N
ATOM    572  CA  LEU A  28      54.086  54.715  60.949  1.00  0.00           C
ATOM    574  CB  LEU A  28      53.326  55.985  61.389  1.00  0.00           C
ATOM    577  CG  LEU A  28      52.295  55.805  62.519  1.00  0.00           C
ATOM    579  CD1 LEU A  28      51.506  57.105  62.659  1.00  0.00           C
ATOM    583  CD2 LEU A  28      51.336  54.626  62.289  1.00  0.00           C
ATOM    587  C   LEU A  28      54.917  55.095  59.729  1.00  0.00           C
ATOM    588  O   LEU A  28      54.407  55.135  58.619  1.00  0.00           O
ATOM    589  N   ILE A  29      56.236  55.305  59.889  1.00  0.00           N
ATOM    591  CA  ILE A  29      57.126  55.495  58.759  1.00  0.00           C
ATOM    593  CB  ILE A  29      58.446  56.235  58.989  1.00  0.00           C
ATOM    595  CG2 ILE A  29      58.146  57.685  59.459  1.00  0.00           C
ATOM    599  CG1 ILE A  29      59.465  55.435  59.849  1.00  0.00           C
ATOM    602  CD  ILE A  29      60.785  56.175  60.119  1.00  0.00           C
ATOM    606  C   ILE A  29      57.456  54.175  58.139  1.00  0.00           C
ATOM    607  O   ILE A  29      58.006  54.205  57.069  1.00  0.00           O
ATOM    608  N   VAL A  30      57.126  52.995  58.729  1.00  0.00           N
ATOM    610  CA  VAL A  30      57.407  51.655  58.169  1.00  0.00           C
ATOM    612  CB  VAL A  30      56.756  50.545  58.999  1.00  0.00           C
ATOM    614  CG1 VAL A  30      56.845  49.155  58.339  1.00  0.00           C
ATOM    618  CG2 VAL A  30      57.477  50.455  60.349  1.00  0.00           C
ATOM    622  C   VAL A  30      56.977  51.515  56.719  1.00  0.00           C
ATOM    623  O   VAL A  30      57.626  50.876  55.899  1.00  0.00           O
ATOM    624  N   VAL A  31      55.865  52.195  56.389  1.00  0.00           N
ATOM    626  CA  VAL A  31      55.336  52.415  55.059  1.00  0.00           C
ATOM    628  CB  VAL A  31      54.096  53.305  55.189  1.00  0.00           C
ATOM    630  CG1 VAL A  31      53.386  53.465  53.829  1.00  0.00           C
ATOM    634  CG2 VAL A  31      53.116  52.725  56.229  1.00  0.00           C
ATOM    638  C   VAL A  31      56.357  53.045  54.099  1.00  0.00           C
ATOM    639  O   VAL A  31      56.427  52.685  52.929  1.00  0.00           O
ATOM    640  N   ILE A  32      57.196  53.985  54.579  1.00  0.00           N
ATOM    642  CA  ILE A  32      58.275  54.626  53.839  1.00  0.00           C
ATOM    644  CB  ILE A  32      58.615  56.025  54.349  1.00  0.00           C
ATOM    646  CG2 ILE A  32      59.535  56.705  53.309  1.00  0.00           C
ATOM    650  CG1 ILE A  32      57.347  56.875  54.629  1.00  0.00           C
ATOM    653  CD  ILE A  32      57.667  58.175  55.369  1.00  0.00           C
ATOM    657  C   ILE A  32      59.525  53.725  53.669  1.00  0.00           C
ATOM    658  O   ILE A  32      59.886  53.535  52.509  1.00  0.00           O
ATOM    659  N   PRO A  33      60.237  53.045  54.599  1.00  0.00           N
ATOM    660  CD  PRO A  33      60.546  53.535  55.949  1.00  0.00           C
ATOM    663  CA  PRO A  33      61.276  52.105  54.189  1.00  0.00           C
ATOM    665  CB  PRO A  33      62.126  51.865  55.449  1.00  0.00           C
ATOM    668  CG  PRO A  33      62.017  53.205  56.169  1.00  0.00           C
ATOM    671  C   PRO A  33      60.756  50.815  53.599  1.00  0.00           C
ATOM    672  O   PRO A  33      61.567  50.055  53.069  1.00  0.00           O
ATOM    673  N   ALA A  34      59.436  50.585  53.599  1.00  0.00           N
ATOM    675  CA  ALA A  34      58.836  49.655  52.669  1.00  0.00           C
ATOM    677  CB  ALA A  34      57.326  49.495  52.919  1.00  0.00           C
ATOM    681  C   ALA A  34      59.086  50.055  51.219  1.00  0.00           C
ATOM    682  O   ALA A  34      59.517  49.225  50.419  1.00  0.00           O
ATOM    683  N   ILE A  35      58.936  51.355  50.859  1.00  0.00           N
ATOM    685  CA  ILE A  35      59.326  51.915  49.569  1.00  0.00           C
ATOM    687  CB  ILE A  35      58.787  53.325  49.249  1.00  0.00           C
ATOM    689  CG2 ILE A  35      57.477  53.555  50.029  1.00  0.00           C
ATOM    693  CG1 ILE A  35      59.786  54.515  49.369  1.00  0.00           C
ATOM    696  CD  ILE A  35      59.176  55.895  49.059  1.00  0.00           C
ATOM    700  C   ILE A  35      60.816  51.815  49.319  1.00  0.00           C
ATOM    701  O   ILE A  35      61.236  51.525  48.199  1.00  0.00           O
ATOM    702  N   LEU A  36      61.686  51.995  50.340  1.00  0.00           N
ATOM    704  CA  LEU A  36      63.137  51.895  50.149  1.00  0.00           C
ATOM    706  CB  LEU A  36      63.955  52.195  51.439  1.00  0.00           C
ATOM    709  CG  LEU A  36      64.306  53.695  51.660  1.00  0.00           C
ATOM    711  CD1 LEU A  36      63.126  54.575  52.089  1.00  0.00           C
ATOM    715  CD2 LEU A  36      65.447  53.835  52.679  1.00  0.00           C
ATOM    719  C   LEU A  36      63.586  50.555  49.559  1.00  0.00           C
ATOM    720  O   LEU A  36      64.465  50.485  48.689  1.00  0.00           O
ATOM    721  N   MET A  37      62.947  49.445  49.969  1.00  0.00           N
ATOM    723  CA  MET A  37      63.256  48.145  49.419  1.00  0.00           C
ATOM    725  CB  MET A  37      63.176  47.075  50.529  1.00  0.00           C
ATOM    728  CG  MET A  37      64.227  47.295  51.639  1.00  0.00           C
ATOM    731  SD  MET A  37      65.946  47.395  51.069  1.00  0.00           S
ATOM    732  CE  MET A  37      66.557  47.665  52.759  1.00  0.00           C
ATOM    736  C   MET A  37      62.426  47.775  48.189  1.00  0.00           C
ATOM    737  O   MET A  37      62.496  46.655  47.700  1.00  0.00           O
ATOM    738  N   ALA A  38      61.637  48.715  47.630  1.00  0.00           N
ATOM    740  CA  ALA A  38      60.546  48.365  46.739  1.00  0.00           C
ATOM    742  CB  ALA A  38      59.285  48.295  47.579  1.00  0.00           C
ATOM    746  C   ALA A  38      60.285  49.345  45.590  1.00  0.00           C
ATOM    747  O   ALA A  38      59.815  48.955  44.529  1.00  0.00           O
ATOM    748  N   VAL A  39      60.676  50.635  45.739  1.00  0.00           N
ATOM    750  CA  VAL A  39      60.935  51.565  44.639  1.00  0.00           C
ATOM    752  CB  VAL A  39      61.406  52.915  45.179  1.00  0.00           C
ATOM    754  CG1 VAL A  39      62.105  53.775  44.109  1.00  0.00           C
ATOM    758  CG2 VAL A  39      60.177  53.655  45.709  1.00  0.00           C
ATOM    762  C   VAL A  39      62.006  51.035  43.729  1.00  0.00           C
ATOM    763  O   VAL A  39      61.985  51.185  42.509  1.00  0.00           O
ATOM    764  N   GLY A  40      62.997  50.395  44.369  1.00  0.00           N
ATOM    766  CA  GLY A  40      63.987  49.626  43.689  1.00  0.00           C
ATOM    769  C   GLY A  40      65.366  49.945  44.109  1.00  0.00           C
ATOM    770  O   GLY A  40      66.157  50.455  43.329  1.00  0.00           O
ATOM    771  N   PHE A  41      65.745  49.465  45.299  1.00  0.00           N
ATOM    773  CA  PHE A  41      67.146  49.145  45.529  1.00  0.00           C
ATOM    775  CB  PHE A  41      67.477  49.025  47.049  1.00  0.00           C
ATOM    778  CG  PHE A  41      68.917  48.635  47.289  1.00  0.00           C
ATOM    779  CD1 PHE A  41      69.947  49.245  46.569  1.00  0.00           C
ATOM    781  CE1 PHE A  41      71.275  48.835  46.709  1.00  0.00           C
ATOM    783  CZ  PHE A  41      71.587  47.805  47.599  1.00  0.00           C
ATOM    785  CD2 PHE A  41      69.247  47.615  48.189  1.00  0.00           C
ATOM    787  CE2 PHE A  41      70.576  47.195  48.339  1.00  0.00           C
ATOM    789  C   PHE A  41      67.516  47.875  44.749  1.00  0.00           C
ATOM    790  O   PHE A  41      68.657  47.685  44.329  1.00  0.00           O
ATOM    791  N   ALA A  42      66.506  47.035  44.459  1.00  0.00           N
ATOM    793  CA  ALA A  42      66.596  45.885  43.589  1.00  0.00           C
ATOM    795  CB  ALA A  42      65.876  44.655  44.199  1.00  0.00           C
ATOM    799  C   ALA A  42      65.986  46.185  42.229  1.00  0.00           C
ATOM    800  O   ALA A  42      65.705  45.275  41.469  1.00  0.00           O
ATOM    801  N   TRP A  43      65.826  47.465  41.819  1.00  0.00           N
ATOM    803  CA  TRP A  43      65.546  47.785  40.419  1.00  0.00           C
ATOM    805  CB  TRP A  43      65.267  49.315  40.249  1.00  0.00           C
ATOM    808  CG  TRP A  43      65.556  49.955  38.929  1.00  0.00           C
ATOM    809  CD1 TRP A  43      65.465  49.395  37.679  1.00  0.00           C
ATOM    811  NE1 TRP A  43      66.576  49.715  36.949  1.00  0.00           N
ATOM    813  CE2 TRP A  43      67.355  50.525  37.689  1.00  0.00           C
ATOM    814  CD2 TRP A  43      66.686  50.805  38.889  1.00  0.00           C
ATOM    815  CE3 TRP A  43      67.236  51.675  39.829  1.00  0.00           C
ATOM    817  CZ3 TRP A  43      68.535  52.115  39.599  1.00  0.00           C
ATOM    819  CZ2 TRP A  43      68.667  50.855  37.519  1.00  0.00           C
ATOM    821  CH2 TRP A  43      69.247  51.625  38.509  1.00  0.00           C
ATOM    823  C   TRP A  43      66.635  47.305  39.499  1.00  0.00           C
ATOM    824  O   TRP A  43      66.385  46.695  38.459  1.00  0.00           O
ATOM    825  N   LYS A  44      67.896  47.535  39.899  1.00  0.00           N
ATOM    827  CA  LYS A  44      69.087  47.155  39.160  1.00  0.00           C
ATOM    829  CB  LYS A  44      70.316  47.945  39.739  1.00  0.00           C
ATOM    832  CG  LYS A  44      71.596  47.205  40.149  1.00  0.00           C
ATOM    835  CD  LYS A  44      71.465  46.145  41.250  1.00  0.00           C
ATOM    838  CE  LYS A  44      70.587  46.485  42.449  1.00  0.00           C
ATOM    841  NZ  LYS A  44      71.167  47.585  43.259  1.00  0.00           N
ATOM    845  C   LYS A  44      69.247  45.645  38.909  1.00  0.00           C
ATOM    846  O   LYS A  44      70.176  45.175  38.259  1.00  0.00           O
ATOM    847  N   TYR A  45      68.306  44.835  39.429  1.00  0.00           N
ATOM    849  CA  TYR A  45      68.186  43.405  39.319  1.00  0.00           C
ATOM    851  CB  TYR A  45      68.137  42.885  40.779  1.00  0.00           C
ATOM    854  CG  TYR A  45      68.535  41.455  40.969  1.00  0.00           C
ATOM    855  CD1 TYR A  45      68.605  40.525  39.919  1.00  0.00           C
ATOM    857  CE1 TYR A  45      69.046  39.225  40.159  1.00  0.00           C
ATOM    859  CZ  TYR A  45      69.425  38.835  41.450  1.00  0.00           C
ATOM    860  OH  TYR A  45      69.936  37.545  41.660  1.00  0.00           O
ATOM    862  CD2 TYR A  45      68.885  41.045  42.269  1.00  0.00           C
ATOM    864  CE2 TYR A  45      69.346  39.745  42.509  1.00  0.00           C
ATOM    866  C   TYR A  45      66.826  43.205  38.649  1.00  0.00           C
ATOM    867  O   TYR A  45      65.876  43.835  39.079  1.00  0.00           O
ATOM    868  N   ARG A  46      66.697  42.395  37.569  1.00  0.00           N
ATOM    870  CA  ARG A  46      65.497  42.265  36.759  1.00  0.00           C
ATOM    872  CB  ARG A  46      64.105  42.315  37.469  1.00  0.00           C
ATOM    875  CG  ARG A  46      62.936  42.015  36.509  1.00  0.00           C
ATOM    878  CD  ARG A  46      61.557  41.965  37.169  1.00  0.00           C
ATOM    881  NE  ARG A  46      60.957  40.615  36.889  1.00  0.00           N
ATOM    883  CZ  ARG A  46      61.006  39.615  37.749  1.00  0.00           C
ATOM    884  NH1 ARG A  46      61.236  39.795  39.029  1.00  0.00           N
ATOM    887  NH2 ARG A  46      60.826  38.376  37.349  1.00  0.00           N
ATOM    890  C   ARG A  46      65.416  43.265  35.639  1.00  0.00           C
ATOM    891  O   ARG A  46      65.025  42.885  34.539  1.00  0.00           O
ATOM    892  N   ALA A  47      65.745  44.555  35.859  1.00  0.00           N
ATOM    894  CA  ALA A  47      65.535  45.585  34.859  1.00  0.00           C
ATOM    896  CB  ALA A  47      64.926  46.815  35.509  1.00  0.00           C
ATOM    900  C   ALA A  47      66.816  45.965  34.109  1.00  0.00           C
ATOM    901  O   ALA A  47      66.806  46.785  33.199  1.00  0.00           O
ATOM    902  N   SER A  48      67.936  45.265  34.419  1.00  0.00           N
ATOM    904  CA  SER A  48      69.227  45.235  33.709  1.00  0.00           C
ATOM    906  CB  SER A  48      70.215  44.275  34.449  1.00  0.00           C
ATOM    909  OG  SER A  48      71.105  44.975  35.319  1.00  0.00           O
ATOM    911  C   SER A  48      69.197  44.835  32.229  1.00  0.00           C
ATOM    912  O   SER A  48      68.396  43.995  31.840  1.00  0.00           O
ATOM    913  N   ASN A  49      70.096  45.345  31.349  1.00  0.00           N
ATOM    915  CA  ASN A  49      70.156  45.075  29.889  1.00  0.00           C
ATOM    917  CB  ASN A  49      71.266  45.905  29.149  1.00  0.00           C
ATOM    920  CG  ASN A  49      71.447  47.325  29.659  1.00  0.00           C
ATOM    921  OD1 ASN A  49      70.657  47.875  30.419  1.00  0.00           O
ATOM    922  ND2 ASN A  49      72.605  47.945  29.349  1.00  0.00           N
ATOM    925  C   ASN A  49      70.385  43.615  29.459  1.00  0.00           C
ATOM    926  O   ASN A  49      70.407  43.295  28.269  1.00  0.00           O
ATOM    927  N   LYS A  50      70.587  42.715  30.439  1.00  0.00           N
ATOM    929  CA  LYS A  50      70.686  41.285  30.299  1.00  0.00           C
ATOM    931  CB  LYS A  50      71.806  40.745  31.219  1.00  0.00           C
ATOM    934  CG  LYS A  50      73.165  41.385  30.919  1.00  0.00           C
ATOM    937  CD  LYS A  50      73.527  42.615  31.769  1.00  0.00           C
ATOM    940  CE  LYS A  50      74.157  43.715  30.919  1.00  0.00           C
ATOM    943  NZ  LYS A  50      74.596  44.865  31.739  1.00  0.00           N
ATOM    947  C   LYS A  50      69.396  40.575  30.689  1.00  0.00           C
ATOM    948  O   LYS A  50      69.087  39.505  30.189  1.00  0.00           O
ATOM    949  N   ASP A  51      68.586  41.215  31.549  1.00  0.00           N
ATOM    951  CA  ASP A  51      67.355  40.665  32.089  1.00  0.00           C
ATOM    953  CB  ASP A  51      67.245  40.965  33.619  1.00  0.00           C
ATOM    956  CG  ASP A  51      68.337  40.375  34.529  1.00  0.00           C
ATOM    957  OD1 ASP A  51      69.116  39.495  34.090  1.00  0.00           O
ATOM    958  OD2 ASP A  51      68.346  40.815  35.719  1.00  0.00           O
ATOM    959  C   ASP A  51      66.175  41.295  31.349  1.00  0.00           C
ATOM    960  O   ASP A  51      65.016  40.955  31.579  1.00  0.00           O
ATOM    961  N   ALA A  52      66.455  42.255  30.419  1.00  0.00           N
ATOM    963  CA  ALA A  52      65.546  42.815  29.439  1.00  0.00           C
ATOM    965  CB  ALA A  52      64.716  44.065  29.819  1.00  0.00           C
ATOM    969  C   ALA A  52      66.385  43.245  28.269  1.00  0.00           C
ATOM    970  O   ALA A  52      67.425  43.885  28.399  1.00  0.00           O
ATOM    971  N   LYS A  53      65.876  42.935  27.079  1.00  0.00           N
ATOM    973  CA  LYS A  53      66.487  43.185  25.799  1.00  0.00           C
ATOM    975  CB  LYS A  53      65.517  42.605  24.739  1.00  0.00           C
ATOM    978  CG  LYS A  53      64.945  41.225  25.119  1.00  0.00           C
ATOM    981  CD  LYS A  53      64.087  40.675  23.979  1.00  0.00           C
ATOM    984  CE  LYS A  53      63.306  39.395  24.319  1.00  0.00           C
ATOM    987  NZ  LYS A  53      62.277  39.665  25.339  1.00  0.00           N
ATOM    991  C   LYS A  53      66.727  44.665  25.519  1.00  0.00           C
ATOM    992  O   LYS A  53      67.767  45.065  24.999  1.00  0.00           O
ATOM    993  N   TYR A  54      65.735  45.505  25.869  1.00  0.00           N
ATOM    995  CA  TYR A  54      65.697  46.925  25.589  1.00  0.00           C
ATOM    997  CB  TYR A  54      65.146  47.275  24.179  1.00  0.00           C
ATOM   1000  CG  TYR A  54      65.995  46.725  23.089  1.00  0.00           C
ATOM   1001  CD1 TYR A  54      67.076  47.475  22.609  1.00  0.00           C
ATOM   1003  CE1 TYR A  54      67.775  47.035  21.479  1.00  0.00           C
ATOM   1005  CZ  TYR A  54      67.396  45.865  20.819  1.00  0.00           C
ATOM   1006  OH  TYR A  54      68.035  45.505  19.609  1.00  0.00           O
ATOM   1008  CD2 TYR A  54      65.646  45.525  22.459  1.00  0.00           C
ATOM   1010  CE2 TYR A  54      66.346  45.095  21.329  1.00  0.00           C
ATOM   1012  C   TYR A  54      64.716  47.535  26.549  1.00  0.00           C
ATOM   1013  O   TYR A  54      63.965  46.815  27.199  1.00  0.00           O
ATOM   1014  N   SER A  55      64.657  48.885  26.609  1.00  0.00           N
ATOM   1016  CA  SER A  55      63.615  49.615  27.289  1.00  0.00           C
ATOM   1018  CB  SER A  55      64.116  51.015  27.779  1.00  0.00           C
ATOM   1021  OG  SER A  55      64.707  51.815  26.739  1.00  0.00           O
ATOM   1023  C   SER A  55      62.347  49.745  26.459  1.00  0.00           C
ATOM   1024  O   SER A  55      62.375  50.355  25.389  1.00  0.00           O
ATOM   1025  N   PRO A  56      61.185  49.215  26.859  1.00  0.00           N
ATOM   1026  CD  PRO A  56      60.985  48.175  27.859  1.00  0.00           C
ATOM   1029  CA  PRO A  56      59.926  49.515  26.189  1.00  0.00           C
ATOM   1031  CB  PRO A  56      59.067  48.235  26.369  1.00  0.00           C
ATOM   1034  CG  PRO A  56      59.896  47.285  27.259  1.00  0.00           C
ATOM   1037  C   PRO A  56      59.326  50.725  26.879  1.00  0.00           C
ATOM   1038  O   PRO A  56      58.727  50.595  27.949  1.00  0.00           O
ATOM   1039  N   ASN A  57      59.485  51.915  26.279  1.00  0.00           N
ATOM   1041  CA  ASN A  57      58.836  53.145  26.699  1.00  0.00           C
ATOM   1043  CB  ASN A  57      59.247  54.365  25.809  1.00  0.00           C
ATOM   1046  CG  ASN A  57      60.735  54.385  25.479  1.00  0.00           C
ATOM   1047  OD1 ASN A  57      61.185  53.685  24.569  1.00  0.00           O
ATOM   1048  ND2 ASN A  57      61.506  55.255  26.159  1.00  0.00           N
ATOM   1051  C   ASN A  57      57.315  53.035  26.739  1.00  0.00           C
ATOM   1052  O   ASN A  57      56.715  52.225  26.029  1.00  0.00           O
ATOM   1053  N   TRP A  58      56.616  53.835  27.559  1.00  0.00           N
ATOM   1055  CA  TRP A  58      55.167  53.725  27.639  1.00  0.00           C
ATOM   1057  CB  TRP A  58      54.707  52.695  28.719  1.00  0.00           C
ATOM   1060  CG  TRP A  58      53.936  51.505  28.219  1.00  0.00           C
ATOM   1061  CD1 TRP A  58      54.496  50.305  27.829  1.00  0.00           C
ATOM   1063  NE1 TRP A  58      53.495  49.405  27.539  1.00  0.00           N
ATOM   1065  CE2 TRP A  58      52.286  49.985  27.739  1.00  0.00           C
ATOM   1066  CD2 TRP A  58      52.505  51.315  28.189  1.00  0.00           C
ATOM   1067  CE3 TRP A  58      51.427  52.115  28.519  1.00  0.00           C
ATOM   1069  CZ3 TRP A  58      50.136  51.595  28.409  1.00  0.00           C
ATOM   1071  CZ2 TRP A  58      50.995  49.475  27.599  1.00  0.00           C
ATOM   1073  CH2 TRP A  58      49.926  50.295  27.969  1.00  0.00           C
ATOM   1075  C   TRP A  58      54.605  55.115  27.819  1.00  0.00           C
ATOM   1076  O   TRP A  58      55.336  56.115  27.739  1.00  0.00           O
ATOM   1077  N   SER A  59      53.275  55.245  27.929  1.00  0.00           N
ATOM   1079  CA  SER A  59      52.616  56.475  28.269  1.00  0.00           C
ATOM   1081  CB  SER A  59      51.395  56.785  27.349  1.00  0.00           C
ATOM   1084  OG  SER A  59      50.497  55.685  27.239  1.00  0.00           O
ATOM   1086  C   SER A  59      52.146  56.325  29.689  1.00  0.00           C
ATOM   1087  O   SER A  59      52.035  55.215  30.199  1.00  0.00           O
ATOM   1088  N   HIS A  60      51.887  57.425  30.389  1.00  0.00           N
ATOM   1090  CA  HIS A  60      51.316  57.345  31.709  1.00  0.00           C
ATOM   1092  CB  HIS A  60      51.487  58.665  32.500  1.00  0.00           C
ATOM   1095  ND1 HIS A  60      49.477  59.925  31.840  1.00  0.00           N
ATOM   1096  CG  HIS A  60      50.845  59.825  31.829  1.00  0.00           C
ATOM   1097  CE1 HIS A  60      49.205  61.075  31.259  1.00  0.00           C
ATOM   1099  NE2 HIS A  60      50.326  61.715  30.859  1.00  0.00           N
ATOM   1101  CD2 HIS A  60      51.395  60.925  31.229  1.00  0.00           C
ATOM   1103  C   HIS A  60      49.856  56.945  31.619  1.00  0.00           C
ATOM   1104  O   HIS A  60      49.215  57.045  30.569  1.00  0.00           O
ATOM   1105  N   SER A  61      49.317  56.435  32.719  1.00  0.00           N
ATOM   1107  CA  SER A  61      47.896  56.205  32.869  1.00  0.00           C
ATOM   1109  CB  SER A  61      47.766  54.845  33.569  1.00  0.00           C
ATOM   1112  OG  SER A  61      48.516  54.795  34.789  1.00  0.00           O
ATOM   1114  C   SER A  61      47.235  57.215  33.769  1.00  0.00           C
ATOM   1115  O   SER A  61      46.045  57.115  34.049  1.00  0.00           O
ATOM   1116  N   ASN A  62      48.035  58.145  34.329  1.00  0.00           N
ATOM   1118  CA  ASN A  62      47.747  58.985  35.489  1.00  0.00           C
ATOM   1120  CB  ASN A  62      46.726  60.105  35.119  1.00  0.00           C
ATOM   1123  CG  ASN A  62      47.365  61.055  34.099  1.00  0.00           C
ATOM   1124  OD1 ASN A  62      46.837  61.315  33.009  1.00  0.00           O
ATOM   1125  ND2 ASN A  62      48.565  61.575  34.459  1.00  0.00           N
ATOM   1128  C   ASN A  62      47.386  58.185  36.739  1.00  0.00           C
ATOM   1129  O   ASN A  62      46.977  58.705  37.770  1.00  0.00           O
ATOM   1130  N   LYS A  63      47.575  56.855  36.709  1.00  0.00           N
ATOM   1132  CA  LYS A  63      47.426  55.985  37.849  1.00  0.00           C
ATOM   1134  CB  LYS A  63      46.406  54.855  37.639  1.00  0.00           C
ATOM   1137  CG  LYS A  63      44.926  55.235  37.579  1.00  0.00           C
ATOM   1140  CD  LYS A  63      44.605  55.995  36.299  1.00  0.00           C
ATOM   1143  CE  LYS A  63      43.146  56.345  36.089  1.00  0.00           C
ATOM   1146  NZ  LYS A  63      43.006  56.995  34.769  1.00  0.00           N
ATOM   1150  C   LYS A  63      48.755  55.385  38.209  1.00  0.00           C
ATOM   1151  O   LYS A  63      48.946  54.895  39.319  1.00  0.00           O
ATOM   1152  N   VAL A  64      49.756  55.575  37.319  1.00  0.00           N
ATOM   1154  CA  VAL A  64      51.167  55.635  37.639  1.00  0.00           C
ATOM   1156  CB  VAL A  64      52.056  55.335  36.459  1.00  0.00           C
ATOM   1158  CG1 VAL A  64      51.796  53.875  36.059  1.00  0.00           C
ATOM   1162  CG2 VAL A  64      51.817  56.325  35.309  1.00  0.00           C
ATOM   1166  C   VAL A  64      51.497  56.985  38.269  1.00  0.00           C
ATOM   1167  O   VAL A  64      52.596  57.225  38.750  1.00  0.00           O
ATOM   1168  N   GLU A  65      50.455  57.845  38.339  1.00  0.00           N
ATOM   1170  CA  GLU A  65      50.256  58.935  39.249  1.00  0.00           C
ATOM   1172  CB  GLU A  65      50.177  60.265  38.469  1.00  0.00           C
ATOM   1175  CG  GLU A  65      51.436  60.535  37.599  1.00  0.00           C
ATOM   1178  CD  GLU A  65      51.506  61.945  36.989  1.00  0.00           C
ATOM   1179  OE1 GLU A  65      51.487  62.925  37.770  1.00  0.00           O
ATOM   1180  OE2 GLU A  65      51.637  62.055  35.739  1.00  0.00           O
ATOM   1181  C   GLU A  65      48.965  58.675  40.099  1.00  0.00           C
ATOM   1182  O   GLU A  65      48.215  59.595  40.410  1.00  0.00           O
ATOM   1183  N   ALA A  66      48.706  57.415  40.559  1.00  0.00           N
ATOM   1185  CA  ALA A  66      47.796  57.085  41.660  1.00  0.00           C
ATOM   1187  CB  ALA A  66      46.386  56.815  41.119  1.00  0.00           C
ATOM   1191  C   ALA A  66      48.157  55.945  42.689  1.00  0.00           C
ATOM   1192  O   ALA A  66      47.245  55.245  43.099  1.00  0.00           O
ATOM   1193  N   VAL A  67      49.426  55.775  43.199  1.00  0.00           N
ATOM   1195  CA  VAL A  67      49.847  54.905  44.349  1.00  0.00           C
ATOM   1197  CB  VAL A  67      49.856  53.445  43.899  1.00  0.00           C
ATOM   1199  CG1 VAL A  67      50.886  52.565  44.599  1.00  0.00           C
ATOM   1203  CG2 VAL A  67      48.495  52.725  44.029  1.00  0.00           C
ATOM   1207  C   VAL A  67      51.115  55.345  45.249  1.00  0.00           C
ATOM   1208  O   VAL A  67      51.395  54.785  46.299  1.00  0.00           O
ATOM   1209  N   VAL A  68      51.817  56.485  44.959  1.00  0.00           N
ATOM   1211  CA  VAL A  68      52.846  57.195  45.769  1.00  0.00           C
ATOM   1213  CB  VAL A  68      54.267  56.865  45.249  1.00  0.00           C
ATOM   1215  CG1 VAL A  68      54.716  57.715  44.039  1.00  0.00           C
ATOM   1219  CG2 VAL A  68      55.326  56.955  46.369  1.00  0.00           C
ATOM   1223  C   VAL A  68      52.686  58.765  45.969  1.00  0.00           C
ATOM   1224  O   VAL A  68      53.625  59.465  46.329  1.00  0.00           O
ATOM   1225  N   TRP A  69      51.516  59.445  45.779  1.00  0.00           N
ATOM   1227  CA  TRP A  69      51.336  60.915  45.959  1.00  0.00           C
ATOM   1229  CB  TRP A  69      50.307  61.665  45.000  1.00  0.00           C
ATOM   1232  CG  TRP A  69      50.727  62.935  44.379  1.00  0.00           C
ATOM   1233  CD1 TRP A  69      49.966  64.065  44.319  1.00  0.00           C
ATOM   1235  NE1 TRP A  69      50.517  64.935  43.419  1.00  0.00           N
ATOM   1237  CE2 TRP A  69      51.646  64.385  42.889  1.00  0.00           C
ATOM   1238  CD2 TRP A  69      51.785  63.095  43.429  1.00  0.00           C
ATOM   1239  CE3 TRP A  69      52.775  62.235  42.949  1.00  0.00           C
ATOM   1241  CZ3 TRP A  69      53.606  62.715  41.929  1.00  0.00           C
ATOM   1243  CZ2 TRP A  69      52.526  64.885  41.959  1.00  0.00           C
ATOM   1245  CH2 TRP A  69      53.495  64.015  41.459  1.00  0.00           C
ATOM   1247  C   TRP A  69      50.715  61.095  47.319  1.00  0.00           C
ATOM   1248  O   TRP A  69      51.216  61.775  48.209  1.00  0.00           O
ATOM   1249  N   THR A  70      49.535  60.475  47.430  1.00  0.00           N
ATOM   1251  CA  THR A  70      48.636  60.465  48.549  1.00  0.00           C
ATOM   1253  CB  THR A  70      47.295  59.795  48.219  1.00  0.00           C
ATOM   1255  OG1 THR A  70      46.246  60.645  48.569  1.00  0.00           O
ATOM   1257  CG2 THR A  70      47.025  58.455  48.919  1.00  0.00           C
ATOM   1261  C   THR A  70      49.296  59.875  49.749  1.00  0.00           C
ATOM   1262  O   THR A  70      49.247  60.425  50.829  1.00  0.00           O
ATOM   1263  N   VAL A  71      50.016  58.745  49.619  1.00  0.00           N
ATOM   1265  CA  VAL A  71      50.715  58.125  50.729  1.00  0.00           C
ATOM   1267  CB  VAL A  71      51.045  56.655  50.509  1.00  0.00           C
ATOM   1269  CG1 VAL A  71      49.826  55.805  50.929  1.00  0.00           C
ATOM   1273  CG2 VAL A  71      51.376  56.365  49.039  1.00  0.00           C
ATOM   1277  C   VAL A  71      51.837  58.955  51.369  1.00  0.00           C
ATOM   1278  O   VAL A  71      51.806  59.035  52.589  1.00  0.00           O
ATOM   1279  N   PRO A  72      52.775  59.655  50.739  1.00  0.00           N
ATOM   1280  CD  PRO A  72      53.267  59.395  49.399  1.00  0.00           C
ATOM   1283  CA  PRO A  72      53.695  60.515  51.469  1.00  0.00           C
ATOM   1285  CB  PRO A  72      54.805  60.885  50.469  1.00  0.00           C
ATOM   1288  CG  PRO A  72      54.186  60.575  49.119  1.00  0.00           C
ATOM   1291  C   PRO A  72      52.997  61.745  51.999  1.00  0.00           C
ATOM   1292  O   PRO A  72      53.365  62.175  53.090  1.00  0.00           O
ATOM   1293  N   ILE A  73      52.006  62.355  51.289  1.00  0.00           N
ATOM   1295  CA  ILE A  73      51.227  63.435  51.879  1.00  0.00           C
ATOM   1297  CB  ILE A  73      50.387  64.295  50.919  1.00  0.00           C
ATOM   1299  CG2 ILE A  73      49.116  63.565  50.469  1.00  0.00           C
ATOM   1303  CG1 ILE A  73      50.046  65.665  51.559  1.00  0.00           C
ATOM   1306  CD  ILE A  73      49.496  66.695  50.559  1.00  0.00           C
ATOM   1310  C   ILE A  73      50.426  62.985  53.109  1.00  0.00           C
ATOM   1311  O   ILE A  73      50.387  63.665  54.119  1.00  0.00           O
ATOM   1312  N   LEU A  74      49.826  61.775  53.090  1.00  0.00           N
ATOM   1314  CA  LEU A  74      49.176  61.105  54.209  1.00  0.00           C
ATOM   1316  CB  LEU A  74      48.606  59.775  53.659  1.00  0.00           C
ATOM   1319  CG  LEU A  74      47.747  58.835  54.529  1.00  0.00           C
ATOM   1321  CD1 LEU A  74      47.245  57.745  53.579  1.00  0.00           C
ATOM   1325  CD2 LEU A  74      48.435  58.105  55.689  1.00  0.00           C
ATOM   1329  C   LEU A  74      50.107  60.815  55.349  1.00  0.00           C
ATOM   1330  O   LEU A  74      49.815  61.105  56.509  1.00  0.00           O
ATOM   1331  N   ILE A  75      51.296  60.245  55.069  1.00  0.00           N
ATOM   1333  CA  ILE A  75      52.286  59.975  56.089  1.00  0.00           C
ATOM   1335  CB  ILE A  75      53.407  59.035  55.649  1.00  0.00           C
ATOM   1337  CG2 ILE A  75      54.366  58.775  56.840  1.00  0.00           C
ATOM   1341  CG1 ILE A  75      52.855  57.675  55.149  1.00  0.00           C
ATOM   1344  CD  ILE A  75      53.746  57.005  54.099  1.00  0.00           C
ATOM   1348  C   ILE A  75      52.766  61.265  56.729  1.00  0.00           C
ATOM   1349  O   ILE A  75      52.855  61.355  57.939  1.00  0.00           O
ATOM   1350  N   ILE A  76      53.006  62.355  55.959  1.00  0.00           N
ATOM   1352  CA  ILE A  76      53.227  63.665  56.579  1.00  0.00           C
ATOM   1354  CB  ILE A  76      53.965  64.675  55.679  1.00  0.00           C
ATOM   1356  CG2 ILE A  76      53.087  65.155  54.519  1.00  0.00           C
ATOM   1360  CG1 ILE A  76      54.517  65.916  56.429  1.00  0.00           C
ATOM   1363  CD  ILE A  76      55.517  65.545  57.519  1.00  0.00           C
ATOM   1367  C   ILE A  76      51.996  64.255  57.269  1.00  0.00           C
ATOM   1368  O   ILE A  76      52.126  64.905  58.289  1.00  0.00           O
ATOM   1369  N   ILE A  77      50.746  64.025  56.819  1.00  0.00           N
ATOM   1371  CA  ILE A  77      49.556  64.475  57.549  1.00  0.00           C
ATOM   1373  CB  ILE A  77      48.275  64.385  56.699  1.00  0.00           C
ATOM   1375  CG2 ILE A  77      47.295  63.245  57.089  1.00  0.00           C
ATOM   1379  CG1 ILE A  77      47.537  65.735  56.709  1.00  0.00           C
ATOM   1382  CD  ILE A  77      48.275  66.825  55.909  1.00  0.00           C
ATOM   1386  C   ILE A  77      49.407  63.875  58.939  1.00  0.00           C
ATOM   1387  O   ILE A  77      49.166  64.575  59.930  1.00  0.00           O
ATOM   1388  N   PHE A  78      49.626  62.545  59.099  1.00  0.00           N
ATOM   1390  CA  PHE A  78      49.587  61.935  60.419  1.00  0.00           C
ATOM   1392  CB  PHE A  78      49.215  60.435  60.379  1.00  0.00           C
ATOM   1395  CG  PHE A  78      47.756  60.295  60.009  1.00  0.00           C
ATOM   1396  CD1 PHE A  78      47.375  60.025  58.689  1.00  0.00           C
ATOM   1398  CE1 PHE A  78      46.036  59.805  58.349  1.00  0.00           C
ATOM   1400  CZ  PHE A  78      45.056  59.825  59.349  1.00  0.00           C
ATOM   1402  CD2 PHE A  78      46.747  60.375  60.999  1.00  0.00           C
ATOM   1404  CE2 PHE A  78      45.406  60.125  60.669  1.00  0.00           C
ATOM   1406  C   PHE A  78      50.855  62.175  61.219  1.00  0.00           C
ATOM   1407  O   PHE A  78      50.826  62.126  62.449  1.00  0.00           O
ATOM   1408  N   LEU A  79      51.965  62.515  60.559  1.00  0.00           N
ATOM   1410  CA  LEU A  79      53.246  62.795  61.180  1.00  0.00           C
ATOM   1412  CB  LEU A  79      54.396  62.005  60.499  1.00  0.00           C
ATOM   1415  CG  LEU A  79      54.415  60.435  60.599  1.00  0.00           C
ATOM   1417  CD1 LEU A  79      55.247  59.935  61.789  1.00  0.00           C
ATOM   1421  CD2 LEU A  79      53.076  59.675  60.619  1.00  0.00           C
ATOM   1425  C   LEU A  79      53.506  64.325  61.139  1.00  0.00           C
ATOM   1426  O   LEU A  79      54.626  64.815  61.209  1.00  0.00           O
ATOM   1427  N   ALA A  80      52.417  65.115  61.039  1.00  0.00           N
ATOM   1429  CA  ALA A  80      52.426  66.565  61.229  1.00  0.00           C
ATOM   1431  CB  ALA A  80      52.407  67.335  59.899  1.00  0.00           C
ATOM   1435  C   ALA A  80      51.227  67.015  62.049  1.00  0.00           C
ATOM   1436  O   ALA A  80      51.287  68.015  62.759  1.00  0.00           O
ATOM   1437  N   VAL A  81      50.116  66.255  62.069  1.00  0.00           N
ATOM   1439  CA  VAL A  81      49.105  66.456  63.109  1.00  0.00           C
ATOM   1441  CB  VAL A  81      47.775  65.776  62.779  1.00  0.00           C
ATOM   1443  CG1 VAL A  81      47.807  64.245  63.019  1.00  0.00           C
ATOM   1447  CG2 VAL A  81      46.646  66.495  63.539  1.00  0.00           C
ATOM   1451  C   VAL A  81      49.605  65.925  64.449  1.00  0.00           C
ATOM   1452  O   VAL A  81      49.105  66.265  65.519  1.00  0.00           O
ATOM   1453  N   LEU A  82      50.587  65.005  64.429  1.00  0.00           N
ATOM   1455  CA  LEU A  82      51.316  64.615  65.609  1.00  0.00           C
ATOM   1457  CB  LEU A  82      52.216  63.395  65.299  1.00  0.00           C
ATOM   1460  CG  LEU A  82      51.596  62.045  65.719  1.00  0.00           C
ATOM   1462  CD1 LEU A  82      52.035  61.725  67.159  1.00  0.00           C
ATOM   1466  CD2 LEU A  82      50.056  61.985  65.590  1.00  0.00           C
ATOM   1470  C   LEU A  82      52.126  65.735  66.209  1.00  0.00           C
ATOM   1471  O   LEU A  82      52.025  65.955  67.419  1.00  0.00           O
ATOM   1472  N   THR A  83      52.877  66.475  65.369  1.00  0.00           N
ATOM   1474  CA  THR A  83      53.857  67.485  65.779  1.00  0.00           C
ATOM   1476  CB  THR A  83      54.615  68.115  64.599  1.00  0.00           C
ATOM   1478  OG1 THR A  83      53.796  68.905  63.739  1.00  0.00           O
ATOM   1480  CG2 THR A  83      55.215  67.026  63.709  1.00  0.00           C
ATOM   1484  C   THR A  83      53.197  68.545  66.599  1.00  0.00           C
ATOM   1485  O   THR A  83      53.495  68.725  67.770  1.00  0.00           O
ATOM   1486  N   TRP A  84      52.136  69.145  66.029  1.00  0.00           N
ATOM   1488  CA  TRP A  84      51.386  70.245  66.559  1.00  0.00           C
ATOM   1490  CB  TRP A  84      50.455  70.745  65.419  1.00  0.00           C
ATOM   1493  CG  TRP A  84      49.795  72.075  65.609  1.00  0.00           C
ATOM   1494  CD1 TRP A  84      50.336  73.285  65.270  1.00  0.00           C
ATOM   1496  NE1 TRP A  84      49.485  74.295  65.639  1.00  0.00           N
ATOM   1498  CE2 TRP A  84      48.355  73.765  66.160  1.00  0.00           C
ATOM   1499  CD2 TRP A  84      48.495  72.356  66.130  1.00  0.00           C
ATOM   1500  CE3 TRP A  84      47.426  71.555  66.529  1.00  0.00           C
ATOM   1502  CZ3 TRP A  84      46.266  72.185  66.959  1.00  0.00           C
ATOM   1504  CZ2 TRP A  84      47.235  74.385  66.669  1.00  0.00           C
ATOM   1506  CH2 TRP A  84      46.176  73.565  67.059  1.00  0.00           C
ATOM   1508  C   TRP A  84      50.697  69.975  67.889  1.00  0.00           C
ATOM   1509  O   TRP A  84      50.676  70.815  68.779  1.00  0.00           O
ATOM   1510  N   LYS A  85      50.126  68.775  68.100  1.00  0.00           N
ATOM   1512  CA  LYS A  85      49.646  68.325  69.399  1.00  0.00           C
ATOM   1514  CB  LYS A  85      48.866  67.005  69.239  1.00  0.00           C
ATOM   1517  CG  LYS A  85      48.275  66.405  70.529  1.00  0.00           C
ATOM   1520  CD  LYS A  85      47.146  67.225  71.189  1.00  0.00           C
ATOM   1523  CE  LYS A  85      45.767  66.685  70.799  1.00  0.00           C
ATOM   1526  NZ  LYS A  85      44.626  67.465  71.310  1.00  0.00           N
ATOM   1530  C   LYS A  85      50.715  68.095  70.469  1.00  0.00           C
ATOM   1531  O   LYS A  85      50.506  68.335  71.649  1.00  0.00           O
ATOM   1532  N   THR A  86      51.887  67.555  70.059  1.00  0.00           N
ATOM   1534  CA  THR A  86      52.887  66.965  70.949  1.00  0.00           C
ATOM   1536  CB  THR A  86      53.435  65.705  70.319  1.00  0.00           C
ATOM   1538  OG1 THR A  86      53.625  64.695  71.290  1.00  0.00           O
ATOM   1540  CG2 THR A  86      54.685  65.885  69.449  1.00  0.00           C
ATOM   1544  C   THR A  86      53.987  67.965  71.219  1.00  0.00           C
ATOM   1545  O   THR A  86      55.026  67.695  71.811  1.00  0.00           O
ATOM   1546  N   THR A  87      53.695  69.215  70.799  1.00  0.00           N
ATOM   1548  CA  THR A  87      54.665  70.265  70.609  1.00  0.00           C
ATOM   1550  CB  THR A  87      54.176  71.285  69.559  1.00  0.00           C
ATOM   1552  OG1 THR A  87      55.215  72.005  68.919  1.00  0.00           O
ATOM   1554  CG2 THR A  87      53.146  72.275  70.099  1.00  0.00           C
ATOM   1558  C   THR A  87      54.826  71.005  71.899  1.00  0.00           C
ATOM   1559  O   THR A  87      55.587  71.945  71.969  1.00  0.00           O
ATOM   1560  N   HIS A  88      54.127  70.575  72.960  1.00  0.00           N
ATOM   1562  CA  HIS A  88      54.226  71.176  74.259  1.00  0.00           C
ATOM   1564  CB  HIS A  88      52.976  71.965  74.660  1.00  0.00           C
ATOM   1567  ND1 HIS A  88      53.116  74.315  73.840  1.00  0.00           N
ATOM   1568  CG  HIS A  88      52.616  73.035  73.700  1.00  0.00           C
ATOM   1569  CE1 HIS A  88      52.496  75.015  72.919  1.00  0.00           C
ATOM   1571  NE2 HIS A  88      51.605  74.285  72.229  1.00  0.00           N
ATOM   1573  CD2 HIS A  88      51.666  73.005  72.729  1.00  0.00           C
ATOM   1575  C   HIS A  88      54.317  70.035  75.219  1.00  0.00           C
ATOM   1576  O   HIS A  88      53.955  68.915  74.869  1.00  0.00           O
ATOM   1577  N   ALA A  89      54.727  70.335  76.469  1.00  0.00           N
ATOM   1579  CA  ALA A  89      54.576  69.555  77.689  1.00  0.00           C
ATOM   1581  CB  ALA A  89      54.317  68.035  77.529  1.00  0.00           C
ATOM   1585  C   ALA A  89      55.806  69.795  78.509  1.00  0.00           C
ATOM   1586  O   ALA A  89      55.735  69.845  79.739  1.00  0.00           O
ATOM   1587  N   LEU A  90      56.955  69.985  77.840  1.00  0.00           N
ATOM   1589  CA  LEU A  90      58.186  70.475  78.429  1.00  0.00           C
ATOM   1591  CB  LEU A  90      59.337  69.835  77.609  1.00  0.00           C
ATOM   1594  CG  LEU A  90      60.746  69.965  78.219  1.00  0.00           C
ATOM   1596  CD1 LEU A  90      60.845  69.265  79.579  1.00  0.00           C
ATOM   1600  CD2 LEU A  90      61.785  69.345  77.280  1.00  0.00           C
ATOM   1604  C   LEU A  90      58.235  72.005  78.359  1.00  0.00           C
ATOM   1605  O   LEU A  90      58.857  72.665  79.199  1.00  0.00           O
ATOM   1606  N   GLU A  91      57.566  72.585  77.350  1.00  0.00           N
ATOM   1608  CA  GLU A  91      57.486  73.965  76.919  1.00  0.00           C
ATOM   1610  CB  GLU A  91      56.346  74.185  75.890  1.00  0.00           C
ATOM   1613  CG  GLU A  91      56.866  74.115  74.439  1.00  0.00           C
ATOM   1616  CD  GLU A  91      57.575  72.815  74.059  1.00  0.00           C
ATOM   1617  OE1 GLU A  91      57.347  71.795  74.749  1.00  0.00           O
ATOM   1618  OE2 GLU A  91      58.365  72.885  73.079  1.00  0.00           O
ATOM   1619  C   GLU A  91      57.546  75.155  77.889  1.00  0.00           C
ATOM   1620  O   GLU A  91      56.747  75.255  78.829  1.00  0.00           O
ATOM   1621  N   PRO A  92      58.407  76.155  77.660  1.00  0.00           N
ATOM   1622  CD  PRO A  92      59.576  76.035  76.779  1.00  0.00           C
ATOM   1625  CA  PRO A  92      58.597  77.215  78.629  1.00  0.00           C
ATOM   1627  CB  PRO A  92      60.066  77.625  78.449  1.00  0.00           C
ATOM   1630  CG  PRO A  92      60.326  77.345  76.979  1.00  0.00           C
ATOM   1633  C   PRO A  92      57.686  78.425  78.469  1.00  0.00           C
ATOM   1634  O   PRO A  92      57.986  79.385  77.749  1.00  0.00           O
ATOM   1635  N   SER A  93      56.605  78.465  79.259  1.00  0.00           N
ATOM   1637  CA  SER A  93      55.845  79.675  79.459  1.00  0.00           C
ATOM   1639  CB  SER A  93      54.696  79.856  78.410  1.00  0.00           C
ATOM   1642  OG  SER A  93      53.806  78.755  78.349  1.00  0.00           O
ATOM   1644  C   SER A  93      55.366  79.755  80.899  1.00  0.00           C
ATOM   1645  O   SER A  93      56.167  79.736  81.839  1.00  0.00           O
ATOM   1646  N   LYS A  94      54.057  79.876  81.089  1.00  0.00           N
ATOM   1648  CA  LYS A  94      53.345  79.965  82.350  1.00  0.00           C
ATOM   1650  CB  LYS A  94      52.196  80.996  82.140  1.00  0.00           C
ATOM   1653  CG  LYS A  94      51.417  80.875  80.799  1.00  0.00           C
ATOM   1656  CD  LYS A  94      50.915  79.465  80.399  1.00  0.00           C
ATOM   1659  CE  LYS A  94      50.455  79.335  78.930  1.00  0.00           C
ATOM   1662  NZ  LYS A  94      50.145  77.935  78.569  1.00  0.00           N
ATOM   1666  C   LYS A  94      52.726  78.705  82.990  1.00  0.00           C
ATOM   1667  O   LYS A  94      52.066  78.935  84.009  1.00  0.00           O
ATOM   1668  N   PRO A  95      52.775  77.415  82.560  1.00  0.00           N
ATOM   1669  CD  PRO A  95      53.597  76.885  81.451  1.00  0.00           C
ATOM   1672  CA  PRO A  95      51.955  76.335  83.139  1.00  0.00           C
ATOM   1674  CB  PRO A  95      52.477  75.055  82.449  1.00  0.00           C
ATOM   1677  CG  PRO A  95      52.976  75.535  81.100  1.00  0.00           C
ATOM   1680  C   PRO A  95      51.977  76.215  84.660  1.00  0.00           C
ATOM   1681  O   PRO A  95      53.035  76.025  85.229  1.00  0.00           O
ATOM   1682  N   LEU A  96      50.806  76.295  85.329  1.00  0.00           N
ATOM   1684  CA  LEU A  96      50.727  76.255  86.769  1.00  0.00           C
ATOM   1686  CB  LEU A  96      50.037  77.555  87.249  1.00  0.00           C
ATOM   1689  CG  LEU A  96      49.926  77.846  88.769  1.00  0.00           C
ATOM   1691  CD1 LEU A  96      49.545  79.325  88.959  1.00  0.00           C
ATOM   1695  CD2 LEU A  96      48.876  76.985  89.491  1.00  0.00           C
ATOM   1699  C   LEU A  96      49.977  75.005  87.189  1.00  0.00           C
ATOM   1700  O   LEU A  96      48.787  74.835  86.939  1.00  0.00           O
ATOM   1701  N   ALA A  97      50.665  74.085  87.869  1.00  0.00           N
ATOM   1703  CA  ALA A  97      50.005  72.995  88.539  1.00  0.00           C
ATOM   1705  CB  ALA A  97      49.966  71.785  87.579  1.00  0.00           C
ATOM   1709  C   ALA A  97      50.837  72.665  89.749  1.00  0.00           C
ATOM   1710  O   ALA A  97      51.896  72.065  89.619  1.00  0.00           O
ATOM   1711  N   HIS A  98      50.406  73.035  90.960  1.00  0.00           N
ATOM   1713  CA  HIS A  98      51.236  72.885  92.140  1.00  0.00           C
ATOM   1715  CB  HIS A  98      51.785  74.225  92.680  1.00  0.00           C
ATOM   1718  ND1 HIS A  98      49.815  75.005  93.930  1.00  0.00           N
ATOM   1719  CG  HIS A  98      50.746  75.265  92.949  1.00  0.00           C
ATOM   1720  CE1 HIS A  98      49.146  76.115  94.090  1.00  0.00           C
ATOM   1722  NE2 HIS A  98      49.556  77.075  93.229  1.00  0.00           N
ATOM   1724  CD2 HIS A  98      50.587  76.526  92.479  1.00  0.00           C
ATOM   1726  C   HIS A  98      50.465  72.166  93.229  1.00  0.00           C
ATOM   1727  O   HIS A  98      49.247  72.145  93.259  1.00  0.00           O
ATOM   1728  N   ASP A  99      51.246  71.526  94.119  1.00  0.00           N
ATOM   1730  CA  ASP A  99      50.746  70.855  95.289  1.00  0.00           C
ATOM   1732  CB  ASP A  99      51.086  69.325  95.169  1.00  0.00           C
ATOM   1735  CG  ASP A  99      50.416  68.545  94.029  1.00  0.00           C
ATOM   1736  OD1 ASP A  99      49.205  68.765  93.790  1.00  0.00           O
ATOM   1737  OD2 ASP A  99      51.055  67.605  93.479  1.00  0.00           O
ATOM   1738  C   ASP A  99      51.395  71.365  96.599  1.00  0.00           C
ATOM   1739  O   ASP A  99      51.296  70.715  97.649  1.00  0.00           O
ATOM   1740  N   GLU A 100      52.146  72.505  96.590  1.00  0.00           N
ATOM   1742  CA  GLU A 100      53.056  72.975  97.669  1.00  0.00           C
ATOM   1744  CB  GLU A 100      52.286  73.645  98.859  1.00  0.00           C
ATOM   1747  CG  GLU A 100      53.076  74.725  99.689  1.00  0.00           C
ATOM   1750  CD  GLU A 100      53.215  76.085  98.969  1.00  0.00           C
ATOM   1751  OE1 GLU A 100      52.817  76.135  97.789  1.00  0.00           O
ATOM   1752  OE2 GLU A 100      53.657  77.096  99.590  1.00  0.00           O
ATOM   1753  C   GLU A 100      54.035  71.876  98.139  1.00  0.00           C
ATOM   1754  O   GLU A 100      54.535  71.845  99.259  1.00  0.00           O
ATOM   1755  N   LYS A 101      54.345  70.955  97.210  1.00  0.00           N
ATOM   1757  CA  LYS A 101      55.247  69.815  97.309  1.00  0.00           C
ATOM   1759  CB  LYS A 101      54.525  68.445  97.131  1.00  0.00           C
ATOM   1762  CG  LYS A 101      53.667  67.955  98.309  1.00  0.00           C
ATOM   1765  CD  LYS A 101      53.017  66.575  98.039  1.00  0.00           C
ATOM   1768  CE  LYS A 101      51.955  66.635  96.919  1.00  0.00           C
ATOM   1771  NZ  LYS A 101      51.325  65.346  96.590  1.00  0.00           N
ATOM   1775  C   LYS A 101      56.366  69.835  96.259  1.00  0.00           C
ATOM   1776  O   LYS A 101      57.407  69.236  96.559  1.00  0.00           O
ATOM   1777  N   PRO A 102      56.266  70.405  95.049  1.00  0.00           N
ATOM   1778  CD  PRO A 102      55.016  70.695  94.329  1.00  0.00           C
ATOM   1781  CA  PRO A 102      57.417  70.655  94.189  1.00  0.00           C
ATOM   1783  CB  PRO A 102      56.837  71.435  93.009  1.00  0.00           C
ATOM   1786  CG  PRO A 102      55.447  70.835  92.879  1.00  0.00           C
ATOM   1789  C   PRO A 102      58.555  71.425  94.799  1.00  0.00           C
ATOM   1790  O   PRO A 102      58.337  72.285  95.639  1.00  0.00           O
ATOM   1791  N   ILE A 103      59.786  71.145  94.369  1.00  0.00           N
ATOM   1793  CA  ILE A 103      60.957  71.865  94.839  1.00  0.00           C
ATOM   1795  CB  ILE A 103      62.025  70.965  95.429  1.00  0.00           C
ATOM   1797  CG2 ILE A 103      63.295  71.765  95.809  1.00  0.00           C
ATOM   1801  CG1 ILE A 103      61.497  70.175  96.649  1.00  0.00           C
ATOM   1804  CD  ILE A 103      62.277  68.886  96.851  1.00  0.00           C
ATOM   1808  C   ILE A 103      61.506  72.595  93.650  1.00  0.00           C
ATOM   1809  O   ILE A 103      61.666  72.026  92.569  1.00  0.00           O
ATOM   1810  N   THR A 104      61.785  73.895  93.819  1.00  0.00           N
ATOM   1812  CA  THR A 104      62.417  74.666  92.771  1.00  0.00           C
ATOM   1814  CB  THR A 104      61.947  76.106  92.689  1.00  0.00           C
ATOM   1816  OG1 THR A 104      60.525  76.135  92.529  1.00  0.00           O
ATOM   1818  CG2 THR A 104      62.526  76.815  91.451  1.00  0.00           C
ATOM   1822  C   THR A 104      63.906  74.596  92.949  1.00  0.00           C
ATOM   1823  O   THR A 104      64.455  74.885  94.009  1.00  0.00           O
ATOM   1824  N   ILE A 105      64.615  74.145  91.899  1.00  0.00           N
ATOM   1826  CA  ILE A 105      66.057  74.125  91.869  1.00  0.00           C
ATOM   1828  CB  ILE A 105      66.676  72.785  91.479  1.00  0.00           C
ATOM   1830  CG2 ILE A 105      68.215  72.905  91.509  1.00  0.00           C
ATOM   1834  CG1 ILE A 105      66.245  71.685  92.469  1.00  0.00           C
ATOM   1837  CD  ILE A 105      64.966  70.935  92.090  1.00  0.00           C
ATOM   1841  C   ILE A 105      66.447  75.145  90.849  1.00  0.00           C
ATOM   1842  O   ILE A 105      65.995  75.105  89.699  1.00  0.00           O
ATOM   1843  N   GLU A 106      67.315  76.085  91.209  1.00  0.00           N
ATOM   1845  CA  GLU A 106      67.896  76.935  90.201  1.00  0.00           C
ATOM   1847  CB  GLU A 106      67.846  78.416  90.569  1.00  0.00           C
ATOM   1850  CG  GLU A 106      66.396  78.915  90.799  1.00  0.00           C
ATOM   1853  CD  GLU A 106      66.046  79.225  92.249  1.00  0.00           C
ATOM   1854  OE1 GLU A 106      66.035  78.315  93.109  1.00  0.00           O
ATOM   1855  OE2 GLU A 106      65.697  80.405  92.469  1.00  0.00           O
ATOM   1856  C   GLU A 106      69.275  76.456  89.839  1.00  0.00           C
ATOM   1857  O   GLU A 106      70.087  76.075  90.679  1.00  0.00           O
ATOM   1858  N   VAL A 107      69.546  76.425  88.521  1.00  0.00           N
ATOM   1860  CA  VAL A 107      70.785  75.945  87.960  1.00  0.00           C
ATOM   1862  CB  VAL A 107      70.605  75.175  86.660  1.00  0.00           C
ATOM   1864  CG1 VAL A 107      71.956  74.845  85.989  1.00  0.00           C
ATOM   1868  CG2 VAL A 107      69.815  73.886  86.929  1.00  0.00           C
ATOM   1872  C   VAL A 107      71.676  77.125  87.689  1.00  0.00           C
ATOM   1873  O   VAL A 107      71.307  78.115  87.029  1.00  0.00           O
ATOM   1874  N   VAL A 108      72.896  77.026  88.200  1.00  0.00           N
ATOM   1876  CA  VAL A 108      73.896  78.045  88.101  1.00  0.00           C
ATOM   1878  CB  VAL A 108      74.186  78.645  89.459  1.00  0.00           C
ATOM   1880  CG1 VAL A 108      75.036  79.895  89.259  1.00  0.00           C
ATOM   1884  CG2 VAL A 108      72.885  79.015  90.209  1.00  0.00           C
ATOM   1888  C   VAL A 108      75.127  77.356  87.540  1.00  0.00           C
ATOM   1889  O   VAL A 108      76.057  76.955  88.241  1.00  0.00           O
ATOM   1890  N   SER A 109      75.176  77.135  86.219  1.00  0.00           N
ATOM   1892  CA  SER A 109      76.337  76.456  85.639  1.00  0.00           C
ATOM   1894  CB  SER A 109      75.965  75.655  84.359  1.00  0.00           C
ATOM   1897  OG  SER A 109      76.947  74.645  84.070  1.00  0.00           O
ATOM   1899  C   SER A 109      77.456  77.485  85.429  1.00  0.00           C
ATOM   1900  O   SER A 109      77.207  78.626  85.009  1.00  0.00           O
ATOM   1901  N   MET A 110      78.697  77.125  85.820  1.00  0.00           N
ATOM   1903  CA  MET A 110      79.847  78.015  85.789  1.00  0.00           C
ATOM   1905  CB  MET A 110      80.285  78.595  87.169  1.00  0.00           C
ATOM   1908  CG  MET A 110      79.227  79.395  87.929  1.00  0.00           C
ATOM   1911  SD  MET A 110      78.535  78.535  89.339  1.00  0.00           S
ATOM   1912  CE  MET A 110      80.016  78.445  90.379  1.00  0.00           C
ATOM   1916  C   MET A 110      81.026  77.185  85.369  1.00  0.00           C
ATOM   1917  O   MET A 110      81.215  76.075  85.869  1.00  0.00           O
ATOM   1918  N   ASP A 111      81.896  77.735  84.491  1.00  0.00           N
ATOM   1920  CA  ASP A 111      83.106  77.045  84.059  1.00  0.00           C
ATOM   1922  CB  ASP A 111      84.157  76.885  85.209  1.00  0.00           C
ATOM   1925  CG  ASP A 111      84.477  78.155  85.969  1.00  0.00           C
ATOM   1926  OD1 ASP A 111      84.136  78.155  87.189  1.00  0.00           O
ATOM   1927  OD2 ASP A 111      85.136  79.055  85.399  1.00  0.00           O
ATOM   1928  C   ASP A 111      82.746  75.675  83.489  1.00  0.00           C
ATOM   1929  O   ASP A 111      81.896  75.545  82.609  1.00  0.00           O
ATOM   1930  N   TRP A 112      83.336  74.625  84.090  1.00  0.00           N
ATOM   1932  CA  TRP A 112      83.116  73.235  83.779  1.00  0.00           C
ATOM   1934  CB  TRP A 112      84.426  72.636  83.219  1.00  0.00           C
ATOM   1937  CG  TRP A 112      84.986  73.535  82.160  1.00  0.00           C
ATOM   1938  CD1 TRP A 112      84.335  73.865  80.989  1.00  0.00           C
ATOM   1940  NE1 TRP A 112      85.016  74.895  80.379  1.00  0.00           N
ATOM   1942  CE2 TRP A 112      86.116  75.225  81.119  1.00  0.00           C
ATOM   1943  CD2 TRP A 112      86.105  74.425  82.280  1.00  0.00           C
ATOM   1944  CE3 TRP A 112      87.056  74.645  83.279  1.00  0.00           C
ATOM   1946  CZ3 TRP A 112      88.065  75.585  83.039  1.00  0.00           C
ATOM   1948  CZ2 TRP A 112      87.105  76.165  80.890  1.00  0.00           C
ATOM   1950  CH2 TRP A 112      88.106  76.316  81.859  1.00  0.00           C
ATOM   1952  C   TRP A 112      82.636  72.555  85.049  1.00  0.00           C
ATOM   1953  O   TRP A 112      83.205  71.565  85.509  1.00  0.00           O
ATOM   1954  N   LYS A 113      81.555  73.095  85.649  1.00  0.00           N
ATOM   1956  CA  LYS A 113      80.977  72.595  86.869  1.00  0.00           C
ATOM   1958  CB  LYS A 113      81.806  73.075  88.109  1.00  0.00           C
ATOM   1961  CG  LYS A 113      81.166  74.115  89.059  1.00  0.00           C
ATOM   1964  CD  LYS A 113      82.226  74.955  89.799  1.00  0.00           C
ATOM   1967  CE  LYS A 113      82.925  75.935  88.839  1.00  0.00           C
ATOM   1970  NZ  LYS A 113      84.366  76.085  89.109  1.00  0.00           N
ATOM   1974  C   LYS A 113      79.546  73.105  86.950  1.00  0.00           C
ATOM   1975  O   LYS A 113      79.186  74.135  86.380  1.00  0.00           O
ATOM   1976  N   TRP A 114      78.697  72.376  87.680  1.00  0.00           N
ATOM   1978  CA  TRP A 114      77.315  72.765  87.829  1.00  0.00           C
ATOM   1980  CB  TRP A 114      76.406  71.585  87.400  1.00  0.00           C
ATOM   1983  CG  TRP A 114      76.447  71.345  85.929  1.00  0.00           C
ATOM   1984  CD1 TRP A 114      77.506  70.905  85.189  1.00  0.00           C
ATOM   1986  NE1 TRP A 114      77.157  70.815  83.859  1.00  0.00           N
ATOM   1988  CE2 TRP A 114      75.876  71.225  83.719  1.00  0.00           C
ATOM   1989  CD2 TRP A 114      75.396  71.605  84.999  1.00  0.00           C
ATOM   1990  CE3 TRP A 114      74.116  72.135  85.119  1.00  0.00           C
ATOM   1992  CZ3 TRP A 114      73.326  72.236  83.979  1.00  0.00           C
ATOM   1994  CZ2 TRP A 114      75.096  71.325  82.589  1.00  0.00           C
ATOM   1996  CH2 TRP A 114      73.815  71.825  82.739  1.00  0.00           C
ATOM   1998  C   TRP A 114      77.046  73.115  89.269  1.00  0.00           C
ATOM   1999  O   TRP A 114      76.887  72.225  90.099  1.00  0.00           O
ATOM   2000  N   PHE A 115      76.936  74.415  89.599  1.00  0.00           N
ATOM   2002  CA  PHE A 115      76.406  74.856  90.881  1.00  0.00           C
ATOM   2004  CB  PHE A 115      77.035  76.215  91.310  1.00  0.00           C
ATOM   2007  CG  PHE A 115      76.635  76.765  92.660  1.00  0.00           C
ATOM   2008  CD1 PHE A 115      77.157  76.205  93.829  1.00  0.00           C
ATOM   2010  CE1 PHE A 115      76.977  76.815  95.069  1.00  0.00           C
ATOM   2012  CZ  PHE A 115      76.167  77.945  95.169  1.00  0.00           C
ATOM   2014  CD2 PHE A 115      75.837  77.916  92.779  1.00  0.00           C
ATOM   2016  CE2 PHE A 115      75.576  78.495  94.029  1.00  0.00           C
ATOM   2018  C   PHE A 115      74.896  74.975  90.759  1.00  0.00           C
ATOM   2019  O   PHE A 115      74.316  74.985  89.669  1.00  0.00           O
ATOM   2020  N   PHE A 116      74.227  75.025  91.909  1.00  0.00           N
ATOM   2022  CA  PHE A 116      72.796  75.035  92.020  1.00  0.00           C
ATOM   2024  CB  PHE A 116      72.227  73.615  92.210  1.00  0.00           C
ATOM   2027  CG  PHE A 116      72.616  72.665  91.109  1.00  0.00           C
ATOM   2028  CD1 PHE A 116      71.756  72.465  90.029  1.00  0.00           C
ATOM   2030  CE1 PHE A 116      72.046  71.456  89.090  1.00  0.00           C
ATOM   2032  CZ  PHE A 116      73.186  70.665  89.240  1.00  0.00           C
ATOM   2034  CD2 PHE A 116      73.786  71.885  91.219  1.00  0.00           C
ATOM   2036  CE2 PHE A 116      74.066  70.885  90.299  1.00  0.00           C
ATOM   2038  C   PHE A 116      72.495  75.905  93.219  1.00  0.00           C
ATOM   2039  O   PHE A 116      73.407  76.325  93.939  1.00  0.00           O
ATOM   2040  N   ILE A 117      71.215  76.215  93.460  1.00  0.00           N
ATOM   2042  CA  ILE A 117      70.826  76.855  94.699  1.00  0.00           C
ATOM   2044  CB  ILE A 117      70.925  78.375  94.549  1.00  0.00           C
ATOM   2046  CG2 ILE A 117      70.025  78.865  93.399  1.00  0.00           C
ATOM   2050  CG1 ILE A 117      70.706  79.115  95.890  1.00  0.00           C
ATOM   2053  CD  ILE A 117      70.626  80.635  95.700  1.00  0.00           C
ATOM   2057  C   ILE A 117      69.425  76.386  95.099  1.00  0.00           C
ATOM   2058  O   ILE A 117      68.546  76.285  94.249  1.00  0.00           O
ATOM   2059  N   TYR A 118      69.166  76.115  96.410  1.00  0.00           N
ATOM   2061  CA  TYR A 118      67.816  75.875  96.909  1.00  0.00           C
ATOM   2063  CB  TYR A 118      67.697  74.666  97.879  1.00  0.00           C
ATOM   2066  CG  TYR A 118      67.826  73.365  97.140  1.00  0.00           C
ATOM   2067  CD1 TYR A 118      66.747  72.785  96.451  1.00  0.00           C
ATOM   2069  CE1 TYR A 118      66.915  71.565  95.770  1.00  0.00           C
ATOM   2071  CZ  TYR A 118      68.186  70.975  95.709  1.00  0.00           C
ATOM   2072  OH  TYR A 118      68.425  69.806  94.969  1.00  0.00           O
ATOM   2074  CD2 TYR A 118      69.035  72.685  97.179  1.00  0.00           C
ATOM   2076  CE2 TYR A 118      69.247  71.535  96.419  1.00  0.00           C
ATOM   2078  C   TYR A 118      67.236  77.045  97.709  1.00  0.00           C
ATOM   2079  O   TYR A 118      67.816  77.426  98.740  1.00  0.00           O
ATOM   2080  N   PRO A 119      66.076  77.605  97.339  1.00  0.00           N
ATOM   2081  CD  PRO A 119      65.205  77.065  96.290  1.00  0.00           C
ATOM   2084  CA  PRO A 119      65.587  78.875  97.869  1.00  0.00           C
ATOM   2086  CB  PRO A 119      64.535  79.295  96.819  1.00  0.00           C
ATOM   2089  CG  PRO A 119      64.006  77.995  96.209  1.00  0.00           C
ATOM   2092  C   PRO A 119      65.036  78.795  99.279  1.00  0.00           C
ATOM   2093  O   PRO A 119      65.057  79.785  99.999  1.00  0.00           O
ATOM   2094  N   GLU A 120      64.485  77.636  99.660  1.00  0.00           N
ATOM   2096  CA  GLU A 120      63.917  77.426 100.969  1.00  0.00           C
ATOM   2098  CB  GLU A 120      62.486  76.835 100.829  1.00  0.00           C
ATOM   2101  CG  GLU A 120      62.356  75.595  99.889  1.00  0.00           C
ATOM   2104  CD  GLU A 120      61.915  75.905  98.449  1.00  0.00           C
ATOM   2105  OE1 GLU A 120      61.216  76.925  98.219  1.00  0.00           O
ATOM   2106  OE2 GLU A 120      62.286  75.095  97.560  1.00  0.00           O
ATOM   2107  C   GLU A 120      64.786  76.565 101.880  1.00  0.00           C
ATOM   2108  O   GLU A 120      64.735  76.666 103.101  1.00  0.00           O
ATOM   2109  N   GLN A 121      65.665  75.715 101.319  1.00  0.00           N
ATOM   2111  CA  GLN A 121      66.377  74.725 102.131  1.00  0.00           C
ATOM   2113  CB  GLN A 121      66.785  73.545 101.219  1.00  0.00           C
ATOM   2116  CG  GLN A 121      65.637  72.865 100.439  1.00  0.00           C
ATOM   2119  CD  GLN A 121      64.485  72.285 101.269  1.00  0.00           C
ATOM   2120  OE1 GLN A 121      63.345  72.145 100.829  1.00  0.00           O
ATOM   2121  NE2 GLN A 121      64.777  71.915 102.540  1.00  0.00           N
ATOM   2124  C   GLN A 121      67.605  75.285 102.840  1.00  0.00           C
ATOM   2125  O   GLN A 121      67.956  74.876 103.951  1.00  0.00           O
ATOM   2126  N   GLY A 122      68.256  76.305 102.229  1.00  0.00           N
ATOM   2128  CA  GLY A 122      69.465  76.925 102.759  1.00  0.00           C
ATOM   2131  C   GLY A 122      70.715  76.106 102.649  1.00  0.00           C
ATOM   2132  O   GLY A 122      71.447  75.955 103.639  1.00  0.00           O
ATOM   2133  N   ILE A 123      70.965  75.556 101.451  1.00  0.00           N
ATOM   2135  CA  ILE A 123      72.207  74.865 101.119  1.00  0.00           C
ATOM   2137  CB  ILE A 123      72.256  73.346 101.339  1.00  0.00           C
ATOM   2139  CG2 ILE A 123      71.896  73.056 102.799  1.00  0.00           C
ATOM   2143  CG1 ILE A 123      71.447  72.445 100.359  1.00  0.00           C
ATOM   2146  CD  ILE A 123      69.936  72.595 100.449  1.00  0.00           C
ATOM   2150  C   ILE A 123      72.495  75.165  99.679  1.00  0.00           C
ATOM   2151  O   ILE A 123      71.616  75.635  98.959  1.00  0.00           O
ATOM   2152  N   ALA A 124      73.737  74.895  99.259  1.00  0.00           N
ATOM   2154  CA  ALA A 124      74.076  74.745  97.869  1.00  0.00           C
ATOM   2156  CB  ALA A 124      74.815  75.935  97.259  1.00  0.00           C
ATOM   2160  C   ALA A 124      74.907  73.495  97.639  1.00  0.00           C
ATOM   2161  O   ALA A 124      75.465  72.945  98.589  1.00  0.00           O
ATOM   2162  N   THR A 125      74.995  73.035  96.380  1.00  0.00           N
ATOM   2164  CA  THR A 125      75.767  71.865  95.939  1.00  0.00           C
ATOM   2166  CB  THR A 125      74.936  70.585  95.809  1.00  0.00           C
ATOM   2168  OG1 THR A 125      75.715  69.485  95.359  1.00  0.00           O
ATOM   2170  CG2 THR A 125      73.796  70.765  94.809  1.00  0.00           C
ATOM   2174  C   THR A 125      76.495  72.166  94.619  1.00  0.00           C
ATOM   2175  O   THR A 125      76.167  73.126  93.919  1.00  0.00           O
ATOM   2176  N   VAL A 126      77.495  71.335  94.229  1.00  0.00           N
ATOM   2178  CA  VAL A 126      78.036  71.305  92.879  1.00  0.00           C
ATOM   2180  CB  VAL A 126      79.447  71.876  92.689  1.00  0.00           C
ATOM   2182  CG1 VAL A 126      79.447  73.355  93.079  1.00  0.00           C
ATOM   2186  CG2 VAL A 126      80.495  71.115  93.521  1.00  0.00           C
ATOM   2190  C   VAL A 126      78.006  69.895  92.299  1.00  0.00           C
ATOM   2191  O   VAL A 126      78.376  68.925  92.949  1.00  0.00           O
ATOM   2192  N   ASN A 127      77.596  69.725  91.030  1.00  0.00           N
ATOM   2194  CA  ASN A 127      77.785  68.505  90.239  1.00  0.00           C
ATOM   2196  CB  ASN A 127      79.275  68.115  90.029  1.00  0.00           C
ATOM   2199  CG  ASN A 127      79.947  69.315  89.399  1.00  0.00           C
ATOM   2200  OD1 ASN A 127      79.617  69.765  88.289  1.00  0.00           O
ATOM   2201  ND2 ASN A 127      80.896  69.935  90.119  1.00  0.00           N
ATOM   2204  C   ASN A 127      76.947  67.325  90.669  1.00  0.00           C
ATOM   2205  O   ASN A 127      77.266  66.165  90.429  1.00  0.00           O
ATOM   2206  N   GLU A 128      75.777  67.615  91.240  1.00  0.00           N
ATOM   2208  CA  GLU A 128      74.925  66.635  91.869  1.00  0.00           C
ATOM   2210  CB  GLU A 128      75.605  65.965  93.089  1.00  0.00           C
ATOM   2213  CG  GLU A 128      74.707  64.926  93.799  1.00  0.00           C
ATOM   2216  CD  GLU A 128      75.346  64.165  94.959  1.00  0.00           C
ATOM   2217  OE1 GLU A 128      76.396  63.505  94.739  1.00  0.00           O
ATOM   2218  OE2 GLU A 128      74.796  64.205  96.100  1.00  0.00           O
ATOM   2219  C   GLU A 128      73.715  67.405  92.339  1.00  0.00           C
ATOM   2220  O   GLU A 128      73.837  68.435  92.979  1.00  0.00           O
ATOM   2221  N   ILE A 129      72.495  66.945  92.020  1.00  0.00           N
ATOM   2223  CA  ILE A 129      71.296  67.475  92.660  1.00  0.00           C
ATOM   2225  CB  ILE A 129      70.465  68.445  91.799  1.00  0.00           C
ATOM   2227  CG2 ILE A 129      70.896  69.865  92.179  1.00  0.00           C
ATOM   2231  CG1 ILE A 129      70.626  68.225  90.271  1.00  0.00           C
ATOM   2234  CD  ILE A 129      69.506  68.855  89.429  1.00  0.00           C
ATOM   2238  C   ILE A 129      70.486  66.275  93.069  1.00  0.00           C
ATOM   2239  O   ILE A 129      70.497  65.245  92.400  1.00  0.00           O
ATOM   2240  N   ALA A 130      69.736  66.375  94.169  1.00  0.00           N
ATOM   2242  CA  ALA A 130      68.786  65.346  94.529  1.00  0.00           C
ATOM   2244  CB  ALA A 130      69.035  64.895  95.979  1.00  0.00           C
ATOM   2248  C   ALA A 130      67.355  65.815  94.351  1.00  0.00           C
ATOM   2249  O   ALA A 130      67.065  67.005  94.259  1.00  0.00           O
ATOM   2250  N   PHE A 131      66.396  64.865  94.299  1.00  0.00           N
ATOM   2252  CA  PHE A 131      64.987  65.145  94.509  1.00  0.00           C
ATOM   2254  CB  PHE A 131      64.236  65.785  93.299  1.00  0.00           C
ATOM   2257  CG  PHE A 131      64.727  65.255  91.991  1.00  0.00           C
ATOM   2258  CD1 PHE A 131      64.686  63.875  91.710  1.00  0.00           C
ATOM   2260  CE1 PHE A 131      65.407  63.365  90.630  1.00  0.00           C
ATOM   2262  CZ  PHE A 131      66.086  64.235  89.789  1.00  0.00           C
ATOM   2264  CD2 PHE A 131      65.316  66.126  91.069  1.00  0.00           C
ATOM   2266  CE2 PHE A 131      65.957  65.615  89.929  1.00  0.00           C
ATOM   2268  C   PHE A 131      64.285  63.905  95.060  1.00  0.00           C
ATOM   2269  O   PHE A 131      64.866  62.815  95.029  1.00  0.00           O
ATOM   2270  N   PRO A 132      63.095  64.025  95.659  1.00  0.00           N
ATOM   2271  CD  PRO A 132      62.596  65.295  96.189  1.00  0.00           C
ATOM   2274  CA  PRO A 132      62.165  62.915  95.949  1.00  0.00           C
ATOM   2276  CB  PRO A 132      61.027  63.585  96.740  1.00  0.00           C
ATOM   2279  CG  PRO A 132      61.627  64.885  97.280  1.00  0.00           C
ATOM   2282  C   PRO A 132      61.546  62.235  94.739  1.00  0.00           C
ATOM   2283  O   PRO A 132      61.325  62.915  93.749  1.00  0.00           O
ATOM   2284  N   ALA A 133      61.206  60.925  94.809  1.00  0.00           N
ATOM   2286  CA  ALA A 133      60.476  60.285  93.719  1.00  0.00           C
ATOM   2288  CB  ALA A 133      60.646  58.755  93.769  1.00  0.00           C
ATOM   2292  C   ALA A 133      58.997  60.665  93.579  1.00  0.00           C
ATOM   2293  O   ALA A 133      58.267  60.905  94.549  1.00  0.00           O
ATOM   2294  N   ASN A 134      58.536  60.715  92.299  1.00  0.00           N
ATOM   2296  CA  ASN A 134      57.196  61.045  91.810  1.00  0.00           C
ATOM   2298  CB  ASN A 134      56.227  59.845  91.769  1.00  0.00           C
ATOM   2301  CG  ASN A 134      56.106  59.135  93.109  1.00  0.00           C
ATOM   2302  OD1 ASN A 134      56.826  58.175  93.410  1.00  0.00           O
ATOM   2303  ND2 ASN A 134      55.145  59.585  93.939  1.00  0.00           N
ATOM   2306  C   ASN A 134      56.666  62.385  92.289  1.00  0.00           C
ATOM   2307  O   ASN A 134      55.676  62.525  93.009  1.00  0.00           O
ATOM   2308  N   THR A 135      57.365  63.445  91.839  1.00  0.00           N
ATOM   2310  CA  THR A 135      57.136  64.806  92.249  1.00  0.00           C
ATOM   2312  CB  THR A 135      57.965  65.165  93.479  1.00  0.00           C
ATOM   2314  OG1 THR A 135      57.477  66.345  94.099  1.00  0.00           O
ATOM   2316  CG2 THR A 135      59.455  65.335  93.159  1.00  0.00           C
ATOM   2320  C   THR A 135      57.546  65.645  91.069  1.00  0.00           C
ATOM   2321  O   THR A 135      58.466  65.245  90.340  1.00  0.00           O
ATOM   2322  N   PRO A 136      56.907  66.775  90.789  1.00  0.00           N
ATOM   2323  CD  PRO A 136      55.535  67.096  91.179  1.00  0.00           C
ATOM   2326  CA  PRO A 136      57.505  67.825  89.999  1.00  0.00           C
ATOM   2328  CB  PRO A 136      56.427  68.895  89.850  1.00  0.00           C
ATOM   2331  CG  PRO A 136      55.116  68.165  90.169  1.00  0.00           C
ATOM   2334  C   PRO A 136      58.806  68.365  90.560  1.00  0.00           C
ATOM   2335  O   PRO A 136      58.917  68.655  91.759  1.00  0.00           O
ATOM   2336  N   VAL A 137      59.777  68.525  89.669  1.00  0.00           N
ATOM   2338  CA  VAL A 137      61.055  69.155  89.879  1.00  0.00           C
ATOM   2340  CB  VAL A 137      62.185  68.255  89.369  1.00  0.00           C
ATOM   2342  CG1 VAL A 137      63.516  68.845  89.819  1.00  0.00           C
ATOM   2346  CG2 VAL A 137      62.006  66.815  89.879  1.00  0.00           C
ATOM   2350  C   VAL A 137      60.985  70.416  89.039  1.00  0.00           C
ATOM   2351  O   VAL A 137      60.705  70.335  87.840  1.00  0.00           O
ATOM   2352  N   TYR A 138      61.157  71.605  89.631  1.00  0.00           N
ATOM   2354  CA  TYR A 138      61.065  72.846  88.869  1.00  0.00           C
ATOM   2356  CB  TYR A 138      60.285  73.985  89.579  1.00  0.00           C
ATOM   2359  CG  TYR A 138      58.787  73.855  89.619  1.00  0.00           C
ATOM   2360  CD1 TYR A 138      58.076  72.645  89.559  1.00  0.00           C
ATOM   2362  CE1 TYR A 138      56.676  72.636  89.739  1.00  0.00           C
ATOM   2364  CZ  TYR A 138      55.985  73.825  89.969  1.00  0.00           C
ATOM   2365  OH  TYR A 138      54.615  73.795  90.279  1.00  0.00           O
ATOM   2367  CD2 TYR A 138      58.067  75.045  89.819  1.00  0.00           C
ATOM   2369  CE2 TYR A 138      56.676  75.025  89.969  1.00  0.00           C
ATOM   2371  C   TYR A 138      62.466  73.346  88.589  1.00  0.00           C
ATOM   2372  O   TYR A 138      63.306  73.385  89.479  1.00  0.00           O
ATOM   2373  N   PHE A 139      62.747  73.775  87.339  1.00  0.00           N
ATOM   2375  CA  PHE A 139      64.035  74.315  86.969  1.00  0.00           C
ATOM   2377  CB  PHE A 139      64.716  73.556  85.799  1.00  0.00           C
ATOM   2380  CG  PHE A 139      64.766  72.096  86.160  1.00  0.00           C
ATOM   2381  CD1 PHE A 139      65.646  71.596  87.131  1.00  0.00           C
ATOM   2383  CE1 PHE A 139      65.637  70.245  87.490  1.00  0.00           C
ATOM   2385  CZ  PHE A 139      64.756  69.365  86.829  1.00  0.00           C
ATOM   2387  CD2 PHE A 139      63.906  71.195  85.509  1.00  0.00           C
ATOM   2389  CE2 PHE A 139      63.906  69.835  85.829  1.00  0.00           C
ATOM   2391  C   PHE A 139      63.927  75.785  86.599  1.00  0.00           C
ATOM   2392  O   PHE A 139      63.056  76.225  85.849  1.00  0.00           O
ATOM   2393  N   LYS A 140      64.866  76.585  87.131  1.00  0.00           N
ATOM   2395  CA  LYS A 140      65.176  77.875  86.579  1.00  0.00           C
ATOM   2397  CB  LYS A 140      64.956  79.026  87.609  1.00  0.00           C
ATOM   2400  CG  LYS A 140      63.636  78.965  88.399  1.00  0.00           C
ATOM   2403  CD  LYS A 140      62.997  80.355  88.569  1.00  0.00           C
ATOM   2406  CE  LYS A 140      63.876  81.445  89.219  1.00  0.00           C
ATOM   2409  NZ  LYS A 140      63.946  81.295  90.679  1.00  0.00           N
ATOM   2413  C   LYS A 140      66.646  77.835  86.240  1.00  0.00           C
ATOM   2414  O   LYS A 140      67.477  77.685  87.131  1.00  0.00           O
ATOM   2415  N   VAL A 141      67.046  77.955  84.959  1.00  0.00           N
ATOM   2417  CA  VAL A 141      68.457  77.846  84.619  1.00  0.00           C
ATOM   2419  CB  VAL A 141      68.796  76.615  83.749  1.00  0.00           C
ATOM   2421  CG1 VAL A 141      67.997  75.395  84.240  1.00  0.00           C
ATOM   2425  CG2 VAL A 141      68.477  76.855  82.271  1.00  0.00           C
ATOM   2429  C   VAL A 141      68.896  79.145  83.979  1.00  0.00           C
ATOM   2430  O   VAL A 141      68.087  79.895  83.449  1.00  0.00           O
ATOM   2431  N   THR A 142      70.205  79.445  84.079  1.00  0.00           N
ATOM   2433  CA  THR A 142      70.837  80.645  83.569  1.00  0.00           C
ATOM   2435  CB  THR A 142      70.686  81.856  84.499  1.00  0.00           C
ATOM   2437  OG1 THR A 142      71.016  83.065  83.839  1.00  0.00           O
ATOM   2439  CG2 THR A 142      71.517  81.755  85.789  1.00  0.00           C
ATOM   2443  C   THR A 142      72.285  80.235  83.419  1.00  0.00           C
ATOM   2444  O   THR A 142      72.616  79.105  83.759  1.00  0.00           O
ATOM   2445  N   SER A 143      73.175  81.085  82.899  1.00  0.00           N
ATOM   2447  CA  SER A 143      74.596  80.746  82.879  1.00  0.00           C
ATOM   2449  CB  SER A 143      75.127  80.435  81.459  1.00  0.00           C
ATOM   2452  OG  SER A 143      76.487  80.005  81.529  1.00  0.00           O
ATOM   2454  C   SER A 143      75.407  81.835  83.530  1.00  0.00           C
ATOM   2455  O   SER A 143      75.057  83.005  83.439  1.00  0.00           O
ATOM   2456  N   ASN A 144      76.517  81.475  84.219  1.00  0.00           N
ATOM   2458  CA  ASN A 144      77.536  82.425  84.619  1.00  0.00           C
ATOM   2460  CB  ASN A 144      78.326  81.915  85.859  1.00  0.00           C
ATOM   2463  CG  ASN A 144      79.175  82.985  86.549  1.00  0.00           C
ATOM   2464  OD1 ASN A 144      80.396  83.115  86.469  1.00  0.00           O
ATOM   2465  ND2 ASN A 144      78.465  83.785  87.389  1.00  0.00           N
ATOM   2468  C   ASN A 144      78.486  82.695  83.460  1.00  0.00           C
ATOM   2469  O   ASN A 144      78.775  83.835  83.149  1.00  0.00           O
ATOM   2470  N   SER A 145      78.965  81.655  82.779  1.00  0.00           N
ATOM   2472  CA  SER A 145      79.826  81.795  81.619  1.00  0.00           C
ATOM   2474  CB  SER A 145      80.965  80.735  81.689  1.00  0.00           C
ATOM   2477  OG  SER A 145      80.445  79.405  81.799  1.00  0.00           O
ATOM   2479  C   SER A 145      79.066  81.655  80.309  1.00  0.00           C
ATOM   2480  O   SER A 145      78.006  82.236  80.060  1.00  0.00           O
ATOM   2481  N   VAL A 146      79.636  80.875  79.369  1.00  0.00           N
ATOM   2483  CA  VAL A 146      79.046  80.495  78.109  1.00  0.00           C
ATOM   2485  CB  VAL A 146      80.056  79.825  77.199  1.00  0.00           C
ATOM   2487  CG1 VAL A 146      80.495  78.465  77.749  1.00  0.00           C
ATOM   2491  CG2 VAL A 146      79.506  79.675  75.771  1.00  0.00           C
ATOM   2495  C   VAL A 146      77.785  79.685  78.320  1.00  0.00           C
ATOM   2496  O   VAL A 146      77.587  79.026  79.339  1.00  0.00           O
ATOM   2497  N   MET A 147      76.837  79.765  77.369  1.00  0.00           N
ATOM   2499  CA  MET A 147      75.556  79.085  77.400  1.00  0.00           C
ATOM   2501  CB  MET A 147      74.807  79.315  76.069  1.00  0.00           C
ATOM   2504  CG  MET A 147      74.766  80.785  75.589  1.00  0.00           C
ATOM   2507  SD  MET A 147      74.046  80.965  73.939  1.00  0.00           S
ATOM   2508  CE  MET A 147      75.616  80.665  73.089  1.00  0.00           C
ATOM   2512  C   MET A 147      75.727  77.585  77.549  1.00  0.00           C
ATOM   2513  O   MET A 147      76.686  77.026  77.009  1.00  0.00           O
ATOM   2514  N   ASN A 148      74.826  76.865  78.240  1.00  0.00           N
ATOM   2516  CA  ASN A 148      74.965  75.416  78.309  1.00  0.00           C
ATOM   2518  CB  ASN A 148      75.665  75.005  79.640  1.00  0.00           C
ATOM   2521  CG  ASN A 148      76.455  73.746  79.350  1.00  0.00           C
ATOM   2522  OD1 ASN A 148      75.977  72.636  79.609  1.00  0.00           O
ATOM   2523  ND2 ASN A 148      77.646  73.865  78.729  1.00  0.00           N
ATOM   2526  C   ASN A 148      73.635  74.695  78.100  1.00  0.00           C
ATOM   2527  O   ASN A 148      72.646  75.335  77.770  1.00  0.00           O
ATOM   2528  N   SER A 149      73.586  73.346  78.209  1.00  0.00           N
ATOM   2530  CA  SER A 149      72.407  72.535  77.960  1.00  0.00           C
ATOM   2532  CB  SER A 149      72.546  71.505  76.799  1.00  0.00           C
ATOM   2535  OG  SER A 149      71.337  70.805  76.559  1.00  0.00           O
ATOM   2537  C   SER A 149      72.167  71.745  79.199  1.00  0.00           C
ATOM   2538  O   SER A 149      72.977  70.916  79.599  1.00  0.00           O
ATOM   2539  N   PHE A 150      71.035  71.985  79.889  1.00  0.00           N
ATOM   2541  CA  PHE A 150      70.605  71.145  80.979  1.00  0.00           C
ATOM   2543  CB  PHE A 150      69.626  71.945  81.889  1.00  0.00           C
ATOM   2546  CG  PHE A 150      69.087  71.145  83.039  1.00  0.00           C
ATOM   2547  CD1 PHE A 150      69.925  70.765  84.099  1.00  0.00           C
ATOM   2549  CE1 PHE A 150      69.407  70.066  85.189  1.00  0.00           C
ATOM   2551  CZ  PHE A 150      68.066  69.705  85.229  1.00  0.00           C
ATOM   2553  CD2 PHE A 150      67.727  70.805  83.089  1.00  0.00           C
ATOM   2555  CE2 PHE A 150      67.215  70.055  84.169  1.00  0.00           C
ATOM   2557  C   PHE A 150      69.995  69.895  80.389  1.00  0.00           C
ATOM   2558  O   PHE A 150      68.936  69.945  79.780  1.00  0.00           O
ATOM   2559  N   PHE A 151      70.665  68.735  80.539  1.00  0.00           N
ATOM   2561  CA  PHE A 151      70.267  67.525  79.869  1.00  0.00           C
ATOM   2563  CB  PHE A 151      71.146  67.275  78.600  1.00  0.00           C
ATOM   2566  CG  PHE A 151      70.646  66.135  77.739  1.00  0.00           C
ATOM   2567  CD1 PHE A 151      69.306  66.095  77.339  1.00  0.00           C
ATOM   2569  CE1 PHE A 151      68.826  65.115  76.469  1.00  0.00           C
ATOM   2571  CZ  PHE A 151      69.707  64.145  75.969  1.00  0.00           C
ATOM   2573  CD2 PHE A 151      71.506  65.136  77.249  1.00  0.00           C
ATOM   2575  CE2 PHE A 151      71.046  64.145  76.369  1.00  0.00           C
ATOM   2577  C   PHE A 151      70.426  66.375  80.840  1.00  0.00           C
ATOM   2578  O   PHE A 151      71.447  66.265  81.509  1.00  0.00           O
ATOM   2579  N   ILE A 152      69.415  65.486  80.919  1.00  0.00           N
ATOM   2581  CA  ILE A 152      69.506  64.215  81.629  1.00  0.00           C
ATOM   2583  CB  ILE A 152      68.616  64.125  82.869  1.00  0.00           C
ATOM   2585  CG2 ILE A 152      68.586  62.665  83.410  1.00  0.00           C
ATOM   2589  CG1 ILE A 152      69.096  65.055  84.009  1.00  0.00           C
ATOM   2592  CD  ILE A 152      68.527  66.475  83.951  1.00  0.00           C
ATOM   2596  C   ILE A 152      69.087  63.155  80.630  1.00  0.00           C
ATOM   2597  O   ILE A 152      67.947  63.235  80.160  1.00  0.00           O
ATOM   2598  N   PRO A 153      69.876  62.145  80.259  1.00  0.00           N
ATOM   2599  CD  PRO A 153      71.337  62.205  80.369  1.00  0.00           C
ATOM   2602  CA  PRO A 153      69.495  61.385  79.079  1.00  0.00           C
ATOM   2604  CB  PRO A 153      70.756  60.575  78.729  1.00  0.00           C
ATOM   2607  CG  PRO A 153      71.887  61.515  79.119  1.00  0.00           C
ATOM   2610  C   PRO A 153      68.296  60.475  79.229  1.00  0.00           C
ATOM   2611  O   PRO A 153      67.447  60.415  78.340  1.00  0.00           O
ATOM   2612  N   ARG A 154      68.186  59.715  80.309  1.00  0.00           N
ATOM   2614  CA  ARG A 154      67.115  58.745  80.449  1.00  0.00           C
ATOM   2616  CB  ARG A 154      67.326  57.905  81.719  1.00  0.00           C
ATOM   2619  CG  ARG A 154      68.087  56.605  81.439  1.00  0.00           C
ATOM   2622  CD  ARG A 154      69.495  56.795  80.890  1.00  0.00           C
ATOM   2625  NE  ARG A 154      69.896  55.475  80.340  1.00  0.00           N
ATOM   2627  CZ  ARG A 154      69.657  55.075  79.109  1.00  0.00           C
ATOM   2628  NH1 ARG A 154      69.087  55.835  78.201  1.00  0.00           N
ATOM   2631  NH2 ARG A 154      70.057  53.875  78.759  1.00  0.00           N
ATOM   2634  C   ARG A 154      65.715  59.335  80.439  1.00  0.00           C
ATOM   2635  O   ARG A 154      64.815  58.865  79.771  1.00  0.00           O
ATOM   2636  N   LEU A 155      65.626  60.415  81.189  1.00  0.00           N
ATOM   2638  CA  LEU A 155      64.546  61.315  81.389  1.00  0.00           C
ATOM   2640  CB  LEU A 155      65.205  62.275  82.389  1.00  0.00           C
ATOM   2643  CG  LEU A 155      64.326  63.275  83.109  1.00  0.00           C
ATOM   2645  CD1 LEU A 155      65.167  63.955  84.169  1.00  0.00           C
ATOM   2649  CD2 LEU A 155      63.806  64.325  82.160  1.00  0.00           C
ATOM   2653  C   LEU A 155      64.087  62.005  80.099  1.00  0.00           C
ATOM   2654  O   LEU A 155      62.906  62.235  79.900  1.00  0.00           O
ATOM   2655  N   GLY A 156      65.036  62.375  79.219  1.00  0.00           N
ATOM   2657  CA  GLY A 156      64.696  63.055  77.969  1.00  0.00           C
ATOM   2660  C   GLY A 156      64.146  64.425  78.169  1.00  0.00           C
ATOM   2661  O   GLY A 156      63.105  64.785  77.619  1.00  0.00           O
ATOM   2662  N   SER A 157      64.786  65.235  79.039  1.00  0.00           N
ATOM   2664  CA  SER A 157      64.517  66.655  79.099  1.00  0.00           C
ATOM   2666  CB  SER A 157      64.046  67.245  80.469  1.00  0.00           C
ATOM   2669  OG  SER A 157      64.945  67.045  81.570  1.00  0.00           O
ATOM   2671  C   SER A 157      65.767  67.356  78.679  1.00  0.00           C
ATOM   2672  O   SER A 157      66.846  67.105  79.210  1.00  0.00           O
ATOM   2673  N   GLN A 158      65.657  68.295  77.739  1.00  0.00           N
ATOM   2675  CA  GLN A 158      66.756  69.135  77.369  1.00  0.00           C
ATOM   2677  CB  GLN A 158      67.366  68.705  76.021  1.00  0.00           C
ATOM   2680  CG  GLN A 158      68.815  69.195  75.840  1.00  0.00           C
ATOM   2683  CD  GLN A 158      69.615  68.486  74.739  1.00  0.00           C
ATOM   2684  OE1 GLN A 158      70.837  68.665  74.649  1.00  0.00           O
ATOM   2685  NE2 GLN A 158      68.926  67.706  73.880  1.00  0.00           N
ATOM   2688  C   GLN A 158      66.245  70.545  77.280  1.00  0.00           C
ATOM   2689  O   GLN A 158      65.057  70.795  77.140  1.00  0.00           O
ATOM   2690  N   ILE A 159      67.157  71.515  77.400  1.00  0.00           N
ATOM   2692  CA  ILE A 159      66.855  72.895  77.130  1.00  0.00           C
ATOM   2694  CB  ILE A 159      65.986  73.565  78.219  1.00  0.00           C
ATOM   2696  CG2 ILE A 159      66.657  73.505  79.609  1.00  0.00           C
ATOM   2700  CG1 ILE A 159      65.426  74.965  77.859  1.00  0.00           C
ATOM   2703  CD  ILE A 159      64.046  75.206  78.499  1.00  0.00           C
ATOM   2707  C   ILE A 159      68.206  73.545  76.929  1.00  0.00           C
ATOM   2708  O   ILE A 159      69.186  72.905  76.579  1.00  0.00           O
ATOM   2709  N   TYR A 160      68.306  74.845  77.160  1.00  0.00           N
ATOM   2711  CA  TYR A 160      69.486  75.626  76.990  1.00  0.00           C
ATOM   2713  CB  TYR A 160      69.436  76.415  75.639  1.00  0.00           C
ATOM   2716  CG  TYR A 160      68.436  77.555  75.679  1.00  0.00           C
ATOM   2717  CD1 TYR A 160      67.056  77.315  75.579  1.00  0.00           C
ATOM   2719  CE1 TYR A 160      66.135  78.365  75.749  1.00  0.00           C
ATOM   2721  CZ  TYR A 160      66.596  79.675  75.949  1.00  0.00           C
ATOM   2722  OH  TYR A 160      65.675  80.725  76.119  1.00  0.00           O
ATOM   2724  CD2 TYR A 160      68.885  78.865  75.859  1.00  0.00           C
ATOM   2726  CE2 TYR A 160      67.977  79.926  75.979  1.00  0.00           C
ATOM   2728  C   TYR A 160      69.517  76.485  78.229  1.00  0.00           C
ATOM   2729  O   TYR A 160      68.546  76.565  78.989  1.00  0.00           O
ATOM   2730  N   ALA A 161      70.665  77.115  78.489  1.00  0.00           N
ATOM   2732  CA  ALA A 161      70.886  77.955  79.640  1.00  0.00           C
ATOM   2734  CB  ALA A 161      71.605  77.175  80.749  1.00  0.00           C
ATOM   2738  C   ALA A 161      71.736  79.105  79.179  1.00  0.00           C
ATOM   2739  O   ALA A 161      72.965  79.035  79.210  1.00  0.00           O
ATOM   2740  N   MET A 162      71.105  80.175  78.679  1.00  0.00           N
ATOM   2742  CA  MET A 162      71.806  81.345  78.209  1.00  0.00           C
ATOM   2744  CB  MET A 162      70.946  81.945  77.079  1.00  0.00           C
ATOM   2747  CG  MET A 162      71.627  82.975  76.160  1.00  0.00           C
ATOM   2750  SD  MET A 162      70.596  83.435  74.719  1.00  0.00           S
ATOM   2751  CE  MET A 162      70.525  81.885  73.779  1.00  0.00           C
ATOM   2755  C   MET A 162      72.056  82.285  79.389  1.00  0.00           C
ATOM   2756  O   MET A 162      71.227  82.386  80.299  1.00  0.00           O
ATOM   2757  N   ALA A 163      73.236  82.955  79.429  1.00  0.00           N
ATOM   2759  CA  ALA A 163      73.616  83.855  80.509  1.00  0.00           C
ATOM   2761  CB  ALA A 163      75.025  84.426  80.349  1.00  0.00           C
ATOM   2765  C   ALA A 163      72.656  85.016  80.630  1.00  0.00           C
ATOM   2766  O   ALA A 163      72.207  85.565  79.630  1.00  0.00           O
ATOM   2767  N   GLY A 164      72.266  85.385  81.859  1.00  0.00           N
ATOM   2769  CA  GLY A 164      71.326  86.475  82.070  1.00  0.00           C
ATOM   2772  C   GLY A 164      69.917  86.166  81.669  1.00  0.00           C
ATOM   2773  O   GLY A 164      69.096  87.055  81.529  1.00  0.00           O
ATOM   2774  N   MET A 165      69.556  84.886  81.469  1.00  0.00           N
ATOM   2776  CA  MET A 165      68.215  84.515  81.069  1.00  0.00           C
ATOM   2778  CB  MET A 165      68.175  84.025  79.599  1.00  0.00           C
ATOM   2781  CG  MET A 165      68.486  85.186  78.629  1.00  0.00           C
ATOM   2784  SD  MET A 165      68.256  84.916  76.850  1.00  0.00           S
ATOM   2785  CE  MET A 165      67.227  83.416  76.811  1.00  0.00           C
ATOM   2789  C   MET A 165      67.656  83.486  82.020  1.00  0.00           C
ATOM   2790  O   MET A 165      68.407  82.885  82.789  1.00  0.00           O
ATOM   2791  N   GLN A 166      66.326  83.295  82.039  1.00  0.00           N
ATOM   2793  CA  GLN A 166      65.727  82.395  82.990  1.00  0.00           C
ATOM   2795  CB  GLN A 166      64.987  83.216  84.070  1.00  0.00           C
ATOM   2798  CG  GLN A 166      64.525  82.386  85.279  1.00  0.00           C
ATOM   2801  CD  GLN A 166      63.657  83.246  86.209  1.00  0.00           C
ATOM   2802  OE1 GLN A 166      64.136  84.115  86.939  1.00  0.00           O
ATOM   2803  NE2 GLN A 166      62.336  82.985  86.229  1.00  0.00           N
ATOM   2806  C   GLN A 166      64.756  81.455  82.299  1.00  0.00           C
ATOM   2807  O   GLN A 166      63.606  81.795  82.029  1.00  0.00           O
ATOM   2808  N   THR A 167      65.197  80.215  82.020  1.00  0.00           N
ATOM   2810  CA  THR A 167      64.425  79.265  81.209  1.00  0.00           C
ATOM   2812  CB  THR A 167      65.275  78.375  80.299  1.00  0.00           C
ATOM   2814  OG1 THR A 167      65.556  77.075  80.820  1.00  0.00           O
ATOM   2816  CG2 THR A 167      66.616  79.065  79.990  1.00  0.00           C
ATOM   2820  C   THR A 167      63.516  78.475  82.131  1.00  0.00           C
ATOM   2821  O   THR A 167      63.766  78.385  83.340  1.00  0.00           O
ATOM   2822  N   ARG A 168      62.396  77.945  81.599  1.00  0.00           N
ATOM   2824  CA  ARG A 168      61.427  77.155  82.359  1.00  0.00           C
ATOM   2826  CB  ARG A 168      59.935  77.555  82.131  1.00  0.00           C
ATOM   2829  CG  ARG A 168      59.566  79.055  82.140  1.00  0.00           C
ATOM   2832  CD  ARG A 168      59.067  79.575  83.499  1.00  0.00           C
ATOM   2835  NE  ARG A 168      60.046  79.155  84.549  1.00  0.00           N
ATOM   2837  CZ  ARG A 168      61.246  79.666  84.679  1.00  0.00           C
ATOM   2838  NH1 ARG A 168      61.616  80.765  84.049  1.00  0.00           N
ATOM   2841  NH2 ARG A 168      62.165  79.035  85.369  1.00  0.00           N
ATOM   2844  C   ARG A 168      61.567  75.745  81.851  1.00  0.00           C
ATOM   2845  O   ARG A 168      61.947  75.545  80.700  1.00  0.00           O
ATOM   2846  N   LEU A 169      61.216  74.775  82.680  1.00  0.00           N
ATOM   2848  CA  LEU A 169      61.306  73.365  82.369  1.00  0.00           C
ATOM   2850  CB  LEU A 169      62.737  72.855  82.039  1.00  0.00           C
ATOM   2853  CG  LEU A 169      62.785  71.445  81.410  1.00  0.00           C
ATOM   2855  CD1 LEU A 169      63.976  71.335  80.460  1.00  0.00           C
ATOM   2859  CD2 LEU A 169      62.817  70.285  82.410  1.00  0.00           C
ATOM   2863  C   LEU A 169      60.845  72.755  83.660  1.00  0.00           C
ATOM   2864  O   LEU A 169      61.316  73.145  84.729  1.00  0.00           O
ATOM   2865  N   HIS A 170      59.875  71.835  83.619  1.00  0.00           N
ATOM   2867  CA  HIS A 170      59.496  71.106  84.809  1.00  0.00           C
ATOM   2869  CB  HIS A 170      58.076  71.445  85.309  1.00  0.00           C
ATOM   2872  ND1 HIS A 170      56.546  73.335  85.619  1.00  0.00           N
ATOM   2873  CG  HIS A 170      57.846  72.885  85.639  1.00  0.00           C
ATOM   2874  CE1 HIS A 170      56.567  74.526  86.170  1.00  0.00           C
ATOM   2876  NE2 HIS A 170      57.826  74.885  86.509  1.00  0.00           N
ATOM   2878  CD2 HIS A 170      58.657  73.845  86.170  1.00  0.00           C
ATOM   2880  C   HIS A 170      59.517  69.635  84.469  1.00  0.00           C
ATOM   2881  O   HIS A 170      59.447  69.245  83.309  1.00  0.00           O
ATOM   2882  N   LEU A 171      59.646  68.765  85.479  1.00  0.00           N
ATOM   2884  CA  LEU A 171      59.917  67.365  85.219  1.00  0.00           C
ATOM   2886  CB  LEU A 171      61.446  67.236  85.160  1.00  0.00           C
ATOM   2889  CG  LEU A 171      62.066  65.846  85.029  1.00  0.00           C
ATOM   2891  CD1 LEU A 171      62.286  65.165  86.399  1.00  0.00           C
ATOM   2895  CD2 LEU A 171      61.325  64.975  84.009  1.00  0.00           C
ATOM   2899  C   LEU A 171      59.296  66.526  86.319  1.00  0.00           C
ATOM   2900  O   LEU A 171      59.337  66.925  87.469  1.00  0.00           O
ATOM   2901  N   ILE A 172      58.727  65.335  85.999  1.00  0.00           N
ATOM   2903  CA  ILE A 172      58.337  64.305  86.950  1.00  0.00           C
ATOM   2905  CB  ILE A 172      56.977  63.695  86.590  1.00  0.00           C
ATOM   2907  CG2 ILE A 172      56.576  62.615  87.619  1.00  0.00           C
ATOM   2911  CG1 ILE A 172      55.865  64.765  86.439  1.00  0.00           C
ATOM   2914  CD  ILE A 172      55.595  65.556  87.719  1.00  0.00           C
ATOM   2918  C   ILE A 172      59.366  63.195  86.869  1.00  0.00           C
ATOM   2919  O   ILE A 172      59.795  62.865  85.779  1.00  0.00           O
ATOM   2920  N   ALA A 173      59.805  62.585  87.999  1.00  0.00           N
ATOM   2922  CA  ALA A 173      60.616  61.375  87.969  1.00  0.00           C
ATOM   2924  CB  ALA A 173      61.915  61.585  88.779  1.00  0.00           C
ATOM   2928  C   ALA A 173      59.836  60.245  88.619  1.00  0.00           C
ATOM   2929  O   ALA A 173      59.306  60.445  89.710  1.00  0.00           O
ATOM   2930  N   ASN A 174      59.675  59.045  88.019  1.00  0.00           N
ATOM   2932  CA  ASN A 174      58.825  57.985  88.589  1.00  0.00           C
ATOM   2934  CB  ASN A 174      57.645  57.625  87.630  1.00  0.00           C
ATOM   2937  CG  ASN A 174      56.715  58.805  87.369  1.00  0.00           C
ATOM   2938  OD1 ASN A 174      56.325  59.145  86.249  1.00  0.00           O
ATOM   2939  ND2 ASN A 174      56.266  59.475  88.460  1.00  0.00           N
ATOM   2942  C   ASN A 174      59.576  56.715  89.021  1.00  0.00           C
ATOM   2943  O   ASN A 174      58.946  55.745  89.450  1.00  0.00           O
ATOM   2944  N   GLU A 175      60.935  56.705  89.029  1.00  0.00           N
ATOM   2946  CA  GLU A 175      61.747  55.605  89.570  1.00  0.00           C
ATOM   2948  CB  GLU A 175      62.315  54.705  88.449  1.00  0.00           C
ATOM   2951  CG  GLU A 175      62.466  53.195  88.839  1.00  0.00           C
ATOM   2954  CD  GLU A 175      63.866  52.685  89.199  1.00  0.00           C
ATOM   2955  OE1 GLU A 175      64.735  52.535  88.309  1.00  0.00           O
ATOM   2956  OE2 GLU A 175      64.035  52.315  90.399  1.00  0.00           O
ATOM   2957  C   GLU A 175      62.896  56.185  90.399  1.00  0.00           C
ATOM   2958  O   GLU A 175      63.446  57.225  90.029  1.00  0.00           O
ATOM   2959  N   PRO A 176      63.267  55.615  91.549  1.00  0.00           N
ATOM   2960  CD  PRO A 176      62.417  54.735  92.339  1.00  0.00           C
ATOM   2963  CA  PRO A 176      64.535  55.885  92.229  1.00  0.00           C
ATOM   2965  CB  PRO A 176      64.425  55.055  93.521  1.00  0.00           C
ATOM   2968  CG  PRO A 176      62.926  54.935  93.749  1.00  0.00           C
ATOM   2971  C   PRO A 176      65.845  55.605  91.469  1.00  0.00           C
ATOM   2972  O   PRO A 176      65.876  55.255  90.289  1.00  0.00           O
ATOM   2973  N   GLY A 177      66.986  55.725  92.179  1.00  0.00           N
ATOM   2975  CA  GLY A 177      68.296  55.405  91.639  1.00  0.00           C
ATOM   2978  C   GLY A 177      68.977  56.615  91.039  1.00  0.00           C
ATOM   2979  O   GLY A 177      68.457  57.725  91.049  1.00  0.00           O
ATOM   2980  N   THR A 178      70.197  56.455  90.519  1.00  0.00           N
ATOM   2982  CA  THR A 178      70.986  57.595  90.079  1.00  0.00           C
ATOM   2984  CB  THR A 178      72.347  57.695  90.789  1.00  0.00           C
ATOM   2986  OG1 THR A 178      73.425  57.025  90.169  1.00  0.00           O
ATOM   2988  CG2 THR A 178      72.256  57.095  92.189  1.00  0.00           C
ATOM   2992  C   THR A 178      71.076  57.635  88.569  1.00  0.00           C
ATOM   2993  O   THR A 178      71.326  56.645  87.879  1.00  0.00           O
ATOM   2994  N   TYR A 179      70.865  58.825  87.990  1.00  0.00           N
ATOM   2996  CA  TYR A 179      71.116  59.085  86.579  1.00  0.00           C
ATOM   2998  CB  TYR A 179      69.876  59.615  85.789  1.00  0.00           C
ATOM   3001  CG  TYR A 179      68.635  58.865  86.189  1.00  0.00           C
ATOM   3002  CD1 TYR A 179      67.715  59.415  87.099  1.00  0.00           C
ATOM   3004  CE1 TYR A 179      66.566  58.715  87.469  1.00  0.00           C
ATOM   3006  CZ  TYR A 179      66.326  57.445  86.939  1.00  0.00           C
ATOM   3007  OH  TYR A 179      65.146  56.765  87.299  1.00  0.00           O
ATOM   3009  CD2 TYR A 179      68.386  57.595  85.659  1.00  0.00           C
ATOM   3011  CE2 TYR A 179      67.245  56.875  86.049  1.00  0.00           C
ATOM   3013  C   TYR A 179      72.245  60.095  86.539  1.00  0.00           C
ATOM   3014  O   TYR A 179      72.745  60.515  87.579  1.00  0.00           O
ATOM   3015  N   ASP A 180      72.656  60.485  85.329  1.00  0.00           N
ATOM   3017  CA  ASP A 180      73.667  61.475  85.099  1.00  0.00           C
ATOM   3019  CB  ASP A 180      74.925  60.885  84.399  1.00  0.00           C
ATOM   3022  CG  ASP A 180      75.596  59.845  85.259  1.00  0.00           C
ATOM   3023  OD1 ASP A 180      75.756  60.045  86.489  1.00  0.00           O
ATOM   3024  OD2 ASP A 180      76.057  58.825  84.679  1.00  0.00           O
ATOM   3025  C   ASP A 180      73.066  62.485  84.160  1.00  0.00           C
ATOM   3026  O   ASP A 180      72.076  62.215  83.479  1.00  0.00           O
ATOM   3027  N   GLY A 181      73.667  63.685  84.090  1.00  0.00           N
ATOM   3029  CA  GLY A 181      73.365  64.666  83.069  1.00  0.00           C
ATOM   3032  C   GLY A 181      74.565  65.015  82.259  1.00  0.00           C
ATOM   3033  O   GLY A 181      75.675  64.605  82.569  1.00  0.00           O
ATOM   3034  N   ILE A 182      74.337  65.776  81.170  1.00  0.00           N
ATOM   3036  CA  ILE A 182      75.316  66.075  80.139  1.00  0.00           C
ATOM   3038  CB  ILE A 182      75.105  65.295  78.819  1.00  0.00           C
ATOM   3040  CG2 ILE A 182      76.406  65.235  77.999  1.00  0.00           C
ATOM   3044  CG1 ILE A 182      74.576  63.865  79.039  1.00  0.00           C
ATOM   3047  CD  ILE A 182      75.576  62.915  79.710  1.00  0.00           C
ATOM   3051  C   ILE A 182      75.256  67.575  79.869  1.00  0.00           C
ATOM   3052  O   ILE A 182      74.366  68.285  80.340  1.00  0.00           O
ATOM   3053  N   SER A 183      76.256  68.075  79.119  1.00  0.00           N
ATOM   3055  CA  SER A 183      76.506  69.455  78.759  1.00  0.00           C
ATOM   3057  CB  SER A 183      78.036  69.685  78.810  1.00  0.00           C
ATOM   3060  OG  SER A 183      78.465  70.975  78.369  1.00  0.00           O
ATOM   3062  C   SER A 183      75.986  69.745  77.359  1.00  0.00           C
ATOM   3063  O   SER A 183      75.616  68.845  76.619  1.00  0.00           O
ATOM   3064  N   ALA A 184      75.936  71.025  76.939  1.00  0.00           N
ATOM   3066  CA  ALA A 184      75.715  71.445  75.569  1.00  0.00           C
ATOM   3068  CB  ALA A 184      75.727  72.986  75.509  1.00  0.00           C
ATOM   3072  C   ALA A 184      76.605  70.905  74.451  1.00  0.00           C
ATOM   3073  O   ALA A 184      77.587  70.185  74.619  1.00  0.00           O
ATOM   3074  N   SER A 185      76.227  71.345  73.240  1.00  0.00           N
ATOM   3076  CA  SER A 185      76.846  71.106  71.951  1.00  0.00           C
ATOM   3078  CB  SER A 185      75.785  71.515  70.890  1.00  0.00           C
ATOM   3081  OG  SER A 185      76.157  71.135  69.579  1.00  0.00           O
ATOM   3083  C   SER A 185      78.106  71.945  71.749  1.00  0.00           C
ATOM   3084  O   SER A 185      78.886  71.775  70.809  1.00  0.00           O
ATOM   3085  N   TYR A 186      78.345  72.925  72.649  1.00  0.00           N
ATOM   3087  CA  TYR A 186      79.595  73.645  72.749  1.00  0.00           C
ATOM   3089  CB  TYR A 186      79.486  74.876  73.679  1.00  0.00           C
ATOM   3092  CG  TYR A 186      78.236  75.655  73.369  1.00  0.00           C
ATOM   3093  CD1 TYR A 186      78.025  76.265  72.130  1.00  0.00           C
ATOM   3095  CE1 TYR A 186      76.816  76.915  71.850  1.00  0.00           C
ATOM   3097  CZ  TYR A 186      75.796  76.945  72.809  1.00  0.00           C
ATOM   3098  OH  TYR A 186      74.565  77.566  72.529  1.00  0.00           O
ATOM   3100  CD2 TYR A 186      77.227  75.745  74.339  1.00  0.00           C
ATOM   3102  CE2 TYR A 186      76.006  76.345  74.049  1.00  0.00           C
ATOM   3104  C   TYR A 186      80.727  72.735  73.229  1.00  0.00           C
ATOM   3105  O   TYR A 186      80.516  71.845  74.059  1.00  0.00           O
ATOM   3106  N   SER A 187      81.936  72.955  72.709  1.00  0.00           N
ATOM   3108  CA  SER A 187      83.076  72.065  72.869  1.00  0.00           C
ATOM   3110  CB  SER A 187      83.367  71.246  71.579  1.00  0.00           C
ATOM   3113  OG  SER A 187      83.596  72.105  70.460  1.00  0.00           O
ATOM   3115  C   SER A 187      84.286  72.885  73.240  1.00  0.00           C
ATOM   3116  O   SER A 187      84.266  74.115  73.159  1.00  0.00           O
ATOM   3117  N   GLY A 188      85.365  72.236  73.709  1.00  0.00           N
ATOM   3119  CA  GLY A 188      86.486  72.935  74.311  1.00  0.00           C
ATOM   3122  C   GLY A 188      87.025  72.135  75.469  1.00  0.00           C
ATOM   3123  O   GLY A 188      86.555  71.035  75.740  1.00  0.00           O
ATOM   3124  N   PRO A 189      87.995  72.675  76.200  1.00  0.00           N
ATOM   3125  CD  PRO A 189      88.316  74.115  76.150  1.00  0.00           C
ATOM   3128  CA  PRO A 189      88.396  72.115  77.479  1.00  0.00           C
ATOM   3130  CB  PRO A 189      89.487  73.085  77.969  1.00  0.00           C
ATOM   3133  CG  PRO A 189      89.045  74.455  77.450  1.00  0.00           C
ATOM   3136  C   PRO A 189      87.226  71.995  78.449  1.00  0.00           C
ATOM   3137  O   PRO A 189      86.555  72.986  78.740  1.00  0.00           O
ATOM   3138  N   GLY A 190      86.926  70.776  78.910  1.00  0.00           N
ATOM   3140  CA  GLY A 190      86.086  70.535  80.079  1.00  0.00           C
ATOM   3143  C   GLY A 190      84.617  70.395  79.799  1.00  0.00           C
ATOM   3144  O   GLY A 190      83.796  70.066  80.659  1.00  0.00           O
ATOM   3145  N   PHE A 191      84.206  70.626  78.539  1.00  0.00           N
ATOM   3147  CA  PHE A 191      82.816  70.545  78.109  1.00  0.00           C
ATOM   3149  CB  PHE A 191      82.616  71.185  76.710  1.00  0.00           C
ATOM   3152  CG  PHE A 191      82.626  72.695  76.799  1.00  0.00           C
ATOM   3153  CD1 PHE A 191      83.837  73.405  76.889  1.00  0.00           C
ATOM   3155  CE1 PHE A 191      83.855  74.806  76.859  1.00  0.00           C
ATOM   3157  CZ  PHE A 191      82.656  75.505  76.729  1.00  0.00           C
ATOM   3159  CD2 PHE A 191      81.427  73.416  76.710  1.00  0.00           C
ATOM   3161  CE2 PHE A 191      81.436  74.815  76.679  1.00  0.00           C
ATOM   3163  C   PHE A 191      82.267  69.135  78.131  1.00  0.00           C
ATOM   3164  O   PHE A 191      81.096  68.905  78.439  1.00  0.00           O
ATOM   3165  N   SER A 192      83.146  68.145  77.869  1.00  0.00           N
ATOM   3167  CA  SER A 192      82.795  66.736  77.789  1.00  0.00           C
ATOM   3169  CB  SER A 192      83.715  65.995  76.789  1.00  0.00           C
ATOM   3172  OG  SER A 192      83.535  66.555  75.490  1.00  0.00           O
ATOM   3174  C   SER A 192      82.935  66.045  79.129  1.00  0.00           C
ATOM   3175  O   SER A 192      82.636  64.865  79.289  1.00  0.00           O
ATOM   3176  N   GLY A 193      83.377  66.815  80.149  1.00  0.00           N
ATOM   3178  CA  GLY A 193      83.566  66.325  81.509  1.00  0.00           C
ATOM   3181  C   GLY A 193      82.516  66.815  82.449  1.00  0.00           C
ATOM   3182  O   GLY A 193      82.385  66.295  83.559  1.00  0.00           O
ATOM   3183  N   MET A 194      81.707  67.805  82.029  1.00  0.00           N
ATOM   3185  CA  MET A 194      80.525  68.235  82.749  1.00  0.00           C
ATOM   3187  CB  MET A 194      80.005  69.585  82.210  1.00  0.00           C
ATOM   3190  CG  MET A 194      80.767  70.795  82.789  1.00  0.00           C
ATOM   3193  SD  MET A 194      79.847  72.356  82.701  1.00  0.00           S
ATOM   3194  CE  MET A 194      79.836  72.435  80.899  1.00  0.00           C
ATOM   3198  C   MET A 194      79.415  67.205  82.799  1.00  0.00           C
ATOM   3199  O   MET A 194      78.535  67.166  81.929  1.00  0.00           O
ATOM   3200  N   LYS A 195      79.455  66.355  83.839  1.00  0.00           N
ATOM   3202  CA  LYS A 195      78.446  65.385  84.189  1.00  0.00           C
ATOM   3204  CB  LYS A 195      78.866  63.945  83.799  1.00  0.00           C
ATOM   3207  CG  LYS A 195      79.066  63.775  82.299  1.00  0.00           C
ATOM   3210  CD  LYS A 195      79.587  62.375  81.929  1.00  0.00           C
ATOM   3213  CE  LYS A 195      79.646  62.145  80.419  1.00  0.00           C
ATOM   3216  NZ  LYS A 195      80.506  63.145  79.771  1.00  0.00           N
ATOM   3220  C   LYS A 195      78.146  65.405  85.679  1.00  0.00           C
ATOM   3221  O   LYS A 195      78.995  65.115  86.521  1.00  0.00           O
ATOM   3222  N   PHE A 196      76.887  65.725  86.021  1.00  0.00           N
ATOM   3224  CA  PHE A 196      76.337  65.765  87.359  1.00  0.00           C
ATOM   3226  CB  PHE A 196      75.517  67.065  87.639  1.00  0.00           C
ATOM   3229  CG  PHE A 196      74.285  67.215  86.779  1.00  0.00           C
ATOM   3230  CD1 PHE A 196      74.425  67.735  85.490  1.00  0.00           C
ATOM   3232  CE1 PHE A 196      73.326  67.835  84.640  1.00  0.00           C
ATOM   3234  CZ  PHE A 196      72.056  67.465  85.089  1.00  0.00           C
ATOM   3236  CD2 PHE A 196      73.006  66.885  87.249  1.00  0.00           C
ATOM   3238  CE2 PHE A 196      71.887  67.026  86.410  1.00  0.00           C
ATOM   3240  C   PHE A 196      75.465  64.545  87.540  1.00  0.00           C
ATOM   3241  O   PHE A 196      75.215  63.805  86.590  1.00  0.00           O
ATOM   3242  N   LYS A 197      74.987  64.305  88.779  1.00  0.00           N
ATOM   3244  CA  LYS A 197      74.127  63.185  89.119  1.00  0.00           C
ATOM   3246  CB  LYS A 197      74.686  62.265  90.249  1.00  0.00           C
ATOM   3249  CG  LYS A 197      75.767  61.275  89.780  1.00  0.00           C
ATOM   3252  CD  LYS A 197      77.146  61.895  89.509  1.00  0.00           C
ATOM   3255  CE  LYS A 197      78.205  60.855  89.129  1.00  0.00           C
ATOM   3258  NZ  LYS A 197      78.016  60.425  87.739  1.00  0.00           N
ATOM   3262  C   LYS A 197      72.715  63.595  89.469  1.00  0.00           C
ATOM   3263  O   LYS A 197      72.465  64.655  90.060  1.00  0.00           O
ATOM   3264  N   ALA A 198      71.756  62.725  89.109  1.00  0.00           N
ATOM   3266  CA  ALA A 198      70.366  62.755  89.499  1.00  0.00           C
ATOM   3268  CB  ALA A 198      69.465  62.475  88.279  1.00  0.00           C
ATOM   3272  C   ALA A 198      70.105  61.645  90.499  1.00  0.00           C
ATOM   3273  O   ALA A 198      69.535  60.615  90.160  1.00  0.00           O
ATOM   3274  N   ILE A 199      70.546  61.795  91.769  1.00  0.00           N
ATOM   3276  CA  ILE A 199      70.237  60.815  92.799  1.00  0.00           C
ATOM   3278  CB  ILE A 199      71.157  60.835  94.029  1.00  0.00           C
ATOM   3280  CG2 ILE A 199      72.587  60.415  93.609  1.00  0.00           C
ATOM   3284  CG1 ILE A 199      71.197  62.155  94.829  1.00  0.00           C
ATOM   3287  CD  ILE A 199      72.087  63.225  94.219  1.00  0.00           C
ATOM   3291  C   ILE A 199      68.766  60.876  93.200  1.00  0.00           C
ATOM   3292  O   ILE A 199      68.296  61.765  93.910  1.00  0.00           O
ATOM   3293  N   ALA A 200      67.977  59.915  92.709  1.00  0.00           N
ATOM   3295  CA  ALA A 200      66.576  59.815  93.009  1.00  0.00           C
ATOM   3297  CB  ALA A 200      65.815  59.305  91.759  1.00  0.00           C
ATOM   3301  C   ALA A 200      66.406  58.875  94.199  1.00  0.00           C
ATOM   3302  O   ALA A 200      66.657  57.675  94.129  1.00  0.00           O
ATOM   3303  N   THR A 201      66.006  59.395  95.369  1.00  0.00           N
ATOM   3305  CA  THR A 201      65.757  58.525  96.529  1.00  0.00           C
ATOM   3307  CB  THR A 201      66.065  59.145  97.879  1.00  0.00           C
ATOM   3309  OG1 THR A 201      65.386  60.355  98.130  1.00  0.00           O
ATOM   3311  CG2 THR A 201      67.557  59.475  97.939  1.00  0.00           C
ATOM   3315  C   THR A 201      64.355  57.935  96.529  1.00  0.00           C
ATOM   3316  O   THR A 201      63.466  58.465  95.859  1.00  0.00           O
ATOM   3317  N   PRO A 202      64.096  56.825  97.249  1.00  0.00           N
ATOM   3318  CD  PRO A 202      65.146  55.905  97.689  1.00  0.00           C
ATOM   3321  CA  PRO A 202      62.785  56.175  97.259  1.00  0.00           C
ATOM   3323  CB  PRO A 202      63.076  54.765  97.829  1.00  0.00           C
ATOM   3326  CG  PRO A 202      64.396  54.925  98.569  1.00  0.00           C
ATOM   3329  C   PRO A 202      61.726  56.895  98.060  1.00  0.00           C
ATOM   3330  O   PRO A 202      60.556  56.535  97.939  1.00  0.00           O
ATOM   3331  N   ASP A 203      62.076  57.895  98.889  1.00  0.00           N
ATOM   3333  CA  ASP A 203      61.125  58.705  99.631  1.00  0.00           C
ATOM   3335  CB  ASP A 203      60.646  58.005 100.949  1.00  0.00           C
ATOM   3338  CG  ASP A 203      59.707  58.815 101.839  1.00  0.00           C
ATOM   3339  OD1 ASP A 203      58.965  59.715 101.369  1.00  0.00           O
ATOM   3340  OD2 ASP A 203      59.707  58.535 103.069  1.00  0.00           O
ATOM   3341  C   ASP A 203      61.785  60.045  99.929  1.00  0.00           C
ATOM   3342  O   ASP A 203      63.006  60.185  99.979  1.00  0.00           O
ATOM   3343  N   ARG A 204      60.966  61.075 100.219  1.00  0.00           N
ATOM   3345  CA  ARG A 204      61.395  62.385 100.649  1.00  0.00           C
ATOM   3347  CB  ARG A 204      60.226  63.385 100.529  1.00  0.00           C
ATOM   3350  CG  ARG A 204      60.497  64.835 100.989  1.00  0.00           C
ATOM   3353  CD  ARG A 204      59.317  65.785 100.779  1.00  0.00           C
ATOM   3356  NE  ARG A 204      59.006  65.815  99.310  1.00  0.00           N
ATOM   3358  CZ  ARG A 204      58.215  66.705  98.729  1.00  0.00           C
ATOM   3359  NH1 ARG A 204      57.417  67.496  99.419  1.00  0.00           N
ATOM   3362  NH2 ARG A 204      58.235  66.825  97.420  1.00  0.00           N
ATOM   3365  C   ARG A 204      61.965  62.405 102.059  1.00  0.00           C
ATOM   3366  O   ARG A 204      62.775  63.275 102.379  1.00  0.00           O
ATOM   3367  N   ALA A 205      61.676  61.375 102.889  1.00  0.00           N
ATOM   3369  CA  ALA A 205      62.365  61.145 104.149  1.00  0.00           C
ATOM   3371  CB  ALA A 205      61.915  59.795 104.739  1.00  0.00           C
ATOM   3375  C   ALA A 205      63.876  61.075 103.989  1.00  0.00           C
ATOM   3376  O   ALA A 205      64.657  61.655 104.739  1.00  0.00           O
ATOM   3377  N   ALA A 206      64.337  60.375 102.939  1.00  0.00           N
ATOM   3379  CA  ALA A 206      65.745  60.325 102.619  1.00  0.00           C
ATOM   3381  CB  ALA A 206      65.986  59.145 101.669  1.00  0.00           C
ATOM   3385  C   ALA A 206      66.275  61.585 101.959  1.00  0.00           C
ATOM   3386  O   ALA A 206      67.456  61.905 102.099  1.00  0.00           O
ATOM   3387  N   PHE A 207      65.426  62.345 101.249  1.00  0.00           N
ATOM   3389  CA  PHE A 207      65.715  63.665 100.741  1.00  0.00           C
ATOM   3391  CB  PHE A 207      64.636  64.095  99.729  1.00  0.00           C
ATOM   3394  CG  PHE A 207      64.945  65.435  99.149  1.00  0.00           C
ATOM   3395  CD1 PHE A 207      66.006  65.575  98.229  1.00  0.00           C
ATOM   3397  CE1 PHE A 207      66.275  66.815  97.649  1.00  0.00           C
ATOM   3399  CZ  PHE A 207      65.497  67.925  97.999  1.00  0.00           C
ATOM   3401  CD2 PHE A 207      64.215  66.565  99.539  1.00  0.00           C
ATOM   3403  CE2 PHE A 207      64.507  67.815  98.979  1.00  0.00           C
ATOM   3405  C   PHE A 207      65.946  64.705 101.839  1.00  0.00           C
ATOM   3406  O   PHE A 207      66.866  65.515 101.769  1.00  0.00           O
ATOM   3407  N   ASP A 208      65.176  64.645 102.939  1.00  0.00           N
ATOM   3409  CA  ASP A 208      65.326  65.465 104.129  1.00  0.00           C
ATOM   3411  CB  ASP A 208      64.197  65.145 105.149  1.00  0.00           C
ATOM   3414  CG  ASP A 208      62.826  65.556 104.609  1.00  0.00           C
ATOM   3415  OD1 ASP A 208      62.796  66.475 103.749  1.00  0.00           O
ATOM   3416  OD2 ASP A 208      61.785  65.125 105.149  1.00  0.00           O
ATOM   3417  C   ASP A 208      66.715  65.325 104.739  1.00  0.00           C
ATOM   3418  O   ASP A 208      67.355  66.316 105.119  1.00  0.00           O
ATOM   3419  N   GLN A 209      67.296  64.115 104.749  1.00  0.00           N
ATOM   3421  CA  GLN A 209      68.675  63.975 105.160  1.00  0.00           C
ATOM   3423  CB  GLN A 209      68.955  62.515 105.569  1.00  0.00           C
ATOM   3426  CG  GLN A 209      69.736  61.645 104.559  1.00  0.00           C
ATOM   3429  CD  GLN A 209      69.657  60.185 104.979  1.00  0.00           C
ATOM   3430  OE1 GLN A 209      70.105  59.835 106.069  1.00  0.00           O
ATOM   3431  NE2 GLN A 209      68.987  59.335 104.179  1.00  0.00           N
ATOM   3434  C   GLN A 209      69.696  64.425 104.109  1.00  0.00           C
ATOM   3435  O   GLN A 209      70.837  64.736 104.450  1.00  0.00           O
ATOM   3436  N   TRP A 210      69.355  64.505 102.809  1.00  0.00           N
ATOM   3438  CA  TRP A 210      70.267  65.005 101.779  1.00  0.00           C
ATOM   3440  CB  TRP A 210      69.696  64.715 100.349  1.00  0.00           C
ATOM   3443  CG  TRP A 210      70.637  64.975  99.199  1.00  0.00           C
ATOM   3444  CD1 TRP A 210      71.535  64.115  98.629  1.00  0.00           C
ATOM   3446  NE1 TRP A 210      72.245  64.775  97.639  1.00  0.00           N
ATOM   3448  CE2 TRP A 210      71.775  66.056  97.529  1.00  0.00           C
ATOM   3449  CD2 TRP A 210      70.756  66.225  98.489  1.00  0.00           C
ATOM   3450  CE3 TRP A 210      70.076  67.435  98.579  1.00  0.00           C
ATOM   3452  CZ3 TRP A 210      70.426  68.445  97.689  1.00  0.00           C
ATOM   3454  CZ2 TRP A 210      72.126  67.065  96.649  1.00  0.00           C
ATOM   3456  CH2 TRP A 210      71.426  68.276  96.740  1.00  0.00           C
ATOM   3458  C   TRP A 210      70.605  66.485 102.009  1.00  0.00           C
ATOM   3459  O   TRP A 210      71.767  66.905 101.959  1.00  0.00           O
ATOM   3460  N   VAL A 211      69.596  67.306 102.369  1.00  0.00           N
ATOM   3462  CA  VAL A 211      69.855  68.676 102.789  1.00  0.00           C
ATOM   3464  CB  VAL A 211      68.646  69.585 102.719  1.00  0.00           C
ATOM   3466  CG1 VAL A 211      68.076  69.526 101.299  1.00  0.00           C
ATOM   3470  CG2 VAL A 211      67.557  69.215 103.740  1.00  0.00           C
ATOM   3474  C   VAL A 211      70.456  68.765 104.179  1.00  0.00           C
ATOM   3475  O   VAL A 211      71.197  69.695 104.459  1.00  0.00           O
ATOM   3476  N   ALA A 212      70.205  67.776 105.079  1.00  0.00           N
ATOM   3478  CA  ALA A 212      70.826  67.685 106.399  1.00  0.00           C
ATOM   3480  CB  ALA A 212      70.296  66.475 107.179  1.00  0.00           C
ATOM   3484  C   ALA A 212      72.336  67.595 106.339  1.00  0.00           C
ATOM   3485  O   ALA A 212      73.035  68.295 107.059  1.00  0.00           O
ATOM   3486  N   LYS A 213      72.855  66.765 105.399  1.00  0.00           N
ATOM   3488  CA  LYS A 213      74.267  66.615 105.109  1.00  0.00           C
ATOM   3490  CB  LYS A 213      74.517  65.626 103.939  1.00  0.00           C
ATOM   3493  CG  LYS A 213      74.076  64.165 104.109  1.00  0.00           C
ATOM   3496  CD  LYS A 213      74.236  63.425 102.771  1.00  0.00           C
ATOM   3499  CE  LYS A 213      73.766  61.985 102.759  1.00  0.00           C
ATOM   3502  NZ  LYS A 213      73.977  61.335 101.451  1.00  0.00           N
ATOM   3506  C   LYS A 213      74.896  67.945 104.749  1.00  0.00           C
ATOM   3507  O   LYS A 213      75.995  68.305 105.149  1.00  0.00           O
ATOM   3508  N   ALA A 214      74.157  68.755 103.979  1.00  0.00           N
ATOM   3510  CA  ALA A 214      74.667  69.975 103.429  1.00  0.00           C
ATOM   3512  CB  ALA A 214      74.017  70.206 102.059  1.00  0.00           C
ATOM   3516  C   ALA A 214      74.407  71.115 104.380  1.00  0.00           C
ATOM   3517  O   ALA A 214      74.807  72.245 104.139  1.00  0.00           O
ATOM   3518  N   LYS A 215      73.766  70.885 105.560  1.00  0.00           N
ATOM   3520  CA  LYS A 215      73.786  71.865 106.629  1.00  0.00           C
ATOM   3522  CB  LYS A 215      72.656  71.715 107.689  1.00  0.00           C
ATOM   3525  CG  LYS A 215      71.237  71.515 107.131  1.00  0.00           C
ATOM   3528  CD  LYS A 215      70.826  72.365 105.919  1.00  0.00           C
ATOM   3531  CE  LYS A 215      70.576  73.855 106.139  1.00  0.00           C
ATOM   3534  NZ  LYS A 215      71.796  74.666 106.290  1.00  0.00           N
ATOM   3538  C   LYS A 215      75.087  71.795 107.389  1.00  0.00           C
ATOM   3539  O   LYS A 215      75.486  72.795 107.979  1.00  0.00           O
ATOM   3540  N   GLN A 216      75.796  70.645 107.389  1.00  0.00           N
ATOM   3542  CA  GLN A 216      76.925  70.505 108.289  1.00  0.00           C
ATOM   3544  CB  GLN A 216      77.065  69.055 108.839  1.00  0.00           C
ATOM   3547  CG  GLN A 216      78.065  68.105 108.130  1.00  0.00           C
ATOM   3550  CD  GLN A 216      78.316  66.775 108.849  1.00  0.00           C
ATOM   3551  OE1 GLN A 216      79.105  65.935 108.399  1.00  0.00           O
ATOM   3552  NE2 GLN A 216      77.686  66.555 110.009  1.00  0.00           N
ATOM   3555  C   GLN A 216      78.197  70.935 107.589  1.00  0.00           C
ATOM   3556  O   GLN A 216      79.245  71.015 108.229  1.00  0.00           O
ATOM   3557  N   SER A 217      78.157  71.255 106.279  1.00  0.00           N
ATOM   3559  CA  SER A 217      79.335  71.655 105.519  1.00  0.00           C
ATOM   3561  CB  SER A 217      79.087  71.795 103.989  1.00  0.00           C
ATOM   3564  OG  SER A 217      78.065  72.745 103.689  1.00  0.00           O
ATOM   3566  C   SER A 217      80.025  72.925 106.039  1.00  0.00           C
ATOM   3567  O   SER A 217      79.356  73.865 106.479  1.00  0.00           O
ATOM   3568  N   PRO A 218      81.355  73.015 105.999  1.00  0.00           N
ATOM   3569  CD  PRO A 218      82.245  71.865 105.799  1.00  0.00           C
ATOM   3572  CA  PRO A 218      82.056  74.145 106.629  1.00  0.00           C
ATOM   3574  CB  PRO A 218      83.275  73.425 107.239  1.00  0.00           C
ATOM   3577  CG  PRO A 218      83.626  72.365 106.199  1.00  0.00           C
ATOM   3580  C   PRO A 218      82.436  75.145 105.529  1.00  0.00           C
ATOM   3581  O   PRO A 218      83.495  75.776 105.560  1.00  0.00           O
ATOM   3582  N   ASN A 219      81.516  75.285 104.559  1.00  0.00           N
ATOM   3584  CA  ASN A 219      81.616  76.126 103.399  1.00  0.00           C
ATOM   3586  CB  ASN A 219      81.756  75.325 102.049  1.00  0.00           C
ATOM   3589  CG  ASN A 219      82.907  74.315 101.950  1.00  0.00           C
ATOM   3590  OD1 ASN A 219      83.586  73.895 102.889  1.00  0.00           O
ATOM   3591  ND2 ASN A 219      83.176  73.905 100.689  1.00  0.00           N
ATOM   3594  C   ASN A 219      80.285  76.876 103.359  1.00  0.00           C
ATOM   3595  O   ASN A 219      79.236  76.265 103.539  1.00  0.00           O
ATOM   3596  N   THR A 220      80.285  78.205 103.119  1.00  0.00           N
ATOM   3598  CA  THR A 220      79.046  78.985 102.969  1.00  0.00           C
ATOM   3600  CB  THR A 220      78.675  79.915 104.119  1.00  0.00           C
ATOM   3602  OG1 THR A 220      79.715  80.825 104.479  1.00  0.00           O
ATOM   3604  CG2 THR A 220      78.355  79.065 105.359  1.00  0.00           C
ATOM   3608  C   THR A 220      79.126  79.795 101.699  1.00  0.00           C
ATOM   3609  O   THR A 220      80.206  80.195 101.279  1.00  0.00           O
ATOM   3610  N   MET A 221      77.986  80.055 101.021  1.00  0.00           N
ATOM   3612  CA  MET A 221      77.977  80.945  99.859  1.00  0.00           C
ATOM   3614  CB  MET A 221      77.536  80.245  98.559  1.00  0.00           C
ATOM   3617  CG  MET A 221      77.715  81.175  97.339  1.00  0.00           C
ATOM   3620  SD  MET A 221      78.215  80.365  95.809  1.00  0.00           S
ATOM   3621  CE  MET A 221      79.836  79.795  96.410  1.00  0.00           C
ATOM   3625  C   MET A 221      77.115  82.166 100.130  1.00  0.00           C
ATOM   3626  O   MET A 221      76.016  82.346  99.599  1.00  0.00           O
ATOM   3627  N   SER A 222      77.596  83.036 101.021  1.00  0.00           N
ATOM   3629  CA  SER A 222      76.775  84.056 101.660  1.00  0.00           C
ATOM   3631  CB  SER A 222      77.105  84.095 103.179  1.00  0.00           C
ATOM   3634  OG  SER A 222      78.516  84.165 103.429  1.00  0.00           O
ATOM   3636  C   SER A 222      76.947  85.425 101.030  1.00  0.00           C
ATOM   3637  O   SER A 222      76.346  86.395 101.479  1.00  0.00           O
ATOM   3638  N   ASP A 223      77.737  85.485  99.939  1.00  0.00           N
ATOM   3640  CA  ASP A 223      78.165  86.695  99.289  1.00  0.00           C
ATOM   3642  CB  ASP A 223      79.376  87.246 100.089  1.00  0.00           C
ATOM   3645  CG  ASP A 223      79.766  88.645  99.699  1.00  0.00           C
ATOM   3646  OD1 ASP A 223      80.396  88.825  98.629  1.00  0.00           O
ATOM   3647  OD2 ASP A 223      79.535  89.555 100.519  1.00  0.00           O
ATOM   3648  C   ASP A 223      78.565  86.416  97.829  1.00  0.00           C
ATOM   3649  O   ASP A 223      78.956  85.306  97.469  1.00  0.00           O
ATOM   3650  N   MET A 224      78.507  87.445  96.950  1.00  0.00           N
ATOM   3652  CA  MET A 224      79.026  87.475  95.601  1.00  0.00           C
ATOM   3654  CB  MET A 224      78.516  88.715  94.819  1.00  0.00           C
ATOM   3657  CG  MET A 224      77.017  88.636  94.459  1.00  0.00           C
ATOM   3660  SD  MET A 224      76.546  87.185  93.449  1.00  0.00           S
ATOM   3661  CE  MET A 224      77.336  87.765  91.929  1.00  0.00           C
ATOM   3665  C   MET A 224      80.536  87.355  95.439  1.00  0.00           C
ATOM   3666  O   MET A 224      81.035  86.716  94.520  1.00  0.00           O
ATOM   3667  N   ALA A 225      81.325  87.945  96.339  1.00  0.00           N
ATOM   3669  CA  ALA A 225      82.767  87.806  96.399  1.00  0.00           C
ATOM   3671  CB  ALA A 225      83.286  88.695  97.549  1.00  0.00           C
ATOM   3675  C   ALA A 225      83.205  86.355  96.599  1.00  0.00           C
ATOM   3676  O   ALA A 225      84.166  85.875  95.979  1.00  0.00           O
ATOM   3677  N   ALA A 226      82.456  85.615  97.449  1.00  0.00           N
ATOM   3679  CA  ALA A 226      82.616  84.195  97.680  1.00  0.00           C
ATOM   3681  CB  ALA A 226      81.977  83.825  99.029  1.00  0.00           C
ATOM   3685  C   ALA A 226      82.016  83.316  96.579  1.00  0.00           C
ATOM   3686  O   ALA A 226      82.476  82.195  96.349  1.00  0.00           O
ATOM   3687  N   PHE A 227      80.995  83.815  95.849  1.00  0.00           N
ATOM   3689  CA  PHE A 227      80.445  83.176  94.660  1.00  0.00           C
ATOM   3691  CB  PHE A 227      79.186  83.955  94.179  1.00  0.00           C
ATOM   3694  CG  PHE A 227      78.546  83.316  92.969  1.00  0.00           C
ATOM   3695  CD1 PHE A 227      79.116  83.435  91.699  1.00  0.00           C
ATOM   3697  CE1 PHE A 227      78.605  82.705  90.619  1.00  0.00           C
ATOM   3699  CZ  PHE A 227      77.436  81.975  90.770  1.00  0.00           C
ATOM   3701  CD2 PHE A 227      77.376  82.556  93.119  1.00  0.00           C
ATOM   3703  CE2 PHE A 227      76.785  81.935  92.009  1.00  0.00           C
ATOM   3705  C   PHE A 227      81.456  83.055  93.539  1.00  0.00           C
ATOM   3706  O   PHE A 227      81.656  81.985  92.960  1.00  0.00           O
ATOM   3707  N   GLU A 228      82.165  84.165  93.241  1.00  0.00           N
ATOM   3709  CA  GLU A 228      83.116  84.235  92.140  1.00  0.00           C
ATOM   3711  CB  GLU A 228      83.646  85.676  91.851  1.00  0.00           C
ATOM   3714  CG  GLU A 228      82.636  86.775  91.430  1.00  0.00           C
ATOM   3717  CD  GLU A 228      81.626  86.425  90.329  1.00  0.00           C
ATOM   3718  OE1 GLU A 228      81.965  85.746  89.329  1.00  0.00           O
ATOM   3719  OE2 GLU A 228      80.457  86.885  90.460  1.00  0.00           O
ATOM   3720  C   GLU A 228      84.326  83.346  92.400  1.00  0.00           C
ATOM   3721  O   GLU A 228      84.996  82.865  91.489  1.00  0.00           O
ATOM   3722  N   LYS A 229      84.636  83.076  93.689  1.00  0.00           N
ATOM   3724  CA  LYS A 229      85.606  82.066  94.090  1.00  0.00           C
ATOM   3726  CB  LYS A 229      85.867  82.175  95.609  1.00  0.00           C
ATOM   3729  CG  LYS A 229      86.826  81.136  96.189  1.00  0.00           C
ATOM   3732  CD  LYS A 229      87.046  81.295  97.701  1.00  0.00           C
ATOM   3735  CE  LYS A 229      87.576  82.686  98.089  1.00  0.00           C
ATOM   3738  NZ  LYS A 229      87.945  82.666  99.509  1.00  0.00           N
ATOM   3742  C   LYS A 229      85.285  80.625  93.679  1.00  0.00           C
ATOM   3743  O   LYS A 229      86.157  79.865  93.259  1.00  0.00           O
ATOM   3744  N   LEU A 230      84.006  80.206  93.790  1.00  0.00           N
ATOM   3746  CA  LEU A 230      83.566  78.915  93.259  1.00  0.00           C
ATOM   3748  CB  LEU A 230      82.206  78.525  93.859  1.00  0.00           C
ATOM   3751  CG  LEU A 230      81.656  77.155  93.410  1.00  0.00           C
ATOM   3753  CD1 LEU A 230      82.587  75.995  93.769  1.00  0.00           C
ATOM   3757  CD2 LEU A 230      80.285  76.915  94.029  1.00  0.00           C
ATOM   3761  C   LEU A 230      83.456  78.875  91.729  1.00  0.00           C
ATOM   3762  O   LEU A 230      83.775  77.855  91.109  1.00  0.00           O
ATOM   3763  N   ALA A 231      83.085  80.015  91.119  1.00  0.00           N
ATOM   3765  CA  ALA A 231      83.036  80.235  89.679  1.00  0.00           C
ATOM   3767  CB  ALA A 231      82.056  81.385  89.389  1.00  0.00           C
ATOM   3771  C   ALA A 231      84.396  80.615  89.119  1.00  0.00           C
ATOM   3772  O   ALA A 231      84.525  81.195  88.039  1.00  0.00           O
ATOM   3773  N   ALA A 232      85.466  80.295  89.859  1.00  0.00           N
ATOM   3775  CA  ALA A 232      86.806  80.346  89.359  1.00  0.00           C
ATOM   3777  CB  ALA A 232      87.756  80.395  90.569  1.00  0.00           C
ATOM   3781  C   ALA A 232      87.146  79.145  88.429  1.00  0.00           C
ATOM   3782  O   ALA A 232      86.675  78.035  88.689  1.00  0.00           O
ATOM   3783  N   PRO A 233      88.016  79.325  87.400  1.00  0.00           N
ATOM   3784  CD  PRO A 233      88.377  80.676  86.939  1.00  0.00           C
ATOM   3787  CA  PRO A 233      88.345  78.305  86.399  1.00  0.00           C
ATOM   3789  CB  PRO A 233      89.396  79.035  85.529  1.00  0.00           C
ATOM   3792  CG  PRO A 233      88.965  80.505  85.549  1.00  0.00           C
ATOM   3795  C   PRO A 233      88.915  76.975  86.899  1.00  0.00           C
ATOM   3796  O   PRO A 233      90.126  76.765  86.859  1.00  0.00           O
ATOM   3797  N   SER A 234      88.076  76.035  87.350  1.00  0.00           N
ATOM   3799  CA  SER A 234      88.517  74.705  87.771  1.00  0.00           C
ATOM   3801  CB  SER A 234      88.535  74.455  89.319  1.00  0.00           C
ATOM   3804  OG  SER A 234      87.376  74.876  90.060  1.00  0.00           O
ATOM   3806  C   SER A 234      87.776  73.645  86.979  1.00  0.00           C
ATOM   3807  O   SER A 234      86.545  73.635  86.899  1.00  0.00           O
ATOM   3808  N   GLU A 235      88.517  72.735  86.299  1.00  0.00           N
ATOM   3810  CA  GLU A 235      87.916  71.605  85.601  1.00  0.00           C
ATOM   3812  CB  GLU A 235      88.796  70.965  84.479  1.00  0.00           C
ATOM   3815  CG  GLU A 235      88.965  71.736  83.139  1.00  0.00           C
ATOM   3818  CD  GLU A 235      89.455  70.835  81.999  1.00  0.00           C
ATOM   3819  OE1 GLU A 235      90.046  69.745  82.259  1.00  0.00           O
ATOM   3820  OE2 GLU A 235      89.166  71.155  80.820  1.00  0.00           O
ATOM   3821  C   GLU A 235      87.536  70.495  86.559  1.00  0.00           C
ATOM   3822  O   GLU A 235      88.205  70.235  87.560  1.00  0.00           O
ATOM   3823  N   TYR A 236      86.436  69.775  86.249  1.00  0.00           N
ATOM   3825  CA  TYR A 236      86.057  68.565  86.979  1.00  0.00           C
ATOM   3827  CB  TYR A 236      87.016  67.365  86.729  1.00  0.00           C
ATOM   3830  CG  TYR A 236      87.095  66.975  85.289  1.00  0.00           C
ATOM   3831  CD1 TYR A 236      86.175  66.065  84.729  1.00  0.00           C
ATOM   3833  CE1 TYR A 236      86.337  65.605  83.419  1.00  0.00           C
ATOM   3835  CZ  TYR A 236      87.366  66.115  82.619  1.00  0.00           C
ATOM   3836  OH  TYR A 236      87.496  65.735  81.279  1.00  0.00           O
ATOM   3838  CD2 TYR A 236      88.166  67.415  84.499  1.00  0.00           C
ATOM   3840  CE2 TYR A 236      88.275  67.026  83.159  1.00  0.00           C
ATOM   3842  C   TYR A 236      85.965  68.785  88.479  1.00  0.00           C
ATOM   3843  O   TYR A 236      86.646  68.135  89.269  1.00  0.00           O
ATOM   3844  N   ASN A 237      85.116  69.725  88.939  1.00  0.00           N
ATOM   3846  CA  ASN A 237      84.885  69.835  90.359  1.00  0.00           C
ATOM   3848  CB  ASN A 237      84.026  71.056  90.789  1.00  0.00           C
ATOM   3851  CG  ASN A 237      84.757  72.345  90.469  1.00  0.00           C
ATOM   3852  OD1 ASN A 237      84.846  72.765  89.319  1.00  0.00           O
ATOM   3853  ND2 ASN A 237      85.246  73.065  91.509  1.00  0.00           N
ATOM   3856  C   ASN A 237      84.266  68.556  90.899  1.00  0.00           C
ATOM   3857  O   ASN A 237      83.326  67.986  90.349  1.00  0.00           O
ATOM   3858  N   GLN A 238      84.846  68.075  92.020  1.00  0.00           N
ATOM   3860  CA  GLN A 238      84.216  67.085  92.859  1.00  0.00           C
ATOM   3862  CB  GLN A 238      85.116  66.575  94.009  1.00  0.00           C
ATOM   3865  CG  GLN A 238      86.465  66.056  93.479  1.00  0.00           C
ATOM   3868  CD  GLN A 238      87.407  65.416  94.499  1.00  0.00           C
ATOM   3869  OE1 GLN A 238      88.426  64.856  94.109  1.00  0.00           O
ATOM   3870  NE2 GLN A 238      87.117  65.495  95.809  1.00  0.00           N
ATOM   3873  C   GLN A 238      82.966  67.675  93.449  1.00  0.00           C
ATOM   3874  O   GLN A 238      82.886  68.886  93.650  1.00  0.00           O
ATOM   3875  N   VAL A 239      81.977  66.825  93.729  1.00  0.00           N
ATOM   3877  CA  VAL A 239      80.796  67.225  94.439  1.00  0.00           C
ATOM   3879  CB  VAL A 239      79.815  66.065  94.539  1.00  0.00           C
ATOM   3881  CG1 VAL A 239      79.366  65.626  93.130  1.00  0.00           C
ATOM   3885  CG2 VAL A 239      80.416  64.865  95.271  1.00  0.00           C
ATOM   3889  C   VAL A 239      81.146  67.875  95.789  1.00  0.00           C
ATOM   3890  O   VAL A 239      81.996  67.395  96.539  1.00  0.00           O
ATOM   3891  N   GLU A 240      80.536  69.035  96.100  1.00  0.00           N
ATOM   3893  CA  GLU A 240      80.926  69.895  97.210  1.00  0.00           C
ATOM   3895  CB  GLU A 240      82.086  70.925  96.869  1.00  0.00           C
ATOM   3898  CG  GLU A 240      81.796  72.455  96.740  1.00  0.00           C
ATOM   3901  CD  GLU A 240      83.016  73.325  96.339  1.00  0.00           C
ATOM   3902  OE1 GLU A 240      83.495  73.195  95.180  1.00  0.00           O
ATOM   3903  OE2 GLU A 240      83.486  74.166  97.169  1.00  0.00           O
ATOM   3904  C   GLU A 240      79.636  70.535  97.660  1.00  0.00           C
ATOM   3905  O   GLU A 240      78.667  70.556  96.909  1.00  0.00           O
ATOM   3906  N   TYR A 241      79.576  70.975  98.919  1.00  0.00           N
ATOM   3908  CA  TYR A 241      78.345  71.475  99.520  1.00  0.00           C
ATOM   3910  CB  TYR A 241      77.727  70.486 100.529  1.00  0.00           C
ATOM   3913  CG  TYR A 241      77.167  69.285  99.839  1.00  0.00           C
ATOM   3914  CD1 TYR A 241      75.917  69.365  99.199  1.00  0.00           C
ATOM   3916  CE1 TYR A 241      75.285  68.205  98.719  1.00  0.00           C
ATOM   3918  CZ  TYR A 241      75.907  66.965  98.880  1.00  0.00           C
ATOM   3919  OH  TYR A 241      75.296  65.795  98.410  1.00  0.00           O
ATOM   3921  CD2 TYR A 241      77.796  68.035  99.959  1.00  0.00           C
ATOM   3923  CE2 TYR A 241      77.146  66.876  99.509  1.00  0.00           C
ATOM   3925  C   TYR A 241      78.616  72.735 100.299  1.00  0.00           C
ATOM   3926  O   TYR A 241      79.686  72.905 100.881  1.00  0.00           O
ATOM   3927  N   PHE A 242      77.605  73.626 100.369  1.00  0.00           N
ATOM   3929  CA  PHE A 242      77.627  74.876 101.119  1.00  0.00           C
ATOM   3931  CB  PHE A 242      77.587  76.126 100.209  1.00  0.00           C
ATOM   3934  CG  PHE A 242      78.786  76.155  99.289  1.00  0.00           C
ATOM   3935  CD1 PHE A 242      79.885  76.955  99.609  1.00  0.00           C
ATOM   3937  CE1 PHE A 242      81.007  77.015  98.769  1.00  0.00           C
ATOM   3939  CZ  PHE A 242      81.035  76.246  97.599  1.00  0.00           C
ATOM   3941  CD2 PHE A 242      78.807  75.425  98.089  1.00  0.00           C
ATOM   3943  CE2 PHE A 242      79.925  75.455  97.259  1.00  0.00           C
ATOM   3945  C   PHE A 242      76.406  74.926 102.009  1.00  0.00           C
ATOM   3946  O   PHE A 242      75.316  74.585 101.590  1.00  0.00           O
ATOM   3947  N   SER A 243      76.557  75.375 103.279  1.00  0.00           N
ATOM   3949  CA  SER A 243      75.525  75.245 104.299  1.00  0.00           C
ATOM   3951  CB  SER A 243      76.167  74.845 105.659  1.00  0.00           C
ATOM   3954  OG  SER A 243      77.266  75.695 105.999  1.00  0.00           O
ATOM   3956  C   SER A 243      74.667  76.465 104.491  1.00  0.00           C
ATOM   3957  O   SER A 243      73.745  76.495 105.309  1.00  0.00           O
ATOM   3958  N   ASN A 244      74.907  77.496 103.670  1.00  0.00           N
ATOM   3960  CA  ASN A 244      74.116  78.705 103.619  1.00  0.00           C
ATOM   3962  CB  ASN A 244      74.667  79.715 104.669  1.00  0.00           C
ATOM   3965  CG  ASN A 244      73.846  80.996 104.689  1.00  0.00           C
ATOM   3966  OD1 ASN A 244      72.646  80.986 104.409  1.00  0.00           O
ATOM   3967  ND2 ASN A 244      74.486  82.145 104.990  1.00  0.00           N
ATOM   3970  C   ASN A 244      74.247  79.245 102.199  1.00  0.00           C
ATOM   3971  O   ASN A 244      75.307  79.096 101.579  1.00  0.00           O
ATOM   3972  N   VAL A 245      73.197  79.905 101.679  1.00  0.00           N
ATOM   3974  CA  VAL A 245      73.236  80.635 100.439  1.00  0.00           C
ATOM   3976  CB  VAL A 245      72.495  79.965  99.279  1.00  0.00           C
ATOM   3978  CG1 VAL A 245      73.206  78.645  98.951  1.00  0.00           C
ATOM   3982  CG2 VAL A 245      71.027  79.705  99.619  1.00  0.00           C
ATOM   3986  C   VAL A 245      72.676  82.015 100.709  1.00  0.00           C
ATOM   3987  O   VAL A 245      71.896  82.246 101.639  1.00  0.00           O
ATOM   3988  N   LYS A 246      73.105  83.025  99.920  1.00  0.00           N
ATOM   3990  CA  LYS A 246      72.565  84.375  99.999  1.00  0.00           C
ATOM   3992  CB  LYS A 246      73.457  85.326  99.160  1.00  0.00           C
ATOM   3995  CG  LYS A 246      73.146  86.845  99.169  1.00  0.00           C
ATOM   3998  CD  LYS A 246      72.017  87.246  98.200  1.00  0.00           C
ATOM   4001  CE  LYS A 246      71.767  88.755  98.069  1.00  0.00           C
ATOM   4004  NZ  LYS A 246      70.675  89.025  97.109  1.00  0.00           N
ATOM   4008  C   LYS A 246      71.065  84.405  99.640  1.00  0.00           C
ATOM   4009  O   LYS A 246      70.665  83.705  98.699  1.00  0.00           O
ATOM   4010  N   PRO A 247      70.197  85.135 100.340  1.00  0.00           N
ATOM   4011  CD  PRO A 247      70.517  85.816 101.590  1.00  0.00           C
ATOM   4014  CA  PRO A 247      68.796  85.335  99.949  1.00  0.00           C
ATOM   4016  CB  PRO A 247      68.165  86.096 101.129  1.00  0.00           C
ATOM   4019  CG  PRO A 247      69.355  86.786 101.789  1.00  0.00           C
ATOM   4022  C   PRO A 247      68.616  86.035  98.619  1.00  0.00           C
ATOM   4023  O   PRO A 247      68.715  87.265  98.539  1.00  0.00           O
ATOM   4024  N   ASP A 248      68.365  85.235  97.569  1.00  0.00           N
ATOM   4026  CA  ASP A 248      68.105  85.645  96.209  1.00  0.00           C
ATOM   4028  CB  ASP A 248      67.115  86.835  96.109  1.00  0.00           C
ATOM   4031  CG  ASP A 248      66.346  86.845  94.809  1.00  0.00           C
ATOM   4032  OD1 ASP A 248      66.525  85.935  93.959  1.00  0.00           O
ATOM   4033  OD2 ASP A 248      65.497  87.756  94.669  1.00  0.00           O
ATOM   4034  C   ASP A 248      69.407  85.825  95.419  1.00  0.00           C
ATOM   4035  O   ASP A 248      69.636  86.826  94.749  1.00  0.00           O
ATOM   4036  N   LEU A 249      70.307  84.825  95.499  1.00  0.00           N
ATOM   4038  CA  LEU A 249      71.535  84.755  94.729  1.00  0.00           C
ATOM   4040  CB  LEU A 249      72.465  83.705  95.389  1.00  0.00           C
ATOM   4043  CG  LEU A 249      73.675  83.195  94.579  1.00  0.00           C
ATOM   4045  CD1 LEU A 249      74.736  84.295  94.499  1.00  0.00           C
ATOM   4049  CD2 LEU A 249      74.267  81.915  95.201  1.00  0.00           C
ATOM   4053  C   LEU A 249      71.296  84.455  93.249  1.00  0.00           C
ATOM   4054  O   LEU A 249      72.087  84.835  92.369  1.00  0.00           O
ATOM   4055  N   PHE A 250      70.167  83.806  92.919  1.00  0.00           N
ATOM   4057  CA  PHE A 250      69.715  83.655  91.539  1.00  0.00           C
ATOM   4059  CB  PHE A 250      68.546  82.656  91.469  1.00  0.00           C
ATOM   4062  CG  PHE A 250      68.277  82.306  90.040  1.00  0.00           C
ATOM   4063  CD1 PHE A 250      69.057  81.335  89.389  1.00  0.00           C
ATOM   4065  CE1 PHE A 250      68.837  81.035  88.029  1.00  0.00           C
ATOM   4067  CZ  PHE A 250      67.855  81.735  87.319  1.00  0.00           C
ATOM   4069  CD2 PHE A 250      67.296  82.995  89.310  1.00  0.00           C
ATOM   4071  CE2 PHE A 250      67.105  82.725  87.960  1.00  0.00           C
ATOM   4073  C   PHE A 250      69.396  85.005  90.859  1.00  0.00           C
ATOM   4074  O   PHE A 250      69.785  85.245  89.710  1.00  0.00           O
ATOM   4075  N   ALA A 251      68.715  85.945  91.559  1.00  0.00           N
ATOM   4077  CA  ALA A 251      68.626  87.315  91.089  1.00  0.00           C
ATOM   4079  CB  ALA A 251      67.715  88.155  92.009  1.00  0.00           C
ATOM   4083  C   ALA A 251      69.977  88.005  90.949  1.00  0.00           C
ATOM   4084  O   ALA A 251      70.245  88.655  89.929  1.00  0.00           O
ATOM   4085  N   ASP A 252      70.886  87.845  91.929  1.00  0.00           N
ATOM   4087  CA  ASP A 252      72.207  88.465  91.889  1.00  0.00           C
ATOM   4089  CB  ASP A 252      73.046  88.055  93.130  1.00  0.00           C
ATOM   4092  CG  ASP A 252      72.516  88.505  94.469  1.00  0.00           C
ATOM   4093  OD1 ASP A 252      71.506  89.255  94.579  1.00  0.00           O
ATOM   4094  OD2 ASP A 252      73.157  88.085  95.460  1.00  0.00           O
ATOM   4095  C   ASP A 252      73.035  88.106  90.649  1.00  0.00           C
ATOM   4096  O   ASP A 252      73.635  88.985  90.029  1.00  0.00           O
ATOM   4097  N   VAL A 253      73.056  86.805  90.249  1.00  0.00           N
ATOM   4099  CA  VAL A 253      73.675  86.416  88.989  1.00  0.00           C
ATOM   4101  CB  VAL A 253      73.885  84.905  88.759  1.00  0.00           C
ATOM   4103  CG1 VAL A 253      74.866  84.365  89.819  1.00  0.00           C
ATOM   4107  CG2 VAL A 253      72.587  84.085  88.779  1.00  0.00           C
ATOM   4111  C   VAL A 253      73.017  87.035  87.779  1.00  0.00           C
ATOM   4112  O   VAL A 253      73.727  87.656  86.991  1.00  0.00           O
ATOM   4113  N   ILE A 254      71.676  87.005  87.599  1.00  0.00           N
ATOM   4115  CA  ILE A 254      71.076  87.645  86.430  1.00  0.00           C
ATOM   4117  CB  ILE A 254      69.576  87.376  86.319  1.00  0.00           C
ATOM   4119  CG2 ILE A 254      68.936  88.225  85.189  1.00  0.00           C
ATOM   4123  CG1 ILE A 254      69.346  85.856  86.089  1.00  0.00           C
ATOM   4126  CD  ILE A 254      67.866  85.455  86.079  1.00  0.00           C
ATOM   4130  C   ILE A 254      71.377  89.135  86.359  1.00  0.00           C
ATOM   4131  O   ILE A 254      71.756  89.655  85.309  1.00  0.00           O
ATOM   4132  N   ASN A 255      71.275  89.825  87.499  1.00  0.00           N
ATOM   4134  CA  ASN A 255      71.426  91.266  87.589  1.00  0.00           C
ATOM   4136  CB  ASN A 255      71.126  91.695  89.039  1.00  0.00           C
ATOM   4139  CG  ASN A 255      69.626  91.515  89.240  1.00  0.00           C
ATOM   4140  OD1 ASN A 255      68.866  91.255  88.309  1.00  0.00           O
ATOM   4141  ND2 ASN A 255      69.176  91.655  90.499  1.00  0.00           N
ATOM   4144  C   ASN A 255      72.767  91.805  87.140  1.00  0.00           C
ATOM   4145  O   ASN A 255      72.826  92.715  86.319  1.00  0.00           O
ATOM   4146  N   LYS A 256      73.877  91.175  87.549  1.00  0.00           N
ATOM   4148  CA  LYS A 256      75.176  91.625  87.099  1.00  0.00           C
ATOM   4150  CB  LYS A 256      76.275  91.255  88.119  1.00  0.00           C
ATOM   4153  CG  LYS A 256      76.426  89.765  88.399  1.00  0.00           C
ATOM   4156  CD  LYS A 256      77.355  89.056  87.410  1.00  0.00           C
ATOM   4159  CE  LYS A 256      77.807  87.715  87.990  1.00  0.00           C
ATOM   4162  NZ  LYS A 256      78.846  87.066  87.199  1.00  0.00           N
ATOM   4166  C   LYS A 256      75.497  91.205  85.669  1.00  0.00           C
ATOM   4167  O   LYS A 256      76.447  91.705  85.060  1.00  0.00           O
ATOM   4168  N   PHE A 257      74.657  90.335  85.079  1.00  0.00           N
ATOM   4170  CA  PHE A 257      74.615  90.075  83.650  1.00  0.00           C
ATOM   4172  CB  PHE A 257      74.247  88.585  83.359  1.00  0.00           C
ATOM   4175  CG  PHE A 257      75.355  87.675  83.759  1.00  0.00           C
ATOM   4176  CD1 PHE A 257      76.646  87.815  83.200  1.00  0.00           C
ATOM   4178  CE1 PHE A 257      77.686  86.966  83.619  1.00  0.00           C
ATOM   4180  CZ  PHE A 257      77.456  86.015  84.609  1.00  0.00           C
ATOM   4182  CD2 PHE A 257      75.116  86.625  84.660  1.00  0.00           C
ATOM   4184  CE2 PHE A 257      76.167  85.835  85.130  1.00  0.00           C
ATOM   4186  C   PHE A 257      73.597  90.925  82.899  1.00  0.00           C
ATOM   4187  O   PHE A 257      73.527  90.865  81.679  1.00  0.00           O
ATOM   4188  N   MET A 258      72.816  91.795  83.579  1.00  0.00           N
ATOM   4190  CA  MET A 258      72.046  92.845  82.919  1.00  0.00           C
ATOM   4192  CB  MET A 258      70.815  93.325  83.749  1.00  0.00           C
ATOM   4195  CG  MET A 258      69.785  92.236  84.119  1.00  0.00           C
ATOM   4198  SD  MET A 258      69.087  91.276  82.739  1.00  0.00           S
ATOM   4199  CE  MET A 258      68.096  92.605  82.009  1.00  0.00           C
ATOM   4203  C   MET A 258      72.896  94.065  82.569  1.00  0.00           C
ATOM   4204  O   MET A 258      72.465  94.895  81.759  1.00  0.00           O
ATOM   4205  N   ALA A 259      74.096  94.205  83.169  1.00  0.00           N
ATOM   4207  CA  ALA A 259      74.876  95.415  83.130  1.00  0.00           C
ATOM   4209  CB  ALA A 259      75.316  95.665  84.579  1.00  0.00           C
ATOM   4213  C   ALA A 259      76.135  95.375  82.199  1.00  0.00           C
ATOM   4214  OT1 ALA A 259      76.006  95.135  80.969  1.00  0.00           O
ATOM   4215  OT2 ALA A 259      77.266  95.625  82.729  1.00  0.00           O
ATOM   4216  NH3 POPEB 260       1.205  76.295  75.709  1.00  0.00           N
ATOM   4220  C12 POPEB 260       1.525  77.765  75.649  1.00  0.00           C
ATOM   4223  C11 POPEB 260       3.035  78.065  75.539  1.00  0.00           C
ATOM   4226  P   POPEB 260       4.565  80.015  74.809  1.00  0.00           P
ATOM   4227  O13 POPEB 260       4.855  81.416  75.229  1.00  0.00           O
ATOM   4228  O14 POPEB 260       5.625  79.035  75.069  1.00  0.00           O
ATOM   4229  O11 POPEB 260       4.335  80.136  73.259  1.00  0.00           O
ATOM   4230  O12 POPEB 260       3.205  79.485  75.419  1.00  0.00           O
ATOM   4231  C1  POPEB 260       5.405  79.655  72.429  1.00  0.00           C
ATOM   4234  C2  POPEB 260       5.285  80.105  70.960  1.00  0.00           C
ATOM   4236  O21 POPEB 260       6.345  79.415  70.270  1.00  0.00           O
ATOM   4237  C21 POPEB 260       6.065  79.055  69.029  1.00  0.00           C
ATOM   4238  O22 POPEB 260       5.076  79.385  68.399  1.00  0.00           O
ATOM   4239  C22 POPEB 260       7.135  78.085  68.539  1.00  0.00           C
ATOM   4242  C3  POPEB 260       5.295  81.646  70.749  1.00  0.00           C
ATOM   4245  O31 POPEB 260       6.556  82.236  71.129  1.00  0.00           O
ATOM   4246  C31 POPEB 260       7.415  82.376  70.130  1.00  0.00           C
ATOM   4247  O32 POPEB 260       7.195  82.225  68.939  1.00  0.00           O
ATOM   4248  C32 POPEB 260       8.755  82.715  70.771  1.00  0.00           C
ATOM   4251  C23 POPEB 260       6.945  77.725  67.049  1.00  0.00           C
ATOM   4254  C24 POPEB 260       7.765  76.495  66.660  1.00  0.00           C
ATOM   4257  C25 POPEB 260       7.005  75.155  66.799  1.00  0.00           C
ATOM   4260  C26 POPEB 260       6.005  74.945  65.649  1.00  0.00           C
ATOM   4263  C27 POPEB 260       5.335  73.575  65.569  1.00  0.00           C
ATOM   4266  C28 POPEB 260       4.175  73.495  64.539  1.00  0.00           C
ATOM   4269  C29 POPEB 260       4.525  73.465  63.069  1.00  0.00           C
ATOM   4271 0C21 POPEB 260       4.005  74.225  62.079  1.00  0.00           C
ATOM   4273 1C21 POPEB 260       3.026  75.365  62.209  1.00  0.00           C
ATOM   4276 2C21 POPEB 260       1.615  75.095  61.660  1.00  0.00           C
ATOM   4279 3C21 POPEB 260       0.725  76.345  61.779  1.00  0.00           C
ATOM   4282 4C21 POPEB 260      -0.755  76.075  61.450  1.00  0.00           C
ATOM   4285 5C21 POPEB 260      -1.645  77.315  61.609  1.00  0.00           C
ATOM   4288 6C21 POPEB 260      -1.575  78.295  60.429  1.00  0.00           C
ATOM   4291 7C21 POPEB 260      -2.516  79.505  60.629  1.00  0.00           C
ATOM   4294 8C21 POPEB 260      -2.616  80.425  59.410  1.00  0.00           C
ATOM   4298  C33 POPEB 260       9.875  82.855  69.740  1.00  0.00           C
ATOM   4301  C34 POPEB 260      11.215  83.045  70.460  1.00  0.00           C
ATOM   4304  C35 POPEB 260      12.385  82.835  69.509  1.00  0.00           C
ATOM   4307  C36 POPEB 260      12.526  83.916  68.449  1.00  0.00           C
ATOM   4310  C37 POPEB 260      13.597  83.535  67.429  1.00  0.00           C
ATOM   4313  C38 POPEB 260      13.865  84.625  66.389  1.00  0.00           C
ATOM   4316  C39 POPEB 260      14.255  84.035  65.029  1.00  0.00           C
ATOM   4319 0C31 POPEB 260      15.425  83.045  65.059  1.00  0.00           C
ATOM   4322 1C31 POPEB 260      15.186  81.835  64.139  1.00  0.00           C
ATOM   4325 2C31 POPEB 260      16.326  80.805  64.139  1.00  0.00           C
ATOM   4328 3C31 POPEB 260      17.576  81.255  63.379  1.00  0.00           C
ATOM   4331 4C31 POPEB 260      17.356  81.425  61.869  1.00  0.00           C
ATOM   4334 5C31 POPEB 260      18.646  81.755  61.119  1.00  0.00           C
ATOM   4337 6C31 POPEB 260      18.406  82.005  59.629  1.00  0.00           C
ATOM   4341  NH3 POPEC 261     116.246   3.195  33.799  1.00  0.00           N
ATOM   4345  C12 POPEC 261     117.596   2.935  34.429  1.00  0.00           C
ATOM   4348  C11 POPEC 261     118.616   4.075  34.340  1.00  0.00           C
ATOM   4351  P   POPEC 261     117.556   6.405  34.079  1.00  0.00           P
ATOM   4352  O13 POPEC 261     116.256   5.905  33.589  1.00  0.00           O
ATOM   4353  O14 POPEC 261     118.605   6.795  33.119  1.00  0.00           O
ATOM   4354  O11 POPEC 261     117.376   7.625  35.079  1.00  0.00           O
ATOM   4355  O12 POPEC 261     118.135   5.265  34.989  1.00  0.00           O
ATOM   4356  C1  POPEC 261     116.596   7.475  36.259  1.00  0.00           C
ATOM   4359  C2  POPEC 261     117.516   7.195  37.479  1.00  0.00           C
ATOM   4361  O21 POPEC 261     116.876   6.145  38.219  1.00  0.00           O
ATOM   4362  C21 POPEC 261     117.686   5.275  38.809  1.00  0.00           C
ATOM   4363  O22 POPEC 261     118.886   5.395  38.979  1.00  0.00           O
ATOM   4364  C22 POPEC 261     116.835   4.085  39.239  1.00  0.00           C
ATOM   4367  C3  POPEC 261     117.706   8.505  38.299  1.00  0.00           C
ATOM   4370  O31 POPEC 261     118.586   8.355  39.439  1.00  0.00           O
ATOM   4371  C31 POPEC 261     119.876   8.415  39.109  1.00  0.00           C
ATOM   4372  O32 POPEC 261     120.305   8.555  37.969  1.00  0.00           O
ATOM   4373  C32 POPEC 261     120.727   8.235  40.359  1.00  0.00           C
ATOM   4376  C23 POPEC 261     117.626   3.025  40.029  1.00  0.00           C
ATOM   4379  C24 POPEC 261     116.706   1.875  40.439  1.00  0.00           C
ATOM   4382  C25 POPEC 261     117.436   0.715  41.129  1.00  0.00           C
ATOM   4385  C26 POPEC 261     118.085   1.105  42.459  1.00  0.00           C
ATOM   4388  C27 POPEC 261     118.446  -0.135  43.299  1.00  0.00           C
ATOM   4391  C28 POPEC 261     119.276   0.165  44.569  1.00  0.00           C
ATOM   4394  C29 POPEC 261     118.566   1.075  45.539  1.00  0.00           C
ATOM   4396 0C21 POPEC 261     118.005   0.735  46.719  1.00  0.00           C
ATOM   4398 1C21 POPEC 261     118.005  -0.635  47.349  1.00  0.00           C
ATOM   4401 2C21 POPEC 261     118.215  -0.615  48.880  1.00  0.00           C
ATOM   4404 3C21 POPEC 261     119.477   0.155  49.319  1.00  0.00           C
ATOM   4407 4C21 POPEC 261     119.715   0.085  50.829  1.00  0.00           C
ATOM   4410 5C21 POPEC 261     120.606   1.235  51.319  1.00  0.00           C
ATOM   4413 6C21 POPEC 261     120.976   1.125  52.799  1.00  0.00           C
ATOM   4416 7C21 POPEC 261     121.685   2.365  53.339  1.00  0.00           C
ATOM   4419 8C21 POPEC 261     122.016   2.315  54.839  1.00  0.00           C
ATOM   4423  C33 POPEC 261     122.245   8.195  40.039  1.00  0.00           C
ATOM   4426  C34 POPEC 261     123.126   7.775  41.229  1.00  0.00           C
ATOM   4429  C35 POPEC 261     123.106   8.725  42.430  1.00  0.00           C
ATOM   4432  C36 POPEC 261     123.526   8.035  43.739  1.00  0.00           C
ATOM   4435  C37 POPEC 261     123.626   9.015  44.909  1.00  0.00           C
ATOM   4438  C38 POPEC 261     123.666   8.355  46.299  1.00  0.00           C
ATOM   4441  C39 POPEC 261     124.996   7.685  46.660  1.00  0.00           C
ATOM   4444 0C31 POPEC 261     124.976   7.135  48.109  1.00  0.00           C
ATOM   4447 1C31 POPEC 261     126.355   6.745  48.680  1.00  0.00           C
ATOM   4450 2C31 POPEC 261     127.327   7.935  48.799  1.00  0.00           C
ATOM   4453 3C31 POPEC 261     128.577   7.655  49.649  1.00  0.00           C
ATOM   4456 4C31 POPEC 261     128.337   7.775  51.159  1.00  0.00           C
ATOM   4459 5C31 POPEC 261     129.637   7.635  51.969  1.00  0.00           C
ATOM   4462 6C31 POPEC 261     129.456   7.875  53.469  1.00  0.00           C
ATOM   4466  NH3 POPED 262      36.446  71.945  36.009  1.00  0.00           N
ATOM   4470  C12 POPED 262      36.275  72.195  34.529  1.00  0.00           C
ATOM   4473  C11 POPED 262      35.276  73.346  34.209  1.00  0.00           C
ATOM   4476  P   POPED 262      33.017  72.995  35.539  1.00  0.00           P
ATOM   4477  O13 POPED 262      33.816  73.645  36.590  1.00  0.00           O
ATOM   4478  O14 POPED 262      31.667  73.535  35.249  1.00  0.00           O
ATOM   4479  O11 POPED 262      32.905  71.445  35.869  1.00  0.00           O
ATOM   4480  O12 POPED 262      33.886  72.965  34.209  1.00  0.00           O
ATOM   4481  C1  POPED 262      32.206  70.995  37.049  1.00  0.00           C
ATOM   4484  C2  POPED 262      33.146  70.206  37.999  1.00  0.00           C
ATOM   4486  O21 POPED 262      32.387  69.705  39.109  1.00  0.00           O
ATOM   4487  C21 POPED 262      32.417  68.385  39.259  1.00  0.00           C
ATOM   4488  O22 POPED 262      32.876  67.595  38.449  1.00  0.00           O
ATOM   4489  C22 POPED 262      31.875  68.015  40.660  1.00  0.00           C
ATOM   4492  C3  POPED 262      34.256  71.135  38.549  1.00  0.00           C
ATOM   4495  O31 POPED 262      35.426  70.445  39.009  1.00  0.00           O
ATOM   4496  C31 POPED 262      35.526  70.346  40.329  1.00  0.00           C
ATOM   4497  O32 POPED 262      34.686  69.845  41.069  1.00  0.00           O
ATOM   4498  C32 POPED 262      36.656  71.305  40.709  1.00  0.00           C
ATOM   4501  C23 POPED 262      30.455  68.575  40.999  1.00  0.00           C
ATOM   4504  C24 POPED 262      30.205  68.795  42.500  1.00  0.00           C
ATOM   4507  C25 POPED 262      30.035  67.525  43.339  1.00  0.00           C
ATOM   4510  C26 POPED 262      29.746  67.765  44.829  1.00  0.00           C
ATOM   4513  C27 POPED 262      29.826  66.465  45.669  1.00  0.00           C
ATOM   4516  C28 POPED 262      29.326  66.585  47.129  1.00  0.00           C
ATOM   4519  C29 POPED 262      29.875  67.795  47.819  1.00  0.00           C
ATOM   4521 0C21 POPED 262      30.566  67.885  48.969  1.00  0.00           C
ATOM   4523 1C21 POPED 262      30.945  66.785  49.939  1.00  0.00           C
ATOM   4526 2C21 POPED 262      30.396  66.995  51.369  1.00  0.00           C
ATOM   4529 3C21 POPED 262      31.166  67.986  52.279  1.00  0.00           C
ATOM   4532 4C21 POPED 262      31.316  69.395  51.709  1.00  0.00           C
ATOM   4535 5C21 POPED 262      31.697  70.465  52.739  1.00  0.00           C
ATOM   4538 6C21 POPED 262      30.517  70.885  53.609  1.00  0.00           C
ATOM   4541 7C21 POPED 262      30.816  72.135  54.439  1.00  0.00           C
ATOM   4544 8C21 POPED 262      29.606  72.575  55.249  1.00  0.00           C
ATOM   4548  C33 POPED 262      36.896  71.505  42.219  1.00  0.00           C
ATOM   4551  C34 POPED 262      35.666  71.975  42.999  1.00  0.00           C
ATOM   4554  C35 POPED 262      35.925  72.385  44.449  1.00  0.00           C
ATOM   4557  C36 POPED 262      36.965  71.475  45.119  1.00  0.00           C
ATOM   4560  C37 POPED 262      37.035  71.625  46.629  1.00  0.00           C
ATOM   4563  C38 POPED 262      38.196  70.785  47.179  1.00  0.00           C
ATOM   4566  C39 POPED 262      38.597  71.225  48.579  1.00  0.00           C
ATOM   4569 0C31 POPED 262      39.686  70.335  49.189  1.00  0.00           C
ATOM   4572 1C31 POPED 262      39.955  70.715  50.639  1.00  0.00           C
ATOM   4575 2C31 POPED 262      41.306  70.215  51.159  1.00  0.00           C
ATOM   4578 3C31 POPED 262      42.486  70.925  50.489  1.00  0.00           C
ATOM   4581 4C31 POPED 262      43.796  70.715  51.250  1.00  0.00           C
ATOM   4584 5C31 POPED 262      44.977  71.395  50.569  1.00  0.00           C
ATOM   4587 6C31 POPED 262      46.276  71.205  51.339  1.00  0.00           C
ATOM   4591  NH3 POPEE 263     108.806   0.445  33.149  1.00  0.00           N
ATOM   4595  C12 POPEE 263     109.617   1.625  32.659  1.00  0.00           C
ATOM   4598  C11 POPEE 263     110.976   1.215  32.059  1.00  0.00           C
ATOM   4601  P   POPEE 263     112.676   1.285  34.090  1.00  0.00           P
ATOM   4602  O13 POPEE 263     112.095  -0.045  34.359  1.00  0.00           O
ATOM   4603  O14 POPEE 263     114.146   1.415  33.929  1.00  0.00           O
ATOM   4604  O11 POPEE 263     112.176   2.335  35.159  1.00  0.00           O
ATOM   4605  O12 POPEE 263     112.066   1.815  32.739  1.00  0.00           O
ATOM   4606  C1  POPEE 263     112.016   1.925  36.520  1.00  0.00           C
ATOM   4609  C2  POPEE 263     112.536   3.015  37.509  1.00  0.00           C
ATOM   4611  O21 POPEE 263     112.855   2.515  38.819  1.00  0.00           O
ATOM   4612  C21 POPEE 263     112.076   1.665  39.429  1.00  0.00           C
ATOM   4613  O22 POPEE 263     111.007   1.225  39.049  1.00  0.00           O
ATOM   4614  C22 POPEE 263     112.767   1.225  40.729  1.00  0.00           C
ATOM   4617  C3  POPEE 263     111.596   4.265  37.529  1.00  0.00           C
ATOM   4620  O31 POPEE 263     111.236   4.675  38.869  1.00  0.00           O
ATOM   4621  C31 POPEE 263     111.605   5.815  39.449  1.00  0.00           C
ATOM   4622  O32 POPEE 263     111.105   6.225  40.489  1.00  0.00           O
ATOM   4623  C32 POPEE 263     112.696   6.585  38.699  1.00  0.00           C
ATOM   4626  C23 POPEE 263     112.296   2.005  41.989  1.00  0.00           C
ATOM   4629  C24 POPEE 263     113.005   1.485  43.249  1.00  0.00           C
ATOM   4632  C25 POPEE 263     112.486   2.115  44.549  1.00  0.00           C
ATOM   4635  C26 POPEE 263     113.306   1.655  45.769  1.00  0.00           C
ATOM   4638  C27 POPEE 263     112.816   2.275  47.089  1.00  0.00           C
ATOM   4641  C28 POPEE 263     113.775   2.025  48.269  1.00  0.00           C
ATOM   4644  C29 POPEE 263     113.846   0.575  48.680  1.00  0.00           C
ATOM   4646 0C21 POPEE 263     114.006   0.135  49.939  1.00  0.00           C
ATOM   4648 1C21 POPEE 263     114.195   1.035  51.139  1.00  0.00           C
ATOM   4651 2C21 POPEE 263     114.536   0.285  52.439  1.00  0.00           C
ATOM   4654 3C21 POPEE 263     115.906  -0.405  52.430  1.00  0.00           C
ATOM   4657 4C21 POPEE 263     116.275  -0.905  53.829  1.00  0.00           C
ATOM   4660 5C21 POPEE 263     117.636  -1.595  53.939  1.00  0.00           C
ATOM   4663 6C21 POPEE 263     117.935  -2.015  55.379  1.00  0.00           C
ATOM   4666 7C21 POPEE 263     119.245  -2.795  55.529  1.00  0.00           C
ATOM   4669 8C21 POPEE 263     119.455  -3.315  56.959  1.00  0.00           C
ATOM   4673  C33 POPEE 263     113.286   7.795  39.489  1.00  0.00           C
ATOM   4676  C34 POPEE 263     114.605   7.525  40.219  1.00  0.00           C
ATOM   4679  C35 POPEE 263     114.536   7.375  41.739  1.00  0.00           C
ATOM   4682  C36 POPEE 263     113.946   6.055  42.249  1.00  0.00           C
ATOM   4685  C37 POPEE 263     114.166   5.815  43.750  1.00  0.00           C
ATOM   4688  C38 POPEE 263     115.435   5.015  44.090  1.00  0.00           C
ATOM   4691  C39 POPEE 263     116.736   5.825  43.999  1.00  0.00           C
ATOM   4694 0C31 POPEE 263     117.925   5.075  44.589  1.00  0.00           C
ATOM   4697 1C31 POPEE 263     119.185   5.935  44.679  1.00  0.00           C
ATOM   4700 2C31 POPEE 263     120.386   5.155  45.239  1.00  0.00           C
ATOM   4703 3C31 POPEE 263     120.267   4.795  46.719  1.00  0.00           C
ATOM   4706 4C31 POPEE 263     121.545   4.135  47.259  1.00  0.00           C
ATOM   4709 5C31 POPEE 263     121.506   3.935  48.779  1.00  0.00           C
ATOM   4712 6C31 POPEE 263     122.805   3.345  49.319  1.00  0.00           C
ATOM   4716  NH3 POPEF 264       6.305 100.925  33.539  1.00  0.00           N
ATOM   4720  C12 POPEF 264       6.575  99.585  32.929  1.00  0.00           C
ATOM   4723  C11 POPEF 264       8.056  99.216  33.129  1.00  0.00           C
ATOM   4726  P   POPEF 264       8.455  96.665  33.449  1.00  0.00           P
ATOM   4727  O13 POPEF 264       8.685  95.436  32.659  1.00  0.00           O
ATOM   4728  O14 POPEF 264       9.465  96.955  34.479  1.00  0.00           O
ATOM   4729  O11 POPEF 264       7.016  96.585  34.099  1.00  0.00           O
ATOM   4730  O12 POPEF 264       8.376  97.955  32.529  1.00  0.00           O
ATOM   4731  C1  POPEF 264       6.765  97.015  35.439  1.00  0.00           C
ATOM   4734  C2  POPEF 264       5.675  96.136  36.109  1.00  0.00           C
ATOM   4736  O21 POPEF 264       5.536  96.345  37.519  1.00  0.00           O
ATOM   4737  C21 POPEF 264       5.465  97.556  38.039  1.00  0.00           C
ATOM   4738  O22 POPEF 264       5.445  98.605  37.430  1.00  0.00           O
ATOM   4739  C22 POPEF 264       5.365  97.435  39.569  1.00  0.00           C
ATOM   4742  C3  POPEF 264       6.005  94.625  35.919  1.00  0.00           C
ATOM   4745  O31 POPEF 264       4.975  93.736  36.389  1.00  0.00           O
ATOM   4746  C31 POPEF 264       5.015  93.115  37.599  1.00  0.00           C
ATOM   4747  O32 POPEF 264       4.165  92.295  37.939  1.00  0.00           O
ATOM   4748  C32 POPEF 264       6.155  93.526  38.539  1.00  0.00           C
ATOM   4751  C23 POPEF 264       3.915  97.255  40.089  1.00  0.00           C
ATOM   4754  C24 POPEF 264       3.785  96.255  41.250  1.00  0.00           C
ATOM   4757  C25 POPEF 264       4.275  96.765  42.619  1.00  0.00           C
ATOM   4760  C26 POPEF 264       4.025  95.716  43.719  1.00  0.00           C
ATOM   4763  C27 POPEF 264       4.465  96.166  45.119  1.00  0.00           C
ATOM   4766  C28 POPEF 264       4.315  95.035  46.149  1.00  0.00           C
ATOM   4769  C29 POPEF 264       4.875  95.425  47.500  1.00  0.00           C
ATOM   4771 0C21 POPEF 264       4.556  94.886  48.680  1.00  0.00           C
ATOM   4773 1C21 POPEF 264       3.575  93.766  48.929  1.00  0.00           C
ATOM   4776 2C21 POPEF 264       4.275  92.395  49.039  1.00  0.00           C
ATOM   4779 3C21 POPEF 264       5.405  92.346  50.089  1.00  0.00           C
ATOM   4782 4C21 POPEF 264       6.105  90.986  50.179  1.00  0.00           C
ATOM   4785 5C21 POPEF 264       7.386  91.075  51.019  1.00  0.00           C
ATOM   4788 6C21 POPEF 264       8.325  89.865  50.839  1.00  0.00           C
ATOM   4791 7C21 POPEF 264       9.715  90.135  51.429  1.00  0.00           C
ATOM   4794 8C21 POPEF 264      10.666  88.936  51.389  1.00  0.00           C
ATOM   4798  C33 POPEF 264       6.146  92.806  39.909  1.00  0.00           C
ATOM   4801  C34 POPEF 264       7.325  93.255  40.789  1.00  0.00           C
ATOM   4804  C35 POPEF 264       7.396  92.535  42.139  1.00  0.00           C
ATOM   4807  C36 POPEF 264       7.235  93.456  43.369  1.00  0.00           C
ATOM   4810  C37 POPEF 264       8.435  93.395  44.329  1.00  0.00           C
ATOM   4813  C38 POPEF 264       8.186  94.165  45.629  1.00  0.00           C
ATOM   4816  C39 POPEF 264       9.195  93.876  46.749  1.00  0.00           C
ATOM   4819 0C31 POPEF 264       8.906  94.695  48.009  1.00  0.00           C
ATOM   4822 1C31 POPEF 264       9.695  94.235  49.239  1.00  0.00           C
ATOM   4825 2C31 POPEF 264       9.465  95.126  50.479  1.00  0.00           C
ATOM   4828 3C31 POPEF 264       7.995  95.256  50.899  1.00  0.00           C
ATOM   4831 4C31 POPEF 264       7.815  95.996  52.229  1.00  0.00           C
ATOM   4834 5C31 POPEF 264       6.335  96.115  52.630  1.00  0.00           C
ATOM   4837 6C31 POPEF 264       6.115  96.795  53.979  1.00  0.00           C
ATOM   4841  NH3 POPEG 265      78.737  49.775  31.250  1.00  0.00           N
ATOM   4845  C12 POPEG 265      79.826  50.675  31.769  1.00  0.00           C
ATOM   4848  C11 POPEG 265      79.315  51.865  32.599  1.00  0.00           C
ATOM   4851  P   POPEG 265      81.126  52.335  34.410  1.00  0.00           P
ATOM   4852  O13 POPEG 265      80.296  52.875  35.499  1.00  0.00           O
ATOM   4853  O14 POPEG 265      81.506  50.915  34.429  1.00  0.00           O
ATOM   4854  O11 POPEG 265      82.416  53.255  34.279  1.00  0.00           O
ATOM   4855  O12 POPEG 265      80.416  52.685  33.029  1.00  0.00           O
ATOM   4856  C1  POPEG 265      83.386  53.195  35.349  1.00  0.00           C
ATOM   4859  C2  POPEG 265      83.426  54.495  36.229  1.00  0.00           C
ATOM   4861  O21 POPEG 265      83.355  54.205  37.639  1.00  0.00           O
ATOM   4862  C21 POPEG 265      84.455  53.705  38.160  1.00  0.00           C
ATOM   4863  O22 POPEG 265      85.407  53.275  37.539  1.00  0.00           O
ATOM   4864  C22 POPEG 265      84.366  53.785  39.669  1.00  0.00           C
ATOM   4867  C3  POPEG 265      82.326  55.555  35.909  1.00  0.00           C
ATOM   4870  O31 POPEG 265      82.436  56.695  36.799  1.00  0.00           O
ATOM   4871  C31 POPEG 265      81.337  57.075  37.409  1.00  0.00           C
ATOM   4872  O32 POPEG 265      80.206  56.705  37.159  1.00  0.00           O
ATOM   4873  C32 POPEG 265      81.646  58.065  38.539  1.00  0.00           C
ATOM   4876  C23 POPEG 265      84.465  55.225  40.200  1.00  0.00           C
ATOM   4879  C24 POPEG 265      83.786  55.355  41.559  1.00  0.00           C
ATOM   4882  C25 POPEG 265      84.436  54.535  42.679  1.00  0.00           C
ATOM   4885  C26 POPEG 265      83.486  54.415  43.880  1.00  0.00           C
ATOM   4888  C27 POPEG 265      84.185  53.785  45.089  1.00  0.00           C
ATOM   4891  C28 POPEG 265      83.215  53.615  46.269  1.00  0.00           C
ATOM   4894  C29 POPEG 265      83.986  53.295  47.529  1.00  0.00           C
ATOM   4896 0C21 POPEG 265      84.006  53.995  48.669  1.00  0.00           C
ATOM   4898 1C21 POPEG 265      83.237  55.255  48.989  1.00  0.00           C
ATOM   4901 2C21 POPEG 265      82.267  55.065  50.169  1.00  0.00           C
ATOM   4904 3C21 POPEG 265      82.956  54.645  51.479  1.00  0.00           C
ATOM   4907 4C21 POPEG 265      82.036  54.725  52.689  1.00  0.00           C
ATOM   4910 5C21 POPEG 265      82.476  53.825  53.849  1.00  0.00           C
ATOM   4913 6C21 POPEG 265      81.555  53.965  55.069  1.00  0.00           C
ATOM   4916 7C21 POPEG 265      81.745  52.835  56.089  1.00  0.00           C
ATOM   4919 8C21 POPEG 265      80.907  53.005  57.349  1.00  0.00           C
ATOM   4923  C33 POPEG 265      80.516  59.105  38.769  1.00  0.00           C
ATOM   4926  C34 POPEG 265      79.847  59.025  40.149  1.00  0.00           C
ATOM   4929  C35 POPEG 265      79.055  57.755  40.439  1.00  0.00           C
ATOM   4932  C36 POPEG 265      77.727  57.645  39.679  1.00  0.00           C
ATOM   4935  C37 POPEG 265      76.736  56.805  40.479  1.00  0.00           C
ATOM   4938  C38 POPEG 265      75.396  56.595  39.779  1.00  0.00           C
ATOM   4941  C39 POPEG 265      74.415  55.775  40.629  1.00  0.00           C
ATOM   4944 0C31 POPEG 265      74.025  56.445  41.959  1.00  0.00           C
ATOM   4947 1C31 POPEG 265      73.096  55.565  42.809  1.00  0.00           C
ATOM   4950 2C31 POPEG 265      72.697  56.165  44.169  1.00  0.00           C
ATOM   4953 3C31 POPEG 265      71.455  57.045  44.059  1.00  0.00           C
ATOM   4956 4C31 POPEG 265      70.886  57.485  45.419  1.00  0.00           C
ATOM   4959 5C31 POPEG 265      69.355  57.595  45.389  1.00  0.00           C
ATOM   4962 6C31 POPEG 265      68.635  56.235  45.369  1.00  0.00           C
ATOM   4966  NH3 POPEH 266      75.517 104.706  30.489  1.00  0.00           N
ATOM   4970  C12 POPEH 266      76.866 104.415  31.059  1.00  0.00           C
ATOM   4973  C11 POPEH 266      77.495 105.665  31.699  1.00  0.00           C
ATOM   4976  P   POPEH 266      79.987 104.825  31.409  1.00  0.00           P
ATOM   4977  O13 POPEH 266      79.696 103.445  30.999  1.00  0.00           O
ATOM   4978  O14 POPEH 266      80.336 105.765  30.329  1.00  0.00           O
ATOM   4979  O11 POPEH 266      81.166 104.835  32.449  1.00  0.00           O
ATOM   4980  O12 POPEH 266      78.775 105.396  32.249  1.00  0.00           O
ATOM   4981  C1  POPEH 266      81.246 103.815  33.439  1.00  0.00           C
ATOM   4984  C2  POPEH 266      80.256 104.025  34.609  1.00  0.00           C
ATOM   4986  O21 POPEH 266      80.926 104.636  35.729  1.00  0.00           O
ATOM   4987  C21 POPEH 266      81.215 105.916  35.590  1.00  0.00           C
ATOM   4988  O22 POPEH 266      81.115 106.595  34.589  1.00  0.00           O
ATOM   4989  C22 POPEH 266      81.635 106.475  36.949  1.00  0.00           C
ATOM   4992  C3  POPEH 266      79.657 102.675  35.059  1.00  0.00           C
ATOM   4995  O31 POPEH 266      78.576 102.875  35.989  1.00  0.00           O
ATOM   4996  C31 POPEH 266      78.256 101.795  36.679  1.00  0.00           C
ATOM   4997  O32 POPEH 266      78.826 100.716  36.609  1.00  0.00           O
ATOM   4998  C32 POPEH 266      77.087 102.106  37.589  1.00  0.00           C
ATOM   5001  C23 POPEH 266      81.066 105.645  38.119  1.00  0.00           C
ATOM   5004  C24 POPEH 266      81.066 106.445  39.419  1.00  0.00           C
ATOM   5007  C25 POPEH 266      80.826 105.585  40.660  1.00  0.00           C
ATOM   5010  C26 POPEH 266      79.407 105.016  40.709  1.00  0.00           C
ATOM   5013  C27 POPEH 266      79.256 103.936  41.779  1.00  0.00           C
ATOM   5016  C28 POPEH 266      78.036 103.045  41.509  1.00  0.00           C
ATOM   5019  C29 POPEH 266      76.736 103.776  41.669  1.00  0.00           C
ATOM   5021 0C21 POPEH 266      75.986 103.776  42.789  1.00  0.00           C
ATOM   5023 1C21 POPEH 266      76.326 103.055  44.059  1.00  0.00           C
ATOM   5026 2C21 POPEH 266      76.727 104.006  45.200  1.00  0.00           C
ATOM   5029 3C21 POPEH 266      75.535 104.825  45.699  1.00  0.00           C
ATOM   5032 4C21 POPEH 266      75.646 105.186  47.179  1.00  0.00           C
ATOM   5035 5C21 POPEH 266      74.337 105.776  47.709  1.00  0.00           C
ATOM   5038 6C21 POPEH 266      74.415 106.056  49.209  1.00  0.00           C
ATOM   5041 7C21 POPEH 266      73.087 106.535  49.799  1.00  0.00           C
ATOM   5044 8C21 POPEH 266      73.146 106.815  51.299  1.00  0.00           C
ATOM   5048  C33 POPEH 266      75.736 101.695  36.959  1.00  0.00           C
ATOM   5051  C34 POPEH 266      74.675 101.455  38.039  1.00  0.00           C
ATOM   5054  C35 POPEH 266      74.087 102.735  38.629  1.00  0.00           C
ATOM   5057  C36 POPEH 266      73.495 102.445  40.009  1.00  0.00           C
ATOM   5060  C37 POPEH 266      72.565 103.545  40.529  1.00  0.00           C
ATOM   5063  C38 POPEH 266      72.096 103.225  41.949  1.00  0.00           C
ATOM   5066  C39 POPEH 266      70.977 104.155  42.430  1.00  0.00           C
ATOM   5069 0C31 POPEH 266      69.576 103.545  42.269  1.00  0.00           C
ATOM   5072 1C31 POPEH 266      68.486 104.515  42.729  1.00  0.00           C
ATOM   5075 2C31 POPEH 266      67.126 103.825  42.910  1.00  0.00           C
ATOM   5078 3C31 POPEH 266      66.016 104.776  43.349  1.00  0.00           C
ATOM   5081 4C31 POPEH 266      66.307 105.475  44.689  1.00  0.00           C
ATOM   5084 5C31 POPEH 266      65.096 106.255  45.200  1.00  0.00           C
ATOM   5087 6C31 POPEH 266      65.326 106.835  46.590  1.00  0.00           C
ATOM   5091  NH3 POPEI 267      50.957 114.786  30.049  1.00  0.00           N
ATOM   5095  C12 POPEI 267      52.347 114.846  29.459  1.00  0.00           C
ATOM   5098  C11 POPEI 267      52.596 116.246  28.869  1.00  0.00           C
ATOM   5101  P   POPEI 267      54.886 117.066  27.809  1.00  0.00           P
ATOM   5102  O13 POPEI 267      55.426 118.366  28.259  1.00  0.00           O
ATOM   5103  O14 POPEI 267      54.086 117.066  26.559  1.00  0.00           O
ATOM   5104  O11 POPEI 267      55.985 115.926  27.869  1.00  0.00           O
ATOM   5105  O12 POPEI 267      53.965 116.606  29.009  1.00  0.00           O
ATOM   5106  C1  POPEI 267      57.045 115.987  28.839  1.00  0.00           C
ATOM   5109  C2  POPEI 267      56.715 115.266  30.199  1.00  0.00           C
ATOM   5111  O21 POPEI 267      57.396 115.886  31.319  1.00  0.00           O
ATOM   5112  C21 POPEI 267      58.736 115.976  31.219  1.00  0.00           C
ATOM   5113  O22 POPEI 267      59.426 115.436  30.379  1.00  0.00           O
ATOM   5114  C22 POPEI 267      59.306 116.886  32.309  1.00  0.00           C
ATOM   5117  C3  POPEI 267      56.915 113.726  30.149  1.00  0.00           C
ATOM   5120  O31 POPEI 267      56.386 113.076  31.339  1.00  0.00           O
ATOM   5121  C31 POPEI 267      57.286 112.745  32.279  1.00  0.00           C
ATOM   5122  O32 POPEI 267      58.485 112.936  32.219  1.00  0.00           O
ATOM   5123  C32 POPEI 267      56.557 112.126  33.459  1.00  0.00           C
ATOM   5126  C23 POPEI 267      58.606 116.766  33.689  1.00  0.00           C
ATOM   5129  C24 POPEI 267      58.906 117.956  34.609  1.00  0.00           C
ATOM   5132  C25 POPEI 267      60.387 118.216  34.899  1.00  0.00           C
ATOM   5135  C26 POPEI 267      61.065 117.056  35.639  1.00  0.00           C
ATOM   5138  C27 POPEI 267      62.407 117.476  36.289  1.00  0.00           C
ATOM   5141  C28 POPEI 267      62.976 116.436  37.269  1.00  0.00           C
ATOM   5144  C29 POPEI 267      62.066 116.257  38.459  1.00  0.00           C
ATOM   5146 0C21 POPEI 267      62.227 116.766  39.699  1.00  0.00           C
ATOM   5148 1C21 POPEI 267      63.355 117.656  40.169  1.00  0.00           C
ATOM   5151 2C21 POPEI 267      64.447 116.836  40.879  1.00  0.00           C
ATOM   5154 3C21 POPEI 267      65.576 117.726  41.439  1.00  0.00           C
ATOM   5157 4C21 POPEI 267      65.296 118.306  42.829  1.00  0.00           C
ATOM   5160 5C21 POPEI 267      65.267 117.237  43.929  1.00  0.00           C
ATOM   5163 6C21 POPEI 267      65.506 117.796  45.340  1.00  0.00           C
ATOM   5166 7C21 POPEI 267      65.675 116.666  46.359  1.00  0.00           C
ATOM   5169 8C21 POPEI 267      66.057 117.136  47.759  1.00  0.00           C
ATOM   5173  C33 POPEI 267      57.185 112.475  34.819  1.00  0.00           C
ATOM   5176  C34 POPEI 267      56.146 112.365  35.949  1.00  0.00           C
ATOM   5179  C35 POPEI 267      56.697 112.615  37.359  1.00  0.00           C
ATOM   5182  C36 POPEI 267      57.227 114.037  37.599  1.00  0.00           C
ATOM   5185  C37 POPEI 267      57.396 114.366  39.090  1.00  0.00           C
ATOM   5188  C38 POPEI 267      57.926 115.786  39.309  1.00  0.00           C
ATOM   5191  C39 POPEI 267      57.916 116.257  40.769  1.00  0.00           C
ATOM   5194 0C31 POPEI 267      58.886 115.486  41.679  1.00  0.00           C
ATOM   5197 1C31 POPEI 267      59.326 116.296  42.899  1.00  0.00           C
ATOM   5200 2C31 POPEI 267      60.387 115.576  43.750  1.00  0.00           C
ATOM   5203 3C31 POPEI 267      59.815 114.926  45.019  1.00  0.00           C
ATOM   5206 4C31 POPEI 267      59.735 115.906  46.199  1.00  0.00           C
ATOM   5209 5C31 POPEI 267      59.166 115.287  47.479  1.00  0.00           C
ATOM   5212 6C31 POPEI 267      59.256 116.226  48.680  1.00  0.00           C
ATOM   5216  NH3 POPEJ 268      70.256  58.285  72.540  1.00  0.00           N
ATOM   5220  C12 POPEJ 268      70.486  59.345  73.579  1.00  0.00           C
ATOM   5223  C11 POPEJ 268      69.376  60.385  73.469  1.00  0.00           C
ATOM   5226  P   POPEJ 268      66.767  60.565  73.919  1.00  0.00           P
ATOM   5227  O13 POPEJ 268      65.675  59.635  74.259  1.00  0.00           O
ATOM   5228  O14 POPEJ 268      66.936  61.835  74.649  1.00  0.00           O
ATOM   5229  O11 POPEJ 268      66.697  60.895  72.400  1.00  0.00           O
ATOM   5230  O12 POPEJ 268      68.146  59.765  73.889  1.00  0.00           O
ATOM   5231  C1  POPEJ 268      66.605  59.765  71.559  1.00  0.00           C
ATOM   5234  C2  POPEJ 268      66.487  60.285  70.139  1.00  0.00           C
ATOM   5236  O21 POPEJ 268      66.646  59.275  69.129  1.00  0.00           O
ATOM   5237  C21 POPEJ 268      66.557  57.995  69.350  1.00  0.00           C
ATOM   5238  O22 POPEJ 268      66.326  57.395  70.379  1.00  0.00           O
ATOM   5239  C22 POPEJ 268      66.876  57.285  68.049  1.00  0.00           C
ATOM   5242  C3  POPEJ 268      67.546  61.425  69.959  1.00  0.00           C
ATOM   5245  O31 POPEJ 268      67.616  61.955  68.630  1.00  0.00           O
ATOM   5246  C31 POPEJ 268      68.256  61.185  67.779  1.00  0.00           C
ATOM   5247  O32 POPEJ 268      68.955  60.225  68.069  1.00  0.00           O
ATOM   5248  C32 POPEJ 268      68.087  61.755  66.399  1.00  0.00           C
ATOM   5251  C23 POPEJ 268      65.757  56.275  67.819  1.00  0.00           C
ATOM   5254  C24 POPEJ 268      65.977  55.465  66.559  1.00  0.00           C
ATOM   5257  C25 POPEJ 268      65.595  56.255  65.309  1.00  0.00           C
ATOM   5260  C26 POPEJ 268      65.796  55.395  64.069  1.00  0.00           C
ATOM   5263  C27 POPEJ 268      65.227  56.005  62.789  1.00  0.00           C
ATOM   5266  C28 POPEJ 268      66.186  55.835  61.609  1.00  0.00           C
ATOM   5269  C29 POPEJ 268      65.486  55.565  60.299  1.00  0.00           C
ATOM   5271 0C21 POPEJ 268      65.657  54.465  59.529  1.00  0.00           C
ATOM   5273 1C21 POPEJ 268      66.557  53.275  59.789  1.00  0.00           C
ATOM   5276 2C21 POPEJ 268      65.855  51.915  59.619  1.00  0.00           C
ATOM   5279 3C21 POPEJ 268      65.246  51.695  58.219  1.00  0.00           C
ATOM   5282 4C21 POPEJ 268      64.696  50.285  57.979  1.00  0.00           C
ATOM   5285 5C21 POPEJ 268      63.657  49.885  59.039  1.00  0.00           C
ATOM   5288 6C21 POPEJ 268      62.445  49.105  58.509  1.00  0.00           C
ATOM   5291 7C21 POPEJ 268      61.227  49.175  59.429  1.00  0.00           C
ATOM   5294 8C21 POPEJ 268      61.535  49.045  60.929  1.00  0.00           C
ATOM   5298  C33 POPEJ 268      66.887  61.145  65.649  1.00  0.00           C
ATOM   5301  C34 POPEJ 268      67.285  60.685  64.239  1.00  0.00           C
ATOM   5304  C35 POPEJ 268      66.086  60.645  63.299  1.00  0.00           C
ATOM   5307  C36 POPEJ 268      66.477  60.505  61.829  1.00  0.00           C
ATOM   5310  C37 POPEJ 268      65.477  61.205  60.899  1.00  0.00           C
ATOM   5313  C38 POPEJ 268      65.826  61.075  59.410  1.00  0.00           C
ATOM   5316  C39 POPEJ 268      67.087  61.855  58.999  1.00  0.00           C
ATOM   5319 0C31 POPEJ 268      66.806  62.975  57.989  1.00  0.00           C
ATOM   5322 1C31 POPEJ 268      68.096  63.665  57.509  1.00  0.00           C
ATOM   5325 2C31 POPEJ 268      67.877  64.685  56.380  1.00  0.00           C
ATOM   5328 3C31 POPEJ 268      67.065  65.925  56.789  1.00  0.00           C
ATOM   5331 4C31 POPEJ 268      66.956  66.945  55.649  1.00  0.00           C
ATOM   5334 5C31 POPEJ 268      66.227  68.225  56.069  1.00  0.00           C
ATOM   5337 6C31 POPEJ 268      66.065  69.236  54.939  1.00  0.00           C
ATOM   5341  NH3 POPEK 269      96.535  98.545  35.419  1.00  0.00           N
ATOM   5345  C12 POPEK 269      95.836  97.745  36.479  1.00  0.00           C
ATOM   5348  C11 POPEK 269      96.465  96.345  36.689  1.00  0.00           C
ATOM   5351  P   POPEK 269      97.456  94.365  35.219  1.00  0.00           P
ATOM   5352  O13 POPEK 269      96.436  93.505  34.559  1.00  0.00           O
ATOM   5353  O14 POPEK 269      98.796  94.466  34.589  1.00  0.00           O
ATOM   5354  O11 POPEK 269      97.636  93.806  36.689  1.00  0.00           O
ATOM   5355  O12 POPEK 269      96.885  95.816  35.439  1.00  0.00           O
ATOM   5356  C1  POPEK 269      98.746  92.945  36.979  1.00  0.00           C
ATOM   5359  C2  POPEK 269      99.185  93.065  38.459  1.00  0.00           C
ATOM   5361  O21 POPEK 269      98.826  91.885  39.199  1.00  0.00           O
ATOM   5362  C21 POPEK 269      99.665  90.865  39.020  1.00  0.00           C
ATOM   5363  O22 POPEK 269     100.646  90.865  38.309  1.00  0.00           O
ATOM   5364  C22 POPEK 269      99.146  89.655  39.789  1.00  0.00           C
ATOM   5367  C3  POPEK 269      98.576  94.315  39.160  1.00  0.00           C
ATOM   5370  O31 POPEK 269      99.185  94.485  40.439  1.00  0.00           O
ATOM   5371  C31 POPEK 269      98.736  93.895  41.549  1.00  0.00           C
ATOM   5372  O32 POPEK 269      99.416  93.755  42.559  1.00  0.00           O
ATOM   5373  C32 POPEK 269      97.285  93.416  41.539  1.00  0.00           C
ATOM   5376  C23 POPEK 269     100.267  88.666  40.169  1.00  0.00           C
ATOM   5379  C24 POPEK 269      99.736  87.715  41.239  1.00  0.00           C
ATOM   5382  C25 POPEK 269     100.626  86.495  41.499  1.00  0.00           C
ATOM   5385  C26 POPEK 269     100.046  85.716  42.679  1.00  0.00           C
ATOM   5388  C27 POPEK 269     100.416  84.225  42.749  1.00  0.00           C
ATOM   5391  C28 POPEK 269      99.296  83.486  43.509  1.00  0.00           C
ATOM   5394  C29 POPEK 269      99.605  82.066  43.869  1.00  0.00           C
ATOM   5396 0C21 POPEK 269      99.836  81.595  45.109  1.00  0.00           C
ATOM   5398 1C21 POPEK 269      99.896  82.376  46.399  1.00  0.00           C
ATOM   5401 2C21 POPEK 269      98.946  81.895  47.509  1.00  0.00           C
ATOM   5404 3C21 POPEK 269      99.335  82.465  48.880  1.00  0.00           C
ATOM   5407 4C21 POPEK 269      98.566  81.805  50.029  1.00  0.00           C
ATOM   5410 5C21 POPEK 269      99.227  81.975  51.409  1.00  0.00           C
ATOM   5413 6C21 POPEK 269      99.315  83.416  51.929  1.00  0.00           C
ATOM   5416 7C21 POPEK 269      99.936  83.425  53.339  1.00  0.00           C
ATOM   5419 8C21 POPEK 269      99.876  84.785  54.029  1.00  0.00           C
ATOM   5423  C33 POPEK 269      96.946  92.845  42.939  1.00  0.00           C
ATOM   5426  C34 POPEK 269      95.606  92.106  43.029  1.00  0.00           C
ATOM   5429  C35 POPEK 269      95.156  91.826  44.469  1.00  0.00           C
ATOM   5432  C36 POPEK 269      96.286  91.495  45.479  1.00  0.00           C
ATOM   5435  C37 POPEK 269      95.715  91.075  46.849  1.00  0.00           C
ATOM   5438  C38 POPEK 269      96.736  90.986  47.999  1.00  0.00           C
ATOM   5441  C39 POPEK 269      96.486  89.815  48.969  1.00  0.00           C
ATOM   5444 0C31 POPEK 269      95.386  90.065  50.009  1.00  0.00           C
ATOM   5447 1C31 POPEK 269      95.657  89.295  51.309  1.00  0.00           C
ATOM   5450 2C31 POPEK 269      94.595  89.526  52.399  1.00  0.00           C
ATOM   5453 3C31 POPEK 269      94.996  88.975  53.779  1.00  0.00           C
ATOM   5456 4C31 POPEK 269      96.116  89.795  54.459  1.00  0.00           C
ATOM   5459 5C31 POPEK 269      96.355  89.385  55.919  1.00  0.00           C
ATOM   5462 6C31 POPEK 269      97.436  90.205  56.619  1.00  0.00           C
ATOM   5466  NH3 POPEL 270     100.766  86.035  32.889  1.00  0.00           N
ATOM   5470  C12 POPEL 270     101.066  86.845  31.659  1.00  0.00           C
ATOM   5473  C11 POPEL 270     102.127  86.195  30.749  1.00  0.00           C
ATOM   5476  P   POPEL 270     104.726  85.856  30.749  1.00  0.00           P
ATOM   5477  O13 POPEL 270     105.295  87.175  30.399  1.00  0.00           O
ATOM   5478  O14 POPEL 270     104.636  84.876  29.649  1.00  0.00           O
ATOM   5479  O11 POPEL 270     105.626  85.166  31.840  1.00  0.00           O
ATOM   5480  O12 POPEL 270     103.336  85.975  31.489  1.00  0.00           O
ATOM   5481  C1  POPEL 270     105.267  85.035  33.219  1.00  0.00           C
ATOM   5484  C2  POPEL 270     104.465  83.725  33.479  1.00  0.00           C
ATOM   5486  O21 POPEL 270     104.255  83.515  34.899  1.00  0.00           O
ATOM   5487  C21 POPEL 270     103.196  84.155  35.379  1.00  0.00           C
ATOM   5488  O22 POPEL 270     102.506  84.935  34.739  1.00  0.00           O
ATOM   5489  C22 POPEL 270     102.837  83.675  36.799  1.00  0.00           C
ATOM   5492  C3  POPEL 270     105.206  82.505  32.889  1.00  0.00           C
ATOM   5495  O31 POPEL 270     104.416  81.315  33.079  1.00  0.00           O
ATOM   5496  C31 POPEL 270     104.636  80.445  34.090  1.00  0.00           C
ATOM   5497  O32 POPEL 270     103.896  79.505  34.329  1.00  0.00           O
ATOM   5498  C32 POPEL 270     105.886  80.735  34.909  1.00  0.00           C
ATOM   5501  C23 POPEL 270     103.915  82.915  37.599  1.00  0.00           C
ATOM   5504  C24 POPEL 270     103.546  82.806  39.099  1.00  0.00           C
ATOM   5507  C25 POPEL 270     104.335  81.725  39.859  1.00  0.00           C
ATOM   5510  C26 POPEL 270     103.896  81.576  41.319  1.00  0.00           C
ATOM   5513  C27 POPEL 270     104.087  80.145  41.849  1.00  0.00           C
ATOM   5516  C28 POPEL 270     103.546  79.965  43.279  1.00  0.00           C
ATOM   5519  C29 POPEL 270     103.666  78.515  43.729  1.00  0.00           C
ATOM   5521 0C21 POPEL 270     104.556  78.005  44.599  1.00  0.00           C
ATOM   5523 1C21 POPEL 270     105.635  78.755  45.340  1.00  0.00           C
ATOM   5526 2C21 POPEL 270     105.676  78.395  46.829  1.00  0.00           C
ATOM   5529 3C21 POPEL 270     106.636  79.315  47.589  1.00  0.00           C
ATOM   5532 4C21 POPEL 270     106.955  78.825  49.009  1.00  0.00           C
ATOM   5535 5C21 POPEL 270     107.756  79.865  49.799  1.00  0.00           C
ATOM   5538 6C21 POPEL 270     108.176  79.385  51.189  1.00  0.00           C
ATOM   5541 7C21 POPEL 270     108.826  80.485  52.019  1.00  0.00           C
ATOM   5544 8C21 POPEL 270     109.195  79.985  53.419  1.00  0.00           C
ATOM   5548  C33 POPEL 270     106.157  79.775  36.089  1.00  0.00           C
ATOM   5551  C34 POPEL 270     106.926  80.545  37.169  1.00  0.00           C
ATOM   5554  C35 POPEL 270     107.696  79.666  38.149  1.00  0.00           C
ATOM   5557  C36 POPEL 270     108.377  80.536  39.209  1.00  0.00           C
ATOM   5560  C37 POPEL 270     109.455  79.795  40.009  1.00  0.00           C
ATOM   5563  C38 POPEL 270     110.295  80.725  40.889  1.00  0.00           C
ATOM   5566  C39 POPEL 270     109.885  80.725  42.369  1.00  0.00           C
ATOM   5569 0C31 POPEL 270     108.396  81.026  42.579  1.00  0.00           C
ATOM   5572 1C31 POPEL 270     108.065  81.565  43.969  1.00  0.00           C
ATOM   5575 2C31 POPEL 270     108.736  82.915  44.209  1.00  0.00           C
ATOM   5578 3C31 POPEL 270     108.106  83.725  45.340  1.00  0.00           C
ATOM   5581 4C31 POPEL 270     108.336  83.125  46.729  1.00  0.00           C
ATOM   5584 5C31 POPEL 270     108.176  84.186  47.819  1.00  0.00           C
ATOM   5587 6C31 POPEL 270     108.526  83.675  49.219  1.00  0.00           C
ATOM   5591  NH3 POPEM 271      80.457  99.095  34.959  1.00  0.00           N
ATOM   5595  C12 POPEM 271      80.606  99.286  33.469  1.00  0.00           C
ATOM   5598  C11 POPEM 271      81.987  99.895  33.109  1.00  0.00           C
ATOM   5601  P   POPEM 271      83.915 101.445  33.889  1.00  0.00           P
ATOM   5602  O13 POPEM 271      84.026 102.225  32.630  1.00  0.00           O
ATOM   5603  O14 POPEM 271      84.866 100.345  34.109  1.00  0.00           O
ATOM   5604  O11 POPEM 271      84.035 102.475  35.069  1.00  0.00           O
ATOM   5605  O12 POPEM 271      82.425 100.875  34.059  1.00  0.00           O
ATOM   5606  C1  POPEM 271      83.657 102.215  36.419  1.00  0.00           C
ATOM   5609  C2  POPEM 271      84.916 101.856  37.249  1.00  0.00           C
ATOM   5611  O21 POPEM 271      84.676 101.285  38.539  1.00  0.00           O
ATOM   5612  C21 POPEM 271      83.697 101.695  39.309  1.00  0.00           C
ATOM   5613  O22 POPEM 271      82.977 102.666  39.139  1.00  0.00           O
ATOM   5614  C22 POPEM 271      83.596 100.735  40.499  1.00  0.00           C
ATOM   5617  C3  POPEM 271      85.956 103.005  37.359  1.00  0.00           C
ATOM   5620  O31 POPEM 271      85.657 103.895  38.459  1.00  0.00           O
ATOM   5621  C31 POPEM 271      86.566 103.916  39.429  1.00  0.00           C
ATOM   5622  O32 POPEM 271      87.715 103.545  39.329  1.00  0.00           O
ATOM   5623  C32 POPEM 271      85.906 104.315  40.749  1.00  0.00           C
ATOM   5626  C23 POPEM 271      82.706 101.295  41.629  1.00  0.00           C
ATOM   5629  C24 POPEM 271      82.416 100.256  42.729  1.00  0.00           C
ATOM   5632  C25 POPEM 271      81.337 100.705  43.729  1.00  0.00           C
ATOM   5635  C26 POPEM 271      81.666 102.015  44.449  1.00  0.00           C
ATOM   5638  C27 POPEM 271      80.597 102.445  45.459  1.00  0.00           C
ATOM   5641  C28 POPEM 271      80.886 103.795  46.149  1.00  0.00           C
ATOM   5644  C29 POPEM 271      82.136 103.795  46.999  1.00  0.00           C
ATOM   5646 0C21 POPEM 271      82.376 104.545  48.090  1.00  0.00           C
ATOM   5648 1C21 POPEM 271      81.486 105.606  48.689  1.00  0.00           C
ATOM   5651 2C21 POPEM 271      81.175 106.765  47.719  1.00  0.00           C
ATOM   5654 3C21 POPEM 271      80.737 108.065  48.409  1.00  0.00           C
ATOM   5657 4C21 POPEM 271      79.376 107.975  49.099  1.00  0.00           C
ATOM   5660 5C21 POPEM 271      79.415 107.855  50.629  1.00  0.00           C
ATOM   5663 6C21 POPEM 271      80.075 109.035  51.339  1.00  0.00           C
ATOM   5666 7C21 POPEM 271      81.456 108.695  51.899  1.00  0.00           C
ATOM   5669 8C21 POPEM 271      82.307 109.945  52.119  1.00  0.00           C
ATOM   5673  C33 POPEM 271      86.526 103.465  41.879  1.00  0.00           C
ATOM   5676  C34 POPEM 271      85.836 103.626  43.229  1.00  0.00           C
ATOM   5679  C35 POPEM 271      86.596 102.885  44.340  1.00  0.00           C
ATOM   5682  C36 POPEM 271      85.986 103.095  45.729  1.00  0.00           C
ATOM   5685  C37 POPEM 271      86.916 102.675  46.869  1.00  0.00           C
ATOM   5688  C38 POPEM 271      86.306 102.955  48.249  1.00  0.00           C
ATOM   5691  C39 POPEM 271      85.576 101.735  48.829  1.00  0.00           C
ATOM   5694 0C31 POPEM 271      86.465 100.875  49.739  1.00  0.00           C
ATOM   5697 1C31 POPEM 271      85.696  99.675  50.319  1.00  0.00           C
ATOM   5700 2C31 POPEM 271      86.506  98.815  51.299  1.00  0.00           C
ATOM   5703 3C31 POPEM 271      85.626  97.745  51.949  1.00  0.00           C
ATOM   5706 4C31 POPEM 271      86.386  96.815  52.919  1.00  0.00           C
ATOM   5709 5C31 POPEM 271      85.435  95.956  53.759  1.00  0.00           C
ATOM   5712 6C31 POPEM 271      86.135  95.016  54.739  1.00  0.00           C
ATOM   5716  NH3 POPEN 272       6.115  69.555  76.549  1.00  0.00           N
ATOM   5720  C12 POPEN 272       5.816  70.916  75.960  1.00  0.00           C
ATOM   5723  C11 POPEN 272       5.165  71.955  76.909  1.00  0.00           C
ATOM   5726  P   POPEN 272       3.475  73.615  75.749  1.00  0.00           P
ATOM   5727  O13 POPEN 272       2.885  72.385  75.160  1.00  0.00           O
ATOM   5728  O14 POPEN 272       2.705  74.325  76.799  1.00  0.00           O
ATOM   5729  O11 POPEN 272       3.755  74.675  74.609  1.00  0.00           O
ATOM   5730  O12 POPEN 272       4.935  73.235  76.279  1.00  0.00           O
ATOM   5731  C1  POPEN 272       3.035  74.745  73.369  1.00  0.00           C
ATOM   5734  C2  POPEN 272       3.855  75.445  72.249  1.00  0.00           C
ATOM   5736  O21 POPEN 272       3.115  75.255  71.030  1.00  0.00           O
ATOM   5737  C21 POPEN 272       3.625  75.705  69.899  1.00  0.00           C
ATOM   5738  O22 POPEN 272       4.715  76.246  69.749  1.00  0.00           O
ATOM   5739  C22 POPEN 272       2.595  75.535  68.789  1.00  0.00           C
ATOM   5742  C3  POPEN 272       5.325  74.975  72.149  1.00  0.00           C
ATOM   5745  O31 POPEN 272       5.395  73.795  71.340  1.00  0.00           O
ATOM   5746  C31 POPEN 272       6.565  73.215  71.150  1.00  0.00           C
ATOM   5747  O32 POPEN 272       7.595  73.486  71.749  1.00  0.00           O
ATOM   5748  C32 POPEN 272       6.385  72.115  70.119  1.00  0.00           C
ATOM   5751  C23 POPEN 272       2.575  76.815  67.929  1.00  0.00           C
ATOM   5754  C24 POPEN 272       1.625  76.755  66.739  1.00  0.00           C
ATOM   5757  C25 POPEN 272       1.705  78.035  65.899  1.00  0.00           C
ATOM   5760  C26 POPEN 272       3.065  78.205  65.219  1.00  0.00           C
ATOM   5763  C27 POPEN 272       3.175  79.415  64.289  1.00  0.00           C
ATOM   5766  C28 POPEN 272       4.375  79.255  63.349  1.00  0.00           C
ATOM   5769  C29 POPEN 272       4.635  80.405  62.419  1.00  0.00           C
ATOM   5771 0C21 POPEN 272       4.786  80.315  61.089  1.00  0.00           C
ATOM   5773 1C21 POPEN 272       4.745  79.065  60.249  1.00  0.00           C
ATOM   5776 2C21 POPEN 272       5.775  79.075  59.099  1.00  0.00           C
ATOM   5779 3C21 POPEN 272       6.845  77.986  59.249  1.00  0.00           C
ATOM   5782 4C21 POPEN 272       7.955  78.135  58.199  1.00  0.00           C
ATOM   5785 5C21 POPEN 272       9.025  77.045  58.309  1.00  0.00           C
ATOM   5788 6C21 POPEN 272      10.205  77.306  57.359  1.00  0.00           C
ATOM   5791 7C21 POPEN 272      11.326  76.285  57.549  1.00  0.00           C
ATOM   5794 8C21 POPEN 272      12.545  76.515  56.660  1.00  0.00           C
ATOM   5798  C33 POPEN 272       7.585  71.155  69.999  1.00  0.00           C
ATOM   5801  C34 POPEN 272       7.315  69.985  69.039  1.00  0.00           C
ATOM   5804  C35 POPEN 272       6.606  70.435  67.759  1.00  0.00           C
ATOM   5807  C36 POPEN 272       6.455  69.335  66.689  1.00  0.00           C
ATOM   5810  C37 POPEN 272       5.725  69.885  65.469  1.00  0.00           C
ATOM   5813  C38 POPEN 272       5.515  68.865  64.340  1.00  0.00           C
ATOM   5816  C39 POPEN 272       4.895  69.526  63.109  1.00  0.00           C
ATOM   5819 0C31 POPEN 272       4.875  68.606  61.879  1.00  0.00           C
ATOM   5822 1C31 POPEN 272       4.165  69.265  60.689  1.00  0.00           C
ATOM   5825 2C31 POPEN 272       4.395  68.535  59.369  1.00  0.00           C
ATOM   5828 3C31 POPEN 272       3.845  69.325  58.169  1.00  0.00           C
ATOM   5831 4C31 POPEN 272       4.385  68.835  56.819  1.00  0.00           C
ATOM   5834 5C31 POPEN 272       4.096  69.815  55.679  1.00  0.00           C
ATOM   5837 6C31 POPEN 272       4.805  69.485  54.359  1.00  0.00           C
ATOM   5841  NH3 POPEO 273      12.576  52.685  74.910  1.00  0.00           N
ATOM   5845  C12 POPEO 273      11.565  53.685  75.419  1.00  0.00           C
ATOM   5848  C11 POPEO 273      12.196  55.025  75.849  1.00  0.00           C
ATOM   5851  P   POPEO 273      14.255  55.605  74.419  1.00  0.00           P
ATOM   5852  O13 POPEO 273      15.005  55.915  75.649  1.00  0.00           O
ATOM   5853  O14 POPEO 273      14.425  54.275  73.770  1.00  0.00           O
ATOM   5854  O11 POPEO 273      14.517  56.795  73.449  1.00  0.00           O
ATOM   5855  O12 POPEO 273      12.715  55.775  74.729  1.00  0.00           O
ATOM   5856  C1  POPEO 273      14.405  56.775  72.039  1.00  0.00           C
ATOM   5859  C2  POPEO 273      14.475  58.245  71.559  1.00  0.00           C
ATOM   5861  O21 POPEO 273      14.355  58.245  70.119  1.00  0.00           O
ATOM   5862  C21 POPEO 273      13.405  59.005  69.599  1.00  0.00           C
ATOM   5863  O22 POPEO 273      12.636  59.725  70.209  1.00  0.00           O
ATOM   5864  C22 POPEO 273      13.415  58.795  68.090  1.00  0.00           C
ATOM   5867  C3  POPEO 273      15.806  58.905  72.009  1.00  0.00           C
ATOM   5870  O31 POPEO 273      15.775  60.335  71.859  1.00  0.00           O
ATOM   5871  C31 POPEO 273      16.166  61.015  70.779  1.00  0.00           C
ATOM   5872  O32 POPEO 273      16.045  62.225  70.701  1.00  0.00           O
ATOM   5873  C32 POPEO 273      16.836  60.205  69.659  1.00  0.00           C
ATOM   5876  C23 POPEO 273      12.686  59.905  67.299  1.00  0.00           C
ATOM   5879  C24 POPEO 273      13.325  60.165  65.939  1.00  0.00           C
ATOM   5882  C25 POPEO 273      13.555  58.905  65.099  1.00  0.00           C
ATOM   5885  C26 POPEO 273      14.195  59.225  63.739  1.00  0.00           C
ATOM   5888  C27 POPEO 273      14.715  57.965  63.029  1.00  0.00           C
ATOM   5891  C28 POPEO 273      15.245  58.235  61.609  1.00  0.00           C
ATOM   5894  C29 POPEO 273      16.436  59.155  61.590  1.00  0.00           C
ATOM   5896 0C21 POPEO 273      16.556  60.305  60.899  1.00  0.00           C
ATOM   5898 1C21 POPEO 273      15.535  60.925  59.969  1.00  0.00           C
ATOM   5901 2C21 POPEO 273      15.886  60.715  58.489  1.00  0.00           C
ATOM   5904 3C21 POPEO 273      15.925  59.225  58.099  1.00  0.00           C
ATOM   5907 4C21 POPEO 273      15.846  58.975  56.590  1.00  0.00           C
ATOM   5910 5C21 POPEO 273      17.105  59.315  55.779  1.00  0.00           C
ATOM   5913 6C21 POPEO 273      18.325  58.475  56.159  1.00  0.00           C
ATOM   5916 7C21 POPEO 273      19.396  58.425  55.059  1.00  0.00           C
ATOM   5919 8C21 POPEO 273      20.616  57.585  55.439  1.00  0.00           C
ATOM   5923  C33 POPEO 273      16.576  60.876  68.289  1.00  0.00           C
ATOM   5926  C34 POPEO 273      17.365  60.285  67.109  1.00  0.00           C
ATOM   5929  C35 POPEO 273      17.316  58.775  66.910  1.00  0.00           C
ATOM   5932  C36 POPEO 273      17.936  58.405  65.559  1.00  0.00           C
ATOM   5935  C37 POPEO 273      18.007  56.895  65.309  1.00  0.00           C
ATOM   5938  C38 POPEO 273      18.837  56.545  64.069  1.00  0.00           C
ATOM   5941  C39 POPEO 273      20.285  57.045  64.160  1.00  0.00           C
ATOM   5944 0C31 POPEO 273      21.285  56.005  63.649  1.00  0.00           C
ATOM   5947 1C31 POPEO 273      22.746  56.475  63.639  1.00  0.00           C
ATOM   5950 2C31 POPEO 273      23.677  55.305  63.309  1.00  0.00           C
ATOM   5953 3C31 POPEO 273      25.095  55.725  62.889  1.00  0.00           C
ATOM   5956 4C31 POPEO 273      25.236  55.765  61.369  1.00  0.00           C
ATOM   5959 5C31 POPEO 273      26.675  55.965  60.899  1.00  0.00           C
ATOM   5962 6C31 POPEO 273      26.795  55.955  59.379  1.00  0.00           C
ATOM   5966  NH3 POPEP 274     108.386  27.705  32.749  1.00  0.00           N
ATOM   5970  C12 POPEP 274     108.367  26.345  33.349  1.00  0.00           C
ATOM   5973  C11 POPEP 274     108.126  25.305  32.259  1.00  0.00           C
ATOM   5976  P   POPEP 274     109.146  23.075  33.160  1.00  0.00           P
ATOM   5977  O13 POPEP 274     110.346  23.435  32.389  1.00  0.00           O
ATOM   5978  O14 POPEP 274     108.706  21.685  32.949  1.00  0.00           O
ATOM   5979  O11 POPEP 274     109.525  23.275  34.679  1.00  0.00           O
ATOM   5980  O12 POPEP 274     107.925  24.025  32.829  1.00  0.00           O
ATOM   5981  C1  POPEP 274     108.686  23.955  35.619  1.00  0.00           C
ATOM   5984  C2  POPEP 274     108.367  23.065  36.869  1.00  0.00           C
ATOM   5986  O21 POPEP 274     109.516  22.865  37.719  1.00  0.00           O
ATOM   5987  C21 POPEP 274     109.796  23.915  38.489  1.00  0.00           C
ATOM   5988  O22 POPEP 274     109.335  25.035  38.349  1.00  0.00           O
ATOM   5989  C22 POPEP 274     110.597  23.455  39.709  1.00  0.00           C
ATOM   5992  C3  POPEP 274     107.756  21.695  36.419  1.00  0.00           C
ATOM   5995  O31 POPEP 274     107.945  20.625  37.369  1.00  0.00           O
ATOM   5996  C31 POPEP 274     109.076  19.945  37.239  1.00  0.00           C
ATOM   5997  O32 POPEP 274     110.056  20.275  36.569  1.00  0.00           O
ATOM   5998  C32 POPEP 274     108.977  18.635  38.009  1.00  0.00           C
ATOM   6001  C23 POPEP 274     109.745  23.595  40.989  1.00  0.00           C
ATOM   6004  C24 POPEP 274     110.276  22.915  42.269  1.00  0.00           C
ATOM   6007  C25 POPEP 274     109.326  23.195  43.449  1.00  0.00           C
ATOM   6010  C26 POPEP 274     109.586  22.395  44.739  1.00  0.00           C
ATOM   6013  C27 POPEP 274     108.746  22.915  45.919  1.00  0.00           C
ATOM   6016  C28 POPEP 274     108.706  21.975  47.149  1.00  0.00           C
ATOM   6019  C29 POPEP 274     107.715  20.845  46.979  1.00  0.00           C
ATOM   6021 0C21 POPEP 274     107.086  20.165  47.949  1.00  0.00           C
ATOM   6023 1C21 POPEP 274     107.267  20.325  49.439  1.00  0.00           C
ATOM   6026 2C21 POPEP 274     107.626  18.985  50.109  1.00  0.00           C
ATOM   6029 3C21 POPEP 274     107.767  19.095  51.629  1.00  0.00           C
ATOM   6032 4C21 POPEP 274     108.065  17.735  52.289  1.00  0.00           C
ATOM   6035 5C21 POPEP 274     108.026  17.805  53.819  1.00  0.00           C
ATOM   6038 6C21 POPEP 274     108.256  16.435  54.479  1.00  0.00           C
ATOM   6041 7C21 POPEP 274     108.046  16.465  55.989  1.00  0.00           C
ATOM   6044 8C21 POPEP 274     108.306  15.125  56.669  1.00  0.00           C
ATOM   6048  C33 POPEP 274     109.306  18.765  39.519  1.00  0.00           C
ATOM   6051  C34 POPEP 274     110.016  17.515  40.069  1.00  0.00           C
ATOM   6054  C35 POPEP 274     110.337  17.525  41.579  1.00  0.00           C
ATOM   6057  C36 POPEP 274     111.326  18.595  42.069  1.00  0.00           C
ATOM   6060  C37 POPEP 274     111.706  18.445  43.549  1.00  0.00           C
ATOM   6063  C38 POPEP 274     112.355  19.705  44.160  1.00  0.00           C
ATOM   6066  C39 POPEP 274     113.826  19.965  43.799  1.00  0.00           C
ATOM   6069 0C31 POPEP 274     114.376  21.145  44.619  1.00  0.00           C
ATOM   6072 1C31 POPEP 274     115.877  21.455  44.429  1.00  0.00           C
ATOM   6075 2C31 POPEP 274     116.306  22.635  45.309  1.00  0.00           C
ATOM   6078 3C31 POPEP 274     117.706  23.175  44.979  1.00  0.00           C
ATOM   6081 4C31 POPEP 274     118.056  24.445  45.779  1.00  0.00           C
ATOM   6084 5C31 POPEP 274     119.087  25.325  45.059  1.00  0.00           C
ATOM   6087 6C31 POPEP 274     119.506  26.555  45.869  1.00  0.00           C
ATOM   6091  NH3 POPEQ 275     102.665  72.695  74.219  1.00  0.00           N
ATOM   6095  C12 POPEQ 275     101.517  73.305  74.990  1.00  0.00           C
ATOM   6098  C11 POPEQ 275     101.776  74.806  75.359  1.00  0.00           C
ATOM   6101  P   POPEQ 275     100.156  76.135  73.810  1.00  0.00           P
ATOM   6102  O13 POPEQ 275      99.715  74.996  72.990  1.00  0.00           O
ATOM   6103  O14 POPEQ 275      99.266  77.295  73.969  1.00  0.00           O
ATOM   6104  O11 POPEQ 275     101.506  76.685  73.139  1.00  0.00           O
ATOM   6105  O12 POPEQ 275     100.597  75.605  75.259  1.00  0.00           O
ATOM   6106  C1  POPEQ 275     101.296  77.035  71.749  1.00  0.00           C
ATOM   6109  C2  POPEQ 275     102.366  78.005  71.219  1.00  0.00           C
ATOM   6111  O21 POPEQ 275     101.965  78.375  69.889  1.00  0.00           O
ATOM   6112  C21 POPEQ 275     102.215  77.585  68.859  1.00  0.00           C
ATOM   6113  O22 POPEQ 275     102.907  76.575  68.869  1.00  0.00           O
ATOM   6114  C22 POPEQ 275     101.465  78.105  67.630  1.00  0.00           C
ATOM   6117  C3  POPEQ 275     103.826  77.455  71.380  1.00  0.00           C
ATOM   6120  O31 POPEQ 275     104.836  78.276  70.740  1.00  0.00           O
ATOM   6121  C31 POPEQ 275     106.057  77.945  71.189  1.00  0.00           C
ATOM   6122  O32 POPEQ 275     106.266  77.195  72.119  1.00  0.00           O
ATOM   6123  C32 POPEQ 275     107.136  78.685  70.410  1.00  0.00           C
ATOM   6126  C23 POPEQ 275     102.016  77.535  66.299  1.00  0.00           C
ATOM   6129  C24 POPEQ 275     101.197  78.015  65.090  1.00  0.00           C
ATOM   6132  C25 POPEQ 275     101.955  77.916  63.750  1.00  0.00           C
ATOM   6135  C26 POPEQ 275     102.056  76.505  63.169  1.00  0.00           C
ATOM   6138  C27 POPEQ 275     102.886  76.495  61.879  1.00  0.00           C
ATOM   6141  C28 POPEQ 275     102.896  75.136  61.159  1.00  0.00           C
ATOM   6144  C29 POPEQ 275     103.796  75.185  59.949  1.00  0.00           C
ATOM   6146 0C21 POPEQ 275     104.006  74.175  59.090  1.00  0.00           C
ATOM   6148 1C21 POPEQ 275     103.386  72.805  59.189  1.00  0.00           C
ATOM   6151 2C21 POPEQ 275     102.127  72.685  58.299  1.00  0.00           C
ATOM   6154 3C21 POPEQ 275     101.526  71.275  58.309  1.00  0.00           C
ATOM   6157 4C21 POPEQ 275     100.087  71.235  57.770  1.00  0.00           C
ATOM   6160 5C21 POPEQ 275      99.976  71.386  56.250  1.00  0.00           C
ATOM   6163 6C21 POPEQ 275      98.517  71.505  55.809  1.00  0.00           C
ATOM   6166 7C21 POPEQ 275      98.336  71.465  54.289  1.00  0.00           C
ATOM   6169 8C21 POPEQ 275      96.876  71.655  53.869  1.00  0.00           C
ATOM   6173  C33 POPEQ 275     108.495  77.945  70.460  1.00  0.00           C
ATOM   6176  C34 POPEQ 275     108.507  76.655  69.630  1.00  0.00           C
ATOM   6179  C35 POPEQ 275     109.736  76.505  68.729  1.00  0.00           C
ATOM   6182  C36 POPEQ 275     111.066  76.405  69.490  1.00  0.00           C
ATOM   6185  C37 POPEQ 275     112.267  76.176  68.560  1.00  0.00           C
ATOM   6188  C38 POPEQ 275     113.605  76.185  69.319  1.00  0.00           C
ATOM   6191  C39 POPEQ 275     114.576  75.085  68.880  1.00  0.00           C
ATOM   6194 0C31 POPEQ 275     115.425  75.425  67.660  1.00  0.00           C
ATOM   6197 1C31 POPEQ 275     116.346  74.245  67.289  1.00  0.00           C
ATOM   6200 2C31 POPEQ 275     117.465  74.605  66.309  1.00  0.00           C
ATOM   6203 3C31 POPEQ 275     116.965  75.066  64.929  1.00  0.00           C
ATOM   6206 4C31 POPEQ 275     118.135  75.495  64.029  1.00  0.00           C
ATOM   6209 5C31 POPEQ 275     117.696  75.935  62.630  1.00  0.00           C
ATOM   6212 6C31 POPEQ 275     118.846  76.495  61.809  1.00  0.00           C
ATOM   6216  NH3 POPER 276      -1.144  95.916  77.319  1.00  0.00           N
ATOM   6220  C12 POPER 276      -1.714  94.706  78.029  1.00  0.00           C
ATOM   6223  C11 POPER 276      -2.295  93.666  77.070  1.00  0.00           C
ATOM   6226  P   POPER 276      -2.235  91.255  78.209  1.00  0.00           P
ATOM   6227  O13 POPER 276      -1.395  91.525  79.389  1.00  0.00           O
ATOM   6228  O14 POPER 276      -3.295  90.215  78.299  1.00  0.00           O
ATOM   6229  O11 POPER 276      -1.255  90.975  76.979  1.00  0.00           O
ATOM   6230  O12 POPER 276      -2.935  92.616  77.789  1.00  0.00           O
ATOM   6231  C1  POPER 276      -1.734  90.285  75.820  1.00  0.00           C
ATOM   6234  C2  POPER 276      -0.545  89.825  74.929  1.00  0.00           C
ATOM   6236  O21 POPER 276      -0.894  88.695  74.099  1.00  0.00           O
ATOM   6237  C21 POPER 276      -1.764  88.985  73.139  1.00  0.00           C
ATOM   6238  O22 POPER 276      -2.975  88.855  73.249  1.00  0.00           O
ATOM   6239  C22 POPER 276      -0.974  89.475  71.899  1.00  0.00           C
ATOM   6242  C3  POPER 276       0.696  89.466  75.809  1.00  0.00           C
ATOM   6245  O31 POPER 276       1.765  88.815  75.090  1.00  0.00           O
ATOM   6246  C31 POPER 276       2.326  89.515  74.119  1.00  0.00           C
ATOM   6247  O32 POPER 276       2.156  90.705  73.910  1.00  0.00           O
ATOM   6248  C32 POPER 276       3.336  88.645  73.349  1.00  0.00           C
ATOM   6251  C23 POPER 276      -1.624  90.635  71.129  1.00  0.00           C
ATOM   6254  C24 POPER 276      -0.894  91.096  69.859  1.00  0.00           C
ATOM   6257  C25 POPER 276      -1.583  92.335  69.259  1.00  0.00           C
ATOM   6260  C26 POPER 276      -0.773  93.106  68.209  1.00  0.00           C
ATOM   6263  C27 POPER 276      -1.574  94.255  67.559  1.00  0.00           C
ATOM   6266  C28 POPER 276      -0.735  95.515  67.229  1.00  0.00           C
ATOM   6269  C29 POPER 276       0.416  95.285  66.279  1.00  0.00           C
ATOM   6271 0C21 POPER 276       0.617  95.856  65.069  1.00  0.00           C
ATOM   6273 1C21 POPER 276      -0.314  96.815  64.369  1.00  0.00           C
ATOM   6276 2C21 POPER 276      -0.203  96.755  62.829  1.00  0.00           C
ATOM   6279 3C21 POPER 276       1.035  97.455  62.249  1.00  0.00           C
ATOM   6282 4C21 POPER 276       0.936  97.666  60.729  1.00  0.00           C
ATOM   6285 5C21 POPER 276       1.166  96.395  59.879  1.00  0.00           C
ATOM   6288 6C21 POPER 276       2.646  96.075  59.639  1.00  0.00           C
ATOM   6291 7C21 POPER 276       2.845  95.056  58.499  1.00  0.00           C
ATOM   6294 8C21 POPER 276       4.296  94.916  58.029  1.00  0.00           C
ATOM   6298  C33 POPER 276       3.246  88.795  71.811  1.00  0.00           C
ATOM   6301  C34 POPER 276       2.197  87.865  71.189  1.00  0.00           C
ATOM   6304  C35 POPER 276       2.016  88.055  69.679  1.00  0.00           C
ATOM   6307  C36 POPER 276       3.175  87.505  68.829  1.00  0.00           C
ATOM   6310  C37 POPER 276       2.895  87.626  67.329  1.00  0.00           C
ATOM   6313  C38 POPER 276       4.016  87.106  66.419  1.00  0.00           C
ATOM   6316  C39 POPER 276       3.605  87.175  64.939  1.00  0.00           C
ATOM   6319 0C31 POPER 276       4.736  86.815  63.959  1.00  0.00           C
ATOM   6322 1C31 POPER 276       4.277  86.915  62.489  1.00  0.00           C
ATOM   6325 2C31 POPER 276       4.516  85.645  61.660  1.00  0.00           C
ATOM   6328 3C31 POPER 276       5.996  85.425  61.309  1.00  0.00           C
ATOM   6331 4C31 POPER 276       6.257  84.085  60.599  1.00  0.00           C
ATOM   6334 5C31 POPER 276       7.676  83.995  60.039  1.00  0.00           C
ATOM   6337 6C31 POPER 276       8.056  82.616  59.499  1.00  0.00           C
ATOM   6341  NH3 POPES 277      79.657  67.685  33.689  1.00  0.00           N
ATOM   6345  C12 POPES 277      80.186  69.096  33.769  1.00  0.00           C
ATOM   6348  C11 POPES 277      79.135  70.145  33.359  1.00  0.00           C
ATOM   6351  P   POPES 277      76.947  69.455  34.669  1.00  0.00           P
ATOM   6352  O13 POPES 277      76.146  69.345  33.429  1.00  0.00           O
ATOM   6353  O14 POPES 277      77.477  68.205  35.249  1.00  0.00           O
ATOM   6354  O11 POPES 277      76.157  70.305  35.759  1.00  0.00           O
ATOM   6355  O12 POPES 277      78.186  70.385  34.389  1.00  0.00           O
ATOM   6356  C1  POPES 277      76.697  70.455  37.079  1.00  0.00           C
ATOM   6359  C2  POPES 277      75.697  69.975  38.169  1.00  0.00           C
ATOM   6361  O21 POPES 277      76.355  69.535  39.369  1.00  0.00           O
ATOM   6362  C21 POPES 277      77.326  70.206  39.939  1.00  0.00           C
ATOM   6363  O22 POPES 277      77.846  71.246  39.559  1.00  0.00           O
ATOM   6364  C22 POPES 277      77.756  69.415  41.169  1.00  0.00           C
ATOM   6367  C3  POPES 277      74.826  68.805  37.630  1.00  0.00           C
ATOM   6370  O31 POPES 277      73.885  68.265  38.599  1.00  0.00           O
ATOM   6371  C31 POPES 277      74.247  67.125  39.169  1.00  0.00           C
ATOM   6372  O32 POPES 277      75.326  66.575  38.999  1.00  0.00           O
ATOM   6373  C32 POPES 277      73.066  66.555  39.979  1.00  0.00           C
ATOM   6376  C23 POPES 277      78.766  70.165  42.069  1.00  0.00           C
ATOM   6379  C24 POPES 277      79.385  69.215  43.099  1.00  0.00           C
ATOM   6382  C25 POPES 277      80.276  69.915  44.139  1.00  0.00           C
ATOM   6385  C26 POPES 277      79.477  70.795  45.109  1.00  0.00           C
ATOM   6388  C27 POPES 277      80.305  71.325  46.279  1.00  0.00           C
ATOM   6391  C28 POPES 277      79.426  72.075  47.309  1.00  0.00           C
ATOM   6394  C29 POPES 277      80.215  72.505  48.519  1.00  0.00           C
ATOM   6396 0C21 POPES 277      80.056  72.065  49.779  1.00  0.00           C
ATOM   6398 1C21 POPES 277      79.035  71.075  50.279  1.00  0.00           C
ATOM   6401 2C21 POPES 277      78.407  71.456  51.629  1.00  0.00           C
ATOM   6404 3C21 POPES 277      79.396  71.515  52.799  1.00  0.00           C
ATOM   6407 4C21 POPES 277      78.706  71.635  54.160  1.00  0.00           C
ATOM   6410 5C21 POPES 277      79.686  71.915  55.309  1.00  0.00           C
ATOM   6413 6C21 POPES 277      80.227  73.346  55.299  1.00  0.00           C
ATOM   6416 7C21 POPES 277      81.275  73.585  56.389  1.00  0.00           C
ATOM   6419 8C21 POPES 277      81.616  75.055  56.569  1.00  0.00           C
ATOM   6423  C33 POPES 277      73.457  66.015  41.380  1.00  0.00           C
ATOM   6426  C34 POPES 277      73.837  67.125  42.369  1.00  0.00           C
ATOM   6429  C35 POPES 277      74.576  66.605  43.609  1.00  0.00           C
ATOM   6432  C36 POPES 277      73.686  65.795  44.559  1.00  0.00           C
ATOM   6435  C37 POPES 277      74.477  65.035  45.639  1.00  0.00           C
ATOM   6438  C38 POPES 277      73.546  64.155  46.479  1.00  0.00           C
ATOM   6441  C39 POPES 277      74.267  63.185  47.430  1.00  0.00           C
ATOM   6444 0C31 POPES 277      74.736  63.805  48.759  1.00  0.00           C
ATOM   6447 1C31 POPES 277      74.995  62.725  49.829  1.00  0.00           C
ATOM   6450 2C31 POPES 277      75.296  63.285  51.229  1.00  0.00           C
ATOM   6453 3C31 POPES 277      75.377  62.175  52.289  1.00  0.00           C
ATOM   6456 4C31 POPES 277      75.525  62.695  53.729  1.00  0.00           C
ATOM   6459 5C31 POPES 277      76.965  63.045  54.129  1.00  0.00           C
ATOM   6462 6C31 POPES 277      77.076  63.595  55.559  1.00  0.00           C
ATOM   6466  NH3 POPET 278      40.076  14.675  70.899  1.00  0.00           N
ATOM   6470  C12 POPET 278      39.267  13.655  70.160  1.00  0.00           C
ATOM   6473  C11 POPET 278      40.196  12.795  69.289  1.00  0.00           C
ATOM   6476  P   POPET 278      38.565  10.785  68.859  1.00  0.00           P
ATOM   6477  O13 POPET 278      38.597  10.725  70.329  1.00  0.00           O
ATOM   6478  O14 POPET 278      38.896   9.565  68.100  1.00  0.00           O
ATOM   6479  O11 POPET 278      37.137  11.325  68.380  1.00  0.00           O
ATOM   6480  O12 POPET 278      39.465  12.005  68.359  1.00  0.00           O
ATOM   6481  C1  POPET 278      36.676  11.035  67.039  1.00  0.00           C
ATOM   6484  C2  POPET 278      37.216  12.065  65.999  1.00  0.00           C
ATOM   6486  O21 POPET 278      36.176  12.615  65.160  1.00  0.00           O
ATOM   6487  C21 POPET 278      35.695  11.835  64.210  1.00  0.00           C
ATOM   6488  O22 POPET 278      35.826  10.635  64.099  1.00  0.00           O
ATOM   6489  C22 POPET 278      34.896  12.705  63.229  1.00  0.00           C
ATOM   6492  C3  POPET 278      38.457  11.605  65.169  1.00  0.00           C
ATOM   6495  O31 POPET 278      38.826  12.715  64.329  1.00  0.00           O
ATOM   6496  C31 POPET 278      39.657  12.445  63.329  1.00  0.00           C
ATOM   6497  O32 POPET 278      40.056  11.345  63.009  1.00  0.00           O
ATOM   6498  C32 POPET 278      39.865  13.745  62.549  1.00  0.00           C
ATOM   6501  C23 POPET 278      34.076  11.895  62.199  1.00  0.00           C
ATOM   6504  C24 POPET 278      32.715  11.405  62.719  1.00  0.00           C
ATOM   6507  C25 POPET 278      31.776  10.875  61.619  1.00  0.00           C
ATOM   6510  C26 POPET 278      32.286   9.615  60.919  1.00  0.00           C
ATOM   6513  C27 POPET 278      31.425   9.215  59.719  1.00  0.00           C
ATOM   6516  C28 POPET 278      32.015   8.005  58.969  1.00  0.00           C
ATOM   6519  C29 POPET 278      31.285   7.665  57.689  1.00  0.00           C
ATOM   6521 0C21 POPET 278      30.845   6.455  57.309  1.00  0.00           C
ATOM   6523 1C21 POPET 278      30.945   5.145  58.049  1.00  0.00           C
ATOM   6526 2C21 POPET 278      29.556   4.515  58.229  1.00  0.00           C
ATOM   6529 3C21 POPET 278      29.615   3.125  58.859  1.00  0.00           C
ATOM   6532 4C21 POPET 278      28.226   2.595  59.249  1.00  0.00           C
ATOM   6535 5C21 POPET 278      28.247   1.125  59.679  1.00  0.00           C
ATOM   6538 6C21 POPET 278      29.285   0.835  60.759  1.00  0.00           C
ATOM   6541 7C21 POPET 278      29.116  -0.555  61.369  1.00  0.00           C
ATOM   6544 8C21 POPET 278      30.115  -0.815  62.489  1.00  0.00           C
ATOM   6548  C33 POPET 278      38.866  13.945  61.389  1.00  0.00           C
ATOM   6551  C34 POPET 278      38.965  15.335  60.759  1.00  0.00           C
ATOM   6554  C35 POPET 278      38.006  15.475  59.569  1.00  0.00           C
ATOM   6557  C36 POPET 278      38.006  16.855  58.899  1.00  0.00           C
ATOM   6560  C37 POPET 278      37.105  16.855  57.659  1.00  0.00           C
ATOM   6563  C38 POPET 278      36.106  18.015  57.599  1.00  0.00           C
ATOM   6566  C39 POPET 278      36.756  19.395  57.459  1.00  0.00           C
ATOM   6569 0C31 POPET 278      35.966  20.285  56.499  1.00  0.00           C
ATOM   6572 1C31 POPET 278      36.556  21.695  56.349  1.00  0.00           C
ATOM   6575 2C31 POPET 278      35.806  22.565  55.319  1.00  0.00           C
ATOM   6578 3C31 POPET 278      35.566  21.835  53.989  1.00  0.00           C
ATOM   6581 4C31 POPET 278      35.186  22.765  52.829  1.00  0.00           C
ATOM   6584 5C31 POPET 278      34.945  21.955  51.539  1.00  0.00           C
ATOM   6587 6C31 POPET 278      34.836  22.805  50.279  1.00  0.00           C
ATOM   6591  NH3 POPEU 279      20.736 116.246  33.439  1.00  0.00           N
ATOM   6595  C12 POPEU 279      21.556 117.396  33.929  1.00  0.00           C
ATOM   6598  C11 POPEU 279      22.076 118.276  32.789  1.00  0.00           C
ATOM   6601  P   POPEU 279      24.226 117.046  31.779  1.00  0.00           P
ATOM   6602  O13 POPEU 279      24.427 115.876  30.889  1.00  0.00           O
ATOM   6603  O14 POPEU 279      25.115 118.207  31.649  1.00  0.00           O
ATOM   6604  O11 POPEU 279      24.346 116.487  33.249  1.00  0.00           O
ATOM   6605  O12 POPEU 279      22.715 117.516  31.769  1.00  0.00           O
ATOM   6606  C1  POPEU 279      25.125 117.156  34.229  1.00  0.00           C
ATOM   6609  C2  POPEU 279      25.526 116.176  35.349  1.00  0.00           C
ATOM   6611  O21 POPEU 279      25.795 116.936  36.549  1.00  0.00           O
ATOM   6612  C21 POPEU 279      24.716 117.416  37.149  1.00  0.00           C
ATOM   6613  O22 POPEU 279      23.566 117.106  36.889  1.00  0.00           O
ATOM   6614  C22 POPEU 279      25.125 118.416  38.209  1.00  0.00           C
ATOM   6617  C3  POPEU 279      26.767 115.336  34.939  1.00  0.00           C
ATOM   6620  O31 POPEU 279      27.576 114.957  36.079  1.00  0.00           O
ATOM   6621  C31 POPEU 279      27.006 113.966  36.749  1.00  0.00           C
ATOM   6622  O32 POPEU 279      26.107 113.256  36.349  1.00  0.00           O
ATOM   6623  C32 POPEU 279      27.576 113.886  38.149  1.00  0.00           C
ATOM   6626  C23 POPEU 279      26.247 117.876  39.119  1.00  0.00           C
ATOM   6629  C24 POPEU 279      26.285 118.646  40.439  1.00  0.00           C
ATOM   6632  C25 POPEU 279      27.476 118.216  41.309  1.00  0.00           C
ATOM   6635  C26 POPEU 279      27.396 118.766  42.739  1.00  0.00           C
ATOM   6638  C27 POPEU 279      26.247 118.136  43.549  1.00  0.00           C
ATOM   6641  C28 POPEU 279      26.355 118.426  45.049  1.00  0.00           C
ATOM   6644  C29 POPEU 279      25.526 117.466  45.859  1.00  0.00           C
ATOM   6646 0C21 POPEU 279      24.976 117.706  47.059  1.00  0.00           C
ATOM   6648 1C21 POPEU 279      25.095 118.987  47.849  1.00  0.00           C
ATOM   6651 2C21 POPEU 279      26.386 118.987  48.680  1.00  0.00           C
ATOM   6654 3C21 POPEU 279      26.455 120.147  49.679  1.00  0.00           C
ATOM   6657 4C21 POPEU 279      27.776 120.076  50.459  1.00  0.00           C
ATOM   6660 5C21 POPEU 279      27.855 120.966  51.709  1.00  0.00           C
ATOM   6663 6C21 POPEU 279      26.795 120.606  52.759  1.00  0.00           C
ATOM   6666 7C21 POPEU 279      27.236 120.756  54.219  1.00  0.00           C
ATOM   6669 8C21 POPEU 279      26.236 120.116  55.179  1.00  0.00           C
ATOM   6673  C33 POPEU 279      26.455 113.586  39.179  1.00  0.00           C
ATOM   6676  C34 POPEU 279      26.965 113.526  40.619  1.00  0.00           C
ATOM   6679  C35 POPEU 279      27.726 112.225  40.939  1.00  0.00           C
ATOM   6682  C36 POPEU 279      28.607 112.365  42.179  1.00  0.00           C
ATOM   6685  C37 POPEU 279      29.356 111.085  42.579  1.00  0.00           C
ATOM   6688  C38 POPEU 279      30.255 111.315  43.789  1.00  0.00           C
ATOM   6691  C39 POPEU 279      30.865 110.015  44.340  1.00  0.00           C
ATOM   6694 0C31 POPEU 279      31.605 110.255  45.660  1.00  0.00           C
ATOM   6697 1C31 POPEU 279      31.896 108.955  46.419  1.00  0.00           C
ATOM   6700 2C31 POPEU 279      32.436 109.215  47.829  1.00  0.00           C
ATOM   6703 3C31 POPEU 279      32.436 107.985  48.739  1.00  0.00           C
ATOM   6706 4C31 POPEU 279      33.355 106.845  48.279  1.00  0.00           C
ATOM   6709 5C31 POPEU 279      33.366 105.675  49.269  1.00  0.00           C
ATOM   6712 6C31 POPEU 279      34.276 104.515  48.849  1.00  0.00           C
ATOM   6716  NH3 POPEV 280     130.628  19.925  75.079  1.00  0.00           N
ATOM   6720  C12 POPEV 280     130.777  20.785  76.310  1.00  0.00           C
ATOM   6723  C11 POPEV 280     129.518  21.615  76.669  1.00  0.00           C
ATOM   6726  P   POPEV 280     128.788  24.085  76.430  1.00  0.00           P
ATOM   6727  O13 POPEV 280     127.537  23.825  77.169  1.00  0.00           O
ATOM   6728  O14 POPEV 280     129.897  24.655  77.219  1.00  0.00           O
ATOM   6729  O11 POPEV 280     128.497  25.045  75.189  1.00  0.00           O
ATOM   6730  O12 POPEV 280     129.327  22.735  75.779  1.00  0.00           O
ATOM   6731  C1  POPEV 280     127.447  24.815  74.240  1.00  0.00           C
ATOM   6734  C2  POPEV 280     128.016  24.565  72.809  1.00  0.00           C
ATOM   6736  O21 POPEV 280     126.977  24.365  71.839  1.00  0.00           O
ATOM   6737  C21 POPEV 280     126.197  23.295  71.899  1.00  0.00           C
ATOM   6738  O22 POPEV 280     126.326  22.335  72.649  1.00  0.00           O
ATOM   6739  C22 POPEV 280     125.056  23.475  70.899  1.00  0.00           C
ATOM   6742  C3  POPEV 280     129.087  23.435  72.829  1.00  0.00           C
ATOM   6745  O31 POPEV 280     129.546  23.045  71.509  1.00  0.00           O
ATOM   6746  C31 POPEV 280     130.286  21.945  71.570  1.00  0.00           C
ATOM   6747  O32 POPEV 280     130.547  21.315  72.579  1.00  0.00           O
ATOM   6748  C32 POPEV 280     130.747  21.565  70.149  1.00  0.00           C
ATOM   6751  C23 POPEV 280     125.136  22.485  69.709  1.00  0.00           C
ATOM   6754  C24 POPEV 280     126.215  22.885  68.689  1.00  0.00           C
ATOM   6757  C25 POPEV 280     125.715  22.855  67.240  1.00  0.00           C
ATOM   6760  C26 POPEV 280     124.785  24.045  66.899  1.00  0.00           C
ATOM   6763  C27 POPEV 280     124.276  23.975  65.449  1.00  0.00           C
ATOM   6766  C28 POPEV 280     123.456  25.215  65.049  1.00  0.00           C
ATOM   6769  C29 POPEV 280     123.116  25.195  63.569  1.00  0.00           C
ATOM   6771 0C21 POPEV 280     121.896  25.275  63.019  1.00  0.00           C
ATOM   6773 1C21 POPEV 280     120.606  25.405  63.769  1.00  0.00           C
ATOM   6776 2C21 POPEV 280     119.355  25.055  62.939  1.00  0.00           C
ATOM   6779 3C21 POPEV 280     118.087  25.255  63.779  1.00  0.00           C
ATOM   6782 4C21 POPEV 280     116.776  24.875  63.099  1.00  0.00           C
ATOM   6785 5C21 POPEV 280     115.616  25.025  64.090  1.00  0.00           C
ATOM   6788 6C21 POPEV 280     114.236  24.765  63.479  1.00  0.00           C
ATOM   6791 7C21 POPEV 280     113.146  24.895  64.549  1.00  0.00           C
ATOM   6794 8C21 POPEV 280     111.727  24.705  64.009  1.00  0.00           C
ATOM   6798  C33 POPEV 280     129.897  20.435  69.549  1.00  0.00           C
ATOM   6801  C34 POPEV 280     130.547  19.685  68.369  1.00  0.00           C
ATOM   6804  C35 POPEV 280     130.876  20.545  67.139  1.00  0.00           C
ATOM   6807  C36 POPEV 280     132.326  21.055  67.099  1.00  0.00           C
ATOM   6810  C37 POPEV 280     132.617  22.075  65.999  1.00  0.00           C
ATOM   6813  C38 POPEV 280     133.426  21.525  64.810  1.00  0.00           C
ATOM   6816  C39 POPEV 280     132.727  20.415  64.009  1.00  0.00           C
ATOM   6819 0C31 POPEV 280     131.346  20.805  63.459  1.00  0.00           C
ATOM   6822 1C31 POPEV 280     130.667  19.685  62.639  1.00  0.00           C
ATOM   6825 2C31 POPEV 280     131.266  19.465  61.239  1.00  0.00           C
ATOM   6828 3C31 POPEV 280     132.298  18.325  61.139  1.00  0.00           C
ATOM   6831 4C31 POPEV 280     132.846  18.205  59.709  1.00  0.00           C
ATOM   6834 5C31 POPEV 280     133.896  17.105  59.509  1.00  0.00           C
ATOM   6837 6C31 POPEV 280     133.376  15.685  59.709  1.00  0.00           C
ATOM   6841  NH3 POPEW 281      45.107  43.345  73.259  1.00  0.00           N
ATOM   6845  C12 POPEW 281      46.086  43.015  74.339  1.00  0.00           C
ATOM   6848  C11 POPEW 281      45.756  43.775  75.649  1.00  0.00           C
ATOM   6851  P   POPEW 281      45.037  46.275  76.100  1.00  0.00           P
ATOM   6852  O13 POPEW 281      45.727  47.595  76.039  1.00  0.00           O
ATOM   6853  O14 POPEW 281      44.465  45.835  77.389  1.00  0.00           O
ATOM   6854  O11 POPEW 281      43.906  46.265  75.009  1.00  0.00           O
ATOM   6855  O12 POPEW 281      46.006  45.175  75.499  1.00  0.00           O
ATOM   6856  C1  POPEW 281      43.256  47.455  74.529  1.00  0.00           C
ATOM   6859  C2  POPEW 281      43.866  47.985  73.201  1.00  0.00           C
ATOM   6861  O21 POPEW 281      42.785  48.635  72.499  1.00  0.00           O
ATOM   6862  C21 POPEW 281      43.067  49.515  71.559  1.00  0.00           C
ATOM   6863  O22 POPEW 281      44.176  49.835  71.160  1.00  0.00           O
ATOM   6864  C22 POPEW 281      41.776  50.235  71.160  1.00  0.00           C
ATOM   6867  C3  POPEW 281      44.447  46.815  72.369  1.00  0.00           C
ATOM   6870  O31 POPEW 281      45.317  47.245  71.299  1.00  0.00           O
ATOM   6871  C31 POPEW 281      45.845  46.175  70.701  1.00  0.00           C
ATOM   6872  O32 POPEW 281      45.556  45.025  70.999  1.00  0.00           O
ATOM   6873  C32 POPEW 281      46.855  46.645  69.659  1.00  0.00           C
ATOM   6876  C23 POPEW 281      41.236  49.825  69.779  1.00  0.00           C
ATOM   6879  C24 POPEW 281      41.697  50.715  68.619  1.00  0.00           C
ATOM   6882  C25 POPEW 281      40.795  50.575  67.389  1.00  0.00           C
ATOM   6885  C26 POPEW 281      40.907  51.715  66.359  1.00  0.00           C
ATOM   6888  C27 POPEW 281      39.826  51.625  65.279  1.00  0.00           C
ATOM   6891  C28 POPEW 281      39.917  52.675  64.149  1.00  0.00           C
ATOM   6894  C29 POPEW 281      39.865  54.095  64.649  1.00  0.00           C
ATOM   6896 0C21 POPEW 281      39.105  55.115  64.219  1.00  0.00           C
ATOM   6898 1C21 POPEW 281      38.105  55.135  63.079  1.00  0.00           C
ATOM   6901 2C21 POPEW 281      37.916  56.565  62.539  1.00  0.00           C
ATOM   6904 3C21 POPEW 281      36.626  56.805  61.759  1.00  0.00           C
ATOM   6907 4C21 POPEW 281      36.516  58.255  61.259  1.00  0.00           C
ATOM   6910 5C21 POPEW 281      37.025  58.445  59.819  1.00  0.00           C
ATOM   6913 6C21 POPEW 281      36.006  57.975  58.769  1.00  0.00           C
ATOM   6916 7C21 POPEW 281      36.506  58.125  57.329  1.00  0.00           C
ATOM   6919 8C21 POPEW 281      35.447  57.675  56.309  1.00  0.00           C
ATOM   6923  C33 POPEW 281      46.216  47.065  68.319  1.00  0.00           C
ATOM   6926  C34 POPEW 281      47.266  47.685  67.389  1.00  0.00           C
ATOM   6929  C35 POPEW 281      46.747  47.985  65.979  1.00  0.00           C
ATOM   6932  C36 POPEW 281      45.646  49.045  65.920  1.00  0.00           C
ATOM   6935  C37 POPEW 281      45.465  49.545  64.490  1.00  0.00           C
ATOM   6938  C38 POPEW 281      44.366  50.595  64.299  1.00  0.00           C
ATOM   6941  C39 POPEW 281      44.076  50.785  62.809  1.00  0.00           C
ATOM   6944 0C31 POPEW 281      43.755  52.235  62.409  1.00  0.00           C
ATOM   6947 1C31 POPEW 281      43.846  52.465  60.899  1.00  0.00           C
ATOM   6950 2C31 POPEW 281      43.035  51.455  60.069  1.00  0.00           C
ATOM   6953 3C31 POPEW 281      42.245  52.085  58.919  1.00  0.00           C
ATOM   6956 4C31 POPEW 281      41.045  52.905  59.419  1.00  0.00           C
ATOM   6959 5C31 POPEW 281      40.046  53.265  58.319  1.00  0.00           C
ATOM   6962 6C31 POPEW 281      38.726  53.835  58.859  1.00  0.00           C
ATOM   6966  NH3 POPEX 282      48.415  22.545  71.229  1.00  0.00           N
ATOM   6970  C12 POPEX 282      47.146  23.365  71.349  1.00  0.00           C
ATOM   6973  C11 POPEX 282      47.227  24.435  72.450  1.00  0.00           C
ATOM   6976  P   POPEX 282      45.715  26.335  73.460  1.00  0.00           P
ATOM   6977  O13 POPEX 282      44.285  26.705  73.489  1.00  0.00           O
ATOM   6978  O14 POPEX 282      46.427  26.295  74.749  1.00  0.00           O
ATOM   6979  O11 POPEX 282      46.446  27.365  72.479  1.00  0.00           O
ATOM   6980  O12 POPEX 282      45.907  24.945  72.709  1.00  0.00           O
ATOM   6981  C1  POPEX 282      47.556  28.105  73.009  1.00  0.00           C
ATOM   6984  C2  POPEX 282      48.095  29.095  71.951  1.00  0.00           C
ATOM   6986  O21 POPEX 282      48.555  28.375  70.789  1.00  0.00           O
ATOM   6987  C21 POPEX 282      49.636  27.635  70.910  1.00  0.00           C
ATOM   6988  O22 POPEX 282      50.336  27.495  71.899  1.00  0.00           O
ATOM   6989  C22 POPEX 282      49.805  26.865  69.599  1.00  0.00           C
ATOM   6992  C3  POPEX 282      49.137  30.165  72.410  1.00  0.00           C
ATOM   6995  O31 POPEX 282      49.535  30.895  71.229  1.00  0.00           O
ATOM   6996  C31 POPEX 282      49.615  32.205  71.270  1.00  0.00           C
ATOM   6997  O32 POPEX 282      49.745  32.895  72.271  1.00  0.00           O
ATOM   6998  C32 POPEX 282      49.587  32.695  69.819  1.00  0.00           C
ATOM   7001  C23 POPEX 282      51.276  26.635  69.199  1.00  0.00           C
ATOM   7004  C24 POPEX 282      51.417  25.815  67.910  1.00  0.00           C
ATOM   7007  C25 POPEX 282      50.605  26.395  66.739  1.00  0.00           C
ATOM   7010  C26 POPEX 282      51.027  25.825  65.389  1.00  0.00           C
ATOM   7013  C27 POPEX 282      50.096  26.285  64.239  1.00  0.00           C
ATOM   7016  C28 POPEX 282      50.715  25.995  62.859  1.00  0.00           C
ATOM   7019  C29 POPEX 282      49.745  26.185  61.729  1.00  0.00           C
ATOM   7021 0C21 POPEX 282      49.745  25.465  60.599  1.00  0.00           C
ATOM   7023 1C21 POPEX 282      50.756  24.395  60.259  1.00  0.00           C
ATOM   7026 2C21 POPEX 282      51.106  24.355  58.759  1.00  0.00           C
ATOM   7029 3C21 POPEX 282      52.235  23.355  58.469  1.00  0.00           C
ATOM   7032 4C21 POPEX 282      52.417  23.015  56.989  1.00  0.00           C
ATOM   7035 5C21 POPEX 282      52.796  24.215  56.099  1.00  0.00           C
ATOM   7038 6C21 POPEX 282      53.137  23.765  54.669  1.00  0.00           C
ATOM   7041 7C21 POPEX 282      53.337  24.935  53.689  1.00  0.00           C
ATOM   7044 8C21 POPEX 282      53.755  24.475  52.289  1.00  0.00           C
ATOM   7048  C33 POPEX 282      48.227  32.395  69.129  1.00  0.00           C
ATOM   7051  C34 POPEX 282      48.197  32.785  67.639  1.00  0.00           C
ATOM   7054  C35 POPEX 282      48.246  31.585  66.679  1.00  0.00           C
ATOM   7057  C36 POPEX 282      48.246  32.015  65.200  1.00  0.00           C
ATOM   7060  C37 POPEX 282      48.495  30.815  64.259  1.00  0.00           C
ATOM   7063  C38 POPEX 282      48.576  31.185  62.770  1.00  0.00           C
ATOM   7066  C39 POPEX 282      47.207  31.385  62.109  1.00  0.00           C
ATOM   7069 0C31 POPEX 282      47.286  31.475  60.579  1.00  0.00           C
ATOM   7072 1C31 POPEX 282      45.925  31.755  59.909  1.00  0.00           C
ATOM   7075 2C31 POPEX 282      45.876  31.365  58.429  1.00  0.00           C
ATOM   7078 3C31 POPEX 282      44.517  31.615  57.770  1.00  0.00           C
ATOM   7081 4C31 POPEX 282      44.275  33.085  57.389  1.00  0.00           C
ATOM   7084 5C31 POPEX 282      42.887  33.325  56.779  1.00  0.00           C
ATOM   7087 6C31 POPEX 282      42.626  34.785  56.409  1.00  0.00           C
ATOM   7091  NH3 POPEY 283      57.417  18.695  31.379  1.00  0.00           N
ATOM   7095  C12 POPEY 283      57.017  18.545  29.929  1.00  0.00           C
ATOM   7098  C11 POPEY 283      56.357  17.175  29.639  1.00  0.00           C
ATOM   7101  P   POPEY 283      54.076  15.995  30.149  1.00  0.00           P
ATOM   7102  O13 POPEY 283      54.525  14.795  29.419  1.00  0.00           O
ATOM   7103  O14 POPEY 283      53.006  16.815  29.539  1.00  0.00           O
ATOM   7104  O11 POPEY 283      53.586  15.475  31.569  1.00  0.00           O
ATOM   7105  O12 POPEY 283      55.275  16.945  30.539  1.00  0.00           O
ATOM   7106  C1  POPEY 283      54.556  15.345  32.630  1.00  0.00           C
ATOM   7109  C2  POPEY 283      54.345  16.475  33.639  1.00  0.00           C
ATOM   7111  O21 POPEY 283      55.247  16.315  34.739  1.00  0.00           O
ATOM   7112  C21 POPEY 283      55.237  17.345  35.569  1.00  0.00           C
ATOM   7113  O22 POPEY 283      54.875  18.475  35.299  1.00  0.00           O
ATOM   7114  C22 POPEY 283      55.767  16.885  36.919  1.00  0.00           C
ATOM   7117  C3  POPEY 283      52.877  16.495  34.139  1.00  0.00           C
ATOM   7120  O31 POPEY 283      52.677  15.745  35.359  1.00  0.00           O
ATOM   7121  C31 POPEY 283      52.486  14.435  35.279  1.00  0.00           C
ATOM   7122  O32 POPEY 283      52.407  13.785  34.249  1.00  0.00           O
ATOM   7123  C32 POPEY 283      52.486  13.925  36.729  1.00  0.00           C
ATOM   7126  C23 POPEY 283      54.756  17.265  38.019  1.00  0.00           C
ATOM   7129  C24 POPEY 283      55.107  16.755  39.419  1.00  0.00           C
ATOM   7132  C25 POPEY 283      53.927  17.035  40.359  1.00  0.00           C
ATOM   7135  C26 POPEY 283      54.247  17.025  41.859  1.00  0.00           C
ATOM   7138  C27 POPEY 283      53.165  17.805  42.619  1.00  0.00           C
ATOM   7141  C28 POPEY 283      53.477  18.045  44.119  1.00  0.00           C
ATOM   7144  C29 POPEY 283      52.607  17.265  45.069  1.00  0.00           C
ATOM   7146 0C21 POPEY 283      52.976  16.825  46.289  1.00  0.00           C
ATOM   7148 1C21 POPEY 283      54.355  16.975  46.889  1.00  0.00           C
ATOM   7151 2C21 POPEY 283      54.665  15.875  47.919  1.00  0.00           C
ATOM   7154 3C21 POPEY 283      56.167  15.825  48.239  1.00  0.00           C
ATOM   7157 4C21 POPEY 283      56.546  14.655  49.160  1.00  0.00           C
ATOM   7160 5C21 POPEY 283      58.025  14.285  49.029  1.00  0.00           C
ATOM   7163 6C21 POPEY 283      58.425  13.005  49.769  1.00  0.00           C
ATOM   7166 7C21 POPEY 283      59.615  12.305  49.099  1.00  0.00           C
ATOM   7169 8C21 POPEY 283      60.116  11.065  49.839  1.00  0.00           C
ATOM   7173  C33 POPEY 283      52.766  12.425  36.919  1.00  0.00           C
ATOM   7176  C34 POPEY 283      53.056  12.075  38.399  1.00  0.00           C
ATOM   7179  C35 POPEY 283      51.915  12.375  39.389  1.00  0.00           C
ATOM   7182  C36 POPEY 283      50.676  11.495  39.179  1.00  0.00           C
ATOM   7185  C37 POPEY 283      49.477  11.905  40.049  1.00  0.00           C
ATOM   7188  C38 POPEY 283      48.215  11.115  39.699  1.00  0.00           C
ATOM   7191  C39 POPEY 283      46.926  11.895  40.000  1.00  0.00           C
ATOM   7194 0C31 POPEY 283      45.637  11.105  39.789  1.00  0.00           C
ATOM   7197 1C31 POPEY 283      45.535  10.385  38.439  1.00  0.00           C
ATOM   7200 2C31 POPEY 283      44.166   9.735  38.209  1.00  0.00           C
ATOM   7203 3C31 POPEY 283      43.056  10.725  37.829  1.00  0.00           C
ATOM   7206 4C31 POPEY 283      41.637  10.165  37.969  1.00  0.00           C
ATOM   7209 5C31 POPEY 283      40.576  11.105  37.369  1.00  0.00           C
ATOM   7212 6C31 POPEY 283      39.137  10.695  37.659  1.00  0.00           C
ATOM   7216  NH3 POPEZ 284      55.177 118.806  30.849  1.00  0.00           N
ATOM   7220  C12 POPEZ 284      56.497 119.186  31.449  1.00  0.00           C
ATOM   7223  C11 POPEZ 284      56.907 120.626  31.099  1.00  0.00           C
ATOM   7226  P   POPEZ 284      59.326 120.886  30.149  1.00  0.00           P
ATOM   7227  O13 POPEZ 284      59.745 119.516  29.799  1.00  0.00           O
ATOM   7228  O14 POPEZ 284      58.685 121.606  29.019  1.00  0.00           O
ATOM   7229  O11 POPEZ 284      60.546 121.746  30.609  1.00  0.00           O
ATOM   7230  O12 POPEZ 284      58.306 120.826  31.369  1.00  0.00           O
ATOM   7231  C1  POPEZ 284      60.567 123.167  30.459  1.00  0.00           C
ATOM   7234  C2  POPEZ 284      60.156 123.926  31.749  1.00  0.00           C
ATOM   7236  O21 POPEZ 284      60.595 123.196  32.889  1.00  0.00           O
ATOM   7237  C21 POPEZ 284      61.855 123.356  33.199  1.00  0.00           C
ATOM   7238  O22 POPEZ 284      62.575 124.276  32.840  1.00  0.00           O
ATOM   7239  C22 POPEZ 284      62.235 122.136  34.069  1.00  0.00           C
ATOM   7242  C3  POPEZ 284      58.625 124.126  31.910  1.00  0.00           C
ATOM   7245  O31 POPEZ 284      58.407 125.147  32.889  1.00  0.00           O
ATOM   7246  C31 POPEZ 284      58.256 124.746  34.139  1.00  0.00           C
ATOM   7247  O32 POPEZ 284      58.017 123.606  34.499  1.00  0.00           O
ATOM   7248  C32 POPEZ 284      58.386 125.996  35.029  1.00  0.00           C
ATOM   7251  C23 POPEZ 284      63.165 122.396  35.279  1.00  0.00           C
ATOM   7254  C24 POPEZ 284      63.076 121.236  36.289  1.00  0.00           C
ATOM   7257  C25 POPEZ 284      61.915 121.386  37.299  1.00  0.00           C
ATOM   7260  C26 POPEZ 284      62.386 122.066  38.599  1.00  0.00           C
ATOM   7263  C27 POPEZ 284      61.276 122.186  39.649  1.00  0.00           C
ATOM   7266  C28 POPEZ 284      61.756 122.876  40.949  1.00  0.00           C
ATOM   7269  C29 POPEZ 284      62.807 122.086  41.679  1.00  0.00           C
ATOM   7271 0C21 POPEZ 284      62.607 121.266  42.729  1.00  0.00           C
ATOM   7273 1C21 POPEZ 284      61.296 120.956  43.419  1.00  0.00           C
ATOM   7276 2C21 POPEZ 284      61.336 121.487  44.859  1.00  0.00           C
ATOM   7279 3C21 POPEZ 284      60.126 121.066  45.709  1.00  0.00           C
ATOM   7282 4C21 POPEZ 284      60.256 121.576  47.149  1.00  0.00           C
ATOM   7285 5C21 POPEZ 284      59.465 120.746  48.169  1.00  0.00           C
ATOM   7288 6C21 POPEZ 284      59.745 121.196  49.609  1.00  0.00           C
ATOM   7291 7C21 POPEZ 284      59.086 120.287  50.660  1.00  0.00           C
ATOM   7294 8C21 POPEZ 284      59.396 120.707  52.089  1.00  0.00           C
ATOM   7298  C33 POPEZ 284      58.736 125.696  36.499  1.00  0.00           C
ATOM   7301  C34 POPEZ 284      57.526 125.216  37.299  1.00  0.00           C
ATOM   7304  C35 POPEZ 284      57.877 124.756  38.709  1.00  0.00           C
ATOM   7307  C36 POPEZ 284      56.705 123.996  39.349  1.00  0.00           C
ATOM   7310  C37 POPEZ 284      57.087 123.237  40.629  1.00  0.00           C
ATOM   7313  C38 POPEZ 284      56.086 122.106  40.889  1.00  0.00           C
ATOM   7316  C39 POPEZ 284      56.185 121.496  42.299  1.00  0.00           C
ATOM   7319 0C31 POPEZ 284      55.605 122.426  43.379  1.00  0.00           C
ATOM   7322 1C31 POPEZ 284      55.576 121.766  44.759  1.00  0.00           C
ATOM   7325 2C31 POPEZ 284      55.107 122.706  45.869  1.00  0.00           C
ATOM   7328 3C31 POPEZ 284      55.136 122.026  47.239  1.00  0.00           C
ATOM   7331 4C31 POPEZ 284      54.477 122.856  48.349  1.00  0.00           C
ATOM   7334 5C31 POPEZ 284      54.426 122.086  49.669  1.00  0.00           C
ATOM   7337 6C31 POPEZ 284      53.615 122.787  50.769  1.00  0.00           C
ATOM   7341  NH3 POPEa 285      76.925   1.765  74.819  1.00  0.00           N
ATOM   7345  C12 POPEa 285      77.995   2.225  75.771  1.00  0.00           C
ATOM   7348  C11 POPEa 285      79.275   1.435  75.509  1.00  0.00           C
ATOM   7351  P   POPEa 285      81.775   2.045  75.270  1.00  0.00           P
ATOM   7352  O13 POPEa 285      82.925   2.175  76.200  1.00  0.00           O
ATOM   7353  O14 POPEa 285      81.707   0.875  74.359  1.00  0.00           O
ATOM   7354  O11 POPEa 285      81.716   3.365  74.399  1.00  0.00           O
ATOM   7355  O12 POPEa 285      80.396   2.105  76.089  1.00  0.00           O
ATOM   7356  C1  POPEa 285      80.626   3.745  73.579  1.00  0.00           C
ATOM   7359  C2  POPEa 285      80.926   5.105  72.899  1.00  0.00           C
ATOM   7361  O21 POPEa 285      79.936   5.435  71.909  1.00  0.00           O
ATOM   7362  C21 POPEa 285      78.837   6.035  72.339  1.00  0.00           C
ATOM   7363  O22 POPEa 285      78.576   6.275  73.509  1.00  0.00           O
ATOM   7364  C22 POPEa 285      77.956   6.315  71.109  1.00  0.00           C
ATOM   7367  C3  POPEa 285      82.316   5.105  72.199  1.00  0.00           C
ATOM   7370  O31 POPEa 285      82.407   6.215  71.270  1.00  0.00           O
ATOM   7371  C31 POPEa 285      82.215   5.895  69.979  1.00  0.00           C
ATOM   7372  O32 POPEa 285      82.267   4.775  69.509  1.00  0.00           O
ATOM   7373  C32 POPEa 285      81.947   7.175  69.199  1.00  0.00           C
ATOM   7376  C23 POPEa 285      77.347   7.725  70.969  1.00  0.00           C
ATOM   7379  C24 POPEa 285      78.326   8.735  70.399  1.00  0.00           C
ATOM   7382  C25 POPEa 285      77.775  10.165  70.389  1.00  0.00           C
ATOM   7385  C26 POPEa 285      76.477  10.345  69.579  1.00  0.00           C
ATOM   7388  C27 POPEa 285      76.157  11.825  69.350  1.00  0.00           C
ATOM   7391  C28 POPEa 285      74.826  12.035  68.599  1.00  0.00           C
ATOM   7394  C29 POPEa 285      74.745  13.385  67.929  1.00  0.00           C
ATOM   7396 0C21 POPEa 285      74.275  13.625  66.689  1.00  0.00           C
ATOM   7398 1C21 POPEa 285      73.675  12.595  65.759  1.00  0.00           C
ATOM   7401 2C21 POPEa 285      74.657  12.085  64.689  1.00  0.00           C
ATOM   7404 3C21 POPEa 285      74.667  12.925  63.399  1.00  0.00           C
ATOM   7407 4C21 POPEa 285      75.637  12.345  62.359  1.00  0.00           C
ATOM   7410 5C21 POPEa 285      75.296  12.785  60.919  1.00  0.00           C
ATOM   7413 6C21 POPEa 285      74.135  11.965  60.319  1.00  0.00           C
ATOM   7416 7C21 POPEa 285      73.826  12.365  58.869  1.00  0.00           C
ATOM   7419 8C21 POPEa 285      72.697  11.535  58.259  1.00  0.00           C
ATOM   7423  C33 POPEa 285      81.105   6.935  67.919  1.00  0.00           C
ATOM   7426  C34 POPEa 285      80.657   8.225  67.219  1.00  0.00           C
ATOM   7429  C35 POPEa 285      79.807   7.925  65.969  1.00  0.00           C
ATOM   7432  C36 POPEa 285      78.947   9.095  65.460  1.00  0.00           C
ATOM   7435  C37 POPEa 285      79.727  10.365  65.099  1.00  0.00           C
ATOM   7438  C38 POPEa 285      78.846  11.435  64.410  1.00  0.00           C
ATOM   7441  C39 POPEa 285      78.855  12.805  65.099  1.00  0.00           C
ATOM   7444 0C31 POPEa 285      80.075  13.685  64.779  1.00  0.00           C
ATOM   7447 1C31 POPEa 285      79.917  15.135  65.279  1.00  0.00           C
ATOM   7450 2C31 POPEa 285      81.017  16.085  64.771  1.00  0.00           C
ATOM   7453 3C31 POPEa 285      81.026  17.525  65.340  1.00  0.00           C
ATOM   7456 4C31 POPEa 285      79.665  18.195  65.569  1.00  0.00           C
ATOM   7459 5C31 POPEa 285      79.796  19.465  66.439  1.00  0.00           C
ATOM   7462 6C31 POPEa 285      78.436  20.115  66.739  1.00  0.00           C
ATOM   7466  NH3 POPEb 286     112.076  56.365  76.990  1.00  0.00           N
ATOM   7470  C12 POPEb 286     112.706  57.535  76.299  1.00  0.00           C
ATOM   7473  C11 POPEb 286     111.666  58.135  75.329  1.00  0.00           C
ATOM   7476  P   POPEb 286     109.627  59.635  76.229  1.00  0.00           P
ATOM   7477  O13 POPEb 286     108.166  59.405  76.009  1.00  0.00           O
ATOM   7478  O14 POPEb 286     110.006  60.255  77.509  1.00  0.00           O
ATOM   7479  O11 POPEb 286     110.206  60.545  75.079  1.00  0.00           O
ATOM   7480  O12 POPEb 286     110.416  58.265  75.999  1.00  0.00           O
ATOM   7481  C1  POPEb 286     109.436  61.175  74.070  1.00  0.00           C
ATOM   7484  C2  POPEb 286     109.546  60.405  72.729  1.00  0.00           C
ATOM   7486  O21 POPEb 286     109.195  61.235  71.619  1.00  0.00           O
ATOM   7487  C21 POPEb 286     110.186  61.995  71.179  1.00  0.00           C
ATOM   7488  O22 POPEb 286     111.256  62.185  71.740  1.00  0.00           O
ATOM   7489  C22 POPEb 286     109.826  62.535  69.799  1.00  0.00           C
ATOM   7492  C3  POPEb 286     108.616  59.175  72.729  1.00  0.00           C
ATOM   7495  O31 POPEb 286     108.646  58.535  71.430  1.00  0.00           O
ATOM   7496  C31 POPEb 286     107.486  58.085  71.009  1.00  0.00           C
ATOM   7497  O32 POPEb 286     106.446  58.105  71.669  1.00  0.00           O
ATOM   7498  C32 POPEb 286     107.605  57.585  69.569  1.00  0.00           C
ATOM   7501  C23 POPEb 286     109.826  61.395  68.739  1.00  0.00           C
ATOM   7504  C24 POPEb 286     109.006  61.745  67.489  1.00  0.00           C
ATOM   7507  C25 POPEb 286     109.536  62.955  66.710  1.00  0.00           C
ATOM   7510  C26 POPEb 286     108.796  63.175  65.379  1.00  0.00           C
ATOM   7513  C27 POPEb 286     109.255  64.445  64.649  1.00  0.00           C
ATOM   7516  C28 POPEb 286     108.406  64.835  63.429  1.00  0.00           C
ATOM   7519  C29 POPEb 286     108.626  63.965  62.209  1.00  0.00           C
ATOM   7521 0C21 POPEb 286     109.676  64.045  61.369  1.00  0.00           C
ATOM   7523 1C21 POPEb 286     110.855  64.975  61.459  1.00  0.00           C
ATOM   7526 2C21 POPEb 286     112.127  64.195  61.869  1.00  0.00           C
ATOM   7529 3C21 POPEb 286     113.386  65.055  62.069  1.00  0.00           C
ATOM   7532 4C21 POPEb 286     114.227  65.285  60.809  1.00  0.00           C
ATOM   7535 5C21 POPEb 286     113.837  66.526  59.989  1.00  0.00           C
ATOM   7538 6C21 POPEb 286     115.076  67.306  59.519  1.00  0.00           C
ATOM   7541 7C21 POPEb 286     114.745  68.525  58.649  1.00  0.00           C
ATOM   7544 8C21 POPEb 286     115.995  69.335  58.279  1.00  0.00           C
ATOM   7548  C33 POPEb 286     106.736  58.385  68.560  1.00  0.00           C
ATOM   7551  C34 POPEb 286     107.206  58.255  67.099  1.00  0.00           C
ATOM   7554  C35 POPEb 286     107.056  56.855  66.479  1.00  0.00           C
ATOM   7557  C36 POPEb 286     108.176  55.865  66.850  1.00  0.00           C
ATOM   7560  C37 POPEb 286     108.157  54.575  66.021  1.00  0.00           C
ATOM   7563  C38 POPEb 286     109.076  53.495  66.609  1.00  0.00           C
ATOM   7566  C39 POPEb 286     109.546  52.475  65.569  1.00  0.00           C
ATOM   7569 0C31 POPEb 286     110.686  53.035  64.689  1.00  0.00           C
ATOM   7572 1C31 POPEb 286     110.576  52.575  63.229  1.00  0.00           C
ATOM   7575 2C31 POPEb 286     111.716  53.115  62.349  1.00  0.00           C
ATOM   7578 3C31 POPEb 286     111.446  52.905  60.849  1.00  0.00           C
ATOM   7581 4C31 POPEb 286     110.486  53.955  60.259  1.00  0.00           C
ATOM   7584 5C31 POPEb 286     109.846  53.505  58.939  1.00  0.00           C
ATOM   7587 6C31 POPEb 286     108.986  54.575  58.269  1.00  0.00           C
ATOM   7591  NH3 POPEc 287     126.637  88.766  32.109  1.00  0.00           N
ATOM   7595  C12 POPEc 287     125.246  88.265  31.989  1.00  0.00           C
ATOM   7598  C11 POPEc 287     124.826  87.656  33.329  1.00  0.00           C
ATOM   7601  P   POPEc 287     123.166  85.645  33.750  1.00  0.00           P
ATOM   7602  O13 POPEc 287     121.896  85.875  34.449  1.00  0.00           O
ATOM   7603  O14 POPEc 287     123.186  84.545  32.749  1.00  0.00           O
ATOM   7604  O11 POPEc 287     124.286  85.365  34.809  1.00  0.00           O
ATOM   7605  O12 POPEc 287     123.616  86.975  33.090  1.00  0.00           O
ATOM   7606  C1  POPEc 287     124.605  84.025  35.229  1.00  0.00           C
ATOM   7609  C2  POPEc 287     124.255  83.785  36.719  1.00  0.00           C
ATOM   7611  O21 POPEc 287     124.266  82.355  36.929  1.00  0.00           O
ATOM   7612  C21 POPEc 287     124.757  81.975  38.099  1.00  0.00           C
ATOM   7613  O22 POPEc 287     125.236  82.705  38.950  1.00  0.00           O
ATOM   7614  C22 POPEc 287     124.665  80.445  38.179  1.00  0.00           C
ATOM   7617  C3  POPEc 287     122.846  84.365  37.039  1.00  0.00           C
ATOM   7620  O31 POPEc 287     122.336  83.906  38.299  1.00  0.00           O
ATOM   7621  C31 POPEc 287     122.715  84.615  39.359  1.00  0.00           C
ATOM   7622  O32 POPEc 287     123.406  85.615  39.329  1.00  0.00           O
ATOM   7623  C32 POPEc 287     122.036  84.006  40.579  1.00  0.00           C
ATOM   7626  C23 POPEc 287     125.445  79.856  39.379  1.00  0.00           C
ATOM   7629  C24 POPEc 287     124.855  80.225  40.739  1.00  0.00           C
ATOM   7632  C25 POPEc 287     124.126  79.096  41.479  1.00  0.00           C
ATOM   7635  C26 POPEc 287     123.657  79.585  42.859  1.00  0.00           C
ATOM   7638  C27 POPEc 287     122.966  78.525  43.729  1.00  0.00           C
ATOM   7641  C28 POPEc 287     123.686  78.255  45.069  1.00  0.00           C
ATOM   7644  C29 POPEc 287     123.775  79.485  45.929  1.00  0.00           C
ATOM   7646 0C21 POPEc 287     123.535  79.585  47.249  1.00  0.00           C
ATOM   7648 1C21 POPEc 287     123.126  78.475  48.179  1.00  0.00           C
ATOM   7651 2C21 POPEc 287     122.816  78.985  49.599  1.00  0.00           C
ATOM   7654 3C21 POPEc 287     124.045  79.555  50.340  1.00  0.00           C
ATOM   7657 4C21 POPEc 287     123.746  79.996  51.779  1.00  0.00           C
ATOM   7660 5C21 POPEc 287     124.996  80.536  52.489  1.00  0.00           C
ATOM   7663 6C21 POPEc 287     124.726  80.996  53.929  1.00  0.00           C
ATOM   7666 7C21 POPEc 287     125.986  81.495  54.649  1.00  0.00           C
ATOM   7669 8C21 POPEc 287     125.727  81.975  56.069  1.00  0.00           C
ATOM   7673  C33 POPEc 287     122.756  84.375  41.899  1.00  0.00           C
ATOM   7676  C34 POPEc 287     123.965  83.475  42.149  1.00  0.00           C
ATOM   7679  C35 POPEc 287     124.676  83.745  43.479  1.00  0.00           C
ATOM   7682  C36 POPEc 287     123.756  83.645  44.699  1.00  0.00           C
ATOM   7685  C37 POPEc 287     124.546  83.575  46.009  1.00  0.00           C
ATOM   7688  C38 POPEc 287     123.626  83.435  47.219  1.00  0.00           C
ATOM   7691  C39 POPEc 287     124.385  83.205  48.529  1.00  0.00           C
ATOM   7694 0C31 POPEc 287     125.236  84.395  48.989  1.00  0.00           C
ATOM   7697 1C31 POPEc 287     125.946  84.095  50.319  1.00  0.00           C
ATOM   7700 2C31 POPEc 287     126.698  85.296  50.909  1.00  0.00           C
ATOM   7703 3C31 POPEc 287     127.988  85.645  50.159  1.00  0.00           C
ATOM   7706 4C31 POPEc 287     128.827  86.695  50.899  1.00  0.00           C
ATOM   7709 5C31 POPEc 287     130.247  86.826  50.340  1.00  0.00           C
ATOM   7712 6C31 POPEc 287     131.146  87.735  51.189  1.00  0.00           C
ATOM   7716  NH3 POPEd 288      86.736  96.425  35.209  1.00  0.00           N
ATOM   7720  C12 POPEd 288      85.867  97.645  35.130  1.00  0.00           C
ATOM   7723  C11 POPEd 288      84.396  97.236  35.069  1.00  0.00           C
ATOM   7726  P   POPEd 288      82.626  95.816  36.279  1.00  0.00           P
ATOM   7727  O13 POPEd 288      81.586  96.845  36.009  1.00  0.00           O
ATOM   7728  O14 POPEd 288      82.616  94.606  35.429  1.00  0.00           O
ATOM   7729  O11 POPEd 288      82.536  95.345  37.799  1.00  0.00           O
ATOM   7730  O12 POPEd 288      84.066  96.475  36.239  1.00  0.00           O
ATOM   7731  C1  POPEd 288      81.236  95.186  38.389  1.00  0.00           C
ATOM   7734  C2  POPEd 288      81.337  94.575  39.829  1.00  0.00           C
ATOM   7736  O21 POPEd 288      80.037  94.235  40.349  1.00  0.00           O
ATOM   7737  C21 POPEd 288      79.477  93.176  39.809  1.00  0.00           C
ATOM   7738  O22 POPEd 288      79.936  92.516  38.889  1.00  0.00           O
ATOM   7739  C22 POPEd 288      78.056  92.966  40.349  1.00  0.00           C
ATOM   7742  C3  POPEd 288      82.016  95.576  40.809  1.00  0.00           C
ATOM   7745  O31 POPEd 288      82.416  94.935  42.039  1.00  0.00           O
ATOM   7746  C31 POPEd 288      81.526  94.925  43.019  1.00  0.00           C
ATOM   7747  O32 POPEd 288      80.466  95.525  43.029  1.00  0.00           O
ATOM   7748  C32 POPEd 288      82.016  93.995  44.129  1.00  0.00           C
ATOM   7751  C23 POPEd 288      77.536  94.056  41.309  1.00  0.00           C
ATOM   7754  C24 POPEd 288      76.097  93.766  41.749  1.00  0.00           C
ATOM   7757  C25 POPEd 288      75.587  94.755  42.809  1.00  0.00           C
ATOM   7760  C26 POPEd 288      74.477  94.165  43.680  1.00  0.00           C
ATOM   7763  C27 POPEd 288      74.146  94.975  44.939  1.00  0.00           C
ATOM   7766  C28 POPEd 288      73.227  94.235  45.929  1.00  0.00           C
ATOM   7769  C29 POPEd 288      73.877  92.985  46.469  1.00  0.00           C
ATOM   7771 0C21 POPEd 288      73.245  91.856  46.849  1.00  0.00           C
ATOM   7773 1C21 POPEd 288      71.747  91.635  46.869  1.00  0.00           C
ATOM   7776 2C21 POPEd 288      71.167  91.926  48.259  1.00  0.00           C
ATOM   7779 3C21 POPEd 288      71.465  90.846  49.309  1.00  0.00           C
ATOM   7782 4C21 POPEd 288      70.865  91.185  50.679  1.00  0.00           C
ATOM   7785 5C21 POPEd 288      71.035  90.065  51.719  1.00  0.00           C
ATOM   7788 6C21 POPEd 288      70.337  90.415  53.039  1.00  0.00           C
ATOM   7791 7C21 POPEd 288      70.806  89.566  54.219  1.00  0.00           C
ATOM   7794 8C21 POPEd 288      70.105  89.945  55.529  1.00  0.00           C
ATOM   7798  C33 POPEd 288      81.197  94.015  45.439  1.00  0.00           C
ATOM   7801  C34 POPEd 288      81.446  95.265  46.299  1.00  0.00           C
ATOM   7804  C35 POPEd 288      80.986  95.116  47.759  1.00  0.00           C
ATOM   7807  C36 POPEd 288      79.517  94.715  47.910  1.00  0.00           C
ATOM   7810  C37 POPEd 288      79.035  94.706  49.369  1.00  0.00           C
ATOM   7813  C38 POPEd 288      77.576  94.265  49.489  1.00  0.00           C
ATOM   7816  C39 POPEd 288      77.256  93.736  50.889  1.00  0.00           C
ATOM   7819 0C31 POPEd 288      75.896  93.025  50.969  1.00  0.00           C
ATOM   7822 1C31 POPEd 288      75.806  92.125  52.219  1.00  0.00           C
ATOM   7825 2C31 POPEd 288      74.736  91.026  52.099  1.00  0.00           C
ATOM   7828 3C31 POPEd 288      74.866  89.955  53.199  1.00  0.00           C
ATOM   7831 4C31 POPEd 288      76.086  89.025  53.029  1.00  0.00           C
ATOM   7834 5C31 POPEd 288      76.605  88.486  54.359  1.00  0.00           C
ATOM   7837 6C31 POPEd 288      77.885  87.656  54.219  1.00  0.00           C
ATOM   7841  NH3 POPEe 289      55.595  81.285  34.719  1.00  0.00           N
ATOM   7845  C12 POPEe 289      56.136  82.035  33.519  1.00  0.00           C
ATOM   7848  C11 POPEe 289      57.667  82.175  33.589  1.00  0.00           C
ATOM   7851  P   POPEe 289      59.675  83.636  32.729  1.00  0.00           P
ATOM   7852  O13 POPEe 289      60.506  82.405  32.719  1.00  0.00           O
ATOM   7853  O14 POPEe 289      59.907  84.555  31.599  1.00  0.00           O
ATOM   7854  O11 POPEe 289      59.966  84.335  34.109  1.00  0.00           O
ATOM   7855  O12 POPEe 289      58.126  83.255  32.789  1.00  0.00           O
ATOM   7856  C1  POPEe 289      59.657  85.695  34.410  1.00  0.00           C
ATOM   7859  C2  POPEe 289      58.806  85.856  35.709  1.00  0.00           C
ATOM   7861  O21 POPEe 289      59.477  85.345  36.859  1.00  0.00           O
ATOM   7862  C21 POPEe 289      59.455  84.076  37.159  1.00  0.00           C
ATOM   7863  O22 POPEe 289      58.965  83.155  36.520  1.00  0.00           O
ATOM   7864  C22 POPEe 289      60.215  83.906  38.469  1.00  0.00           C
ATOM   7867  C3  POPEe 289      57.326  85.396  35.519  1.00  0.00           C
ATOM   7870  O31 POPEe 289      56.616  85.365  36.769  1.00  0.00           O
ATOM   7871  C31 POPEe 289      55.637  84.475  36.779  1.00  0.00           C
ATOM   7872  O32 POPEe 289      55.126  83.965  35.789  1.00  0.00           O
ATOM   7873  C32 POPEe 289      55.266  84.095  38.209  1.00  0.00           C
ATOM   7876  C23 POPEe 289      59.615  84.666  39.679  1.00  0.00           C
ATOM   7879  C24 POPEe 289      59.935  83.876  40.949  1.00  0.00           C
ATOM   7882  C25 POPEe 289      59.545  84.545  42.279  1.00  0.00           C
ATOM   7885  C26 POPEe 289      60.056  83.695  43.449  1.00  0.00           C
ATOM   7888  C27 POPEe 289      59.415  84.006  44.799  1.00  0.00           C
ATOM   7891  C28 POPEe 289      60.037  85.186  45.569  1.00  0.00           C
ATOM   7894  C29 POPEe 289      59.285  85.375  46.859  1.00  0.00           C
ATOM   7896 0C21 POPEe 289      59.786  85.735  48.059  1.00  0.00           C
ATOM   7898 1C21 POPEe 289      61.216  86.126  48.369  1.00  0.00           C
ATOM   7901 2C21 POPEe 289      61.266  87.145  49.529  1.00  0.00           C
ATOM   7904 3C21 POPEe 289      60.646  88.515  49.189  1.00  0.00           C
ATOM   7907 4C21 POPEe 289      60.416  89.415  50.410  1.00  0.00           C
ATOM   7910 5C21 POPEe 289      61.676  90.156  50.869  1.00  0.00           C
ATOM   7913 6C21 POPEe 289      61.427  91.126  52.029  1.00  0.00           C
ATOM   7916 7C21 POPEe 289      62.667  91.966  52.369  1.00  0.00           C
ATOM   7919 8C21 POPEe 289      62.456  92.936  53.529  1.00  0.00           C
ATOM   7923  C33 POPEe 289      54.735  82.645  38.309  1.00  0.00           C
ATOM   7926  C34 POPEe 289      54.197  82.276  39.699  1.00  0.00           C
ATOM   7929  C35 POPEe 289      55.205  82.416  40.839  1.00  0.00           C
ATOM   7932  C36 POPEe 289      54.805  81.525  42.029  1.00  0.00           C
ATOM   7935  C37 POPEe 289      55.556  81.815  43.349  1.00  0.00           C
ATOM   7938  C38 POPEe 289      55.145  83.155  43.999  1.00  0.00           C
ATOM   7941  C39 POPEe 289      55.727  83.346  45.399  1.00  0.00           C
ATOM   7944 0C31 POPEe 289      55.037  82.526  46.499  1.00  0.00           C
ATOM   7947 1C31 POPEe 289      55.486  82.936  47.899  1.00  0.00           C
ATOM   7950 2C31 POPEe 289      55.486  81.775  48.899  1.00  0.00           C
ATOM   7953 3C31 POPEe 289      55.767  82.225  50.340  1.00  0.00           C
ATOM   7956 4C31 POPEe 289      54.587  82.975  50.969  1.00  0.00           C
ATOM   7959 5C31 POPEe 289      53.936  82.215  52.129  1.00  0.00           C
ATOM   7962 6C31 POPEe 289      52.656  82.875  52.649  1.00  0.00           C
ATOM   7966  NH3 POPEf 290     125.796   5.175  32.449  1.00  0.00           N
ATOM   7970  C12 POPEf 290     126.977   5.845  31.799  1.00  0.00           C
ATOM   7973  C11 POPEf 290     126.517   6.625  30.559  1.00  0.00           C
ATOM   7976  P   POPEf 290     125.326   8.665  31.769  1.00  0.00           P
ATOM   7977  O13 POPEf 290     126.506   9.525  31.569  1.00  0.00           O
ATOM   7978  O14 POPEf 290     124.006   9.315  31.679  1.00  0.00           O
ATOM   7979  O11 POPEf 290     125.425   7.985  33.199  1.00  0.00           O
ATOM   7980  O12 POPEf 290     125.346   7.415  30.799  1.00  0.00           O
ATOM   7981  C1  POPEf 290     125.186   8.725  34.399  1.00  0.00           C
ATOM   7984  C2  POPEf 290     126.396   8.545  35.340  1.00  0.00           C
ATOM   7986  O21 POPEf 290     125.956   8.635  36.719  1.00  0.00           O
ATOM   7987  C21 POPEf 290     126.727   7.975  37.589  1.00  0.00           C
ATOM   7988  O22 POPEf 290     127.668   7.255  37.299  1.00  0.00           O
ATOM   7989  C22 POPEf 290     126.337   8.235  39.029  1.00  0.00           C
ATOM   7992  C3  POPEf 290     127.547   9.535  34.969  1.00  0.00           C
ATOM   7995  O31 POPEf 290     127.938  10.365  36.089  1.00  0.00           O
ATOM   7996  C31 POPEf 290     127.216  11.475  36.189  1.00  0.00           C
ATOM   7997  O32 POPEf 290     126.296  11.785  35.449  1.00  0.00           O
ATOM   7998  C32 POPEf 290     127.697  12.235  37.419  1.00  0.00           C
ATOM   8001  C23 POPEf 290     127.597   8.595  39.849  1.00  0.00           C
ATOM   8004  C24 POPEf 290     127.326   8.745  41.349  1.00  0.00           C
ATOM   8007  C25 POPEf 290     127.167   7.415  42.089  1.00  0.00           C
ATOM   8010  C26 POPEf 290     128.477   6.755  42.539  1.00  0.00           C
ATOM   8013  C27 POPEf 290     128.247   5.345  43.099  1.00  0.00           C
ATOM   8016  C28 POPEf 290     129.348   4.875  44.079  1.00  0.00           C
ATOM   8019  C29 POPEf 290     129.077   5.335  45.499  1.00  0.00           C
ATOM   8021 0C21 POPEf 290     129.967   5.865  46.349  1.00  0.00           C
ATOM   8023 1C21 POPEf 290     131.426   6.105  46.069  1.00  0.00           C
ATOM   8026 2C21 POPEf 290     132.146   6.895  47.189  1.00  0.00           C
ATOM   8029 3C21 POPEf 290     131.747   8.375  47.259  1.00  0.00           C
ATOM   8032 4C21 POPEf 290     132.736   9.265  48.039  1.00  0.00           C
ATOM   8035 5C21 POPEf 290     132.736   9.045  49.559  1.00  0.00           C
ATOM   8038 6C21 POPEf 290     133.626  10.055  50.289  1.00  0.00           C
ATOM   8041 7C21 POPEf 290     133.557   9.935  51.819  1.00  0.00           C
ATOM   8044 8C21 POPEf 290     134.146  11.155  52.549  1.00  0.00           C
ATOM   8048  C33 POPEf 290     129.057  12.925  37.189  1.00  0.00           C
ATOM   8051  C34 POPEf 290     129.637  13.535  38.479  1.00  0.00           C
ATOM   8054  C35 POPEf 290     130.497  12.595  39.329  1.00  0.00           C
ATOM   8057  C36 POPEf 290     130.717  13.195  40.729  1.00  0.00           C
ATOM   8060  C37 POPEf 290     131.688  12.405  41.609  1.00  0.00           C
ATOM   8063  C38 POPEf 290     131.587  12.815  43.090  1.00  0.00           C
ATOM   8066  C39 POPEf 290     130.967  11.725  43.979  1.00  0.00           C
ATOM   8069 0C31 POPEf 290     129.507  11.405  43.649  1.00  0.00           C
ATOM   8072 1C31 POPEf 290     128.956  10.255  44.509  1.00  0.00           C
ATOM   8075 2C31 POPEf 290     127.747  10.635  45.389  1.00  0.00           C
ATOM   8078 3C31 POPEf 290     128.098  11.625  46.499  1.00  0.00           C
ATOM   8081 4C31 POPEf 290     126.997  11.715  47.569  1.00  0.00           C
ATOM   8084 5C31 POPEf 290     127.397  12.605  48.750  1.00  0.00           C
ATOM   8087 6C31 POPEf 290     126.526  12.405  49.979  1.00  0.00           C
ATOM   8091  NH3 POPEg 291      26.546 115.786  79.079  1.00  0.00           N
ATOM   8095  C12 POPEg 291      26.976 116.886  78.149  1.00  0.00           C
ATOM   8098  C11 POPEg 291      25.736 117.566  77.540  1.00  0.00           C
ATOM   8101  P   POPEg 291      26.496 120.046  77.459  1.00  0.00           P
ATOM   8102  O13 POPEg 291      25.576 120.186  78.609  1.00  0.00           O
ATOM   8103  O14 POPEg 291      27.936 120.027  77.770  1.00  0.00           O
ATOM   8104  O11 POPEg 291      26.215 121.176  76.399  1.00  0.00           O
ATOM   8105  O12 POPEg 291      26.096 118.686  76.729  1.00  0.00           O
ATOM   8106  C1  POPEg 291      25.726 121.016  75.069  1.00  0.00           C
ATOM   8109  C2  POPEg 291      26.856 120.686  74.059  1.00  0.00           C
ATOM   8111  O21 POPEg 291      26.656 121.406  72.820  1.00  0.00           O
ATOM   8112  C21 POPEg 291      25.875 120.946  71.859  1.00  0.00           C
ATOM   8113  O22 POPEg 291      25.087 120.016  71.939  1.00  0.00           O
ATOM   8114  C22 POPEg 291      26.125 121.796  70.600  1.00  0.00           C
ATOM   8117  C3  POPEg 291      27.095 119.146  73.950  1.00  0.00           C
ATOM   8120  O31 POPEg 291      27.776 118.746  72.739  1.00  0.00           O
ATOM   8121  C31 POPEg 291      28.195 117.486  72.799  1.00  0.00           C
ATOM   8122  O32 POPEg 291      28.265 116.786  73.799  1.00  0.00           O
ATOM   8123  C32 POPEg 291      28.466 116.996  71.380  1.00  0.00           C
ATOM   8126  C23 POPEg 291      25.656 121.216  69.249  1.00  0.00           C
ATOM   8129  C24 POPEg 291      26.186 122.056  68.079  1.00  0.00           C
ATOM   8132  C25 POPEg 291      25.417 121.876  66.759  1.00  0.00           C
ATOM   8135  C26 POPEg 291      26.066 122.676  65.619  1.00  0.00           C
ATOM   8138  C27 POPEg 291      25.095 123.097  64.509  1.00  0.00           C
ATOM   8141  C28 POPEg 291      25.747 124.156  63.599  1.00  0.00           C
ATOM   8144  C29 POPEg 291      24.857 125.027  62.749  1.00  0.00           C
ATOM   8146 0C21 POPEg 291      24.306 124.696  61.569  1.00  0.00           C
ATOM   8148 1C21 POPEg 291      24.445 123.366  60.869  1.00  0.00           C
ATOM   8151 2C21 POPEg 291      24.416 123.476  59.329  1.00  0.00           C
ATOM   8154 3C21 POPEg 291      25.677 124.126  58.739  1.00  0.00           C
ATOM   8157 4C21 POPEg 291      25.886 123.806  57.249  1.00  0.00           C
ATOM   8160 5C21 POPEg 291      24.816 124.396  56.319  1.00  0.00           C
ATOM   8163 6C21 POPEg 291      25.066 124.037  54.849  1.00  0.00           C
ATOM   8166 7C21 POPEg 291      24.067 124.686  53.880  1.00  0.00           C
ATOM   8169 8C21 POPEg 291      24.525 124.606  52.419  1.00  0.00           C
ATOM   8173  C33 POPEg 291      28.756 118.106  70.329  1.00  0.00           C
ATOM   8176  C34 POPEg 291      29.197 117.496  68.989  1.00  0.00           C
ATOM   8179  C35 POPEg 291      28.006 117.046  68.129  1.00  0.00           C
ATOM   8182  C36 POPEg 291      28.306 115.776  67.319  1.00  0.00           C
ATOM   8185  C37 POPEg 291      27.115 115.216  66.529  1.00  0.00           C
ATOM   8188  C38 POPEg 291      27.545 113.966  65.740  1.00  0.00           C
ATOM   8191  C39 POPEg 291      26.705 113.636  64.509  1.00  0.00           C
ATOM   8194 0C31 POPEg 291      27.535 112.825  63.499  1.00  0.00           C
ATOM   8197 1C31 POPEg 291      26.816 112.486  62.199  1.00  0.00           C
ATOM   8200 2C31 POPEg 291      27.776 111.805  61.209  1.00  0.00           C
ATOM   8203 3C31 POPEg 291      27.086 111.045  60.069  1.00  0.00           C
ATOM   8206 4C31 POPEg 291      26.316 111.945  59.090  1.00  0.00           C
ATOM   8209 5C31 POPEg 291      25.715 111.136  57.939  1.00  0.00           C
ATOM   8212 6C31 POPEg 291      24.997 111.995  56.889  1.00  0.00           C
ATOM   8216  NH3 POPEh 292     130.128  10.065  75.460  1.00  0.00           N
ATOM   8220  C12 POPEh 292     128.887  10.845  75.779  1.00  0.00           C
ATOM   8223  C11 POPEh 292     128.187  11.475  74.579  1.00  0.00           C
ATOM   8226  P   POPEh 292     125.877  12.245  75.631  1.00  0.00           P
ATOM   8227  O13 POPEh 292     125.626  10.815  75.919  1.00  0.00           O
ATOM   8228  O14 POPEh 292     125.486  13.215  76.660  1.00  0.00           O
ATOM   8229  O11 POPEh 292     125.096  12.515  74.289  1.00  0.00           O
ATOM   8230  O12 POPEh 292     127.338  12.495  75.090  1.00  0.00           O
ATOM   8231  C1  POPEh 292     124.986  13.875  73.829  1.00  0.00           C
ATOM   8234  C2  POPEh 292     125.186  14.035  72.299  1.00  0.00           C
ATOM   8236  O21 POPEh 292     123.996  13.675  71.590  1.00  0.00           O
ATOM   8237  C21 POPEh 292     123.866  12.495  71.030  1.00  0.00           C
ATOM   8238  O22 POPEh 292     124.496  11.475  71.290  1.00  0.00           O
ATOM   8239  C22 POPEh 292     122.826  12.675  69.910  1.00  0.00           C
ATOM   8242  C3  POPEh 292     126.506  13.415  71.749  1.00  0.00           C
ATOM   8245  O31 POPEh 292     126.558  13.605  70.309  1.00  0.00           O
ATOM   8246  C31 POPEh 292     127.137  12.635  69.630  1.00  0.00           C
ATOM   8247  O32 POPEh 292     127.767  11.705  70.109  1.00  0.00           O
ATOM   8248  C32 POPEh 292     126.937  12.865  68.129  1.00  0.00           C
ATOM   8251  C23 POPEh 292     122.676  11.485  68.929  1.00  0.00           C
ATOM   8254  C24 POPEh 292     121.306  11.455  68.229  1.00  0.00           C
ATOM   8257  C25 POPEh 292     121.186  12.325  66.969  1.00  0.00           C
ATOM   8260  C26 POPEh 292     121.786  11.685  65.699  1.00  0.00           C
ATOM   8263  C27 POPEh 292     121.175  12.285  64.419  1.00  0.00           C
ATOM   8266  C28 POPEh 292     121.666  11.615  63.119  1.00  0.00           C
ATOM   8269  C29 POPEh 292     120.855  12.135  61.959  1.00  0.00           C
ATOM   8271 0C21 POPEh 292     121.275  12.445  60.719  1.00  0.00           C
ATOM   8273 1C21 POPEh 292     122.656  12.275  60.139  1.00  0.00           C
ATOM   8276 2C21 POPEh 292     122.636  11.495  58.799  1.00  0.00           C
ATOM   8279 3C21 POPEh 292     122.006  12.255  57.630  1.00  0.00           C
ATOM   8282 4C21 POPEh 292     121.965  11.435  56.329  1.00  0.00           C
ATOM   8285 5C21 POPEh 292     123.326  11.335  55.619  1.00  0.00           C
ATOM   8288 6C21 POPEh 292     123.246  10.535  54.319  1.00  0.00           C
ATOM   8291 7C21 POPEh 292     124.586  10.495  53.569  1.00  0.00           C
ATOM   8294 8C21 POPEh 292     124.576   9.725  52.239  1.00  0.00           C
ATOM   8298  C33 POPEh 292     126.426  11.595  67.429  1.00  0.00           C
ATOM   8301  C34 POPEh 292     125.886  11.855  66.021  1.00  0.00           C
ATOM   8304  C35 POPEh 292     126.956  12.305  65.029  1.00  0.00           C
ATOM   8307  C36 POPEh 292     126.727  11.755  63.609  1.00  0.00           C
ATOM   8310  C37 POPEh 292     127.887  12.115  62.669  1.00  0.00           C
ATOM   8313  C38 POPEh 292     127.677  11.675  61.209  1.00  0.00           C
ATOM   8316  C39 POPEh 292     127.817  10.165  60.979  1.00  0.00           C
ATOM   8319 0C31 POPEh 292     127.776   9.795  59.489  1.00  0.00           C
ATOM   8322 1C31 POPEh 292     128.318   8.385  59.199  1.00  0.00           C
ATOM   8325 2C31 POPEh 292     128.357   8.085  57.700  1.00  0.00           C
ATOM   8328 3C31 POPEh 292     129.447   7.085  57.289  1.00  0.00           C
ATOM   8331 4C31 POPEh 292     130.857   7.685  57.389  1.00  0.00           C
ATOM   8334 5C31 POPEh 292     131.926   6.835  56.709  1.00  0.00           C
ATOM   8337 6C31 POPEh 292     133.318   7.465  56.809  1.00  0.00           C
ATOM   8341  NH3 POPEi 293     107.556  95.056  33.950  1.00  0.00           N
ATOM   8345  C12 POPEi 293     108.746  94.496  33.189  1.00  0.00           C
ATOM   8348  C11 POPEi 293     109.566  93.445  33.979  1.00  0.00           C
ATOM   8351  P   POPEi 293     111.896  92.346  33.249  1.00  0.00           P
ATOM   8352  O13 POPEi 293     112.587  92.306  31.929  1.00  0.00           O
ATOM   8353  O14 POPEi 293     112.536  93.145  34.319  1.00  0.00           O
ATOM   8354  O11 POPEi 293     111.866  90.835  33.729  1.00  0.00           O
ATOM   8355  O12 POPEi 293     110.365  92.705  33.059  1.00  0.00           O
ATOM   8356  C1  POPEi 293     110.936  90.335  34.689  1.00  0.00           C
ATOM   8359  C2  POPEi 293     111.615  89.785  35.959  1.00  0.00           C
ATOM   8361  O21 POPEi 293     110.696  89.965  37.039  1.00  0.00           O
ATOM   8362  C21 POPEi 293     110.737  89.095  38.029  1.00  0.00           C
ATOM   8363  O22 POPEi 293     111.157  87.955  37.959  1.00  0.00           O
ATOM   8364  C22 POPEi 293     110.256  89.825  39.289  1.00  0.00           C
ATOM   8367  C3  POPEi 293     112.925  90.525  36.349  1.00  0.00           C
ATOM   8370  O31 POPEi 293     113.786  89.625  37.059  1.00  0.00           O
ATOM   8371  C31 POPEi 293     114.715  90.195  37.789  1.00  0.00           C
ATOM   8372  O32 POPEi 293     114.807  91.395  38.019  1.00  0.00           O
ATOM   8373  C32 POPEi 293     115.715  89.115  38.229  1.00  0.00           C
ATOM   8376  C23 POPEi 293     108.886  89.315  39.789  1.00  0.00           C
ATOM   8379  C24 POPEi 293     108.246  90.306  40.779  1.00  0.00           C
ATOM   8382  C25 POPEi 293     108.736  90.186  42.219  1.00  0.00           C
ATOM   8385  C26 POPEi 293     108.196  88.916  42.899  1.00  0.00           C
ATOM   8388  C27 POPEi 293     108.495  88.855  44.399  1.00  0.00           C
ATOM   8391  C28 POPEi 293     107.736  87.695  45.069  1.00  0.00           C
ATOM   8394  C29 POPEi 293     107.556  87.845  46.559  1.00  0.00           C
ATOM   8396 0C21 POPEi 293     106.566  88.565  47.119  1.00  0.00           C
ATOM   8398 1C21 POPEi 293     105.565  89.405  46.349  1.00  0.00           C
ATOM   8401 2C21 POPEi 293     104.956  90.505  47.239  1.00  0.00           C
ATOM   8404 3C21 POPEi 293     103.886  89.965  48.199  1.00  0.00           C
ATOM   8407 4C21 POPEi 293     103.977  90.545  49.619  1.00  0.00           C
ATOM   8410 5C21 POPEi 293     103.605  92.026  49.709  1.00  0.00           C
ATOM   8413 6C21 POPEi 293     103.526  92.475  51.180  1.00  0.00           C
ATOM   8416 7C21 POPEi 293     103.176  93.965  51.359  1.00  0.00           C
ATOM   8419 8C21 POPEi 293     102.966  94.315  52.829  1.00  0.00           C
ATOM   8423  C33 POPEi 293     116.396  89.395  39.579  1.00  0.00           C
ATOM   8426  C34 POPEi 293     115.616  88.876  40.789  1.00  0.00           C
ATOM   8429  C35 POPEi 293     114.465  89.785  41.269  1.00  0.00           C
ATOM   8432  C36 POPEi 293     114.166  89.555  42.759  1.00  0.00           C
ATOM   8435  C37 POPEi 293     113.046  90.455  43.319  1.00  0.00           C
ATOM   8438  C38 POPEi 293     112.715  90.135  44.779  1.00  0.00           C
ATOM   8441  C39 POPEi 293     111.517  90.956  45.299  1.00  0.00           C
ATOM   8444 0C31 POPEi 293     110.867  90.335  46.549  1.00  0.00           C
ATOM   8447 1C31 POPEi 293     111.596  90.606  47.869  1.00  0.00           C
ATOM   8450 2C31 POPEi 293     110.845  90.016  49.069  1.00  0.00           C
ATOM   8453 3C31 POPEi 293     110.976  88.496  49.199  1.00  0.00           C
ATOM   8456 4C31 POPEi 293     111.977  88.065  50.279  1.00  0.00           C
ATOM   8459 5C31 POPEi 293     112.117  86.546  50.369  1.00  0.00           C
ATOM   8462 6C31 POPEi 293     113.056  86.115  51.489  1.00  0.00           C
ATOM   8466  NH3 POPEj 294      55.616  44.145  27.989  1.00  0.00           N
ATOM   8470  C12 POPEj 294      54.756  44.715  29.099  1.00  0.00           C
ATOM   8473  C11 POPEj 294      55.266  44.295  30.489  1.00  0.00           C
ATOM   8476  P   POPEj 294      57.326  45.815  30.959  1.00  0.00           P
ATOM   8477  O13 POPEj 294      58.787  45.675  31.199  1.00  0.00           O
ATOM   8478  O14 POPEj 294      56.947  46.775  29.899  1.00  0.00           O
ATOM   8479  O11 POPEj 294      56.637  46.215  32.319  1.00  0.00           O
ATOM   8480  O12 POPEj 294      56.686  44.415  30.599  1.00  0.00           O
ATOM   8481  C1  POPEj 294      55.935  47.445  32.509  1.00  0.00           C
ATOM   8484  C2  POPEj 294      56.016  47.935  33.979  1.00  0.00           C
ATOM   8486  O21 POPEj 294      55.177  47.155  34.869  1.00  0.00           O
ATOM   8487  C21 POPEj 294      55.785  46.155  35.479  1.00  0.00           C
ATOM   8488  O22 POPEj 294      56.955  45.825  35.340  1.00  0.00           O
ATOM   8489  C22 POPEj 294      54.805  45.435  36.419  1.00  0.00           C
ATOM   8492  C3  POPEj 294      55.587  49.425  34.099  1.00  0.00           C
ATOM   8495  O31 POPEj 294      55.925  49.855  35.419  1.00  0.00           O
ATOM   8496  C31 POPEj 294      54.986  50.425  36.159  1.00  0.00           C
ATOM   8497  O32 POPEj 294      53.886  50.775  35.779  1.00  0.00           O
ATOM   8498  C32 POPEj 294      55.556  50.575  37.559  1.00  0.00           C
ATOM   8501  C23 POPEj 294      55.037  45.695  37.929  1.00  0.00           C
ATOM   8504  C24 POPEj 294      54.057  46.715  38.519  1.00  0.00           C
ATOM   8507  C25 POPEj 294      54.205  46.985  40.029  1.00  0.00           C
ATOM   8510  C26 POPEj 294      53.657  45.885  40.959  1.00  0.00           C
ATOM   8513  C27 POPEj 294      53.365  46.415  42.379  1.00  0.00           C
ATOM   8516  C28 POPEj 294      52.715  45.385  43.329  1.00  0.00           C
ATOM   8519  C29 POPEj 294      51.955  46.005  44.479  1.00  0.00           C
ATOM   8521 0C21 POPEj 294      52.305  46.075  45.779  1.00  0.00           C
ATOM   8523 1C21 POPEj 294      53.576  45.575  46.419  1.00  0.00           C
ATOM   8526 2C21 POPEj 294      53.306  44.385  47.369  1.00  0.00           C
ATOM   8529 3C21 POPEj 294      54.615  43.835  47.959  1.00  0.00           C
ATOM   8532 4C21 POPEj 294      54.517  42.365  48.399  1.00  0.00           C
ATOM   8535 5C21 POPEj 294      54.137  42.155  49.869  1.00  0.00           C
ATOM   8538 6C21 POPEj 294      53.886  40.665  50.159  1.00  0.00           C
ATOM   8541 7C21 POPEj 294      53.615  40.355  51.639  1.00  0.00           C
ATOM   8544 8C21 POPEj 294      53.425  38.855  51.899  1.00  0.00           C
ATOM   8548  C33 POPEj 294      54.556  50.995  38.649  1.00  0.00           C
ATOM   8551  C34 POPEj 294      55.196  50.695  40.019  1.00  0.00           C
ATOM   8554  C35 POPEj 294      54.236  50.835  41.189  1.00  0.00           C
ATOM   8557  C36 POPEj 294      54.535  49.935  42.389  1.00  0.00           C
ATOM   8560  C37 POPEj 294      53.376  50.085  43.379  1.00  0.00           C
ATOM   8563  C38 POPEj 294      53.506  49.365  44.739  1.00  0.00           C
ATOM   8566  C39 POPEj 294      52.466  50.025  45.660  1.00  0.00           C
ATOM   8569 0C31 POPEj 294      52.347  49.645  47.139  1.00  0.00           C
ATOM   8572 1C31 POPEj 294      51.395  50.605  47.889  1.00  0.00           C
ATOM   8575 2C31 POPEj 294      51.926  52.045  48.029  1.00  0.00           C
ATOM   8578 3C31 POPEj 294      52.926  52.225  49.179  1.00  0.00           C
ATOM   8581 4C31 POPEj 294      53.727  53.535  49.059  1.00  0.00           C
ATOM   8584 5C31 POPEj 294      53.976  54.145  50.439  1.00  0.00           C
ATOM   8587 6C31 POPEj 294      54.595  55.535  50.419  1.00  0.00           C
ATOM   8591  NH3 POPEk 295     106.066 119.506  76.189  1.00  0.00           N
ATOM   8595  C12 POPEk 295     106.766 118.436  75.389  1.00  0.00           C
ATOM   8598  C11 POPEk 295     107.676 117.667  76.340  1.00  0.00           C
ATOM   8601  P   POPEk 295     109.986 118.906  76.509  1.00  0.00           P
ATOM   8602  O13 POPEk 295     110.965 117.966  77.090  1.00  0.00           O
ATOM   8603  O14 POPEk 295     110.156 120.346  76.769  1.00  0.00           O
ATOM   8604  O11 POPEk 295     109.785 118.656  74.959  1.00  0.00           O
ATOM   8605  O12 POPEk 295     108.546 118.546  77.059  1.00  0.00           O
ATOM   8606  C1  POPEk 295     110.597 117.696  74.289  1.00  0.00           C
ATOM   8609  C2  POPEk 295     110.466 117.936  72.770  1.00  0.00           C
ATOM   8611  O21 POPEk 295     111.256 117.046  71.979  1.00  0.00           O
ATOM   8612  C21 POPEk 295     111.017 115.766  71.999  1.00  0.00           C
ATOM   8613  O22 POPEk 295     110.246 115.167  72.759  1.00  0.00           O
ATOM   8614  C22 POPEk 295     111.716 115.097  70.820  1.00  0.00           C
ATOM   8617  C3  POPEk 295     110.867 119.396  72.439  1.00  0.00           C
ATOM   8620  O31 POPEk 295     110.425 119.816  71.129  1.00  0.00           O
ATOM   8621  C31 POPEk 295     111.337 119.796  70.179  1.00  0.00           C
ATOM   8622  O32 POPEk 295     112.456 119.336  70.249  1.00  0.00           O
ATOM   8623  C32 POPEk 295     110.715 120.436  68.939  1.00  0.00           C
ATOM   8626  C23 POPEk 295     111.706 115.936  69.509  1.00  0.00           C
ATOM   8629  C24 POPEk 295     111.215 115.167  68.279  1.00  0.00           C
ATOM   8632  C25 POPEk 295     112.056 113.936  67.899  1.00  0.00           C
ATOM   8635  C26 POPEk 295     111.406 113.167  66.739  1.00  0.00           C
ATOM   8638  C27 POPEk 295     112.127 111.846  66.399  1.00  0.00           C
ATOM   8641  C28 POPEk 295     111.306 110.945  65.460  1.00  0.00           C
ATOM   8644  C29 POPEk 295     112.036 109.695  65.059  1.00  0.00           C
ATOM   8646 0C21 POPEk 295     112.066 109.125  63.829  1.00  0.00           C
ATOM   8648 1C21 POPEk 295     111.306 109.615  62.619  1.00  0.00           C
ATOM   8651 2C21 POPEk 295     112.066 110.695  61.819  1.00  0.00           C
ATOM   8654 3C21 POPEk 295     113.396 110.205  61.239  1.00  0.00           C
ATOM   8657 4C21 POPEk 295     114.026 111.225  60.279  1.00  0.00           C
ATOM   8660 5C21 POPEk 295     115.246 110.645  59.559  1.00  0.00           C
ATOM   8663 6C21 POPEk 295     115.915 111.645  58.609  1.00  0.00           C
ATOM   8666 7C21 POPEk 295     117.156 111.055  57.929  1.00  0.00           C
ATOM   8669 8C21 POPEk 295     117.886 112.056  57.039  1.00  0.00           C
ATOM   8673  C33 POPEk 295     109.976 119.386  68.109  1.00  0.00           C
ATOM   8676  C34 POPEk 295     109.115 119.996  66.999  1.00  0.00           C
ATOM   8679  C35 POPEk 295     108.495 118.897  66.139  1.00  0.00           C
ATOM   8682  C36 POPEk 295     107.945 119.356  64.779  1.00  0.00           C
ATOM   8685  C37 POPEk 295     107.496 118.136  63.969  1.00  0.00           C
ATOM   8688  C38 POPEk 295     106.716 118.446  62.689  1.00  0.00           C
ATOM   8691  C39 POPEk 295     105.877 117.226  62.319  1.00  0.00           C
ATOM   8694 0C31 POPEk 295     105.036 117.366  61.039  1.00  0.00           C
ATOM   8697 1C31 POPEk 295     103.986 116.257  60.989  1.00  0.00           C
ATOM   8700 2C31 POPEk 295     103.085 116.266  59.749  1.00  0.00           C
ATOM   8703 3C31 POPEk 295     103.786 115.746  58.489  1.00  0.00           C
ATOM   8706 4C31 POPEk 295     102.767 115.466  57.379  1.00  0.00           C
ATOM   8709 5C31 POPEk 295     103.396 114.836  56.129  1.00  0.00           C
ATOM   8712 6C31 POPEk 295     102.346 114.466  55.079  1.00  0.00           C
ATOM   8716  NH3 POPEl 296      35.216 101.745  36.009  1.00  0.00           N
ATOM   8720  C12 POPEl 296      36.386 102.475  35.389  1.00  0.00           C
ATOM   8723  C11 POPEl 296      36.137 102.915  33.929  1.00  0.00           C
ATOM   8726  P   POPEl 296      38.006 104.815  33.829  1.00  0.00           P
ATOM   8727  O13 POPEl 296      39.295 104.426  34.419  1.00  0.00           O
ATOM   8728  O14 POPEl 296      38.066 105.776  32.709  1.00  0.00           O
ATOM   8729  O11 POPEl 296      37.035 105.365  34.959  1.00  0.00           O
ATOM   8730  O12 POPEl 296      37.276 103.515  33.319  1.00  0.00           O
ATOM   8731  C1  POPEl 296      37.346 106.366  35.929  1.00  0.00           C
ATOM   8734  C2  POPEl 296      37.157 105.825  37.389  1.00  0.00           C
ATOM   8736  O21 POPEl 296      37.126 106.935  38.319  1.00  0.00           O
ATOM   8737  C21 POPEl 296      35.915 107.255  38.789  1.00  0.00           C
ATOM   8738  O22 POPEl 296      34.875 106.695  38.479  1.00  0.00           O
ATOM   8739  C22 POPEl 296      35.986 108.435  39.759  1.00  0.00           C
ATOM   8742  C3  POPEl 296      38.296 104.846  37.770  1.00  0.00           C
ATOM   8745  O31 POPEl 296      38.146 104.275  39.090  1.00  0.00           O
ATOM   8746  C31 POPEl 296      37.186 103.356  39.219  1.00  0.00           C
ATOM   8747  O32 POPEl 296      36.456 102.955  38.339  1.00  0.00           O
ATOM   8748  C32 POPEl 296      37.137 102.915  40.679  1.00  0.00           C
ATOM   8751  C23 POPEl 296      34.846 108.435  40.819  1.00  0.00           C
ATOM   8754  C24 POPEl 296      35.006 107.425  41.969  1.00  0.00           C
ATOM   8757  C25 POPEl 296      36.215 107.686  42.879  1.00  0.00           C
ATOM   8760  C26 POPEl 296      35.925 108.695  43.999  1.00  0.00           C
ATOM   8763  C27 POPEl 296      37.196 109.065  44.779  1.00  0.00           C
ATOM   8766  C28 POPEl 296      36.945 110.035  45.949  1.00  0.00           C
ATOM   8769  C29 POPEl 296      36.316 109.365  47.149  1.00  0.00           C
ATOM   8771 0C21 POPEl 296      36.666 109.555  48.429  1.00  0.00           C
ATOM   8773 1C21 POPEl 296      37.746 110.495  48.909  1.00  0.00           C
ATOM   8776 2C21 POPEl 296      37.276 111.966  48.959  1.00  0.00           C
ATOM   8779 3C21 POPEl 296      38.415 112.957  49.179  1.00  0.00           C
ATOM   8782 4C21 POPEl 296      37.955 114.426  49.139  1.00  0.00           C
ATOM   8785 5C21 POPEl 296      37.146 114.876  50.369  1.00  0.00           C
ATOM   8788 6C21 POPEl 296      36.596 116.296  50.249  1.00  0.00           C
ATOM   8791 7C21 POPEl 296      35.826 116.746  51.499  1.00  0.00           C
ATOM   8794 8C21 POPEl 296      35.227 118.146  51.389  1.00  0.00           C
ATOM   8798  C33 POPEl 296      36.096 103.745  41.469  1.00  0.00           C
ATOM   8801  C34 POPEl 296      36.407 103.895  42.959  1.00  0.00           C
ATOM   8804  C35 POPEl 296      36.556 102.565  43.719  1.00  0.00           C
ATOM   8807  C36 POPEl 296      37.175 102.756  45.109  1.00  0.00           C
ATOM   8810  C37 POPEl 296      37.965 101.525  45.559  1.00  0.00           C
ATOM   8813  C38 POPEl 296      38.686 101.705  46.899  1.00  0.00           C
ATOM   8816  C39 POPEl 296      37.727 102.066  48.029  1.00  0.00           C
ATOM   8819 0C31 POPEl 296      38.345 101.945  49.429  1.00  0.00           C
ATOM   8822 1C31 POPEl 296      37.316 102.315  50.499  1.00  0.00           C
ATOM   8825 2C31 POPEl 296      37.826 102.185  51.929  1.00  0.00           C
ATOM   8828 3C31 POPEl 296      36.676 102.195  52.959  1.00  0.00           C
ATOM   8831 4C31 POPEl 296      35.705 103.365  52.789  1.00  0.00           C
ATOM   8834 5C31 POPEl 296      34.525 103.305  53.759  1.00  0.00           C
ATOM   8837 6C31 POPEl 296      33.445 104.345  53.469  1.00  0.00           C
ATOM   8841  NH3 POPEm 297     101.266  60.265  75.859  1.00  0.00           N
ATOM   8845  C12 POPEm 297     100.316  61.425  76.069  1.00  0.00           C
ATOM   8848  C11 POPEm 297     100.495  62.535  75.020  1.00  0.00           C
ATOM   8851  P   POPEm 297      98.126  63.645  74.879  1.00  0.00           P
ATOM   8852  O13 POPEm 297      97.785  62.415  74.119  1.00  0.00           O
ATOM   8853  O14 POPEm 297      97.236  64.015  75.999  1.00  0.00           O
ATOM   8854  O11 POPEm 297      98.085  64.835  73.849  1.00  0.00           O
ATOM   8855  O12 POPEm 297      99.656  63.645  75.349  1.00  0.00           O
ATOM   8856  C1  POPEm 297      99.115  65.075  72.899  1.00  0.00           C
ATOM   8859  C2  POPEm 297      98.936  64.285  71.599  1.00  0.00           C
ATOM   8861  O21 POPEm 297     100.116  64.535  70.820  1.00  0.00           O
ATOM   8862  C21 POPEm 297     100.526  63.515  70.099  1.00  0.00           C
ATOM   8863  O22 POPEm 297      99.986  62.425  70.029  1.00  0.00           O
ATOM   8864  C22 POPEm 297     101.806  63.865  69.359  1.00  0.00           C
ATOM   8867  C3  POPEm 297      97.656  64.745  70.869  1.00  0.00           C
ATOM   8870  O31 POPEm 297      97.706  64.605  69.429  1.00  0.00           O
ATOM   8871  C31 POPEm 297      98.135  65.685  68.779  1.00  0.00           C
ATOM   8872  O32 POPEm 297      98.626  66.675  69.289  1.00  0.00           O
ATOM   8873  C32 POPEm 297      97.956  65.525  67.271  1.00  0.00           C
ATOM   8876  C23 POPEm 297     101.506  64.085  67.869  1.00  0.00           C
ATOM   8879  C24 POPEm 297     102.785  64.105  67.059  1.00  0.00           C
ATOM   8882  C25 POPEm 297     102.576  64.585  65.619  1.00  0.00           C
ATOM   8885  C26 POPEm 297     103.166  63.655  64.569  1.00  0.00           C
ATOM   8888  C27 POPEm 297     102.296  62.415  64.319  1.00  0.00           C
ATOM   8891  C28 POPEm 297     103.005  61.445  63.359  1.00  0.00           C
ATOM   8894  C29 POPEm 297     102.105  60.305  62.969  1.00  0.00           C
ATOM   8896 0C21 POPEm 297     101.916  59.825  61.729  1.00  0.00           C
ATOM   8898 1C21 POPEm 297     102.587  60.265  60.449  1.00  0.00           C
ATOM   8901 2C21 POPEm 297     103.106  59.085  59.619  1.00  0.00           C
ATOM   8904 3C21 POPEm 297     103.495  59.515  58.189  1.00  0.00           C
ATOM   8907 4C21 POPEm 297     104.206  58.415  57.369  1.00  0.00           C
ATOM   8910 5C21 POPEm 297     105.686  58.725  57.109  1.00  0.00           C
ATOM   8913 6C21 POPEm 297     105.906  59.915  56.159  1.00  0.00           C
ATOM   8916 7C21 POPEm 297     107.396  60.225  55.919  1.00  0.00           C
ATOM   8919 8C21 POPEm 297     107.616  61.435  55.000  1.00  0.00           C
ATOM   8923  C33 POPEm 297      97.686  66.885  66.569  1.00  0.00           C
ATOM   8926  C34 POPEm 297      97.995  66.876  65.069  1.00  0.00           C
ATOM   8929  C35 POPEm 297      99.465  67.205  64.749  1.00  0.00           C
ATOM   8932  C36 POPEm 297      99.826  67.065  63.259  1.00  0.00           C
ATOM   8935  C37 POPEm 297     101.206  67.645  62.929  1.00  0.00           C
ATOM   8938  C38 POPEm 297     101.736  67.325  61.520  1.00  0.00           C
ATOM   8941  C39 POPEm 297     102.425  65.955  61.520  1.00  0.00           C
ATOM   8944 0C31 POPEm 297     102.886  65.495  60.130  1.00  0.00           C
ATOM   8947 1C31 POPEm 297     103.345  64.035  60.159  1.00  0.00           C
ATOM   8950 2C31 POPEm 297     103.535  63.425  58.769  1.00  0.00           C
ATOM   8953 3C31 POPEm 297     104.566  64.135  57.879  1.00  0.00           C
ATOM   8956 4C31 POPEm 297     105.995  64.145  58.439  1.00  0.00           C
ATOM   8959 5C31 POPEm 297     106.977  64.845  57.489  1.00  0.00           C
ATOM   8962 6C31 POPEm 297     108.426  64.806  57.969  1.00  0.00           C
ATOM   8966  NH3 POPEn 298      90.116  40.045  35.009  1.00  0.00           N
ATOM   8970  C12 POPEn 298      88.956  39.135  34.719  1.00  0.00           C
ATOM   8973  C11 POPEn 298      89.017  38.575  33.289  1.00  0.00           C
ATOM   8976  P   POPEn 298      91.446  38.125  32.379  1.00  0.00           P
ATOM   8977  O13 POPEn 298      91.745  39.465  32.929  1.00  0.00           O
ATOM   8978  O14 POPEn 298      91.206  38.035  30.929  1.00  0.00           O
ATOM   8979  O11 POPEn 298      92.476  37.055  32.910  1.00  0.00           O
ATOM   8980  O12 POPEn 298      90.116  37.675  33.119  1.00  0.00           O
ATOM   8981  C1  POPEn 298      93.446  37.235  33.959  1.00  0.00           C
ATOM   8984  C2  POPEn 298      92.925  37.905  35.279  1.00  0.00           C
ATOM   8986  O21 POPEn 298      94.026  38.075  36.189  1.00  0.00           O
ATOM   8987  C21 POPEn 298      93.846  39.065  37.049  1.00  0.00           C
ATOM   8988  O22 POPEn 298      93.016  39.955  36.929  1.00  0.00           O
ATOM   8989  C22 POPEn 298      94.757  38.965  38.269  1.00  0.00           C
ATOM   8992  C3  POPEn 298      91.716  37.175  35.989  1.00  0.00           C
ATOM   8995  O31 POPEn 298      90.986  38.145  36.779  1.00  0.00           O
ATOM   8996  C31 POPEn 298      90.407  37.865  37.929  1.00  0.00           C
ATOM   8997  O32 POPEn 298      90.206  36.765  38.409  1.00  0.00           O
ATOM   8998  C32 POPEn 298      89.846  39.185  38.489  1.00  0.00           C
ATOM   9001  C23 POPEn 298      93.846  38.905  39.519  1.00  0.00           C
ATOM   9004  C24 POPEn 298      94.525  38.475  40.809  1.00  0.00           C
ATOM   9007  C25 POPEn 298      93.535  38.585  41.979  1.00  0.00           C
ATOM   9010  C26 POPEn 298      94.035  38.035  43.319  1.00  0.00           C
ATOM   9013  C27 POPEn 298      92.896  38.065  44.359  1.00  0.00           C
ATOM   9016  C28 POPEn 298      93.076  37.105  45.549  1.00  0.00           C
ATOM   9019  C29 POPEn 298      91.806  37.095  46.369  1.00  0.00           C
ATOM   9021 0C21 POPEn 298      91.675  37.055  47.709  1.00  0.00           C
ATOM   9023 1C21 POPEn 298      92.785  36.955  48.719  1.00  0.00           C
ATOM   9026 2C21 POPEn 298      92.416  36.085  49.939  1.00  0.00           C
ATOM   9029 3C21 POPEn 298      93.526  36.105  50.999  1.00  0.00           C
ATOM   9032 4C21 POPEn 298      93.065  35.535  52.349  1.00  0.00           C
ATOM   9035 5C21 POPEn 298      94.115  35.725  53.439  1.00  0.00           C
ATOM   9038 6C21 POPEn 298      93.646  35.215  54.809  1.00  0.00           C
ATOM   9041 7C21 POPEn 298      94.776  35.235  55.849  1.00  0.00           C
ATOM   9044 8C21 POPEn 298      94.356  34.735  57.239  1.00  0.00           C
ATOM   9048  C33 POPEn 298      90.116  39.465  39.989  1.00  0.00           C
ATOM   9051  C34 POPEn 298      89.586  40.855  40.399  1.00  0.00           C
ATOM   9054  C35 POPEn 298      89.726  41.155  41.889  1.00  0.00           C
ATOM   9057  C36 POPEn 298      89.216  42.545  42.289  1.00  0.00           C
ATOM   9060  C37 POPEn 298      89.306  42.785  43.809  1.00  0.00           C
ATOM   9063  C38 POPEn 298      89.236  44.265  44.199  1.00  0.00           C
ATOM   9066  C39 POPEn 298      89.416  44.455  45.719  1.00  0.00           C
ATOM   9069 0C31 POPEn 298      89.536  45.915  46.180  1.00  0.00           C
ATOM   9072 1C31 POPEn 298      90.156  45.995  47.589  1.00  0.00           C
ATOM   9075 2C31 POPEn 298      89.836  47.315  48.299  1.00  0.00           C
ATOM   9078 3C31 POPEn 298      90.486  47.445  49.679  1.00  0.00           C
ATOM   9081 4C31 POPEn 298      89.936  48.645  50.459  1.00  0.00           C
ATOM   9084 5C31 POPEn 298      90.597  48.805  51.840  1.00  0.00           C
ATOM   9087 6C31 POPEn 298      90.046  49.995  52.639  1.00  0.00           C
ATOM   9091  NH3 POPEo 299      39.205  96.445  35.149  1.00  0.00           N
ATOM   9095  C12 POPEo 299      39.105  97.775  35.869  1.00  0.00           C
ATOM   9098  C11 POPEo 299      39.355  98.995  34.939  1.00  0.00           C
ATOM   9101  P   POPEo 299      41.366 100.345  36.019  1.00  0.00           P
ATOM   9102  O13 POPEo 299      42.207  99.466  35.179  1.00  0.00           O
ATOM   9103  O14 POPEo 299      41.656 101.795  35.989  1.00  0.00           O
ATOM   9104  O11 POPEo 299      41.316  99.806  37.489  1.00  0.00           O
ATOM   9105  O12 POPEo 299      39.815 100.156  35.649  1.00  0.00           O
ATOM   9106  C1  POPEo 299      41.686 100.625  38.609  1.00  0.00           C
ATOM   9109  C2  POPEo 299      41.665  99.746  39.879  1.00  0.00           C
ATOM   9111  O21 POPEo 299      41.796 100.576  41.059  1.00  0.00           O
ATOM   9112  C21 POPEo 299      40.836 100.665  41.989  1.00  0.00           C
ATOM   9113  O22 POPEo 299      41.005 101.145  43.109  1.00  0.00           O
ATOM   9114  C22 POPEo 299      39.446 100.215  41.569  1.00  0.00           C
ATOM   9117  C3  POPEo 299      42.826  98.715  39.819  1.00  0.00           C
ATOM   9120  O31 POPEo 299      43.067  98.125  41.099  1.00  0.00           O
ATOM   9121  C31 POPEo 299      42.505  96.975  41.389  1.00  0.00           C
ATOM   9122  O32 POPEo 299      41.855  96.266  40.639  1.00  0.00           O
ATOM   9123  C32 POPEo 299      42.796  96.655  42.869  1.00  0.00           C
ATOM   9126  C23 POPEo 299      39.126  98.745  41.949  1.00  0.00           C
ATOM   9129  C24 POPEo 299      37.636  98.435  41.739  1.00  0.00           C
ATOM   9132  C25 POPEo 299      36.767  98.636  42.989  1.00  0.00           C
ATOM   9135  C26 POPEo 299      36.705  97.376  43.859  1.00  0.00           C
ATOM   9138  C27 POPEo 299      35.765  97.486  45.069  1.00  0.00           C
ATOM   9141  C28 POPEo 299      35.736  96.166  45.869  1.00  0.00           C
ATOM   9144  C29 POPEo 299      34.637  96.126  46.899  1.00  0.00           C
ATOM   9146 0C21 POPEo 299      34.046  95.016  47.349  1.00  0.00           C
ATOM   9148 1C21 POPEo 299      34.386  93.596  46.949  1.00  0.00           C
ATOM   9151 2C21 POPEo 299      34.706  92.666  48.129  1.00  0.00           C
ATOM   9154 3C21 POPEo 299      33.576  92.585  49.160  1.00  0.00           C
ATOM   9157 4C21 POPEo 299      33.667  91.335  50.039  1.00  0.00           C
ATOM   9160 5C21 POPEo 299      32.727  91.406  51.259  1.00  0.00           C
ATOM   9163 6C21 POPEo 299      31.236  91.485  50.889  1.00  0.00           C
ATOM   9166 7C21 POPEo 299      30.355  91.775  52.109  1.00  0.00           C
ATOM   9169 8C21 POPEo 299      28.865  91.865  51.769  1.00  0.00           C
ATOM   9173  C33 POPEo 299      42.766  97.915  43.789  1.00  0.00           C
ATOM   9176  C34 POPEo 299      43.326  97.626  45.189  1.00  0.00           C
ATOM   9179  C35 POPEo 299      43.527  98.895  46.039  1.00  0.00           C
ATOM   9182  C36 POPEo 299      42.445  99.175  47.099  1.00  0.00           C
ATOM   9185  C37 POPEo 299      42.607 100.585  47.679  1.00  0.00           C
ATOM   9188  C38 POPEo 299      41.817 100.846  48.969  1.00  0.00           C
ATOM   9191  C39 POPEo 299      42.407 100.205  50.239  1.00  0.00           C
ATOM   9194 0C31 POPEo 299      43.776 100.755  50.669  1.00  0.00           C
ATOM   9197 1C31 POPEo 299      44.215 100.186  52.019  1.00  0.00           C
ATOM   9200 2C31 POPEo 299      45.587 100.676  52.519  1.00  0.00           C
ATOM   9203 3C31 POPEo 299      45.657 102.175  52.829  1.00  0.00           C
ATOM   9206 4C31 POPEo 299      46.726 102.486  53.880  1.00  0.00           C
ATOM   9209 5C31 POPEo 299      46.876 103.985  54.179  1.00  0.00           C
ATOM   9212 6C31 POPEo 299      47.866 104.265  55.309  1.00  0.00           C
ATOM   9216  NH3 POPEp 300      86.517  31.725  32.549  1.00  0.00           N
ATOM   9220  C12 POPEp 300      86.316  31.085  31.209  1.00  0.00           C
ATOM   9223  C11 POPEp 300      84.855  30.625  31.149  1.00  0.00           C
ATOM   9226  P   POPEp 300      82.556  31.885  31.009  1.00  0.00           P
ATOM   9227  O13 POPEp 300      82.025  33.075  31.709  1.00  0.00           O
ATOM   9228  O14 POPEp 300      82.425  31.825  29.539  1.00  0.00           O
ATOM   9229  O11 POPEp 300      81.915  30.575  31.619  1.00  0.00           O
ATOM   9230  O12 POPEp 300      84.076  31.785  31.399  1.00  0.00           O
ATOM   9231  C1  POPEp 300      82.165  30.205  32.989  1.00  0.00           C
ATOM   9234  C2  POPEp 300      81.026  30.685  33.939  1.00  0.00           C
ATOM   9236  O21 POPEp 300      81.535  30.985  35.259  1.00  0.00           O
ATOM   9237  C21 POPEp 300      82.165  32.125  35.479  1.00  0.00           C
ATOM   9238  O22 POPEp 300      82.226  33.065  34.709  1.00  0.00           O
ATOM   9239  C22 POPEp 300      82.767  32.145  36.879  1.00  0.00           C
ATOM   9242  C3  POPEp 300      79.847  29.645  33.989  1.00  0.00           C
ATOM   9245  O31 POPEp 300      79.757  28.845  35.189  1.00  0.00           O
ATOM   9246  C31 POPEp 300      79.206  29.445  36.239  1.00  0.00           C
ATOM   9247  O32 POPEp 300      78.786  30.595  36.259  1.00  0.00           O
ATOM   9248  C32 POPEp 300      79.006  28.455  37.389  1.00  0.00           C
ATOM   9251  C23 POPEp 300      81.745  32.505  37.989  1.00  0.00           C
ATOM   9254  C24 POPEp 300      82.496  32.985  39.239  1.00  0.00           C
ATOM   9257  C25 POPEp 300      81.646  33.145  40.499  1.00  0.00           C
ATOM   9260  C26 POPEp 300      80.965  34.515  40.679  1.00  0.00           C
ATOM   9263  C27 POPEp 300      80.495  34.725  42.129  1.00  0.00           C
ATOM   9266  C28 POPEp 300      80.236  36.185  42.559  1.00  0.00           C
ATOM   9269  C29 POPEp 300      81.415  37.105  42.430  1.00  0.00           C
ATOM   9271 0C21 POPEp 300      81.446  38.395  42.819  1.00  0.00           C
ATOM   9273 1C21 POPEp 300      80.305  39.135  43.479  1.00  0.00           C
ATOM   9276 2C21 POPEp 300      80.657  39.955  44.739  1.00  0.00           C
ATOM   9279 3C21 POPEp 300      81.586  39.255  45.749  1.00  0.00           C
ATOM   9282 4C21 POPEp 300      83.036  39.745  45.619  1.00  0.00           C
ATOM   9285 5C21 POPEp 300      84.035  38.975  46.499  1.00  0.00           C
ATOM   9288 6C21 POPEp 300      83.816  39.205  47.999  1.00  0.00           C
ATOM   9291 7C21 POPEp 300      84.866  38.475  48.849  1.00  0.00           C
ATOM   9294 8C21 POPEp 300      84.686  38.705  50.349  1.00  0.00           C
ATOM   9298  C33 POPEp 300      78.956  29.155  38.759  1.00  0.00           C
ATOM   9301  C34 POPEp 300      78.626  28.225  39.939  1.00  0.00           C
ATOM   9304  C35 POPEp 300      77.157  27.765  40.000  1.00  0.00           C
ATOM   9307  C36 POPEp 300      76.525  27.825  41.399  1.00  0.00           C
ATOM   9310  C37 POPEp 300      75.046  27.435  41.429  1.00  0.00           C
ATOM   9313  C38 POPEp 300      74.267  27.925  42.659  1.00  0.00           C
ATOM   9316  C39 POPEp 300      74.756  27.465  44.049  1.00  0.00           C
ATOM   9319 0C31 POPEp 300      73.807  28.015  45.119  1.00  0.00           C
ATOM   9322 1C31 POPEp 300      74.267  27.855  46.579  1.00  0.00           C
ATOM   9325 2C31 POPEp 300      73.315  28.635  47.509  1.00  0.00           C
ATOM   9328 3C31 POPEp 300      73.756  28.715  48.979  1.00  0.00           C
ATOM   9331 4C31 POPEp 300      72.855  29.695  49.769  1.00  0.00           C
ATOM   9334 5C31 POPEp 300      73.146  29.725  51.269  1.00  0.00           C
ATOM   9337 6C31 POPEp 300      72.256  30.725  52.019  1.00  0.00           C
ATOM   9341  NH3 POPEq 301     119.846 114.347  33.829  1.00  0.00           N
ATOM   9345  C12 POPEq 301     118.576 115.167  33.659  1.00  0.00           C
ATOM   9348  C11 POPEq 301     118.406 116.207  34.789  1.00  0.00           C
ATOM   9351  P   POPEq 301     120.796 117.296  34.829  1.00  0.00           P
ATOM   9352  O13 POPEq 301     121.406 117.316  33.489  1.00  0.00           O
ATOM   9353  O14 POPEq 301     121.066 116.106  35.679  1.00  0.00           O
ATOM   9354  O11 POPEq 301     121.026 118.646  35.590  1.00  0.00           O
ATOM   9355  O12 POPEq 301     119.236 117.346  34.619  1.00  0.00           O
ATOM   9356  C1  POPEq 301     120.396 119.037  36.809  1.00  0.00           C
ATOM   9359  C2  POPEq 301     120.946 118.256  38.029  1.00  0.00           C
ATOM   9361  O21 POPEq 301     120.346 118.716  39.269  1.00  0.00           O
ATOM   9362  C21 POPEq 301     120.946 119.606  40.049  1.00  0.00           C
ATOM   9363  O22 POPEq 301     121.955 120.226  39.809  1.00  0.00           O
ATOM   9364  C22 POPEq 301     120.176 119.746  41.369  1.00  0.00           C
ATOM   9367  C3  POPEq 301     122.496 118.097  38.039  1.00  0.00           C
ATOM   9370  O31 POPEq 301     122.935 117.296  39.160  1.00  0.00           O
ATOM   9371  C31 POPEq 301     124.035 117.737  39.769  1.00  0.00           C
ATOM   9372  O32 POPEq 301     124.767 118.626  39.389  1.00  0.00           O
ATOM   9373  C32 POPEq 301     124.185 117.006  41.099  1.00  0.00           C
ATOM   9376  C23 POPEq 301     119.976 121.226  41.779  1.00  0.00           C
ATOM   9379  C24 POPEq 301     119.416 121.406  43.199  1.00  0.00           C
ATOM   9382  C25 POPEq 301     119.035 122.876  43.489  1.00  0.00           C
ATOM   9385  C26 POPEq 301     118.296 123.067  44.819  1.00  0.00           C
ATOM   9388  C27 POPEq 301     117.715 124.487  44.959  1.00  0.00           C
ATOM   9391  C28 POPEq 301     116.657 124.616  46.069  1.00  0.00           C
ATOM   9394  C29 POPEq 301     117.226 124.487  47.459  1.00  0.00           C
ATOM   9396 0C21 POPEq 301     116.675 123.866  48.519  1.00  0.00           C
ATOM   9398 1C21 POPEq 301     115.346 123.156  48.569  1.00  0.00           C
ATOM   9401 2C21 POPEq 301     114.276 123.917  49.379  1.00  0.00           C
ATOM   9404 3C21 POPEq 301     114.556 123.987  50.889  1.00  0.00           C
ATOM   9407 4C21 POPEq 301     113.396 124.597  51.679  1.00  0.00           C
ATOM   9410 5C21 POPEq 301     113.546 124.426  53.199  1.00  0.00           C
ATOM   9413 6C21 POPEq 301     112.396 125.076  53.979  1.00  0.00           C
ATOM   9416 7C21 POPEq 301     112.376 124.656  55.449  1.00  0.00           C
ATOM   9419 8C21 POPEq 301     111.226 125.306  56.239  1.00  0.00           C
ATOM   9423  C33 POPEq 301     124.816 117.946  42.149  1.00  0.00           C
ATOM   9426  C34 POPEq 301     124.356 117.656  43.589  1.00  0.00           C
ATOM   9429  C35 POPEq 301     124.846 118.746  44.539  1.00  0.00           C
ATOM   9432  C36 POPEq 301     124.195 118.716  45.929  1.00  0.00           C
ATOM   9435  C37 POPEq 301     124.726 119.846  46.829  1.00  0.00           C
ATOM   9438  C38 POPEq 301     124.045 119.846  48.199  1.00  0.00           C
ATOM   9441  C39 POPEq 301     124.416 121.056  49.079  1.00  0.00           C
ATOM   9444 0C31 POPEq 301     125.886 121.086  49.539  1.00  0.00           C
ATOM   9447 1C31 POPEq 301     126.017 121.207  51.069  1.00  0.00           C
ATOM   9450 2C31 POPEq 301     127.327 121.866  51.529  1.00  0.00           C
ATOM   9453 3C31 POPEq 301     127.356 123.386  51.319  1.00  0.00           C
ATOM   9456 4C31 POPEq 301     126.386 124.177  52.219  1.00  0.00           C
ATOM   9459 5C31 POPEq 301     125.806 125.406  51.509  1.00  0.00           C
ATOM   9462 6C31 POPEq 301     124.776 126.156  52.349  1.00  0.00           C
ATOM   9466  NH3 POPEr 302     117.025 110.846  37.910  1.00  0.00           N
ATOM   9470  C12 POPEr 302     116.596 110.545  36.499  1.00  0.00           C
ATOM   9473  C11 POPEr 302     116.646 109.035  36.279  1.00  0.00           C
ATOM   9476  P   POPEr 302     118.176 107.185  37.259  1.00  0.00           P
ATOM   9477  O13 POPEr 302     117.086 106.266  36.889  1.00  0.00           O
ATOM   9478  O14 POPEr 302     119.556 106.705  36.989  1.00  0.00           O
ATOM   9479  O11 POPEr 302     118.016 107.635  38.769  1.00  0.00           O
ATOM   9480  O12 POPEr 302     117.966 108.556  36.520  1.00  0.00           O
ATOM   9481  C1  POPEr 302     119.146 108.125  39.499  1.00  0.00           C
ATOM   9484  C2  POPEr 302     119.696 107.096  40.529  1.00  0.00           C
ATOM   9486  O21 POPEr 302     118.786 106.585  41.509  1.00  0.00           O
ATOM   9487  C21 POPEr 302     117.767 107.265  41.969  1.00  0.00           C
ATOM   9488  O22 POPEr 302     117.447 108.405  41.719  1.00  0.00           O
ATOM   9489  C22 POPEr 302     117.006 106.366  42.949  1.00  0.00           C
ATOM   9492  C3  POPEr 302     120.956 107.686  41.209  1.00  0.00           C
ATOM   9495  O31 POPEr 302     121.587 106.805  42.149  1.00  0.00           O
ATOM   9496  C31 POPEr 302     121.396 107.085  43.419  1.00  0.00           C
ATOM   9497  O32 POPEr 302     120.626 107.936  43.859  1.00  0.00           O
ATOM   9498  C32 POPEr 302     122.326 106.225  44.279  1.00  0.00           C
ATOM   9501  C23 POPEr 302     117.186 106.805  44.410  1.00  0.00           C
ATOM   9504  C24 POPEr 302     116.406 105.886  45.359  1.00  0.00           C
ATOM   9507  C25 POPEr 302     116.426 106.325  46.829  1.00  0.00           C
ATOM   9510  C26 POPEr 302     117.746 105.986  47.549  1.00  0.00           C
ATOM   9513  C27 POPEr 302     117.736 106.515  48.989  1.00  0.00           C
ATOM   9516  C28 POPEr 302     118.996 106.136  49.779  1.00  0.00           C
ATOM   9519  C29 POPEr 302     119.055 106.875  51.099  1.00  0.00           C
ATOM   9521 0C21 POPEr 302     118.706 106.366  52.299  1.00  0.00           C
ATOM   9523 1C21 POPEr 302     118.186 104.975  52.539  1.00  0.00           C
ATOM   9526 2C21 POPEr 302     117.616 104.785  53.959  1.00  0.00           C
ATOM   9529 3C21 POPEr 302     116.316 105.565  54.229  1.00  0.00           C
ATOM   9532 4C21 POPEr 302     115.746 105.285  55.629  1.00  0.00           C
ATOM   9535 5C21 POPEr 302     114.416 106.015  55.899  1.00  0.00           C
ATOM   9538 6C21 POPEr 302     113.926 105.816  57.339  1.00  0.00           C
ATOM   9541 7C21 POPEr 302     112.596 106.515  57.609  1.00  0.00           C
ATOM   9544 8C21 POPEr 302     112.105 106.366  59.049  1.00  0.00           C
ATOM   9548  C33 POPEr 302     122.436 106.745  45.729  1.00  0.00           C
ATOM   9551  C34 POPEr 302     122.977 105.676  46.689  1.00  0.00           C
ATOM   9554  C35 POPEr 302     123.116 106.195  48.119  1.00  0.00           C
ATOM   9557  C36 POPEr 302     122.876 105.105  49.169  1.00  0.00           C
ATOM   9560  C37 POPEr 302     122.945 105.635  50.609  1.00  0.00           C
ATOM   9563  C38 POPEr 302     122.276 104.695  51.619  1.00  0.00           C
ATOM   9566  C39 POPEr 302     123.266 103.925  52.500  1.00  0.00           C
ATOM   9569 0C31 POPEr 302     122.546 102.885  53.369  1.00  0.00           C
ATOM   9572 1C31 POPEr 302     123.465 102.115  54.329  1.00  0.00           C
ATOM   9575 2C31 POPEr 302     122.756 100.965  55.059  1.00  0.00           C
ATOM   9578 3C31 POPEr 302     122.176  99.916  54.090  1.00  0.00           C
ATOM   9581 4C31 POPEr 302     121.517  98.715  54.759  1.00  0.00           C
ATOM   9584 5C31 POPEr 302     120.936  97.756  53.709  1.00  0.00           C
ATOM   9587 6C31 POPEr 302     120.105  96.625  54.289  1.00  0.00           C
ATOM   9591  NH3 POPEs 303      85.606 121.296  76.129  1.00  0.00           N
ATOM   9595  C12 POPEs 303      85.196 119.916  75.659  1.00  0.00           C
ATOM   9598  C11 POPEs 303      86.436 119.026  75.439  1.00  0.00           C
ATOM   9601  P   POPEs 303      86.326 116.957  73.719  1.00  0.00           P
ATOM   9602  O13 POPEs 303      87.105 115.726  73.979  1.00  0.00           O
ATOM   9603  O14 POPEs 303      85.006 116.766  73.079  1.00  0.00           O
ATOM   9604  O11 POPEs 303      87.156 117.946  72.840  1.00  0.00           O
ATOM   9605  O12 POPEs 303      86.076 117.686  75.109  1.00  0.00           O
ATOM   9606  C1  POPEs 303      87.516 117.566  71.509  1.00  0.00           C
ATOM   9609  C2  POPEs 303      86.766 118.466  70.509  1.00  0.00           C
ATOM   9611  O21 POPEs 303      86.987 117.996  69.169  1.00  0.00           O
ATOM   9612  C21 POPEs 303      88.056 118.306  68.499  1.00  0.00           C
ATOM   9613  O22 POPEs 303      89.026 118.936  68.880  1.00  0.00           O
ATOM   9614  C22 POPEs 303      87.896 117.746  67.089  1.00  0.00           C
ATOM   9617  C3  POPEs 303      87.117 119.957  70.779  1.00  0.00           C
ATOM   9620  O31 POPEs 303      86.596 120.836  69.759  1.00  0.00           O
ATOM   9621  C31 POPEs 303      85.295 121.086  69.899  1.00  0.00           C
ATOM   9622  O32 POPEs 303      84.576 120.646  70.789  1.00  0.00           O
ATOM   9623  C32 POPEs 303      84.836 122.056  68.809  1.00  0.00           C
ATOM   9626  C23 POPEs 303      87.046 118.736  66.270  1.00  0.00           C
ATOM   9629  C24 POPEs 303      86.727 118.246  64.869  1.00  0.00           C
ATOM   9632  C25 POPEs 303      85.606 119.086  64.239  1.00  0.00           C
ATOM   9635  C26 POPEs 303      85.236 118.616  62.819  1.00  0.00           C
ATOM   9638  C27 POPEs 303      86.157 119.216  61.749  1.00  0.00           C
ATOM   9641  C28 POPEs 303      85.915 118.586  60.369  1.00  0.00           C
ATOM   9644  C29 POPEs 303      86.727 119.256  59.289  1.00  0.00           C
ATOM   9646 0C21 POPEs 303      86.496 119.177  57.969  1.00  0.00           C
ATOM   9648 1C21 POPEs 303      85.396 118.386  57.309  1.00  0.00           C
ATOM   9651 2C21 POPEs 303      84.416 119.286  56.529  1.00  0.00           C
ATOM   9654 3C21 POPEs 303      85.076 120.036  55.359  1.00  0.00           C
ATOM   9657 4C21 POPEs 303      84.076 120.816  54.499  1.00  0.00           C
ATOM   9660 5C21 POPEs 303      84.757 121.476  53.289  1.00  0.00           C
ATOM   9663 6C21 POPEs 303      83.756 122.146  52.339  1.00  0.00           C
ATOM   9666 7C21 POPEs 303      84.407 122.597  51.029  1.00  0.00           C
ATOM   9669 8C21 POPEs 303      83.396 123.126  50.009  1.00  0.00           C
ATOM   9673  C33 POPEs 303      85.676 121.987  67.509  1.00  0.00           C
ATOM   9676  C34 POPEs 303      84.986 122.667  66.329  1.00  0.00           C
ATOM   9679  C35 POPEs 303      84.885 124.196  66.459  1.00  0.00           C
ATOM   9682  C36 POPEs 303      84.096 124.796  65.289  1.00  0.00           C
ATOM   9685  C37 POPEs 303      83.915 126.316  65.410  1.00  0.00           C
ATOM   9688  C38 POPEs 303      82.986 126.906  64.340  1.00  0.00           C
ATOM   9691  C39 POPEs 303      83.456 126.626  62.910  1.00  0.00           C
ATOM   9694 0C31 POPEs 303      82.656 127.386  61.840  1.00  0.00           C
ATOM   9697 1C31 POPEs 303      83.176 127.106  60.429  1.00  0.00           C
ATOM   9700 2C31 POPEs 303      82.307 127.737  59.329  1.00  0.00           C
ATOM   9703 3C31 POPEs 303      82.865 127.556  57.910  1.00  0.00           C
ATOM   9706 4C31 POPEs 303      83.157 126.096  57.539  1.00  0.00           C
ATOM   9709 5C31 POPEs 303      83.626 125.916  56.089  1.00  0.00           C
ATOM   9712 6C31 POPEs 303      84.076 124.487  55.799  1.00  0.00           C
ATOM   9716  NH3 POPEt 304      30.845  44.626  31.609  1.00  0.00           N
ATOM   9720  C12 POPEt 304      30.806  43.935  30.269  1.00  0.00           C
ATOM   9723  C11 POPEt 304      32.187  43.376  29.889  1.00  0.00           C
ATOM   9726  P   POPEt 304      33.415  45.455  28.859  1.00  0.00           P
ATOM   9727  O13 POPEt 304      34.427  44.995  27.879  1.00  0.00           O
ATOM   9728  O14 POPEt 304      32.086  45.876  28.349  1.00  0.00           O
ATOM   9729  O11 POPEt 304      34.036  46.645  29.699  1.00  0.00           O
ATOM   9730  O12 POPEt 304      33.205  44.365  29.979  1.00  0.00           O
ATOM   9731  C1  POPEt 304      35.216  46.445  30.499  1.00  0.00           C
ATOM   9734  C2  POPEt 304      35.296  47.505  31.639  1.00  0.00           C
ATOM   9736  O21 POPEt 304      35.506  46.885  32.929  1.00  0.00           O
ATOM   9737  C21 POPEt 304      34.486  46.245  33.469  1.00  0.00           C
ATOM   9738  O22 POPEt 304      33.437  45.955  32.929  1.00  0.00           O
ATOM   9739  C22 POPEt 304      34.795  46.005  34.949  1.00  0.00           C
ATOM   9742  C3  POPEt 304      34.096  48.495  31.649  1.00  0.00           C
ATOM   9745  O31 POPEt 304      34.076  49.265  32.879  1.00  0.00           O
ATOM   9746  C31 POPEt 304      32.876  49.735  33.179  1.00  0.00           C
ATOM   9747  O32 POPEt 304      31.885  49.635  32.479  1.00  0.00           O
ATOM   9748  C32 POPEt 304      32.925  50.415  34.539  1.00  0.00           C
ATOM   9751  C23 POPEt 304      33.656  45.245  35.669  1.00  0.00           C
ATOM   9754  C24 POPEt 304      33.855  45.165  37.189  1.00  0.00           C
ATOM   9757  C25 POPEt 304      33.606  46.515  37.859  1.00  0.00           C
ATOM   9760  C26 POPEt 304      33.526  46.435  39.389  1.00  0.00           C
ATOM   9763  C27 POPEt 304      34.856  46.045  40.059  1.00  0.00           C
ATOM   9766  C28 POPEt 304      34.795  44.735  40.859  1.00  0.00           C
ATOM   9769  C29 POPEt 304      33.855  44.845  42.039  1.00  0.00           C
ATOM   9771 0C21 POPEt 304      34.205  44.975  43.329  1.00  0.00           C
ATOM   9773 1C21 POPEt 304      35.615  45.095  43.849  1.00  0.00           C
ATOM   9776 2C21 POPEt 304      36.366  43.755  44.029  1.00  0.00           C
ATOM   9779 3C21 POPEt 304      36.137  43.065  45.379  1.00  0.00           C
ATOM   9782 4C21 POPEt 304      37.046  41.835  45.539  1.00  0.00           C
ATOM   9785 5C21 POPEt 304      36.945  41.165  46.919  1.00  0.00           C
ATOM   9788 6C21 POPEt 304      36.407  39.725  46.840  1.00  0.00           C
ATOM   9791 7C21 POPEt 304      36.526  38.955  48.169  1.00  0.00           C
ATOM   9794 8C21 POPEt 304      37.955  38.485  48.469  1.00  0.00           C
ATOM   9798  C33 POPEt 304      32.556  49.445  35.679  1.00  0.00           C
ATOM   9801  C34 POPEt 304      32.375  50.185  37.009  1.00  0.00           C
ATOM   9804  C35 POPEt 304      33.676  50.825  37.509  1.00  0.00           C
ATOM   9807  C36 POPEt 304      33.466  51.735  38.719  1.00  0.00           C
ATOM   9810  C37 POPEt 304      34.795  52.145  39.349  1.00  0.00           C
ATOM   9813  C38 POPEt 304      35.126  51.325  40.609  1.00  0.00           C
ATOM   9816  C39 POPEt 304      34.836  52.095  41.889  1.00  0.00           C
ATOM   9819 0C31 POPEt 304      34.936  51.205  43.129  1.00  0.00           C
ATOM   9822 1C31 POPEt 304      35.196  52.015  44.399  1.00  0.00           C
ATOM   9825 2C31 POPEt 304      35.486  51.145  45.629  1.00  0.00           C
ATOM   9828 3C31 POPEt 304      34.256  50.475  46.239  1.00  0.00           C
ATOM   9831 4C31 POPEt 304      34.637  49.626  47.459  1.00  0.00           C
ATOM   9834 5C31 POPEt 304      33.437  48.955  48.139  1.00  0.00           C
ATOM   9837 6C31 POPEt 304      33.837  48.065  49.319  1.00  0.00           C
ATOM   9841  NH3 POPEu 305     110.096  74.695  30.469  1.00  0.00           N
ATOM   9845  C12 POPEu 305     109.745  74.885  29.009  1.00  0.00           C
ATOM   9848  C11 POPEu 305     108.237  74.795  28.729  1.00  0.00           C
ATOM   9851  P   POPEu 305     106.246  73.145  28.559  1.00  0.00           P
ATOM   9852  O13 POPEu 305     105.565  74.065  27.619  1.00  0.00           O
ATOM   9853  O14 POPEu 305     105.986  71.695  28.359  1.00  0.00           O
ATOM   9854  O11 POPEu 305     105.836  73.556  30.019  1.00  0.00           O
ATOM   9855  O12 POPEu 305     107.816  73.435  28.579  1.00  0.00           O
ATOM   9856  C1  POPEu 305     105.576  72.665  31.099  1.00  0.00           C
ATOM   9859  C2  POPEu 305     106.776  72.525  32.079  1.00  0.00           C
ATOM   9861  O21 POPEu 305     107.245  73.825  32.519  1.00  0.00           O
ATOM   9862  C21 POPEu 305     106.446  74.515  33.339  1.00  0.00           C
ATOM   9863  O22 POPEu 305     106.197  75.705  33.209  1.00  0.00           O
ATOM   9864  C22 POPEu 305     105.906  73.655  34.489  1.00  0.00           C
ATOM   9867  C3  POPEu 305     107.935  71.655  31.499  1.00  0.00           C
ATOM   9870  O31 POPEu 305     108.965  71.325  32.459  1.00  0.00           O
ATOM   9871  C31 POPEu 305     108.657  70.405  33.369  1.00  0.00           C
ATOM   9872  O32 POPEu 305     107.525  69.985  33.589  1.00  0.00           O
ATOM   9873  C32 POPEu 305     109.896  69.955  34.129  1.00  0.00           C
ATOM   9876  C23 POPEu 305     105.585  74.435  35.779  1.00  0.00           C
ATOM   9879  C24 POPEu 305     105.486  73.505  36.989  1.00  0.00           C
ATOM   9882  C25 POPEu 305     104.216  72.625  36.979  1.00  0.00           C
ATOM   9885  C26 POPEu 305     104.175  71.605  38.119  1.00  0.00           C
ATOM   9888  C27 POPEu 305     102.776  71.015  38.369  1.00  0.00           C
ATOM   9891  C28 POPEu 305     102.706  70.025  39.549  1.00  0.00           C
ATOM   9894  C29 POPEu 305     103.026  70.675  40.869  1.00  0.00           C
ATOM   9896 0C21 POPEu 305     102.826  70.136  42.089  1.00  0.00           C
ATOM   9898 1C21 POPEu 305     102.285  68.755  42.349  1.00  0.00           C
ATOM   9901 2C21 POPEu 305     102.556  68.285  43.799  1.00  0.00           C
ATOM   9904 3C21 POPEu 305     101.815  69.096  44.859  1.00  0.00           C
ATOM   9907 4C21 POPEu 305     102.156  68.695  46.309  1.00  0.00           C
ATOM   9910 5C21 POPEu 305     103.635  68.835  46.649  1.00  0.00           C
ATOM   9913 6C21 POPEu 305     103.886  69.055  48.149  1.00  0.00           C
ATOM   9916 7C21 POPEu 305     105.365  69.285  48.459  1.00  0.00           C
ATOM   9919 8C21 POPEu 305     105.626  69.655  49.919  1.00  0.00           C
ATOM   9923  C33 POPEu 305     109.896  70.385  35.609  1.00  0.00           C
ATOM   9926  C34 POPEu 305     110.456  69.295  36.549  1.00  0.00           C
ATOM   9929  C35 POPEu 305     110.775  69.865  37.939  1.00  0.00           C
ATOM   9932  C36 POPEu 305     111.105  68.816  39.009  1.00  0.00           C
ATOM   9935  C37 POPEu 305     111.157  69.455  40.399  1.00  0.00           C
ATOM   9938  C38 POPEu 305     111.306  68.486  41.579  1.00  0.00           C
ATOM   9941  C39 POPEu 305     110.775  69.125  42.869  1.00  0.00           C
ATOM   9944 0C31 POPEu 305     110.976  68.285  44.129  1.00  0.00           C
ATOM   9947 1C31 POPEu 305     110.087  68.785  45.279  1.00  0.00           C
ATOM   9950 2C31 POPEu 305     110.425  68.185  46.660  1.00  0.00           C
ATOM   9953 3C31 POPEu 305     111.736  68.715  47.279  1.00  0.00           C
ATOM   9956 4C31 POPEu 305     111.806  70.245  47.379  1.00  0.00           C
ATOM   9959 5C31 POPEu 305     112.986  70.735  48.229  1.00  0.00           C
ATOM   9962 6C31 POPEu 305     113.085  72.255  48.309  1.00  0.00           C
ATOM   9966  NH3 POPEv 306      98.546  93.225  76.789  1.00  0.00           N
ATOM   9970  C12 POPEv 306      97.665  93.076  77.999  1.00  0.00           C
ATOM   9973  C11 POPEv 306      98.345  93.705  79.219  1.00  0.00           C
ATOM   9976  P   POPEv 306      99.726  95.846  78.629  1.00  0.00           P
ATOM   9977  O13 POPEv 306     100.676  95.895  79.739  1.00  0.00           O
ATOM   9978  O14 POPEv 306     100.146  95.215  77.359  1.00  0.00           O
ATOM   9979  O11 POPEv 306      99.126  97.276  78.271  1.00  0.00           O
ATOM   9980  O12 POPEv 306      98.415  95.116  79.070  1.00  0.00           O
ATOM   9981  C1  POPEv 306      98.286  97.386  77.099  1.00  0.00           C
ATOM   9984  C2  POPEv 306      99.055  97.756  75.789  1.00  0.00           C
ATOM   9986  O21 POPEv 306      98.855  96.686  74.819  1.00  0.00           O
ATOM   9987  C21 POPEv 306      99.006  97.055  73.549  1.00  0.00           C
ATOM   9988  O22 POPEv 306      99.376  98.135  73.169  1.00  0.00           O
ATOM   9989  C22 POPEv 306      98.697  95.886  72.599  1.00  0.00           C
ATOM   9992  C3  POPEv 306     100.565  98.055  76.059  1.00  0.00           C
ATOM   9995  O31 POPEv 306     101.135  98.955  75.109  1.00  0.00           O
ATOM   9996  C31 POPEv 306     102.355  98.766  74.609  1.00  0.00           C
ATOM   9997  O32 POPEv 306     103.166  99.675  74.490  1.00  0.00           O
ATOM   9998  C32 POPEv 306     102.636  97.306  74.219  1.00  0.00           C
ATOM  10001  C23 POPEv 306      97.945  96.325  71.299  1.00  0.00           C
ATOM  10004  C24 POPEv 306      98.396  95.536  70.059  1.00  0.00           C
ATOM  10007  C25 POPEv 306      97.525  95.765  68.809  1.00  0.00           C
ATOM  10010  C26 POPEv 306      98.205  96.556  67.669  1.00  0.00           C
ATOM  10013  C27 POPEv 306      99.366  95.835  66.979  1.00  0.00           C
ATOM  10016  C28 POPEv 306     100.105  96.735  65.959  1.00  0.00           C
ATOM  10019  C29 POPEv 306      99.255  97.166  64.789  1.00  0.00           C
ATOM  10021 0C21 POPEv 306      99.376  96.786  63.499  1.00  0.00           C
ATOM  10023 1C21 POPEv 306     100.386  95.825  62.929  1.00  0.00           C
ATOM  10026 2C21 POPEv 306      99.745  94.526  62.369  1.00  0.00           C
ATOM  10029 3C21 POPEv 306      98.915  94.755  61.099  1.00  0.00           C
ATOM  10032 4C21 POPEv 306      98.436  93.445  60.479  1.00  0.00           C
ATOM  10035 5C21 POPEv 306      97.656  93.666  59.169  1.00  0.00           C
ATOM  10038 6C21 POPEv 306      96.226  94.155  59.410  1.00  0.00           C
ATOM  10041 7C21 POPEv 306      95.526  94.606  58.129  1.00  0.00           C
ATOM  10044 8C21 POPEv 306      94.017  94.795  58.309  1.00  0.00           C
ATOM  10048  C33 POPEv 306     103.855  97.166  73.279  1.00  0.00           C
ATOM  10051  C34 POPEv 306     104.376  95.716  73.119  1.00  0.00           C
ATOM  10054  C35 POPEv 306     103.546  94.846  72.169  1.00  0.00           C
ATOM  10057  C36 POPEv 306     103.766  95.156  70.679  1.00  0.00           C
ATOM  10060  C37 POPEv 306     102.746  94.445  69.789  1.00  0.00           C
ATOM  10063  C38 POPEv 306     102.876  94.776  68.289  1.00  0.00           C
ATOM  10066  C39 POPEv 306     104.157  94.245  67.619  1.00  0.00           C
ATOM  10069 0C31 POPEv 306     104.326  92.725  67.719  1.00  0.00           C
ATOM  10072 1C31 POPEv 306     105.505  92.225  66.869  1.00  0.00           C
ATOM  10075 2C31 POPEv 306     105.775  90.725  67.019  1.00  0.00           C
ATOM  10078 3C31 POPEv 306     106.946  90.256  66.139  1.00  0.00           C
ATOM  10081 4C31 POPEv 306     107.267  88.776  66.340  1.00  0.00           C
ATOM  10084 5C31 POPEv 306     108.586  88.346  65.709  1.00  0.00           C
ATOM  10087 6C31 POPEv 306     109.006  86.935  66.119  1.00  0.00           C
ATOM  10091  NH3 POPEw 307      59.745  80.606  74.090  1.00  0.00           N
ATOM  10095  C12 POPEw 307      60.795  79.535  73.930  1.00  0.00           C
ATOM  10098  C11 POPEw 307      62.235  80.066  74.149  1.00  0.00           C
ATOM  10101  P   POPEw 307      63.555  78.205  72.820  1.00  0.00           P
ATOM  10102  O13 POPEw 307      64.966  78.405  72.429  1.00  0.00           O
ATOM  10103  O14 POPEw 307      63.095  76.815  72.979  1.00  0.00           O
ATOM  10104  O11 POPEw 307      62.656  78.965  71.749  1.00  0.00           O
ATOM  10105  O12 POPEw 307      63.197  79.015  74.129  1.00  0.00           O
ATOM  10106  C1  POPEw 307      62.556  78.465  70.419  1.00  0.00           C
ATOM  10109  C2  POPEw 307      61.596  79.315  69.529  1.00  0.00           C
ATOM  10111  O21 POPEw 307      62.336  79.825  68.389  1.00  0.00           O
ATOM  10112  C21 POPEw 307      62.305  79.026  67.339  1.00  0.00           C
ATOM  10113  O22 POPEw 307      61.576  78.056  67.199  1.00  0.00           O
ATOM  10114  C22 POPEw 307      63.275  79.526  66.270  1.00  0.00           C
ATOM  10117  C3  POPEw 307      60.946  80.525  70.249  1.00  0.00           C
ATOM  10120  O31 POPEw 307      59.815  81.015  69.490  1.00  0.00           O
ATOM  10121  C31 POPEw 307      60.066  81.985  68.630  1.00  0.00           C
ATOM  10122  O32 POPEw 307      61.027  82.735  68.669  1.00  0.00           O
ATOM  10123  C32 POPEw 307      59.006  81.945  67.520  1.00  0.00           C
ATOM  10126  C23 POPEw 307      63.965  78.355  65.519  1.00  0.00           C
ATOM  10129  C24 POPEw 307      64.716  78.795  64.259  1.00  0.00           C
ATOM  10132  C25 POPEw 307      64.826  77.685  63.189  1.00  0.00           C
ATOM  10135  C26 POPEw 307      65.556  76.415  63.629  1.00  0.00           C
ATOM  10138  C27 POPEw 307      65.665  75.375  62.500  1.00  0.00           C
ATOM  10141  C28 POPEw 307      66.396  74.075  62.919  1.00  0.00           C
ATOM  10144  C29 POPEw 307      67.877  74.275  63.129  1.00  0.00           C
ATOM  10146 0C21 POPEw 307      68.877  73.655  62.459  1.00  0.00           C
ATOM  10148 1C21 POPEw 307      68.697  72.615  61.380  1.00  0.00           C
ATOM  10151 2C21 POPEw 307      70.025  72.005  60.909  1.00  0.00           C
ATOM  10154 3C21 POPEw 307      69.836  70.925  59.829  1.00  0.00           C
ATOM  10157 4C21 POPEw 307      71.167  70.355  59.319  1.00  0.00           C
ATOM  10160 5C21 POPEw 307      70.977  69.155  58.369  1.00  0.00           C
ATOM  10163 6C21 POPEw 307      72.307  68.556  57.889  1.00  0.00           C
ATOM  10166 7C21 POPEw 307      72.105  67.345  56.979  1.00  0.00           C
ATOM  10169 8C21 POPEw 307      73.417  66.765  56.450  1.00  0.00           C
ATOM  10173  C33 POPEw 307      59.587  82.315  66.130  1.00  0.00           C
ATOM  10176  C34 POPEw 307      59.006  81.445  64.999  1.00  0.00           C
ATOM  10179  C35 POPEw 307      57.556  81.786  64.630  1.00  0.00           C
ATOM  10182  C36 POPEw 307      57.006  80.916  63.489  1.00  0.00           C
ATOM  10185  C37 POPEw 307      56.686  79.485  63.939  1.00  0.00           C
ATOM  10188  C38 POPEw 307      56.376  78.505  62.789  1.00  0.00           C
ATOM  10191  C39 POPEw 307      55.205  78.945  61.899  1.00  0.00           C
ATOM  10194 0C31 POPEw 307      54.735  77.805  60.979  1.00  0.00           C
ATOM  10197 1C31 POPEw 307      53.565  78.225  60.079  1.00  0.00           C
ATOM  10200 2C31 POPEw 307      52.976  77.026  59.329  1.00  0.00           C
ATOM  10203 3C31 POPEw 307      51.747  77.385  58.499  1.00  0.00           C
ATOM  10206 4C31 POPEw 307      51.185  76.185  57.719  1.00  0.00           C
ATOM  10209 5C31 POPEw 307      49.986  76.545  56.840  1.00  0.00           C
ATOM  10212 6C31 POPEw 307      49.485  75.375  55.999  1.00  0.00           C
ATOM  10216  NH3 POPEx 308      56.086  91.096  73.509  1.00  0.00           N
ATOM  10220  C12 POPEx 308      56.246  89.865  74.359  1.00  0.00           C
ATOM  10223  C11 POPEx 308      56.845  90.245  75.719  1.00  0.00           C
ATOM  10226  P   POPEx 308      58.586  88.356  76.021  1.00  0.00           P
ATOM  10227  O13 POPEx 308      59.426  89.315  75.259  1.00  0.00           O
ATOM  10228  O14 POPEx 308      59.267  87.675  77.149  1.00  0.00           O
ATOM  10229  O11 POPEx 308      58.067  87.295  74.959  1.00  0.00           O
ATOM  10230  O12 POPEx 308      57.235  89.076  76.450  1.00  0.00           O
ATOM  10231  C1  POPEx 308      58.886  86.215  74.509  1.00  0.00           C
ATOM  10234  C2  POPEx 308      59.215  86.385  72.999  1.00  0.00           C
ATOM  10236  O21 POPEx 308      59.685  85.156  72.439  1.00  0.00           O
ATOM  10237  C21 POPEx 308      58.816  84.165  72.339  1.00  0.00           C
ATOM  10238  O22 POPEx 308      58.976  83.055  72.829  1.00  0.00           O
ATOM  10239  C22 POPEx 308      57.616  84.596  71.469  1.00  0.00           C
ATOM  10242  C3  POPEx 308      60.275  87.486  72.719  1.00  0.00           C
ATOM  10245  O31 POPEx 308      60.307  87.885  71.340  1.00  0.00           O
ATOM  10246  C31 POPEx 308      59.236  88.545  70.910  1.00  0.00           C
ATOM  10247  O32 POPEx 308      58.306  88.936  71.579  1.00  0.00           O
ATOM  10248  C32 POPEx 308      59.337  88.705  69.399  1.00  0.00           C
ATOM  10251  C23 POPEx 308      56.686  83.425  71.059  1.00  0.00           C
ATOM  10254  C24 POPEx 308      55.497  83.885  70.209  1.00  0.00           C
ATOM  10257  C25 POPEx 308      54.465  82.765  70.059  1.00  0.00           C
ATOM  10260  C26 POPEx 308      54.815  81.755  68.959  1.00  0.00           C
ATOM  10263  C27 POPEx 308      54.035  80.435  69.099  1.00  0.00           C
ATOM  10266  C28 POPEx 308      53.606  79.825  67.749  1.00  0.00           C
ATOM  10269  C29 POPEx 308      52.435  80.595  67.199  1.00  0.00           C
ATOM  10271 0C21 POPEx 308      51.907  80.455  65.969  1.00  0.00           C
ATOM  10273 1C21 POPEx 308      52.356  79.515  64.880  1.00  0.00           C
ATOM  10276 2C21 POPEx 308      51.406  78.305  64.779  1.00  0.00           C
ATOM  10279 3C21 POPEx 308      51.366  77.725  63.359  1.00  0.00           C
ATOM  10282 4C21 POPEx 308      50.646  76.375  63.319  1.00  0.00           C
ATOM  10285 5C21 POPEx 308      50.016  76.056  61.959  1.00  0.00           C
ATOM  10288 6C21 POPEx 308      49.345  74.675  61.949  1.00  0.00           C
ATOM  10291 7C21 POPEx 308      48.506  74.445  60.689  1.00  0.00           C
ATOM  10294 8C21 POPEx 308      48.067  72.995  60.529  1.00  0.00           C
ATOM  10298  C33 POPEx 308      59.875  87.455  68.660  1.00  0.00           C
ATOM  10301  C34 POPEx 308      60.005  87.705  67.149  1.00  0.00           C
ATOM  10304  C35 POPEx 308      60.595  86.535  66.359  1.00  0.00           C
ATOM  10307  C36 POPEx 308      61.036  87.015  64.969  1.00  0.00           C
ATOM  10310  C37 POPEx 308      61.346  85.895  63.959  1.00  0.00           C
ATOM  10313  C38 POPEx 308      61.557  86.485  62.559  1.00  0.00           C
ATOM  10316  C39 POPEx 308      62.216  85.536  61.549  1.00  0.00           C
ATOM  10319 0C31 POPEx 308      61.236  84.606  60.829  1.00  0.00           C
ATOM  10322 1C31 POPEx 308      61.965  83.556  59.979  1.00  0.00           C
ATOM  10325 2C31 POPEx 308      61.036  82.475  59.399  1.00  0.00           C
ATOM  10328 3C31 POPEx 308      61.747  81.485  58.469  1.00  0.00           C
ATOM  10331 4C31 POPEx 308      62.817  80.615  59.169  1.00  0.00           C
ATOM  10334 5C31 POPEx 308      63.516  79.655  58.199  1.00  0.00           C
ATOM  10337 6C31 POPEx 308      64.587  78.775  58.859  1.00  0.00           C
ATOM  10341  NH3 POPEy 309      10.535  64.405  78.799  1.00  0.00           N
ATOM  10345  C12 POPEy 309      10.406  65.795  79.369  1.00  0.00           C
ATOM  10348  C11 POPEy 309       8.925  66.165  79.590  1.00  0.00           C
ATOM  10351  P   POPEy 309       8.526  68.795  79.529  1.00  0.00           P
ATOM  10352  O13 POPEy 309       7.165  68.845  78.939  1.00  0.00           O
ATOM  10353  O14 POPEy 309       8.845  69.856  80.519  1.00  0.00           O
ATOM  10354  O11 POPEy 309       9.535  68.755  78.349  1.00  0.00           O
ATOM  10355  O12 POPEy 309       8.775  67.426  80.259  1.00  0.00           O
ATOM  10356  C1  POPEy 309      10.835  69.325  78.240  1.00  0.00           C
ATOM  10359  C2  POPEy 309      11.115  69.535  76.729  1.00  0.00           C
ATOM  10361  O21 POPEy 309      12.485  69.245  76.399  1.00  0.00           O
ATOM  10362  C21 POPEy 309      13.375  70.195  76.520  1.00  0.00           C
ATOM  10363  O22 POPEy 309      13.267  71.225  77.179  1.00  0.00           O
ATOM  10364  C22 POPEy 309      14.566  69.856  75.631  1.00  0.00           C
ATOM  10367  C3  POPEy 309      10.566  70.895  76.189  1.00  0.00           C
ATOM  10370  O31 POPEy 309      10.926  71.135  74.809  1.00  0.00           O
ATOM  10371  C31 POPEy 309       9.995  70.776  73.919  1.00  0.00           C
ATOM  10372  O32 POPEy 309       8.915  70.265  74.189  1.00  0.00           O
ATOM  10373  C32 POPEy 309      10.495  71.095  72.499  1.00  0.00           C
ATOM  10376  C23 POPEy 309      14.517  70.626  74.289  1.00  0.00           C
ATOM  10379  C24 POPEy 309      15.535  70.136  73.249  1.00  0.00           C
ATOM  10382  C25 POPEy 309      16.997  70.475  73.579  1.00  0.00           C
ATOM  10385  C26 POPEy 309      17.925  70.265  72.369  1.00  0.00           C
ATOM  10388  C27 POPEy 309      19.416  70.305  72.739  1.00  0.00           C
ATOM  10391  C28 POPEy 309      20.325  69.885  71.570  1.00  0.00           C
ATOM  10394  C29 POPEy 309      21.686  70.545  71.619  1.00  0.00           C
ATOM  10396 0C21 POPEy 309      22.887  69.996  71.369  1.00  0.00           C
ATOM  10398 1C21 POPEy 309      23.185  68.565  70.979  1.00  0.00           C
ATOM  10401 2C21 POPEy 309      23.466  68.425  69.469  1.00  0.00           C
ATOM  10404 3C21 POPEy 309      24.205  67.135  69.129  1.00  0.00           C
ATOM  10407 4C21 POPEy 309      24.686  67.075  67.669  1.00  0.00           C
ATOM  10410 5C21 POPEy 309      25.625  65.875  67.439  1.00  0.00           C
ATOM  10413 6C21 POPEy 309      26.247  65.805  66.029  1.00  0.00           C
ATOM  10416 7C21 POPEy 309      27.136  67.015  65.699  1.00  0.00           C
ATOM  10419 8C21 POPEy 309      27.996  66.825  64.449  1.00  0.00           C
ATOM  10423  C33 POPEy 309      10.666  69.835  71.609  1.00  0.00           C
ATOM  10426  C34 POPEy 309      11.205  70.165  70.219  1.00  0.00           C
ATOM  10429  C35 POPEy 309      11.275  68.945  69.279  1.00  0.00           C
ATOM  10432  C36 POPEy 309      11.565  69.345  67.829  1.00  0.00           C
ATOM  10435  C37 POPEy 309      11.586  68.155  66.859  1.00  0.00           C
ATOM  10438  C38 POPEy 309      11.616  68.585  65.379  1.00  0.00           C
ATOM  10441  C39 POPEy 309      10.236  69.035  64.869  1.00  0.00           C
ATOM  10444 0C31 POPEy 309      10.275  69.625  63.459  1.00  0.00           C
ATOM  10447 1C31 POPEy 309       8.865  69.835  62.889  1.00  0.00           C
ATOM  10450 2C31 POPEy 309       8.836  70.325  61.439  1.00  0.00           C
ATOM  10453 3C31 POPEy 309       9.436  71.725  61.219  1.00  0.00           C
ATOM  10456 4C31 POPEy 309       8.675  72.846  61.949  1.00  0.00           C
ATOM  10459 5C31 POPEy 309       9.205  74.225  61.579  1.00  0.00           C
ATOM  10462 6C31 POPEy 309       8.385  75.346  62.219  1.00  0.00           C
ATOM  10466  NH3 POPEz 310      77.846 110.235  75.619  1.00  0.00           N
ATOM  10470  C12 POPEz 310      76.925 111.045  76.499  1.00  0.00           C
ATOM  10473  C11 POPEz 310      75.777 110.205  77.079  1.00  0.00           C
ATOM  10476  P   POPEz 310      73.337 109.715  76.200  1.00  0.00           P
ATOM  10477  O13 POPEz 310      73.667 108.335  76.649  1.00  0.00           O
ATOM  10478  O14 POPEz 310      72.035 110.285  76.619  1.00  0.00           O
ATOM  10479  O11 POPEz 310      73.457 109.715  74.630  1.00  0.00           O
ATOM  10480  O12 POPEz 310      74.506 110.685  76.649  1.00  0.00           O
ATOM  10481  C1  POPEz 310      74.296 110.585  73.869  1.00  0.00           C
ATOM  10484  C2  POPEz 310      73.516 111.725  73.201  1.00  0.00           C
ATOM  10486  O21 POPEz 310      74.376 112.345  72.219  1.00  0.00           O
ATOM  10487  C21 POPEz 310      73.815 112.486  71.021  1.00  0.00           C
ATOM  10488  O22 POPEz 310      72.807 111.945  70.649  1.00  0.00           O
ATOM  10489  C22 POPEz 310      74.657 113.336  70.090  1.00  0.00           C
ATOM  10492  C3  POPEz 310      73.096 112.815  74.219  1.00  0.00           C
ATOM  10495  O31 POPEz 310      72.296 113.786  73.549  1.00  0.00           O
ATOM  10496  C31 POPEz 310      70.995 113.766  73.829  1.00  0.00           C
ATOM  10497  O32 POPEz 310      70.506 113.326  74.859  1.00  0.00           O
ATOM  10498  C32 POPEz 310      70.267 114.487  72.700  1.00  0.00           C
ATOM  10501  C23 POPEz 310      73.786 113.707  68.869  1.00  0.00           C
ATOM  10504  C24 POPEz 310      74.477 114.546  67.789  1.00  0.00           C
ATOM  10507  C25 POPEz 310      75.697 113.876  67.130  1.00  0.00           C
ATOM  10510  C26 POPEz 310      76.027 114.487  65.759  1.00  0.00           C
ATOM  10513  C27 POPEz 310      77.285 113.876  65.119  1.00  0.00           C
ATOM  10516  C28 POPEz 310      77.635 114.446  63.729  1.00  0.00           C
ATOM  10519  C29 POPEz 310      76.657 114.056  62.659  1.00  0.00           C
ATOM  10521 0C21 POPEz 310      76.947 113.466  61.479  1.00  0.00           C
ATOM  10523 1C21 POPEz 310      78.326 113.076  61.009  1.00  0.00           C
ATOM  10526 2C21 POPEz 310      78.376 112.535  59.569  1.00  0.00           C
ATOM  10529 3C21 POPEz 310      78.186 113.616  58.489  1.00  0.00           C
ATOM  10532 4C21 POPEz 310      78.367 113.046  57.069  1.00  0.00           C
ATOM  10535 5C21 POPEz 310      78.657 114.116  55.999  1.00  0.00           C
ATOM  10538 6C21 POPEz 310      77.495 115.097  55.759  1.00  0.00           C
ATOM  10541 7C21 POPEz 310      76.417 114.566  54.809  1.00  0.00           C
ATOM  10544 8C21 POPEz 310      75.275 115.567  54.599  1.00  0.00           C
ATOM  10548  C33 POPEz 310      70.407 116.016  72.820  1.00  0.00           C
ATOM  10551  C34 POPEz 310      70.127 116.806  71.529  1.00  0.00           C
ATOM  10554  C35 POPEz 310      71.206 116.596  70.460  1.00  0.00           C
ATOM  10557  C36 POPEz 310      71.076 117.516  69.229  1.00  0.00           C
ATOM  10560  C37 POPEz 310      72.105 117.106  68.169  1.00  0.00           C
ATOM  10563  C38 POPEz 310      72.046 117.856  66.829  1.00  0.00           C
ATOM  10566  C39 POPEz 310      73.096 117.276  65.859  1.00  0.00           C
ATOM  10569 0C31 POPEz 310      73.116 117.876  64.449  1.00  0.00           C
ATOM  10572 1C31 POPEz 310      74.387 117.457  63.699  1.00  0.00           C
ATOM  10575 2C31 POPEz 310      74.247 117.457  62.169  1.00  0.00           C
ATOM  10578 3C31 POPEz 310      75.377 118.186  61.429  1.00  0.00           C
ATOM  10581 4C31 POPEz 310      76.727 117.457  61.529  1.00  0.00           C
ATOM  10584 5C31 POPEz 310      77.826 118.086  60.669  1.00  0.00           C
ATOM  10587 6C31 POPEz 310      79.195 117.426  60.849  1.00  0.00           C
ATOM  10591  NH3 POPE0 311      45.016   9.115  31.009  1.00  0.00           N
ATOM  10595  C12 POPE0 311      45.826   8.625  29.839  1.00  0.00           C
ATOM  10598  C11 POPE0 311      44.956   7.805  28.869  1.00  0.00           C
ATOM  10601  P   POPE0 311      45.156   5.335  29.719  1.00  0.00           P
ATOM  10602  O13 POPE0 311      44.415   4.245  29.039  1.00  0.00           O
ATOM  10603  O14 POPE0 311      46.535   5.455  29.219  1.00  0.00           O
ATOM  10604  O11 POPE0 311      45.177   5.065  31.279  1.00  0.00           O
ATOM  10605  O12 POPE0 311      44.366   6.685  29.539  1.00  0.00           O
ATOM  10606  C1  POPE0 311      44.096   5.475  32.129  1.00  0.00           C
ATOM  10609  C2  POPE0 311      44.267   4.895  33.569  1.00  0.00           C
ATOM  10611  O21 POPE0 311      43.646   5.815  34.499  1.00  0.00           O
ATOM  10612  C21 POPE0 311      43.205   5.265  35.639  1.00  0.00           C
ATOM  10613  O22 POPE0 311      43.316   4.085  35.919  1.00  0.00           O
ATOM  10614  C22 POPE0 311      42.677   6.375  36.569  1.00  0.00           C
ATOM  10617  C3  POPE0 311      45.785   4.655  33.880  1.00  0.00           C
ATOM  10620  O31 POPE0 311      46.036   4.255  35.249  1.00  0.00           O
ATOM  10621  C31 POPE0 311      46.605   3.095  35.539  1.00  0.00           C
ATOM  10622  O32 POPE0 311      46.947   2.245  34.729  1.00  0.00           O
ATOM  10623  C32 POPE0 311      46.705   2.985  37.069  1.00  0.00           C
ATOM  10626  C23 POPE0 311      42.256   5.965  38.019  1.00  0.00           C
ATOM  10629  C24 POPE0 311      43.425   5.665  38.989  1.00  0.00           C
ATOM  10632  C25 POPE0 311      43.197   5.605  40.509  1.00  0.00           C
ATOM  10635  C26 POPE0 311      42.986   7.005  41.109  1.00  0.00           C
ATOM  10638  C27 POPE0 311      43.025   7.065  42.649  1.00  0.00           C
ATOM  10641  C28 POPE0 311      41.697   6.755  43.349  1.00  0.00           C
ATOM  10644  C29 POPE0 311      41.426   5.295  43.629  1.00  0.00           C
ATOM  10646 0C21 POPE0 311      40.226   4.795  43.950  1.00  0.00           C
ATOM  10648 1C21 POPE0 311      38.946   5.585  44.090  1.00  0.00           C
ATOM  10651 2C21 POPE0 311      38.157   5.225  45.359  1.00  0.00           C
ATOM  10654 3C21 POPE0 311      36.776   5.905  45.389  1.00  0.00           C
ATOM  10657 4C21 POPE0 311      35.806   5.245  46.389  1.00  0.00           C
ATOM  10660 5C21 POPE0 311      36.236   5.365  47.859  1.00  0.00           C
ATOM  10663 6C21 POPE0 311      35.517   4.335  48.750  1.00  0.00           C
ATOM  10666 7C21 POPE0 311      35.915   4.445  50.229  1.00  0.00           C
ATOM  10669 8C21 POPE0 311      35.326   3.335  51.089  1.00  0.00           C
ATOM  10673  C33 POPE0 311      47.295   1.675  37.630  1.00  0.00           C
ATOM  10676  C34 POPE0 311      47.496   1.755  39.149  1.00  0.00           C
ATOM  10679  C35 POPE0 311      46.216   1.445  39.949  1.00  0.00           C
ATOM  10682  C36 POPE0 311      46.036   2.375  41.149  1.00  0.00           C
ATOM  10685  C37 POPE0 311      44.795   2.055  41.999  1.00  0.00           C
ATOM  10688  C38 POPE0 311      44.865   0.725  42.770  1.00  0.00           C
ATOM  10691  C39 POPE0 311      45.995   0.685  43.819  1.00  0.00           C
ATOM  10694 0C31 POPE0 311      45.907  -0.555  44.719  1.00  0.00           C
ATOM  10697 1C31 POPE0 311      46.907  -0.485  45.889  1.00  0.00           C
ATOM  10700 2C31 POPE0 311      46.747  -1.635  46.889  1.00  0.00           C
ATOM  10703 3C31 POPE0 311      47.456  -1.375  48.229  1.00  0.00           C
ATOM  10706 4C31 POPE0 311      48.987  -1.345  48.119  1.00  0.00           C
ATOM  10709 5C31 POPE0 311      49.675  -0.895  49.399  1.00  0.00           C
ATOM  10712 6C31 POPE0 311      51.195  -0.765  49.249  1.00  0.00           C
ATOM  10716  NH3 POPE1 312      22.265  44.385  29.679  1.00  0.00           N
ATOM  10720  C12 POPE1 312      22.206  45.395  28.569  1.00  0.00           C
ATOM  10723  C11 POPE1 312      23.646  45.835  28.279  1.00  0.00           C
ATOM  10726  P   POPE1 312      24.927  47.925  27.449  1.00  0.00           P
ATOM  10727  O13 POPE1 312      26.125  47.175  26.989  1.00  0.00           O
ATOM  10728  O14 POPE1 312      24.595  49.155  26.709  1.00  0.00           O
ATOM  10729  O11 POPE1 312      25.105  48.245  28.979  1.00  0.00           O
ATOM  10730  O12 POPE1 312      23.677  46.945  27.379  1.00  0.00           O
ATOM  10731  C1  POPE1 312      25.035  49.535  29.599  1.00  0.00           C
ATOM  10734  C2  POPE1 312      25.635  49.495  31.059  1.00  0.00           C
ATOM  10736  O21 POPE1 312      25.926  50.825  31.529  1.00  0.00           O
ATOM  10737  C21 POPE1 312      25.886  50.955  32.859  1.00  0.00           C
ATOM  10738  O22 POPE1 312      25.246  50.245  33.619  1.00  0.00           O
ATOM  10739  C22 POPE1 312      26.746  52.155  33.269  1.00  0.00           C
ATOM  10742  C3  POPE1 312      26.927  48.615  31.119  1.00  0.00           C
ATOM  10745  O31 POPE1 312      27.525  48.605  32.439  1.00  0.00           O
ATOM  10746  C31 POPE1 312      28.536  47.765  32.569  1.00  0.00           C
ATOM  10747  O32 POPE1 312      28.996  47.045  31.699  1.00  0.00           O
ATOM  10748  C32 POPE1 312      29.005  47.785  34.039  1.00  0.00           C
ATOM  10751  C23 POPE1 312      26.906  52.295  34.799  1.00  0.00           C
ATOM  10754  C24 POPE1 312      27.746  51.185  35.439  1.00  0.00           C
ATOM  10757  C25 POPE1 312      28.215  51.535  36.859  1.00  0.00           C
ATOM  10760  C26 POPE1 312      27.125  51.435  37.939  1.00  0.00           C
ATOM  10763  C27 POPE1 312      27.636  51.935  39.299  1.00  0.00           C
ATOM  10766  C28 POPE1 312      26.646  51.695  40.459  1.00  0.00           C
ATOM  10769  C29 POPE1 312      26.856  52.655  41.609  1.00  0.00           C
ATOM  10771 0C21 POPE1 312      26.465  52.495  42.889  1.00  0.00           C
ATOM  10773 1C21 POPE1 312      25.736  51.315  43.479  1.00  0.00           C
ATOM  10776 2C21 POPE1 312      26.476  50.735  44.699  1.00  0.00           C
ATOM  10779 3C21 POPE1 312      27.806  50.035  44.340  1.00  0.00           C
ATOM  10782 4C21 POPE1 312      28.586  49.575  45.579  1.00  0.00           C
ATOM  10785 5C21 POPE1 312      29.765  48.625  45.299  1.00  0.00           C
ATOM  10788 6C21 POPE1 312      30.596  48.985  44.059  1.00  0.00           C
ATOM  10791 7C21 POPE1 312      31.726  47.985  43.769  1.00  0.00           C
ATOM  10794 8C21 POPE1 312      32.375  48.225  42.399  1.00  0.00           C
ATOM  10798  C33 POPE1 312      29.406  46.385  34.569  1.00  0.00           C
ATOM  10801  C34 POPE1 312      29.486  46.315  36.099  1.00  0.00           C
ATOM  10804  C35 POPE1 312      29.906  44.915  36.590  1.00  0.00           C
ATOM  10807  C36 POPE1 312      30.266  44.775  38.079  1.00  0.00           C
ATOM  10810  C37 POPE1 312      29.096  44.345  38.989  1.00  0.00           C
ATOM  10813  C38 POPE1 312      29.515  44.075  40.449  1.00  0.00           C
ATOM  10816  C39 POPE1 312      30.545  42.945  40.599  1.00  0.00           C
ATOM  10819 0C31 POPE1 312      30.886  42.575  42.059  1.00  0.00           C
ATOM  10822 1C31 POPE1 312      31.906  41.425  42.129  1.00  0.00           C
ATOM  10825 2C31 POPE1 312      32.887  41.505  43.309  1.00  0.00           C
ATOM  10828 3C31 POPE1 312      33.875  40.325  43.389  1.00  0.00           C
ATOM  10831 4C31 POPE1 312      34.816  40.205  42.179  1.00  0.00           C
ATOM  10834 5C31 POPE1 312      35.705  38.945  42.219  1.00  0.00           C
ATOM  10837 6C31 POPE1 312      36.556  38.775  40.959  1.00  0.00           C
ATOM  10841  NH3 POPE2 313     113.306  44.885  73.179  1.00  0.00           N
ATOM  10845  C12 POPE2 313     112.006  45.605  73.419  1.00  0.00           C
ATOM  10848  C11 POPE2 313     112.016  47.015  72.849  1.00  0.00           C
ATOM  10851  P   POPE2 313     114.366  48.175  72.990  1.00  0.00           P
ATOM  10852  O13 POPE2 313     115.256  48.585  74.099  1.00  0.00           O
ATOM  10853  O14 POPE2 313     114.826  47.055  72.140  1.00  0.00           O
ATOM  10854  O11 POPE2 313     114.026  49.425  72.130  1.00  0.00           O
ATOM  10855  O12 POPE2 313     112.966  47.785  73.569  1.00  0.00           O
ATOM  10856  C1  POPE2 313     113.415  49.355  70.849  1.00  0.00           C
ATOM  10859  C2  POPE2 313     113.936  50.535  69.979  1.00  0.00           C
ATOM  10861  O21 POPE2 313     114.216  50.125  68.619  1.00  0.00           O
ATOM  10862  C21 POPE2 313     113.116  49.825  67.919  1.00  0.00           C
ATOM  10863  O22 POPE2 313     111.977  49.825  68.349  1.00  0.00           O
ATOM  10864  C22 POPE2 313     113.495  49.575  66.459  1.00  0.00           C
ATOM  10867  C3  POPE2 313     115.215  51.155  70.619  1.00  0.00           C
ATOM  10870  O31 POPE2 313     115.635  52.315  69.889  1.00  0.00           O
ATOM  10871  C31 POPE2 313     116.776  52.235  69.259  1.00  0.00           C
ATOM  10872  O32 POPE2 313     117.715  51.525  69.549  1.00  0.00           O
ATOM  10873  C32 POPE2 313     116.706  53.155  68.049  1.00  0.00           C
ATOM  10876  C23 POPE2 313     112.416  48.815  65.660  1.00  0.00           C
ATOM  10879  C24 POPE2 313     113.016  47.815  64.659  1.00  0.00           C
ATOM  10882  C25 POPE2 313     113.965  48.445  63.629  1.00  0.00           C
ATOM  10885  C26 POPE2 313     114.605  47.405  62.679  1.00  0.00           C
ATOM  10888  C27 POPE2 313     113.576  46.645  61.840  1.00  0.00           C
ATOM  10891  C28 POPE2 313     114.216  45.675  60.829  1.00  0.00           C
ATOM  10894  C29 POPE2 313     113.146  44.835  60.189  1.00  0.00           C
ATOM  10896 0C21 POPE2 313     112.896  44.635  58.880  1.00  0.00           C
ATOM  10898 1C21 POPE2 313     113.635  45.205  57.689  1.00  0.00           C
ATOM  10901 2C21 POPE2 313     112.706  45.925  56.689  1.00  0.00           C
ATOM  10904 3C21 POPE2 313     111.535  45.045  56.199  1.00  0.00           C
ATOM  10907 4C21 POPE2 313     110.727  45.635  55.029  1.00  0.00           C
ATOM  10910 5C21 POPE2 313     111.486  45.675  53.699  1.00  0.00           C
ATOM  10913 6C21 POPE2 313     110.546  45.915  52.509  1.00  0.00           C
ATOM  10916 7C21 POPE2 313     111.236  45.825  51.139  1.00  0.00           C
ATOM  10919 8C21 POPE2 313     110.256  45.975  49.969  1.00  0.00           C
ATOM  10923  C33 POPE2 313     115.867  52.475  66.939  1.00  0.00           C
ATOM  10926  C34 POPE2 313     116.035  53.115  65.559  1.00  0.00           C
ATOM  10929  C35 POPE2 313     115.386  52.235  64.490  1.00  0.00           C
ATOM  10932  C36 POPE2 313     115.816  52.595  63.069  1.00  0.00           C
ATOM  10935  C37 POPE2 313     115.606  51.415  62.119  1.00  0.00           C
ATOM  10938  C38 POPE2 313     116.326  51.605  60.779  1.00  0.00           C
ATOM  10941  C39 POPE2 313     116.657  50.275  60.099  1.00  0.00           C
ATOM  10944 0C31 POPE2 313     116.186  50.195  58.639  1.00  0.00           C
ATOM  10947 1C31 POPE2 313     116.916  49.055  57.919  1.00  0.00           C
ATOM  10950 2C31 POPE2 313     116.396  48.775  56.509  1.00  0.00           C
ATOM  10953 3C31 POPE2 313     117.086  47.555  55.889  1.00  0.00           C
ATOM  10956 4C31 POPE2 313     118.586  47.755  55.649  1.00  0.00           C
ATOM  10959 5C31 POPE2 313     119.296  46.455  55.270  1.00  0.00           C
ATOM  10962 6C31 POPE2 313     120.786  46.645  55.059  1.00  0.00           C
ATOM  10966  NH3 POPE3 314      76.896  42.645  74.660  1.00  0.00           N
ATOM  10970  C12 POPE3 314      76.396  43.995  75.109  1.00  0.00           C
ATOM  10973  C11 POPE3 314      77.136  45.135  74.381  1.00  0.00           C
ATOM  10976  P   POPE3 314      77.417  47.675  74.079  1.00  0.00           P
ATOM  10977  O13 POPE3 314      76.767  48.945  74.479  1.00  0.00           O
ATOM  10978  O14 POPE3 314      78.846  47.485  74.389  1.00  0.00           O
ATOM  10979  O11 POPE3 314      77.186  47.435  72.520  1.00  0.00           O
ATOM  10980  O12 POPE3 314      76.657  46.435  74.771  1.00  0.00           O
ATOM  10981  C1  POPE3 314      78.296  47.475  71.609  1.00  0.00           C
ATOM  10984  C2  POPE3 314      77.816  47.825  70.160  1.00  0.00           C
ATOM  10986  O21 POPE3 314      78.886  48.305  69.309  1.00  0.00           O
ATOM  10987  C21 POPE3 314      79.707  47.445  68.779  1.00  0.00           C
ATOM  10988  O22 POPE3 314      79.785  46.255  69.049  1.00  0.00           O
ATOM  10989  C22 POPE3 314      80.476  48.125  67.649  1.00  0.00           C
ATOM  10992  C3  POPE3 314      76.736  48.945  70.229  1.00  0.00           C
ATOM  10995  O31 POPE3 314      76.627  49.675  68.989  1.00  0.00           O
ATOM  10996  C31 POPE3 314      76.046  49.015  68.009  1.00  0.00           C
ATOM  10997  O32 POPE3 314      75.366  48.015  68.119  1.00  0.00           O
ATOM  10998  C32 POPE3 314      76.426  49.655  66.669  1.00  0.00           C
ATOM  11001  C23 POPE3 314      79.947  47.635  66.279  1.00  0.00           C
ATOM  11004  C24 POPE3 314      80.616  48.275  65.059  1.00  0.00           C
ATOM  11007  C25 POPE3 314      82.016  47.715  64.749  1.00  0.00           C
ATOM  11010  C26 POPE3 314      82.456  48.055  63.309  1.00  0.00           C
ATOM  11013  C27 POPE3 314      83.855  47.505  62.979  1.00  0.00           C
ATOM  11016  C28 POPE3 314      84.166  47.525  61.469  1.00  0.00           C
ATOM  11019  C29 POPE3 314      85.585  47.085  61.180  1.00  0.00           C
ATOM  11021 0C21 POPE3 314      86.596  47.835  60.699  1.00  0.00           C
ATOM  11023 1C21 POPE3 314      86.555  49.295  60.329  1.00  0.00           C
ATOM  11026 2C21 POPE3 314      87.285  50.195  61.349  1.00  0.00           C
ATOM  11029 3C21 POPE3 314      88.816  50.025  61.389  1.00  0.00           C
ATOM  11032 4C21 POPE3 314      89.506  50.995  62.369  1.00  0.00           C
ATOM  11035 5C21 POPE3 314      90.146  52.235  61.719  1.00  0.00           C
ATOM  11038 6C21 POPE3 314      89.185  53.095  60.879  1.00  0.00           C
ATOM  11041 7C21 POPE3 314      89.846  54.385  60.359  1.00  0.00           C
ATOM  11044 8C21 POPE3 314      88.977  55.145  59.349  1.00  0.00           C
ATOM  11048  C33 POPE3 314      75.777  48.945  65.460  1.00  0.00           C
ATOM  11051  C34 POPE3 314      76.535  49.155  64.139  1.00  0.00           C
ATOM  11054  C35 POPE3 314      75.837  48.455  62.969  1.00  0.00           C
ATOM  11057  C36 POPE3 314      76.775  47.625  62.089  1.00  0.00           C
ATOM  11060  C37 POPE3 314      76.016  46.935  60.939  1.00  0.00           C
ATOM  11063  C38 POPE3 314      76.876  45.945  60.159  1.00  0.00           C
ATOM  11066  C39 POPE3 314      76.215  45.415  58.880  1.00  0.00           C
ATOM  11069 0C31 POPE3 314      74.876  44.695  59.099  1.00  0.00           C
ATOM  11072 1C31 POPE3 314      74.355  44.035  57.819  1.00  0.00           C
ATOM  11075 2C31 POPE3 314      73.056  43.245  58.019  1.00  0.00           C
ATOM  11078 3C31 POPE3 314      72.826  42.145  56.969  1.00  0.00           C
ATOM  11081 4C31 POPE3 314      72.366  42.615  55.569  1.00  0.00           C
ATOM  11084 5C31 POPE3 314      73.477  43.185  54.679  1.00  0.00           C
ATOM  11087 6C31 POPE3 314      73.017  43.445  53.239  1.00  0.00           C
ATOM  11091  NH3 POPE4 315       7.025  82.325  73.910  1.00  0.00           N
ATOM  11095  C12 POPE4 315       7.476  83.705  74.319  1.00  0.00           C
ATOM  11098  C11 POPE4 315       7.455  83.845  75.840  1.00  0.00           C
ATOM  11101  P   POPE4 315       9.175  85.676  76.660  1.00  0.00           P
ATOM  11102  O13 POPE4 315       8.986  86.975  77.350  1.00  0.00           O
ATOM  11103  O14 POPE4 315       9.935  84.596  77.319  1.00  0.00           O
ATOM  11104  O11 POPE4 315       9.826  85.996  75.249  1.00  0.00           O
ATOM  11105  O12 POPE4 315       7.755  85.175  76.209  1.00  0.00           O
ATOM  11106  C1  POPE4 315       9.085  86.935  74.459  1.00  0.00           C
ATOM  11109  C2  POPE4 315       9.856  87.325  73.169  1.00  0.00           C
ATOM  11111  O21 POPE4 315       9.036  87.155  71.990  1.00  0.00           O
ATOM  11112  C21 POPE4 315       8.035  88.015  71.939  1.00  0.00           C
ATOM  11113  O22 POPE4 315       7.665  88.745  72.840  1.00  0.00           O
ATOM  11114  C22 POPE4 315       7.396  88.025  70.559  1.00  0.00           C
ATOM  11117  C3  POPE4 315      11.165  86.535  72.999  1.00  0.00           C
ATOM  11120  O31 POPE4 315      12.005  87.206  72.029  1.00  0.00           O
ATOM  11121  C31 POPE4 315      13.196  86.625  71.889  1.00  0.00           C
ATOM  11122  O32 POPE4 315      13.545  85.595  72.439  1.00  0.00           O
ATOM  11123  C32 POPE4 315      14.065  87.495  70.989  1.00  0.00           C
ATOM  11126  C23 POPE4 315       8.125  89.035  69.639  1.00  0.00           C
ATOM  11129  C24 POPE4 315       9.306  88.395  68.889  1.00  0.00           C
ATOM  11132  C25 POPE4 315       8.815  87.556  67.700  1.00  0.00           C
ATOM  11135  C26 POPE4 315       9.955  87.125  66.759  1.00  0.00           C
ATOM  11138  C27 POPE4 315       9.415  86.605  65.419  1.00  0.00           C
ATOM  11141  C28 POPE4 315      10.525  86.136  64.479  1.00  0.00           C
ATOM  11144  C29 POPE4 315       9.995  85.765  63.109  1.00  0.00           C
ATOM  11146 0C21 POPE4 315      10.755  85.415  62.059  1.00  0.00           C
ATOM  11148 1C21 POPE4 315      12.266  85.326  62.059  1.00  0.00           C
ATOM  11151 2C21 POPE4 315      12.775  83.895  61.859  1.00  0.00           C
ATOM  11154 3C21 POPE4 315      12.455  83.305  60.469  1.00  0.00           C
ATOM  11157 4C21 POPE4 315      13.275  82.045  60.169  1.00  0.00           C
ATOM  11160 5C21 POPE4 315      12.945  80.846  61.079  1.00  0.00           C
ATOM  11163 6C21 POPE4 315      13.836  79.625  60.809  1.00  0.00           C
ATOM  11166 7C21 POPE4 315      13.705  78.515  61.859  1.00  0.00           C
ATOM  11169 8C21 POPE4 315      14.596  77.306  61.590  1.00  0.00           C
ATOM  11173  C33 POPE4 315      13.396  87.806  69.639  1.00  0.00           C
ATOM  11176  C34 POPE4 315      14.215  88.785  68.789  1.00  0.00           C
ATOM  11179  C35 POPE4 315      13.726  88.835  67.339  1.00  0.00           C
ATOM  11182  C36 POPE4 315      14.545  89.795  66.459  1.00  0.00           C
ATOM  11185  C37 POPE4 315      14.065  89.835  64.999  1.00  0.00           C
ATOM  11188  C38 POPE4 315      14.405  88.556  64.229  1.00  0.00           C
ATOM  11191  C39 POPE4 315      13.715  88.456  62.859  1.00  0.00           C
ATOM  11194 0C31 POPE4 315      14.156  89.496  61.829  1.00  0.00           C
ATOM  11197 1C31 POPE4 315      13.555  89.186  60.459  1.00  0.00           C
ATOM  11200 2C31 POPE4 315      13.945  90.186  59.359  1.00  0.00           C
ATOM  11203 3C31 POPE4 315      13.606  89.685  57.949  1.00  0.00           C
ATOM  11206 4C31 POPE4 315      12.115  89.365  57.759  1.00  0.00           C
ATOM  11209 5C31 POPE4 315      11.816  88.766  56.380  1.00  0.00           C
ATOM  11212 6C31 POPE4 315      10.366  88.305  56.250  1.00  0.00           C
ATOM  11216  NH3 POPE5 316      50.436  90.126  77.520  1.00  0.00           N
ATOM  11220  C12 POPE5 316      50.925  91.556  77.590  1.00  0.00           C
ATOM  11223  C11 POPE5 316      51.395  92.066  76.219  1.00  0.00           C
ATOM  11226  P   POPE5 316      53.105  93.806  75.270  1.00  0.00           P
ATOM  11227  O13 POPE5 316      53.215  95.296  75.289  1.00  0.00           O
ATOM  11228  O14 POPE5 316      54.355  93.005  75.309  1.00  0.00           O
ATOM  11229  O11 POPE5 316      52.375  93.416  73.910  1.00  0.00           O
ATOM  11230  O12 POPE5 316      52.025  93.346  76.359  1.00  0.00           O
ATOM  11231  C1  POPE5 316      52.866  92.285  73.169  1.00  0.00           C
ATOM  11234  C2  POPE5 316      51.996  91.975  71.909  1.00  0.00           C
ATOM  11236  O21 POPE5 316      52.185  90.655  71.369  1.00  0.00           O
ATOM  11237  C21 POPE5 316      53.386  90.175  71.089  1.00  0.00           C
ATOM  11238  O22 POPE5 316      54.455  90.716  71.329  1.00  0.00           O
ATOM  11239  C22 POPE5 316      53.197  88.825  70.389  1.00  0.00           C
ATOM  11242  C3  POPE5 316      52.165  93.085  70.840  1.00  0.00           C
ATOM  11245  O31 POPE5 316      51.646  92.765  69.539  1.00  0.00           O
ATOM  11246  C31 POPE5 316      50.326  92.845  69.399  1.00  0.00           C
ATOM  11247  O32 POPE5 316      49.517  92.925  70.299  1.00  0.00           O
ATOM  11248  C32 POPE5 316      49.966  92.785  67.899  1.00  0.00           C
ATOM  11251  C23 POPE5 316      54.447  88.205  69.719  1.00  0.00           C
ATOM  11254  C24 POPE5 316      54.076  87.075  68.739  1.00  0.00           C
ATOM  11257  C25 POPE5 316      53.425  87.535  67.419  1.00  0.00           C
ATOM  11260  C26 POPE5 316      54.345  88.475  66.649  1.00  0.00           C
ATOM  11263  C27 POPE5 316      54.127  88.465  65.130  1.00  0.00           C
ATOM  11266  C28 POPE5 316      55.167  89.326  64.379  1.00  0.00           C
ATOM  11269  C29 POPE5 316      56.567  88.776  64.549  1.00  0.00           C
ATOM  11271 0C21 POPE5 316      57.407  88.335  63.599  1.00  0.00           C
ATOM  11273 1C21 POPE5 316      57.207  88.285  62.119  1.00  0.00           C
ATOM  11276 2C21 POPE5 316      57.295  86.826  61.609  1.00  0.00           C
ATOM  11279 3C21 POPE5 316      57.546  86.775  60.089  1.00  0.00           C
ATOM  11282 4C21 POPE5 316      57.645  85.355  59.529  1.00  0.00           C
ATOM  11285 5C21 POPE5 316      56.296  84.625  59.459  1.00  0.00           C
ATOM  11288 6C21 POPE5 316      56.406  83.265  58.759  1.00  0.00           C
ATOM  11291 7C21 POPE5 316      55.026  82.616  58.559  1.00  0.00           C
ATOM  11294 8C21 POPE5 316      55.066  81.335  57.719  1.00  0.00           C
ATOM  11298  C33 POPE5 316      51.195  92.745  66.969  1.00  0.00           C
ATOM  11301  C34 POPE5 316      50.907  92.155  65.590  1.00  0.00           C
ATOM  11304  C35 POPE5 316      52.185  91.955  64.749  1.00  0.00           C
ATOM  11307  C36 POPE5 316      52.986  93.246  64.539  1.00  0.00           C
ATOM  11310  C37 POPE5 316      54.226  93.045  63.649  1.00  0.00           C
ATOM  11313  C38 POPE5 316      54.956  94.365  63.349  1.00  0.00           C
ATOM  11316  C39 POPE5 316      56.185  94.195  62.439  1.00  0.00           C
ATOM  11319 0C31 POPE5 316      55.865  93.725  61.019  1.00  0.00           C
ATOM  11322 1C31 POPE5 316      57.136  93.496  60.189  1.00  0.00           C
ATOM  11325 2C31 POPE5 316      56.915  92.695  58.899  1.00  0.00           C
ATOM  11328 3C31 POPE5 316      56.366  93.526  57.729  1.00  0.00           C
ATOM  11331 4C31 POPE5 316      56.446  92.765  56.389  1.00  0.00           C
ATOM  11334 5C31 POPE5 316      56.395  93.695  55.169  1.00  0.00           C
ATOM  11337 6C31 POPE5 316      56.676  92.975  53.849  1.00  0.00           C
ATOM  11341  NH3 POPE6 317      96.105 119.966  35.109  1.00  0.00           N
ATOM  11345  C12 POPE6 317      97.095 121.046  34.799  1.00  0.00           C
ATOM  11348  C11 POPE6 317      98.465 120.436  34.439  1.00  0.00           C
ATOM  11351  P   POPE6 317      99.986 122.586  34.289  1.00  0.00           P
ATOM  11352  O13 POPE6 317     101.436 122.356  34.149  1.00  0.00           O
ATOM  11353  O14 POPE6 317      99.436 123.816  33.689  1.00  0.00           O
ATOM  11354  O11 POPE6 317      99.627 122.546  35.829  1.00  0.00           O
ATOM  11355  O12 POPE6 317      99.236 121.347  33.669  1.00  0.00           O
ATOM  11356  C1  POPE6 317      99.487 123.746  36.609  1.00  0.00           C
ATOM  11359  C2  POPE6 317     100.056 123.556  38.039  1.00  0.00           C
ATOM  11361  O21 POPE6 317     100.056 124.826  38.709  1.00  0.00           O
ATOM  11362  C21 POPE6 317      99.136 125.156  39.639  1.00  0.00           C
ATOM  11363  O22 POPE6 317      98.706 126.286  39.769  1.00  0.00           O
ATOM  11364  C22 POPE6 317      98.775 124.056  40.639  1.00  0.00           C
ATOM  11367  C3  POPE6 317     101.506 122.996  37.989  1.00  0.00           C
ATOM  11370  O31 POPE6 317     102.186 122.946  39.259  1.00  0.00           O
ATOM  11371  C31 POPE6 317     101.835 121.926  40.039  1.00  0.00           C
ATOM  11372  O32 POPE6 317     100.867 121.207  39.869  1.00  0.00           O
ATOM  11373  C32 POPE6 317     102.846 121.756  41.180  1.00  0.00           C
ATOM  11376  C23 POPE6 317      99.306 124.426  42.049  1.00  0.00           C
ATOM  11379  C24 POPE6 317      99.055 123.296  43.059  1.00  0.00           C
ATOM  11382  C25 POPE6 317      99.736 123.496  44.429  1.00  0.00           C
ATOM  11385  C26 POPE6 317     101.256 123.646  44.329  1.00  0.00           C
ATOM  11388  C27 POPE6 317     102.076 122.626  45.139  1.00  0.00           C
ATOM  11391  C28 POPE6 317     102.416 123.097  46.569  1.00  0.00           C
ATOM  11394  C29 POPE6 317     103.396 122.116  47.189  1.00  0.00           C
ATOM  11396 0C21 POPE6 317     103.526 121.826  48.489  1.00  0.00           C
ATOM  11398 1C21 POPE6 317     102.746 122.436  49.629  1.00  0.00           C
ATOM  11401 2C21 POPE6 317     103.616 123.376  50.479  1.00  0.00           C
ATOM  11404 3C21 POPE6 317     102.896 123.876  51.749  1.00  0.00           C
ATOM  11407 4C21 POPE6 317     101.666 124.746  51.459  1.00  0.00           C
ATOM  11410 5C21 POPE6 317     100.956 125.206  52.739  1.00  0.00           C
ATOM  11413 6C21 POPE6 317      99.696 126.016  52.430  1.00  0.00           C
ATOM  11416 7C21 POPE6 317      98.915 126.436  53.689  1.00  0.00           C
ATOM  11419 8C21 POPE6 317      97.656 127.237  53.349  1.00  0.00           C
ATOM  11423  C33 POPE6 317     102.456 120.556  42.059  1.00  0.00           C
ATOM  11426  C34 POPE6 317     103.557 120.046  42.999  1.00  0.00           C
ATOM  11429  C35 POPE6 317     102.986 118.897  43.849  1.00  0.00           C
ATOM  11432  C36 POPE6 317     103.846 118.496  45.049  1.00  0.00           C
ATOM  11435  C37 POPE6 317     103.166 117.376  45.839  1.00  0.00           C
ATOM  11438  C38 POPE6 317     103.996 116.866  47.019  1.00  0.00           C
ATOM  11441  C39 POPE6 317     103.986 117.787  48.249  1.00  0.00           C
ATOM  11444 0C31 POPE6 317     102.616 117.896  48.929  1.00  0.00           C
ATOM  11447 1C31 POPE6 317     102.727 118.366  50.389  1.00  0.00           C
ATOM  11450 2C31 POPE6 317     101.406 118.226  51.169  1.00  0.00           C
ATOM  11453 3C31 POPE6 317     101.545 118.736  52.609  1.00  0.00           C
ATOM  11456 4C31 POPE6 317     100.346 118.376  53.489  1.00  0.00           C
ATOM  11459 5C31 POPE6 317     100.466 118.966  54.899  1.00  0.00           C
ATOM  11462 6C31 POPE6 317      99.306 118.576  55.819  1.00  0.00           C
ATOM  11466  NH3 POPE7 318      33.806 115.277  75.469  1.00  0.00           N
ATOM  11470  C12 POPE7 318      34.086 113.836  75.119  1.00  0.00           C
ATOM  11473  C11 POPE7 318      32.796 113.126  74.630  1.00  0.00           C
ATOM  11476  P   POPE7 318      32.796 110.495  74.869  1.00  0.00           P
ATOM  11477  O13 POPE7 318      34.106 110.085  75.410  1.00  0.00           O
ATOM  11478  O14 POPE7 318      31.675 110.676  75.820  1.00  0.00           O
ATOM  11479  O11 POPE7 318      32.346 109.445  73.759  1.00  0.00           O
ATOM  11480  O12 POPE7 318      33.045 111.835  74.059  1.00  0.00           O
ATOM  11481  C1  POPE7 318      33.296 108.626  73.079  1.00  0.00           C
ATOM  11484  C2  POPE7 318      33.916 109.335  71.850  1.00  0.00           C
ATOM  11486  O21 POPE7 318      33.486 108.715  70.619  1.00  0.00           O
ATOM  11487  C21 POPE7 318      32.387 109.186  70.109  1.00  0.00           C
ATOM  11488  O22 POPE7 318      31.596 109.965  70.639  1.00  0.00           O
ATOM  11489  C22 POPE7 318      32.206 108.636  68.679  1.00  0.00           C
ATOM  11492  C3  POPE7 318      35.465 109.326  71.839  1.00  0.00           C
ATOM  11495  O31 POPE7 318      35.887 110.205  70.779  1.00  0.00           O
ATOM  11496  C31 POPE7 318      37.175 110.405  70.609  1.00  0.00           C
ATOM  11497  O32 POPE7 318      38.076 110.126  71.389  1.00  0.00           O
ATOM  11498  C32 POPE7 318      37.365 111.035  69.219  1.00  0.00           C
ATOM  11501  C23 POPE7 318      31.997 109.806  67.689  1.00  0.00           C
ATOM  11504  C24 POPE7 318      31.955 109.385  66.209  1.00  0.00           C
ATOM  11507  C25 POPE7 318      31.767 110.615  65.319  1.00  0.00           C
ATOM  11510  C26 POPE7 318      31.856 110.345  63.819  1.00  0.00           C
ATOM  11513  C27 POPE7 318      31.906 111.646  63.019  1.00  0.00           C
ATOM  11516  C28 POPE7 318      31.656 111.416  61.520  1.00  0.00           C
ATOM  11519  C29 POPE7 318      31.646 112.715  60.749  1.00  0.00           C
ATOM  11521 0C21 POPE7 318      32.006 112.885  59.469  1.00  0.00           C
ATOM  11523 1C21 POPE7 318      32.506 111.815  58.529  1.00  0.00           C
ATOM  11526 2C21 POPE7 318      31.486 111.475  57.419  1.00  0.00           C
ATOM  11529 3C21 POPE7 318      31.125 112.666  56.529  1.00  0.00           C
ATOM  11532 4C21 POPE7 318      30.556 112.206  55.179  1.00  0.00           C
ATOM  11535 5C21 POPE7 318      29.976 113.347  54.340  1.00  0.00           C
ATOM  11538 6C21 POPE7 318      30.986 114.426  53.919  1.00  0.00           C
ATOM  11541 7C21 POPE7 318      30.376 115.396  52.899  1.00  0.00           C
ATOM  11544 8C21 POPE7 318      31.375 116.397  52.309  1.00  0.00           C
ATOM  11548  C33 POPE7 318      38.736 110.665  68.599  1.00  0.00           C
ATOM  11551  C34 POPE7 318      38.896 110.986  67.099  1.00  0.00           C
ATOM  11554  C35 POPE7 318      37.856 110.265  66.229  1.00  0.00           C
ATOM  11557  C36 POPE7 318      38.017 110.436  64.709  1.00  0.00           C
ATOM  11560  C37 POPE7 318      36.826 109.815  63.969  1.00  0.00           C
ATOM  11563  C38 POPE7 318      37.126 109.496  62.500  1.00  0.00           C
ATOM  11566  C39 POPE7 318      37.157 110.735  61.599  1.00  0.00           C
ATOM  11569 0C31 POPE7 318      38.026 110.505  60.359  1.00  0.00           C
ATOM  11572 1C31 POPE7 318      37.986 111.686  59.389  1.00  0.00           C
ATOM  11575 2C31 POPE7 318      38.965 111.506  58.219  1.00  0.00           C
ATOM  11578 3C31 POPE7 318      38.926 112.675  57.219  1.00  0.00           C
ATOM  11581 4C31 POPE7 318      37.646 112.715  56.380  1.00  0.00           C
ATOM  11584 5C31 POPE7 318      37.556 113.957  55.489  1.00  0.00           C
ATOM  11587 6C31 POPE7 318      36.366 113.927  54.529  1.00  0.00           C
ATOM  11591  NH3 POPE8 319     113.157  89.695  31.509  1.00  0.00           N
ATOM  11595  C12 POPE8 319     112.215  89.345  30.389  1.00  0.00           C
ATOM  11598  C11 POPE8 319     110.796  89.765  30.749  1.00  0.00           C
ATOM  11601  P   POPE8 319     108.936  88.246  29.789  1.00  0.00           P
ATOM  11602  O13 POPE8 319     108.026  88.195  28.619  1.00  0.00           O
ATOM  11603  O14 POPE8 319     109.715  87.005  30.009  1.00  0.00           O
ATOM  11604  O11 POPE8 319     108.135  88.556  31.129  1.00  0.00           O
ATOM  11605  O12 POPE8 319     109.936  89.466  29.649  1.00  0.00           O
ATOM  11606  C1  POPE8 319     108.135  87.595  32.209  1.00  0.00           C
ATOM  11609  C2  POPE8 319     107.516  88.125  33.549  1.00  0.00           C
ATOM  11611  O21 POPE8 319     107.525  86.996  34.449  1.00  0.00           O
ATOM  11612  C21 POPE8 319     107.686  87.265  35.739  1.00  0.00           C
ATOM  11613  O22 POPE8 319     107.805  88.375  36.219  1.00  0.00           O
ATOM  11614  C22 POPE8 319     107.715  85.956  36.539  1.00  0.00           C
ATOM  11617  C3  POPE8 319     106.086  88.725  33.359  1.00  0.00           C
ATOM  11620  O31 POPE8 319     105.696  89.596  34.449  1.00  0.00           O
ATOM  11621  C31 POPE8 319     105.025  89.076  35.459  1.00  0.00           C
ATOM  11622  O32 POPE8 319     104.595  87.925  35.519  1.00  0.00           O
ATOM  11623  C32 POPE8 319     104.947  90.095  36.590  1.00  0.00           C
ATOM  11626  C23 POPE8 319     107.656  86.155  38.069  1.00  0.00           C
ATOM  11629  C24 POPE8 319     107.746  84.835  38.869  1.00  0.00           C
ATOM  11632  C25 POPE8 319     107.605  85.045  40.389  1.00  0.00           C
ATOM  11635  C26 POPE8 319     106.135  85.065  40.839  1.00  0.00           C
ATOM  11638  C27 POPE8 319     105.926  85.695  42.219  1.00  0.00           C
ATOM  11641  C28 POPE8 319     104.426  85.785  42.579  1.00  0.00           C
ATOM  11644  C29 POPE8 319     104.206  86.475  43.899  1.00  0.00           C
ATOM  11646 0C21 POPE8 319     104.195  85.886  45.119  1.00  0.00           C
ATOM  11648 1C21 POPE8 319     104.426  84.426  45.410  1.00  0.00           C
ATOM  11651 2C21 POPE8 319     103.237  83.705  46.079  1.00  0.00           C
ATOM  11654 3C21 POPE8 319     103.026  84.076  47.559  1.00  0.00           C
ATOM  11657 4C21 POPE8 319     102.076  85.256  47.770  1.00  0.00           C
ATOM  11660 5C21 POPE8 319     101.965  85.665  49.239  1.00  0.00           C
ATOM  11663 6C21 POPE8 319     101.116  86.915  49.439  1.00  0.00           C
ATOM  11666 7C21 POPE8 319     101.007  87.315  50.919  1.00  0.00           C
ATOM  11669 8C21 POPE8 319     100.156  88.565  51.159  1.00  0.00           C
ATOM  11673  C33 POPE8 319     104.496  89.475  37.919  1.00  0.00           C
ATOM  11676  C34 POPE8 319     104.416  90.536  39.020  1.00  0.00           C
ATOM  11679  C35 POPE8 319     104.185  89.965  40.419  1.00  0.00           C
ATOM  11682  C36 POPE8 319     103.906  91.105  41.399  1.00  0.00           C
ATOM  11685  C37 POPE8 319     103.796  90.676  42.869  1.00  0.00           C
ATOM  11688  C38 POPE8 319     103.256  91.805  43.759  1.00  0.00           C
ATOM  11691  C39 POPE8 319     104.236  92.966  43.999  1.00  0.00           C
ATOM  11694 0C31 POPE8 319     103.535  94.175  44.629  1.00  0.00           C
ATOM  11697 1C31 POPE8 319     104.496  95.285  45.089  1.00  0.00           C
ATOM  11700 2C31 POPE8 319     103.775  96.625  45.340  1.00  0.00           C
ATOM  11703 3C31 POPE8 319     102.686  96.605  46.419  1.00  0.00           C
ATOM  11706 4C31 POPE8 319     103.227  96.605  47.859  1.00  0.00           C
ATOM  11709 5C31 POPE8 319     102.486  97.595  48.769  1.00  0.00           C
ATOM  11712 6C31 POPE8 319     103.097  97.725  50.169  1.00  0.00           C
ATOM  11716  NH3 POPE9 320      96.197  18.235  73.910  1.00  0.00           N
ATOM  11720  C12 POPE9 320      97.407  19.015  74.389  1.00  0.00           C
ATOM  11723  C11 POPE9 320      98.016  18.375  75.639  1.00  0.00           C
ATOM  11726  P   POPE9 320     100.606  18.855  75.329  1.00  0.00           P
ATOM  11727  O13 POPE9 320     100.826  20.015  74.451  1.00  0.00           O
ATOM  11728  O14 POPE9 320     101.636  18.655  76.359  1.00  0.00           O
ATOM  11729  O11 POPE9 320     100.425  17.545  74.459  1.00  0.00           O
ATOM  11730  O12 POPE9 320      99.206  19.035  76.039  1.00  0.00           O
ATOM  11731  C1  POPE9 320     101.566  17.125  73.709  1.00  0.00           C
ATOM  11734  C2  POPE9 320     101.157  16.145  72.590  1.00  0.00           C
ATOM  11736  O21 POPE9 320     101.215  16.825  71.319  1.00  0.00           O
ATOM  11737  C21 POPE9 320     102.396  16.665  70.771  1.00  0.00           C
ATOM  11738  O22 POPE9 320     103.436  16.405  71.349  1.00  0.00           O
ATOM  11739  C22 POPE9 320     102.226  16.505  69.269  1.00  0.00           C
ATOM  11742  C3  POPE9 320      99.736  15.525  72.709  1.00  0.00           C
ATOM  11745  O31 POPE9 320      99.315  14.935  71.459  1.00  0.00           O
ATOM  11746  C31 POPE9 320      99.866  13.745  71.189  1.00  0.00           C
ATOM  11747  O32 POPE9 320     100.666  13.185  71.919  1.00  0.00           O
ATOM  11748  C32 POPE9 320      99.366  13.245  69.839  1.00  0.00           C
ATOM  11751  C23 POPE9 320     102.945  17.565  68.420  1.00  0.00           C
ATOM  11754  C24 POPE9 320     103.016  17.095  66.969  1.00  0.00           C
ATOM  11757  C25 POPE9 320     103.576  18.125  65.990  1.00  0.00           C
ATOM  11760  C26 POPE9 320     103.816  17.455  64.630  1.00  0.00           C
ATOM  11763  C27 POPE9 320     104.195  18.425  63.499  1.00  0.00           C
ATOM  11766  C28 POPE9 320     104.757  17.635  62.299  1.00  0.00           C
ATOM  11769  C29 POPE9 320     104.965  18.435  61.049  1.00  0.00           C
ATOM  11771 0C21 POPE9 320     106.135  18.705  60.439  1.00  0.00           C
ATOM  11773 1C21 POPE9 320     107.525  18.315  60.899  1.00  0.00           C
ATOM  11776 2C21 POPE9 320     108.246  17.405  59.879  1.00  0.00           C
ATOM  11779 3C21 POPE9 320     109.767  17.405  60.089  1.00  0.00           C
ATOM  11782 4C21 POPE9 320     110.556  16.685  58.989  1.00  0.00           C
ATOM  11785 5C21 POPE9 320     112.036  17.075  59.029  1.00  0.00           C
ATOM  11788 6C21 POPE9 320     112.896  16.385  57.969  1.00  0.00           C
[truncated: 1,747,887 more chars]
