# Supplementary material for: Characterizing Membrane Association and Periplasmic Transfer of Bacterial Lipoproteins through Molecular Dynamics Simulations
Source: Structure. 2020 Apr 7;28(4):475–487.e3. doi: 10.1016/j.str.2020.01.012 (PMC7139219; doi:10.1016/j.str.2020.01.012)
Supplement: Data S2. Final Coordinates from Simulations (A–L), Related to Figure 3 [file mmc4.zip › A-L/CYOA-3-atomistic.pdb]

TITLE     Protein
REMARK    THIS IS A SIMULATION BOX
CRYST1  128.480  128.480  129.960  90.00  90.00  90.00 P 1           1
MODEL        1
ATOM      1  N   CYSTA   1      71.330  43.735  74.345  1.00  0.00           N
ATOM      3  CA  CYSTA   1      71.050  42.955  75.515  1.00  0.00           C
ATOM      5  C   CYSTA   1      72.120  43.275  76.535  1.00  0.00           C
ATOM      6  O   CYSTA   1      73.300  43.295  76.195  1.00  0.00           O
ATOM      7  CB  CYSTA   1      71.080  41.435  75.165  1.00  0.00           C
ATOM     10  SG  CYSTA   1      70.020  41.015  73.725  1.00  0.00           S
ATOM     11  C1  CYSTA   1      71.250  40.635  72.415  1.00  0.00           C
ATOM     14  CA1 CYSTA   1      70.630  44.815  73.995  1.00  0.00           C
ATOM     15  OA1 CYSTA   1      69.770  45.255  74.745  1.00  0.00           O
ATOM     16  CA2 CYSTA   1      70.880  45.445  72.675  1.00  0.00           C
ATOM     19  C11 CYSTA   1      71.730  39.165  72.325  1.00  0.00           C
ATOM     21  O11 CYSTA   1      70.580  38.335  72.285  1.00  0.00           O
ATOM     22  CX1 CYSTA   1      70.010  37.805  71.205  1.00  0.00           C
ATOM     23  OX1 CYSTA   1      68.960  37.185  71.265  1.00  0.00           O
ATOM     24  CX2 CYSTA   1      70.760  37.945  69.885  1.00  0.00           C
ATOM     27  C12 CYSTA   1      72.580  38.745  73.565  1.00  0.00           C
ATOM     30  O12 CYSTA   1      72.820  37.325  73.575  1.00  0.00           O
ATOM     31  CD1 CYSTA   1      73.960  36.885  73.105  1.00  0.00           C
ATOM     32  OD1 CYSTA   1      74.900  37.555  72.715  1.00  0.00           O
ATOM     33  CD2 CYSTA   1      74.060  35.375  73.255  1.00  0.00           C
ATOM     36  CA3 CYSTA   1      69.550  45.715  71.955  1.00  0.00           C
ATOM     39  CA4 CYSTA   1      69.610  45.215  70.505  1.00  0.00           C
ATOM     42  CA5 CYSTA   1      68.460  45.735  69.645  1.00  0.00           C
ATOM     45  CA6 CYSTA   1      68.480  47.235  69.375  1.00  0.00           C
ATOM     48  CA7 CYSTA   1      69.580  47.585  68.385  1.00  0.00           C
ATOM     51  CA8 CYSTA   1      69.770  49.085  68.205  1.00  0.00           C
ATOM     54  CA9 CYSTA   1      71.060  49.325  67.405  1.00  0.00           C
ATOM     57 0CA1 CYSTA   1      71.070  50.635  66.615  1.00  0.00           C
ATOM     60 1CA1 CYSTA   1      71.770  50.445  65.255  1.00  0.00           C
ATOM     63 2CA1 CYSTA   1      71.720  51.705  64.385  1.00  0.00           C
ATOM     66 3CA1 CYSTA   1      72.730  51.705  63.235  1.00  0.00           C
ATOM     69 4CA1 CYSTA   1      72.500  50.615  62.185  1.00  0.00           C
ATOM     72 5CA1 CYSTA   1      71.120  50.675  61.525  1.00  0.00           C
ATOM     75 6CA1 CYSTA   1      70.990  49.705  60.355  1.00  0.00           C
ATOM     79  CD3 CYSTA   1      74.740  34.735  72.045  1.00  0.00           C
ATOM     82  CD4 CYSTA   1      74.010  35.025  70.725  1.00  0.00           C
ATOM     85  CD5 CYSTA   1      74.340  34.015  69.625  1.00  0.00           C
ATOM     88  CD6 CYSTA   1      73.770  34.425  68.255  1.00  0.00           C
ATOM     91  CD7 CYSTA   1      73.340  33.225  67.405  1.00  0.00           C
ATOM     94  CD8 CYSTA   1      72.810  33.635  66.015  1.00  0.00           C
ATOM     97  CD9 CYSTA   1      72.330  32.445  65.175  1.00  0.00           C
ATOM    100 0CD1 CYSTA   1      71.780  32.885  63.805  1.00  0.00           C
ATOM    103 1CD1 CYSTA   1      72.830  32.885  62.685  1.00  0.00           C
ATOM    106 2CD1 CYSTA   1      73.020  31.495  62.055  1.00  0.00           C
ATOM    109 3CD1 CYSTA   1      74.110  31.465  60.975  1.00  0.00           C
ATOM    112 4CD1 CYSTA   1      74.100  30.135  60.195  1.00  0.00           C
ATOM    115 5CD1 CYSTA   1      75.180  30.075  59.105  1.00  0.00           C
ATOM    118 6CD1 CYSTA   1      75.110  28.795  58.265  1.00  0.00           C
ATOM    122  CX3 CYSTA   1      69.890  37.345  68.745  1.00  0.00           C
ATOM    125  CX4 CYSTA   1      70.620  36.945  67.465  1.00  0.00           C
ATOM    128  CX5 CYSTA   1      70.840  38.085  66.475  1.00  0.00           C
ATOM    131  CX6 CYSTA   1      71.340  37.555  65.125  1.00  0.00           C
ATOM    134  CX7 CYSTA   1      71.450  38.685  64.105  1.00  0.00           C
ATOM    137  CX8 CYSTA   1      71.880  38.215  62.705  1.00  0.00           C
ATOM    140  CX9 CYSTA   1      71.970  39.395  61.775  1.00  0.00           C
ATOM    142 0CX1 CYSTA   1      73.070  39.875  61.165  1.00  0.00           C
ATOM    144 1CX1 CYSTA   1      74.470  39.325  61.285  1.00  0.00           C
ATOM    147 2CX1 CYSTA   1      75.550  40.405  61.435  1.00  0.00           C
ATOM    150 3CX1 CYSTA   1      76.950  39.785  61.665  1.00  0.00           C
ATOM    153 4CX1 CYSTA   1      78.090  40.815  61.675  1.00  0.00           C
ATOM    156 5CX1 CYSTA   1      77.960  41.855  62.805  1.00  0.00           C
ATOM    159 6CX1 CYSTA   1      79.150  42.815  62.925  1.00  0.00           C
ATOM    162 7CX1 CYSTA   1      78.880  43.925  63.945  1.00  0.00           C
ATOM    165 8CX1 CYSTA   1      80.090  44.825  64.195  1.00  0.00           C
ATOM    169  N   ASN A   2      71.830  43.485  77.835  1.00  0.00           N
ATOM    171  CA  ASN A   2      70.620  44.115  78.385  1.00  0.00           C
ATOM    173  CB  ASN A   2      69.240  43.335  78.355  1.00  0.00           C
ATOM    176  CG  ASN A   2      69.170  41.845  78.755  1.00  0.00           C
ATOM    177  OD1 ASN A   2      68.090  41.245  78.735  1.00  0.00           O
ATOM    178  ND2 ASN A   2      70.320  41.205  79.045  1.00  0.00           N
ATOM    181  C   ASN A   2      71.000  44.525  79.795  1.00  0.00           C
ATOM    182  O   ASN A   2      70.290  44.305  80.765  1.00  0.00           O
ATOM    183  N   SER A   3      72.210  45.085  79.955  1.00  0.00           N
ATOM    185  CA  SER A   3      72.730  45.595  81.205  1.00  0.00           C
ATOM    187  CB  SER A   3      74.250  45.325  81.335  1.00  0.00           C
ATOM    190  OG  SER A   3      74.570  43.935  81.435  1.00  0.00           O
ATOM    192  C   SER A   3      72.460  47.085  81.345  1.00  0.00           C
ATOM    193  O   SER A   3      71.400  47.495  81.785  1.00  0.00           O
ATOM    194  N   ALA A   4      73.410  47.965  80.965  1.00  0.00           N
ATOM    196  CA  ALA A   4      73.050  49.345  80.755  1.00  0.00           C
ATOM    198  CB  ALA A   4      73.600  50.285  81.855  1.00  0.00           C
ATOM    202  C   ALA A   4      73.490  49.805  79.385  1.00  0.00           C
ATOM    203  O   ALA A   4      74.630  50.175  79.125  1.00  0.00           O
ATOM    204  N   LEU A   5      72.490  49.865  78.505  1.00  0.00           N
ATOM    206  CA  LEU A   5      72.270  51.005  77.675  1.00  0.00           C
ATOM    208  CB  LEU A   5      72.580  50.735  76.175  1.00  0.00           C
ATOM    211  CG  LEU A   5      72.210  49.335  75.605  1.00  0.00           C
ATOM    213  CD1 LEU A   5      72.590  49.245  74.125  1.00  0.00           C
ATOM    217  CD2 LEU A   5      70.740  48.965  75.775  1.00  0.00           C
ATOM    221  C   LEU A   5      70.820  51.435  77.935  1.00  0.00           C
ATOM    222  O   LEU A   5      70.050  50.695  78.555  1.00  0.00           O
ATOM    223  N   LEU A   6      70.430  52.645  77.505  1.00  0.00           N
ATOM    225  CA  LEU A   6      69.080  52.955  77.115  1.00  0.00           C
ATOM    227  CB  LEU A   6      68.950  52.635  75.595  1.00  0.00           C
ATOM    230  CG  LEU A   6      70.020  53.255  74.655  1.00  0.00           C
ATOM    232  CD1 LEU A   6      69.650  54.665  74.215  1.00  0.00           C
ATOM    236  CD2 LEU A   6      70.210  52.405  73.405  1.00  0.00           C
ATOM    240  C   LEU A   6      68.740  54.425  77.345  1.00  0.00           C
ATOM    241  O   LEU A   6      69.560  55.215  77.805  1.00  0.00           O
ATOM    242  N   ASP A   7      67.530  54.805  76.915  1.00  0.00           N
ATOM    244  CA  ASP A   7      67.210  56.115  76.365  1.00  0.00           C
ATOM    246  CB  ASP A   7      65.800  55.965  75.695  1.00  0.00           C
ATOM    249  CG  ASP A   7      65.930  55.495  74.255  1.00  0.00           C
ATOM    250  OD1 ASP A   7      66.610  56.235  73.495  1.00  0.00           O
ATOM    251  OD2 ASP A   7      65.350  54.445  73.865  1.00  0.00           O
ATOM    252  C   ASP A   7      67.310  57.275  77.365  1.00  0.00           C
ATOM    253  O   ASP A   7      68.310  57.995  77.495  1.00  0.00           O
ATOM    254  N   PRO A   8      66.240  57.505  78.085  1.00  0.00           N
ATOM    255  CD  PRO A   8      65.540  58.755  77.745  1.00  0.00           C
ATOM    258  CA  PRO A   8      66.450  57.475  79.515  1.00  0.00           C
ATOM    260  CB  PRO A   8      65.300  58.335  80.045  1.00  0.00           C
ATOM    263  CG  PRO A   8      65.230  59.475  79.045  1.00  0.00           C
ATOM    266  C   PRO A   8      66.340  56.105  80.095  1.00  0.00           C
ATOM    267  O   PRO A   8      65.890  55.185  79.435  1.00  0.00           O
ATOM    268  N   LYS A   9      66.740  55.985  81.375  1.00  0.00           N
ATOM    270  CA  LYS A   9      66.440  54.825  82.185  1.00  0.00           C
ATOM    272  CB  LYS A   9      66.920  55.015  83.645  1.00  0.00           C
ATOM    275  CG  LYS A   9      68.380  55.405  83.795  1.00  0.00           C
ATOM    278  CD  LYS A   9      69.320  54.325  83.255  1.00  0.00           C
ATOM    281  CE  LYS A   9      70.820  54.605  83.435  1.00  0.00           C
ATOM    284  NZ  LYS A   9      71.190  54.705  84.865  1.00  0.00           N
ATOM    288  C   LYS A   9      64.950  54.695  82.335  1.00  0.00           C
ATOM    289  O   LYS A   9      64.340  55.685  82.705  1.00  0.00           O
ATOM    290  N   GLY A  10      64.370  53.495  82.155  1.00  0.00           N
ATOM    292  CA  GLY A  10      62.950  53.285  82.395  1.00  0.00           C
ATOM    295  C   GLY A  10      62.570  53.465  83.835  1.00  0.00           C
ATOM    296  O   GLY A  10      62.870  52.585  84.645  1.00  0.00           O
ATOM    297  N   GLN A  11      61.890  54.575  84.165  1.00  0.00           N
ATOM    299  CA  GLN A  11      61.460  54.835  85.535  1.00  0.00           C
ATOM    301  CB  GLN A  11      62.220  56.065  86.085  1.00  0.00           C
ATOM    304  CG  GLN A  11      63.760  55.905  86.095  1.00  0.00           C
ATOM    307  CD  GLN A  11      64.200  54.615  86.785  1.00  0.00           C
ATOM    308  OE1 GLN A  11      63.510  54.045  87.625  1.00  0.00           O
ATOM    309  NE2 GLN A  11      65.440  54.165  86.505  1.00  0.00           N
ATOM    312  C   GLN A  11      59.980  55.075  85.725  1.00  0.00           C
ATOM    313  O   GLN A  11      59.520  55.125  86.865  1.00  0.00           O
ATOM    314  N   ILE A  12      59.180  55.235  84.655  1.00  0.00           N
ATOM    316  CA  ILE A  12      57.770  55.585  84.795  1.00  0.00           C
ATOM    318  CB  ILE A  12      57.490  57.095  84.665  1.00  0.00           C
ATOM    320  CG2 ILE A  12      58.520  57.925  85.485  1.00  0.00           C
ATOM    324  CG1 ILE A  12      57.440  57.565  83.195  1.00  0.00           C
ATOM    327  CD  ILE A  12      57.170  59.045  82.965  1.00  0.00           C
ATOM    331  C   ILE A  12      56.940  54.845  83.755  1.00  0.00           C
ATOM    332  O   ILE A  12      57.420  54.415  82.705  1.00  0.00           O
ATOM    333  N   GLY A  13      55.610  54.705  83.965  1.00  0.00           N
ATOM    335  CA  GLY A  13      54.730  54.125  82.945  1.00  0.00           C
ATOM    338  C   GLY A  13      54.550  54.915  81.665  1.00  0.00           C
ATOM    339  O   GLY A  13      54.450  54.345  80.585  1.00  0.00           O
ATOM    340  N   LEU A  14      54.460  56.255  81.715  1.00  0.00           N
ATOM    342  CA  LEU A  14      54.410  57.085  80.525  1.00  0.00           C
ATOM    344  CB  LEU A  14      54.030  58.545  80.845  1.00  0.00           C
ATOM    347  CG  LEU A  14      53.840  59.475  79.615  1.00  0.00           C
ATOM    349  CD1 LEU A  14      52.600  59.195  78.765  1.00  0.00           C
ATOM    353  CD2 LEU A  14      53.760  60.915  80.095  1.00  0.00           C
ATOM    357  C   LEU A  14      55.630  56.965  79.605  1.00  0.00           C
ATOM    358  O   LEU A  14      55.470  56.895  78.395  1.00  0.00           O
ATOM    359  N   GLU A  15      56.880  56.855  80.125  1.00  0.00           N
ATOM    361  CA  GLU A  15      58.090  56.595  79.345  1.00  0.00           C
ATOM    363  CB  GLU A  15      59.310  56.325  80.255  1.00  0.00           C
ATOM    366  CG  GLU A  15      60.000  57.595  80.785  1.00  0.00           C
ATOM    369  CD  GLU A  15      60.900  57.225  81.965  1.00  0.00           C
ATOM    370  OE1 GLU A  15      61.630  56.215  81.855  1.00  0.00           O
ATOM    371  OE2 GLU A  15      60.800  57.905  83.025  1.00  0.00           O
ATOM    372  C   GLU A  15      57.980  55.385  78.445  1.00  0.00           C
ATOM    373  O   GLU A  15      58.360  55.405  77.285  1.00  0.00           O
ATOM    374  N   GLN A  16      57.350  54.315  78.945  1.00  0.00           N
ATOM    376  CA  GLN A  16      57.040  53.175  78.105  1.00  0.00           C
ATOM    378  CB  GLN A  16      56.440  52.005  78.915  1.00  0.00           C
ATOM    381  CG  GLN A  16      57.350  51.445  80.035  1.00  0.00           C
ATOM    384  CD  GLN A  16      58.770  51.135  79.565  1.00  0.00           C
ATOM    385  OE1 GLN A  16      59.600  52.015  79.335  1.00  0.00           O
ATOM    386  NE2 GLN A  16      59.080  49.825  79.465  1.00  0.00           N
ATOM    389  C   GLN A  16      56.190  53.495  76.885  1.00  0.00           C
ATOM    390  O   GLN A  16      56.420  52.935  75.825  1.00  0.00           O
ATOM    391  N   ARG A  17      55.210  54.425  76.915  1.00  0.00           N
ATOM    393  CA  ARG A  17      54.530  54.785  75.665  1.00  0.00           C
ATOM    395  CB  ARG A  17      53.000  55.055  75.795  1.00  0.00           C
ATOM    398  CG  ARG A  17      52.600  56.095  76.865  1.00  0.00           C
ATOM    401  CD  ARG A  17      51.750  55.575  78.025  1.00  0.00           C
ATOM    404  NE  ARG A  17      52.480  54.445  78.685  1.00  0.00           N
ATOM    406  CZ  ARG A  17      52.250  53.175  78.415  1.00  0.00           C
ATOM    407  NH1 ARG A  17      51.220  52.805  77.695  1.00  0.00           N
ATOM    410  NH2 ARG A  17      53.030  52.245  78.925  1.00  0.00           N
ATOM    413  C   ARG A  17      55.140  55.955  74.935  1.00  0.00           C
ATOM    414  O   ARG A  17      54.640  56.275  73.865  1.00  0.00           O
ATOM    415  N   SER A  18      56.210  56.625  75.435  1.00  0.00           N
ATOM    417  CA  SER A  18      56.770  57.785  74.735  1.00  0.00           C
ATOM    419  CB  SER A  18      56.680  59.115  75.525  1.00  0.00           C
ATOM    422  OG  SER A  18      57.310  59.055  76.795  1.00  0.00           O
ATOM    424  C   SER A  18      58.210  57.575  74.295  1.00  0.00           C
ATOM    425  O   SER A  18      58.620  58.115  73.265  1.00  0.00           O
ATOM    426  N   LEU A  19      59.000  56.755  75.025  1.00  0.00           N
ATOM    428  CA  LEU A  19      60.400  56.495  74.725  1.00  0.00           C
ATOM    430  CB  LEU A  19      61.290  56.405  75.995  1.00  0.00           C
ATOM    433  CG  LEU A  19      61.690  57.715  76.695  1.00  0.00           C
ATOM    435  CD1 LEU A  19      60.530  58.655  77.025  1.00  0.00           C
ATOM    439  CD2 LEU A  19      62.410  57.335  77.995  1.00  0.00           C
ATOM    443  C   LEU A  19      60.560  55.165  74.035  1.00  0.00           C
ATOM    444  O   LEU A  19      61.490  54.975  73.255  1.00  0.00           O
ATOM    445  N   ILE A  20      59.610  54.205  74.185  1.00  0.00           N
ATOM    447  CA  ILE A  20      59.690  53.015  73.355  1.00  0.00           C
ATOM    449  CB  ILE A  20      58.850  51.795  73.755  1.00  0.00           C
ATOM    451  CG2 ILE A  20      59.090  51.525  75.255  1.00  0.00           C
ATOM    455  CG1 ILE A  20      57.380  51.885  73.245  1.00  0.00           C
ATOM    458  CD  ILE A  20      56.470  50.755  73.735  1.00  0.00           C
ATOM    462  C   ILE A  20      59.340  53.385  71.935  1.00  0.00           C
ATOM    463  O   ILE A  20      59.790  52.745  71.015  1.00  0.00           O
ATOM    464  N   LEU A  21      58.570  54.465  71.695  1.00  0.00           N
ATOM    466  CA  LEU A  21      58.180  54.885  70.365  1.00  0.00           C
ATOM    468  CB  LEU A  21      57.340  56.165  70.395  1.00  0.00           C
ATOM    471  CG  LEU A  21      56.110  56.105  71.295  1.00  0.00           C
ATOM    473  CD1 LEU A  21      55.430  57.475  71.175  1.00  0.00           C
ATOM    477  CD2 LEU A  21      55.180  54.925  70.935  1.00  0.00           C
ATOM    481  C   LEU A  21      59.340  55.185  69.445  1.00  0.00           C
ATOM    482  O   LEU A  21      59.270  54.955  68.245  1.00  0.00           O
ATOM    483  N   THR A  22      60.420  55.735  70.035  1.00  0.00           N
ATOM    485  CA  THR A  22      61.720  55.825  69.415  1.00  0.00           C
ATOM    487  CB  THR A  22      62.670  56.785  70.155  1.00  0.00           C
ATOM    489  OG1 THR A  22      63.240  56.245  71.335  1.00  0.00           O
ATOM    491  CG2 THR A  22      61.910  58.065  70.535  1.00  0.00           C
ATOM    495  C   THR A  22      62.260  54.415  69.225  1.00  0.00           C
ATOM    496  O   THR A  22      62.240  53.915  68.115  1.00  0.00           O
ATOM    497  N   ALA A  23      62.660  53.675  70.275  1.00  0.00           N
ATOM    499  CA  ALA A  23      63.300  52.385  70.155  1.00  0.00           C
ATOM    501  CB  ALA A  23      63.580  51.885  71.575  1.00  0.00           C
ATOM    505  C   ALA A  23      62.540  51.305  69.365  1.00  0.00           C
ATOM    506  O   ALA A  23      63.110  50.625  68.515  1.00  0.00           O
ATOM    507  N   PHE A  24      61.220  51.135  69.575  1.00  0.00           N
ATOM    509  CA  PHE A  24      60.260  50.365  68.795  1.00  0.00           C
ATOM    511  CB  PHE A  24      58.860  50.385  69.485  1.00  0.00           C
ATOM    514  CG  PHE A  24      57.830  49.565  68.765  1.00  0.00           C
ATOM    515  CD1 PHE A  24      57.900  48.165  68.795  1.00  0.00           C
ATOM    517  CE1 PHE A  24      56.980  47.385  68.095  1.00  0.00           C
ATOM    519  CZ  PHE A  24      55.950  48.005  67.365  1.00  0.00           C
ATOM    521  CD2 PHE A  24      56.790  50.175  68.035  1.00  0.00           C
ATOM    523  CE2 PHE A  24      55.850  49.405  67.345  1.00  0.00           C
ATOM    525  C   PHE A  24      60.120  50.855  67.355  1.00  0.00           C
ATOM    526  O   PHE A  24      60.110  50.065  66.425  1.00  0.00           O
ATOM    527  N   GLY A  25      60.040  52.175  67.135  1.00  0.00           N
ATOM    529  CA  GLY A  25      59.990  52.725  65.785  1.00  0.00           C
ATOM    532  C   GLY A  25      61.250  52.425  65.025  1.00  0.00           C
ATOM    533  O   GLY A  25      61.220  51.985  63.885  1.00  0.00           O
ATOM    534  N   LEU A  26      62.400  52.565  65.695  1.00  0.00           N
ATOM    536  CA  LEU A  26      63.700  52.195  65.185  1.00  0.00           C
ATOM    538  CB  LEU A  26      64.850  52.685  66.095  1.00  0.00           C
ATOM    541  CG  LEU A  26      64.910  54.225  66.335  1.00  0.00           C
ATOM    543  CD1 LEU A  26      66.150  54.585  67.135  1.00  0.00           C
ATOM    547  CD2 LEU A  26      64.870  55.105  65.085  1.00  0.00           C
ATOM    551  C   LEU A  26      63.840  50.715  64.795  1.00  0.00           C
ATOM    552  O   LEU A  26      64.440  50.385  63.785  1.00  0.00           O
ATOM    553  N   MET A  27      63.200  49.775  65.535  1.00  0.00           N
ATOM    555  CA  MET A  27      63.020  48.385  65.105  1.00  0.00           C
ATOM    557  CB  MET A  27      62.210  47.555  66.145  1.00  0.00           C
ATOM    560  CG  MET A  27      62.860  47.455  67.535  1.00  0.00           C
ATOM    563  SD  MET A  27      64.610  47.025  67.545  1.00  0.00           S
ATOM    564  CE  MET A  27      64.280  45.435  66.745  1.00  0.00           C
ATOM    568  C   MET A  27      62.320  48.215  63.765  1.00  0.00           C
ATOM    569  O   MET A  27      62.620  47.305  62.985  1.00  0.00           O
ATOM    570  N   LEU A  28      61.330  49.065  63.475  1.00  0.00           N
ATOM    572  CA  LEU A  28      60.540  48.945  62.275  1.00  0.00           C
ATOM    574  CB  LEU A  28      59.080  49.335  62.575  1.00  0.00           C
ATOM    577  CG  LEU A  28      58.410  48.545  63.715  1.00  0.00           C
ATOM    579  CD1 LEU A  28      57.000  49.085  63.935  1.00  0.00           C
ATOM    583  CD2 LEU A  28      58.390  47.025  63.455  1.00  0.00           C
ATOM    587  C   LEU A  28      61.080  49.815  61.145  1.00  0.00           C
ATOM    588  O   LEU A  28      60.720  49.625  59.985  1.00  0.00           O
ATOM    589  N   ILE A  29      62.030  50.735  61.425  1.00  0.00           N
ATOM    591  CA  ILE A  29      62.690  51.445  60.355  1.00  0.00           C
ATOM    593  CB  ILE A  29      63.150  52.885  60.635  1.00  0.00           C
ATOM    595  CG2 ILE A  29      61.960  53.725  61.155  1.00  0.00           C
ATOM    599  CG1 ILE A  29      64.420  52.975  61.515  1.00  0.00           C
ATOM    602  CD  ILE A  29      64.800  54.415  61.845  1.00  0.00           C
ATOM    606  C   ILE A  29      63.890  50.695  59.855  1.00  0.00           C
ATOM    607  O   ILE A  29      64.470  51.145  58.885  1.00  0.00           O
ATOM    608  N   VAL A  30      64.290  49.525  60.435  1.00  0.00           N
ATOM    610  CA  VAL A  30      65.490  48.745  60.065  1.00  0.00           C
ATOM    612  CB  VAL A  30      65.510  47.345  60.685  1.00  0.00           C
ATOM    614  CG1 VAL A  30      66.730  46.505  60.215  1.00  0.00           C
ATOM    618  CG2 VAL A  30      65.630  47.525  62.185  1.00  0.00           C
ATOM    622  C   VAL A  30      65.590  48.505  58.595  1.00  0.00           C
ATOM    623  O   VAL A  30      66.640  48.605  57.965  1.00  0.00           O
ATOM    624  N   VAL A  31      64.420  48.255  58.015  1.00  0.00           N
ATOM    626  CA  VAL A  31      64.140  48.085  56.635  1.00  0.00           C
ATOM    628  CB  VAL A  31      62.640  47.865  56.535  1.00  0.00           C
ATOM    630  CG1 VAL A  31      62.290  47.425  55.115  1.00  0.00           C
ATOM    634  CG2 VAL A  31      62.240  46.835  57.615  1.00  0.00           C
ATOM    638  C   VAL A  31      64.590  49.265  55.785  1.00  0.00           C
ATOM    639  O   VAL A  31      65.110  49.075  54.695  1.00  0.00           O
ATOM    640  N   ILE A  32      64.440  50.505  56.295  1.00  0.00           N
ATOM    642  CA  ILE A  32      64.990  51.705  55.685  1.00  0.00           C
ATOM    644  CB  ILE A  32      64.310  53.015  56.065  1.00  0.00           C
ATOM    646  CG2 ILE A  32      64.820  54.115  55.105  1.00  0.00           C
ATOM    650  CG1 ILE A  32      62.770  52.905  56.045  1.00  0.00           C
ATOM    653  CD  ILE A  32      62.060  54.145  56.605  1.00  0.00           C
ATOM    657  C   ILE A  32      66.520  51.805  55.805  1.00  0.00           C
ATOM    658  O   ILE A  32      67.110  51.845  54.735  1.00  0.00           O
ATOM    659  N   PRO A  33      67.320  51.795  56.895  1.00  0.00           N
ATOM    660  CD  PRO A  33      67.010  52.335  58.225  1.00  0.00           C
ATOM    663  CA  PRO A  33      68.770  51.735  56.735  1.00  0.00           C
ATOM    665  CB  PRO A  33      69.360  52.245  58.055  1.00  0.00           C
ATOM    668  CG  PRO A  33      68.250  53.115  58.625  1.00  0.00           C
ATOM    671  C   PRO A  33      69.280  50.365  56.355  1.00  0.00           C
ATOM    672  O   PRO A  33      70.490  50.185  56.315  1.00  0.00           O
ATOM    673  N   ALA A  34      68.420  49.395  56.025  1.00  0.00           N
ATOM    675  CA  ALA A  34      68.800  48.225  55.275  1.00  0.00           C
ATOM    677  CB  ALA A  34      67.910  47.005  55.595  1.00  0.00           C
ATOM    681  C   ALA A  34      68.730  48.535  53.795  1.00  0.00           C
ATOM    682  O   ALA A  34      69.420  47.905  53.015  1.00  0.00           O
ATOM    683  N   ILE A  35      68.000  49.585  53.345  1.00  0.00           N
ATOM    685  CA  ILE A  35      68.230  50.185  52.035  1.00  0.00           C
ATOM    687  CB  ILE A  35      67.030  50.915  51.395  1.00  0.00           C
ATOM    689  CG2 ILE A  35      65.720  50.255  51.875  1.00  0.00           C
ATOM    693  CG1 ILE A  35      67.030  52.465  51.525  1.00  0.00           C
ATOM    696  CD  ILE A  35      65.730  53.165  51.115  1.00  0.00           C
ATOM    700  C   ILE A  35      69.450  51.075  52.075  1.00  0.00           C
ATOM    701  O   ILE A  35      70.180  51.145  51.095  1.00  0.00           O
ATOM    702  N   LEU A  36      69.790  51.685  53.245  1.00  0.00           N
ATOM    704  CA  LEU A  36      71.070  52.375  53.425  1.00  0.00           C
ATOM    706  CB  LEU A  36      71.130  53.495  54.515  1.00  0.00           C
ATOM    709  CG  LEU A  36      70.390  54.825  54.245  1.00  0.00           C
ATOM    711  CD1 LEU A  36      68.870  54.755  54.445  1.00  0.00           C
ATOM    715  CD2 LEU A  36      70.960  55.915  55.165  1.00  0.00           C
ATOM    719  C   LEU A  36      72.190  51.385  53.735  1.00  0.00           C
ATOM    720  O   LEU A  36      73.330  51.805  53.935  1.00  0.00           O
ATOM    721  N   MET A  37      71.910  50.065  53.665  1.00  0.00           N
ATOM    723  CA  MET A  37      72.910  49.055  53.415  1.00  0.00           C
ATOM    725  CB  MET A  37      73.330  48.315  54.715  1.00  0.00           C
ATOM    728  CG  MET A  37      74.060  49.215  55.755  1.00  0.00           C
ATOM    731  SD  MET A  37      75.640  49.915  55.175  1.00  0.00           S
ATOM    732  CE  MET A  37      75.860  51.085  56.545  1.00  0.00           C
ATOM    736  C   MET A  37      72.480  48.095  52.295  1.00  0.00           C
ATOM    737  O   MET A  37      72.880  46.935  52.285  1.00  0.00           O
ATOM    738  N   ALA A  38      71.680  48.565  51.285  1.00  0.00           N
ATOM    740  CA  ALA A  38      71.380  47.755  50.095  1.00  0.00           C
ATOM    742  CB  ALA A  38      70.100  46.915  50.325  1.00  0.00           C
ATOM    746  C   ALA A  38      71.190  48.495  48.765  1.00  0.00           C
ATOM    747  O   ALA A  38      71.460  47.925  47.715  1.00  0.00           O
ATOM    748  N   VAL A  39      70.740  49.775  48.705  1.00  0.00           N
ATOM    750  CA  VAL A  39      70.530  50.485  47.425  1.00  0.00           C
ATOM    752  CB  VAL A  39      69.710  51.775  47.585  1.00  0.00           C
ATOM    754  CG1 VAL A  39      70.030  52.885  46.555  1.00  0.00           C
ATOM    758  CG2 VAL A  39      68.240  51.405  47.425  1.00  0.00           C
ATOM    762  C   VAL A  39      71.740  50.745  46.555  1.00  0.00           C
ATOM    763  O   VAL A  39      71.700  50.485  45.365  1.00  0.00           O
ATOM    764  N   GLY A  40      72.840  51.275  47.145  1.00  0.00           N
ATOM    766  CA  GLY A  40      74.050  51.665  46.425  1.00  0.00           C
ATOM    769  C   GLY A  40      74.850  52.835  47.005  1.00  0.00           C
ATOM    770  O   GLY A  40      74.980  53.915  46.435  1.00  0.00           O
ATOM    771  N   PHE A  41      75.540  52.625  48.145  1.00  0.00           N
ATOM    773  CA  PHE A  41      76.710  53.375  48.575  1.00  0.00           C
ATOM    775  CB  PHE A  41      76.720  53.655  50.105  1.00  0.00           C
ATOM    778  CG  PHE A  41      77.980  54.315  50.585  1.00  0.00           C
ATOM    779  CD1 PHE A  41      78.430  55.495  49.975  1.00  0.00           C
ATOM    781  CE1 PHE A  41      79.630  56.075  50.375  1.00  0.00           C
ATOM    783  CZ  PHE A  41      80.410  55.475  51.375  1.00  0.00           C
ATOM    785  CD2 PHE A  41      78.750  53.725  51.605  1.00  0.00           C
ATOM    787  CE2 PHE A  41      79.970  54.305  51.995  1.00  0.00           C
ATOM    789  C   PHE A  41      77.920  52.535  48.225  1.00  0.00           C
ATOM    790  O   PHE A  41      79.020  53.025  48.005  1.00  0.00           O
ATOM    791  N   ALA A  42      77.670  51.225  48.005  1.00  0.00           N
ATOM    793  CA  ALA A  42      78.490  50.415  47.135  1.00  0.00           C
ATOM    795  CB  ALA A  42      78.540  48.955  47.585  1.00  0.00           C
ATOM    799  C   ALA A  42      77.960  50.535  45.725  1.00  0.00           C
ATOM    800  O   ALA A  42      78.260  49.675  44.905  1.00  0.00           O
ATOM    801  N   TRP A  43      77.290  51.675  45.375  1.00  0.00           N
ATOM    803  CA  TRP A  43      77.220  52.205  44.025  1.00  0.00           C
ATOM    805  CB  TRP A  43      75.830  52.745  43.555  1.00  0.00           C
ATOM    808  CG  TRP A  43      75.830  53.555  42.305  1.00  0.00           C
ATOM    809  CD1 TRP A  43      75.730  53.135  41.005  1.00  0.00           C
ATOM    811  NE1 TRP A  43      76.210  54.115  40.185  1.00  0.00           N
ATOM    813  CE2 TRP A  43      76.560  55.215  40.925  1.00  0.00           C
ATOM    814  CD2 TRP A  43      76.270  54.915  42.265  1.00  0.00           C
ATOM    815  CE3 TRP A  43      76.500  55.875  43.255  1.00  0.00           C
ATOM    817  CZ3 TRP A  43      76.950  57.135  42.875  1.00  0.00           C
ATOM    819  CZ2 TRP A  43      77.160  56.415  40.575  1.00  0.00           C
ATOM    821  CH2 TRP A  43      77.340  57.385  41.555  1.00  0.00           C
ATOM    823  C   TRP A  43      78.490  53.005  43.675  1.00  0.00           C
ATOM    824  O   TRP A  43      78.680  53.585  42.615  1.00  0.00           O
ATOM    825  N   LYS A  44      79.500  52.875  44.555  1.00  0.00           N
ATOM    827  CA  LYS A  44      80.900  53.055  44.205  1.00  0.00           C
ATOM    829  CB  LYS A  44      81.420  54.365  44.865  1.00  0.00           C
ATOM    832  CG  LYS A  44      82.840  54.555  45.425  1.00  0.00           C
ATOM    835  CD  LYS A  44      83.200  53.795  46.705  1.00  0.00           C
ATOM    838  CE  LYS A  44      82.040  53.405  47.625  1.00  0.00           C
ATOM    841  NZ  LYS A  44      81.330  54.595  48.105  1.00  0.00           N
ATOM    845  C   LYS A  44      81.700  51.755  44.335  1.00  0.00           C
ATOM    846  O   LYS A  44      82.910  51.745  44.505  1.00  0.00           O
ATOM    847  N   TYR A  45      81.020  50.585  44.225  1.00  0.00           N
ATOM    849  CA  TYR A  45      81.680  49.285  44.315  1.00  0.00           C
ATOM    851  CB  TYR A  45      81.890  48.995  45.825  1.00  0.00           C
ATOM    854  CG  TYR A  45      83.230  48.435  46.155  1.00  0.00           C
ATOM    855  CD1 TYR A  45      83.990  47.685  45.245  1.00  0.00           C
ATOM    857  CE1 TYR A  45      85.310  47.335  45.555  1.00  0.00           C
ATOM    859  CZ  TYR A  45      85.850  47.715  46.775  1.00  0.00           C
ATOM    860  OH  TYR A  45      87.220  47.575  47.025  1.00  0.00           O
ATOM    862  CD2 TYR A  45      83.760  48.715  47.425  1.00  0.00           C
ATOM    864  CE2 TYR A  45      85.070  48.355  47.735  1.00  0.00           C
ATOM    866  C   TYR A  45      80.850  48.145  43.655  1.00  0.00           C
ATOM    867  O   TYR A  45      80.060  47.465  44.305  1.00  0.00           O
ATOM    868  N   ARG A  46      81.050  47.925  42.315  1.00  0.00           N
ATOM    870  CA  ARG A  46      80.380  47.055  41.335  1.00  0.00           C
ATOM    872  CB  ARG A  46      79.960  45.735  41.955  1.00  0.00           C
ATOM    875  CG  ARG A  46      80.030  44.615  40.915  1.00  0.00           C
ATOM    878  CD  ARG A  46      78.860  43.675  41.045  1.00  0.00           C
ATOM    881  NE  ARG A  46      79.410  42.445  41.655  1.00  0.00           N
ATOM    883  CZ  ARG A  46      79.930  42.315  42.865  1.00  0.00           C
ATOM    884  NH1 ARG A  46      79.780  43.165  43.855  1.00  0.00           N
ATOM    887  NH2 ARG A  46      80.620  41.215  43.025  1.00  0.00           N
ATOM    890  C   ARG A  46      79.320  47.515  40.205  1.00  0.00           C
ATOM    891  O   ARG A  46      78.280  46.885  40.035  1.00  0.00           O
ATOM    892  N   ALA A  47      79.610  48.585  39.415  1.00  0.00           N
ATOM    894  CA  ALA A  47      79.030  49.155  38.185  1.00  0.00           C
ATOM    896  CB  ALA A  47      77.550  49.595  38.245  1.00  0.00           C
ATOM    900  C   ALA A  47      79.800  50.365  37.625  1.00  0.00           C
ATOM    901  O   ALA A  47      79.200  51.185  36.945  1.00  0.00           O
ATOM    902  N   SER A  48      81.130  50.525  37.855  1.00  0.00           N
ATOM    904  CA  SER A  48      81.960  51.635  37.355  1.00  0.00           C
ATOM    906  CB  SER A  48      82.800  52.375  38.445  1.00  0.00           C
ATOM    909  OG  SER A  48      81.990  53.245  39.215  1.00  0.00           O
ATOM    911  C   SER A  48      82.790  51.215  36.145  1.00  0.00           C
ATOM    912  O   SER A  48      82.340  50.435  35.305  1.00  0.00           O
ATOM    913  N   ASN A  49      83.990  51.825  35.935  1.00  0.00           N
ATOM    915  CA  ASN A  49      84.470  52.015  34.565  1.00  0.00           C
ATOM    917  CB  ASN A  49      84.740  53.515  34.295  1.00  0.00           C
ATOM    920  CG  ASN A  49      83.650  54.385  34.905  1.00  0.00           C
ATOM    921  OD1 ASN A  49      82.470  54.065  34.965  1.00  0.00           O
ATOM    922  ND2 ASN A  49      84.100  55.525  35.485  1.00  0.00           N
ATOM    925  C   ASN A  49      85.750  51.265  34.245  1.00  0.00           C
ATOM    926  O   ASN A  49      86.260  51.365  33.135  1.00  0.00           O
ATOM    927  N   LYS A  50      86.310  50.505  35.195  1.00  0.00           N
ATOM    929  CA  LYS A  50      87.460  49.665  34.915  1.00  0.00           C
ATOM    931  CB  LYS A  50      88.650  49.915  35.875  1.00  0.00           C
ATOM    934  CG  LYS A  50      89.320  51.315  35.815  1.00  0.00           C
ATOM    937  CD  LYS A  50      88.620  52.465  36.565  1.00  0.00           C
ATOM    940  CE  LYS A  50      88.420  53.725  35.705  1.00  0.00           C
ATOM    943  NZ  LYS A  50      87.850  54.865  36.485  1.00  0.00           N
ATOM    947  C   LYS A  50      87.080  48.195  34.975  1.00  0.00           C
ATOM    948  O   LYS A  50      87.560  47.405  34.165  1.00  0.00           O
ATOM    949  N   ASP A  51      86.190  47.765  35.885  1.00  0.00           N
ATOM    951  CA  ASP A  51      85.720  46.395  35.965  1.00  0.00           C
ATOM    953  CB  ASP A  51      85.210  46.225  37.415  1.00  0.00           C
ATOM    956  CG  ASP A  51      85.800  45.095  38.225  1.00  0.00           C
ATOM    957  OD1 ASP A  51      86.370  44.145  37.635  1.00  0.00           O
ATOM    958  OD2 ASP A  51      85.530  45.125  39.455  1.00  0.00           O
ATOM    959  C   ASP A  51      84.610  46.095  34.925  1.00  0.00           C
ATOM    960  O   ASP A  51      84.460  44.965  34.445  1.00  0.00           O
ATOM    961  N   ALA A  52      83.850  47.125  34.495  1.00  0.00           N
ATOM    963  CA  ALA A  52      83.050  47.045  33.295  1.00  0.00           C
ATOM    965  CB  ALA A  52      81.580  47.485  33.435  1.00  0.00           C
ATOM    969  C   ALA A  52      83.630  47.915  32.245  1.00  0.00           C
ATOM    970  O   ALA A  52      84.260  48.935  32.465  1.00  0.00           O
ATOM    971  N   LYS A  53      83.380  47.445  31.015  1.00  0.00           N
ATOM    973  CA  LYS A  53      83.690  48.045  29.755  1.00  0.00           C
ATOM    975  CB  LYS A  53      83.420  46.905  28.735  1.00  0.00           C
ATOM    978  CG  LYS A  53      83.720  45.505  29.325  1.00  0.00           C
ATOM    981  CD  LYS A  53      83.570  44.375  28.305  1.00  0.00           C
ATOM    984  CE  LYS A  53      83.860  42.965  28.835  1.00  0.00           C
ATOM    987  NZ  LYS A  53      82.790  42.475  29.725  1.00  0.00           N
ATOM    991  C   LYS A  53      82.840  49.285  29.525  1.00  0.00           C
ATOM    992  O   LYS A  53      83.350  50.375  29.295  1.00  0.00           O
ATOM    993  N   TYR A  54      81.520  49.155  29.715  1.00  0.00           N
ATOM    995  CA  TYR A  54      80.550  50.175  29.325  1.00  0.00           C
ATOM    997  CB  TYR A  54      80.110  50.055  27.835  1.00  0.00           C
ATOM   1000  CG  TYR A  54      81.260  50.205  26.875  1.00  0.00           C
ATOM   1001  CD1 TYR A  54      81.710  51.475  26.495  1.00  0.00           C
ATOM   1003  CE1 TYR A  54      82.720  51.615  25.525  1.00  0.00           C
ATOM   1005  CZ  TYR A  54      83.290  50.475  24.955  1.00  0.00           C
ATOM   1006  OH  TYR A  54      84.340  50.595  24.015  1.00  0.00           O
ATOM   1008  CD2 TYR A  54      81.840  49.075  26.285  1.00  0.00           C
ATOM   1010  CE2 TYR A  54      82.880  49.205  25.355  1.00  0.00           C
ATOM   1012  C   TYR A  54      79.300  50.005  30.165  1.00  0.00           C
ATOM   1013  O   TYR A  54      79.160  49.045  30.925  1.00  0.00           O
ATOM   1014  N   SER A  55      78.370  50.965  30.025  1.00  0.00           N
ATOM   1016  CA  SER A  55      77.070  50.945  30.655  1.00  0.00           C
ATOM   1018  CB  SER A  55      76.680  52.415  31.035  1.00  0.00           C
ATOM   1021  OG  SER A  55      76.810  53.355  29.965  1.00  0.00           O
ATOM   1023  C   SER A  55      76.010  50.265  29.775  1.00  0.00           C
ATOM   1024  O   SER A  55      75.620  50.865  28.765  1.00  0.00           O
ATOM   1025  N   PRO A  56      75.470  49.055  30.035  1.00  0.00           N
ATOM   1026  CD  PRO A  56      75.930  48.095  31.035  1.00  0.00           C
ATOM   1029  CA  PRO A  56      74.480  48.465  29.165  1.00  0.00           C
ATOM   1031  CB  PRO A  56      74.580  46.935  29.385  1.00  0.00           C
ATOM   1034  CG  PRO A  56      75.690  46.715  30.435  1.00  0.00           C
ATOM   1037  C   PRO A  56      73.110  48.985  29.555  1.00  0.00           C
ATOM   1038  O   PRO A  56      72.570  48.585  30.595  1.00  0.00           O
ATOM   1039  N   ASN A  57      72.520  49.895  28.765  1.00  0.00           N
ATOM   1041  CA  ASN A  57      71.160  50.365  28.995  1.00  0.00           C
ATOM   1043  CB  ASN A  57      70.760  51.595  28.135  1.00  0.00           C
ATOM   1046  CG  ASN A  57      71.860  52.655  28.155  1.00  0.00           C
ATOM   1047  OD1 ASN A  57      72.910  52.475  27.535  1.00  0.00           O
ATOM   1048  ND2 ASN A  57      71.640  53.805  28.835  1.00  0.00           N
ATOM   1051  C   ASN A  57      70.120  49.255  28.845  1.00  0.00           C
ATOM   1052  O   ASN A  57      70.320  48.255  28.155  1.00  0.00           O
ATOM   1053  N   TRP A  58      68.990  49.405  29.555  1.00  0.00           N
ATOM   1055  CA  TRP A  58      67.950  48.415  29.615  1.00  0.00           C
ATOM   1057  CB  TRP A  58      68.100  47.465  30.835  1.00  0.00           C
ATOM   1060  CG  TRP A  58      68.430  46.055  30.455  1.00  0.00           C
ATOM   1061  CD1 TRP A  58      69.700  45.585  30.265  1.00  0.00           C
ATOM   1063  NE1 TRP A  58      69.630  44.255  29.925  1.00  0.00           N
ATOM   1065  CE2 TRP A  58      68.340  43.855  29.845  1.00  0.00           C
ATOM   1066  CD2 TRP A  58      67.530  44.965  30.165  1.00  0.00           C
ATOM   1067  CE3 TRP A  58      66.140  44.835  30.165  1.00  0.00           C
ATOM   1069  CZ3 TRP A  58      65.600  43.575  29.855  1.00  0.00           C
ATOM   1071  CZ2 TRP A  58      67.800  42.625  29.505  1.00  0.00           C
ATOM   1073  CH2 TRP A  58      66.410  42.495  29.545  1.00  0.00           C
ATOM   1075  C   TRP A  58      66.620  49.115  29.625  1.00  0.00           C
ATOM   1076  O   TRP A  58      66.500  50.335  29.665  1.00  0.00           O
ATOM   1077  N   SER A  59      65.530  48.335  29.495  1.00  0.00           N
ATOM   1079  CA  SER A  59      64.190  48.795  29.785  1.00  0.00           C
ATOM   1081  CB  SER A  59      63.130  48.205  28.825  1.00  0.00           C
ATOM   1084  OG  SER A  59      63.190  46.785  28.785  1.00  0.00           O
ATOM   1086  C   SER A  59      63.830  48.405  31.195  1.00  0.00           C
ATOM   1087  O   SER A  59      64.450  47.535  31.815  1.00  0.00           O
ATOM   1088  N   HIS A  60      62.820  49.065  31.775  1.00  0.00           N
ATOM   1090  CA  HIS A  60      62.180  48.585  32.985  1.00  0.00           C
ATOM   1092  CB  HIS A  60      61.260  49.665  33.575  1.00  0.00           C
ATOM   1095  ND1 HIS A  60      59.220  49.235  32.235  1.00  0.00           N
ATOM   1096  CG  HIS A  60      60.180  50.125  32.655  1.00  0.00           C
ATOM   1097  CE1 HIS A  60      58.370  49.955  31.525  1.00  0.00           C
ATOM   1099  NE2 HIS A  60      58.760  51.255  31.455  1.00  0.00           N
ATOM   1101  CD2 HIS A  60      59.920  51.365  32.185  1.00  0.00           C
ATOM   1103  C   HIS A  60      61.490  47.225  32.885  1.00  0.00           C
ATOM   1104  O   HIS A  60      61.020  46.795  31.835  1.00  0.00           O
ATOM   1105  N   SER A  61      61.410  46.505  34.025  1.00  0.00           N
ATOM   1107  CA  SER A  61      60.500  45.375  34.195  1.00  0.00           C
ATOM   1109  CB  SER A  61      61.140  44.215  35.035  1.00  0.00           C
ATOM   1112  OG  SER A  61      61.510  44.585  36.365  1.00  0.00           O
ATOM   1114  C   SER A  61      59.230  45.795  34.915  1.00  0.00           C
ATOM   1115  O   SER A  61      58.280  45.025  34.985  1.00  0.00           O
ATOM   1116  N   ASN A  62      59.200  47.015  35.485  1.00  0.00           N
ATOM   1118  CA  ASN A  62      58.240  47.515  36.475  1.00  0.00           C
ATOM   1120  CB  ASN A  62      56.790  47.625  35.925  1.00  0.00           C
ATOM   1123  CG  ASN A  62      56.820  48.475  34.665  1.00  0.00           C
ATOM   1124  OD1 ASN A  62      56.530  48.025  33.555  1.00  0.00           O
ATOM   1125  ND2 ASN A  62      57.190  49.765  34.825  1.00  0.00           N
ATOM   1128  C   ASN A  62      58.290  46.815  37.825  1.00  0.00           C
ATOM   1129  O   ASN A  62      57.910  47.365  38.855  1.00  0.00           O
ATOM   1130  N   LYS A  63      58.840  45.585  37.895  1.00  0.00           N
ATOM   1132  CA  LYS A  63      59.030  44.865  39.135  1.00  0.00           C
ATOM   1134  CB  LYS A  63      59.220  43.335  38.915  1.00  0.00           C
ATOM   1137  CG  LYS A  63      57.980  42.565  38.405  1.00  0.00           C
ATOM   1140  CD  LYS A  63      57.470  43.025  37.035  1.00  0.00           C
ATOM   1143  CE  LYS A  63      56.330  42.205  36.425  1.00  0.00           C
ATOM   1146  NZ  LYS A  63      55.840  42.915  35.215  1.00  0.00           N
ATOM   1150  C   LYS A  63      60.180  45.455  39.915  1.00  0.00           C
ATOM   1151  O   LYS A  63      60.170  45.445  41.135  1.00  0.00           O
ATOM   1152  N   VAL A  64      61.120  46.115  39.195  1.00  0.00           N
ATOM   1154  CA  VAL A  64      62.150  46.975  39.745  1.00  0.00           C
ATOM   1156  CB  VAL A  64      63.070  47.565  38.675  1.00  0.00           C
ATOM   1158  CG1 VAL A  64      63.950  46.435  38.115  1.00  0.00           C
ATOM   1162  CG2 VAL A  64      62.320  48.275  37.525  1.00  0.00           C
ATOM   1166  C   VAL A  64      61.620  48.115  40.595  1.00  0.00           C
ATOM   1167  O   VAL A  64      62.080  48.325  41.715  1.00  0.00           O
ATOM   1168  N   GLU A  65      60.590  48.835  40.095  1.00  0.00           N
ATOM   1170  CA  GLU A  65      59.900  49.845  40.855  1.00  0.00           C
ATOM   1172  CB  GLU A  65      58.790  50.515  40.015  1.00  0.00           C
ATOM   1175  CG  GLU A  65      59.290  51.195  38.705  1.00  0.00           C
ATOM   1178  CD  GLU A  65      58.120  51.635  37.835  1.00  0.00           C
ATOM   1179  OE1 GLU A  65      56.960  51.545  38.305  1.00  0.00           O
ATOM   1180  OE2 GLU A  65      58.340  52.065  36.675  1.00  0.00           O
ATOM   1181  C   GLU A  65      59.260  49.215  42.065  1.00  0.00           C
ATOM   1182  O   GLU A  65      59.400  49.685  43.195  1.00  0.00           O
ATOM   1183  N   ALA A  66      58.610  48.055  41.855  1.00  0.00           N
ATOM   1185  CA  ALA A  66      57.820  47.345  42.845  1.00  0.00           C
ATOM   1187  CB  ALA A  66      57.060  46.205  42.145  1.00  0.00           C
ATOM   1191  C   ALA A  66      58.610  46.895  44.075  1.00  0.00           C
ATOM   1192  O   ALA A  66      58.080  46.865  45.195  1.00  0.00           O
ATOM   1193  N   VAL A  67      59.920  46.615  43.915  1.00  0.00           N
ATOM   1195  CA  VAL A  67      60.850  46.335  45.005  1.00  0.00           C
ATOM   1197  CB  VAL A  67      62.280  46.085  44.485  1.00  0.00           C
ATOM   1199  CG1 VAL A  67      63.280  45.905  45.655  1.00  0.00           C
ATOM   1203  CG2 VAL A  67      62.270  44.855  43.565  1.00  0.00           C
ATOM   1207  C   VAL A  67      60.900  47.455  46.025  1.00  0.00           C
ATOM   1208  O   VAL A  67      60.870  47.225  47.225  1.00  0.00           O
ATOM   1209  N   VAL A  68      60.900  48.715  45.545  1.00  0.00           N
ATOM   1211  CA  VAL A  68      61.040  49.895  46.375  1.00  0.00           C
ATOM   1213  CB  VAL A  68      62.150  50.785  45.835  1.00  0.00           C
ATOM   1215  CG1 VAL A  68      61.710  51.605  44.605  1.00  0.00           C
ATOM   1219  CG2 VAL A  68      62.700  51.695  46.945  1.00  0.00           C
ATOM   1223  C   VAL A  68      59.710  50.635  46.455  1.00  0.00           C
ATOM   1224  O   VAL A  68      59.650  51.795  46.885  1.00  0.00           O
ATOM   1225  N   TRP A  69      58.590  50.015  46.045  1.00  0.00           N
ATOM   1227  CA  TRP A  69      57.340  50.755  45.935  1.00  0.00           C
ATOM   1229  CB  TRP A  69      56.570  50.425  44.635  1.00  0.00           C
ATOM   1232  CG  TRP A  69      56.020  51.665  44.015  1.00  0.00           C
ATOM   1233  CD1 TRP A  69      54.710  52.055  44.015  1.00  0.00           C
ATOM   1235  NE1 TRP A  69      54.610  53.305  43.445  1.00  0.00           N
ATOM   1237  CE2 TRP A  69      55.840  53.735  43.055  1.00  0.00           C
ATOM   1238  CD2 TRP A  69      56.770  52.725  43.405  1.00  0.00           C
ATOM   1239  CE3 TRP A  69      58.120  52.905  43.105  1.00  0.00           C
ATOM   1241  CZ3 TRP A  69      58.520  54.055  42.425  1.00  0.00           C
ATOM   1243  CZ2 TRP A  69      56.240  54.885  42.405  1.00  0.00           C
ATOM   1245  CH2 TRP A  69      57.580  55.035  42.075  1.00  0.00           C
ATOM   1247  C   TRP A  69      56.470  50.485  47.135  1.00  0.00           C
ATOM   1248  O   TRP A  69      56.100  51.435  47.835  1.00  0.00           O
ATOM   1249  N   THR A  70      56.140  49.205  47.435  1.00  0.00           N
ATOM   1251  CA  THR A  70      55.360  48.895  48.635  1.00  0.00           C
ATOM   1253  CB  THR A  70      54.770  47.475  48.695  1.00  0.00           C
ATOM   1255  OG1 THR A  70      53.820  47.335  49.745  1.00  0.00           O
ATOM   1257  CG2 THR A  70      55.830  46.385  48.905  1.00  0.00           C
ATOM   1261  C   THR A  70      56.110  49.225  49.905  1.00  0.00           C
ATOM   1262  O   THR A  70      55.590  49.865  50.805  1.00  0.00           O
ATOM   1263  N   VAL A  71      57.400  48.865  49.985  1.00  0.00           N
ATOM   1265  CA  VAL A  71      58.160  48.995  51.205  1.00  0.00           C
ATOM   1267  CB  VAL A  71      59.450  48.175  51.175  1.00  0.00           C
ATOM   1269  CG1 VAL A  71      59.070  46.685  50.995  1.00  0.00           C
ATOM   1273  CG2 VAL A  71      60.380  48.615  50.035  1.00  0.00           C
ATOM   1277  C   VAL A  71      58.310  50.395  51.795  1.00  0.00           C
ATOM   1278  O   VAL A  71      58.110  50.465  53.005  1.00  0.00           O
ATOM   1279  N   PRO A  72      58.560  51.555  51.155  1.00  0.00           N
ATOM   1280  CD  PRO A  72      58.940  51.725  49.765  1.00  0.00           C
ATOM   1283  CA  PRO A  72      58.560  52.825  51.865  1.00  0.00           C
ATOM   1285  CB  PRO A  72      59.220  53.805  50.885  1.00  0.00           C
ATOM   1288  CG  PRO A  72      58.880  53.235  49.515  1.00  0.00           C
ATOM   1291  C   PRO A  72      57.160  53.255  52.235  1.00  0.00           C
ATOM   1292  O   PRO A  72      57.010  53.785  53.335  1.00  0.00           O
ATOM   1293  N   ILE A  73      56.130  53.075  51.375  1.00  0.00           N
ATOM   1295  CA  ILE A  73      54.750  53.365  51.765  1.00  0.00           C
ATOM   1297  CB  ILE A  73      53.770  53.505  50.595  1.00  0.00           C
ATOM   1299  CG2 ILE A  73      53.520  52.155  49.905  1.00  0.00           C
ATOM   1303  CG1 ILE A  73      52.460  54.185  51.065  1.00  0.00           C
ATOM   1306  CD  ILE A  73      51.510  54.565  49.925  1.00  0.00           C
ATOM   1310  C   ILE A  73      54.230  52.475  52.905  1.00  0.00           C
ATOM   1311  O   ILE A  73      53.580  52.955  53.825  1.00  0.00           O
ATOM   1312  N   LEU A  74      54.570  51.175  52.905  1.00  0.00           N
ATOM   1314  CA  LEU A  74      54.350  50.215  53.985  1.00  0.00           C
ATOM   1316  CB  LEU A  74      54.870  48.825  53.525  1.00  0.00           C
ATOM   1319  CG  LEU A  74      54.490  47.555  54.335  1.00  0.00           C
ATOM   1321  CD1 LEU A  74      54.970  46.315  53.545  1.00  0.00           C
ATOM   1325  CD2 LEU A  74      55.080  47.485  55.745  1.00  0.00           C
ATOM   1329  C   LEU A  74      55.040  50.645  55.265  1.00  0.00           C
ATOM   1330  O   LEU A  74      54.440  50.675  56.335  1.00  0.00           O
ATOM   1331  N   ILE A  75      56.330  51.065  55.205  1.00  0.00           N
ATOM   1333  CA  ILE A  75      57.000  51.575  56.395  1.00  0.00           C
ATOM   1335  CB  ILE A  75      58.500  51.805  56.225  1.00  0.00           C
ATOM   1337  CG2 ILE A  75      59.100  52.325  57.555  1.00  0.00           C
ATOM   1341  CG1 ILE A  75      59.200  50.485  55.865  1.00  0.00           C
ATOM   1344  CD  ILE A  75      60.420  50.595  54.935  1.00  0.00           C
ATOM   1348  C   ILE A  75      56.320  52.815  56.925  1.00  0.00           C
ATOM   1349  O   ILE A  75      55.970  52.875  58.095  1.00  0.00           O
ATOM   1350  N   ILE A  76      55.980  53.805  56.075  1.00  0.00           N
ATOM   1352  CA  ILE A  76      55.260  54.965  56.585  1.00  0.00           C
ATOM   1354  CB  ILE A  76      55.340  56.205  55.695  1.00  0.00           C
ATOM   1356  CG2 ILE A  76      54.620  55.975  54.365  1.00  0.00           C
ATOM   1360  CG1 ILE A  76      54.790  57.505  56.345  1.00  0.00           C
ATOM   1363  CD  ILE A  76      55.480  57.855  57.665  1.00  0.00           C
ATOM   1367  C   ILE A  76      53.850  54.635  57.055  1.00  0.00           C
ATOM   1368  O   ILE A  76      53.370  55.235  57.985  1.00  0.00           O
ATOM   1369  N   ILE A  77      53.140  53.625  56.495  1.00  0.00           N
ATOM   1371  CA  ILE A  77      51.870  53.185  57.055  1.00  0.00           C
ATOM   1373  CB  ILE A  77      51.040  52.335  56.075  1.00  0.00           C
ATOM   1375  CG2 ILE A  77      51.120  50.815  56.335  1.00  0.00           C
ATOM   1379  CG1 ILE A  77      49.560  52.795  56.085  1.00  0.00           C
ATOM   1382  CD  ILE A  77      49.330  54.195  55.505  1.00  0.00           C
ATOM   1386  C   ILE A  77      51.940  52.625  58.475  1.00  0.00           C
ATOM   1387  O   ILE A  77      51.150  53.015  59.345  1.00  0.00           O
ATOM   1388  N   PHE A  78      52.920  51.755  58.825  1.00  0.00           N
ATOM   1390  CA  PHE A  78      53.080  51.335  60.225  1.00  0.00           C
ATOM   1392  CB  PHE A  78      53.870  50.005  60.375  1.00  0.00           C
ATOM   1395  CG  PHE A  78      53.010  48.825  59.965  1.00  0.00           C
ATOM   1396  CD1 PHE A  78      52.940  48.455  58.625  1.00  0.00           C
ATOM   1398  CE1 PHE A  78      52.260  47.305  58.225  1.00  0.00           C
ATOM   1400  CZ  PHE A  78      51.610  46.515  59.185  1.00  0.00           C
ATOM   1402  CD2 PHE A  78      52.340  48.045  60.925  1.00  0.00           C
ATOM   1404  CE2 PHE A  78      51.630  46.895  60.535  1.00  0.00           C
ATOM   1406  C   PHE A  78      53.700  52.405  61.115  1.00  0.00           C
ATOM   1407  O   PHE A  78      53.380  52.535  62.295  1.00  0.00           O
ATOM   1408  N   LEU A  79      54.550  53.265  60.545  1.00  0.00           N
ATOM   1410  CA  LEU A  79      55.220  54.315  61.295  1.00  0.00           C
ATOM   1412  CB  LEU A  79      56.680  54.535  60.775  1.00  0.00           C
ATOM   1415  CG  LEU A  79      57.740  53.455  61.145  1.00  0.00           C
ATOM   1417  CD1 LEU A  79      58.240  53.605  62.585  1.00  0.00           C
ATOM   1421  CD2 LEU A  79      57.360  51.985  60.915  1.00  0.00           C
ATOM   1425  C   LEU A  79      54.410  55.615  61.225  1.00  0.00           C
ATOM   1426  O   LEU A  79      54.870  56.665  61.655  1.00  0.00           O
ATOM   1427  N   ALA A  80      53.160  55.565  60.715  1.00  0.00           N
ATOM   1429  CA  ALA A  80      52.170  56.635  60.795  1.00  0.00           C
ATOM   1431  CB  ALA A  80      51.690  57.075  59.395  1.00  0.00           C
ATOM   1435  C   ALA A  80      50.940  56.215  61.575  1.00  0.00           C
ATOM   1436  O   ALA A  80      50.360  57.025  62.295  1.00  0.00           O
ATOM   1437  N   VAL A  81      50.500  54.935  61.495  1.00  0.00           N
ATOM   1439  CA  VAL A  81      49.400  54.465  62.345  1.00  0.00           C
ATOM   1441  CB  VAL A  81      48.900  53.075  61.945  1.00  0.00           C
ATOM   1443  CG1 VAL A  81      49.890  51.965  62.335  1.00  0.00           C
ATOM   1447  CG2 VAL A  81      47.510  52.835  62.555  1.00  0.00           C
ATOM   1451  C   VAL A  81      49.740  54.575  63.835  1.00  0.00           C
ATOM   1452  O   VAL A  81      48.940  55.045  64.635  1.00  0.00           O
ATOM   1453  N   LEU A  82      51.000  54.225  64.195  1.00  0.00           N
ATOM   1455  CA  LEU A  82      51.560  54.435  65.515  1.00  0.00           C
ATOM   1457  CB  LEU A  82      53.030  53.925  65.585  1.00  0.00           C
ATOM   1460  CG  LEU A  82      53.230  52.445  65.975  1.00  0.00           C
ATOM   1462  CD1 LEU A  82      53.170  52.255  67.495  1.00  0.00           C
ATOM   1466  CD2 LEU A  82      52.250  51.475  65.295  1.00  0.00           C
ATOM   1470  C   LEU A  82      51.540  55.875  65.965  1.00  0.00           C
ATOM   1471  O   LEU A  82      51.170  56.155  67.095  1.00  0.00           O
ATOM   1472  N   THR A  83      51.900  56.845  65.085  1.00  0.00           N
ATOM   1474  CA  THR A  83      51.920  58.255  65.465  1.00  0.00           C
ATOM   1476  CB  THR A  83      52.510  59.255  64.445  1.00  0.00           C
ATOM   1478  OG1 THR A  83      51.740  59.395  63.265  1.00  0.00           O
ATOM   1480  CG2 THR A  83      53.900  58.775  63.995  1.00  0.00           C
ATOM   1484  C   THR A  83      50.560  58.745  65.915  1.00  0.00           C
ATOM   1485  O   THR A  83      50.430  59.335  66.975  1.00  0.00           O
ATOM   1486  N   TRP A  84      49.480  58.445  65.165  1.00  0.00           N
ATOM   1488  CA  TRP A  84      48.150  58.965  65.465  1.00  0.00           C
ATOM   1490  CB  TRP A  84      47.300  58.865  64.155  1.00  0.00           C
ATOM   1493  CG  TRP A  84      45.940  59.505  64.115  1.00  0.00           C
ATOM   1494  CD1 TRP A  84      45.620  60.715  63.545  1.00  0.00           C
ATOM   1496  NE1 TRP A  84      44.250  60.875  63.545  1.00  0.00           N
ATOM   1498  CE2 TRP A  84      43.660  59.775  64.095  1.00  0.00           C
ATOM   1499  CD2 TRP A  84      44.700  58.895  64.495  1.00  0.00           C
ATOM   1500  CE3 TRP A  84      44.370  57.685  65.095  1.00  0.00           C
ATOM   1502  CZ3 TRP A  84      43.020  57.395  65.295  1.00  0.00           C
ATOM   1504  CZ2 TRP A  84      42.320  59.485  64.295  1.00  0.00           C
ATOM   1506  CH2 TRP A  84      42.020  58.285  64.935  1.00  0.00           C
ATOM   1508  C   TRP A  84      47.480  58.285  66.665  1.00  0.00           C
ATOM   1509  O   TRP A  84      46.730  58.905  67.415  1.00  0.00           O
ATOM   1510  N   LYS A  85      47.780  56.995  66.935  1.00  0.00           N
ATOM   1512  CA  LYS A  85      47.360  56.325  68.165  1.00  0.00           C
ATOM   1514  CB  LYS A  85      47.420  54.775  67.995  1.00  0.00           C
ATOM   1517  CG  LYS A  85      47.300  53.885  69.265  1.00  0.00           C
ATOM   1520  CD  LYS A  85      45.920  53.895  69.965  1.00  0.00           C
ATOM   1523  CE  LYS A  85      45.180  52.545  69.845  1.00  0.00           C
ATOM   1526  NZ  LYS A  85      43.780  52.625  70.315  1.00  0.00           N
ATOM   1530  C   LYS A  85      48.130  56.735  69.415  1.00  0.00           C
ATOM   1531  O   LYS A  85      47.600  56.735  70.525  1.00  0.00           O
ATOM   1532  N   THR A  86      49.430  57.085  69.275  1.00  0.00           N
ATOM   1534  CA  THR A  86      50.330  57.215  70.425  1.00  0.00           C
ATOM   1536  CB  THR A  86      51.690  56.615  70.115  1.00  0.00           C
ATOM   1538  OG1 THR A  86      52.330  56.185  71.315  1.00  0.00           O
ATOM   1540  CG2 THR A  86      52.610  57.585  69.355  1.00  0.00           C
ATOM   1544  C   THR A  86      50.490  58.665  70.855  1.00  0.00           C
ATOM   1545  O   THR A  86      51.150  58.975  71.845  1.00  0.00           O
ATOM   1546  N   THR A  87      49.820  59.565  70.135  1.00  0.00           N
ATOM   1548  CA  THR A  87      49.990  61.025  70.155  1.00  0.00           C
ATOM   1550  CB  THR A  87      49.270  61.615  68.945  1.00  0.00           C
ATOM   1552  OG1 THR A  87      49.590  62.975  68.705  1.00  0.00           O
ATOM   1554  CG2 THR A  87      47.750  61.445  69.085  1.00  0.00           C
ATOM   1558  C   THR A  87      49.440  61.675  71.405  1.00  0.00           C
ATOM   1559  O   THR A  87      49.620  62.865  71.635  1.00  0.00           O
ATOM   1560  N   HIS A  88      48.730  60.915  72.235  1.00  0.00           N
ATOM   1562  CA  HIS A  88      48.140  61.405  73.465  1.00  0.00           C
ATOM   1564  CB  HIS A  88      46.690  60.915  73.645  1.00  0.00           C
ATOM   1567  ND1 HIS A  88      45.850  62.885  72.525  1.00  0.00           N
ATOM   1568  CG  HIS A  88      45.790  61.525  72.655  1.00  0.00           C
ATOM   1569  CE1 HIS A  88      44.930  63.185  71.655  1.00  0.00           C
ATOM   1571  NE2 HIS A  88      44.260  62.095  71.225  1.00  0.00           N
ATOM   1573  CD2 HIS A  88      44.820  61.005  71.855  1.00  0.00           C
ATOM   1575  C   HIS A  88      48.970  60.975  74.645  1.00  0.00           C
ATOM   1576  O   HIS A  88      50.090  60.505  74.515  1.00  0.00           O
ATOM   1577  N   ALA A  89      48.380  61.115  75.845  1.00  0.00           N
ATOM   1579  CA  ALA A  89      48.760  60.505  77.095  1.00  0.00           C
ATOM   1581  CB  ALA A  89      49.430  59.105  76.995  1.00  0.00           C
ATOM   1585  C   ALA A  89      49.580  61.435  77.955  1.00  0.00           C
ATOM   1586  O   ALA A  89      49.580  61.295  79.185  1.00  0.00           O
ATOM   1587  N   LEU A  90      50.250  62.415  77.345  1.00  0.00           N
ATOM   1589  CA  LEU A  90      50.790  63.555  78.035  1.00  0.00           C
ATOM   1591  CB  LEU A  90      52.170  63.815  77.375  1.00  0.00           C
ATOM   1594  CG  LEU A  90      53.000  64.905  78.045  1.00  0.00           C
ATOM   1596  CD1 LEU A  90      53.410  64.485  79.465  1.00  0.00           C
ATOM   1600  CD2 LEU A  90      54.240  65.205  77.195  1.00  0.00           C
ATOM   1604  C   LEU A  90      49.870  64.765  77.835  1.00  0.00           C
ATOM   1605  O   LEU A  90      49.820  65.675  78.655  1.00  0.00           O
ATOM   1606  N   GLU A  91      49.120  64.705  76.725  1.00  0.00           N
ATOM   1608  CA  GLU A  91      48.430  65.775  76.065  1.00  0.00           C
ATOM   1610  CB  GLU A  91      47.880  65.205  74.735  1.00  0.00           C
ATOM   1613  CG  GLU A  91      48.780  65.535  73.515  1.00  0.00           C
ATOM   1616  CD  GLU A  91      50.260  65.135  73.615  1.00  0.00           C
ATOM   1617  OE1 GLU A  91      50.600  64.195  74.395  1.00  0.00           O
ATOM   1618  OE2 GLU A  91      51.080  65.765  72.895  1.00  0.00           O
ATOM   1619  C   GLU A  91      47.370  66.575  76.845  1.00  0.00           C
ATOM   1620  O   GLU A  91      46.580  66.015  77.615  1.00  0.00           O
ATOM   1621  N   PRO A  92      47.280  67.895  76.645  1.00  0.00           N
ATOM   1622  CD  PRO A  92      48.260  68.665  75.885  1.00  0.00           C
ATOM   1625  CA  PRO A  92      46.500  68.775  77.515  1.00  0.00           C
ATOM   1627  CB  PRO A  92      47.200  70.135  77.375  1.00  0.00           C
ATOM   1630  CG  PRO A  92      47.770  70.105  75.975  1.00  0.00           C
ATOM   1633  C   PRO A  92      45.040  68.985  77.155  1.00  0.00           C
ATOM   1634  O   PRO A  92      44.670  69.615  76.165  1.00  0.00           O
ATOM   1635  N   SER A  93      44.140  68.605  78.065  1.00  0.00           N
ATOM   1637  CA  SER A  93      42.760  69.025  77.985  1.00  0.00           C
ATOM   1639  CB  SER A  93      41.920  68.375  76.825  1.00  0.00           C
ATOM   1642  OG  SER A  93      41.910  66.945  76.775  1.00  0.00           O
ATOM   1644  C   SER A  93      42.130  68.845  79.335  1.00  0.00           C
ATOM   1645  O   SER A  93      42.600  69.355  80.365  1.00  0.00           O
ATOM   1646  N   LYS A  94      41.050  68.065  79.355  1.00  0.00           N
ATOM   1648  CA  LYS A  94      40.300  67.675  80.505  1.00  0.00           C
ATOM   1650  CB  LYS A  94      38.800  67.575  80.105  1.00  0.00           C
ATOM   1653  CG  LYS A  94      38.510  66.975  78.705  1.00  0.00           C
ATOM   1656  CD  LYS A  94      39.070  65.575  78.425  1.00  0.00           C
ATOM   1659  CE  LYS A  94      39.100  65.235  76.925  1.00  0.00           C
ATOM   1662  NZ  LYS A  94      40.030  64.125  76.715  1.00  0.00           N
ATOM   1666  C   LYS A  94      40.670  66.385  81.235  1.00  0.00           C
ATOM   1667  O   LYS A  94      39.980  66.235  82.245  1.00  0.00           O
ATOM   1668  N   PRO A  95      41.590  65.435  80.905  1.00  0.00           N
ATOM   1669  CD  PRO A  95      42.590  65.465  79.825  1.00  0.00           C
ATOM   1672  CA  PRO A  95      41.500  64.065  81.425  1.00  0.00           C
ATOM   1674  CB  PRO A  95      42.710  63.335  80.845  1.00  0.00           C
ATOM   1677  CG  PRO A  95      42.840  63.995  79.485  1.00  0.00           C
ATOM   1680  C   PRO A  95      41.380  63.935  82.905  1.00  0.00           C
ATOM   1681  O   PRO A  95      42.230  64.425  83.655  1.00  0.00           O
ATOM   1682  N   LEU A  96      40.310  63.255  83.335  1.00  0.00           N
ATOM   1684  CA  LEU A  96      39.960  63.135  84.705  1.00  0.00           C
ATOM   1686  CB  LEU A  96      38.520  63.665  84.905  1.00  0.00           C
ATOM   1689  CG  LEU A  96      38.020  63.785  86.355  1.00  0.00           C
ATOM   1691  CD1 LEU A  96      36.730  64.615  86.365  1.00  0.00           C
ATOM   1695  CD2 LEU A  96      37.790  62.455  87.085  1.00  0.00           C
ATOM   1699  C   LEU A  96      40.130  61.705  85.125  1.00  0.00           C
ATOM   1700  O   LEU A  96      39.350  60.805  84.785  1.00  0.00           O
ATOM   1701  N   ALA A  97      41.180  61.495  85.915  1.00  0.00           N
ATOM   1703  CA  ALA A  97      41.350  60.355  86.775  1.00  0.00           C
ATOM   1705  CB  ALA A  97      42.430  59.415  86.205  1.00  0.00           C
ATOM   1709  C   ALA A  97      41.810  60.965  88.065  1.00  0.00           C
ATOM   1710  O   ALA A  97      42.830  61.645  88.065  1.00  0.00           O
ATOM   1711  N   HIS A  98      41.120  60.795  89.205  1.00  0.00           N
ATOM   1713  CA  HIS A  98      41.680  61.245  90.455  1.00  0.00           C
ATOM   1715  CB  HIS A  98      41.140  62.625  90.895  1.00  0.00           C
ATOM   1718  ND1 HIS A  98      38.980  62.055  91.985  1.00  0.00           N
ATOM   1719  CG  HIS A  98      39.650  62.695  90.955  1.00  0.00           C
ATOM   1720  CE1 HIS A  98      37.710  62.385  91.835  1.00  0.00           C
ATOM   1722  NE2 HIS A  98      37.530  63.215  90.775  1.00  0.00           N
ATOM   1724  CD2 HIS A  98      38.770  63.415  90.205  1.00  0.00           C
ATOM   1726  C   HIS A  98      41.380  60.195  91.485  1.00  0.00           C
ATOM   1727  O   HIS A  98      40.470  59.385  91.305  1.00  0.00           O
ATOM   1728  N   ASP A  99      42.200  60.165  92.555  1.00  0.00           N
ATOM   1730  CA  ASP A  99      42.040  59.245  93.665  1.00  0.00           C
ATOM   1732  CB  ASP A  99      43.290  58.315  93.805  1.00  0.00           C
ATOM   1735  CG  ASP A  99      43.580  57.465  92.585  1.00  0.00           C
ATOM   1736  OD1 ASP A  99      42.650  57.285  91.765  1.00  0.00           O
ATOM   1737  OD2 ASP A  99      44.690  56.885  92.465  1.00  0.00           O
ATOM   1738  C   ASP A  99      41.900  60.005  94.985  1.00  0.00           C
ATOM   1739  O   ASP A  99      41.960  59.395  96.055  1.00  0.00           O
ATOM   1740  N   GLU A 100      41.770  61.355  94.935  1.00  0.00           N
ATOM   1742  CA  GLU A 100      41.980  62.285  96.045  1.00  0.00           C
ATOM   1744  CB  GLU A 100      40.680  62.415  96.865  1.00  0.00           C
ATOM   1747  CG  GLU A 100      40.520  63.775  97.595  1.00  0.00           C
ATOM   1750  CD  GLU A 100      39.900  64.925  96.775  1.00  0.00           C
ATOM   1751  OE1 GLU A 100      39.780  64.825  95.525  1.00  0.00           O
ATOM   1752  OE2 GLU A 100      39.500  65.925  97.425  1.00  0.00           O
ATOM   1753  C   GLU A 100      43.250  61.965  96.865  1.00  0.00           C
ATOM   1754  O   GLU A 100      43.250  61.685  98.065  1.00  0.00           O
ATOM   1755  N   LYS A 101      44.370  61.915  96.125  1.00  0.00           N
ATOM   1757  CA  LYS A 101      45.740  61.615  96.525  1.00  0.00           C
ATOM   1759  CB  LYS A 101      46.100  60.105  96.425  1.00  0.00           C
ATOM   1762  CG  LYS A 101      45.570  59.215  97.545  1.00  0.00           C
ATOM   1765  CD  LYS A 101      46.050  57.765  97.345  1.00  0.00           C
ATOM   1768  CE  LYS A 101      45.430  57.085  96.115  1.00  0.00           C
ATOM   1771  NZ  LYS A 101      46.090  55.795  95.845  1.00  0.00           N
ATOM   1775  C   LYS A 101      46.800  62.265  95.635  1.00  0.00           C
ATOM   1776  O   LYS A 101      47.910  62.475  96.145  1.00  0.00           O
ATOM   1777  N   PRO A 102      46.580  62.575  94.355  1.00  0.00           N
ATOM   1778  CD  PRO A 102      45.680  61.835  93.435  1.00  0.00           C
ATOM   1781  CA  PRO A 102      47.420  63.485  93.605  1.00  0.00           C
ATOM   1783  CB  PRO A 102      46.690  63.595  92.265  1.00  0.00           C
ATOM   1786  CG  PRO A 102      46.190  62.175  92.045  1.00  0.00           C
ATOM   1789  C   PRO A 102      47.710  64.825  94.255  1.00  0.00           C
ATOM   1790  O   PRO A 102      47.050  65.215  95.215  1.00  0.00           O
ATOM   1791  N   ILE A 103      48.770  65.485  93.775  1.00  0.00           N
ATOM   1793  CA  ILE A 103      49.150  66.805  94.225  1.00  0.00           C
ATOM   1795  CB  ILE A 103      50.490  66.785  94.955  1.00  0.00           C
ATOM   1797  CG2 ILE A 103      50.990  68.225  95.165  1.00  0.00           C
ATOM   1801  CG1 ILE A 103      50.390  65.985  96.285  1.00  0.00           C
ATOM   1804  CD  ILE A 103      51.740  65.575  96.885  1.00  0.00           C
ATOM   1808  C   ILE A 103      49.190  67.705  93.005  1.00  0.00           C
ATOM   1809  O   ILE A 103      49.900  67.405  92.025  1.00  0.00           O
ATOM   1810  N   THR A 104      48.460  68.835  93.015  1.00  0.00           N
ATOM   1812  CA  THR A 104      48.600  69.895  92.025  1.00  0.00           C
ATOM   1814  CB  THR A 104      47.310  70.715  91.735  1.00  0.00           C
ATOM   1816  OG1 THR A 104      46.180  69.915  91.445  1.00  0.00           O
ATOM   1818  CG2 THR A 104      47.370  71.515  90.445  1.00  0.00           C
ATOM   1822  C   THR A 104      49.770  70.775  92.455  1.00  0.00           C
ATOM   1823  O   THR A 104      49.810  71.345  93.535  1.00  0.00           O
ATOM   1824  N   ILE A 105      50.810  70.885  91.595  1.00  0.00           N
ATOM   1826  CA  ILE A 105      51.920  71.825  91.765  1.00  0.00           C
ATOM   1828  CB  ILE A 105      53.320  71.215  91.635  1.00  0.00           C
ATOM   1830  CG2 ILE A 105      54.410  72.305  91.815  1.00  0.00           C
ATOM   1834  CG1 ILE A 105      53.540  70.105  92.685  1.00  0.00           C
ATOM   1837  CD  ILE A 105      53.160  68.705  92.195  1.00  0.00           C
ATOM   1841  C   ILE A 105      51.830  72.875  90.685  1.00  0.00           C
ATOM   1842  O   ILE A 105      51.980  72.575  89.505  1.00  0.00           O
ATOM   1843  N   GLU A 106      51.620  74.155  91.025  1.00  0.00           N
ATOM   1845  CA  GLU A 106      51.710  75.175  89.995  1.00  0.00           C
ATOM   1847  CB  GLU A 106      50.720  76.335  90.165  1.00  0.00           C
ATOM   1850  CG  GLU A 106      49.230  75.915  90.285  1.00  0.00           C
ATOM   1853  CD  GLU A 106      48.530  76.295  91.595  1.00  0.00           C
ATOM   1854  OE1 GLU A 106      49.080  76.015  92.685  1.00  0.00           O
ATOM   1855  OE2 GLU A 106      47.350  76.735  91.495  1.00  0.00           O
ATOM   1856  C   GLU A 106      53.140  75.695  89.865  1.00  0.00           C
ATOM   1857  O   GLU A 106      53.830  75.965  90.855  1.00  0.00           O
ATOM   1858  N   VAL A 107      53.620  75.815  88.625  1.00  0.00           N
ATOM   1860  CA  VAL A 107      54.940  76.305  88.305  1.00  0.00           C
ATOM   1862  CB  VAL A 107      55.550  75.645  87.085  1.00  0.00           C
ATOM   1864  CG1 VAL A 107      56.910  76.245  86.675  1.00  0.00           C
ATOM   1868  CG2 VAL A 107      55.690  74.125  87.325  1.00  0.00           C
ATOM   1872  C   VAL A 107      54.870  77.785  88.015  1.00  0.00           C
ATOM   1873  O   VAL A 107      54.040  78.275  87.245  1.00  0.00           O
ATOM   1874  N   VAL A 108      55.820  78.515  88.605  1.00  0.00           N
ATOM   1876  CA  VAL A 108      55.950  79.935  88.475  1.00  0.00           C
ATOM   1878  CB  VAL A 108      55.570  80.615  89.785  1.00  0.00           C
ATOM   1880  CG1 VAL A 108      55.410  82.115  89.525  1.00  0.00           C
ATOM   1884  CG2 VAL A 108      54.250  80.045  90.365  1.00  0.00           C
ATOM   1888  C   VAL A 108      57.410  80.205  88.135  1.00  0.00           C
ATOM   1889  O   VAL A 108      58.240  80.585  88.955  1.00  0.00           O
ATOM   1890  N   SER A 109      57.790  79.995  86.865  1.00  0.00           N
ATOM   1892  CA  SER A 109      59.140  80.285  86.415  1.00  0.00           C
ATOM   1894  CB  SER A 109      59.530  79.445  85.155  1.00  0.00           C
ATOM   1897  OG  SER A 109      60.880  79.665  84.745  1.00  0.00           O
ATOM   1899  C   SER A 109      59.320  81.795  86.215  1.00  0.00           C
ATOM   1900  O   SER A 109      58.660  82.425  85.385  1.00  0.00           O
ATOM   1901  N   MET A 110      60.190  82.435  87.035  1.00  0.00           N
ATOM   1903  CA  MET A 110      60.540  83.835  86.895  1.00  0.00           C
ATOM   1905  CB  MET A 110      60.210  84.755  88.105  1.00  0.00           C
ATOM   1908  CG  MET A 110      58.770  84.675  88.675  1.00  0.00           C
ATOM   1911  SD  MET A 110      58.540  83.665  90.155  1.00  0.00           S
ATOM   1912  CE  MET A 110      59.560  84.595  91.345  1.00  0.00           C
ATOM   1916  C   MET A 110      62.040  83.885  86.765  1.00  0.00           C
ATOM   1917  O   MET A 110      62.760  83.145  87.445  1.00  0.00           O
ATOM   1918  N   ASP A 111      62.550  84.805  85.925  1.00  0.00           N
ATOM   1920  CA  ASP A 111      63.970  85.005  85.765  1.00  0.00           C
ATOM   1922  CB  ASP A 111      64.630  85.665  87.015  1.00  0.00           C
ATOM   1925  CG  ASP A 111      63.800  86.805  87.585  1.00  0.00           C
ATOM   1926  OD1 ASP A 111      63.580  86.755  88.825  1.00  0.00           O
ATOM   1927  OD2 ASP A 111      63.450  87.735  86.815  1.00  0.00           O
ATOM   1928  C   ASP A 111      64.720  83.745  85.335  1.00  0.00           C
ATOM   1929  O   ASP A 111      64.460  83.155  84.285  1.00  0.00           O
ATOM   1930  N   TRP A 112      65.690  83.335  86.175  1.00  0.00           N
ATOM   1932  CA  TRP A 112      66.590  82.225  85.965  1.00  0.00           C
ATOM   1934  CB  TRP A 112      68.000  82.755  85.685  1.00  0.00           C
ATOM   1937  CG  TRP A 112      67.970  83.765  84.585  1.00  0.00           C
ATOM   1938  CD1 TRP A 112      67.540  83.545  83.305  1.00  0.00           C
ATOM   1940  NE1 TRP A 112      67.660  84.705  82.575  1.00  0.00           N
ATOM   1942  CE2 TRP A 112      68.120  85.695  83.385  1.00  0.00           C
ATOM   1943  CD2 TRP A 112      68.270  85.165  84.685  1.00  0.00           C
ATOM   1944  CE3 TRP A 112      68.620  85.995  85.745  1.00  0.00           C
ATOM   1946  CZ3 TRP A 112      68.900  87.335  85.465  1.00  0.00           C
ATOM   1948  CZ2 TRP A 112      68.440  87.015  83.105  1.00  0.00           C
ATOM   1950  CH2 TRP A 112      68.840  87.835  84.165  1.00  0.00           C
ATOM   1952  C   TRP A 112      66.540  81.345  87.185  1.00  0.00           C
ATOM   1953  O   TRP A 112      67.510  81.135  87.915  1.00  0.00           O
ATOM   1954  N   LYS A 113      65.320  80.855  87.455  1.00  0.00           N
ATOM   1956  CA  LYS A 113      64.900  80.395  88.745  1.00  0.00           C
ATOM   1958  CB  LYS A 113      64.860  81.635  89.675  1.00  0.00           C
ATOM   1961  CG  LYS A 113      64.160  81.595  91.045  1.00  0.00           C
ATOM   1964  CD  LYS A 113      64.050  83.005  91.715  1.00  0.00           C
ATOM   1967  CE  LYS A 113      64.210  84.245  90.775  1.00  0.00           C
ATOM   1970  NZ  LYS A 113      64.800  85.425  91.435  1.00  0.00           N
ATOM   1974  C   LYS A 113      63.540  79.755  88.575  1.00  0.00           C
ATOM   1975  O   LYS A 113      62.800  80.035  87.625  1.00  0.00           O
ATOM   1976  N   TRP A 114      63.180  78.825  89.465  1.00  0.00           N
ATOM   1978  CA  TRP A 114      61.950  78.085  89.345  1.00  0.00           C
ATOM   1980  CB  TRP A 114      62.280  76.595  89.045  1.00  0.00           C
ATOM   1983  CG  TRP A 114      62.680  76.365  87.625  1.00  0.00           C
ATOM   1984  CD1 TRP A 114      63.890  76.615  87.065  1.00  0.00           C
ATOM   1986  NE1 TRP A 114      63.790  76.475  85.695  1.00  0.00           N
ATOM   1988  CE2 TRP A 114      62.530  76.115  85.365  1.00  0.00           C
ATOM   1989  CD2 TRP A 114      61.800  75.975  86.565  1.00  0.00           C
ATOM   1990  CE3 TRP A 114      60.480  75.515  86.515  1.00  0.00           C
ATOM   1992  CZ3 TRP A 114      59.920  75.245  85.265  1.00  0.00           C
ATOM   1994  CZ2 TRP A 114      61.940  75.915  84.125  1.00  0.00           C
ATOM   1996  CH2 TRP A 114      60.620  75.475  84.095  1.00  0.00           C
ATOM   1998  C   TRP A 114      61.190  78.175  90.635  1.00  0.00           C
ATOM   1999  O   TRP A 114      61.440  77.385  91.535  1.00  0.00           O
ATOM   2000  N   PHE A 115      60.220  79.105  90.755  1.00  0.00           N
ATOM   2002  CA  PHE A 115      59.310  79.135  91.895  1.00  0.00           C
ATOM   2004  CB  PHE A 115      58.830  80.575  92.275  1.00  0.00           C
ATOM   2007  CG  PHE A 115      57.910  80.675  93.485  1.00  0.00           C
ATOM   2008  CD1 PHE A 115      58.460  80.675  94.775  1.00  0.00           C
ATOM   2010  CE1 PHE A 115      57.700  81.035  95.895  1.00  0.00           C
ATOM   2012  CZ  PHE A 115      56.340  81.315  95.745  1.00  0.00           C
ATOM   2014  CD2 PHE A 115      56.530  80.935  93.365  1.00  0.00           C
ATOM   2016  CE2 PHE A 115      55.750  81.235  94.485  1.00  0.00           C
ATOM   2018  C   PHE A 115      58.150  78.205  91.635  1.00  0.00           C
ATOM   2019  O   PHE A 115      57.770  77.915  90.505  1.00  0.00           O
ATOM   2020  N   PHE A 116      57.570  77.685  92.715  1.00  0.00           N
ATOM   2022  CA  PHE A 116      56.460  76.775  92.645  1.00  0.00           C
ATOM   2024  CB  PHE A 116      56.880  75.305  92.845  1.00  0.00           C
ATOM   2027  CG  PHE A 116      57.920  74.885  91.845  1.00  0.00           C
ATOM   2028  CD1 PHE A 116      57.530  74.225  90.665  1.00  0.00           C
ATOM   2030  CE1 PHE A 116      58.490  73.695  89.795  1.00  0.00           C
ATOM   2032  CZ  PHE A 116      59.850  73.815  90.095  1.00  0.00           C
ATOM   2034  CD2 PHE A 116      59.290  75.045  92.105  1.00  0.00           C
ATOM   2036  CE2 PHE A 116      60.250  74.505  91.245  1.00  0.00           C
ATOM   2038  C   PHE A 116      55.580  77.165  93.795  1.00  0.00           C
ATOM   2039  O   PHE A 116      56.040  77.785  94.745  1.00  0.00           O
ATOM   2040  N   ILE A 117      54.300  76.775  93.765  1.00  0.00           N
ATOM   2042  CA  ILE A 117      53.350  77.045  94.825  1.00  0.00           C
ATOM   2044  CB  ILE A 117      52.450  78.245  94.485  1.00  0.00           C
ATOM   2046  CG2 ILE A 117      51.760  77.995  93.135  1.00  0.00           C
ATOM   2050  CG1 ILE A 117      51.410  78.585  95.585  1.00  0.00           C
ATOM   2053  CD  ILE A 117      50.370  79.605  95.125  1.00  0.00           C
ATOM   2057  C   ILE A 117      52.580  75.765  95.055  1.00  0.00           C
ATOM   2058  O   ILE A 117      52.360  74.975  94.145  1.00  0.00           O
ATOM   2059  N   TYR A 118      52.170  75.525  96.325  1.00  0.00           N
ATOM   2061  CA  TYR A 118      51.300  74.425  96.675  1.00  0.00           C
ATOM   2063  CB  TYR A 118      51.920  73.555  97.795  1.00  0.00           C
ATOM   2066  CG  TYR A 118      53.070  72.815  97.205  1.00  0.00           C
ATOM   2067  CD1 TYR A 118      52.840  71.555  96.625  1.00  0.00           C
ATOM   2069  CE1 TYR A 118      53.880  70.895  95.965  1.00  0.00           C
ATOM   2071  CZ  TYR A 118      55.130  71.515  95.825  1.00  0.00           C
ATOM   2072  OH  TYR A 118      56.140  70.905  95.055  1.00  0.00           O
ATOM   2074  CD2 TYR A 118      54.360  73.365  97.175  1.00  0.00           C
ATOM   2076  CE2 TYR A 118      55.390  72.725  96.465  1.00  0.00           C
ATOM   2078  C   TYR A 118      49.950  74.955  97.145  1.00  0.00           C
ATOM   2079  O   TYR A 118      49.910  75.705  98.125  1.00  0.00           O
ATOM   2080  N   PRO A 119      48.830  74.615  96.505  1.00  0.00           N
ATOM   2081  CD  PRO A 119      48.730  73.545  95.505  1.00  0.00           C
ATOM   2084  CA  PRO A 119      47.540  75.245  96.725  1.00  0.00           C
ATOM   2086  CB  PRO A 119      46.720  74.835  95.505  1.00  0.00           C
ATOM   2089  CG  PRO A 119      47.230  73.435  95.185  1.00  0.00           C
ATOM   2092  C   PRO A 119      46.940  74.785  98.035  1.00  0.00           C
ATOM   2093  O   PRO A 119      46.160  75.545  98.615  1.00  0.00           O
ATOM   2094  N   GLU A 120      47.210  73.565  98.505  1.00  0.00           N
ATOM   2096  CA  GLU A 120      46.640  73.075  99.735  1.00  0.00           C
ATOM   2098  CB  GLU A 120      46.070  71.655  99.475  1.00  0.00           C
ATOM   2101  CG  GLU A 120      47.060  70.605  98.915  1.00  0.00           C
ATOM   2104  CD  GLU A 120      47.060  70.455  97.395  1.00  0.00           C
ATOM   2105  OE1 GLU A 120      46.000  70.665  96.765  1.00  0.00           O
ATOM   2106  OE2 GLU A 120      48.150  70.105  96.865  1.00  0.00           O
ATOM   2107  C   GLU A 120      47.590  73.125 100.925  1.00  0.00           C
ATOM   2108  O   GLU A 120      47.160  73.265 102.065  1.00  0.00           O
ATOM   2109  N   GLN A 121      48.930  73.075 100.685  1.00  0.00           N
ATOM   2111  CA  GLN A 121      49.930  72.815 101.725  1.00  0.00           C
ATOM   2113  CB  GLN A 121      51.190  72.105 101.155  1.00  0.00           C
ATOM   2116  CG  GLN A 121      50.970  70.835 100.315  1.00  0.00           C
ATOM   2119  CD  GLN A 121      50.440  69.585 101.035  1.00  0.00           C
ATOM   2120  OE1 GLN A 121      50.050  68.635 100.375  1.00  0.00           O
ATOM   2121  NE2 GLN A 121      50.450  69.575 102.385  1.00  0.00           N
ATOM   2124  C   GLN A 121      50.520  74.065 102.345  1.00  0.00           C
ATOM   2125  O   GLN A 121      51.330  73.965 103.265  1.00  0.00           O
ATOM   2126  N   GLY A 122      50.200  75.265 101.825  1.00  0.00           N
ATOM   2128  CA  GLY A 122      50.700  76.525 102.375  1.00  0.00           C
ATOM   2131  C   GLY A 122      52.210  76.695 102.455  1.00  0.00           C
ATOM   2132  O   GLY A 122      52.710  77.205 103.445  1.00  0.00           O
ATOM   2133  N   ILE A 123      52.950  76.245 101.415  1.00  0.00           N
ATOM   2135  CA  ILE A 123      54.390  76.475 101.265  1.00  0.00           C
ATOM   2137  CB  ILE A 123      55.390  75.425 101.785  1.00  0.00           C
ATOM   2139  CG2 ILE A 123      55.090  75.135 103.245  1.00  0.00           C
ATOM   2143  CG1 ILE A 123      55.580  74.125 100.955  1.00  0.00           C
ATOM   2146  CD  ILE A 123      54.310  73.315 100.775  1.00  0.00           C
ATOM   2150  C   ILE A 123      54.730  76.715  99.815  1.00  0.00           C
ATOM   2151  O   ILE A 123      53.930  76.535  98.885  1.00  0.00           O
ATOM   2152  N   ALA A 124      55.970  77.155  99.585  1.00  0.00           N
ATOM   2154  CA  ALA A 124      56.540  77.315  98.285  1.00  0.00           C
ATOM   2156  CB  ALA A 124      56.230  78.685  97.695  1.00  0.00           C
ATOM   2160  C   ALA A 124      58.040  77.195  98.425  1.00  0.00           C
ATOM   2161  O   ALA A 124      58.590  77.165  99.525  1.00  0.00           O
ATOM   2162  N   THR A 125      58.700  77.085  97.275  1.00  0.00           N
ATOM   2164  CA  THR A 125      60.030  76.545  97.135  1.00  0.00           C
ATOM   2166  CB  THR A 125      60.040  75.015  97.055  1.00  0.00           C
ATOM   2168  OG1 THR A 125      61.320  74.475  96.775  1.00  0.00           O
ATOM   2170  CG2 THR A 125      59.080  74.525  95.945  1.00  0.00           C
ATOM   2174  C   THR A 125      60.580  77.165  95.875  1.00  0.00           C
ATOM   2175  O   THR A 125      59.810  77.545  94.985  1.00  0.00           O
ATOM   2176  N   VAL A 126      61.910  77.305  95.765  1.00  0.00           N
ATOM   2178  CA  VAL A 126      62.550  77.635  94.495  1.00  0.00           C
ATOM   2180  CB  VAL A 126      63.210  79.005  94.385  1.00  0.00           C
ATOM   2182  CG1 VAL A 126      62.170  80.105  94.575  1.00  0.00           C
ATOM   2186  CG2 VAL A 126      64.360  79.165  95.395  1.00  0.00           C
ATOM   2190  C   VAL A 126      63.540  76.555  94.115  1.00  0.00           C
ATOM   2191  O   VAL A 126      64.310  76.075  94.945  1.00  0.00           O
ATOM   2192  N   ASN A 127      63.550  76.155  92.835  1.00  0.00           N
ATOM   2194  CA  ASN A 127      64.560  75.305  92.235  1.00  0.00           C
ATOM   2196  CB  ASN A 127      66.000  75.905  92.205  1.00  0.00           C
ATOM   2199  CG  ASN A 127      66.020  77.225  91.445  1.00  0.00           C
ATOM   2200  OD1 ASN A 127      66.190  77.255  90.225  1.00  0.00           O
ATOM   2201  ND2 ASN A 127      65.910  78.365  92.165  1.00  0.00           N
ATOM   2204  C   ASN A 127      64.550  73.865  92.735  1.00  0.00           C
ATOM   2205  O   ASN A 127      65.550  73.155  92.685  1.00  0.00           O
ATOM   2206  N   GLU A 128      63.370  73.385  93.165  1.00  0.00           N
ATOM   2208  CA  GLU A 128      63.280  72.095  93.815  1.00  0.00           C
ATOM   2210  CB  GLU A 128      64.000  72.115  95.195  1.00  0.00           C
ATOM   2213  CG  GLU A 128      64.010  70.735  95.885  1.00  0.00           C
ATOM   2216  CD  GLU A 128      64.810  70.695  97.175  1.00  0.00           C
ATOM   2217  OE1 GLU A 128      66.050  70.465  97.115  1.00  0.00           O
ATOM   2218  OE2 GLU A 128      64.190  70.865  98.255  1.00  0.00           O
ATOM   2219  C   GLU A 128      61.800  71.775  94.005  1.00  0.00           C
ATOM   2220  O   GLU A 128      61.070  72.525  94.655  1.00  0.00           O
ATOM   2221  N   ILE A 129      61.310  70.655  93.425  1.00  0.00           N
ATOM   2223  CA  ILE A 129      59.980  70.145  93.745  1.00  0.00           C
ATOM   2225  CB  ILE A 129      58.890  70.335  92.685  1.00  0.00           C
ATOM   2227  CG2 ILE A 129      58.380  71.775  92.835  1.00  0.00           C
ATOM   2231  CG1 ILE A 129      59.350  70.035  91.245  1.00  0.00           C
ATOM   2234  CD  ILE A 129      58.190  69.975  90.235  1.00  0.00           C
ATOM   2238  C   ILE A 129      60.050  68.695  94.125  1.00  0.00           C
ATOM   2239  O   ILE A 129      60.430  67.825  93.345  1.00  0.00           O
ATOM   2240  N   ALA A 130      59.630  68.395  95.365  1.00  0.00           N
ATOM   2242  CA  ALA A 130      59.420  67.035  95.805  1.00  0.00           C
ATOM   2244  CB  ALA A 130      59.530  66.955  97.325  1.00  0.00           C
ATOM   2248  C   ALA A 130      58.080  66.485  95.395  1.00  0.00           C
ATOM   2249  O   ALA A 130      57.100  67.195  95.155  1.00  0.00           O
ATOM   2250  N   PHE A 131      58.000  65.145  95.355  1.00  0.00           N
ATOM   2252  CA  PHE A 131      56.740  64.455  95.285  1.00  0.00           C
ATOM   2254  CB  PHE A 131      56.050  64.545  93.885  1.00  0.00           C
ATOM   2257  CG  PHE A 131      57.060  64.655  92.785  1.00  0.00           C
ATOM   2258  CD1 PHE A 131      57.890  63.565  92.475  1.00  0.00           C
ATOM   2260  CE1 PHE A 131      58.880  63.685  91.505  1.00  0.00           C
ATOM   2262  CZ  PHE A 131      59.010  64.875  90.785  1.00  0.00           C
ATOM   2264  CD2 PHE A 131      57.240  65.865  92.095  1.00  0.00           C
ATOM   2266  CE2 PHE A 131      58.210  65.985  91.095  1.00  0.00           C
ATOM   2268  C   PHE A 131      56.920  63.015  95.765  1.00  0.00           C
ATOM   2269  O   PHE A 131      58.040  62.485  95.715  1.00  0.00           O
ATOM   2270  N   PRO A 132      55.890  62.345  96.285  1.00  0.00           N
ATOM   2271  CD  PRO A 132      54.600  62.955  96.575  1.00  0.00           C
ATOM   2274  CA  PRO A 132      55.880  60.905  96.505  1.00  0.00           C
ATOM   2276  CB  PRO A 132      54.460  60.595  97.035  1.00  0.00           C
ATOM   2279  CG  PRO A 132      53.920  61.955  97.495  1.00  0.00           C
ATOM   2282  C   PRO A 132      56.160  60.085  95.255  1.00  0.00           C
ATOM   2283  O   PRO A 132      55.870  60.545  94.155  1.00  0.00           O
ATOM   2284  N   ALA A 133      56.690  58.845  95.385  1.00  0.00           N
ATOM   2286  CA  ALA A 133      56.670  57.895  94.295  1.00  0.00           C
ATOM   2288  CB  ALA A 133      57.670  56.755  94.565  1.00  0.00           C
ATOM   2292  C   ALA A 133      55.260  57.345  94.025  1.00  0.00           C
ATOM   2293  O   ALA A 133      54.360  57.465  94.865  1.00  0.00           O
ATOM   2294  N   ASN A 134      55.040  56.815  92.805  1.00  0.00           N
ATOM   2296  CA  ASN A 134      53.830  56.225  92.235  1.00  0.00           C
ATOM   2298  CB  ASN A 134      53.760  54.685  92.395  1.00  0.00           C
ATOM   2301  CG  ASN A 134      53.740  54.265  93.855  1.00  0.00           C
ATOM   2302  OD1 ASN A 134      54.780  54.285  94.525  1.00  0.00           O
ATOM   2303  ND2 ASN A 134      52.580  53.765  94.345  1.00  0.00           N
ATOM   2306  C   ASN A 134      52.530  56.965  92.495  1.00  0.00           C
ATOM   2307  O   ASN A 134      51.490  56.405  92.835  1.00  0.00           O
ATOM   2308  N   THR A 135      52.570  58.295  92.325  1.00  0.00           N
ATOM   2310  CA  THR A 135      51.430  59.175  92.485  1.00  0.00           C
ATOM   2312  CB  THR A 135      51.600  60.075  93.705  1.00  0.00           C
ATOM   2314  OG1 THR A 135      50.410  60.755  94.095  1.00  0.00           O
ATOM   2316  CG2 THR A 135      52.660  61.155  93.515  1.00  0.00           C
ATOM   2320  C   THR A 135      51.380  59.965  91.205  1.00  0.00           C
ATOM   2321  O   THR A 135      52.440  60.235  90.635  1.00  0.00           O
ATOM   2322  N   PRO A 136      50.230  60.325  90.685  1.00  0.00           N
ATOM   2323  CD  PRO A 136      48.990  59.575  90.855  1.00  0.00           C
ATOM   2326  CA  PRO A 136      50.080  61.445  89.775  1.00  0.00           C
ATOM   2328  CB  PRO A 136      48.600  61.465  89.395  1.00  0.00           C
ATOM   2331  CG  PRO A 136      48.110  60.045  89.715  1.00  0.00           C
ATOM   2334  C   PRO A 136      50.600  62.765  90.335  1.00  0.00           C
ATOM   2335  O   PRO A 136      50.360  63.095  91.495  1.00  0.00           O
ATOM   2336  N   VAL A 137      51.330  63.515  89.495  1.00  0.00           N
ATOM   2338  CA  VAL A 137      51.870  64.825  89.755  1.00  0.00           C
ATOM   2340  CB  VAL A 137      53.380  64.875  89.525  1.00  0.00           C
ATOM   2342  CG1 VAL A 137      53.940  66.205  90.015  1.00  0.00           C
ATOM   2346  CG2 VAL A 137      54.060  63.735  90.305  1.00  0.00           C
ATOM   2350  C   VAL A 137      51.190  65.715  88.755  1.00  0.00           C
ATOM   2351  O   VAL A 137      51.360  65.545  87.545  1.00  0.00           O
ATOM   2352  N   TYR A 138      50.360  66.665  89.215  1.00  0.00           N
ATOM   2354  CA  TYR A 138      49.670  67.545  88.295  1.00  0.00           C
ATOM   2356  CB  TYR A 138      48.240  67.955  88.745  1.00  0.00           C
ATOM   2359  CG  TYR A 138      47.170  66.905  88.645  1.00  0.00           C
ATOM   2360  CD1 TYR A 138      47.440  65.515  88.655  1.00  0.00           C
ATOM   2362  CE1 TYR A 138      46.400  64.595  88.635  1.00  0.00           C
ATOM   2364  CZ  TYR A 138      45.080  65.035  88.625  1.00  0.00           C
ATOM   2365  OH  TYR A 138      44.050  64.105  88.715  1.00  0.00           O
ATOM   2367  CD2 TYR A 138      45.830  67.335  88.615  1.00  0.00           C
ATOM   2369  CE2 TYR A 138      44.780  66.395  88.585  1.00  0.00           C
ATOM   2371  C   TYR A 138      50.510  68.785  88.095  1.00  0.00           C
ATOM   2372  O   TYR A 138      51.060  69.345  89.045  1.00  0.00           O
ATOM   2373  N   PHE A 139      50.580  69.275  86.845  1.00  0.00           N
ATOM   2375  CA  PHE A 139      51.260  70.525  86.535  1.00  0.00           C
ATOM   2377  CB  PHE A 139      52.450  70.305  85.595  1.00  0.00           C
ATOM   2380  CG  PHE A 139      53.370  69.245  86.155  1.00  0.00           C
ATOM   2381  CD1 PHE A 139      54.210  69.505  87.255  1.00  0.00           C
ATOM   2383  CE1 PHE A 139      55.080  68.505  87.735  1.00  0.00           C
ATOM   2385  CZ  PHE A 139      55.140  67.265  87.105  1.00  0.00           C
ATOM   2387  CD2 PHE A 139      53.410  67.975  85.565  1.00  0.00           C
ATOM   2389  CE2 PHE A 139      54.300  67.005  86.015  1.00  0.00           C
ATOM   2391  C   PHE A 139      50.290  71.575  85.955  1.00  0.00           C
ATOM   2392  O   PHE A 139      49.360  71.275  85.205  1.00  0.00           O
ATOM   2393  N   LYS A 140      50.470  72.835  86.395  1.00  0.00           N
ATOM   2395  CA  LYS A 140      49.800  74.025  85.935  1.00  0.00           C
ATOM   2397  CB  LYS A 140      48.850  74.695  86.985  1.00  0.00           C
ATOM   2400  CG  LYS A 140      47.750  73.815  87.605  1.00  0.00           C
ATOM   2403  CD  LYS A 140      46.330  74.395  87.525  1.00  0.00           C
ATOM   2406  CE  LYS A 140      46.040  75.705  88.285  1.00  0.00           C
ATOM   2409  NZ  LYS A 140      45.850  75.505  89.745  1.00  0.00           N
ATOM   2413  C   LYS A 140      50.970  74.955  85.805  1.00  0.00           C
ATOM   2414  O   LYS A 140      51.650  75.215  86.795  1.00  0.00           O
ATOM   2415  N   VAL A 141      51.280  75.485  84.615  1.00  0.00           N
ATOM   2417  CA  VAL A 141      52.430  76.365  84.545  1.00  0.00           C
ATOM   2419  CB  VAL A 141      53.660  75.745  83.895  1.00  0.00           C
ATOM   2421  CG1 VAL A 141      53.820  74.315  84.435  1.00  0.00           C
ATOM   2425  CG2 VAL A 141      53.570  75.785  82.355  1.00  0.00           C
ATOM   2429  C   VAL A 141      52.000  77.575  83.825  1.00  0.00           C
ATOM   2430  O   VAL A 141      50.960  77.595  83.165  1.00  0.00           O
ATOM   2431  N   THR A 142      52.810  78.615  83.935  1.00  0.00           N
ATOM   2433  CA  THR A 142      52.630  79.855  83.235  1.00  0.00           C
ATOM   2435  CB  THR A 142      51.520  80.695  83.855  1.00  0.00           C
ATOM   2437  OG1 THR A 142      51.210  81.805  83.035  1.00  0.00           O
ATOM   2439  CG2 THR A 142      51.870  81.165  85.275  1.00  0.00           C
ATOM   2443  C   THR A 142      54.010  80.475  83.335  1.00  0.00           C
ATOM   2444  O   THR A 142      54.890  79.875  83.965  1.00  0.00           O
ATOM   2445  N   SER A 143      54.270  81.645  82.755  1.00  0.00           N
ATOM   2447  CA  SER A 143      55.540  82.325  83.005  1.00  0.00           C
ATOM   2449  CB  SER A 143      56.510  82.365  81.795  1.00  0.00           C
ATOM   2452  OG  SER A 143      57.750  82.945  82.195  1.00  0.00           O
ATOM   2454  C   SER A 143      55.260  83.715  83.515  1.00  0.00           C
ATOM   2455  O   SER A 143      54.180  84.265  83.305  1.00  0.00           O
ATOM   2456  N   ASN A 144      56.230  84.305  84.265  1.00  0.00           N
ATOM   2458  CA  ASN A 144      56.180  85.695  84.685  1.00  0.00           C
ATOM   2460  CB  ASN A 144      56.820  85.825  86.095  1.00  0.00           C
ATOM   2463  CG  ASN A 144      56.890  87.265  86.635  1.00  0.00           C
ATOM   2464  OD1 ASN A 144      57.770  88.065  86.305  1.00  0.00           O
ATOM   2465  ND2 ASN A 144      55.970  87.585  87.575  1.00  0.00           N
ATOM   2468  C   ASN A 144      56.960  86.565  83.715  1.00  0.00           C
ATOM   2469  O   ASN A 144      56.620  87.705  83.425  1.00  0.00           O
ATOM   2470  N   SER A 145      58.080  86.025  83.215  1.00  0.00           N
ATOM   2472  CA  SER A 145      59.000  86.705  82.345  1.00  0.00           C
ATOM   2474  CB  SER A 145      60.460  86.465  82.825  1.00  0.00           C
ATOM   2477  OG  SER A 145      60.720  85.055  82.925  1.00  0.00           O
ATOM   2479  C   SER A 145      58.760  86.195  80.935  1.00  0.00           C
ATOM   2480  O   SER A 145      57.620  85.955  80.535  1.00  0.00           O
ATOM   2481  N   VAL A 146      59.830  85.985  80.155  1.00  0.00           N
ATOM   2483  CA  VAL A 146      59.800  85.175  78.965  1.00  0.00           C
ATOM   2485  CB  VAL A 146      61.160  85.175  78.285  1.00  0.00           C
ATOM   2487  CG1 VAL A 146      62.200  84.455  79.165  1.00  0.00           C
ATOM   2491  CG2 VAL A 146      61.150  84.585  76.865  1.00  0.00           C
ATOM   2495  C   VAL A 146      59.330  83.755  79.215  1.00  0.00           C
ATOM   2496  O   VAL A 146      59.480  83.145  80.275  1.00  0.00           O
ATOM   2497  N   MET A 147      58.690  83.155  78.215  1.00  0.00           N
ATOM   2499  CA  MET A 147      58.330  81.765  78.195  1.00  0.00           C
ATOM   2501  CB  MET A 147      57.800  81.385  76.805  1.00  0.00           C
ATOM   2504  CG  MET A 147      56.800  82.385  76.215  1.00  0.00           C
ATOM   2507  SD  MET A 147      56.160  81.755  74.665  1.00  0.00           S
ATOM   2508  CE  MET A 147      57.480  82.585  73.765  1.00  0.00           C
ATOM   2512  C   MET A 147      59.460  80.785  78.505  1.00  0.00           C
ATOM   2513  O   MET A 147      60.640  81.055  78.275  1.00  0.00           O
ATOM   2514  N   ASN A 148      59.110  79.585  78.995  1.00  0.00           N
ATOM   2516  CA  ASN A 148      60.130  78.605  79.265  1.00  0.00           C
ATOM   2518  CB  ASN A 148      60.690  78.805  80.695  1.00  0.00           C
ATOM   2521  CG  ASN A 148      62.160  78.425  80.675  1.00  0.00           C
ATOM   2522  OD1 ASN A 148      62.520  77.355  81.165  1.00  0.00           O
ATOM   2523  ND2 ASN A 148      63.010  79.215  79.985  1.00  0.00           N
ATOM   2526  C   ASN A 148      59.620  77.205  78.965  1.00  0.00           C
ATOM   2527  O   ASN A 148      58.550  77.045  78.395  1.00  0.00           O
ATOM   2528  N   SER A 149      60.410  76.155  79.255  1.00  0.00           N
ATOM   2530  CA  SER A 149      60.070  74.755  79.035  1.00  0.00           C
ATOM   2532  CB  SER A 149      61.050  74.045  78.045  1.00  0.00           C
ATOM   2535  OG  SER A 149      61.010  72.605  78.005  1.00  0.00           O
ATOM   2537  C   SER A 149      60.220  74.135  80.375  1.00  0.00           C
ATOM   2538  O   SER A 149      61.310  74.165  80.935  1.00  0.00           O
ATOM   2539  N   PHE A 150      59.140  73.555  80.915  1.00  0.00           N
ATOM   2541  CA  PHE A 150      59.240  72.545  81.945  1.00  0.00           C
ATOM   2543  CB  PHE A 150      57.850  72.405  82.605  1.00  0.00           C
ATOM   2546  CG  PHE A 150      57.780  71.485  83.785  1.00  0.00           C
ATOM   2547  CD1 PHE A 150      58.420  71.825  84.985  1.00  0.00           C
ATOM   2549  CE1 PHE A 150      58.310  70.995  86.115  1.00  0.00           C
ATOM   2551  CZ  PHE A 150      57.600  69.795  86.025  1.00  0.00           C
ATOM   2553  CD2 PHE A 150      57.000  70.315  83.735  1.00  0.00           C
ATOM   2555  CE2 PHE A 150      56.940  69.455  84.835  1.00  0.00           C
ATOM   2557  C   PHE A 150      59.680  71.255  81.285  1.00  0.00           C
ATOM   2558  O   PHE A 150      58.970  70.705  80.435  1.00  0.00           O
ATOM   2559  N   PHE A 151      60.890  70.765  81.625  1.00  0.00           N
ATOM   2561  CA  PHE A 151      61.410  69.525  81.075  1.00  0.00           C
ATOM   2563  CB  PHE A 151      62.420  69.785  79.915  1.00  0.00           C
ATOM   2566  CG  PHE A 151      62.920  68.535  79.225  1.00  0.00           C
ATOM   2567  CD1 PHE A 151      61.980  67.685  78.635  1.00  0.00           C
ATOM   2569  CE1 PHE A 151      62.360  66.505  77.985  1.00  0.00           C
ATOM   2571  CZ  PHE A 151      63.720  66.195  77.865  1.00  0.00           C
ATOM   2573  CD2 PHE A 151      64.280  68.225  79.075  1.00  0.00           C
ATOM   2575  CE2 PHE A 151      64.680  67.065  78.395  1.00  0.00           C
ATOM   2577  C   PHE A 151      62.070  68.775  82.195  1.00  0.00           C
ATOM   2578  O   PHE A 151      62.850  69.355  82.945  1.00  0.00           O
ATOM   2579  N   ILE A 152      61.790  67.465  82.335  1.00  0.00           N
ATOM   2581  CA  ILE A 152      62.590  66.555  83.135  1.00  0.00           C
ATOM   2583  CB  ILE A 152      61.870  65.895  84.315  1.00  0.00           C
ATOM   2585  CG2 ILE A 152      62.760  64.795  84.945  1.00  0.00           C
ATOM   2589  CG1 ILE A 152      61.510  66.915  85.425  1.00  0.00           C
ATOM   2592  CD  ILE A 152      60.180  67.645  85.225  1.00  0.00           C
ATOM   2596  C   ILE A 152      63.110  65.475  82.175  1.00  0.00           C
ATOM   2597  O   ILE A 152      62.300  64.795  81.565  1.00  0.00           O
ATOM   2598  N   PRO A 153      64.420  65.255  82.015  1.00  0.00           N
ATOM   2599  CD  PRO A 153      65.440  66.225  82.435  1.00  0.00           C
ATOM   2602  CA  PRO A 153      64.930  64.415  80.935  1.00  0.00           C
ATOM   2604  CB  PRO A 153      66.450  64.655  80.975  1.00  0.00           C
ATOM   2607  CG  PRO A 153      66.580  66.095  81.435  1.00  0.00           C
ATOM   2610  C   PRO A 153      64.640  62.955  81.125  1.00  0.00           C
ATOM   2611  O   PRO A 153      64.190  62.315  80.185  1.00  0.00           O
ATOM   2612  N   ARG A 154      64.920  62.385  82.315  1.00  0.00           N
ATOM   2614  CA  ARG A 154      64.700  60.965  82.535  1.00  0.00           C
ATOM   2616  CB  ARG A 154      65.330  60.455  83.865  1.00  0.00           C
ATOM   2619  CG  ARG A 154      66.770  59.895  83.725  1.00  0.00           C
ATOM   2622  CD  ARG A 154      67.830  60.895  83.235  1.00  0.00           C
ATOM   2625  NE  ARG A 154      69.020  60.125  82.715  1.00  0.00           N
ATOM   2627  CZ  ARG A 154      69.190  59.805  81.435  1.00  0.00           C
ATOM   2628  NH1 ARG A 154      68.310  60.075  80.495  1.00  0.00           N
ATOM   2631  NH2 ARG A 154      70.310  59.215  81.035  1.00  0.00           N
ATOM   2634  C   ARG A 154      63.270  60.525  82.375  1.00  0.00           C
ATOM   2635  O   ARG A 154      62.980  59.535  81.725  1.00  0.00           O
ATOM   2636  N   LEU A 155      62.380  61.325  82.955  1.00  0.00           N
ATOM   2638  CA  LEU A 155      60.940  61.235  82.945  1.00  0.00           C
ATOM   2640  CB  LEU A 155      60.610  62.355  83.955  1.00  0.00           C
ATOM   2643  CG  LEU A 155      59.190  62.535  84.465  1.00  0.00           C
ATOM   2645  CD1 LEU A 155      59.170  63.635  85.545  1.00  0.00           C
ATOM   2649  CD2 LEU A 155      58.320  62.925  83.295  1.00  0.00           C
ATOM   2653  C   LEU A 155      60.310  61.385  81.535  1.00  0.00           C
ATOM   2654  O   LEU A 155      59.330  60.745  81.195  1.00  0.00           O
ATOM   2655  N   GLY A 156      60.850  62.275  80.695  1.00  0.00           N
ATOM   2657  CA  GLY A 156      60.370  62.505  79.325  1.00  0.00           C
ATOM   2660  C   GLY A 156      59.270  63.535  79.235  1.00  0.00           C
ATOM   2661  O   GLY A 156      58.680  63.745  78.175  1.00  0.00           O
ATOM   2662  N   SER A 157      58.980  64.255  80.325  1.00  0.00           N
ATOM   2664  CA  SER A 157      57.920  65.265  80.335  1.00  0.00           C
ATOM   2666  CB  SER A 157      57.250  65.635  81.715  1.00  0.00           C
ATOM   2669  OG  SER A 157      58.190  65.905  82.755  1.00  0.00           O
ATOM   2671  C   SER A 157      58.430  66.535  79.765  1.00  0.00           C
ATOM   2672  O   SER A 157      59.470  67.035  80.175  1.00  0.00           O
ATOM   2673  N   GLN A 158      57.710  67.145  78.825  1.00  0.00           N
ATOM   2675  CA  GLN A 158      58.100  68.395  78.265  1.00  0.00           C
ATOM   2677  CB  GLN A 158      58.940  68.285  76.975  1.00  0.00           C
ATOM   2680  CG  GLN A 158      59.680  69.615  76.735  1.00  0.00           C
ATOM   2683  CD  GLN A 158      60.880  69.535  75.795  1.00  0.00           C
ATOM   2684  OE1 GLN A 158      61.630  70.515  75.735  1.00  0.00           O
ATOM   2685  NE2 GLN A 158      61.040  68.415  75.075  1.00  0.00           N
ATOM   2688  C   GLN A 158      56.830  69.085  77.885  1.00  0.00           C
ATOM   2689  O   GLN A 158      55.820  68.455  77.605  1.00  0.00           O
ATOM   2690  N   ILE A 159      56.890  70.415  77.885  1.00  0.00           N
ATOM   2692  CA  ILE A 159      55.810  71.265  77.475  1.00  0.00           C
ATOM   2694  CB  ILE A 159      54.590  71.125  78.395  1.00  0.00           C
ATOM   2696  CG2 ILE A 159      55.030  71.365  79.845  1.00  0.00           C
ATOM   2700  CG1 ILE A 159      53.330  71.925  78.005  1.00  0.00           C
ATOM   2703  CD  ILE A 159      52.060  71.235  78.495  1.00  0.00           C
ATOM   2707  C   ILE A 159      56.450  72.635  77.415  1.00  0.00           C
ATOM   2708  O   ILE A 159      57.670  72.765  77.535  1.00  0.00           O
ATOM   2709  N   TYR A 160      55.680  73.705  77.195  1.00  0.00           N
ATOM   2711  CA  TYR A 160      56.140  75.065  77.295  1.00  0.00           C
ATOM   2713  CB  TYR A 160      55.960  75.825  75.955  1.00  0.00           C
ATOM   2716  CG  TYR A 160      54.510  76.165  75.645  1.00  0.00           C
ATOM   2717  CD1 TYR A 160      53.620  75.165  75.225  1.00  0.00           C
ATOM   2719  CE1 TYR A 160      52.270  75.475  74.995  1.00  0.00           C
ATOM   2721  CZ  TYR A 160      51.820  76.775  75.145  1.00  0.00           C
ATOM   2722  OH  TYR A 160      50.520  77.135  74.785  1.00  0.00           O
ATOM   2724  CD2 TYR A 160      54.040  77.475  75.795  1.00  0.00           C
ATOM   2726  CE2 TYR A 160      52.690  77.775  75.555  1.00  0.00           C
ATOM   2728  C   TYR A 160      55.380  75.725  78.435  1.00  0.00           C
ATOM   2729  O   TYR A 160      54.460  75.155  79.005  1.00  0.00           O
ATOM   2730  N   ALA A 161      55.780  76.955  78.775  1.00  0.00           N
ATOM   2732  CA  ALA A 161      55.150  77.775  79.775  1.00  0.00           C
ATOM   2734  CB  ALA A 161      56.010  77.725  81.055  1.00  0.00           C
ATOM   2738  C   ALA A 161      55.080  79.195  79.235  1.00  0.00           C
ATOM   2739  O   ALA A 161      56.000  79.975  79.445  1.00  0.00           O
ATOM   2740  N   MET A 162      54.010  79.565  78.505  1.00  0.00           N
ATOM   2742  CA  MET A 162      53.850  80.925  78.015  1.00  0.00           C
ATOM   2744  CB  MET A 162      53.070  81.005  76.675  1.00  0.00           C
ATOM   2747  CG  MET A 162      52.900  82.405  76.025  1.00  0.00           C
ATOM   2750  SD  MET A 162      52.120  82.445  74.375  1.00  0.00           S
ATOM   2751  CE  MET A 162      52.970  81.185  73.385  1.00  0.00           C
ATOM   2755  C   MET A 162      53.220  81.815  79.075  1.00  0.00           C
ATOM   2756  O   MET A 162      52.380  81.365  79.845  1.00  0.00           O
ATOM   2757  N   ALA A 163      53.660  83.085  79.145  1.00  0.00           N
ATOM   2759  CA  ALA A 163      53.110  84.055  80.075  1.00  0.00           C
ATOM   2761  CB  ALA A 163      53.880  85.375  79.895  1.00  0.00           C
ATOM   2765  C   ALA A 163      51.610  84.315  79.885  1.00  0.00           C
ATOM   2766  O   ALA A 163      51.140  84.535  78.775  1.00  0.00           O
ATOM   2767  N   GLY A 164      50.810  84.285  80.975  1.00  0.00           N
ATOM   2769  CA  GLY A 164      49.360  84.505  80.865  1.00  0.00           C
ATOM   2772  C   GLY A 164      48.650  83.385  80.145  1.00  0.00           C
ATOM   2773  O   GLY A 164      47.680  83.595  79.405  1.00  0.00           O
ATOM   2774  N   MET A 165      49.150  82.155  80.325  1.00  0.00           N
ATOM   2776  CA  MET A 165      48.510  80.955  79.835  1.00  0.00           C
ATOM   2778  CB  MET A 165      48.980  80.535  78.425  1.00  0.00           C
ATOM   2781  CG  MET A 165      48.640  81.555  77.325  1.00  0.00           C
ATOM   2784  SD  MET A 165      49.280  81.135  75.685  1.00  0.00           S
ATOM   2785  CE  MET A 165      48.580  79.495  75.485  1.00  0.00           C
ATOM   2789  C   MET A 165      48.800  79.805  80.755  1.00  0.00           C
ATOM   2790  O   MET A 165      49.820  79.765  81.425  1.00  0.00           O
ATOM   2791  N   GLN A 166      47.860  78.845  80.835  1.00  0.00           N
ATOM   2793  CA  GLN A 166      47.920  77.785  81.795  1.00  0.00           C
ATOM   2795  CB  GLN A 166      46.680  77.885  82.715  1.00  0.00           C
ATOM   2798  CG  GLN A 166      46.660  76.935  83.925  1.00  0.00           C
ATOM   2801  CD  GLN A 166      45.280  77.075  84.555  1.00  0.00           C
ATOM   2802  OE1 GLN A 166      44.930  78.095  85.145  1.00  0.00           O
ATOM   2803  NE2 GLN A 166      44.440  76.035  84.435  1.00  0.00           N
ATOM   2806  C   GLN A 166      47.930  76.445  81.085  1.00  0.00           C
ATOM   2807  O   GLN A 166      46.960  76.015  80.455  1.00  0.00           O
ATOM   2808  N   THR A 167      49.060  75.735  81.165  1.00  0.00           N
ATOM   2810  CA  THR A 167      49.290  74.515  80.385  1.00  0.00           C
ATOM   2812  CB  THR A 167      50.700  74.435  79.785  1.00  0.00           C
ATOM   2814  OG1 THR A 167      51.650  73.695  80.545  1.00  0.00           O
ATOM   2816  CG2 THR A 167      51.250  75.855  79.585  1.00  0.00           C
ATOM   2820  C   THR A 167      48.950  73.335  81.245  1.00  0.00           C
ATOM   2821  O   THR A 167      48.970  73.445  82.475  1.00  0.00           O
ATOM   2822  N   ARG A 168      48.580  72.175  80.645  1.00  0.00           N
ATOM   2824  CA  ARG A 168      48.250  70.965  81.375  1.00  0.00           C
ATOM   2826  CB  ARG A 168      46.930  70.285  80.895  1.00  0.00           C
ATOM   2829  CG  ARG A 168      45.680  71.155  80.725  1.00  0.00           C
ATOM   2832  CD  ARG A 168      44.780  71.235  81.965  1.00  0.00           C
ATOM   2835  NE  ARG A 168      45.580  71.635  83.175  1.00  0.00           N
ATOM   2837  CZ  ARG A 168      46.100  72.835  83.315  1.00  0.00           C
ATOM   2838  NH1 ARG A 168      45.870  73.805  82.435  1.00  0.00           N
ATOM   2841  NH2 ARG A 168      46.940  73.065  84.285  1.00  0.00           N
ATOM   2844  C   ARG A 168      49.350  69.975  81.095  1.00  0.00           C
ATOM   2845  O   ARG A 168      49.760  69.815  79.955  1.00  0.00           O
ATOM   2846  N   LEU A 169      49.840  69.275  82.135  1.00  0.00           N
ATOM   2848  CA  LEU A 169      50.660  68.095  81.955  1.00  0.00           C
ATOM   2850  CB  LEU A 169      52.150  68.485  81.865  1.00  0.00           C
ATOM   2853  CG  LEU A 169      53.110  67.385  81.355  1.00  0.00           C
ATOM   2855  CD1 LEU A 169      54.270  68.035  80.585  1.00  0.00           C
ATOM   2859  CD2 LEU A 169      53.680  66.485  82.455  1.00  0.00           C
ATOM   2863  C   LEU A 169      50.360  67.255  83.175  1.00  0.00           C
ATOM   2864  O   LEU A 169      50.220  67.785  84.275  1.00  0.00           O
ATOM   2865  N   HIS A 170      50.200  65.925  83.045  1.00  0.00           N
ATOM   2867  CA  HIS A 170      50.140  65.035  84.195  1.00  0.00           C
ATOM   2869  CB  HIS A 170      48.780  64.305  84.415  1.00  0.00           C
ATOM   2872  ND1 HIS A 170      46.330  64.665  84.695  1.00  0.00           N
ATOM   2873  CG  HIS A 170      47.610  65.165  84.815  1.00  0.00           C
ATOM   2874  CE1 HIS A 170      45.550  65.565  85.235  1.00  0.00           C
ATOM   2876  NE2 HIS A 170      46.250  66.625  85.685  1.00  0.00           N
ATOM   2878  CD2 HIS A 170      47.580  66.375  85.415  1.00  0.00           C
ATOM   2880  C   HIS A 170      51.200  63.955  84.055  1.00  0.00           C
ATOM   2881  O   HIS A 170      51.580  63.575  82.945  1.00  0.00           O
ATOM   2882  N   LEU A 171      51.720  63.455  85.185  1.00  0.00           N
ATOM   2884  CA  LEU A 171      52.850  62.565  85.185  1.00  0.00           C
ATOM   2886  CB  LEU A 171      54.090  63.475  85.285  1.00  0.00           C
ATOM   2889  CG  LEU A 171      55.470  62.805  85.325  1.00  0.00           C
ATOM   2891  CD1 LEU A 171      55.920  62.435  86.735  1.00  0.00           C
ATOM   2895  CD2 LEU A 171      55.620  61.675  84.305  1.00  0.00           C
ATOM   2899  C   LEU A 171      52.800  61.605  86.365  1.00  0.00           C
ATOM   2900  O   LEU A 171      52.350  61.975  87.435  1.00  0.00           O
ATOM   2901  N   ILE A 172      53.330  60.375  86.215  1.00  0.00           N
ATOM   2903  CA  ILE A 172      53.540  59.375  87.245  1.00  0.00           C
ATOM   2905  CB  ILE A 172      52.940  58.035  86.815  1.00  0.00           C
ATOM   2907  CG2 ILE A 172      53.170  56.995  87.925  1.00  0.00           C
ATOM   2911  CG1 ILE A 172      51.460  58.175  86.415  1.00  0.00           C
ATOM   2914  CD  ILE A 172      50.560  58.585  87.575  1.00  0.00           C
ATOM   2918  C   ILE A 172      55.040  59.165  87.365  1.00  0.00           C
ATOM   2919  O   ILE A 172      55.710  59.055  86.345  1.00  0.00           O
ATOM   2920  N   ALA A 173      55.610  59.065  88.585  1.00  0.00           N
ATOM   2922  CA  ALA A 173      56.960  58.545  88.755  1.00  0.00           C
ATOM   2924  CB  ALA A 173      57.800  59.465  89.645  1.00  0.00           C
ATOM   2928  C   ALA A 173      56.900  57.185  89.415  1.00  0.00           C
ATOM   2929  O   ALA A 173      56.090  56.975  90.295  1.00  0.00           O
ATOM   2930  N   ASN A 174      57.720  56.195  89.015  1.00  0.00           N
ATOM   2932  CA  ASN A 174      57.660  54.865  89.605  1.00  0.00           C
ATOM   2934  CB  ASN A 174      57.150  53.775  88.595  1.00  0.00           C
ATOM   2937  CG  ASN A 174      55.730  54.015  88.105  1.00  0.00           C
ATOM   2938  OD1 ASN A 174      55.400  53.875  86.925  1.00  0.00           O
ATOM   2939  ND2 ASN A 174      54.840  54.415  89.035  1.00  0.00           N
ATOM   2942  C   ASN A 174      58.970  54.425  90.235  1.00  0.00           C
ATOM   2943  O   ASN A 174      59.150  53.235  90.465  1.00  0.00           O
ATOM   2944  N   GLU A 175      59.880  55.355  90.585  1.00  0.00           N
ATOM   2946  CA  GLU A 175      61.090  55.015  91.335  1.00  0.00           C
ATOM   2948  CB  GLU A 175      62.310  54.755  90.405  1.00  0.00           C
ATOM   2951  CG  GLU A 175      63.320  53.685  90.945  1.00  0.00           C
ATOM   2954  CD  GLU A 175      64.690  54.155  91.465  1.00  0.00           C
ATOM   2955  OE1 GLU A 175      65.500  54.715  90.675  1.00  0.00           O
ATOM   2956  OE2 GLU A 175      65.010  53.855  92.635  1.00  0.00           O
ATOM   2957  C   GLU A 175      61.370  56.205  92.255  1.00  0.00           C
ATOM   2958  O   GLU A 175      61.080  57.345  91.895  1.00  0.00           O
ATOM   2959  N   PRO A 176      61.860  56.005  93.485  1.00  0.00           N
ATOM   2960  CD  PRO A 176      61.800  54.735  94.195  1.00  0.00           C
ATOM   2963  CA  PRO A 176      62.580  57.015  94.255  1.00  0.00           C
ATOM   2965  CB  PRO A 176      62.930  56.295  95.575  1.00  0.00           C
ATOM   2968  CG  PRO A 176      61.910  55.165  95.645  1.00  0.00           C
ATOM   2971  C   PRO A 176      63.820  57.575  93.585  1.00  0.00           C
ATOM   2972  O   PRO A 176      64.300  57.025  92.615  1.00  0.00           O
ATOM   2973  N   GLY A 177      64.390  58.675  94.095  1.00  0.00           N
ATOM   2975  CA  GLY A 177      65.670  59.205  93.635  1.00  0.00           C
ATOM   2978  C   GLY A 177      65.480  60.615  93.205  1.00  0.00           C
ATOM   2979  O   GLY A 177      64.360  61.125  93.145  1.00  0.00           O
ATOM   2980  N   THR A 178      66.580  61.315  92.925  1.00  0.00           N
ATOM   2982  CA  THR A 178      66.530  62.725  92.615  1.00  0.00           C
ATOM   2984  CB  THR A 178      67.440  63.575  93.495  1.00  0.00           C
ATOM   2986  OG1 THR A 178      68.820  63.605  93.145  1.00  0.00           O
ATOM   2988  CG2 THR A 178      67.390  63.005  94.915  1.00  0.00           C
ATOM   2992  C   THR A 178      66.860  62.915  91.165  1.00  0.00           C
ATOM   2993  O   THR A 178      67.890  62.465  90.675  1.00  0.00           O
ATOM   2994  N   TYR A 179      66.000  63.585  90.405  1.00  0.00           N
ATOM   2996  CA  TYR A 179      66.310  63.935  89.035  1.00  0.00           C
ATOM   2998  CB  TYR A 179      65.210  63.495  88.015  1.00  0.00           C
ATOM   3001  CG  TYR A 179      64.710  62.105  88.315  1.00  0.00           C
ATOM   3002  CD1 TYR A 179      63.650  61.915  89.215  1.00  0.00           C
ATOM   3004  CE1 TYR A 179      63.200  60.635  89.545  1.00  0.00           C
ATOM   3006  CZ  TYR A 179      63.790  59.525  88.945  1.00  0.00           C
ATOM   3007  OH  TYR A 179      63.270  58.255  89.235  1.00  0.00           O
ATOM   3009  CD2 TYR A 179      65.290  60.975  87.705  1.00  0.00           C
ATOM   3011  CE2 TYR A 179      64.820  59.685  88.005  1.00  0.00           C
ATOM   3013  C   TYR A 179      66.580  65.425  88.985  1.00  0.00           C
ATOM   3014  O   TYR A 179      66.650  66.105  90.025  1.00  0.00           O
ATOM   3015  N   ASP A 180      66.740  65.945  87.765  1.00  0.00           N
ATOM   3017  CA  ASP A 180      66.960  67.335  87.465  1.00  0.00           C
ATOM   3019  CB  ASP A 180      68.400  67.585  86.925  1.00  0.00           C
ATOM   3022  CG  ASP A 180      69.520  67.385  87.925  1.00  0.00           C
ATOM   3023  OD1 ASP A 180      69.430  67.865  89.075  1.00  0.00           O
ATOM   3024  OD2 ASP A 180      70.580  66.845  87.495  1.00  0.00           O
ATOM   3025  C   ASP A 180      66.000  67.695  86.345  1.00  0.00           C
ATOM   3026  O   ASP A 180      65.500  66.815  85.645  1.00  0.00           O
ATOM   3027  N   GLY A 181      65.740  69.005  86.155  1.00  0.00           N
ATOM   3029  CA  GLY A 181      64.940  69.515  85.045  1.00  0.00           C
ATOM   3032  C   GLY A 181      65.590  70.675  84.355  1.00  0.00           C
ATOM   3033  O   GLY A 181      66.570  71.235  84.855  1.00  0.00           O
ATOM   3034  N   ILE A 182      65.070  71.055  83.165  1.00  0.00           N
ATOM   3036  CA  ILE A 182      65.820  71.795  82.165  1.00  0.00           C
ATOM   3038  CB  ILE A 182      66.340  70.905  81.025  1.00  0.00           C
ATOM   3040  CG2 ILE A 182      67.280  71.695  80.095  1.00  0.00           C
ATOM   3044  CG1 ILE A 182      66.900  69.525  81.465  1.00  0.00           C
ATOM   3047  CD  ILE A 182      68.150  69.465  82.335  1.00  0.00           C
ATOM   3051  C   ILE A 182      64.970  72.865  81.475  1.00  0.00           C
ATOM   3052  O   ILE A 182      63.930  72.555  80.875  1.00  0.00           O
ATOM   3053  N   SER A 183      65.470  74.105  81.435  1.00  0.00           N
ATOM   3055  CA  SER A 183      65.000  75.255  80.645  1.00  0.00           C
ATOM   3057  CB  SER A 183      66.060  76.395  80.715  1.00  0.00           C
ATOM   3060  OG  SER A 183      65.660  77.645  80.155  1.00  0.00           O
ATOM   3062  C   SER A 183      64.600  75.005  79.195  1.00  0.00           C
ATOM   3063  O   SER A 183      64.740  73.915  78.635  1.00  0.00           O
ATOM   3064  N   ALA A 184      64.010  76.015  78.545  1.00  0.00           N
ATOM   3066  CA  ALA A 184      63.720  76.075  77.125  1.00  0.00           C
ATOM   3068  CB  ALA A 184      62.850  77.305  76.845  1.00  0.00           C
ATOM   3072  C   ALA A 184      64.910  76.035  76.165  1.00  0.00           C
ATOM   3073  O   ALA A 184      66.080  75.945  76.525  1.00  0.00           O
ATOM   3074  N   SER A 185      64.540  76.145  74.865  1.00  0.00           N
ATOM   3076  CA  SER A 185      65.460  76.365  73.755  1.00  0.00           C
ATOM   3078  CB  SER A 185      64.790  75.905  72.435  1.00  0.00           C
ATOM   3081  OG  SER A 185      65.730  75.755  71.365  1.00  0.00           O
ATOM   3083  C   SER A 185      65.830  77.835  73.645  1.00  0.00           C
ATOM   3084  O   SER A 185      66.730  78.245  72.925  1.00  0.00           O
ATOM   3085  N   TYR A 186      65.140  78.695  74.415  1.00  0.00           N
ATOM   3087  CA  TYR A 186      65.540  80.065  74.635  1.00  0.00           C
ATOM   3089  CB  TYR A 186      64.460  80.835  75.445  1.00  0.00           C
ATOM   3092  CG  TYR A 186      63.100  80.695  74.805  1.00  0.00           C
ATOM   3093  CD1 TYR A 186      62.890  80.955  73.445  1.00  0.00           C
ATOM   3095  CE1 TYR A 186      61.650  80.675  72.845  1.00  0.00           C
ATOM   3097  CZ  TYR A 186      60.610  80.135  73.615  1.00  0.00           C
ATOM   3098  OH  TYR A 186      59.380  79.805  73.005  1.00  0.00           O
ATOM   3100  CD2 TYR A 186      62.030  80.225  75.575  1.00  0.00           C
ATOM   3102  CE2 TYR A 186      60.800  79.925  74.985  1.00  0.00           C
ATOM   3104  C   TYR A 186      66.900  80.145  75.335  1.00  0.00           C
ATOM   3105  O   TYR A 186      67.180  79.465  76.315  1.00  0.00           O
ATOM   3106  N   SER A 187      67.770  81.025  74.815  1.00  0.00           N
ATOM   3108  CA  SER A 187      69.100  81.255  75.315  1.00  0.00           C
ATOM   3110  CB  SER A 187      70.240  80.915  74.305  1.00  0.00           C
ATOM   3113  OG  SER A 187      70.460  81.865  73.265  1.00  0.00           O
ATOM   3115  C   SER A 187      69.190  82.685  75.805  1.00  0.00           C
ATOM   3116  O   SER A 187      68.250  83.495  75.715  1.00  0.00           O
ATOM   3117  N   GLY A 188      70.340  83.015  76.385  1.00  0.00           N
ATOM   3119  CA  GLY A 188      70.550  84.285  77.055  1.00  0.00           C
ATOM   3122  C   GLY A 188      71.210  84.025  78.365  1.00  0.00           C
ATOM   3123  O   GLY A 188      71.430  82.855  78.725  1.00  0.00           O
ATOM   3124  N   PRO A 189      71.640  85.075  79.055  1.00  0.00           N
ATOM   3125  CD  PRO A 189      71.210  86.455  78.775  1.00  0.00           C
ATOM   3128  CA  PRO A 189      72.200  84.975  80.405  1.00  0.00           C
ATOM   3130  CB  PRO A 189      72.410  86.435  80.825  1.00  0.00           C
ATOM   3133  CG  PRO A 189      71.320  87.195  80.115  1.00  0.00           C
ATOM   3136  C   PRO A 189      71.260  84.215  81.315  1.00  0.00           C
ATOM   3137  O   PRO A 189      70.060  84.405  81.225  1.00  0.00           O
ATOM   3138  N   GLY A 190      71.810  83.275  82.105  1.00  0.00           N
ATOM   3140  CA  GLY A 190      71.090  82.465  83.075  1.00  0.00           C
ATOM   3143  C   GLY A 190      70.120  81.425  82.545  1.00  0.00           C
ATOM   3144  O   GLY A 190      69.580  80.635  83.315  1.00  0.00           O
ATOM   3145  N   PHE A 191      69.880  81.305  81.235  1.00  0.00           N
ATOM   3147  CA  PHE A 191      69.000  80.265  80.695  1.00  0.00           C
ATOM   3149  CB  PHE A 191      68.650  80.455  79.205  1.00  0.00           C
ATOM   3152  CG  PHE A 191      67.610  81.515  79.065  1.00  0.00           C
ATOM   3153  CD1 PHE A 191      67.970  82.855  79.205  1.00  0.00           C
ATOM   3155  CE1 PHE A 191      67.050  83.865  78.975  1.00  0.00           C
ATOM   3157  CZ  PHE A 191      65.750  83.545  78.585  1.00  0.00           C
ATOM   3159  CD2 PHE A 191      66.280  81.195  78.735  1.00  0.00           C
ATOM   3161  CE2 PHE A 191      65.350  82.205  78.505  1.00  0.00           C
ATOM   3163  C   PHE A 191      69.570  78.875  80.825  1.00  0.00           C
ATOM   3164  O   PHE A 191      68.860  77.885  80.975  1.00  0.00           O
ATOM   3165  N   SER A 192      70.910  78.805  80.835  1.00  0.00           N
ATOM   3167  CA  SER A 192      71.650  77.555  80.805  1.00  0.00           C
ATOM   3169  CB  SER A 192      73.090  77.765  80.235  1.00  0.00           C
ATOM   3172  OG  SER A 192      73.070  78.305  78.905  1.00  0.00           O
ATOM   3174  C   SER A 192      71.840  76.995  82.205  1.00  0.00           C
ATOM   3175  O   SER A 192      72.440  75.945  82.385  1.00  0.00           O
ATOM   3176  N   GLY A 193      71.290  77.695  83.215  1.00  0.00           N
ATOM   3178  CA  GLY A 193      71.550  77.515  84.635  1.00  0.00           C
ATOM   3181  C   GLY A 193      70.300  77.235  85.405  1.00  0.00           C
ATOM   3182  O   GLY A 193      70.310  77.065  86.615  1.00  0.00           O
ATOM   3183  N   MET A 194      69.170  77.195  84.675  1.00  0.00           N
ATOM   3185  CA  MET A 194      67.840  76.965  85.195  1.00  0.00           C
ATOM   3187  CB  MET A 194      66.790  77.635  84.275  1.00  0.00           C
ATOM   3190  CG  MET A 194      66.460  79.065  84.725  1.00  0.00           C
ATOM   3193  SD  MET A 194      64.730  79.575  84.425  1.00  0.00           S
ATOM   3194  CE  MET A 194      64.880  79.585  82.635  1.00  0.00           C
ATOM   3198  C   MET A 194      67.520  75.505  85.435  1.00  0.00           C
ATOM   3199  O   MET A 194      66.580  74.935  84.895  1.00  0.00           O
ATOM   3200  N   LYS A 195      68.340  74.875  86.275  1.00  0.00           N
ATOM   3202  CA  LYS A 195      68.180  73.505  86.665  1.00  0.00           C
ATOM   3204  CB  LYS A 195      69.510  72.725  86.545  1.00  0.00           C
ATOM   3207  CG  LYS A 195      70.060  72.705  85.095  1.00  0.00           C
ATOM   3210  CD  LYS A 195      71.510  72.205  85.015  1.00  0.00           C
ATOM   3213  CE  LYS A 195      71.970  71.825  83.595  1.00  0.00           C
ATOM   3216  NZ  LYS A 195      71.950  73.005  82.715  1.00  0.00           N
ATOM   3220  C   LYS A 195      67.590  73.435  88.065  1.00  0.00           C
ATOM   3221  O   LYS A 195      68.050  74.065  89.015  1.00  0.00           O
ATOM   3222  N   PHE A 196      66.520  72.645  88.205  1.00  0.00           N
ATOM   3224  CA  PHE A 196      65.870  72.375  89.465  1.00  0.00           C
ATOM   3226  CB  PHE A 196      64.390  72.885  89.485  1.00  0.00           C
ATOM   3229  CG  PHE A 196      63.440  72.145  88.585  1.00  0.00           C
ATOM   3230  CD1 PHE A 196      63.460  72.385  87.215  1.00  0.00           C
ATOM   3232  CE1 PHE A 196      62.580  71.695  86.365  1.00  0.00           C
ATOM   3234  CZ  PHE A 196      61.670  70.775  86.885  1.00  0.00           C
ATOM   3236  CD2 PHE A 196      62.500  71.235  89.115  1.00  0.00           C
ATOM   3238  CE2 PHE A 196      61.610  70.555  88.265  1.00  0.00           C
ATOM   3240  C   PHE A 196      65.940  70.885  89.665  1.00  0.00           C
ATOM   3241  O   PHE A 196      66.440  70.155  88.805  1.00  0.00           O
ATOM   3242  N   LYS A 197      65.450  70.405  90.815  1.00  0.00           N
ATOM   3244  CA  LYS A 197      65.440  69.015  91.185  1.00  0.00           C
ATOM   3246  CB  LYS A 197      66.250  68.795  92.475  1.00  0.00           C
ATOM   3249  CG  LYS A 197      67.770  68.765  92.295  1.00  0.00           C
ATOM   3252  CD  LYS A 197      68.520  70.095  92.165  1.00  0.00           C
ATOM   3255  CE  LYS A 197      70.040  69.845  92.205  1.00  0.00           C
ATOM   3258  NZ  LYS A 197      70.570  69.435  90.885  1.00  0.00           N
ATOM   3262  C   LYS A 197      64.060  68.395  91.375  1.00  0.00           C
ATOM   3263  O   LYS A 197      63.080  69.055  91.725  1.00  0.00           O
ATOM   3264  N   ALA A 198      63.990  67.075  91.135  1.00  0.00           N
ATOM   3266  CA  ALA A 198      62.840  66.225  91.295  1.00  0.00           C
ATOM   3268  CB  ALA A 198      62.470  65.615  89.935  1.00  0.00           C
ATOM   3272  C   ALA A 198      63.190  65.115  92.265  1.00  0.00           C
ATOM   3273  O   ALA A 198      63.350  63.955  91.885  1.00  0.00           O
ATOM   3274  N   ILE A 199      63.360  65.455  93.545  1.00  0.00           N
ATOM   3276  CA  ILE A 199      63.440  64.505  94.645  1.00  0.00           C
ATOM   3278  CB  ILE A 199      63.830  65.145  95.985  1.00  0.00           C
ATOM   3280  CG2 ILE A 199      65.290  65.635  95.945  1.00  0.00           C
ATOM   3284  CG1 ILE A 199      62.920  66.305  96.485  1.00  0.00           C
ATOM   3287  CD  ILE A 199      62.940  67.595  95.665  1.00  0.00           C
ATOM   3291  C   ILE A 199      62.160  63.675  94.765  1.00  0.00           C
ATOM   3292  O   ILE A 199      61.130  64.105  95.275  1.00  0.00           O
ATOM   3293  N   ALA A 200      62.220  62.405  94.335  1.00  0.00           N
ATOM   3295  CA  ALA A 200      61.190  61.435  94.605  1.00  0.00           C
ATOM   3297  CB  ALA A 200      60.970  60.515  93.395  1.00  0.00           C
ATOM   3301  C   ALA A 200      61.640  60.635  95.815  1.00  0.00           C
ATOM   3302  O   ALA A 200      62.690  59.985  95.805  1.00  0.00           O
ATOM   3303  N   THR A 201      60.920  60.725  96.935  1.00  0.00           N
ATOM   3305  CA  THR A 201      61.250  59.975  98.135  1.00  0.00           C
ATOM   3307  CB  THR A 201      60.940  60.735  99.425  1.00  0.00           C
ATOM   3309  OG1 THR A 201      59.740  61.495  99.345  1.00  0.00           O
ATOM   3311  CG2 THR A 201      62.080  61.745  99.605  1.00  0.00           C
ATOM   3315  C   THR A 201      60.610  58.595  98.115  1.00  0.00           C
ATOM   3316  O   THR A 201      59.730  58.345  97.305  1.00  0.00           O
ATOM   3317  N   PRO A 202      61.030  57.655  98.965  1.00  0.00           N
ATOM   3318  CD  PRO A 202      62.340  57.705  99.625  1.00  0.00           C
ATOM   3321  CA  PRO A 202      60.510  56.295  98.915  1.00  0.00           C
ATOM   3323  CB  PRO A 202      61.490  55.475  99.775  1.00  0.00           C
ATOM   3326  CG  PRO A 202      62.290  56.515 100.555  1.00  0.00           C
ATOM   3329  C   PRO A 202      59.090  56.165  99.395  1.00  0.00           C
ATOM   3330  O   PRO A 202      58.390  55.245  98.975  1.00  0.00           O
ATOM   3331  N   ASP A 203      58.620  57.055 100.285  1.00  0.00           N
ATOM   3333  CA  ASP A 203      57.260  57.035 100.755  1.00  0.00           C
ATOM   3335  CB  ASP A 203      57.130  56.245 102.095  1.00  0.00           C
ATOM   3338  CG  ASP A 203      55.690  56.015 102.555  1.00  0.00           C
ATOM   3339  OD1 ASP A 203      54.760  56.235 101.745  1.00  0.00           O
ATOM   3340  OD2 ASP A 203      55.490  55.595 103.715  1.00  0.00           O
ATOM   3341  C   ASP A 203      56.780  58.475 100.875  1.00  0.00           C
ATOM   3342  O   ASP A 203      57.580  59.415 100.895  1.00  0.00           O
ATOM   3343  N   ARG A 204      55.460  58.675 100.955  1.00  0.00           N
ATOM   3345  CA  ARG A 204      54.820  59.945 101.175  1.00  0.00           C
ATOM   3347  CB  ARG A 204      53.330  59.925 100.735  1.00  0.00           C
ATOM   3350  CG  ARG A 204      52.560  61.245 100.955  1.00  0.00           C
ATOM   3353  CD  ARG A 204      51.080  61.195 100.545  1.00  0.00           C
ATOM   3356  NE  ARG A 204      51.050  60.945  99.075  1.00  0.00           N
ATOM   3358  CZ  ARG A 204      49.940  60.935  98.355  1.00  0.00           C
ATOM   3359  NH1 ARG A 204      48.750  60.905  98.895  1.00  0.00           N
ATOM   3362  NH2 ARG A 204      50.030  60.985  97.035  1.00  0.00           N
ATOM   3365  C   ARG A 204      54.990  60.395 102.625  1.00  0.00           C
ATOM   3366  O   ARG A 204      55.010  61.575 102.925  1.00  0.00           O
ATOM   3367  N   ALA A 205      55.250  59.475 103.565  1.00  0.00           N
ATOM   3369  CA  ALA A 205      55.590  59.805 104.945  1.00  0.00           C
ATOM   3371  CB  ALA A 205      55.780  58.485 105.715  1.00  0.00           C
ATOM   3375  C   ALA A 205      56.840  60.675 105.085  1.00  0.00           C
ATOM   3376  O   ALA A 205      56.970  61.555 105.945  1.00  0.00           O
ATOM   3377  N   ALA A 206      57.820  60.455 104.185  1.00  0.00           N
ATOM   3379  CA  ALA A 206      58.940  61.355 104.025  1.00  0.00           C
ATOM   3381  CB  ALA A 206      60.100  60.555 103.425  1.00  0.00           C
ATOM   3385  C   ALA A 206      58.640  62.605 103.175  1.00  0.00           C
ATOM   3386  O   ALA A 206      59.280  63.635 103.335  1.00  0.00           O
ATOM   3387  N   PHE A 207      57.650  62.545 102.285  1.00  0.00           N
ATOM   3389  CA  PHE A 207      57.100  63.705 101.605  1.00  0.00           C
ATOM   3391  CB  PHE A 207      56.120  63.255 100.485  1.00  0.00           C
ATOM   3394  CG  PHE A 207      55.550  64.445  99.805  1.00  0.00           C
ATOM   3395  CD1 PHE A 207      56.420  65.185  99.015  1.00  0.00           C
ATOM   3397  CE1 PHE A 207      56.000  66.405  98.505  1.00  0.00           C
ATOM   3399  CZ  PHE A 207      54.710  66.885  98.755  1.00  0.00           C
ATOM   3401  CD2 PHE A 207      54.250  64.905 100.075  1.00  0.00           C
ATOM   3403  CE2 PHE A 207      53.830  66.135  99.545  1.00  0.00           C
ATOM   3405  C   PHE A 207      56.440  64.715 102.555  1.00  0.00           C
ATOM   3406  O   PHE A 207      56.700  65.915 102.495  1.00  0.00           O
ATOM   3407  N   ASP A 208      55.640  64.215 103.515  1.00  0.00           N
ATOM   3409  CA  ASP A 208      54.990  64.965 104.555  1.00  0.00           C
ATOM   3411  CB  ASP A 208      54.100  63.975 105.385  1.00  0.00           C
ATOM   3414  CG  ASP A 208      52.960  63.325 104.595  1.00  0.00           C
ATOM   3415  OD1 ASP A 208      52.480  63.915 103.605  1.00  0.00           O
ATOM   3416  OD2 ASP A 208      52.420  62.285 105.065  1.00  0.00           O
ATOM   3417  C   ASP A 208      56.000  65.755 105.425  1.00  0.00           C
ATOM   3418  O   ASP A 208      55.730  66.845 105.915  1.00  0.00           O
ATOM   3419  N   GLN A 209      57.250  65.265 105.605  1.00  0.00           N
ATOM   3421  CA  GLN A 209      58.250  66.105 106.265  1.00  0.00           C
ATOM   3423  CB  GLN A 209      59.360  65.295 106.975  1.00  0.00           C
ATOM   3426  CG  GLN A 209      60.660  64.995 106.205  1.00  0.00           C
ATOM   3429  CD  GLN A 209      61.450  63.985 107.035  1.00  0.00           C
ATOM   3430  OE1 GLN A 209      61.930  64.275 108.135  1.00  0.00           O
ATOM   3431  NE2 GLN A 209      61.530  62.725 106.545  1.00  0.00           N
ATOM   3434  C   GLN A 209      58.930  67.145 105.375  1.00  0.00           C
ATOM   3435  O   GLN A 209      59.510  68.095 105.895  1.00  0.00           O
ATOM   3436  N   TRP A 210      58.900  67.005 104.035  1.00  0.00           N
ATOM   3438  CA  TRP A 210      59.450  67.985 103.105  1.00  0.00           C
ATOM   3440  CB  TRP A 210      59.390  67.415 101.655  1.00  0.00           C
ATOM   3443  CG  TRP A 210      60.100  68.225 100.625  1.00  0.00           C
ATOM   3444  CD1 TRP A 210      61.410  68.115 100.235  1.00  0.00           C
ATOM   3446  NE1 TRP A 210      61.670  69.035  99.245  1.00  0.00           N
ATOM   3448  CE2 TRP A 210      60.540  69.725  98.945  1.00  0.00           C
ATOM   3449  CD2 TRP A 210      59.510  69.245  99.795  1.00  0.00           C
ATOM   3450  CE3 TRP A 210      58.210  69.735  99.665  1.00  0.00           C
ATOM   3452  CZ3 TRP A 210      57.970  70.685  98.665  1.00  0.00           C
ATOM   3454  CZ2 TRP A 210      60.290  70.655  97.955  1.00  0.00           C
ATOM   3456  CH2 TRP A 210      58.980  71.125  97.825  1.00  0.00           C
ATOM   3458  C   TRP A 210      58.760  69.345 103.195  1.00  0.00           C
ATOM   3459  O   TRP A 210      59.410  70.385 103.295  1.00  0.00           O
ATOM   3460  N   VAL A 211      57.420  69.355 103.265  1.00  0.00           N
ATOM   3462  CA  VAL A 211      56.690  70.565 103.585  1.00  0.00           C
ATOM   3464  CB  VAL A 211      55.200  70.515 103.335  1.00  0.00           C
ATOM   3466  CG1 VAL A 211      55.020  70.145 101.845  1.00  0.00           C
ATOM   3470  CG2 VAL A 211      54.490  69.575 104.325  1.00  0.00           C
ATOM   3474  C   VAL A 211      56.940  71.045 104.995  1.00  0.00           C
ATOM   3475  O   VAL A 211      57.020  72.245 105.215  1.00  0.00           O
ATOM   3476  N   ALA A 212      57.130  70.135 105.975  1.00  0.00           N
ATOM   3478  CA  ALA A 212      57.390  70.435 107.375  1.00  0.00           C
ATOM   3480  CB  ALA A 212      57.480  69.165 108.245  1.00  0.00           C
ATOM   3484  C   ALA A 212      58.630  71.305 107.575  1.00  0.00           C
ATOM   3485  O   ALA A 212      58.610  72.275 108.325  1.00  0.00           O
ATOM   3486  N   LYS A 213      59.700  71.025 106.795  1.00  0.00           N
ATOM   3488  CA  LYS A 213      60.880  71.875 106.705  1.00  0.00           C
ATOM   3490  CB  LYS A 213      61.900  71.305 105.685  1.00  0.00           C
ATOM   3493  CG  LYS A 213      62.440  69.915 105.995  1.00  0.00           C
ATOM   3496  CD  LYS A 213      63.300  69.435 104.815  1.00  0.00           C
ATOM   3499  CE  LYS A 213      63.800  67.995 104.935  1.00  0.00           C
ATOM   3502  NZ  LYS A 213      64.640  67.725 103.765  1.00  0.00           N
ATOM   3506  C   LYS A 213      60.560  73.275 106.215  1.00  0.00           C
ATOM   3507  O   LYS A 213      61.100  74.275 106.665  1.00  0.00           O
ATOM   3508  N   ALA A 214      59.670  73.365 105.225  1.00  0.00           N
ATOM   3510  CA  ALA A 214      59.290  74.605 104.615  1.00  0.00           C
ATOM   3512  CB  ALA A 214      58.800  74.305 103.195  1.00  0.00           C
ATOM   3516  C   ALA A 214      58.230  75.355 105.415  1.00  0.00           C
ATOM   3517  O   ALA A 214      58.050  76.545 105.225  1.00  0.00           O
ATOM   3518  N   LYS A 215      57.560  74.715 106.405  1.00  0.00           N
ATOM   3520  CA  LYS A 215      56.640  75.405 107.305  1.00  0.00           C
ATOM   3522  CB  LYS A 215      55.700  74.485 108.155  1.00  0.00           C
ATOM   3525  CG  LYS A 215      54.930  73.375 107.445  1.00  0.00           C
ATOM   3528  CD  LYS A 215      54.200  73.765 106.155  1.00  0.00           C
ATOM   3531  CE  LYS A 215      52.930  74.595 106.325  1.00  0.00           C
ATOM   3534  NZ  LYS A 215      53.260  76.015 106.485  1.00  0.00           N
ATOM   3538  C   LYS A 215      57.380  76.195 108.365  1.00  0.00           C
ATOM   3539  O   LYS A 215      56.780  77.025 109.025  1.00  0.00           O
ATOM   3540  N   GLN A 216      58.670  75.905 108.575  1.00  0.00           N
ATOM   3542  CA  GLN A 216      59.480  76.595 109.555  1.00  0.00           C
ATOM   3544  CB  GLN A 216      60.490  75.605 110.225  1.00  0.00           C
ATOM   3547  CG  GLN A 216      61.940  75.635 109.665  1.00  0.00           C
ATOM   3550  CD  GLN A 216      62.830  74.505 110.155  1.00  0.00           C
ATOM   3551  OE1 GLN A 216      63.530  73.865 109.365  1.00  0.00           O
ATOM   3552  NE2 GLN A 216      62.850  74.275 111.485  1.00  0.00           N
ATOM   3555  C   GLN A 216      60.270  77.705 108.885  1.00  0.00           C
ATOM   3556  O   GLN A 216      60.950  78.475 109.565  1.00  0.00           O
ATOM   3557  N   SER A 217      60.250  77.855 107.545  1.00  0.00           N
ATOM   3559  CA  SER A 217      61.140  78.825 106.925  1.00  0.00           C
ATOM   3561  CB  SER A 217      61.250  78.705 105.395  1.00  0.00           C
ATOM   3564  OG  SER A 217      59.980  78.855 104.795  1.00  0.00           O
ATOM   3566  C   SER A 217      60.770  80.255 107.325  1.00  0.00           C
ATOM   3567  O   SER A 217      59.590  80.585 107.425  1.00  0.00           O
ATOM   3568  N   PRO A 218      61.720  81.125 107.615  1.00  0.00           N
ATOM   3569  CD  PRO A 218      63.130  80.785 107.735  1.00  0.00           C
ATOM   3572  CA  PRO A 218      61.410  82.465 108.105  1.00  0.00           C
ATOM   3574  CB  PRO A 218      62.690  82.835 108.865  1.00  0.00           C
ATOM   3577  CG  PRO A 218      63.790  82.085 108.145  1.00  0.00           C
ATOM   3580  C   PRO A 218      61.130  83.425 106.965  1.00  0.00           C
ATOM   3581  O   PRO A 218      61.480  84.595 107.055  1.00  0.00           O
ATOM   3582  N   ASN A 219      60.460  82.925 105.915  1.00  0.00           N
ATOM   3584  CA  ASN A 219      60.120  83.665 104.725  1.00  0.00           C
ATOM   3586  CB  ASN A 219      60.930  83.295 103.435  1.00  0.00           C
ATOM   3589  CG  ASN A 219      62.460  83.255 103.545  1.00  0.00           C
ATOM   3590  OD1 ASN A 219      63.080  83.165 104.595  1.00  0.00           O
ATOM   3591  ND2 ASN A 219      63.130  83.315 102.365  1.00  0.00           N
ATOM   3594  C   ASN A 219      58.670  83.375 104.415  1.00  0.00           C
ATOM   3595  O   ASN A 219      58.250  82.225 104.435  1.00  0.00           O
ATOM   3596  N   THR A 220      57.840  84.385 104.075  1.00  0.00           N
ATOM   3598  CA  THR A 220      56.500  84.125 103.545  1.00  0.00           C
ATOM   3600  CB  THR A 220      55.330  84.505 104.455  1.00  0.00           C
ATOM   3602  OG1 THR A 220      55.160  85.915 104.615  1.00  0.00           O
ATOM   3604  CG2 THR A 220      55.510  83.845 105.835  1.00  0.00           C
ATOM   3608  C   THR A 220      56.320  84.825 102.205  1.00  0.00           C
ATOM   3609  O   THR A 220      57.020  85.795 101.915  1.00  0.00           O
ATOM   3610  N   MET A 221      55.380  84.355 101.345  1.00  0.00           N
ATOM   3612  CA  MET A 221      54.980  85.105 100.155  1.00  0.00           C
ATOM   3614  CB  MET A 221      55.310  84.375  98.845  1.00  0.00           C
ATOM   3617  CG  MET A 221      55.120  85.205  97.575  1.00  0.00           C
ATOM   3620  SD  MET A 221      56.210  84.665  96.235  1.00  0.00           S
ATOM   3621  CE  MET A 221      57.750  85.165  97.065  1.00  0.00           C
ATOM   3625  C   MET A 221      53.500  85.425 100.185  1.00  0.00           C
ATOM   3626  O   MET A 221      52.660  84.855  99.475  1.00  0.00           O
ATOM   3627  N   SER A 222      53.150  86.355 101.075  1.00  0.00           N
ATOM   3629  CA  SER A 222      51.770  86.645 101.395  1.00  0.00           C
ATOM   3631  CB  SER A 222      51.640  87.015 102.895  1.00  0.00           C
ATOM   3634  OG  SER A 222      52.390  88.195 103.235  1.00  0.00           O
ATOM   3636  C   SER A 222      51.230  87.785 100.585  1.00  0.00           C
ATOM   3637  O   SER A 222      50.060  88.105 100.705  1.00  0.00           O
ATOM   3638  N   ASP A 223      52.040  88.415  99.725  1.00  0.00           N
ATOM   3640  CA  ASP A 223      51.580  89.555  98.975  1.00  0.00           C
ATOM   3642  CB  ASP A 223      51.880  90.895  99.715  1.00  0.00           C
ATOM   3645  CG  ASP A 223      51.050  92.015  99.125  1.00  0.00           C
ATOM   3646  OD1 ASP A 223      51.530  92.815  98.275  1.00  0.00           O
ATOM   3647  OD2 ASP A 223      49.830  92.015  99.425  1.00  0.00           O
ATOM   3648  C   ASP A 223      52.260  89.545  97.625  1.00  0.00           C
ATOM   3649  O   ASP A 223      53.360  89.035  97.465  1.00  0.00           O
ATOM   3650  N   MET A 224      51.610  90.165  96.635  1.00  0.00           N
ATOM   3652  CA  MET A 224      52.190  90.505  95.355  1.00  0.00           C
ATOM   3654  CB  MET A 224      51.090  90.955  94.365  1.00  0.00           C
ATOM   3657  CG  MET A 224      50.230  89.775  93.875  1.00  0.00           C
ATOM   3660  SD  MET A 224      51.160  88.505  92.945  1.00  0.00           S
ATOM   3661  CE  MET A 224      51.590  89.495  91.495  1.00  0.00           C
ATOM   3665  C   MET A 224      53.380  91.455  95.405  1.00  0.00           C
ATOM   3666  O   MET A 224      54.330  91.335  94.625  1.00  0.00           O
ATOM   3667  N   ALA A 225      53.410  92.425  96.335  1.00  0.00           N
ATOM   3669  CA  ALA A 225      54.570  93.285  96.525  1.00  0.00           C
ATOM   3671  CB  ALA A 225      54.240  94.355  97.585  1.00  0.00           C
ATOM   3675  C   ALA A 225      55.840  92.525  96.925  1.00  0.00           C
ATOM   3676  O   ALA A 225      56.950  92.905  96.535  1.00  0.00           O
ATOM   3677  N   ALA A 226      55.680  91.435  97.705  1.00  0.00           N
ATOM   3679  CA  ALA A 226      56.710  90.475  98.065  1.00  0.00           C
ATOM   3681  CB  ALA A 226      56.290  89.805  99.395  1.00  0.00           C
ATOM   3685  C   ALA A 226      56.960  89.385  97.015  1.00  0.00           C
ATOM   3686  O   ALA A 226      58.050  88.825  96.945  1.00  0.00           O
ATOM   3687  N   PHE A 227      55.970  89.075  96.155  1.00  0.00           N
ATOM   3689  CA  PHE A 227      56.140  88.245  94.975  1.00  0.00           C
ATOM   3691  CB  PHE A 227      54.760  87.995  94.305  1.00  0.00           C
ATOM   3694  CG  PHE A 227      54.900  87.095  93.105  1.00  0.00           C
ATOM   3695  CD1 PHE A 227      55.320  87.615  91.875  1.00  0.00           C
ATOM   3697  CE1 PHE A 227      55.640  86.745  90.825  1.00  0.00           C
ATOM   3699  CZ  PHE A 227      55.420  85.375  90.955  1.00  0.00           C
ATOM   3701  CD2 PHE A 227      54.690  85.715  93.235  1.00  0.00           C
ATOM   3703  CE2 PHE A 227      54.900  84.865  92.145  1.00  0.00           C
ATOM   3705  C   PHE A 227      57.120  88.845  93.995  1.00  0.00           C
ATOM   3706  O   PHE A 227      58.070  88.205  93.525  1.00  0.00           O
ATOM   3707  N   GLU A 228      56.980  90.155  93.695  1.00  0.00           N
ATOM   3709  CA  GLU A 228      57.840  90.785  92.705  1.00  0.00           C
ATOM   3711  CB  GLU A 228      57.300  92.165  92.255  1.00  0.00           C
ATOM   3714  CG  GLU A 228      55.890  92.175  91.585  1.00  0.00           C
ATOM   3717  CD  GLU A 228      55.710  91.355  90.295  1.00  0.00           C
ATOM   3718  OE1 GLU A 228      56.570  91.455  89.395  1.00  0.00           O
ATOM   3719  OE2 GLU A 228      54.650  90.685  90.115  1.00  0.00           O
ATOM   3720  C   GLU A 228      59.270  90.945  93.245  1.00  0.00           C
ATOM   3721  O   GLU A 228      60.220  91.065  92.485  1.00  0.00           O
ATOM   3722  N   LYS A 229      59.440  90.895  94.585  1.00  0.00           N
ATOM   3724  CA  LYS A 229      60.740  90.825  95.235  1.00  0.00           C
ATOM   3726  CB  LYS A 229      60.650  91.035  96.775  1.00  0.00           C
ATOM   3729  CG  LYS A 229      61.970  90.865  97.565  1.00  0.00           C
ATOM   3732  CD  LYS A 229      61.910  91.265  99.065  1.00  0.00           C
ATOM   3735  CE  LYS A 229      61.560  92.735  99.335  1.00  0.00           C
ATOM   3738  NZ  LYS A 229      61.320  92.965 100.775  1.00  0.00           N
ATOM   3742  C   LYS A 229      61.500  89.555  94.915  1.00  0.00           C
ATOM   3743  O   LYS A 229      62.690  89.615  94.605  1.00  0.00           O
ATOM   3744  N   LEU A 230      60.840  88.375  94.955  1.00  0.00           N
ATOM   3746  CA  LEU A 230      61.440  87.115  94.565  1.00  0.00           C
ATOM   3748  CB  LEU A 230      60.660  85.885  95.075  1.00  0.00           C
ATOM   3751  CG  LEU A 230      61.300  84.505  94.785  1.00  0.00           C
ATOM   3753  CD1 LEU A 230      62.650  84.305  95.495  1.00  0.00           C
ATOM   3757  CD2 LEU A 230      60.350  83.375  95.185  1.00  0.00           C
ATOM   3761  C   LEU A 230      61.640  87.025  93.065  1.00  0.00           C
ATOM   3762  O   LEU A 230      62.610  86.425  92.605  1.00  0.00           O
ATOM   3763  N   ALA A 231      60.780  87.695  92.265  1.00  0.00           N
ATOM   3765  CA  ALA A 231      60.870  87.795  90.815  1.00  0.00           C
ATOM   3767  CB  ALA A 231      59.470  88.085  90.235  1.00  0.00           C
ATOM   3771  C   ALA A 231      61.800  88.915  90.335  1.00  0.00           C
ATOM   3772  O   ALA A 231      61.750  89.355  89.185  1.00  0.00           O
ATOM   3773  N   ALA A 232      62.670  89.395  91.235  1.00  0.00           N
ATOM   3775  CA  ALA A 232      63.720  90.305  90.895  1.00  0.00           C
ATOM   3777  CB  ALA A 232      64.190  91.025  92.165  1.00  0.00           C
ATOM   3781  C   ALA A 232      64.910  89.615  90.205  1.00  0.00           C
ATOM   3782  O   ALA A 232      65.240  88.495  90.625  1.00  0.00           O
ATOM   3783  N   PRO A 233      65.610  90.245  89.245  1.00  0.00           N
ATOM   3784  CD  PRO A 233      65.100  91.455  88.595  1.00  0.00           C
ATOM   3787  CA  PRO A 233      66.680  89.635  88.465  1.00  0.00           C
ATOM   3789  CB  PRO A 233      67.140  90.755  87.505  1.00  0.00           C
ATOM   3792  CG  PRO A 233      65.900  91.625  87.305  1.00  0.00           C
ATOM   3795  C   PRO A 233      67.870  89.075  89.235  1.00  0.00           C
ATOM   3796  O   PRO A 233      68.860  89.785  89.415  1.00  0.00           O
ATOM   3797  N   SER A 234      67.810  87.795  89.665  1.00  0.00           N
ATOM   3799  CA  SER A 234      68.930  87.085  90.265  1.00  0.00           C
ATOM   3801  CB  SER A 234      68.890  86.915  91.825  1.00  0.00           C
ATOM   3804  OG  SER A 234      67.610  86.545  92.355  1.00  0.00           O
ATOM   3806  C   SER A 234      69.130  85.765  89.545  1.00  0.00           C
ATOM   3807  O   SER A 234      68.190  85.015  89.275  1.00  0.00           O
ATOM   3808  N   GLU A 235      70.390  85.485  89.115  1.00  0.00           N
ATOM   3810  CA  GLU A 235      70.720  84.235  88.445  1.00  0.00           C
ATOM   3812  CB  GLU A 235      71.950  84.275  87.495  1.00  0.00           C
ATOM   3815  CG  GLU A 235      71.850  85.165  86.245  1.00  0.00           C
ATOM   3818  CD  GLU A 235      73.130  85.085  85.405  1.00  0.00           C
ATOM   3819  OE1 GLU A 235      74.090  84.385  85.805  1.00  0.00           O
ATOM   3820  OE2 GLU A 235      73.160  85.705  84.315  1.00  0.00           O
ATOM   3821  C   GLU A 235      71.040  83.135  89.425  1.00  0.00           C
ATOM   3822  O   GLU A 235      71.620  83.375  90.475  1.00  0.00           O
ATOM   3823  N   TYR A 236      70.750  81.865  89.055  1.00  0.00           N
ATOM   3825  CA  TYR A 236      71.150  80.695  89.825  1.00  0.00           C
ATOM   3827  CB  TYR A 236      72.690  80.435  89.815  1.00  0.00           C
ATOM   3830  CG  TYR A 236      73.210  80.095  88.445  1.00  0.00           C
ATOM   3831  CD1 TYR A 236      73.270  78.755  88.045  1.00  0.00           C
ATOM   3833  CE1 TYR A 236      73.810  78.405  86.805  1.00  0.00           C
ATOM   3835  CZ  TYR A 236      74.270  79.395  85.945  1.00  0.00           C
ATOM   3836  OH  TYR A 236      74.730  79.025  84.665  1.00  0.00           O
ATOM   3838  CD2 TYR A 236      73.740  81.085  87.595  1.00  0.00           C
ATOM   3840  CE2 TYR A 236      74.260  80.745  86.345  1.00  0.00           C
ATOM   3842  C   TYR A 236      70.680  80.755  91.275  1.00  0.00           C
ATOM   3843  O   TYR A 236      71.480  80.585  92.195  1.00  0.00           O
ATOM   3844  N   ASN A 237      69.390  81.055  91.525  1.00  0.00           N
ATOM   3846  CA  ASN A 237      68.900  81.055  92.885  1.00  0.00           C
ATOM   3848  CB  ASN A 237      67.420  81.475  92.995  1.00  0.00           C
ATOM   3851  CG  ASN A 237      67.300  82.985  92.865  1.00  0.00           C
ATOM   3852  OD1 ASN A 237      67.190  83.555  91.775  1.00  0.00           O
ATOM   3853  ND2 ASN A 237      67.160  83.685  94.015  1.00  0.00           N
ATOM   3856  C   ASN A 237      69.070  79.715  93.565  1.00  0.00           C
ATOM   3857  O   ASN A 237      68.720  78.665  93.045  1.00  0.00           O
ATOM   3858  N   GLN A 238      69.640  79.765  94.785  1.00  0.00           N
ATOM   3860  CA  GLN A 238      69.720  78.665  95.705  1.00  0.00           C
ATOM   3862  CB  GLN A 238      70.430  79.065  97.015  1.00  0.00           C
ATOM   3865  CG  GLN A 238      71.880  79.585  96.855  1.00  0.00           C
ATOM   3868  CD  GLN A 238      72.630  79.685  98.185  1.00  0.00           C
ATOM   3869  OE1 GLN A 238      73.850  79.865  98.275  1.00  0.00           O
ATOM   3870  NE2 GLN A 238      71.890  79.595  99.315  1.00  0.00           N
ATOM   3873  C   GLN A 238      68.350  78.165  96.075  1.00  0.00           C
ATOM   3874  O   GLN A 238      67.390  78.925  96.095  1.00  0.00           O
ATOM   3875  N   VAL A 239      68.250  76.875  96.405  1.00  0.00           N
ATOM   3877  CA  VAL A 239      67.060  76.295  96.975  1.00  0.00           C
ATOM   3879  CB  VAL A 239      67.180  74.775  97.015  1.00  0.00           C
ATOM   3881  CG1 VAL A 239      67.380  74.245  95.585  1.00  0.00           C
ATOM   3885  CG2 VAL A 239      68.310  74.315  97.955  1.00  0.00           C
ATOM   3889  C   VAL A 239      66.660  76.995  98.285  1.00  0.00           C
ATOM   3890  O   VAL A 239      67.400  77.125  99.275  1.00  0.00           O
ATOM   3891  N   GLU A 240      65.440  77.555  98.275  1.00  0.00           N
ATOM   3893  CA  GLU A 240      64.920  78.415  99.315  1.00  0.00           C
ATOM   3895  CB  GLU A 240      65.140  79.935  99.025  1.00  0.00           C
ATOM   3898  CG  GLU A 240      63.910  80.845  98.735  1.00  0.00           C
ATOM   3901  CD  GLU A 240      64.370  82.265  98.405  1.00  0.00           C
ATOM   3902  OE1 GLU A 240      65.090  82.395  97.385  1.00  0.00           O
ATOM   3903  OE2 GLU A 240      64.040  83.235  99.145  1.00  0.00           O
ATOM   3904  C   GLU A 240      63.470  78.045  99.475  1.00  0.00           C
ATOM   3905  O   GLU A 240      62.850  77.465  98.585  1.00  0.00           O
ATOM   3906  N   TYR A 241      62.900  78.375 100.645  1.00  0.00           N
ATOM   3908  CA  TYR A 241      61.570  77.965 101.025  1.00  0.00           C
ATOM   3910  CB  TYR A 241      61.550  76.845 102.095  1.00  0.00           C
ATOM   3913  CG  TYR A 241      61.950  75.545 101.485  1.00  0.00           C
ATOM   3914  CD1 TYR A 241      61.040  74.855 100.665  1.00  0.00           C
ATOM   3916  CE1 TYR A 241      61.320  73.565 100.225  1.00  0.00           C
ATOM   3918  CZ  TYR A 241      62.530  72.955 100.595  1.00  0.00           C
ATOM   3919  OH  TYR A 241      62.800  71.625 100.275  1.00  0.00           O
ATOM   3921  CD2 TYR A 241      63.170  74.935 101.825  1.00  0.00           C
ATOM   3923  CE2 TYR A 241      63.450  73.645 101.375  1.00  0.00           C
ATOM   3925  C   TYR A 241      60.880  79.125 101.645  1.00  0.00           C
ATOM   3926  O   TYR A 241      61.510  80.065 102.115  1.00  0.00           O
ATOM   3927  N   PHE A 242      59.550  79.025 101.695  1.00  0.00           N
ATOM   3929  CA  PHE A 242      58.700  80.015 102.265  1.00  0.00           C
ATOM   3931  CB  PHE A 242      58.070  80.905 101.175  1.00  0.00           C
ATOM   3934  CG  PHE A 242      59.030  81.775 100.415  1.00  0.00           C
ATOM   3935  CD1 PHE A 242      59.150  83.125 100.745  1.00  0.00           C
ATOM   3937  CE1 PHE A 242      60.020  83.965 100.035  1.00  0.00           C
ATOM   3939  CZ  PHE A 242      60.740  83.455  98.945  1.00  0.00           C
ATOM   3941  CD2 PHE A 242      59.720  81.285  99.285  1.00  0.00           C
ATOM   3943  CE2 PHE A 242      60.570  82.115  98.565  1.00  0.00           C
ATOM   3945  C   PHE A 242      57.610  79.225 102.955  1.00  0.00           C
ATOM   3946  O   PHE A 242      57.280  78.115 102.535  1.00  0.00           O
ATOM   3947  N   SER A 243      57.060  79.745 104.065  1.00  0.00           N
ATOM   3949  CA  SER A 243      56.210  78.985 104.955  1.00  0.00           C
ATOM   3951  CB  SER A 243      56.660  79.225 106.425  1.00  0.00           C
ATOM   3954  OG  SER A 243      56.770  80.615 106.715  1.00  0.00           O
ATOM   3956  C   SER A 243      54.750  79.295 104.835  1.00  0.00           C
ATOM   3957  O   SER A 243      53.940  78.635 105.495  1.00  0.00           O
ATOM   3958  N   ASN A 244      54.380  80.255 103.965  1.00  0.00           N
ATOM   3960  CA  ASN A 244      53.020  80.635 103.625  1.00  0.00           C
ATOM   3962  CB  ASN A 244      52.450  81.635 104.675  1.00  0.00           C
ATOM   3965  CG  ASN A 244      51.060  82.155 104.335  1.00  0.00           C
ATOM   3966  OD1 ASN A 244      50.150  81.405 103.965  1.00  0.00           O
ATOM   3967  ND2 ASN A 244      50.870  83.485 104.445  1.00  0.00           N
ATOM   3970  C   ASN A 244      52.980  81.205 102.205  1.00  0.00           C
ATOM   3971  O   ASN A 244      53.930  81.845 101.745  1.00  0.00           O
ATOM   3972  N   VAL A 245      51.890  80.955 101.465  1.00  0.00           N
ATOM   3974  CA  VAL A 245      51.630  81.485 100.135  1.00  0.00           C
ATOM   3976  CB  VAL A 245      51.650  80.425  99.025  1.00  0.00           C
ATOM   3978  CG1 VAL A 245      53.090  79.945  98.835  1.00  0.00           C
ATOM   3982  CG2 VAL A 245      50.780  79.205  99.355  1.00  0.00           C
ATOM   3986  C   VAL A 245      50.290  82.175 100.175  1.00  0.00           C
ATOM   3987  O   VAL A 245      49.360  81.735 100.845  1.00  0.00           O
ATOM   3988  N   LYS A 246      50.150  83.305  99.445  1.00  0.00           N
ATOM   3990  CA  LYS A 246      48.870  83.955  99.235  1.00  0.00           C
ATOM   3992  CB  LYS A 246      49.090  85.195  98.325  1.00  0.00           C
ATOM   3995  CG  LYS A 246      47.890  86.115  98.005  1.00  0.00           C
ATOM   3998  CD  LYS A 246      46.920  85.625  96.905  1.00  0.00           C
ATOM   4001  CE  LYS A 246      45.680  86.505  96.685  1.00  0.00           C
ATOM   4004  NZ  LYS A 246      44.850  85.955  95.585  1.00  0.00           N
ATOM   4008  C   LYS A 246      47.800  82.995  98.665  1.00  0.00           C
ATOM   4009  O   LYS A 246      48.110  82.255  97.725  1.00  0.00           O
ATOM   4010  N   PRO A 247      46.570  82.925  99.195  1.00  0.00           N
ATOM   4011  CD  PRO A 247      46.100  83.775 100.285  1.00  0.00           C
ATOM   4014  CA  PRO A 247      45.510  82.065  98.675  1.00  0.00           C
ATOM   4016  CB  PRO A 247      44.390  82.215  99.705  1.00  0.00           C
ATOM   4019  CG  PRO A 247      44.580  83.615 100.285  1.00  0.00           C
ATOM   4022  C   PRO A 247      45.090  82.425  97.265  1.00  0.00           C
ATOM   4023  O   PRO A 247      44.330  83.385  97.085  1.00  0.00           O
ATOM   4024  N   ASP A 248      45.600  81.675  96.265  1.00  0.00           N
ATOM   4026  CA  ASP A 248      45.370  81.875  94.855  1.00  0.00           C
ATOM   4028  CB  ASP A 248      43.890  82.165  94.495  1.00  0.00           C
ATOM   4031  CG  ASP A 248      43.600  81.875  93.045  1.00  0.00           C
ATOM   4032  OD1 ASP A 248      44.460  81.295  92.335  1.00  0.00           O
ATOM   4033  OD2 ASP A 248      42.450  82.185  92.625  1.00  0.00           O
ATOM   4034  C   ASP A 248      46.320  82.905  94.275  1.00  0.00           C
ATOM   4035  O   ASP A 248      45.940  83.845  93.595  1.00  0.00           O
ATOM   4036  N   LEU A 249      47.620  82.755  94.565  1.00  0.00           N
ATOM   4038  CA  LEU A 249      48.700  83.485  93.925  1.00  0.00           C
ATOM   4040  CB  LEU A 249      49.980  83.255  94.755  1.00  0.00           C
ATOM   4043  CG  LEU A 249      51.310  83.775  94.175  1.00  0.00           C
ATOM   4045  CD1 LEU A 249      51.350  85.305  94.215  1.00  0.00           C
ATOM   4049  CD2 LEU A 249      52.490  83.165  94.955  1.00  0.00           C
ATOM   4053  C   LEU A 249      48.910  83.085  92.465  1.00  0.00           C
ATOM   4054  O   LEU A 249      49.350  83.895  91.635  1.00  0.00           O
ATOM   4055  N   PHE A 250      48.570  81.835  92.085  1.00  0.00           N
ATOM   4057  CA  PHE A 250      48.580  81.375  90.705  1.00  0.00           C
ATOM   4059  CB  PHE A 250      48.260  79.855  90.645  1.00  0.00           C
ATOM   4062  CG  PHE A 250      48.470  79.365  89.245  1.00  0.00           C
ATOM   4063  CD1 PHE A 250      49.770  79.185  88.765  1.00  0.00           C
ATOM   4065  CE1 PHE A 250      50.010  78.805  87.435  1.00  0.00           C
ATOM   4067  CZ  PHE A 250      48.930  78.655  86.565  1.00  0.00           C
ATOM   4069  CD2 PHE A 250      47.390  79.195  88.365  1.00  0.00           C
ATOM   4071  CE2 PHE A 250      47.620  78.855  87.035  1.00  0.00           C
ATOM   4073  C   PHE A 250      47.640  82.165  89.795  1.00  0.00           C
ATOM   4074  O   PHE A 250      48.020  82.585  88.695  1.00  0.00           O
ATOM   4075  N   ALA A 251      46.400  82.435  90.245  1.00  0.00           N
ATOM   4077  CA  ALA A 251      45.540  83.385  89.585  1.00  0.00           C
ATOM   4079  CB  ALA A 251      44.120  83.345  90.135  1.00  0.00           C
ATOM   4083  C   ALA A 251      46.050  84.815  89.655  1.00  0.00           C
ATOM   4084  O   ALA A 251      45.920  85.555  88.685  1.00  0.00           O
ATOM   4085  N   ASP A 252      46.670  85.255  90.765  1.00  0.00           N
ATOM   4087  CA  ASP A 252      47.230  86.595  90.845  1.00  0.00           C
ATOM   4089  CB  ASP A 252      47.860  86.935  92.225  1.00  0.00           C
ATOM   4092  CG  ASP A 252      46.870  87.175  93.355  1.00  0.00           C
ATOM   4093  OD1 ASP A 252      45.630  87.005  93.185  1.00  0.00           O
ATOM   4094  OD2 ASP A 252      47.340  87.555  94.455  1.00  0.00           O
ATOM   4095  C   ASP A 252      48.280  86.855  89.765  1.00  0.00           C
ATOM   4096  O   ASP A 252      48.220  87.905  89.115  1.00  0.00           O
ATOM   4097  N   VAL A 253      49.200  85.915  89.475  1.00  0.00           N
ATOM   4099  CA  VAL A 253      50.080  86.085  88.315  1.00  0.00           C
ATOM   4101  CB  VAL A 253      51.270  85.115  88.235  1.00  0.00           C
ATOM   4103  CG1 VAL A 253      52.190  85.345  89.445  1.00  0.00           C
ATOM   4107  CG2 VAL A 253      50.870  83.635  88.165  1.00  0.00           C
ATOM   4111  C   VAL A 253      49.340  86.155  86.985  1.00  0.00           C
ATOM   4112  O   VAL A 253      49.520  87.125  86.255  1.00  0.00           O
ATOM   4113  N   ILE A 254      48.440  85.205  86.645  1.00  0.00           N
ATOM   4115  CA  ILE A 254      47.740  85.235  85.355  1.00  0.00           C
ATOM   4117  CB  ILE A 254      46.850  84.015  85.095  1.00  0.00           C
ATOM   4119  CG2 ILE A 254      46.060  84.175  83.765  1.00  0.00           C
ATOM   4123  CG1 ILE A 254      47.720  82.735  85.085  1.00  0.00           C
ATOM   4126  CD  ILE A 254      46.910  81.445  84.975  1.00  0.00           C
ATOM   4130  C   ILE A 254      46.940  86.495  85.165  1.00  0.00           C
ATOM   4131  O   ILE A 254      47.100  87.175  84.165  1.00  0.00           O
ATOM   4132  N   ASN A 255      46.170  86.905  86.195  1.00  0.00           N
ATOM   4134  CA  ASN A 255      45.280  88.055  86.185  1.00  0.00           C
ATOM   4136  CB  ASN A 255      44.580  88.185  87.575  1.00  0.00           C
ATOM   4139  CG  ASN A 255      43.510  87.095  87.725  1.00  0.00           C
ATOM   4140  OD1 ASN A 255      43.070  86.485  86.745  1.00  0.00           O
ATOM   4141  ND2 ASN A 255      43.090  86.805  88.975  1.00  0.00           N
ATOM   4144  C   ASN A 255      45.980  89.365  85.845  1.00  0.00           C
ATOM   4145  O   ASN A 255      45.470  90.185  85.085  1.00  0.00           O
ATOM   4146  N   LYS A 256      47.210  89.575  86.355  1.00  0.00           N
ATOM   4148  CA  LYS A 256      47.980  90.765  86.015  1.00  0.00           C
ATOM   4150  CB  LYS A 256      48.920  91.175  87.165  1.00  0.00           C
ATOM   4153  CG  LYS A 256      50.000  90.185  87.645  1.00  0.00           C
ATOM   4156  CD  LYS A 256      51.390  90.295  86.985  1.00  0.00           C
ATOM   4159  CE  LYS A 256      52.480  89.725  87.905  1.00  0.00           C
ATOM   4162  NZ  LYS A 256      53.840  90.075  87.495  1.00  0.00           N
ATOM   4166  C   LYS A 256      48.710  90.685  84.685  1.00  0.00           C
ATOM   4167  O   LYS A 256      49.130  91.705  84.145  1.00  0.00           O
ATOM   4168  N   PHE A 257      48.800  89.495  84.085  1.00  0.00           N
ATOM   4170  CA  PHE A 257      49.250  89.325  82.725  1.00  0.00           C
ATOM   4172  CB  PHE A 257      50.060  88.005  82.585  1.00  0.00           C
ATOM   4175  CG  PHE A 257      51.400  88.165  83.235  1.00  0.00           C
ATOM   4176  CD1 PHE A 257      52.350  89.095  82.765  1.00  0.00           C
ATOM   4178  CE1 PHE A 257      53.590  89.225  83.415  1.00  0.00           C
ATOM   4180  CZ  PHE A 257      53.890  88.425  84.525  1.00  0.00           C
ATOM   4182  CD2 PHE A 257      51.750  87.345  84.315  1.00  0.00           C
ATOM   4184  CE2 PHE A 257      52.970  87.475  84.965  1.00  0.00           C
ATOM   4186  C   PHE A 257      48.100  89.355  81.725  1.00  0.00           C
ATOM   4187  O   PHE A 257      48.340  89.395  80.515  1.00  0.00           O
ATOM   4188  N   MET A 258      46.830  89.425  82.195  1.00  0.00           N
ATOM   4190  CA  MET A 258      45.660  89.655  81.365  1.00  0.00           C
ATOM   4192  CB  MET A 258      44.350  89.115  82.025  1.00  0.00           C
ATOM   4195  CG  MET A 258      44.330  87.605  82.355  1.00  0.00           C
ATOM   4198  SD  MET A 258      44.620  86.485  80.965  1.00  0.00           S
ATOM   4199  CE  MET A 258      42.970  86.735  80.275  1.00  0.00           C
ATOM   4203  C   MET A 258      45.390  91.145  81.105  1.00  0.00           C
ATOM   4204  O   MET A 258      44.530  91.495  80.295  1.00  0.00           O
ATOM   4205  N   ALA A 259      46.070  92.055  81.815  1.00  0.00           N
ATOM   4207  CA  ALA A 259      45.740  93.465  81.825  1.00  0.00           C
ATOM   4209  CB  ALA A 259      45.980  94.005  83.235  1.00  0.00           C
ATOM   4213  C   ALA A 259      46.560  94.355  80.845  1.00  0.00           C
ATOM   4214  OT1 ALA A 259      47.550  93.875  80.245  1.00  0.00           O
ATOM   4215  OT2 ALA A 259      46.230  95.565  80.685  1.00  0.00           O
ATOM   4216  NH3 POPEB 260      25.100  47.575  73.835  1.00  0.00           N
ATOM   4220  C12 POPEB 260      26.100  47.375  74.945  1.00  0.00           C
ATOM   4223  C11 POPEB 260      25.550  46.495  76.085  1.00  0.00           C
ATOM   4226  P   POPEB 260      24.700  48.015  78.015  1.00  0.00           P
ATOM   4227  O13 POPEB 260      23.410  47.335  77.815  1.00  0.00           O
ATOM   4228  O14 POPEB 260      25.080  48.405  79.395  1.00  0.00           O
ATOM   4229  O11 POPEB 260      24.660  49.335  77.115  1.00  0.00           O
ATOM   4230  O12 POPEB 260      25.830  47.145  77.325  1.00  0.00           O
ATOM   4231  C1  POPEB 260      23.400  49.995  76.925  1.00  0.00           C
ATOM   4234  C2  POPEB 260      22.590  49.325  75.775  1.00  0.00           C
ATOM   4236  O21 POPEB 260      22.530  50.155  74.615  1.00  0.00           O
ATOM   4237  C21 POPEB 260      21.790  51.245  74.645  1.00  0.00           C
ATOM   4238  O22 POPEB 260      21.200  51.735  75.595  1.00  0.00           O
ATOM   4239  C22 POPEB 260      21.770  51.745  73.195  1.00  0.00           C
ATOM   4242  C3  POPEB 260      21.190  48.755  76.155  1.00  0.00           C
ATOM   4245  O31 POPEB 260      20.490  48.275  74.975  1.00  0.00           O
ATOM   4246  C31 POPEB 260      20.850  47.075  74.525  1.00  0.00           C
ATOM   4247  O32 POPEB 260      21.710  46.355  75.005  1.00  0.00           O
ATOM   4248  C32 POPEB 260      19.950  46.655  73.355  1.00  0.00           C
ATOM   4251  C23 POPEB 260      20.770  52.845  72.805  1.00  0.00           C
ATOM   4254  C24 POPEB 260      20.580  52.805  71.275  1.00  0.00           C
ATOM   4257  C25 POPEB 260      20.490  54.195  70.645  1.00  0.00           C
ATOM   4260  C26 POPEB 260      20.380  54.155  69.115  1.00  0.00           C
ATOM   4263  C27 POPEB 260      20.190  55.555  68.515  1.00  0.00           C
ATOM   4266  C28 POPEB 260      20.150  55.575  66.975  1.00  0.00           C
ATOM   4269  C29 POPEB 260      21.520  55.385  66.375  1.00  0.00           C
ATOM   4271 0C21 POPEB 260      22.010  55.965  65.265  1.00  0.00           C
ATOM   4273 1C21 POPEB 260      21.290  56.885  64.315  1.00  0.00           C
ATOM   4276 2C21 POPEB 260      21.410  56.365  62.865  1.00  0.00           C
ATOM   4279 3C21 POPEB 260      20.920  57.345  61.785  1.00  0.00           C
ATOM   4282 4C21 POPEB 260      21.170  56.785  60.385  1.00  0.00           C
ATOM   4285 5C21 POPEB 260      20.960  57.775  59.235  1.00  0.00           C
ATOM   4288 6C21 POPEB 260      19.490  58.025  58.865  1.00  0.00           C
ATOM   4291 7C21 POPEB 260      19.350  58.865  57.585  1.00  0.00           C
ATOM   4294 8C21 POPEB 260      17.900  59.225  57.235  1.00  0.00           C
ATOM   4298  C33 POPEB 260      20.550  47.005  71.965  1.00  0.00           C
ATOM   4301  C34 POPEB 260      20.470  45.865  70.945  1.00  0.00           C
ATOM   4304  C35 POPEB 260      20.650  46.365  69.505  1.00  0.00           C
ATOM   4307  C36 POPEB 260      21.110  45.275  68.515  1.00  0.00           C
ATOM   4310  C37 POPEB 260      22.630  45.045  68.555  1.00  0.00           C
ATOM   4313  C38 POPEB 260      23.050  43.835  67.705  1.00  0.00           C
ATOM   4316  C39 POPEB 260      23.040  44.165  66.205  1.00  0.00           C
ATOM   4319 0C31 POPEB 260      23.610  43.025  65.365  1.00  0.00           C
ATOM   4322 1C31 POPEB 260      23.460  43.285  63.865  1.00  0.00           C
ATOM   4325 2C31 POPEB 260      24.180  42.245  62.995  1.00  0.00           C
ATOM   4328 3C31 POPEB 260      23.610  40.825  63.095  1.00  0.00           C
ATOM   4331 4C31 POPEB 260      22.140  40.725  62.665  1.00  0.00           C
ATOM   4334 5C31 POPEB 260      21.180  40.495  63.835  1.00  0.00           C
ATOM   4337 6C31 POPEB 260      19.700  40.555  63.435  1.00  0.00           C
ATOM   4341  NH3 POPEC 261      13.520  48.435  33.665  1.00  0.00           N
ATOM   4345  C12 POPEC 261      13.800  48.555  32.185  1.00  0.00           C
ATOM   4348  C11 POPEC 261      12.620  48.035  31.335  1.00  0.00           C
ATOM   4351  P   POPEC 261      11.650  45.685  32.025  1.00  0.00           P
ATOM   4352  O13 POPEC 261      10.300  46.275  32.115  1.00  0.00           O
ATOM   4353  O14 POPEC 261      11.770  44.315  31.465  1.00  0.00           O
ATOM   4354  O11 POPEC 261      12.340  45.805  33.465  1.00  0.00           O
ATOM   4355  O12 POPEC 261      12.620  46.615  31.205  1.00  0.00           O
ATOM   4356  C1  POPEC 261      12.550  44.615  34.235  1.00  0.00           C
ATOM   4359  C2  POPEC 261      13.720  44.805  35.235  1.00  0.00           C
ATOM   4361  O21 POPEC 261      14.130  43.505  35.685  1.00  0.00           O
ATOM   4362  C21 POPEC 261      15.300  43.435  36.295  1.00  0.00           C
ATOM   4363  O22 POPEC 261      16.050  44.375  36.495  1.00  0.00           O
ATOM   4364  C22 POPEC 261      15.540  41.995  36.765  1.00  0.00           C
ATOM   4367  C3  POPEC 261      13.340  45.735  36.425  1.00  0.00           C
ATOM   4370  O31 POPEC 261      14.040  46.995  36.275  1.00  0.00           O
ATOM   4371  C31 POPEC 261      15.020  47.405  37.105  1.00  0.00           C
ATOM   4372  O32 POPEC 261      15.830  48.245  36.755  1.00  0.00           O
ATOM   4373  C32 POPEC 261      15.000  46.815  38.535  1.00  0.00           C
ATOM   4376  C23 POPEC 261      14.230  41.275  37.155  1.00  0.00           C
ATOM   4379  C24 POPEC 261      14.350  40.385  38.395  1.00  0.00           C
ATOM   4382  C25 POPEC 261      14.860  38.965  38.145  1.00  0.00           C
ATOM   4385  C26 POPEC 261      14.730  38.105  39.405  1.00  0.00           C
ATOM   4388  C27 POPEC 261      14.980  36.615  39.155  1.00  0.00           C
ATOM   4391  C28 POPEC 261      14.540  35.715  40.315  1.00  0.00           C
ATOM   4394  C29 POPEC 261      15.340  35.945  41.575  1.00  0.00           C
ATOM   4396 0C21 POPEC 261      15.080  35.405  42.775  1.00  0.00           C
ATOM   4398 1C21 POPEC 261      13.980  34.445  43.115  1.00  0.00           C
ATOM   4401 2C21 POPEC 261      12.680  35.125  43.575  1.00  0.00           C
ATOM   4404 3C21 POPEC 261      11.640  34.085  44.015  1.00  0.00           C
ATOM   4407 4C21 POPEC 261      10.250  34.675  44.285  1.00  0.00           C
ATOM   4410 5C21 POPEC 261       9.240  33.645  44.815  1.00  0.00           C
ATOM   4413 6C21 POPEC 261       9.580  33.055  46.195  1.00  0.00           C
ATOM   4416 7C21 POPEC 261       8.330  32.455  46.865  1.00  0.00           C
ATOM   4419 8C21 POPEC 261       8.620  31.825  48.225  1.00  0.00           C
ATOM   4423  C33 POPEC 261      15.950  47.625  39.475  1.00  0.00           C
ATOM   4426  C34 POPEC 261      16.240  47.035  40.875  1.00  0.00           C
ATOM   4429  C35 POPEC 261      15.410  47.675  42.005  1.00  0.00           C
ATOM   4432  C36 POPEC 261      16.000  47.505  43.415  1.00  0.00           C
ATOM   4435  C37 POPEC 261      15.150  48.285  44.435  1.00  0.00           C
ATOM   4438  C38 POPEC 261      15.640  48.325  45.885  1.00  0.00           C
ATOM   4441  C39 POPEC 261      14.910  49.405  46.715  1.00  0.00           C
ATOM   4444 0C31 POPEC 261      15.510  49.605  48.115  1.00  0.00           C
ATOM   4447 1C31 POPEC 261      14.970  50.855  48.835  1.00  0.00           C
ATOM   4450 2C31 POPEC 261      15.770  51.275  50.075  1.00  0.00           C
ATOM   4453 3C31 POPEC 261      15.590  50.375  51.295  1.00  0.00           C
ATOM   4456 4C31 POPEC 261      14.290  50.625  52.085  1.00  0.00           C
ATOM   4459 5C31 POPEC 261      14.220  49.745  53.345  1.00  0.00           C
ATOM   4462 6C31 POPEC 261      13.100  50.145  54.315  1.00  0.00           C
ATOM   4466  NH3 POPED 262      22.430  60.285  30.355  1.00  0.00           N
ATOM   4470  C12 POPED 262      23.620  59.805  31.155  1.00  0.00           C
ATOM   4473  C11 POPED 262      24.620  60.945  31.425  1.00  0.00           C
ATOM   4476  P   POPED 262      27.080  59.985  31.235  1.00  0.00           P
ATOM   4477  O13 POPED 262      27.470  61.065  30.305  1.00  0.00           O
ATOM   4478  O14 POPED 262      26.700  58.665  30.705  1.00  0.00           O
ATOM   4479  O11 POPED 262      28.170  59.805  32.365  1.00  0.00           O
ATOM   4480  O12 POPED 262      25.830  60.505  32.055  1.00  0.00           O
ATOM   4481  C1  POPED 262      28.640  60.905  33.135  1.00  0.00           C
ATOM   4484  C2  POPED 262      28.320  60.705  34.635  1.00  0.00           C
ATOM   4486  O21 POPED 262      29.010  59.515  35.055  1.00  0.00           O
ATOM   4487  C21 POPED 262      29.020  59.185  36.335  1.00  0.00           C
ATOM   4488  O22 POPED 262      28.880  58.035  36.735  1.00  0.00           O
ATOM   4489  C22 POPED 262      29.310  60.385  37.255  1.00  0.00           C
ATOM   4492  C3  POPED 262      26.780  60.555  34.835  1.00  0.00           C
ATOM   4495  O31 POPED 262      26.320  60.605  36.205  1.00  0.00           O
ATOM   4496  C31 POPED 262      24.980  60.675  36.255  1.00  0.00           C
ATOM   4497  O32 POPED 262      24.270  60.635  35.265  1.00  0.00           O
ATOM   4498  C32 POPED 262      24.440  60.785  37.685  1.00  0.00           C
ATOM   4501  C23 POPED 262      29.430  59.985  38.745  1.00  0.00           C
ATOM   4504  C24 POPED 262      29.740  61.205  39.625  1.00  0.00           C
ATOM   4507  C25 POPED 262      29.100  61.125  41.025  1.00  0.00           C
ATOM   4510  C26 POPED 262      29.530  59.925  41.875  1.00  0.00           C
ATOM   4513  C27 POPED 262      28.350  59.375  42.695  1.00  0.00           C
ATOM   4516  C28 POPED 262      28.760  58.315  43.745  1.00  0.00           C
ATOM   4519  C29 POPED 262      27.540  57.695  44.385  1.00  0.00           C
ATOM   4521 0C21 POPED 262      27.320  57.515  45.695  1.00  0.00           C
ATOM   4523 1C21 POPED 262      28.250  57.875  46.825  1.00  0.00           C
ATOM   4526 2C21 POPED 262      27.600  57.665  48.215  1.00  0.00           C
ATOM   4529 3C21 POPED 262      27.370  56.195  48.585  1.00  0.00           C
ATOM   4532 4C21 POPED 262      26.450  55.975  49.795  1.00  0.00           C
ATOM   4535 5C21 POPED 262      26.910  56.685  51.085  1.00  0.00           C
ATOM   4538 6C21 POPED 262      25.990  56.345  52.265  1.00  0.00           C
ATOM   4541 7C21 POPED 262      26.320  57.165  53.525  1.00  0.00           C
ATOM   4544 8C21 POPED 262      25.350  56.935  54.685  1.00  0.00           C
ATOM   4548  C33 POPED 262      25.500  60.835  38.805  1.00  0.00           C
ATOM   4551  C34 POPED 262      24.940  61.375  40.135  1.00  0.00           C
ATOM   4554  C35 POPED 262      23.920  60.485  40.865  1.00  0.00           C
ATOM   4557  C36 POPED 262      23.390  61.135  42.165  1.00  0.00           C
ATOM   4560  C37 POPED 262      22.580  60.195  43.065  1.00  0.00           C
ATOM   4563  C38 POPED 262      21.890  60.925  44.235  1.00  0.00           C
ATOM   4566  C39 POPED 262      21.140  60.005  45.225  1.00  0.00           C
ATOM   4569 0C31 POPED 262      19.950  59.235  44.635  1.00  0.00           C
ATOM   4572 1C31 POPED 262      19.190  58.405  45.695  1.00  0.00           C
ATOM   4575 2C31 POPED 262      18.040  57.545  45.135  1.00  0.00           C
ATOM   4578 3C31 POPED 262      18.500  56.445  44.165  1.00  0.00           C
ATOM   4581 4C31 POPED 262      17.390  55.445  43.825  1.00  0.00           C
ATOM   4584 5C31 POPED 262      17.850  54.365  42.835  1.00  0.00           C
ATOM   4587 6C31 POPED 262      16.780  53.315  42.535  1.00  0.00           C
ATOM   4591  NH3 POPEE 263     112.750  46.535  32.165  1.00  0.00           N
ATOM   4595  C12 POPEE 263     111.940  45.305  31.865  1.00  0.00           C
ATOM   4598  C11 POPEE 263     111.710  44.435  33.105  1.00  0.00           C
ATOM   4601  P   POPEE 263     111.000  42.035  33.675  1.00  0.00           P
ATOM   4602  O13 POPEE 263     110.310  40.885  33.045  1.00  0.00           O
ATOM   4603  O14 POPEE 263     112.400  41.795  34.065  1.00  0.00           O
ATOM   4604  O11 POPEE 263     110.240  42.525  34.935  1.00  0.00           O
ATOM   4605  O12 POPEE 263     110.960  43.285  32.695  1.00  0.00           O
ATOM   4606  C1  POPEE 263     109.020  41.985  35.415  1.00  0.00           C
ATOM   4609  C2  POPEE 263     109.290  40.775  36.335  1.00  0.00           C
ATOM   4611  O21 POPEE 263     108.100  40.505  37.105  1.00  0.00           O
ATOM   4612  C21 POPEE 263     107.950  40.985  38.325  1.00  0.00           C
ATOM   4613  O22 POPEE 263     108.590  41.865  38.855  1.00  0.00           O
ATOM   4614  C22 POPEE 263     106.760  40.255  38.965  1.00  0.00           C
ATOM   4617  C3  POPEE 263     110.620  40.935  37.145  1.00  0.00           C
ATOM   4620  O31 POPEE 263     110.730  40.035  38.265  1.00  0.00           O
ATOM   4621  C31 POPEE 263     111.060  38.785  38.015  1.00  0.00           C
ATOM   4622  O32 POPEE 263     111.440  38.335  36.955  1.00  0.00           O
ATOM   4623  C32 POPEE 263     110.860  37.975  39.315  1.00  0.00           C
ATOM   4626  C23 POPEE 263     106.590  40.515  40.475  1.00  0.00           C
ATOM   4629  C24 POPEE 263     105.430  39.685  41.055  1.00  0.00           C
ATOM   4632  C25 POPEE 263     104.990  40.105  42.465  1.00  0.00           C
ATOM   4635  C26 POPEE 263     106.020  39.875  43.595  1.00  0.00           C
ATOM   4638  C27 POPEE 263     105.430  40.345  44.935  1.00  0.00           C
ATOM   4641  C28 POPEE 263     106.350  40.135  46.155  1.00  0.00           C
ATOM   4644  C29 POPEE 263     105.620  40.635  47.375  1.00  0.00           C
ATOM   4646 0C21 POPEE 263     106.020  40.535  48.655  1.00  0.00           C
ATOM   4648 1C21 POPEE 263     107.300  39.925  49.155  1.00  0.00           C
ATOM   4651 2C21 POPEE 263     108.130  40.915  49.985  1.00  0.00           C
ATOM   4654 3C21 POPEE 263     107.480  41.325  51.315  1.00  0.00           C
ATOM   4657 4C21 POPEE 263     108.490  42.055  52.225  1.00  0.00           C
ATOM   4660 5C21 POPEE 263     107.870  42.555  53.535  1.00  0.00           C
ATOM   4663 6C21 POPEE 263     108.900  43.305  54.395  1.00  0.00           C
ATOM   4666 7C21 POPEE 263     108.250  44.335  55.325  1.00  0.00           C
ATOM   4669 8C21 POPEE 263     109.270  45.145  56.135  1.00  0.00           C
ATOM   4673  C33 POPEE 263     111.630  38.505  40.555  1.00  0.00           C
ATOM   4676  C34 POPEE 263     110.970  39.695  41.275  1.00  0.00           C
ATOM   4679  C35 POPEE 263     111.640  40.045  42.625  1.00  0.00           C
ATOM   4682  C36 POPEE 263     110.910  41.175  43.365  1.00  0.00           C
ATOM   4685  C37 POPEE 263     111.110  41.235  44.885  1.00  0.00           C
ATOM   4688  C38 POPEE 263     110.550  42.535  45.485  1.00  0.00           C
ATOM   4691  C39 POPEE 263     110.420  42.545  47.015  1.00  0.00           C
ATOM   4694 0C31 POPEE 263     111.750  42.475  47.775  1.00  0.00           C
ATOM   4697 1C31 POPEE 263     111.560  42.315  49.295  1.00  0.00           C
ATOM   4700 2C31 POPEE 263     112.740  41.635  50.005  1.00  0.00           C
ATOM   4703 3C31 POPEE 263     112.290  40.865  51.255  1.00  0.00           C
ATOM   4706 4C31 POPEE 263     113.370  39.915  51.795  1.00  0.00           C
ATOM   4709 5C31 POPEE 263     112.840  39.015  52.925  1.00  0.00           C
ATOM   4712 6C31 POPEE 263     113.530  39.215  54.275  1.00  0.00           C
ATOM   4716  NH3 POPEF 264       3.370  69.695  31.585  1.00  0.00           N
ATOM   4720  C12 POPEF 264       2.640  69.295  30.325  1.00  0.00           C
ATOM   4723  C11 POPEF 264       1.770  70.435  29.765  1.00  0.00           C
ATOM   4726  P   POPEF 264       2.000  72.885  28.865  1.00  0.00           P
ATOM   4727  O13 POPEF 264       3.140  73.755  28.475  1.00  0.00           O
ATOM   4728  O14 POPEF 264       0.920  72.705  27.875  1.00  0.00           O
ATOM   4729  O11 POPEF 264       1.340  73.455  30.165  1.00  0.00           O
ATOM   4730  O12 POPEF 264       2.600  71.515  29.355  1.00  0.00           O
ATOM   4731  C1  POPEF 264       1.260  74.835  30.495  1.00  0.00           C
ATOM   4734  C2  POPEF 264       1.570  74.995  32.005  1.00  0.00           C
ATOM   4736  O21 POPEF 264       1.640  76.405  32.295  1.00  0.00           O
ATOM   4737  C21 POPEF 264       1.270  76.785  33.515  1.00  0.00           C
ATOM   4738  O22 POPEF 264       0.840  76.065  34.395  1.00  0.00           O
ATOM   4739  C22 POPEF 264       1.350  78.305  33.535  1.00  0.00           C
ATOM   4742  C3  POPEF 264       2.940  74.325  32.345  1.00  0.00           C
ATOM   4745  O31 POPEF 264       3.170  74.235  33.765  1.00  0.00           O
ATOM   4746  C31 POPEF 264       2.650  73.135  34.305  1.00  0.00           C
ATOM   4747  O32 POPEF 264       2.110  72.235  33.675  1.00  0.00           O
ATOM   4748  C32 POPEF 264       2.860  73.135  35.815  1.00  0.00           C
ATOM   4751  C23 POPEF 264       1.680  78.915  34.915  1.00  0.00           C
ATOM   4754  C24 POPEF 264       3.170  78.925  35.275  1.00  0.00           C
ATOM   4757  C25 POPEF 264       3.600  77.795  36.225  1.00  0.00           C
ATOM   4760  C26 POPEF 264       3.150  78.045  37.675  1.00  0.00           C
ATOM   4763  C27 POPEF 264       3.530  76.885  38.605  1.00  0.00           C
ATOM   4766  C28 POPEF 264       2.770  76.915  39.945  1.00  0.00           C
ATOM   4769  C29 POPEF 264       3.120  75.685  40.765  1.00  0.00           C
ATOM   4771 0C21 POPEF 264       3.650  75.655  41.995  1.00  0.00           C
ATOM   4773 1C21 POPEF 264       3.980  76.825  42.885  1.00  0.00           C
ATOM   4776 2C21 POPEF 264       3.020  76.855  44.085  1.00  0.00           C
ATOM   4779 3C21 POPEF 264       3.290  78.005  45.065  1.00  0.00           C
ATOM   4782 4C21 POPEF 264       2.110  78.205  46.025  1.00  0.00           C
ATOM   4785 5C21 POPEF 264       2.350  79.275  47.085  1.00  0.00           C
ATOM   4788 6C21 POPEF 264       1.040  79.645  47.805  1.00  0.00           C
ATOM   4791 7C21 POPEF 264       1.210  80.845  48.745  1.00  0.00           C
ATOM   4794 8C21 POPEF 264      -0.100  81.265  49.415  1.00  0.00           C
ATOM   4798  C33 POPEF 264       1.660  72.505  36.565  1.00  0.00           C
ATOM   4801  C34 POPEF 264       2.080  71.565  37.705  1.00  0.00           C
ATOM   4804  C35 POPEF 264       0.880  70.865  38.395  1.00  0.00           C
ATOM   4807  C36 POPEF 264       0.170  69.825  37.515  1.00  0.00           C
ATOM   4810  C37 POPEF 264      -1.140  69.305  38.125  1.00  0.00           C
ATOM   4813  C38 POPEF 264      -1.000  68.075  39.035  1.00  0.00           C
ATOM   4816  C39 POPEF 264      -0.790  68.395  40.515  1.00  0.00           C
ATOM   4819 0C31 POPEF 264      -2.040  68.925  41.245  1.00  0.00           C
ATOM   4822 1C31 POPEF 264      -2.000  70.435  41.545  1.00  0.00           C
ATOM   4825 2C31 POPEF 264      -3.050  70.805  42.595  1.00  0.00           C
ATOM   4828 3C31 POPEF 264      -3.140  72.305  42.905  1.00  0.00           C
ATOM   4831 4C31 POPEF 264      -2.760  72.645  44.345  1.00  0.00           C
ATOM   4834 5C31 POPEF 264      -3.020  74.115  44.695  1.00  0.00           C
ATOM   4837 6C31 POPEF 264      -2.820  74.425  46.185  1.00  0.00           C
ATOM   4841  NH3 POPEG 265      58.710  29.305  32.645  1.00  0.00           N
ATOM   4845  C12 POPEG 265      58.810  27.825  32.905  1.00  0.00           C
ATOM   4848  C11 POPEG 265      59.600  27.515  34.195  1.00  0.00           C
ATOM   4851  P   POPEG 265      61.930  26.935  33.175  1.00  0.00           P
ATOM   4852  O13 POPEG 265      61.180  25.775  32.655  1.00  0.00           O
ATOM   4853  O14 POPEG 265      62.560  27.815  32.165  1.00  0.00           O
ATOM   4854  O11 POPEG 265      63.050  26.475  34.215  1.00  0.00           O
ATOM   4855  O12 POPEG 265      60.980  27.845  34.055  1.00  0.00           O
ATOM   4856  C1  POPEG 265      62.810  25.475  35.205  1.00  0.00           C
ATOM   4859  C2  POPEG 265      64.130  24.755  35.625  1.00  0.00           C
ATOM   4861  O21 POPEG 265      63.830  23.505  36.295  1.00  0.00           O
ATOM   4862  C21 POPEG 265      64.870  22.705  36.495  1.00  0.00           C
ATOM   4863  O22 POPEG 265      66.000  22.895  36.065  1.00  0.00           O
ATOM   4864  C22 POPEG 265      64.420  21.545  37.385  1.00  0.00           C
ATOM   4867  C3  POPEG 265      65.040  25.685  36.485  1.00  0.00           C
ATOM   4870  O31 POPEG 265      64.450  25.975  37.775  1.00  0.00           O
ATOM   4871  C31 POPEG 265      65.000  25.385  38.825  1.00  0.00           C
ATOM   4872  O32 POPEG 265      66.030  24.735  38.845  1.00  0.00           O
ATOM   4873  C32 POPEG 265      64.060  25.645  40.005  1.00  0.00           C
ATOM   4876  C23 POPEG 265      65.590  20.895  38.145  1.00  0.00           C
ATOM   4879  C24 POPEG 265      65.150  19.775  39.105  1.00  0.00           C
ATOM   4882  C25 POPEG 265      64.430  20.265  40.365  1.00  0.00           C
ATOM   4885  C26 POPEG 265      64.240  19.125  41.385  1.00  0.00           C
ATOM   4888  C27 POPEG 265      63.330  19.485  42.585  1.00  0.00           C
ATOM   4891  C28 POPEG 265      64.050  20.135  43.785  1.00  0.00           C
ATOM   4894  C29 POPEG 265      64.550  21.525  43.525  1.00  0.00           C
ATOM   4896 0C21 POPEG 265      63.900  22.675  43.765  1.00  0.00           C
ATOM   4898 1C21 POPEG 265      62.500  22.835  44.295  1.00  0.00           C
ATOM   4901 2C21 POPEG 265      61.670  23.835  43.455  1.00  0.00           C
ATOM   4904 3C21 POPEG 265      61.360  23.325  42.045  1.00  0.00           C
ATOM   4907 4C21 POPEG 265      60.520  24.345  41.245  1.00  0.00           C
ATOM   4910 5C21 POPEG 265      60.150  23.865  39.835  1.00  0.00           C
ATOM   4913 6C21 POPEG 265      58.690  23.395  39.715  1.00  0.00           C
ATOM   4916 7C21 POPEG 265      58.270  23.185  38.255  1.00  0.00           C
ATOM   4919 8C21 POPEG 265      56.800  22.835  38.065  1.00  0.00           C
ATOM   4923  C33 POPEG 265      64.640  25.185  41.345  1.00  0.00           C
ATOM   4926  C34 POPEG 265      65.840  26.015  41.835  1.00  0.00           C
ATOM   4929  C35 POPEG 265      66.150  25.665  43.285  1.00  0.00           C
ATOM   4932  C36 POPEG 265      67.270  26.475  43.955  1.00  0.00           C
ATOM   4935  C37 POPEG 265      67.290  26.155  45.455  1.00  0.00           C
ATOM   4938  C38 POPEG 265      68.230  27.025  46.295  1.00  0.00           C
ATOM   4941  C39 POPEG 265      69.710  26.675  46.125  1.00  0.00           C
ATOM   4944 0C31 POPEG 265      70.560  27.155  47.305  1.00  0.00           C
ATOM   4947 1C31 POPEG 265      71.990  26.585  47.325  1.00  0.00           C
ATOM   4950 2C31 POPEG 265      72.580  26.605  48.735  1.00  0.00           C
ATOM   4953 3C31 POPEG 265      74.080  26.275  48.785  1.00  0.00           C
ATOM   4956 4C31 POPEG 265      74.590  26.235  50.235  1.00  0.00           C
ATOM   4959 5C31 POPEG 265      76.080  25.875  50.355  1.00  0.00           C
ATOM   4962 6C31 POPEG 265      76.520  25.675  51.805  1.00  0.00           C
ATOM   4966  NH3 POPEH 266     107.210 109.485  29.855  1.00  0.00           N
ATOM   4970  C12 POPEH 266     107.710 110.485  30.875  1.00  0.00           C
ATOM   4973  C11 POPEH 266     106.630 111.525  31.255  1.00  0.00           C
ATOM   4976  P   POPEH 266     107.700 113.925  31.345  1.00  0.00           P
ATOM   4977  O13 POPEH 266     107.660 113.715  29.885  1.00  0.00           O
ATOM   4978  O14 POPEH 266     106.980 115.095  31.895  1.00  0.00           O
ATOM   4979  O11 POPEH 266     109.220 113.965  31.785  1.00  0.00           O
ATOM   4980  O12 POPEH 266     107.200 112.585  32.045  1.00  0.00           O
ATOM   4981  C1  POPEH 266     109.600 114.435  33.075  1.00  0.00           C
ATOM   4984  C2  POPEH 266     110.840 113.685  33.655  1.00  0.00           C
ATOM   4986  O21 POPEH 266     110.630 112.265  33.545  1.00  0.00           O
ATOM   4987  C21 POPEH 266     111.400 111.435  34.215  1.00  0.00           C
ATOM   4988  O22 POPEH 266     112.450 111.685  34.765  1.00  0.00           O
ATOM   4989  C22 POPEH 266     110.750 110.055  34.195  1.00  0.00           C
ATOM   4992  C3  POPEH 266     111.090 114.165  35.115  1.00  0.00           C
ATOM   4995  O31 POPEH 266     110.200 113.455  35.995  1.00  0.00           O
ATOM   4996  C31 POPEH 266     110.490 113.565  37.275  1.00  0.00           C
ATOM   4997  O32 POPEH 266     111.340 114.285  37.765  1.00  0.00           O
ATOM   4998  C32 POPEH 266     109.600 112.545  37.995  1.00  0.00           C
ATOM   5001  C23 POPEH 266     111.730 108.925  34.595  1.00  0.00           C
ATOM   5004  C24 POPEH 266     111.040 107.555  34.605  1.00  0.00           C
ATOM   5007  C25 POPEH 266     110.060 107.345  35.775  1.00  0.00           C
ATOM   5010  C26 POPEH 266     110.770 107.095  37.115  1.00  0.00           C
ATOM   5013  C27 POPEH 266     109.790 106.945  38.285  1.00  0.00           C
ATOM   5016  C28 POPEH 266     110.430 106.425  39.585  1.00  0.00           C
ATOM   5019  C29 POPEH 266     110.790 104.955  39.565  1.00  0.00           C
ATOM   5021 0C21 POPEH 266     109.930 103.945  39.785  1.00  0.00           C
ATOM   5023 1C21 POPEH 266     108.440 104.095  40.005  1.00  0.00           C
ATOM   5026 2C21 POPEH 266     108.000 104.145  41.475  1.00  0.00           C
ATOM   5029 3C21 POPEH 266     106.490 104.435  41.575  1.00  0.00           C
ATOM   5032 4C21 POPEH 266     105.920 104.485  42.995  1.00  0.00           C
ATOM   5035 5C21 POPEH 266     106.680 105.415  43.955  1.00  0.00           C
ATOM   5038 6C21 POPEH 266     105.870 105.735  45.225  1.00  0.00           C
ATOM   5041 7C21 POPEH 266     106.660 106.595  46.225  1.00  0.00           C
ATOM   5044 8C21 POPEH 266     105.980 106.765  47.575  1.00  0.00           C
ATOM   5048  C33 POPEH 266     109.910 112.365  39.485  1.00  0.00           C
ATOM   5051  C34 POPEH 266     109.780 110.895  39.905  1.00  0.00           C
ATOM   5054  C35 POPEH 266     110.030 110.705  41.405  1.00  0.00           C
ATOM   5057  C36 POPEH 266     110.420 109.265  41.775  1.00  0.00           C
ATOM   5060  C37 POPEH 266     110.800 109.115  43.255  1.00  0.00           C
ATOM   5063  C38 POPEH 266     111.570 107.815  43.555  1.00  0.00           C
ATOM   5066  C39 POPEH 266     112.030 107.725  45.015  1.00  0.00           C
ATOM   5069 0C31 POPEH 266     113.050 106.595  45.245  1.00  0.00           C
ATOM   5072 1C31 POPEH 266     113.690 106.605  46.645  1.00  0.00           C
ATOM   5075 2C31 POPEH 266     112.790 106.085  47.775  1.00  0.00           C
ATOM   5078 3C31 POPEH 266     112.490 104.575  47.715  1.00  0.00           C
ATOM   5081 4C31 POPEH 266     113.690 103.675  48.025  1.00  0.00           C
ATOM   5084 5C31 POPEH 266     113.290 102.195  48.065  1.00  0.00           C
ATOM   5087 6C31 POPEH 266     114.460 101.265  48.405  1.00  0.00           C
ATOM   5091  NH3 POPEI 267      25.830 121.995  22.275  1.00  0.00           N
ATOM   5095  C12 POPEI 267      26.120 122.005  23.755  1.00  0.00           C
ATOM   5098  C11 POPEI 267      27.620 122.205  24.005  1.00  0.00           C
ATOM   5101  P   POPEI 267      29.700 123.515  23.225  1.00  0.00           P
ATOM   5102  O13 POPEI 267      30.440 122.285  22.935  1.00  0.00           O
ATOM   5103  O14 POPEI 267      30.020 124.675  22.375  1.00  0.00           O
ATOM   5104  O11 POPEI 267      29.880 123.975  24.705  1.00  0.00           O
ATOM   5105  O12 POPEI 267      28.150 123.205  23.125  1.00  0.00           O
ATOM   5106  C1  POPEI 267      31.180 123.985  25.265  1.00  0.00           C
ATOM   5109  C2  POPEI 267      31.040 124.165  26.795  1.00  0.00           C
ATOM   5111  O21 POPEI 267      31.030 122.925  27.505  1.00  0.00           O
ATOM   5112  C21 POPEI 267      32.180 122.305  27.555  1.00  0.00           C
ATOM   5113  O22 POPEI 267      33.200 122.615  26.945  1.00  0.00           O
ATOM   5114  C22 POPEI 267      32.120 121.295  28.705  1.00  0.00           C
ATOM   5117  C3  POPEI 267      29.740 124.905  27.165  1.00  0.00           C
ATOM   5120  O31 POPEI 267      29.920 125.445  28.495  1.00  0.00           O
ATOM   5121  C31 POPEI 267      29.410 124.715  29.455  1.00  0.00           C
ATOM   5122  O32 POPEI 267      28.470 123.935  29.365  1.00  0.00           O
ATOM   5123  C32 POPEI 267      30.140 125.025  30.745  1.00  0.00           C
ATOM   5126  C23 POPEI 267      33.070 121.745  29.845  1.00  0.00           C
ATOM   5129  C24 POPEI 267      32.800 121.105  31.215  1.00  0.00           C
ATOM   5132  C25 POPEI 267      33.740 121.685  32.295  1.00  0.00           C
ATOM   5135  C26 POPEI 267      33.490 121.175  33.725  1.00  0.00           C
ATOM   5138  C27 POPEI 267      34.380 121.905  34.745  1.00  0.00           C
ATOM   5141  C28 POPEI 267      34.250 121.375  36.185  1.00  0.00           C
ATOM   5144  C29 POPEI 267      35.260 122.025  37.105  1.00  0.00           C
ATOM   5146 0C21 POPEI 267      35.240 122.015  38.455  1.00  0.00           C
ATOM   5148 1C21 POPEI 267      34.230 121.355  39.355  1.00  0.00           C
ATOM   5151 2C21 POPEI 267      34.890 120.535  40.485  1.00  0.00           C
ATOM   5154 3C21 POPEI 267      33.880 120.115  41.565  1.00  0.00           C
ATOM   5157 4C21 POPEI 267      34.500 119.215  42.655  1.00  0.00           C
ATOM   5160 5C21 POPEI 267      33.500 118.835  43.765  1.00  0.00           C
ATOM   5163 6C21 POPEI 267      33.440 119.835  44.925  1.00  0.00           C
ATOM   5166 7C21 POPEI 267      32.410 119.415  45.995  1.00  0.00           C
ATOM   5169 8C21 POPEI 267      32.360 120.315  47.235  1.00  0.00           C
ATOM   5173  C33 POPEI 267      29.880 123.925  31.795  1.00  0.00           C
ATOM   5176  C34 POPEI 267      30.290 124.355  33.205  1.00  0.00           C
ATOM   5179  C35 POPEI 267      30.070 123.265  34.285  1.00  0.00           C
ATOM   5182  C36 POPEI 267      28.610 122.815  34.485  1.00  0.00           C
ATOM   5185  C37 POPEI 267      28.370 122.065  35.795  1.00  0.00           C
ATOM   5188  C38 POPEI 267      26.960 121.465  35.905  1.00  0.00           C
ATOM   5191  C39 POPEI 267      26.620 120.885  37.285  1.00  0.00           C
ATOM   5194 0C31 POPEI 267      27.510 119.725  37.735  1.00  0.00           C
ATOM   5197 1C31 POPEI 267      26.860 118.855  38.825  1.00  0.00           C
ATOM   5200 2C31 POPEI 267      27.840 117.865  39.465  1.00  0.00           C
ATOM   5203 3C31 POPEI 267      27.150 116.695  40.195  1.00  0.00           C
ATOM   5206 4C31 POPEI 267      26.030 117.105  41.155  1.00  0.00           C
ATOM   5209 5C31 POPEI 267      25.460 115.895  41.915  1.00  0.00           C
ATOM   5212 6C31 POPEI 267      24.220 116.215  42.755  1.00  0.00           C
ATOM   5216  NH3 POPEJ 268      72.980   0.305  74.505  1.00  0.00           N
ATOM   5220  C12 POPEJ 268      72.410   0.785  75.805  1.00  0.00           C
ATOM   5223  C11 POPEJ 268      70.930   1.285  75.735  1.00  0.00           C
ATOM   5226  P   POPEJ 268      70.050   3.265  74.075  1.00  0.00           P
ATOM   5227  O13 POPEJ 268      68.590   3.445  74.155  1.00  0.00           O
ATOM   5228  O14 POPEJ 268      70.900   4.215  74.815  1.00  0.00           O
ATOM   5229  O11 POPEJ 268      70.570   3.225  72.605  1.00  0.00           O
ATOM   5230  O12 POPEJ 268      70.430   1.765  74.465  1.00  0.00           O
ATOM   5231  C1  POPEJ 268      69.840   3.565  71.435  1.00  0.00           C
ATOM   5234  C2  POPEJ 268      70.120   5.025  70.995  1.00  0.00           C
ATOM   5236  O21 POPEJ 268      69.950   5.155  69.565  1.00  0.00           O
ATOM   5237  C21 POPEJ 268      68.720   5.035  69.095  1.00  0.00           C
ATOM   5238  O22 POPEJ 268      67.690   5.095  69.715  1.00  0.00           O
ATOM   5239  C22 POPEJ 268      68.920   4.675  67.615  1.00  0.00           C
ATOM   5242  C3  POPEJ 268      71.570   5.475  71.325  1.00  0.00           C
ATOM   5245  O31 POPEJ 268      72.530   4.635  70.615  1.00  0.00           O
ATOM   5246  C31 POPEJ 268      73.360   5.265  69.805  1.00  0.00           C
ATOM   5247  O32 POPEJ 268      73.640   6.455  69.865  1.00  0.00           O
ATOM   5248  C32 POPEJ 268      73.990   4.295  68.815  1.00  0.00           C
ATOM   5251  C23 POPEJ 268      67.780   4.755  66.585  1.00  0.00           C
ATOM   5254  C24 POPEJ 268      68.280   4.175  65.245  1.00  0.00           C
ATOM   5257  C25 POPEJ 268      67.270   4.185  64.075  1.00  0.00           C
ATOM   5260  C26 POPEJ 268      67.230   5.525  63.325  1.00  0.00           C
ATOM   5263  C27 POPEJ 268      66.600   5.415  61.925  1.00  0.00           C
ATOM   5266  C28 POPEJ 268      66.190   6.765  61.305  1.00  0.00           C
ATOM   5269  C29 POPEJ 268      67.320   7.725  61.025  1.00  0.00           C
ATOM   5271 0C21 POPEJ 268      67.480   8.505  59.945  1.00  0.00           C
ATOM   5273 1C21 POPEJ 268      66.560   8.605  58.745  1.00  0.00           C
ATOM   5276 2C21 POPEJ 268      65.880   9.975  58.615  1.00  0.00           C
ATOM   5279 3C21 POPEJ 268      64.920  10.015  57.415  1.00  0.00           C
ATOM   5282 4C21 POPEJ 268      64.150  11.325  57.235  1.00  0.00           C
ATOM   5285 5C21 POPEJ 268      65.020  12.545  56.905  1.00  0.00           C
ATOM   5288 6C21 POPEJ 268      64.200  13.685  56.275  1.00  0.00           C
ATOM   5291 7C21 POPEJ 268      65.040  14.905  55.875  1.00  0.00           C
ATOM   5294 8C21 POPEJ 268      64.300  15.875  54.955  1.00  0.00           C
ATOM   5298  C33 POPEJ 268      74.720   5.015  67.635  1.00  0.00           C
ATOM   5301  C34 POPEJ 268      74.520   4.235  66.335  1.00  0.00           C
ATOM   5304  C35 POPEJ 268      75.150   4.815  65.065  1.00  0.00           C
ATOM   5307  C36 POPEJ 268      74.700   4.005  63.835  1.00  0.00           C
ATOM   5310  C37 POPEJ 268      75.650   4.165  62.645  1.00  0.00           C
ATOM   5313  C38 POPEJ 268      75.330   3.285  61.435  1.00  0.00           C
ATOM   5316  C39 POPEJ 268      76.550   3.185  60.515  1.00  0.00           C
ATOM   5319 0C31 POPEJ 268      76.300   2.405  59.215  1.00  0.00           C
ATOM   5322 1C31 POPEJ 268      77.600   2.125  58.465  1.00  0.00           C
ATOM   5325 2C31 POPEJ 268      77.400   1.655  57.015  1.00  0.00           C
ATOM   5328 3C31 POPEJ 268      76.680   0.305  56.885  1.00  0.00           C
ATOM   5331 4C31 POPEJ 268      76.560  -0.135  55.415  1.00  0.00           C
ATOM   5334 5C31 POPEJ 268      75.970  -1.535  55.255  1.00  0.00           C
ATOM   5337 6C31 POPEJ 268      75.900  -1.965  53.785  1.00  0.00           C
ATOM   5341  NH3 POPEK 269     101.930  16.925  30.795  1.00  0.00           N
ATOM   5345  C12 POPEK 269     102.790  16.035  29.955  1.00  0.00           C
ATOM   5348  C11 POPEK 269     104.040  15.675  30.745  1.00  0.00           C
ATOM   5351  P   POPEK 269     104.740  14.805  33.095  1.00  0.00           P
ATOM   5352  O13 POPEK 269     105.310  13.475  32.775  1.00  0.00           O
ATOM   5353  O14 POPEK 269     105.680  15.945  33.195  1.00  0.00           O
ATOM   5354  O11 POPEK 269     103.850  14.755  34.405  1.00  0.00           O
ATOM   5355  O12 POPEK 269     103.630  15.205  32.035  1.00  0.00           O
ATOM   5356  C1  POPEK 269     103.140  15.925  34.825  1.00  0.00           C
ATOM   5359  C2  POPEK 269     102.350  15.675  36.145  1.00  0.00           C
ATOM   5361  O21 POPEK 269     103.250  15.095  37.105  1.00  0.00           O
ATOM   5362  C21 POPEK 269     103.710  15.955  37.995  1.00  0.00           C
ATOM   5363  O22 POPEK 269     103.330  17.105  38.135  1.00  0.00           O
ATOM   5364  C22 POPEK 269     104.660  15.215  38.935  1.00  0.00           C
ATOM   5367  C3  POPEK 269     101.150  14.725  35.885  1.00  0.00           C
ATOM   5370  O31 POPEK 269     100.890  13.815  36.945  1.00  0.00           O
ATOM   5371  C31 POPEK 269     100.330  14.095  38.125  1.00  0.00           C
ATOM   5372  O32 POPEK 269     100.220  13.265  39.005  1.00  0.00           O
ATOM   5373  C32 POPEK 269      99.830  15.535  38.295  1.00  0.00           C
ATOM   5376  C23 POPEK 269     104.950  16.025  40.215  1.00  0.00           C
ATOM   5379  C24 POPEK 269     105.630  15.205  41.325  1.00  0.00           C
ATOM   5382  C25 POPEK 269     104.710  14.155  41.965  1.00  0.00           C
ATOM   5385  C26 POPEK 269     105.320  13.495  43.205  1.00  0.00           C
ATOM   5388  C27 POPEK 269     104.290  12.645  43.975  1.00  0.00           C
ATOM   5391  C28 POPEK 269     104.890  11.835  45.135  1.00  0.00           C
ATOM   5394  C29 POPEK 269     105.500  12.705  46.215  1.00  0.00           C
ATOM   5396 0C21 POPEK 269     106.060  12.255  47.345  1.00  0.00           C
ATOM   5398 1C21 POPEK 269     106.180  10.815  47.775  1.00  0.00           C
ATOM   5401 2C21 POPEK 269     107.530  10.165  47.435  1.00  0.00           C
ATOM   5404 3C21 POPEK 269     108.750  10.845  48.075  1.00  0.00           C
ATOM   5407 4C21 POPEK 269     109.990   9.945  48.065  1.00  0.00           C
ATOM   5410 5C21 POPEK 269     111.290  10.655  48.435  1.00  0.00           C
ATOM   5413 6C21 POPEK 269     111.330  11.095  49.905  1.00  0.00           C
ATOM   5416 7C21 POPEK 269     112.750  11.425  50.355  1.00  0.00           C
ATOM   5419 8C21 POPEK 269     112.800  11.745  51.845  1.00  0.00           C
ATOM   5423  C33 POPEK 269      98.870  15.665  39.515  1.00  0.00           C
ATOM   5426  C34 POPEK 269      99.410  16.615  40.585  1.00  0.00           C
ATOM   5429  C35 POPEK 269      98.700  16.455  41.935  1.00  0.00           C
ATOM   5432  C36 POPEK 269      99.150  15.205  42.705  1.00  0.00           C
ATOM   5435  C37 POPEK 269      98.540  15.105  44.105  1.00  0.00           C
ATOM   5438  C38 POPEK 269      99.110  13.945  44.925  1.00  0.00           C
ATOM   5441  C39 POPEK 269      98.700  13.975  46.395  1.00  0.00           C
ATOM   5444 0C31 POPEK 269      99.410  12.885  47.215  1.00  0.00           C
ATOM   5447 1C31 POPEK 269      99.240  13.075  48.735  1.00  0.00           C
ATOM   5450 2C31 POPEK 269      99.800  11.915  49.575  1.00  0.00           C
ATOM   5453 3C31 POPEK 269     101.290  11.615  49.335  1.00  0.00           C
ATOM   5456 4C31 POPEK 269     101.860  10.635  50.365  1.00  0.00           C
ATOM   5459 5C31 POPEK 269     103.300  10.205  50.055  1.00  0.00           C
ATOM   5462 6C31 POPEK 269     103.910   9.305  51.125  1.00  0.00           C
ATOM   5466  NH3 POPEL 270      75.070  72.025  35.565  1.00  0.00           N
ATOM   5470  C12 POPEL 270      74.820  71.235  34.315  1.00  0.00           C
ATOM   5473  C11 POPEL 270      76.110  70.545  33.825  1.00  0.00           C
ATOM   5476  P   POPEL 270      78.490  70.985  32.945  1.00  0.00           P
ATOM   5477  O13 POPEL 270      78.730  69.575  33.305  1.00  0.00           O
ATOM   5478  O14 POPEL 270      78.430  71.355  31.515  1.00  0.00           O
ATOM   5479  O11 POPEL 270      79.650  71.815  33.585  1.00  0.00           O
ATOM   5480  O12 POPEL 270      77.170  71.485  33.685  1.00  0.00           O
ATOM   5481  C1  POPEL 270      80.100  71.635  34.925  1.00  0.00           C
ATOM   5484  C2  POPEL 270      79.970  73.005  35.605  1.00  0.00           C
ATOM   5486  O21 POPEL 270      80.820  73.135  36.755  1.00  0.00           O
ATOM   5487  C21 POPEL 270      80.400  72.635  37.905  1.00  0.00           C
ATOM   5488  O22 POPEL 270      79.610  71.715  38.055  1.00  0.00           O
ATOM   5489  C22 POPEL 270      80.910  73.525  39.035  1.00  0.00           C
ATOM   5492  C3  POPEL 270      78.480  73.385  35.835  1.00  0.00           C
ATOM   5495  O31 POPEL 270      78.360  74.695  36.425  1.00  0.00           O
ATOM   5496  C31 POPEL 270      77.090  75.085  36.525  1.00  0.00           C
ATOM   5497  O32 POPEL 270      76.130  74.475  36.075  1.00  0.00           O
ATOM   5498  C32 POPEL 270      77.060  76.395  37.295  1.00  0.00           C
ATOM   5501  C23 POPEL 270      80.040  74.795  39.115  1.00  0.00           C
ATOM   5504  C24 POPEL 270      80.300  75.685  40.325  1.00  0.00           C
ATOM   5507  C25 POPEL 270      79.340  76.885  40.295  1.00  0.00           C
ATOM   5510  C26 POPEL 270      79.540  77.905  41.415  1.00  0.00           C
ATOM   5513  C27 POPEL 270      78.600  79.115  41.225  1.00  0.00           C
ATOM   5516  C28 POPEL 270      78.770  80.255  42.245  1.00  0.00           C
ATOM   5519  C29 POPEL 270      77.960  81.475  41.935  1.00  0.00           C
ATOM   5521 0C21 POPEL 270      77.050  82.095  42.705  1.00  0.00           C
ATOM   5523 1C21 POPEL 270      76.590  81.675  44.085  1.00  0.00           C
ATOM   5526 2C21 POPEL 270      75.570  82.695  44.645  1.00  0.00           C
ATOM   5529 3C21 POPEL 270      76.170  84.085  44.935  1.00  0.00           C
ATOM   5532 4C21 POPEL 270      75.120  85.215  44.975  1.00  0.00           C
ATOM   5535 5C21 POPEL 270      75.740  86.605  45.145  1.00  0.00           C
ATOM   5538 6C21 POPEL 270      74.760  87.745  44.795  1.00  0.00           C
ATOM   5541 7C21 POPEL 270      75.390  89.135  44.985  1.00  0.00           C
ATOM   5544 8C21 POPEL 270      74.430  90.285  44.705  1.00  0.00           C
ATOM   5548  C33 POPEL 270      75.620  76.885  37.525  1.00  0.00           C
ATOM   5551  C34 POPEL 270      75.550  78.385  37.835  1.00  0.00           C
ATOM   5554  C35 POPEL 270      75.800  79.265  36.615  1.00  0.00           C
ATOM   5557  C36 POPEL 270      74.970  80.545  36.645  1.00  0.00           C
ATOM   5560  C37 POPEL 270      75.320  81.515  37.785  1.00  0.00           C
ATOM   5563  C38 POPEL 270      74.290  82.635  37.845  1.00  0.00           C
ATOM   5566  C39 POPEL 270      74.560  83.735  38.875  1.00  0.00           C
ATOM   5569 0C31 POPEL 270      75.720  84.675  38.525  1.00  0.00           C
ATOM   5572 1C31 POPEL 270      75.500  86.075  39.135  1.00  0.00           C
ATOM   5575 2C31 POPEL 270      76.610  87.065  38.755  1.00  0.00           C
ATOM   5578 3C31 POPEL 270      76.140  88.525  38.755  1.00  0.00           C
ATOM   5581 4C31 POPEL 270      75.780  89.155  40.105  1.00  0.00           C
ATOM   5584 5C31 POPEL 270      75.600  90.685  39.955  1.00  0.00           C
ATOM   5587 6C31 POPEL 270      75.230  91.415  41.245  1.00  0.00           C
ATOM   5591  NH3 POPEM 271      60.320  10.075  29.515  1.00  0.00           N
ATOM   5595  C12 POPEM 271      61.640  10.615  29.985  1.00  0.00           C
ATOM   5598  C11 POPEM 271      61.500  11.695  31.085  1.00  0.00           C
ATOM   5601  P   POPEM 271      60.440  13.685  29.745  1.00  0.00           P
ATOM   5602  O13 POPEM 271      61.340  13.255  28.665  1.00  0.00           O
ATOM   5603  O14 POPEM 271      59.060  14.065  29.385  1.00  0.00           O
ATOM   5604  O11 POPEM 271      61.060  14.915  30.495  1.00  0.00           O
ATOM   5605  O12 POPEM 271      60.380  12.555  30.875  1.00  0.00           O
ATOM   5606  C1  POPEM 271      60.210  15.775  31.275  1.00  0.00           C
ATOM   5609  C2  POPEM 271      60.160  15.285  32.745  1.00  0.00           C
ATOM   5611  O21 POPEM 271      59.630  16.295  33.625  1.00  0.00           O
ATOM   5612  C21 POPEM 271      60.350  17.385  33.825  1.00  0.00           C
ATOM   5613  O22 POPEM 271      61.340  17.745  33.215  1.00  0.00           O
ATOM   5614  C22 POPEM 271      59.730  18.105  35.015  1.00  0.00           C
ATOM   5617  C3  POPEM 271      61.540  14.745  33.205  1.00  0.00           C
ATOM   5620  O31 POPEM 271      61.760  14.775  34.615  1.00  0.00           O
ATOM   5621  C31 POPEM 271      61.030  14.005  35.395  1.00  0.00           C
ATOM   5622  O32 POPEM 271      60.130  13.255  35.065  1.00  0.00           O
ATOM   5623  C32 POPEM 271      61.480  14.385  36.795  1.00  0.00           C
ATOM   5626  C23 POPEM 271      60.480  19.385  35.445  1.00  0.00           C
ATOM   5629  C24 POPEM 271      60.040  19.885  36.825  1.00  0.00           C
ATOM   5632  C25 POPEM 271      60.610  19.065  37.985  1.00  0.00           C
ATOM   5635  C26 POPEM 271      59.960  19.445  39.325  1.00  0.00           C
ATOM   5638  C27 POPEM 271      60.310  18.475  40.455  1.00  0.00           C
ATOM   5641  C28 POPEM 271      59.350  18.545  41.665  1.00  0.00           C
ATOM   5644  C29 POPEM 271      59.250  19.935  42.255  1.00  0.00           C
ATOM   5646 0C21 POPEM 271      59.260  20.255  43.555  1.00  0.00           C
ATOM   5648 1C21 POPEM 271      59.320  19.315  44.735  1.00  0.00           C
ATOM   5651 2C21 POPEM 271      60.680  19.415  45.445  1.00  0.00           C
ATOM   5654 3C21 POPEM 271      60.680  18.725  46.815  1.00  0.00           C
ATOM   5657 4C21 POPEM 271      62.050  18.805  47.505  1.00  0.00           C
ATOM   5660 5C21 POPEM 271      62.030  18.275  48.945  1.00  0.00           C
ATOM   5663 6C21 POPEM 271      61.440  16.865  49.055  1.00  0.00           C
ATOM   5666 7C21 POPEM 271      61.640  16.235  50.435  1.00  0.00           C
ATOM   5669 8C21 POPEM 271      61.050  14.825  50.515  1.00  0.00           C
ATOM   5673  C33 POPEM 271      60.870  13.565  37.925  1.00  0.00           C
ATOM   5676  C34 POPEM 271      60.920  14.395  39.205  1.00  0.00           C
ATOM   5679  C35 POPEM 271      60.480  13.665  40.465  1.00  0.00           C
ATOM   5682  C36 POPEM 271      60.390  14.645  41.635  1.00  0.00           C
ATOM   5685  C37 POPEM 271      59.950  14.005  42.945  1.00  0.00           C
ATOM   5688  C38 POPEM 271      59.840  15.075  44.035  1.00  0.00           C
ATOM   5691  C39 POPEM 271      59.610  14.525  45.445  1.00  0.00           C
ATOM   5694 0C31 POPEM 271      58.250  13.825  45.635  1.00  0.00           C
ATOM   5697 1C31 POPEM 271      57.930  13.645  47.125  1.00  0.00           C
ATOM   5700 2C31 POPEM 271      56.560  12.995  47.415  1.00  0.00           C
ATOM   5703 3C31 POPEM 271      56.580  11.465  47.335  1.00  0.00           C
ATOM   5706 4C31 POPEM 271      55.390  10.825  48.065  1.00  0.00           C
ATOM   5709 5C31 POPEM 271      55.430   9.285  48.065  1.00  0.00           C
ATOM   5712 6C31 POPEM 271      54.350   8.665  48.955  1.00  0.00           C
ATOM   5716  NH3 POPEN 272      62.010  46.955  76.955  1.00  0.00           N
ATOM   5720  C12 POPEN 272      62.650  46.595  78.255  1.00  0.00           C
ATOM   5723  C11 POPEN 272      62.850  47.885  79.035  1.00  0.00           C
ATOM   5726  P   POPEN 272      65.350  48.285  79.335  1.00  0.00           P
ATOM   5727  O13 POPEN 272      65.550  49.475  80.195  1.00  0.00           O
ATOM   5728  O14 POPEN 272      65.220  46.945  79.935  1.00  0.00           O
ATOM   5729  O11 POPEN 272      66.430  48.255  78.185  1.00  0.00           O
ATOM   5730  O12 POPEN 272      64.010  48.535  78.525  1.00  0.00           O
ATOM   5731  C1  POPEN 272      66.450  49.195  77.115  1.00  0.00           C
ATOM   5734  C2  POPEN 272      66.860  48.515  75.785  1.00  0.00           C
ATOM   5736  O21 POPEN 272      66.550  49.485  74.765  1.00  0.00           O
ATOM   5737  C21 POPEN 272      67.450  49.535  73.805  1.00  0.00           C
ATOM   5738  O22 POPEN 272      68.430  48.825  73.695  1.00  0.00           O
ATOM   5739  C22 POPEN 272      67.030  50.565  72.745  1.00  0.00           C
ATOM   5742  C3  POPEN 272      66.120  47.155  75.495  1.00  0.00           C
ATOM   5745  O31 POPEN 272      66.250  46.725  74.105  1.00  0.00           O
ATOM   5746  C31 POPEN 272      65.340  45.855  73.665  1.00  0.00           C
ATOM   5747  O32 POPEN 272      64.390  45.425  74.295  1.00  0.00           O
ATOM   5748  C32 POPEN 272      65.500  45.675  72.145  1.00  0.00           C
ATOM   5751  C23 POPEN 272      67.560  50.095  71.365  1.00  0.00           C
ATOM   5754  C24 POPEN 272      66.930  50.735  70.125  1.00  0.00           C
ATOM   5757  C25 POPEN 272      67.310  52.195  69.815  1.00  0.00           C
ATOM   5760  C26 POPEN 272      68.820  52.475  69.675  1.00  0.00           C
ATOM   5763  C27 POPEN 272      69.120  53.885  69.125  1.00  0.00           C
ATOM   5766  C28 POPEN 272      69.610  53.885  67.665  1.00  0.00           C
ATOM   5769  C29 POPEN 272      69.550  55.275  67.055  1.00  0.00           C
ATOM   5771 0C21 POPEN 272      70.480  55.905  66.305  1.00  0.00           C
ATOM   5773 1C21 POPEN 272      71.810  55.365  65.865  1.00  0.00           C
ATOM   5776 2C21 POPEN 272      72.230  55.675  64.415  1.00  0.00           C
ATOM   5779 3C21 POPEN 272      71.200  55.285  63.345  1.00  0.00           C
ATOM   5782 4C21 POPEN 272      71.730  55.385  61.905  1.00  0.00           C
ATOM   5785 5C21 POPEN 272      72.160  56.805  61.495  1.00  0.00           C
ATOM   5788 6C21 POPEN 272      72.580  56.915  60.025  1.00  0.00           C
ATOM   5791 7C21 POPEN 272      72.870  58.365  59.615  1.00  0.00           C
ATOM   5794 8C21 POPEN 272      73.300  58.575  58.165  1.00  0.00           C
ATOM   5798  C33 POPEN 272      65.580  44.205  71.635  1.00  0.00           C
ATOM   5801  C34 POPEN 272      65.270  44.095  70.125  1.00  0.00           C
ATOM   5804  C35 POPEN 272      66.020  42.955  69.395  1.00  0.00           C
ATOM   5807  C36 POPEN 272      66.760  43.375  68.095  1.00  0.00           C
ATOM   5810  C37 POPEN 272      66.290  42.685  66.805  1.00  0.00           C
ATOM   5813  C38 POPEN 272      67.130  42.975  65.535  1.00  0.00           C
ATOM   5816  C39 POPEN 272      67.130  44.375  64.885  1.00  0.00           C
ATOM   5819 0C31 POPEN 272      67.940  45.465  65.615  1.00  0.00           C
ATOM   5822 1C31 POPEN 272      68.280  46.645  64.675  1.00  0.00           C
ATOM   5825 2C31 POPEN 272      68.160  48.055  65.275  1.00  0.00           C
ATOM   5828 3C31 POPEN 272      67.680  49.085  64.255  1.00  0.00           C
ATOM   5831 4C31 POPEN 272      67.970  50.565  64.525  1.00  0.00           C
ATOM   5834 5C31 POPEN 272      67.640  51.425  63.295  1.00  0.00           C
ATOM   5837 6C31 POPEN 272      67.930  52.915  63.495  1.00  0.00           C
ATOM   5841  NH3 POPEO 273      10.630 120.305  68.485  1.00  0.00           N
ATOM   5845  C12 POPEO 273       9.570 119.245  68.625  1.00  0.00           C
ATOM   5848  C11 POPEO 273       8.720 119.545  69.875  1.00  0.00           C
ATOM   5851  P   POPEO 273       6.630 117.905  70.055  1.00  0.00           P
ATOM   5852  O13 POPEO 273       6.740 116.505  69.605  1.00  0.00           O
ATOM   5853  O14 POPEO 273       5.740 118.185  71.205  1.00  0.00           O
ATOM   5854  O11 POPEO 273       6.170 118.795  68.825  1.00  0.00           O
ATOM   5855  O12 POPEO 273       8.100 118.375  70.385  1.00  0.00           O
ATOM   5856  C1  POPEO 273       5.950 118.135  67.565  1.00  0.00           C
ATOM   5859  C2  POPEO 273       5.170 119.075  66.605  1.00  0.00           C
ATOM   5861  O21 POPEO 273       4.290 118.295  65.775  1.00  0.00           O
ATOM   5862  C21 POPEO 273       4.810 117.665  64.735  1.00  0.00           C
ATOM   5863  O22 POPEO 273       5.950 117.725  64.335  1.00  0.00           O
ATOM   5864  C22 POPEO 273       3.730 116.745  64.165  1.00  0.00           C
ATOM   5867  C3  POPEO 273       6.050 120.135  65.885  1.00  0.00           C
ATOM   5870  O31 POPEO 273       5.280 120.805  64.865  1.00  0.00           O
ATOM   5871  C31 POPEO 273       4.550 121.815  65.305  1.00  0.00           C
ATOM   5872  O32 POPEO 273       4.680 122.405  66.355  1.00  0.00           O
ATOM   5873  C32 POPEO 273       3.530 122.185  64.235  1.00  0.00           C
ATOM   5876  C23 POPEO 273       3.990 116.345  62.695  1.00  0.00           C
ATOM   5879  C24 POPEO 273       3.440 117.355  61.675  1.00  0.00           C
ATOM   5882  C25 POPEO 273       4.410 118.485  61.305  1.00  0.00           C
ATOM   5885  C26 POPEO 273       3.930 119.185  60.025  1.00  0.00           C
ATOM   5888  C27 POPEO 273       5.020 120.025  59.335  1.00  0.00           C
ATOM   5891  C28 POPEO 273       4.520 120.705  58.045  1.00  0.00           C
ATOM   5894  C29 POPEO 273       3.460 121.735  58.365  1.00  0.00           C
ATOM   5896 0C21 POPEO 273       2.510 122.195  57.535  1.00  0.00           C
ATOM   5898 1C21 POPEO 273       2.300 121.815  56.095  1.00  0.00           C
ATOM   5901 2C21 POPEO 273       0.820 121.465  55.855  1.00  0.00           C
ATOM   5904 3C21 POPEO 273       0.540 121.005  54.415  1.00  0.00           C
ATOM   5907 4C21 POPEO 273      -0.960 120.895  54.085  1.00  0.00           C
ATOM   5910 5C21 POPEO 273      -1.770 120.095  55.115  1.00  0.00           C
ATOM   5913 6C21 POPEO 273      -3.250 119.975  54.725  1.00  0.00           C
ATOM   5916 7C21 POPEO 273      -4.100 119.395  55.865  1.00  0.00           C
ATOM   5919 8C21 POPEO 273      -5.590 119.305  55.515  1.00  0.00           C
ATOM   5923  C33 POPEO 273       2.300 121.245  64.255  1.00  0.00           C
ATOM   5926  C34 POPEO 273       1.090 121.895  63.565  1.00  0.00           C
ATOM   5929  C35 POPEO 273       1.090 121.705  62.055  1.00  0.00           C
ATOM   5932  C36 POPEO 273      -0.290 121.985  61.465  1.00  0.00           C
ATOM   5935  C37 POPEO 273      -0.390 121.585  59.985  1.00  0.00           C
ATOM   5938  C38 POPEO 273      -1.840 121.475  59.505  1.00  0.00           C
ATOM   5941  C39 POPEO 273      -2.610 122.805  59.565  1.00  0.00           C
ATOM   5944 0C31 POPEO 273      -2.010 123.865  58.635  1.00  0.00           C
ATOM   5947 1C31 POPEO 273      -2.850 125.145  58.585  1.00  0.00           C
ATOM   5950 2C31 POPEO 273      -2.650 125.945  57.285  1.00  0.00           C
ATOM   5953 3C31 POPEO 273      -3.390 125.305  56.095  1.00  0.00           C
ATOM   5956 4C31 POPEO 273      -3.100 126.005  54.765  1.00  0.00           C
ATOM   5959 5C31 POPEO 273      -3.870 125.365  53.605  1.00  0.00           C
ATOM   5962 6C31 POPEO 273      -3.580 126.015  52.255  1.00  0.00           C
ATOM   5966  NH3 POPEP 274     125.710  73.965  28.945  1.00  0.00           N
ATOM   5970  C12 POPEP 274     125.050  73.565  27.655  1.00  0.00           C
ATOM   5973  C11 POPEP 274     124.820  74.795  26.775  1.00  0.00           C
ATOM   5976  P   POPEP 274     122.580  75.915  27.565  1.00  0.00           P
ATOM   5977  O13 POPEP 274     122.000  74.595  27.275  1.00  0.00           O
ATOM   5978  O14 POPEP 274     122.080  77.095  26.815  1.00  0.00           O
ATOM   5979  O11 POPEP 274     122.330  76.205  29.075  1.00  0.00           O
ATOM   5980  O12 POPEP 274     124.160  75.835  27.505  1.00  0.00           O
ATOM   5981  C1  POPEP 274     123.030  75.455  30.045  1.00  0.00           C
ATOM   5984  C2  POPEP 274     122.290  75.615  31.375  1.00  0.00           C
ATOM   5986  O21 POPEP 274     122.880  74.855  32.425  1.00  0.00           O
ATOM   5987  C21 POPEP 274     124.080  75.315  32.725  1.00  0.00           C
ATOM   5988  O22 POPEP 274     125.110  75.005  32.145  1.00  0.00           O
ATOM   5989  C22 POPEP 274     123.940  76.255  33.925  1.00  0.00           C
ATOM   5992  C3  POPEP 274     120.830  75.195  31.245  1.00  0.00           C
ATOM   5995  O31 POPEP 274     120.160  75.495  32.485  1.00  0.00           O
ATOM   5996  C31 POPEP 274     119.870  74.495  33.295  1.00  0.00           C
ATOM   5997  O32 POPEP 274     119.960  73.295  33.045  1.00  0.00           O
ATOM   5998  C32 POPEP 274     119.350  75.095  34.605  1.00  0.00           C
ATOM   6001  C23 POPEP 274     125.250  76.985  34.295  1.00  0.00           C
ATOM   6004  C24 POPEP 274     124.980  78.255  35.105  1.00  0.00           C
ATOM   6007  C25 POPEP 274     124.700  77.975  36.595  1.00  0.00           C
ATOM   6010  C26 POPEP 274     124.310  79.235  37.385  1.00  0.00           C
ATOM   6013  C27 POPEP 274     124.450  79.035  38.905  1.00  0.00           C
ATOM   6016  C28 POPEP 274     123.960  80.245  39.745  1.00  0.00           C
ATOM   6019  C29 POPEP 274     124.760  81.505  39.555  1.00  0.00           C
ATOM   6021 0C21 POPEP 274     124.600  82.655  40.255  1.00  0.00           C
ATOM   6023 1C21 POPEP 274     123.570  82.895  41.325  1.00  0.00           C
ATOM   6026 2C21 POPEP 274     124.170  83.245  42.705  1.00  0.00           C
ATOM   6029 3C21 POPEP 274     124.810  84.645  42.755  1.00  0.00           C
ATOM   6032 4C21 POPEP 274     125.060  85.165  44.185  1.00  0.00           C
ATOM   6035 5C21 POPEP 274     126.070  84.345  44.995  1.00  0.00           C
ATOM   6038 6C21 POPEP 274     126.530  85.075  46.265  1.00  0.00           C
ATOM   6041 7C21 POPEP 274     127.630  84.335  47.025  1.00  0.00           C
ATOM   6044 8C21 POPEP 274     128.230  85.135  48.185  1.00  0.00           C
ATOM   6048  C33 POPEP 274     120.390  75.035  35.735  1.00  0.00           C
ATOM   6051  C34 POPEP 274     119.960  75.835  36.965  1.00  0.00           C
ATOM   6054  C35 POPEP 274     120.780  75.515  38.215  1.00  0.00           C
ATOM   6057  C36 POPEP 274     120.310  76.335  39.415  1.00  0.00           C
ATOM   6060  C37 POPEP 274     120.870  75.865  40.765  1.00  0.00           C
ATOM   6063  C38 POPEP 274     120.140  76.535  41.935  1.00  0.00           C
ATOM   6066  C39 POPEP 274     120.630  76.085  43.315  1.00  0.00           C
ATOM   6069 0C31 POPEP 274     121.820  76.905  43.825  1.00  0.00           C
ATOM   6072 1C31 POPEP 274     122.150  76.605  45.295  1.00  0.00           C
ATOM   6075 2C31 POPEP 274     123.200  77.545  45.905  1.00  0.00           C
ATOM   6078 3C31 POPEP 274     122.720  79.005  46.025  1.00  0.00           C
ATOM   6081 4C31 POPEP 274     123.680  79.845  46.885  1.00  0.00           C
ATOM   6084 5C31 POPEP 274     123.280  81.315  47.065  1.00  0.00           C
ATOM   6087 6C31 POPEP 274     124.270  82.075  47.945  1.00  0.00           C
ATOM   6091  NH3 POPEQ 275      84.490  -2.155  72.315  1.00  0.00           N
ATOM   6095  C12 POPEQ 275      85.230  -0.985  71.795  1.00  0.00           C
ATOM   6098  C11 POPEQ 275      85.640  -0.095  72.965  1.00  0.00           C
ATOM   6101  P   POPEQ 275      84.340   2.175  73.125  1.00  0.00           P
ATOM   6102  O13 POPEQ 275      82.940   2.525  72.835  1.00  0.00           O
ATOM   6103  O14 POPEQ 275      85.080   2.905  74.195  1.00  0.00           O
ATOM   6104  O11 POPEQ 275      85.210   2.315  71.835  1.00  0.00           O
ATOM   6105  O12 POPEQ 275      84.510   0.635  73.475  1.00  0.00           O
ATOM   6106  C1  POPEQ 275      85.160   3.415  70.935  1.00  0.00           C
ATOM   6109  C2  POPEQ 275      84.770   2.905  69.515  1.00  0.00           C
ATOM   6111  O21 POPEQ 275      85.380   3.705  68.485  1.00  0.00           O
ATOM   6112  C21 POPEQ 275      84.950   4.955  68.375  1.00  0.00           C
ATOM   6113  O22 POPEQ 275      84.140   5.485  69.115  1.00  0.00           O
ATOM   6114  C22 POPEQ 275      85.620   5.595  67.155  1.00  0.00           C
ATOM   6117  C3  POPEQ 275      83.230   2.735  69.325  1.00  0.00           C
ATOM   6120  O31 POPEQ 275      82.850   2.645  67.935  1.00  0.00           O
ATOM   6121  C31 POPEQ 275      83.080   1.465  67.365  1.00  0.00           C
ATOM   6122  O32 POPEQ 275      83.570   0.505  67.935  1.00  0.00           O
ATOM   6123  C32 POPEQ 275      82.390   1.465  65.995  1.00  0.00           C
ATOM   6126  C23 POPEQ 275      85.460   7.135  67.105  1.00  0.00           C
ATOM   6129  C24 POPEQ 275      86.390   7.855  66.115  1.00  0.00           C
ATOM   6132  C25 POPEQ 275      85.940   7.785  64.645  1.00  0.00           C
ATOM   6135  C26 POPEQ 275      84.990   8.915  64.215  1.00  0.00           C
ATOM   6138  C27 POPEQ 275      84.770   8.895  62.695  1.00  0.00           C
ATOM   6141  C28 POPEQ 275      83.750   9.935  62.175  1.00  0.00           C
ATOM   6144  C29 POPEQ 275      83.660   9.835  60.675  1.00  0.00           C
ATOM   6146 0C21 POPEQ 275      83.550  10.845  59.795  1.00  0.00           C
ATOM   6148 1C21 POPEQ 275      83.400  12.315  60.105  1.00  0.00           C
ATOM   6151 2C21 POPEQ 275      82.180  12.955  59.415  1.00  0.00           C
ATOM   6154 3C21 POPEQ 275      82.220  12.965  57.875  1.00  0.00           C
ATOM   6157 4C21 POPEQ 275      83.340  13.825  57.265  1.00  0.00           C
ATOM   6160 5C21 POPEQ 275      83.280  13.875  55.725  1.00  0.00           C
ATOM   6163 6C21 POPEQ 275      84.180  12.825  55.055  1.00  0.00           C
ATOM   6166 7C21 POPEQ 275      83.850  12.645  53.565  1.00  0.00           C
ATOM   6169 8C21 POPEQ 275      84.820  11.715  52.815  1.00  0.00           C
ATOM   6173  C33 POPEQ 275      83.110   2.345  64.935  1.00  0.00           C
ATOM   6176  C34 POPEQ 275      82.400   2.415  63.565  1.00  0.00           C
ATOM   6179  C35 POPEQ 275      82.040   1.055  62.925  1.00  0.00           C
ATOM   6182  C36 POPEQ 275      81.480   1.155  61.495  1.00  0.00           C
ATOM   6185  C37 POPEQ 275      81.230  -0.225  60.865  1.00  0.00           C
ATOM   6188  C38 POPEQ 275      81.090  -0.145  59.345  1.00  0.00           C
ATOM   6191  C39 POPEQ 275      81.060  -1.505  58.615  1.00  0.00           C
ATOM   6194 0C31 POPEQ 275      79.810  -2.355  58.885  1.00  0.00           C
ATOM   6197 1C31 POPEQ 275      79.830  -3.615  58.005  1.00  0.00           C
ATOM   6200 2C31 POPEQ 275      78.780  -4.675  58.365  1.00  0.00           C
ATOM   6203 3C31 POPEQ 275      77.350  -4.285  57.975  1.00  0.00           C
ATOM   6206 4C31 POPEQ 275      76.360  -5.435  58.195  1.00  0.00           C
ATOM   6209 5C31 POPEQ 275      74.940  -5.105  57.725  1.00  0.00           C
ATOM   6212 6C31 POPEQ 275      73.980  -6.295  57.835  1.00  0.00           C
ATOM   6216  NH3 POPER 276     131.530 117.085  70.325  1.00  0.00           N
ATOM   6220  C12 POPER 276     130.490 117.075  71.435  1.00  0.00           C
ATOM   6223  C11 POPER 276     129.460 118.185  71.205  1.00  0.00           C
ATOM   6226  P   POPER 276     129.810 120.825  71.485  1.00  0.00           P
ATOM   6227  O13 POPER 276     129.530 120.765  72.935  1.00  0.00           O
ATOM   6228  O14 POPER 276     130.910 121.745  71.085  1.00  0.00           O
ATOM   6229  O11 POPER 276     128.510 121.275  70.715  1.00  0.00           O
ATOM   6230  O12 POPER 276     130.130 119.405  70.905  1.00  0.00           O
ATOM   6231  C1  POPER 276     128.380 121.085  69.305  1.00  0.00           C
ATOM   6234  C2  POPER 276     127.240 120.075  69.035  1.00  0.00           C
ATOM   6236  O21 POPER 276     127.480 119.195  67.925  1.00  0.00           O
ATOM   6237  C21 POPER 276     127.620 119.735  66.715  1.00  0.00           C
ATOM   6238  O22 POPER 276     127.740 120.925  66.475  1.00  0.00           O
ATOM   6239  C22 POPER 276     127.640 118.585  65.695  1.00  0.00           C
ATOM   6242  C3  POPER 276     125.870 120.785  68.965  1.00  0.00           C
ATOM   6245  O31 POPER 276     124.780 119.865  69.135  1.00  0.00           O
ATOM   6246  C31 POPER 276     124.060 119.575  68.065  1.00  0.00           C
ATOM   6247  O32 POPER 276     124.220 120.045  66.945  1.00  0.00           O
ATOM   6248  C32 POPER 276     123.040 118.505  68.465  1.00  0.00           C
ATOM   6251  C23 POPER 276     127.170 118.925  64.255  1.00  0.00           C
ATOM   6254  C24 POPER 276     126.690 117.665  63.515  1.00  0.00           C
ATOM   6257  C25 POPER 276     126.300 117.875  62.045  1.00  0.00           C
ATOM   6260  C26 POPER 276     127.500 117.905  61.095  1.00  0.00           C
ATOM   6263  C27 POPER 276     127.100 117.655  59.625  1.00  0.00           C
ATOM   6266  C28 POPER 276     128.320 117.385  58.715  1.00  0.00           C
ATOM   6269  C29 POPER 276     128.010 116.435  57.575  1.00  0.00           C
ATOM   6271 0C21 POPER 276     128.550 116.445  56.345  1.00  0.00           C
ATOM   6273 1C21 POPER 276     129.610 117.385  55.825  1.00  0.00           C
ATOM   6276 2C21 POPER 276     130.960 117.315  56.555  1.00  0.00           C
ATOM   6279 3C21 POPER 276     131.610 115.925  56.535  1.00  0.00           C
ATOM   6282 4C21 POPER 276     133.100 115.995  56.885  1.00  0.00           C
ATOM   6285 5C21 POPER 276     133.710 114.645  57.275  1.00  0.00           C
ATOM   6288 6C21 POPER 276     133.260 114.275  58.685  1.00  0.00           C
ATOM   6291 7C21 POPER 276     134.020 113.125  59.335  1.00  0.00           C
ATOM   6294 8C21 POPER 276     133.680 113.045  60.815  1.00  0.00           C
ATOM   6298  C33 POPER 276     122.120 118.085  67.315  1.00  0.00           C
ATOM   6301  C34 POPER 276     122.860 117.285  66.245  1.00  0.00           C
ATOM   6304  C35 POPER 276     121.960 116.875  65.075  1.00  0.00           C
ATOM   6307  C36 POPER 276     122.790 116.175  63.995  1.00  0.00           C
ATOM   6310  C37 POPER 276     122.000 115.825  62.725  1.00  0.00           C
ATOM   6313  C38 POPER 276     122.910 115.115  61.715  1.00  0.00           C
ATOM   6316  C39 POPER 276     122.930 115.765  60.325  1.00  0.00           C
ATOM   6319 0C31 POPER 276     121.660 115.475  59.535  1.00  0.00           C
ATOM   6322 1C31 POPER 276     121.710 116.005  58.095  1.00  0.00           C
ATOM   6325 2C31 POPER 276     120.360 115.875  57.375  1.00  0.00           C
ATOM   6328 3C31 POPER 276     119.920 114.425  57.105  1.00  0.00           C
ATOM   6331 4C31 POPER 276     120.780 113.655  56.095  1.00  0.00           C
ATOM   6334 5C31 POPER 276     120.780 114.295  54.695  1.00  0.00           C
ATOM   6337 6C31 POPER 276     121.480 113.465  53.615  1.00  0.00           C
ATOM   6341  NH3 POPES 277      40.960  29.395  31.805  1.00  0.00           N
ATOM   6345  C12 POPES 277      40.150  30.205  30.825  1.00  0.00           C
ATOM   6348  C11 POPES 277      40.730  31.615  30.665  1.00  0.00           C
ATOM   6351  P   POPES 277      43.320  31.965  31.025  1.00  0.00           P
ATOM   6352  O13 POPES 277      44.540  31.385  30.435  1.00  0.00           O
ATOM   6353  O14 POPES 277      43.330  33.405  31.335  1.00  0.00           O
ATOM   6354  O11 POPES 277      42.990  31.155  32.335  1.00  0.00           O
ATOM   6355  O12 POPES 277      42.060  31.585  30.145  1.00  0.00           O
ATOM   6356  C1  POPES 277      44.000  30.265  32.865  1.00  0.00           C
ATOM   6359  C2  POPES 277      43.580  29.815  34.285  1.00  0.00           C
ATOM   6361  O21 POPES 277      42.360  29.075  34.145  1.00  0.00           O
ATOM   6362  C21 POPES 277      42.130  27.915  34.775  1.00  0.00           C
ATOM   6363  O22 POPES 277      41.210  27.165  34.445  1.00  0.00           O
ATOM   6364  C22 POPES 277      42.990  27.655  36.005  1.00  0.00           C
ATOM   6367  C3  POPES 277      43.480  31.115  35.165  1.00  0.00           C
ATOM   6370  O31 POPES 277      42.390  31.195  36.115  1.00  0.00           O
ATOM   6371  C31 POPES 277      41.270  31.675  35.585  1.00  0.00           C
ATOM   6372  O32 POPES 277      40.920  31.555  34.425  1.00  0.00           O
ATOM   6373  C32 POPES 277      40.500  32.505  36.605  1.00  0.00           C
ATOM   6376  C23 POPES 277      42.430  26.505  36.875  1.00  0.00           C
ATOM   6379  C24 POPES 277      43.160  26.345  38.215  1.00  0.00           C
ATOM   6382  C25 POPES 277      42.380  25.485  39.225  1.00  0.00           C
ATOM   6385  C26 POPES 277      42.660  25.835  40.695  1.00  0.00           C
ATOM   6388  C27 POPES 277      41.540  25.345  41.615  1.00  0.00           C
ATOM   6391  C28 POPES 277      41.600  25.935  43.035  1.00  0.00           C
ATOM   6394  C29 POPES 277      42.640  25.275  43.905  1.00  0.00           C
ATOM   6396 0C21 POPES 277      42.380  24.505  44.965  1.00  0.00           C
ATOM   6398 1C21 POPES 277      40.990  24.165  45.465  1.00  0.00           C
ATOM   6401 2C21 POPES 277      40.970  23.365  46.785  1.00  0.00           C
ATOM   6404 3C21 POPES 277      41.730  22.035  46.725  1.00  0.00           C
ATOM   6407 4C21 POPES 277      43.070  22.055  47.485  1.00  0.00           C
ATOM   6410 5C21 POPES 277      43.030  21.235  48.785  1.00  0.00           C
ATOM   6413 6C21 POPES 277      43.230  19.735  48.535  1.00  0.00           C
ATOM   6416 7C21 POPES 277      43.080  18.875  49.795  1.00  0.00           C
ATOM   6419 8C21 POPES 277      43.550  17.435  49.585  1.00  0.00           C
ATOM   6423  C33 POPES 277      39.300  31.755  37.225  1.00  0.00           C
ATOM   6426  C34 POPES 277      38.400  32.685  38.035  1.00  0.00           C
ATOM   6429  C35 POPES 277      37.830  32.035  39.295  1.00  0.00           C
ATOM   6432  C36 POPES 277      37.170  33.095  40.185  1.00  0.00           C
ATOM   6435  C37 POPES 277      36.940  32.645  41.635  1.00  0.00           C
ATOM   6438  C38 POPES 277      36.610  33.865  42.515  1.00  0.00           C
ATOM   6441  C39 POPES 277      36.590  33.595  44.015  1.00  0.00           C
ATOM   6444 0C31 POPES 277      36.500  34.925  44.795  1.00  0.00           C
ATOM   6447 1C31 POPES 277      35.920  34.785  46.205  1.00  0.00           C
ATOM   6450 2C31 POPES 277      35.560  36.135  46.835  1.00  0.00           C
ATOM   6453 3C31 POPES 277      34.350  36.045  47.765  1.00  0.00           C
ATOM   6456 4C31 POPES 277      34.020  37.365  48.475  1.00  0.00           C
ATOM   6459 5C31 POPES 277      32.750  37.245  49.335  1.00  0.00           C
ATOM   6462 6C31 POPES 277      32.460  38.495  50.165  1.00  0.00           C
ATOM   6466  NH3 POPET 278      88.020  67.575  76.945  1.00  0.00           N
ATOM   6470  C12 POPET 278      87.730  67.925  78.375  1.00  0.00           C
ATOM   6473  C11 POPET 278      88.150  66.765  79.285  1.00  0.00           C
ATOM   6476  P   POPET 278      90.230  67.835  80.435  1.00  0.00           P
ATOM   6477  O13 POPET 278      90.110  69.305  80.555  1.00  0.00           O
ATOM   6478  O14 POPET 278      91.010  67.115  81.465  1.00  0.00           O
ATOM   6479  O11 POPET 278      90.660  67.395  78.975  1.00  0.00           O
ATOM   6480  O12 POPET 278      88.760  67.245  80.485  1.00  0.00           O
ATOM   6481  C1  POPET 278      91.750  68.045  78.335  1.00  0.00           C
ATOM   6484  C2  POPET 278      91.980  67.485  76.905  1.00  0.00           C
ATOM   6486  O21 POPET 278      90.910  67.945  76.035  1.00  0.00           O
ATOM   6487  C21 POPET 278      91.360  68.415  74.865  1.00  0.00           C
ATOM   6488  O22 POPET 278      92.510  68.645  74.585  1.00  0.00           O
ATOM   6489  C22 POPET 278      90.170  68.495  73.895  1.00  0.00           C
ATOM   6492  C3  POPET 278      92.100  65.935  76.945  1.00  0.00           C
ATOM   6495  O31 POPET 278      92.890  65.415  75.845  1.00  0.00           O
ATOM   6496  C31 POPET 278      92.210  65.305  74.715  1.00  0.00           C
ATOM   6497  O32 POPET 278      90.990  65.385  74.615  1.00  0.00           O
ATOM   6498  C32 POPET 278      93.160  65.195  73.525  1.00  0.00           C
ATOM   6501  C23 POPET 278      90.430  69.295  72.585  1.00  0.00           C
ATOM   6504  C24 POPET 278      89.680  68.705  71.385  1.00  0.00           C
ATOM   6507  C25 POPET 278      89.440  69.665  70.215  1.00  0.00           C
ATOM   6510  C26 POPET 278      90.680  70.105  69.415  1.00  0.00           C
ATOM   6513  C27 POPET 278      90.280  70.545  67.995  1.00  0.00           C
ATOM   6516  C28 POPET 278      91.360  71.315  67.195  1.00  0.00           C
ATOM   6519  C29 POPET 278      91.160  71.105  65.715  1.00  0.00           C
ATOM   6521 0C21 POPET 278      91.400  71.945  64.685  1.00  0.00           C
ATOM   6523 1C21 POPET 278      91.970  73.335  64.735  1.00  0.00           C
ATOM   6526 2C21 POPET 278      93.290  73.425  63.935  1.00  0.00           C
ATOM   6529 3C21 POPET 278      93.680  74.875  63.585  1.00  0.00           C
ATOM   6532 4C21 POPET 278      95.150  75.065  63.175  1.00  0.00           C
ATOM   6535 5C21 POPET 278      95.630  74.255  61.965  1.00  0.00           C
ATOM   6538 6C21 POPET 278      96.310  72.925  62.335  1.00  0.00           C
ATOM   6541 7C21 POPET 278      97.030  72.265  61.145  1.00  0.00           C
ATOM   6544 8C21 POPET 278      97.850  71.035  61.545  1.00  0.00           C
ATOM   6548  C33 POPET 278      92.640  66.035  72.325  1.00  0.00           C
ATOM   6551  C34 POPET 278      93.550  66.015  71.085  1.00  0.00           C
ATOM   6554  C35 POPET 278      93.350  64.785  70.185  1.00  0.00           C
ATOM   6557  C36 POPET 278      92.010  64.775  69.425  1.00  0.00           C
ATOM   6560  C37 POPET 278      91.900  63.535  68.525  1.00  0.00           C
ATOM   6563  C38 POPET 278      90.530  63.365  67.855  1.00  0.00           C
ATOM   6566  C39 POPET 278      90.420  62.005  67.135  1.00  0.00           C
ATOM   6569 0C31 POPET 278      89.090  61.295  67.405  1.00  0.00           C
ATOM   6572 1C31 POPET 278      89.010  59.885  66.805  1.00  0.00           C
ATOM   6575 2C31 POPET 278      87.740  59.145  67.235  1.00  0.00           C
ATOM   6578 3C31 POPET 278      87.450  57.875  66.435  1.00  0.00           C
ATOM   6581 4C31 POPET 278      86.740  58.185  65.115  1.00  0.00           C
ATOM   6584 5C31 POPET 278      86.440  56.925  64.285  1.00  0.00           C
ATOM   6587 6C31 POPET 278      85.520  57.215  63.095  1.00  0.00           C
ATOM   6591  NH3 POPEU 279      79.640  50.595  34.445  1.00  0.00           N
ATOM   6595  C12 POPEU 279      79.840  51.805  33.575  1.00  0.00           C
ATOM   6598  C11 POPEU 279      79.290  53.125  34.135  1.00  0.00           C
ATOM   6601  P   POPEU 279      79.210  55.575  33.215  1.00  0.00           P
ATOM   6602  O13 POPEU 279      80.140  56.485  32.505  1.00  0.00           O
ATOM   6603  O14 POPEU 279      77.830  55.535  32.705  1.00  0.00           O
ATOM   6604  O11 POPEU 279      79.260  56.075  34.715  1.00  0.00           O
ATOM   6605  O12 POPEU 279      79.790  54.115  33.255  1.00  0.00           O
ATOM   6606  C1  POPEU 279      78.140  56.025  35.595  1.00  0.00           C
ATOM   6609  C2  POPEU 279      78.300  57.105  36.685  1.00  0.00           C
ATOM   6611  O21 POPEU 279      77.840  58.365  36.145  1.00  0.00           O
ATOM   6612  C21 POPEU 279      78.180  59.465  36.815  1.00  0.00           C
ATOM   6613  O22 POPEU 279      79.250  60.035  36.695  1.00  0.00           O
ATOM   6614  C22 POPEU 279      77.020  59.905  37.715  1.00  0.00           C
ATOM   6617  C3  POPEU 279      79.760  57.125  37.245  1.00  0.00           C
ATOM   6620  O31 POPEU 279      79.860  57.925  38.445  1.00  0.00           O
ATOM   6621  C31 POPEU 279      80.870  57.685  39.265  1.00  0.00           C
ATOM   6622  O32 POPEU 279      81.580  56.695  39.265  1.00  0.00           O
ATOM   6623  C32 POPEU 279      81.040  58.915  40.175  1.00  0.00           C
ATOM   6626  C23 POPEU 279      77.510  60.675  38.955  1.00  0.00           C
ATOM   6629  C24 POPEU 279      76.380  61.135  39.875  1.00  0.00           C
ATOM   6632  C25 POPEU 279      76.830  61.295  41.345  1.00  0.00           C
ATOM   6635  C26 POPEU 279      75.730  61.725  42.335  1.00  0.00           C
ATOM   6638  C27 POPEU 279      76.150  61.395  43.785  1.00  0.00           C
ATOM   6641  C28 POPEU 279      75.190  61.945  44.855  1.00  0.00           C
ATOM   6644  C29 POPEU 279      75.750  61.645  46.225  1.00  0.00           C
ATOM   6646 0C21 POPEU 279      75.090  61.395  47.365  1.00  0.00           C
ATOM   6648 1C21 POPEU 279      73.610  61.355  47.625  1.00  0.00           C
ATOM   6651 2C21 POPEU 279      73.180  60.125  48.465  1.00  0.00           C
ATOM   6654 3C21 POPEU 279      73.750  60.085  49.895  1.00  0.00           C
ATOM   6657 4C21 POPEU 279      73.640  58.695  50.535  1.00  0.00           C
ATOM   6660 5C21 POPEU 279      74.300  58.635  51.915  1.00  0.00           C
ATOM   6663 6C21 POPEU 279      74.790  57.235  52.305  1.00  0.00           C
ATOM   6666 7C21 POPEU 279      75.480  57.215  53.675  1.00  0.00           C
ATOM   6669 8C21 POPEU 279      76.190  55.895  53.965  1.00  0.00           C
ATOM   6673  C33 POPEU 279      81.520  58.535  41.585  1.00  0.00           C
ATOM   6676  C34 POPEU 279      81.650  59.735  42.545  1.00  0.00           C
ATOM   6679  C35 POPEU 279      80.340  60.195  43.195  1.00  0.00           C
ATOM   6682  C36 POPEU 279      80.020  59.525  44.545  1.00  0.00           C
ATOM   6685  C37 POPEU 279      80.990  59.865  45.685  1.00  0.00           C
ATOM   6688  C38 POPEU 279      80.560  59.295  47.045  1.00  0.00           C
ATOM   6691  C39 POPEU 279      81.350  59.905  48.205  1.00  0.00           C
ATOM   6694 0C31 POPEU 279      80.860  59.375  49.545  1.00  0.00           C
ATOM   6697 1C31 POPEU 279      81.010  60.305  50.755  1.00  0.00           C
ATOM   6700 2C31 POPEU 279      80.370  59.625  51.965  1.00  0.00           C
ATOM   6703 3C31 POPEU 279      80.430  60.405  53.275  1.00  0.00           C
ATOM   6706 4C31 POPEU 279      79.570  59.705  54.325  1.00  0.00           C
ATOM   6709 5C31 POPEU 279      79.670  60.335  55.715  1.00  0.00           C
ATOM   6712 6C31 POPEU 279      78.820  59.595  56.745  1.00  0.00           C
ATOM   6716  NH3 POPEV 280      79.390 108.095  73.175  1.00  0.00           N
ATOM   6720  C12 POPEV 280      79.400 106.665  72.735  1.00  0.00           C
ATOM   6723  C11 POPEV 280      77.970 106.145  72.515  1.00  0.00           C
ATOM   6726  P   POPEV 280      75.830 105.485  73.915  1.00  0.00           P
ATOM   6727  O13 POPEV 280      74.630 106.355  74.005  1.00  0.00           O
ATOM   6728  O14 POPEV 280      76.070 104.545  75.025  1.00  0.00           O
ATOM   6729  O11 POPEV 280      75.670 104.605  72.595  1.00  0.00           O
ATOM   6730  O12 POPEV 280      77.140 106.365  73.675  1.00  0.00           O
ATOM   6731  C1  POPEV 280      74.990 105.215  71.475  1.00  0.00           C
ATOM   6734  C2  POPEV 280      75.110 104.345  70.195  1.00  0.00           C
ATOM   6736  O21 POPEV 280      74.440 105.025  69.145  1.00  0.00           O
ATOM   6737  C21 POPEV 280      75.180 105.605  68.235  1.00  0.00           C
ATOM   6738  O22 POPEV 280      76.390 105.665  68.205  1.00  0.00           O
ATOM   6739  C22 POPEV 280      74.210 106.035  67.125  1.00  0.00           C
ATOM   6742  C3  POPEV 280      74.410 102.975  70.335  1.00  0.00           C
ATOM   6745  O31 POPEV 280      74.600 102.155  69.155  1.00  0.00           O
ATOM   6746  C31 POPEV 280      73.550 101.975  68.375  1.00  0.00           C
ATOM   6747  O32 POPEV 280      72.490 102.575  68.455  1.00  0.00           O
ATOM   6748  C32 POPEV 280      73.880 100.875  67.365  1.00  0.00           C
ATOM   6751  C23 POPEV 280      74.800 107.115  66.205  1.00  0.00           C
ATOM   6754  C24 POPEV 280      75.640 106.575  65.045  1.00  0.00           C
ATOM   6757  C25 POPEV 280      75.890 107.715  64.065  1.00  0.00           C
ATOM   6760  C26 POPEV 280      76.600 107.325  62.775  1.00  0.00           C
ATOM   6763  C27 POPEV 280      76.560 108.515  61.805  1.00  0.00           C
ATOM   6766  C28 POPEV 280      77.520 108.365  60.615  1.00  0.00           C
ATOM   6769  C29 POPEV 280      77.240 109.505  59.665  1.00  0.00           C
ATOM   6771 0C21 POPEV 280      77.150 109.435  58.335  1.00  0.00           C
ATOM   6773 1C21 POPEV 280      77.430 108.235  57.465  1.00  0.00           C
ATOM   6776 2C21 POPEV 280      76.360 107.145  57.465  1.00  0.00           C
ATOM   6779 3C21 POPEV 280      74.970 107.615  57.005  1.00  0.00           C
ATOM   6782 4C21 POPEV 280      73.980 106.455  56.945  1.00  0.00           C
ATOM   6785 5C21 POPEV 280      72.570 106.895  56.555  1.00  0.00           C
ATOM   6788 6C21 POPEV 280      71.630 105.695  56.375  1.00  0.00           C
ATOM   6791 7C21 POPEV 280      70.210 106.135  55.995  1.00  0.00           C
ATOM   6794 8C21 POPEV 280      69.240 104.965  55.815  1.00  0.00           C
ATOM   6798  C33 POPEV 280      72.990 100.815  66.105  1.00  0.00           C
ATOM   6801  C34 POPEV 280      73.510  99.845  65.025  1.00  0.00           C
ATOM   6804  C35 POPEV 280      74.840 100.295  64.395  1.00  0.00           C
ATOM   6807  C36 POPEV 280      75.270  99.505  63.155  1.00  0.00           C
ATOM   6810  C37 POPEV 280      76.340 100.255  62.345  1.00  0.00           C
ATOM   6813  C38 POPEV 280      77.410  99.345  61.735  1.00  0.00           C
ATOM   6816  C39 POPEV 280      78.730  99.375  62.515  1.00  0.00           C
ATOM   6819 0C31 POPEV 280      79.670 100.525  62.115  1.00  0.00           C
ATOM   6822 1C31 POPEV 280      80.970 100.495  62.925  1.00  0.00           C
ATOM   6825 2C31 POPEV 280      82.130 101.325  62.355  1.00  0.00           C
ATOM   6828 3C31 POPEV 280      83.350 101.375  63.295  1.00  0.00           C
ATOM   6831 4C31 POPEV 280      83.680 100.025  63.965  1.00  0.00           C
ATOM   6834 5C31 POPEV 280      84.870 100.045  64.935  1.00  0.00           C
ATOM   6837 6C31 POPEV 280      84.950  98.775  65.775  1.00  0.00           C
ATOM   6841  NH3 POPEW 281       7.160   2.755  70.105  1.00  0.00           N
ATOM   6845  C12 POPEW 281       7.610   2.755  68.665  1.00  0.00           C
ATOM   6848  C11 POPEW 281       6.470   3.175  67.715  1.00  0.00           C
ATOM   6851  P   POPEW 281       4.000   2.255  68.125  1.00  0.00           P
ATOM   6852  O13 POPEW 281       3.730   1.165  69.085  1.00  0.00           O
ATOM   6853  O14 POPEW 281       3.730   3.625  68.585  1.00  0.00           O
ATOM   6854  O11 POPEW 281       3.200   1.955  66.795  1.00  0.00           O
ATOM   6855  O12 POPEW 281       5.500   2.135  67.645  1.00  0.00           O
ATOM   6856  C1  POPEW 281       3.250   0.665  66.175  1.00  0.00           C
ATOM   6859  C2  POPEW 281       3.780   0.775  64.725  1.00  0.00           C
ATOM   6861  O21 POPEW 281       3.700  -0.485  64.015  1.00  0.00           O
ATOM   6862  C21 POPEW 281       4.580  -1.415  64.385  1.00  0.00           C
ATOM   6863  O22 POPEW 281       5.200  -1.415  65.425  1.00  0.00           O
ATOM   6864  C22 POPEW 281       4.740  -2.495  63.275  1.00  0.00           C
ATOM   6867  C3  POPEW 281       5.190   1.455  64.615  1.00  0.00           C
ATOM   6870  O31 POPEW 281       5.740   1.315  63.295  1.00  0.00           O
ATOM   6871  C31 POPEW 281       6.380   2.365  62.775  1.00  0.00           C
ATOM   6872  O32 POPEW 281       6.320   3.505  63.185  1.00  0.00           O
ATOM   6873  C32 POPEW 281       7.240   1.825  61.625  1.00  0.00           C
ATOM   6876  C23 POPEW 281       6.160  -2.515  62.635  1.00  0.00           C
ATOM   6879  C24 POPEW 281       6.710  -3.915  62.265  1.00  0.00           C
ATOM   6882  C25 POPEW 281       6.400  -4.455  60.855  1.00  0.00           C
ATOM   6885  C26 POPEW 281       7.100  -3.705  59.705  1.00  0.00           C
ATOM   6888  C27 POPEW 281       6.920  -4.385  58.335  1.00  0.00           C
ATOM   6891  C28 POPEW 281       7.070  -3.415  57.135  1.00  0.00           C
ATOM   6894  C29 POPEW 281       8.460  -2.855  56.955  1.00  0.00           C
ATOM   6896 0C21 POPEW 281       8.810  -1.905  56.065  1.00  0.00           C
ATOM   6898 1C21 POPEW 281       7.900  -1.225  55.065  1.00  0.00           C
ATOM   6901 2C21 POPEW 281       7.710   0.285  55.355  1.00  0.00           C
ATOM   6904 3C21 POPEW 281       9.010   1.105  55.345  1.00  0.00           C
ATOM   6907 4C21 POPEW 281       8.780   2.585  55.705  1.00  0.00           C
ATOM   6910 5C21 POPEW 281      10.090   3.345  55.945  1.00  0.00           C
ATOM   6913 6C21 POPEW 281       9.840   4.825  56.295  1.00  0.00           C
ATOM   6916 7C21 POPEW 281      11.100   5.705  56.285  1.00  0.00           C
ATOM   6919 8C21 POPEW 281      10.820   7.105  56.845  1.00  0.00           C
ATOM   6923  C33 POPEW 281       8.430   2.745  61.275  1.00  0.00           C
ATOM   6926  C34 POPEW 281       9.410   2.095  60.285  1.00  0.00           C
ATOM   6929  C35 POPEW 281      10.710   2.905  60.135  1.00  0.00           C
ATOM   6932  C36 POPEW 281      11.770   2.165  59.305  1.00  0.00           C
ATOM   6935  C37 POPEW 281      13.010   3.015  59.025  1.00  0.00           C
ATOM   6938  C38 POPEW 281      13.990   2.345  58.045  1.00  0.00           C
ATOM   6941  C39 POPEW 281      14.090   3.035  56.675  1.00  0.00           C
ATOM   6944 0C31 POPEW 281      14.810   4.395  56.755  1.00  0.00           C
ATOM   6947 1C31 POPEW 281      15.070   5.065  55.405  1.00  0.00           C
ATOM   6950 2C31 POPEW 281      15.630   6.485  55.575  1.00  0.00           C
ATOM   6953 3C31 POPEW 281      14.570   7.575  55.415  1.00  0.00           C
ATOM   6956 4C31 POPEW 281      14.160   7.735  53.945  1.00  0.00           C
ATOM   6959 5C31 POPEW 281      13.190   8.885  53.705  1.00  0.00           C
ATOM   6962 6C31 POPEW 281      13.220   9.315  52.235  1.00  0.00           C
ATOM   6966  NH3 POPEX 282     118.240 121.485  68.565  1.00  0.00           N
ATOM   6970  C12 POPEX 282     118.070 122.715  67.705  1.00  0.00           C
ATOM   6973  C11 POPEX 282     117.400 123.845  68.515  1.00  0.00           C
ATOM   6976  P   POPEX 282     117.670 126.435  68.905  1.00  0.00           P
ATOM   6977  O13 POPEX 282     117.070 126.165  70.235  1.00  0.00           O
ATOM   6978  O14 POPEX 282     118.870 127.295  68.895  1.00  0.00           O
ATOM   6979  O11 POPEX 282     116.610 127.075  67.925  1.00  0.00           O
ATOM   6980  O12 POPEX 282     118.040 125.075  68.205  1.00  0.00           O
ATOM   6981  C1  POPEX 282     116.540 126.765  66.535  1.00  0.00           C
ATOM   6984  C2  POPEX 282     117.170 127.865  65.625  1.00  0.00           C
ATOM   6986  O21 POPEX 282     117.920 127.175  64.605  1.00  0.00           O
ATOM   6987  C21 POPEX 282     117.460 127.385  63.395  1.00  0.00           C
ATOM   6988  O22 POPEX 282     117.970 128.115  62.565  1.00  0.00           O
ATOM   6989  C22 POPEX 282     116.230 126.535  63.125  1.00  0.00           C
ATOM   6992  C3  POPEX 282     118.130 128.855  66.345  1.00  0.00           C
ATOM   6995  O31 POPEX 282     118.650 129.825  65.415  1.00  0.00           O
ATOM   6996  C31 POPEX 282     119.870 130.265  65.635  1.00  0.00           C
ATOM   6997  O32 POPEX 282     120.580 129.975  66.585  1.00  0.00           O
ATOM   6998  C32 POPEX 282     120.260 131.235  64.515  1.00  0.00           C
ATOM   7001  C23 POPEX 282     116.470 125.605  61.925  1.00  0.00           C
ATOM   7004  C24 POPEX 282     115.210 124.825  61.505  1.00  0.00           C
ATOM   7007  C25 POPEX 282     115.560 123.805  60.425  1.00  0.00           C
ATOM   7010  C26 POPEX 282     114.360 123.335  59.585  1.00  0.00           C
ATOM   7013  C27 POPEX 282     114.850 122.475  58.405  1.00  0.00           C
ATOM   7016  C28 POPEX 282     113.750 122.165  57.375  1.00  0.00           C
ATOM   7019  C29 POPEX 282     114.380 121.505  56.175  1.00  0.00           C
ATOM   7021 0C21 POPEX 282     114.090 120.295  55.665  1.00  0.00           C
ATOM   7023 1C21 POPEX 282     113.040 119.325  56.145  1.00  0.00           C
ATOM   7026 2C21 POPEX 282     111.720 119.525  55.375  1.00  0.00           C
ATOM   7029 3C21 POPEX 282     111.860 119.365  53.845  1.00  0.00           C
ATOM   7032 4C21 POPEX 282     110.690 119.955  53.055  1.00  0.00           C
ATOM   7035 5C21 POPEX 282     110.990 119.965  51.545  1.00  0.00           C
ATOM   7038 6C21 POPEX 282     109.920 120.675  50.715  1.00  0.00           C
ATOM   7041 7C21 POPEX 282     110.340 120.795  49.245  1.00  0.00           C
ATOM   7044 8C21 POPEX 282     109.290 121.435  48.335  1.00  0.00           C
ATOM   7048  C33 POPEX 282     119.900 130.695  63.105  1.00  0.00           C
ATOM   7051  C34 POPEX 282     120.330 131.615  61.955  1.00  0.00           C
ATOM   7054  C35 POPEX 282     119.450 132.865  61.845  1.00  0.00           C
ATOM   7057  C36 POPEX 282     119.850 133.735  60.645  1.00  0.00           C
ATOM   7060  C37 POPEX 282     119.220 135.135  60.705  1.00  0.00           C
ATOM   7063  C38 POPEX 282     120.160 136.225  60.165  1.00  0.00           C
ATOM   7066  C39 POPEX 282     119.840 137.635  60.665  1.00  0.00           C
ATOM   7069 0C31 POPEX 282     118.490 138.175  60.185  1.00  0.00           C
ATOM   7072 1C31 POPEX 282     118.520 138.635  58.715  1.00  0.00           C
ATOM   7075 2C31 POPEX 282     117.120 139.015  58.215  1.00  0.00           C
ATOM   7078 3C31 POPEX 282     117.130 139.855  56.935  1.00  0.00           C
ATOM   7081 4C31 POPEX 282     117.480 141.315  57.225  1.00  0.00           C
ATOM   7084 5C31 POPEX 282     117.450 142.195  55.965  1.00  0.00           C
ATOM   7087 6C31 POPEX 282     117.670 143.675  56.285  1.00  0.00           C
ATOM   7091  NH3 POPEY 283     105.860  30.605  33.605  1.00  0.00           N
ATOM   7095  C12 POPEY 283     104.850  31.715  33.395  1.00  0.00           C
ATOM   7098  C11 POPEY 283     105.340  33.105  33.875  1.00  0.00           C
ATOM   7101  P   POPEY 283     107.780  33.085  32.865  1.00  0.00           P
ATOM   7102  O13 POPEY 283     108.810  34.125  32.665  1.00  0.00           O
ATOM   7103  O14 POPEY 283     107.670  31.995  31.865  1.00  0.00           O
ATOM   7104  O11 POPEY 283     107.990  32.345  34.235  1.00  0.00           O
ATOM   7105  O12 POPEY 283     106.330  33.705  33.035  1.00  0.00           O
ATOM   7106  C1  POPEY 283     109.170  32.445  35.015  1.00  0.00           C
ATOM   7109  C2  POPEY 283     108.880  33.205  36.325  1.00  0.00           C
ATOM   7111  O21 POPEY 283     110.070  33.175  37.145  1.00  0.00           O
ATOM   7112  C21 POPEY 283     110.120  34.115  38.065  1.00  0.00           C
ATOM   7113  O22 POPEY 283     109.360  35.065  38.135  1.00  0.00           O
ATOM   7114  C22 POPEY 283     111.210  33.815  39.085  1.00  0.00           C
ATOM   7117  C3  POPEY 283     107.700  32.575  37.125  1.00  0.00           C
ATOM   7120  O31 POPEY 283     108.080  31.305  37.705  1.00  0.00           O
ATOM   7121  C31 POPEY 283     107.840  30.205  37.005  1.00  0.00           C
ATOM   7122  O32 POPEY 283     107.020  30.105  36.095  1.00  0.00           O
ATOM   7123  C32 POPEY 283     108.660  29.055  37.615  1.00  0.00           C
ATOM   7126  C23 POPEY 283     110.660  34.055  40.515  1.00  0.00           C
ATOM   7129  C24 POPEY 283     111.620  33.605  41.625  1.00  0.00           C
ATOM   7132  C25 POPEY 283     112.490  34.735  42.225  1.00  0.00           C
ATOM   7135  C26 POPEY 283     111.950  35.275  43.555  1.00  0.00           C
ATOM   7138  C27 POPEY 283     112.880  36.285  44.245  1.00  0.00           C
ATOM   7141  C28 POPEY 283     112.540  36.505  45.745  1.00  0.00           C
ATOM   7144  C29 POPEY 283     111.210  37.195  45.905  1.00  0.00           C
ATOM   7146 0C21 POPEY 283     110.780  37.925  46.935  1.00  0.00           C
ATOM   7148 1C21 POPEY 283     111.470  38.145  48.255  1.00  0.00           C
ATOM   7151 2C21 POPEY 283     110.540  37.735  49.415  1.00  0.00           C
ATOM   7154 3C21 POPEY 283     110.010  36.295  49.275  1.00  0.00           C
ATOM   7157 4C21 POPEY 283     109.150  35.825  50.455  1.00  0.00           C
ATOM   7160 5C21 POPEY 283     108.590  34.425  50.175  1.00  0.00           C
ATOM   7163 6C21 POPEY 283     107.860  33.795  51.365  1.00  0.00           C
ATOM   7166 7C21 POPEY 283     107.420  32.345  51.095  1.00  0.00           C
ATOM   7169 8C21 POPEY 283     106.660  31.735  52.275  1.00  0.00           C
ATOM   7173  C33 POPEY 283     109.920  29.545  38.405  1.00  0.00           C
ATOM   7176  C34 POPEY 283     110.920  28.435  38.745  1.00  0.00           C
ATOM   7179  C35 POPEY 283     112.050  28.895  39.695  1.00  0.00           C
ATOM   7182  C36 POPEY 283     113.140  29.795  39.095  1.00  0.00           C
ATOM   7185  C37 POPEY 283     114.190  30.185  40.155  1.00  0.00           C
ATOM   7188  C38 POPEY 283     115.590  30.515  39.625  1.00  0.00           C
ATOM   7191  C39 POPEY 283     116.710  30.085  40.585  1.00  0.00           C
ATOM   7194 0C31 POPEY 283     118.080  29.955  39.915  1.00  0.00           C
ATOM   7197 1C31 POPEY 283     119.000  29.055  40.745  1.00  0.00           C
ATOM   7200 2C31 POPEY 283     120.400  28.855  40.165  1.00  0.00           C
ATOM   7203 3C31 POPEY 283     121.120  27.695  40.865  1.00  0.00           C
ATOM   7206 4C31 POPEY 283     122.590  27.555  40.465  1.00  0.00           C
ATOM   7209 5C31 POPEY 283     123.180  26.185  40.835  1.00  0.00           C
ATOM   7212 6C31 POPEY 283     124.680  26.105  40.575  1.00  0.00           C
ATOM   7216  NH3 POPEZ 284      28.770  42.175  31.795  1.00  0.00           N
ATOM   7220  C12 POPEZ 284      29.640  43.335  32.175  1.00  0.00           C
ATOM   7223  C11 POPEZ 284      31.130  42.995  32.005  1.00  0.00           C
ATOM   7226  P   POPEZ 284      33.340  44.225  32.605  1.00  0.00           P
ATOM   7227  O13 POPEZ 284      33.920  42.865  32.645  1.00  0.00           O
ATOM   7228  O14 POPEZ 284      34.150  45.255  31.955  1.00  0.00           O
ATOM   7229  O11 POPEZ 284      33.130  44.685  34.085  1.00  0.00           O
ATOM   7230  O12 POPEZ 284      31.880  44.205  32.045  1.00  0.00           O
ATOM   7231  C1  POPEZ 284      31.960  44.315  34.825  1.00  0.00           C
ATOM   7234  C2  POPEZ 284      32.120  44.825  36.265  1.00  0.00           C
ATOM   7236  O21 POPEZ 284      31.020  44.355  37.065  1.00  0.00           O
ATOM   7237  C21 POPEZ 284      31.400  43.945  38.265  1.00  0.00           C
ATOM   7238  O22 POPEZ 284      32.530  44.025  38.705  1.00  0.00           O
ATOM   7239  C22 POPEZ 284      30.220  43.285  38.985  1.00  0.00           C
ATOM   7242  C3  POPEZ 284      32.230  46.365  36.265  1.00  0.00           C
ATOM   7245  O31 POPEZ 284      32.780  46.895  37.495  1.00  0.00           O
ATOM   7246  C31 POPEZ 284      31.950  47.605  38.225  1.00  0.00           C
ATOM   7247  O32 POPEZ 284      30.760  47.765  38.035  1.00  0.00           O
ATOM   7248  C32 POPEZ 284      32.740  48.265  39.365  1.00  0.00           C
ATOM   7251  C23 POPEZ 284      30.590  42.885  40.435  1.00  0.00           C
ATOM   7254  C24 POPEZ 284      29.440  42.195  41.185  1.00  0.00           C
ATOM   7257  C25 POPEZ 284      29.880  41.755  42.595  1.00  0.00           C
ATOM   7260  C26 POPEZ 284      28.740  41.235  43.485  1.00  0.00           C
ATOM   7263  C27 POPEZ 284      29.140  41.235  44.975  1.00  0.00           C
ATOM   7266  C28 POPEZ 284      27.970  40.965  45.945  1.00  0.00           C
ATOM   7269  C29 POPEZ 284      27.570  39.505  46.045  1.00  0.00           C
ATOM   7271 0C21 POPEZ 284      27.410  38.775  47.175  1.00  0.00           C
ATOM   7273 1C21 POPEZ 284      27.560  39.245  48.605  1.00  0.00           C
ATOM   7276 2C21 POPEZ 284      26.240  39.195  49.405  1.00  0.00           C
ATOM   7279 3C21 POPEZ 284      25.900  37.805  49.975  1.00  0.00           C
ATOM   7282 4C21 POPEZ 284      24.540  37.805  50.705  1.00  0.00           C
ATOM   7285 5C21 POPEZ 284      24.300  36.585  51.605  1.00  0.00           C
ATOM   7288 6C21 POPEZ 284      24.290  35.235  50.875  1.00  0.00           C
ATOM   7291 7C21 POPEZ 284      23.730  34.105  51.745  1.00  0.00           C
ATOM   7294 8C21 POPEZ 284      23.760  32.725  51.065  1.00  0.00           C
ATOM   7298  C33 POPEZ 284      31.840  49.255  40.135  1.00  0.00           C
ATOM   7301  C34 POPEZ 284      32.460  49.875  41.385  1.00  0.00           C
ATOM   7304  C35 POPEZ 284      32.570  48.925  42.585  1.00  0.00           C
ATOM   7307  C36 POPEZ 284      31.220  48.515  43.195  1.00  0.00           C
ATOM   7310  C37 POPEZ 284      31.420  47.525  44.355  1.00  0.00           C
ATOM   7313  C38 POPEZ 284      30.160  47.225  45.175  1.00  0.00           C
ATOM   7316  C39 POPEZ 284      29.760  48.405  46.075  1.00  0.00           C
ATOM   7319 0C31 POPEZ 284      28.790  47.985  47.185  1.00  0.00           C
ATOM   7322 1C31 POPEZ 284      28.380  49.165  48.075  1.00  0.00           C
ATOM   7325 2C31 POPEZ 284      27.530  48.745  49.285  1.00  0.00           C
ATOM   7328 3C31 POPEZ 284      28.270  47.875  50.315  1.00  0.00           C
ATOM   7331 4C31 POPEZ 284      29.480  48.575  50.945  1.00  0.00           C
ATOM   7334 5C31 POPEZ 284      30.150  47.775  52.055  1.00  0.00           C
ATOM   7337 6C31 POPEZ 284      31.310  48.555  52.685  1.00  0.00           C
ATOM   7341  NH3 POPEa 285      74.810  74.245  78.025  1.00  0.00           N
ATOM   7345  C12 POPEa 285      74.070  74.105  79.345  1.00  0.00           C
ATOM   7348  C11 POPEa 285      72.560  74.415  79.275  1.00  0.00           C
ATOM   7351  P   POPEa 285      70.390  73.205  78.345  1.00  0.00           P
ATOM   7352  O13 POPEa 285      69.930  71.795  78.325  1.00  0.00           O
ATOM   7353  O14 POPEa 285      69.530  74.195  79.015  1.00  0.00           O
ATOM   7354  O11 POPEa 285      70.700  73.645  76.855  1.00  0.00           O
ATOM   7355  O12 POPEa 285      71.820  73.225  79.005  1.00  0.00           O
ATOM   7356  C1  POPEa 285      71.990  73.515  76.255  1.00  0.00           C
ATOM   7359  C2  POPEa 285      71.930  72.815  74.875  1.00  0.00           C
ATOM   7361  O21 POPEa 285      73.150  72.135  74.525  1.00  0.00           O
ATOM   7362  C21 POPEa 285      74.300  72.785  74.665  1.00  0.00           C
ATOM   7363  O22 POPEa 285      74.450  73.955  74.975  1.00  0.00           O
ATOM   7364  C22 POPEa 285      75.440  71.775  74.625  1.00  0.00           C
ATOM   7367  C3  POPEa 285      71.440  73.755  73.735  1.00  0.00           C
ATOM   7370  O31 POPEa 285      71.400  73.135  72.425  1.00  0.00           O
ATOM   7371  C31 POPEa 285      70.390  72.275  72.285  1.00  0.00           C
ATOM   7372  O32 POPEa 285      69.640  71.945  73.185  1.00  0.00           O
ATOM   7373  C32 POPEa 285      70.330  71.635  70.905  1.00  0.00           C
ATOM   7376  C23 POPEa 285      76.210  71.805  73.285  1.00  0.00           C
ATOM   7379  C24 POPEa 285      75.390  71.295  72.105  1.00  0.00           C
ATOM   7382  C25 POPEa 285      76.260  70.935  70.885  1.00  0.00           C
ATOM   7385  C26 POPEa 285      77.040  72.115  70.295  1.00  0.00           C
ATOM   7388  C27 POPEa 285      78.400  71.695  69.725  1.00  0.00           C
ATOM   7391  C28 POPEa 285      79.200  72.875  69.145  1.00  0.00           C
ATOM   7394  C29 POPEa 285      78.950  73.095  67.665  1.00  0.00           C
ATOM   7396 0C21 POPEa 285      79.660  72.525  66.675  1.00  0.00           C
ATOM   7398 1C21 POPEa 285      80.780  71.525  66.845  1.00  0.00           C
ATOM   7401 2C21 POPEa 285      80.630  70.295  65.935  1.00  0.00           C
ATOM   7404 3C21 POPEa 285      81.120  70.525  64.505  1.00  0.00           C
ATOM   7407 4C21 POPEa 285      80.220  69.845  63.465  1.00  0.00           C
ATOM   7410 5C21 POPEa 285      80.910  69.615  62.105  1.00  0.00           C
ATOM   7413 6C21 POPEa 285      81.820  68.375  62.115  1.00  0.00           C
ATOM   7416 7C21 POPEa 285      82.480  68.105  60.755  1.00  0.00           C
ATOM   7419 8C21 POPEa 285      83.120  66.715  60.665  1.00  0.00           C
ATOM   7423  C33 POPEa 285      71.310  72.135  69.835  1.00  0.00           C
ATOM   7426  C34 POPEa 285      71.230  71.215  68.605  1.00  0.00           C
ATOM   7429  C35 POPEa 285      72.050  71.695  67.405  1.00  0.00           C
ATOM   7432  C36 POPEa 285      73.560  71.555  67.595  1.00  0.00           C
ATOM   7435  C37 POPEa 285      74.330  71.995  66.335  1.00  0.00           C
ATOM   7438  C38 POPEa 285      75.840  71.745  66.435  1.00  0.00           C
ATOM   7441  C39 POPEa 285      76.270  70.315  66.065  1.00  0.00           C
ATOM   7444 0C31 POPEa 285      76.160  70.035  64.555  1.00  0.00           C
ATOM   7447 1C31 POPEa 285      76.790  68.695  64.125  1.00  0.00           C
ATOM   7450 2C31 POPEa 285      76.950  68.615  62.605  1.00  0.00           C
ATOM   7453 3C31 POPEa 285      77.730  67.385  62.115  1.00  0.00           C
ATOM   7456 4C31 POPEa 285      76.970  66.065  62.305  1.00  0.00           C
ATOM   7459 5C31 POPEa 285      77.710  64.875  61.695  1.00  0.00           C
ATOM   7462 6C31 POPEa 285      76.900  63.575  61.705  1.00  0.00           C
ATOM   7466  NH3 POPEb 286      78.850  30.435  77.395  1.00  0.00           N
ATOM   7470  C12 POPEb 286      79.800  29.585  78.205  1.00  0.00           C
ATOM   7473  C11 POPEb 286      79.870  28.165  77.625  1.00  0.00           C
ATOM   7476  P   POPEb 286      79.220  27.795  75.085  1.00  0.00           P
ATOM   7477  O13 POPEb 286      78.040  27.105  75.625  1.00  0.00           O
ATOM   7478  O14 POPEb 286      78.970  29.095  74.395  1.00  0.00           O
ATOM   7479  O11 POPEb 286      80.150  26.855  74.225  1.00  0.00           O
ATOM   7480  O12 POPEb 286      80.220  28.215  76.235  1.00  0.00           O
ATOM   7481  C1  POPEb 286      79.760  26.305  72.975  1.00  0.00           C
ATOM   7484  C2  POPEb 286      80.810  26.665  71.895  1.00  0.00           C
ATOM   7486  O21 POPEb 286      80.210  26.445  70.605  1.00  0.00           O
ATOM   7487  C21 POPEb 286      80.620  27.245  69.645  1.00  0.00           C
ATOM   7488  O22 POPEb 286      81.320  28.235  69.785  1.00  0.00           O
ATOM   7489  C22 POPEb 286      80.040  26.735  68.335  1.00  0.00           C
ATOM   7492  C3  POPEb 286      82.100  25.805  72.055  1.00  0.00           C
ATOM   7495  O31 POPEb 286      83.160  26.195  71.145  1.00  0.00           O
ATOM   7496  C31 POPEb 286      83.920  27.205  71.535  1.00  0.00           C
ATOM   7497  O32 POPEb 286      83.780  27.865  72.565  1.00  0.00           O
ATOM   7498  C32 POPEb 286      85.040  27.435  70.535  1.00  0.00           C
ATOM   7501  C23 POPEb 286      80.560  27.495  67.095  1.00  0.00           C
ATOM   7504  C24 POPEb 286      81.420  26.635  66.175  1.00  0.00           C
ATOM   7507  C25 POPEb 286      81.870  27.425  64.935  1.00  0.00           C
ATOM   7510  C26 POPEb 286      82.980  26.725  64.155  1.00  0.00           C
ATOM   7513  C27 POPEb 286      83.330  27.455  62.855  1.00  0.00           C
ATOM   7516  C28 POPEb 286      84.160  26.595  61.875  1.00  0.00           C
ATOM   7519  C29 POPEb 286      85.610  26.415  62.285  1.00  0.00           C
ATOM   7521 0C21 POPEb 286      86.680  26.855  61.595  1.00  0.00           C
ATOM   7523 1C21 POPEb 286      86.640  27.605  60.285  1.00  0.00           C
ATOM   7526 2C21 POPEb 286      87.920  27.485  59.445  1.00  0.00           C
ATOM   7529 3C21 POPEb 286      89.140  28.225  60.035  1.00  0.00           C
ATOM   7532 4C21 POPEb 286      90.280  27.275  60.445  1.00  0.00           C
ATOM   7535 5C21 POPEb 286      91.570  28.005  60.855  1.00  0.00           C
ATOM   7538 6C21 POPEb 286      91.430  28.885  62.105  1.00  0.00           C
ATOM   7541 7C21 POPEb 286      92.760  29.505  62.555  1.00  0.00           C
ATOM   7544 8C21 POPEb 286      92.640  30.375  63.805  1.00  0.00           C
ATOM   7548  C33 POPEb 286      84.660  28.495  69.475  1.00  0.00           C
ATOM   7551  C34 POPEb 286      84.230  27.855  68.145  1.00  0.00           C
ATOM   7554  C35 POPEb 286      85.400  27.715  67.165  1.00  0.00           C
ATOM   7557  C36 POPEb 286      85.600  28.975  66.315  1.00  0.00           C
ATOM   7560  C37 POPEb 286      86.820  28.855  65.395  1.00  0.00           C
ATOM   7563  C38 POPEb 286      87.080  30.145  64.615  1.00  0.00           C
ATOM   7566  C39 POPEb 286      88.430  30.135  63.895  1.00  0.00           C
ATOM   7569 0C31 POPEb 286      88.740  31.455  63.175  1.00  0.00           C
ATOM   7572 1C31 POPEb 286      87.930  31.685  61.895  1.00  0.00           C
ATOM   7575 2C31 POPEb 286      88.410  32.925  61.125  1.00  0.00           C
ATOM   7578 3C31 POPEb 286      89.790  32.725  60.495  1.00  0.00           C
ATOM   7581 4C31 POPEb 286      90.280  33.975  59.755  1.00  0.00           C
ATOM   7584 5C31 POPEb 286      91.710  33.835  59.245  1.00  0.00           C
ATOM   7587 6C31 POPEb 286      92.160  35.085  58.505  1.00  0.00           C
ATOM   7591  NH3 POPEc 287      92.900 114.215  31.725  1.00  0.00           N
ATOM   7595  C12 POPEc 287      92.710 115.335  30.745  1.00  0.00           C
ATOM   7598  C11 POPEc 287      91.480 116.165  31.135  1.00  0.00           C
ATOM   7601  P   POPEc 287      89.570 114.845  32.485  1.00  0.00           P
ATOM   7602  O13 POPEc 287      88.500 113.935  32.045  1.00  0.00           O
ATOM   7603  O14 POPEc 287      90.650 114.275  33.335  1.00  0.00           O
ATOM   7604  O11 POPEc 287      88.990 116.185  33.095  1.00  0.00           O
ATOM   7605  O12 POPEc 287      90.290 115.375  31.185  1.00  0.00           O
ATOM   7606  C1  POPEc 287      89.830 117.195  33.675  1.00  0.00           C
ATOM   7609  C2  POPEc 287      89.200 117.775  34.965  1.00  0.00           C
ATOM   7611  O21 POPEc 287      90.260 118.355  35.745  1.00  0.00           O
ATOM   7612  C21 POPEc 287      89.980 119.555  36.265  1.00  0.00           C
ATOM   7613  O22 POPEc 287      88.970 120.185  36.065  1.00  0.00           O
ATOM   7614  C22 POPEc 287      91.080 119.935  37.225  1.00  0.00           C
ATOM   7617  C3  POPEc 287      88.520 116.635  35.765  1.00  0.00           C
ATOM   7620  O31 POPEc 287      88.280 117.005  37.135  1.00  0.00           O
ATOM   7621  C31 POPEc 287      88.560 116.065  38.035  1.00  0.00           C
ATOM   7622  O32 POPEc 287      88.890 114.925  37.775  1.00  0.00           O
ATOM   7623  C32 POPEc 287      88.320 116.605  39.435  1.00  0.00           C
ATOM   7626  C23 POPEc 287      90.590 119.855  38.685  1.00  0.00           C
ATOM   7629  C24 POPEc 287      91.770 119.925  39.665  1.00  0.00           C
ATOM   7632  C25 POPEc 287      91.570 120.905  40.825  1.00  0.00           C
ATOM   7635  C26 POPEc 287      90.460 120.535  41.815  1.00  0.00           C
ATOM   7638  C27 POPEc 287      90.870 120.955  43.235  1.00  0.00           C
ATOM   7641  C28 POPEc 287      89.710 121.025  44.235  1.00  0.00           C
ATOM   7644  C29 POPEc 287      89.030 119.705  44.485  1.00  0.00           C
ATOM   7646 0C21 POPEc 287      88.250 119.445  45.545  1.00  0.00           C
ATOM   7648 1C21 POPEc 287      87.900 120.435  46.635  1.00  0.00           C
ATOM   7651 2C21 POPEc 287      86.380 120.665  46.725  1.00  0.00           C
ATOM   7654 3C21 POPEc 287      86.010 121.845  47.625  1.00  0.00           C
ATOM   7657 4C21 POPEc 287      84.500 121.935  47.845  1.00  0.00           C
ATOM   7660 5C21 POPEc 287      84.060 122.945  48.915  1.00  0.00           C
ATOM   7663 6C21 POPEc 287      84.360 124.405  48.575  1.00  0.00           C
ATOM   7666 7C21 POPEc 287      83.760 125.375  49.595  1.00  0.00           C
ATOM   7669 8C21 POPEc 287      83.900 126.855  49.215  1.00  0.00           C
ATOM   7673  C33 POPEc 287      89.610 116.755  40.285  1.00  0.00           C
ATOM   7676  C34 POPEc 287      89.830 115.645  41.315  1.00  0.00           C
ATOM   7679  C35 POPEc 287      90.470 114.365  40.775  1.00  0.00           C
ATOM   7682  C36 POPEc 287      91.900 114.535  40.255  1.00  0.00           C
ATOM   7685  C37 POPEc 287      92.010 114.365  38.725  1.00  0.00           C
ATOM   7688  C38 POPEc 287      93.450 114.385  38.185  1.00  0.00           C
ATOM   7691  C39 POPEc 287      94.370 113.335  38.825  1.00  0.00           C
ATOM   7694 0C31 POPEc 287      95.750 113.315  38.185  1.00  0.00           C
ATOM   7697 1C31 POPEc 287      96.680 112.345  38.925  1.00  0.00           C
ATOM   7700 2C31 POPEc 287      98.160 112.475  38.535  1.00  0.00           C
ATOM   7703 3C31 POPEc 287      99.030 111.625  39.455  1.00  0.00           C
ATOM   7706 4C31 POPEc 287     100.540 111.865  39.285  1.00  0.00           C
ATOM   7709 5C31 POPEc 287     101.350 111.035  40.285  1.00  0.00           C
ATOM   7712 6C31 POPEc 287     102.660 110.525  39.695  1.00  0.00           C
ATOM   7716  NH3 POPEd 288      14.100  98.625  27.835  1.00  0.00           N
ATOM   7720  C12 POPEd 288      13.290  97.645  27.055  1.00  0.00           C
ATOM   7723  C11 POPEd 288      14.100  96.365  26.765  1.00  0.00           C
ATOM   7726  P   POPEd 288      15.300  94.375  27.885  1.00  0.00           P
ATOM   7727  O13 POPEd 288      14.700  93.535  26.835  1.00  0.00           O
ATOM   7728  O14 POPEd 288      16.750  94.705  27.745  1.00  0.00           O
ATOM   7729  O11 POPEd 288      15.020  93.695  29.275  1.00  0.00           O
ATOM   7730  O12 POPEd 288      14.460  95.715  27.985  1.00  0.00           O
ATOM   7731  C1  POPEd 288      13.650  93.445  29.595  1.00  0.00           C
ATOM   7734  C2  POPEd 288      13.600  92.865  31.015  1.00  0.00           C
ATOM   7736  O21 POPEd 288      12.510  91.945  31.225  1.00  0.00           O
ATOM   7737  C21 POPEd 288      11.270  92.365  31.025  1.00  0.00           C
ATOM   7738  O22 POPEd 288      10.940  93.415  30.485  1.00  0.00           O
ATOM   7739  C22 POPEd 288      10.280  91.365  31.625  1.00  0.00           C
ATOM   7742  C3  POPEd 288      13.690  93.965  32.105  1.00  0.00           C
ATOM   7745  O31 POPEd 288      14.530  93.555  33.215  1.00  0.00           O
ATOM   7746  C31 POPEd 288      13.910  92.725  34.055  1.00  0.00           C
ATOM   7747  O32 POPEd 288      12.750  92.355  33.955  1.00  0.00           O
ATOM   7748  C32 POPEd 288      14.900  92.245  35.125  1.00  0.00           C
ATOM   7751  C23 POPEd 288       9.550  91.865  32.905  1.00  0.00           C
ATOM   7754  C24 POPEd 288       8.500  90.855  33.425  1.00  0.00           C
ATOM   7757  C25 POPEd 288       8.110  90.995  34.905  1.00  0.00           C
ATOM   7760  C26 POPEd 288       7.390  92.305  35.275  1.00  0.00           C
ATOM   7763  C27 POPEd 288       6.980  92.305  36.765  1.00  0.00           C
ATOM   7766  C28 POPEd 288       6.450  93.665  37.275  1.00  0.00           C
ATOM   7769  C29 POPEd 288       6.050  93.545  38.725  1.00  0.00           C
ATOM   7771 0C21 POPEd 288       4.820  93.755  39.235  1.00  0.00           C
ATOM   7773 1C21 POPEd 288       3.600  94.205  38.475  1.00  0.00           C
ATOM   7776 2C21 POPEd 288       2.800  93.085  37.815  1.00  0.00           C
ATOM   7779 3C21 POPEd 288       2.160  92.135  38.835  1.00  0.00           C
ATOM   7782 4C21 POPEd 288       1.300  91.025  38.235  1.00  0.00           C
ATOM   7785 5C21 POPEd 288       0.200  91.515  37.295  1.00  0.00           C
ATOM   7788 6C21 POPEd 288      -0.690  90.355  36.825  1.00  0.00           C
ATOM   7791 7C21 POPEd 288      -1.960  90.855  36.135  1.00  0.00           C
ATOM   7794 8C21 POPEd 288      -2.890  89.715  35.735  1.00  0.00           C
ATOM   7798  C33 POPEd 288      14.470  90.895  35.745  1.00  0.00           C
ATOM   7801  C34 POPEd 288      15.410  90.375  36.845  1.00  0.00           C
ATOM   7804  C35 POPEd 288      15.410  91.215  38.135  1.00  0.00           C
ATOM   7807  C36 POPEd 288      15.080  90.395  39.395  1.00  0.00           C
ATOM   7810  C37 POPEd 288      14.980  91.275  40.655  1.00  0.00           C
ATOM   7813  C38 POPEd 288      14.560  90.525  41.925  1.00  0.00           C
ATOM   7816  C39 POPEd 288      13.160  89.885  41.855  1.00  0.00           C
ATOM   7819 0C31 POPEd 288      12.690  89.285  43.195  1.00  0.00           C
ATOM   7822 1C31 POPEd 288      11.370  88.505  43.025  1.00  0.00           C
ATOM   7825 2C31 POPEd 288      10.660  88.185  44.345  1.00  0.00           C
ATOM   7828 3C31 POPEd 288      11.460  87.315  45.315  1.00  0.00           C
ATOM   7831 4C31 POPEd 288      10.630  86.905  46.535  1.00  0.00           C
ATOM   7834 5C31 POPEd 288      11.400  86.095  47.585  1.00  0.00           C
ATOM   7837 6C31 POPEd 288      10.520  85.575  48.715  1.00  0.00           C
ATOM   7841  NH3 POPEe 289      98.650  11.445  31.665  1.00  0.00           N
ATOM   7845  C12 POPEe 289     100.150  11.265  31.585  1.00  0.00           C
ATOM   7848  C11 POPEe 289     100.670  10.155  32.515  1.00  0.00           C
ATOM   7851  P   POPEe 289     100.940   7.555  32.165  1.00  0.00           P
ATOM   7852  O13 POPEe 289     101.500   7.185  30.845  1.00  0.00           O
ATOM   7853  O14 POPEe 289     100.190   6.455  32.805  1.00  0.00           O
ATOM   7854  O11 POPEe 289     102.180   7.835  33.125  1.00  0.00           O
ATOM   7855  O12 POPEe 289     100.130   8.905  32.105  1.00  0.00           O
ATOM   7856  C1  POPEe 289     101.980   7.745  34.545  1.00  0.00           C
ATOM   7859  C2  POPEe 289     103.260   8.065  35.355  1.00  0.00           C
ATOM   7861  O21 POPEe 289     102.800   8.425  36.685  1.00  0.00           O
ATOM   7862  C21 POPEe 289     103.660   8.175  37.655  1.00  0.00           C
ATOM   7863  O22 POPEe 289     104.750   7.665  37.515  1.00  0.00           O
ATOM   7864  C22 POPEe 289     103.050   8.595  38.985  1.00  0.00           C
ATOM   7867  C3  POPEe 289     104.070   9.205  34.665  1.00  0.00           C
ATOM   7870  O31 POPEe 289     104.870  10.015  35.555  1.00  0.00           O
ATOM   7871  C31 POPEe 289     106.150   9.655  35.655  1.00  0.00           C
ATOM   7872  O32 POPEe 289     106.660   8.705  35.085  1.00  0.00           O
ATOM   7873  C32 POPEe 289     106.900  10.605  36.585  1.00  0.00           C
ATOM   7876  C23 POPEe 289     104.120   9.035  40.025  1.00  0.00           C
ATOM   7879  C24 POPEe 289     103.540   9.195  41.435  1.00  0.00           C
ATOM   7882  C25 POPEe 289     103.110   7.875  42.085  1.00  0.00           C
ATOM   7885  C26 POPEe 289     104.270   6.895  42.305  1.00  0.00           C
ATOM   7888  C27 POPEe 289     103.900   5.585  43.015  1.00  0.00           C
ATOM   7891  C28 POPEe 289     104.280   5.545  44.505  1.00  0.00           C
ATOM   7894  C29 POPEe 289     103.440   6.475  45.355  1.00  0.00           C
ATOM   7896 0C21 POPEe 289     103.120   6.315  46.645  1.00  0.00           C
ATOM   7898 1C21 POPEe 289     103.590   5.205  47.555  1.00  0.00           C
ATOM   7901 2C21 POPEe 289     104.590   5.765  48.575  1.00  0.00           C
ATOM   7904 3C21 POPEe 289     105.170   4.675  49.475  1.00  0.00           C
ATOM   7907 4C21 POPEe 289     106.030   5.215  50.625  1.00  0.00           C
ATOM   7910 5C21 POPEe 289     107.190   6.105  50.175  1.00  0.00           C
ATOM   7913 6C21 POPEe 289     108.140   6.425  51.335  1.00  0.00           C
ATOM   7916 7C21 POPEe 289     109.320   7.295  50.895  1.00  0.00           C
ATOM   7919 8C21 POPEe 289     110.350   7.525  52.005  1.00  0.00           C
ATOM   7923  C33 POPEe 289     107.170   9.965  37.965  1.00  0.00           C
ATOM   7926  C34 POPEe 289     107.890  10.925  38.925  1.00  0.00           C
ATOM   7929  C35 POPEe 289     107.980  10.365  40.355  1.00  0.00           C
ATOM   7932  C36 POPEe 289     108.740  11.295  41.315  1.00  0.00           C
ATOM   7935  C37 POPEe 289     108.670  10.795  42.765  1.00  0.00           C
ATOM   7938  C38 POPEe 289     109.460  11.645  43.775  1.00  0.00           C
ATOM   7941  C39 POPEe 289     110.490  10.845  44.595  1.00  0.00           C
ATOM   7944 0C31 POPEe 289     111.710  10.375  43.795  1.00  0.00           C
ATOM   7947 1C31 POPEe 289     112.860   9.935  44.725  1.00  0.00           C
ATOM   7950 2C31 POPEe 289     114.180   9.645  43.985  1.00  0.00           C
ATOM   7953 3C31 POPEe 289     114.160   8.365  43.125  1.00  0.00           C
ATOM   7956 4C31 POPEe 289     114.010   7.075  43.945  1.00  0.00           C
ATOM   7959 5C31 POPEe 289     114.250   5.825  43.085  1.00  0.00           C
ATOM   7962 6C31 POPEe 289     114.130   4.505  43.855  1.00  0.00           C
ATOM   7966  NH3 POPEf 290      52.400 109.635  29.555  1.00  0.00           N
ATOM   7970  C12 POPEf 290      51.280 109.815  28.555  1.00  0.00           C
ATOM   7973  C11 POPEf 290      49.940 110.225  29.195  1.00  0.00           C
ATOM   7976  P   POPEf 290      48.260 109.555  27.325  1.00  0.00           P
ATOM   7977  O13 POPEf 290      49.220 109.045  26.315  1.00  0.00           O
ATOM   7978  O14 POPEf 290      47.790 110.935  27.175  1.00  0.00           O
ATOM   7979  O11 POPEf 290      47.010 108.605  27.295  1.00  0.00           O
ATOM   7980  O12 POPEf 290      48.890 109.345  28.765  1.00  0.00           O
ATOM   7981  C1  POPEf 290      46.360 107.985  28.395  1.00  0.00           C
ATOM   7984  C2  POPEf 290      45.120 108.765  28.905  1.00  0.00           C
ATOM   7986  O21 POPEf 290      44.020 107.865  29.055  1.00  0.00           O
ATOM   7987  C21 POPEf 290      44.060 107.135  30.155  1.00  0.00           C
ATOM   7988  O22 POPEf 290      44.960 107.155  30.985  1.00  0.00           O
ATOM   7989  C22 POPEf 290      42.820 106.265  30.235  1.00  0.00           C
ATOM   7992  C3  POPEf 290      44.660 109.875  27.945  1.00  0.00           C
ATOM   7995  O31 POPEf 290      43.380 110.455  28.305  1.00  0.00           O
ATOM   7996  C31 POPEf 290      43.440 111.315  29.315  1.00  0.00           C
ATOM   7997  O32 POPEf 290      44.440 111.605  29.945  1.00  0.00           O
ATOM   7998  C32 POPEf 290      42.030 111.835  29.545  1.00  0.00           C
ATOM   8001  C23 POPEf 290      41.690 106.955  31.035  1.00  0.00           C
ATOM   8004  C24 POPEf 290      41.110 106.045  32.125  1.00  0.00           C
ATOM   8007  C25 POPEf 290      42.110 105.725  33.245  1.00  0.00           C
ATOM   8010  C26 POPEf 290      41.970 106.665  34.445  1.00  0.00           C
ATOM   8013  C27 POPEf 290      43.130 106.505  35.445  1.00  0.00           C
ATOM   8016  C28 POPEf 290      42.680 106.575  36.915  1.00  0.00           C
ATOM   8019  C29 POPEf 290      43.830 106.645  37.885  1.00  0.00           C
ATOM   8021 0C21 POPEf 290      44.520 105.605  38.395  1.00  0.00           C
ATOM   8023 1C21 POPEf 290      44.280 104.145  38.145  1.00  0.00           C
ATOM   8026 2C21 POPEf 290      43.830 103.435  39.435  1.00  0.00           C
ATOM   8029 3C21 POPEf 290      42.400 103.805  39.865  1.00  0.00           C
ATOM   8032 4C21 POPEf 290      42.020 103.345  41.285  1.00  0.00           C
ATOM   8035 5C21 POPEf 290      42.140 101.835  41.545  1.00  0.00           C
ATOM   8038 6C21 POPEf 290      43.530 101.375  42.025  1.00  0.00           C
ATOM   8041 7C21 POPEf 290      43.530  99.925  42.515  1.00  0.00           C
ATOM   8044 8C21 POPEf 290      44.910  99.445  42.975  1.00  0.00           C
ATOM   8048  C33 POPEf 290      41.860 112.445  30.945  1.00  0.00           C
ATOM   8051  C34 POPEf 290      41.740 111.365  32.015  1.00  0.00           C
ATOM   8054  C35 POPEf 290      41.670 111.965  33.415  1.00  0.00           C
ATOM   8057  C36 POPEf 290      41.260 110.935  34.475  1.00  0.00           C
ATOM   8060  C37 POPEf 290      41.410 111.475  35.905  1.00  0.00           C
ATOM   8063  C38 POPEf 290      41.310 110.355  36.935  1.00  0.00           C
ATOM   8066  C39 POPEf 290      41.270 110.865  38.375  1.00  0.00           C
ATOM   8069 0C31 POPEf 290      39.960 111.595  38.715  1.00  0.00           C
ATOM   8072 1C31 POPEf 290      39.830 111.885  40.215  1.00  0.00           C
ATOM   8075 2C31 POPEf 290      38.450 112.455  40.595  1.00  0.00           C
ATOM   8078 3C31 POPEf 290      38.260 112.635  42.105  1.00  0.00           C
ATOM   8081 4C31 POPEf 290      38.200 111.295  42.875  1.00  0.00           C
ATOM   8084 5C31 POPEf 290      38.070 111.475  44.385  1.00  0.00           C
ATOM   8087 6C31 POPEf 290      38.020 110.145  45.145  1.00  0.00           C
ATOM   8091  NH3 POPEg 291     108.500  70.955  76.205  1.00  0.00           N
ATOM   8095  C12 POPEg 291     107.390  69.925  76.245  1.00  0.00           C
ATOM   8098  C11 POPEg 291     106.380  70.095  75.095  1.00  0.00           C
ATOM   8101  P   POPEg 291     103.830  69.675  75.725  1.00  0.00           P
ATOM   8102  O13 POPEg 291     103.460  68.945  76.955  1.00  0.00           O
ATOM   8103  O14 POPEg 291     103.840  71.155  75.725  1.00  0.00           O
ATOM   8104  O11 POPEg 291     102.910  69.125  74.555  1.00  0.00           O
ATOM   8105  O12 POPEg 291     105.270  69.205  75.235  1.00  0.00           O
ATOM   8106  C1  POPEg 291     102.740  67.695  74.415  1.00  0.00           C
ATOM   8109  C2  POPEg 291     102.730  67.245  72.915  1.00  0.00           C
ATOM   8111  O21 POPEg 291     101.630  67.885  72.255  1.00  0.00           O
ATOM   8112  C21 POPEg 291     101.500  67.935  70.915  1.00  0.00           C
ATOM   8113  O22 POPEg 291     100.430  68.085  70.345  1.00  0.00           O
ATOM   8114  C22 POPEg 291     102.850  67.925  70.175  1.00  0.00           C
ATOM   8117  C3  POPEg 291     102.660  65.695  72.815  1.00  0.00           C
ATOM   8120  O31 POPEg 291     102.460  65.225  71.455  1.00  0.00           O
ATOM   8121  C31 POPEg 291     102.630  63.915  71.335  1.00  0.00           C
ATOM   8122  O32 POPEg 291     103.080  63.195  72.215  1.00  0.00           O
ATOM   8123  C32 POPEg 291     102.200  63.465  69.935  1.00  0.00           C
ATOM   8126  C23 POPEg 291     102.690  67.985  68.635  1.00  0.00           C
ATOM   8129  C24 POPEg 291     104.000  68.365  67.915  1.00  0.00           C
ATOM   8132  C25 POPEg 291     104.370  67.465  66.725  1.00  0.00           C
ATOM   8135  C26 POPEg 291     103.460  67.605  65.485  1.00  0.00           C
ATOM   8138  C27 POPEg 291     102.310  66.585  65.445  1.00  0.00           C
ATOM   8141  C28 POPEg 291     101.600  66.515  64.075  1.00  0.00           C
ATOM   8144  C29 POPEg 291     100.820  67.765  63.725  1.00  0.00           C
ATOM   8146 0C21 POPEg 291     100.810  68.445  62.565  1.00  0.00           C
ATOM   8148 1C21 POPEg 291     101.600  68.135  61.315  1.00  0.00           C
ATOM   8151 2C21 POPEg 291     102.530  69.315  60.985  1.00  0.00           C
ATOM   8154 3C21 POPEg 291     103.440  69.035  59.785  1.00  0.00           C
ATOM   8157 4C21 POPEg 291     104.460  70.155  59.595  1.00  0.00           C
ATOM   8160 5C21 POPEg 291     105.480  69.875  58.485  1.00  0.00           C
ATOM   8163 6C21 POPEg 291     106.690  70.815  58.595  1.00  0.00           C
ATOM   8166 7C21 POPEg 291     107.670  70.685  57.415  1.00  0.00           C
ATOM   8169 8C21 POPEg 291     108.780  71.735  57.485  1.00  0.00           C
ATOM   8173  C33 POPEg 291     102.060  61.935  69.855  1.00  0.00           C
ATOM   8176  C34 POPEg 291     101.320  61.445  68.605  1.00  0.00           C
ATOM   8179  C35 POPEg 291     101.960  61.945  67.305  1.00  0.00           C
ATOM   8182  C36 POPEg 291     101.300  61.365  66.055  1.00  0.00           C
ATOM   8185  C37 POPEg 291     101.840  62.005  64.765  1.00  0.00           C
ATOM   8188  C38 POPEg 291     101.850  61.065  63.555  1.00  0.00           C
ATOM   8191  C39 POPEg 291     102.890  59.955  63.695  1.00  0.00           C
ATOM   8194 0C31 POPEg 291     103.200  59.245  62.375  1.00  0.00           C
ATOM   8197 1C31 POPEg 291     104.320  58.225  62.555  1.00  0.00           C
ATOM   8200 2C31 POPEg 291     104.700  57.505  61.255  1.00  0.00           C
ATOM   8203 3C31 POPEg 291     105.940  56.615  61.425  1.00  0.00           C
ATOM   8206 4C31 POPEg 291     105.700  55.375  62.285  1.00  0.00           C
ATOM   8209 5C31 POPEg 291     107.010  54.725  62.745  1.00  0.00           C
ATOM   8212 6C31 POPEg 291     106.800  53.415  63.495  1.00  0.00           C
ATOM   8216  NH3 POPEh 292      41.390 122.615  68.735  1.00  0.00           N
ATOM   8220  C12 POPEh 292      40.880 122.245  70.115  1.00  0.00           C
ATOM   8223  C11 POPEh 292      39.360 122.185  70.135  1.00  0.00           C
ATOM   8226  P   POPEh 292      37.320 121.275  71.395  1.00  0.00           P
ATOM   8227  O13 POPEh 292      37.150 120.225  70.375  1.00  0.00           O
ATOM   8228  O14 POPEh 292      36.870 120.925  72.765  1.00  0.00           O
ATOM   8229  O11 POPEh 292      36.680 122.625  70.855  1.00  0.00           O
ATOM   8230  O12 POPEh 292      38.860 121.675  71.385  1.00  0.00           O
ATOM   8231  C1  POPEh 292      35.400 122.675  70.215  1.00  0.00           C
ATOM   8234  C2  POPEh 292      35.440 122.795  68.655  1.00  0.00           C
ATOM   8236  O21 POPEh 292      34.730 121.685  68.055  1.00  0.00           O
ATOM   8237  C21 POPEh 292      34.080 122.035  66.935  1.00  0.00           C
ATOM   8238  O22 POPEh 292      33.810 123.175  66.615  1.00  0.00           O
ATOM   8239  C22 POPEh 292      33.810 120.815  66.055  1.00  0.00           C
ATOM   8242  C3  POPEh 292      36.890 122.845  68.105  1.00  0.00           C
ATOM   8245  O31 POPEh 292      37.000 122.985  66.665  1.00  0.00           O
ATOM   8246  C31 POPEh 292      38.280 123.135  66.295  1.00  0.00           C
ATOM   8247  O32 POPEh 292      39.210 123.345  67.065  1.00  0.00           O
ATOM   8248  C32 POPEh 292      38.380 123.005  64.765  1.00  0.00           C
ATOM   8251  C23 POPEh 292      33.700 121.195  64.545  1.00  0.00           C
ATOM   8254  C24 POPEh 292      33.870 120.005  63.585  1.00  0.00           C
ATOM   8257  C25 POPEh 292      33.800 120.395  62.095  1.00  0.00           C
ATOM   8260  C26 POPEh 292      34.190 119.265  61.125  1.00  0.00           C
ATOM   8263  C27 POPEh 292      34.290 119.695  59.645  1.00  0.00           C
ATOM   8266  C28 POPEh 292      34.720 118.525  58.735  1.00  0.00           C
ATOM   8269  C29 POPEh 292      35.160 118.985  57.365  1.00  0.00           C
ATOM   8271 0C21 POPEh 292      34.540 118.735  56.195  1.00  0.00           C
ATOM   8273 1C21 POPEh 292      33.250 117.975  56.055  1.00  0.00           C
ATOM   8276 2C21 POPEh 292      32.640 118.085  54.635  1.00  0.00           C
ATOM   8279 3C21 POPEh 292      33.310 117.165  53.615  1.00  0.00           C
ATOM   8282 4C21 POPEh 292      32.510 117.075  52.305  1.00  0.00           C
ATOM   8285 5C21 POPEh 292      32.920 115.865  51.465  1.00  0.00           C
ATOM   8288 6C21 POPEh 292      32.120 115.735  50.165  1.00  0.00           C
ATOM   8291 7C21 POPEh 292      32.490 114.465  49.395  1.00  0.00           C
ATOM   8294 8C21 POPEh 292      31.680 114.295  48.115  1.00  0.00           C
ATOM   8298  C33 POPEh 292      39.790 122.545  64.315  1.00  0.00           C
ATOM   8301  C34 POPEh 292      40.080 122.685  62.815  1.00  0.00           C
ATOM   8304  C35 POPEh 292      41.400 121.985  62.405  1.00  0.00           C
ATOM   8307  C36 POPEh 292      42.680 122.595  62.995  1.00  0.00           C
ATOM   8310  C37 POPEh 292      43.810 121.575  63.205  1.00  0.00           C
ATOM   8313  C38 POPEh 292      44.890 122.035  64.195  1.00  0.00           C
ATOM   8316  C39 POPEh 292      45.710 120.895  64.815  1.00  0.00           C
ATOM   8319 0C31 POPEh 292      46.560 120.075  63.835  1.00  0.00           C
ATOM   8322 1C31 POPEh 292      47.250 118.915  64.575  1.00  0.00           C
ATOM   8325 2C31 POPEh 292      47.830 117.805  63.695  1.00  0.00           C
ATOM   8328 3C31 POPEh 292      49.030 118.215  62.835  1.00  0.00           C
ATOM   8331 4C31 POPEh 292      49.780 116.995  62.295  1.00  0.00           C
ATOM   8334 5C31 POPEh 292      50.680 117.305  61.095  1.00  0.00           C
ATOM   8337 6C31 POPEh 292      51.490 116.095  60.635  1.00  0.00           C
ATOM   8341  NH3 POPEi 293      59.080  64.215  37.015  1.00  0.00           N
ATOM   8345  C12 POPEi 293      59.220  62.835  36.465  1.00  0.00           C
ATOM   8348  C11 POPEi 293      60.380  62.745  35.455  1.00  0.00           C
ATOM   8351  P   POPEi 293      62.450  63.125  37.045  1.00  0.00           P
ATOM   8352  O13 POPEi 293      63.890  62.975  36.725  1.00  0.00           O
ATOM   8353  O14 POPEi 293      61.880  64.495  37.055  1.00  0.00           O
ATOM   8354  O11 POPEi 293      62.110  62.455  38.415  1.00  0.00           O
ATOM   8355  O12 POPEi 293      61.570  62.245  36.065  1.00  0.00           O
ATOM   8356  C1  POPEi 293      61.740  63.255  39.545  1.00  0.00           C
ATOM   8359  C2  POPEi 293      61.780  62.375  40.825  1.00  0.00           C
ATOM   8361  O21 POPEi 293      61.080  62.895  41.965  1.00  0.00           O
ATOM   8362  C21 POPEi 293      61.110  64.175  42.275  1.00  0.00           C
ATOM   8363  O22 POPEi 293      61.700  65.055  41.685  1.00  0.00           O
ATOM   8364  C22 POPEi 293      60.330  64.405  43.555  1.00  0.00           C
ATOM   8367  C3  POPEi 293      63.250  61.975  41.185  1.00  0.00           C
ATOM   8370  O31 POPEi 293      63.380  61.415  42.515  1.00  0.00           O
ATOM   8371  C31 POPEi 293      62.970  60.145  42.605  1.00  0.00           C
ATOM   8372  O32 POPEi 293      62.630  59.465  41.655  1.00  0.00           O
ATOM   8373  C32 POPEi 293      63.010  59.665  44.055  1.00  0.00           C
ATOM   8376  C23 POPEi 293      61.270  64.415  44.765  1.00  0.00           C
ATOM   8379  C24 POPEi 293      60.550  64.825  46.065  1.00  0.00           C
ATOM   8382  C25 POPEi 293      59.780  63.655  46.695  1.00  0.00           C
ATOM   8385  C26 POPEi 293      59.160  64.045  48.045  1.00  0.00           C
ATOM   8388  C27 POPEi 293      58.710  62.845  48.895  1.00  0.00           C
ATOM   8391  C28 POPEi 293      58.290  63.305  50.305  1.00  0.00           C
ATOM   8394  C29 POPEi 293      58.050  62.215  51.315  1.00  0.00           C
ATOM   8396 0C21 POPEi 293      57.770  62.445  52.615  1.00  0.00           C
ATOM   8398 1C21 POPEi 293      57.620  63.825  53.215  1.00  0.00           C
ATOM   8401 2C21 POPEi 293      56.160  64.295  53.175  1.00  0.00           C
ATOM   8404 3C21 POPEi 293      55.270  63.685  54.265  1.00  0.00           C
ATOM   8407 4C21 POPEi 293      53.810  64.095  54.075  1.00  0.00           C
ATOM   8410 5C21 POPEi 293      52.920  63.805  55.285  1.00  0.00           C
ATOM   8413 6C21 POPEi 293      51.480  64.255  55.045  1.00  0.00           C
ATOM   8416 7C21 POPEi 293      50.600  64.095  56.285  1.00  0.00           C
ATOM   8419 8C21 POPEi 293      49.150  64.545  56.045  1.00  0.00           C
ATOM   8423  C33 POPEi 293      61.630  59.705  44.775  1.00  0.00           C
ATOM   8426  C34 POPEi 293      61.540  58.775  45.995  1.00  0.00           C
ATOM   8429  C35 POPEi 293      62.390  59.195  47.205  1.00  0.00           C
ATOM   8432  C36 POPEi 293      61.770  60.305  48.065  1.00  0.00           C
ATOM   8435  C37 POPEi 293      62.790  60.835  49.085  1.00  0.00           C
ATOM   8438  C38 POPEi 293      62.310  62.075  49.855  1.00  0.00           C
ATOM   8441  C39 POPEi 293      61.480  61.725  51.105  1.00  0.00           C
ATOM   8444 0C31 POPEi 293      62.350  61.255  52.275  1.00  0.00           C
ATOM   8447 1C31 POPEi 293      61.560  61.105  53.585  1.00  0.00           C
ATOM   8450 2C31 POPEi 293      62.470  60.735  54.755  1.00  0.00           C
ATOM   8453 3C31 POPEi 293      61.720  60.435  56.055  1.00  0.00           C
ATOM   8456 4C31 POPEi 293      62.670  59.955  57.155  1.00  0.00           C
ATOM   8459 5C31 POPEi 293      61.940  59.435  58.395  1.00  0.00           C
ATOM   8462 6C31 POPEi 293      62.900  58.845  59.435  1.00  0.00           C
ATOM   8466  NH3 POPEj 294     106.860 117.825  31.075  1.00  0.00           N
ATOM   8470  C12 POPEj 294     105.600 118.575  31.385  1.00  0.00           C
ATOM   8473  C11 POPEj 294     104.720 118.805  30.145  1.00  0.00           C
ATOM   8476  P   POPEj 294     102.900 120.535  29.485  1.00  0.00           P
ATOM   8477  O13 POPEj 294     102.600 121.995  29.605  1.00  0.00           O
ATOM   8478  O14 POPEj 294     102.850 119.935  28.145  1.00  0.00           O
ATOM   8479  O11 POPEj 294     102.000 119.725  30.525  1.00  0.00           O
ATOM   8480  O12 POPEj 294     104.350 120.205  30.045  1.00  0.00           O
ATOM   8481  C1  POPEj 294     102.030 120.135  31.905  1.00  0.00           C
ATOM   8484  C2  POPEj 294     101.200 119.185  32.835  1.00  0.00           C
ATOM   8486  O21 POPEj 294     100.220 119.925  33.615  1.00  0.00           O
ATOM   8487  C21 POPEj 294     100.740 120.605  34.625  1.00  0.00           C
ATOM   8488  O22 POPEj 294     101.890 120.995  34.715  1.00  0.00           O
ATOM   8489  C22 POPEj 294      99.720 120.755  35.765  1.00  0.00           C
ATOM   8492  C3  POPEj 294     102.080 118.255  33.735  1.00  0.00           C
ATOM   8495  O31 POPEj 294     101.340 117.735  34.865  1.00  0.00           O
ATOM   8496  C31 POPEj 294     102.090 117.335  35.905  1.00  0.00           C
ATOM   8497  O32 POPEj 294     103.300 117.215  35.885  1.00  0.00           O
ATOM   8498  C32 POPEj 294     101.190 117.095  37.125  1.00  0.00           C
ATOM   8501  C23 POPEj 294     100.480 120.865  37.125  1.00  0.00           C
ATOM   8504  C24 POPEj 294      99.650 120.565  38.375  1.00  0.00           C
ATOM   8507  C25 POPEj 294      98.930 121.765  38.985  1.00  0.00           C
ATOM   8510  C26 POPEj 294      98.280 121.415  40.335  1.00  0.00           C
ATOM   8513  C27 POPEj 294      97.800 122.645  41.125  1.00  0.00           C
ATOM   8516  C28 POPEj 294      97.440 122.295  42.575  1.00  0.00           C
ATOM   8519  C29 POPEj 294      97.190 123.505  43.425  1.00  0.00           C
ATOM   8521 0C21 POPEj 294      96.000 123.935  43.905  1.00  0.00           C
ATOM   8523 1C21 POPEj 294      94.660 123.295  43.675  1.00  0.00           C
ATOM   8526 2C21 POPEj 294      93.640 123.565  44.795  1.00  0.00           C
ATOM   8529 3C21 POPEj 294      93.930 122.855  46.125  1.00  0.00           C
ATOM   8532 4C21 POPEj 294      92.860 123.205  47.155  1.00  0.00           C
ATOM   8535 5C21 POPEj 294      93.110 122.655  48.565  1.00  0.00           C
ATOM   8538 6C21 POPEj 294      92.070 123.205  49.545  1.00  0.00           C
ATOM   8541 7C21 POPEj 294      92.140 122.585  50.945  1.00  0.00           C
ATOM   8544 8C21 POPEj 294      91.040 123.105  51.865  1.00  0.00           C
ATOM   8548  C33 POPEj 294     102.000 116.795  38.405  1.00  0.00           C
ATOM   8551  C34 POPEj 294     101.210 117.005  39.715  1.00  0.00           C
ATOM   8554  C35 POPEj 294     100.100 115.965  39.905  1.00  0.00           C
ATOM   8557  C36 POPEj 294      99.370 116.085  41.245  1.00  0.00           C
ATOM   8560  C37 POPEj 294      98.240 115.065  41.365  1.00  0.00           C
ATOM   8563  C38 POPEj 294      97.460 115.165  42.685  1.00  0.00           C
ATOM   8566  C39 POPEj 294      98.100 114.415  43.855  1.00  0.00           C
ATOM   8569 0C31 POPEj 294      97.250 114.505  45.125  1.00  0.00           C
ATOM   8572 1C31 POPEj 294      97.690 113.525  46.215  1.00  0.00           C
ATOM   8575 2C31 POPEj 294      96.920 113.735  47.535  1.00  0.00           C
ATOM   8578 3C31 POPEj 294      95.440 113.385  47.435  1.00  0.00           C
ATOM   8581 4C31 POPEj 294      94.720 113.555  48.775  1.00  0.00           C
ATOM   8584 5C31 POPEj 294      93.260 113.115  48.745  1.00  0.00           C
ATOM   8587 6C31 POPEj 294      92.560 113.365  50.075  1.00  0.00           C
ATOM   8591  NH3 POPEk 295      38.030   7.405  65.855  1.00  0.00           N
ATOM   8595  C12 POPEk 295      37.110   6.885  64.785  1.00  0.00           C
ATOM   8598  C11 POPEk 295      36.080   5.865  65.305  1.00  0.00           C
ATOM   8601  P   POPEk 295      35.300   4.645  63.095  1.00  0.00           P
ATOM   8602  O13 POPEk 295      35.980   5.435  62.045  1.00  0.00           O
ATOM   8603  O14 POPEk 295      35.960   3.395  63.545  1.00  0.00           O
ATOM   8604  O11 POPEk 295      33.830   4.325  62.635  1.00  0.00           O
ATOM   8605  O12 POPEk 295      35.070   5.585  64.345  1.00  0.00           O
ATOM   8606  C1  POPEk 295      33.050   3.275  63.195  1.00  0.00           C
ATOM   8609  C2  POPEk 295      33.300   1.885  62.525  1.00  0.00           C
ATOM   8611  O21 POPEk 295      33.540   2.095  61.125  1.00  0.00           O
ATOM   8612  C21 POPEk 295      34.440   1.305  60.595  1.00  0.00           C
ATOM   8613  O22 POPEk 295      34.910   0.305  61.105  1.00  0.00           O
ATOM   8614  C22 POPEk 295      34.860   1.875  59.245  1.00  0.00           C
ATOM   8617  C3  POPEk 295      32.110   0.905  62.745  1.00  0.00           C
ATOM   8620  O31 POPEk 295      32.430  -0.465  62.445  1.00  0.00           O
ATOM   8621  C31 POPEk 295      31.990  -0.955  61.295  1.00  0.00           C
ATOM   8622  O32 POPEk 295      31.370  -0.355  60.435  1.00  0.00           O
ATOM   8623  C32 POPEk 295      32.480  -2.405  61.125  1.00  0.00           C
ATOM   8626  C23 POPEk 295      34.920   0.825  58.125  1.00  0.00           C
ATOM   8629  C24 POPEk 295      35.710   1.385  56.935  1.00  0.00           C
ATOM   8632  C25 POPEk 295      35.450   0.705  55.585  1.00  0.00           C
ATOM   8635  C26 POPEk 295      36.120  -0.665  55.405  1.00  0.00           C
ATOM   8638  C27 POPEk 295      36.710  -0.795  53.995  1.00  0.00           C
ATOM   8641  C28 POPEk 295      37.240  -2.195  53.655  1.00  0.00           C
ATOM   8644  C29 POPEk 295      38.280  -2.125  52.565  1.00  0.00           C
ATOM   8646 0C21 POPEk 295      38.090  -2.215  51.235  1.00  0.00           C
ATOM   8648 1C21 POPEk 295      36.790  -2.395  50.495  1.00  0.00           C
ATOM   8651 2C21 POPEk 295      36.470  -1.235  49.535  1.00  0.00           C
ATOM   8654 3C21 POPEk 295      35.400  -1.645  48.505  1.00  0.00           C
ATOM   8657 4C21 POPEk 295      34.980  -0.525  47.545  1.00  0.00           C
ATOM   8660 5C21 POPEk 295      34.170  -1.085  46.365  1.00  0.00           C
ATOM   8663 6C21 POPEk 295      33.380  -0.045  45.555  1.00  0.00           C
ATOM   8666 7C21 POPEk 295      32.490  -0.695  44.495  1.00  0.00           C
ATOM   8669 8C21 POPEk 295      31.510   0.265  43.815  1.00  0.00           C
ATOM   8673  C33 POPEk 295      33.390  -2.555  59.875  1.00  0.00           C
ATOM   8676  C34 POPEk 295      33.490  -4.005  59.365  1.00  0.00           C
ATOM   8679  C35 POPEk 295      34.120  -4.125  57.955  1.00  0.00           C
ATOM   8682  C36 POPEk 295      33.220  -3.535  56.855  1.00  0.00           C
ATOM   8685  C37 POPEk 295      33.580  -3.955  55.435  1.00  0.00           C
ATOM   8688  C38 POPEk 295      32.620  -3.395  54.375  1.00  0.00           C
ATOM   8691  C39 POPEk 295      32.970  -1.975  53.895  1.00  0.00           C
ATOM   8694 0C31 POPEk 295      32.060  -1.535  52.735  1.00  0.00           C
ATOM   8697 1C31 POPEk 295      32.450  -0.195  52.085  1.00  0.00           C
ATOM   8700 2C31 POPEk 295      31.640   0.045  50.795  1.00  0.00           C
ATOM   8703 3C31 POPEk 295      31.840   1.415  50.155  1.00  0.00           C
ATOM   8706 4C31 POPEk 295      31.160   1.515  48.775  1.00  0.00           C
ATOM   8709 5C31 POPEk 295      31.160   2.935  48.185  1.00  0.00           C
ATOM   8712 6C31 POPEk 295      30.640   2.975  46.745  1.00  0.00           C
ATOM   8716  NH3 POPEl 296      54.030  38.185  34.695  1.00  0.00           N
ATOM   8720  C12 POPEl 296      53.560  38.925  33.465  1.00  0.00           C
ATOM   8723  C11 POPEl 296      52.450  38.115  32.775  1.00  0.00           C
ATOM   8726  P   POPEl 296      52.060  35.515  32.975  1.00  0.00           P
ATOM   8727  O13 POPEl 296      50.620  35.905  33.005  1.00  0.00           O
ATOM   8728  O14 POPEl 296      52.480  34.315  32.205  1.00  0.00           O
ATOM   8729  O11 POPEl 296      52.610  35.405  34.455  1.00  0.00           O
ATOM   8730  O12 POPEl 296      52.900  36.775  32.555  1.00  0.00           O
ATOM   8731  C1  POPEl 296      52.370  34.185  35.165  1.00  0.00           C
ATOM   8734  C2  POPEl 296      53.100  34.225  36.545  1.00  0.00           C
ATOM   8736  O21 POPEl 296      52.770  33.085  37.375  1.00  0.00           O
ATOM   8737  C21 POPEl 296      51.520  32.965  37.815  1.00  0.00           C
ATOM   8738  O22 POPEl 296      50.580  33.695  37.555  1.00  0.00           O
ATOM   8739  C22 POPEl 296      51.430  31.765  38.765  1.00  0.00           C
ATOM   8742  C3  POPEl 296      52.910  35.595  37.275  1.00  0.00           C
ATOM   8745  O31 POPEl 296      53.750  35.725  38.435  1.00  0.00           O
ATOM   8746  C31 POPEl 296      53.130  35.565  39.595  1.00  0.00           C
ATOM   8747  O32 POPEl 296      51.980  35.185  39.745  1.00  0.00           O
ATOM   8748  C32 POPEl 296      54.080  36.015  40.705  1.00  0.00           C
ATOM   8751  C23 POPEl 296      52.400  31.805  39.975  1.00  0.00           C
ATOM   8754  C24 POPEl 296      52.700  30.415  40.555  1.00  0.00           C
ATOM   8757  C25 POPEl 296      51.890  29.985  41.795  1.00  0.00           C
ATOM   8760  C26 POPEl 296      52.650  28.965  42.655  1.00  0.00           C
ATOM   8763  C27 POPEl 296      52.180  27.515  42.535  1.00  0.00           C
ATOM   8766  C28 POPEl 296      53.280  26.525  42.945  1.00  0.00           C
ATOM   8769  C29 POPEl 296      54.250  26.255  41.815  1.00  0.00           C
ATOM   8771 0C21 POPEl 296      54.800  25.065  41.485  1.00  0.00           C
ATOM   8773 1C21 POPEl 296      54.580  23.745  42.175  1.00  0.00           C
ATOM   8776 2C21 POPEl 296      54.350  22.605  41.175  1.00  0.00           C
ATOM   8779 3C21 POPEl 296      53.980  21.295  41.895  1.00  0.00           C
ATOM   8782 4C21 POPEl 296      53.800  20.095  40.955  1.00  0.00           C
ATOM   8785 5C21 POPEl 296      55.120  19.615  40.325  1.00  0.00           C
ATOM   8788 6C21 POPEl 296      54.950  18.335  39.505  1.00  0.00           C
ATOM   8791 7C21 POPEl 296      56.290  17.835  38.955  1.00  0.00           C
ATOM   8794 8C21 POPEl 296      56.300  16.335  38.655  1.00  0.00           C
ATOM   8798  C33 POPEl 296      53.690  35.475  42.095  1.00  0.00           C
ATOM   8801  C34 POPEl 296      52.410  36.105  42.685  1.00  0.00           C
ATOM   8804  C35 POPEl 296      52.090  35.615  44.115  1.00  0.00           C
ATOM   8807  C36 POPEl 296      51.700  34.135  44.165  1.00  0.00           C
ATOM   8810  C37 POPEl 296      51.550  33.555  45.585  1.00  0.00           C
ATOM   8813  C38 POPEl 296      52.290  32.215  45.725  1.00  0.00           C
ATOM   8816  C39 POPEl 296      52.250  31.575  47.115  1.00  0.00           C
ATOM   8819 0C31 POPEl 296      53.210  30.365  47.205  1.00  0.00           C
ATOM   8822 1C31 POPEl 296      53.380  29.865  48.635  1.00  0.00           C
ATOM   8825 2C31 POPEl 296      54.240  28.595  48.735  1.00  0.00           C
ATOM   8828 3C31 POPEl 296      53.450  27.285  48.635  1.00  0.00           C
ATOM   8831 4C31 POPEl 296      52.540  27.035  49.855  1.00  0.00           C
ATOM   8834 5C31 POPEl 296      51.910  25.635  49.865  1.00  0.00           C
ATOM   8837 6C31 POPEl 296      51.020  25.375  51.085  1.00  0.00           C
ATOM   8841  NH3 POPEm 297      74.220  11.185  76.195  1.00  0.00           N
ATOM   8845  C12 POPEm 297      75.700  11.005  75.985  1.00  0.00           C
ATOM   8848  C11 POPEm 297      76.330  12.365  75.665  1.00  0.00           C
ATOM   8851  P   POPEm 297      76.810  14.625  76.985  1.00  0.00           P
ATOM   8852  O13 POPEm 297      76.920  14.835  78.435  1.00  0.00           O
ATOM   8853  O14 POPEm 297      78.060  14.665  76.205  1.00  0.00           O
ATOM   8854  O11 POPEm 297      75.890  15.795  76.445  1.00  0.00           O
ATOM   8855  O12 POPEm 297      75.980  13.305  76.685  1.00  0.00           O
ATOM   8856  C1  POPEm 297      74.870  15.645  75.465  1.00  0.00           C
ATOM   8859  C2  POPEm 297      75.080  16.615  74.275  1.00  0.00           C
ATOM   8861  O21 POPEm 297      74.220  16.225  73.195  1.00  0.00           O
ATOM   8862  C21 POPEm 297      74.510  15.205  72.425  1.00  0.00           C
ATOM   8863  O22 POPEm 297      75.420  14.385  72.555  1.00  0.00           O
ATOM   8864  C22 POPEm 297      73.570  15.215  71.235  1.00  0.00           C
ATOM   8867  C3  POPEm 297      76.580  16.795  73.865  1.00  0.00           C
ATOM   8870  O31 POPEm 297      76.730  17.225  72.495  1.00  0.00           O
ATOM   8871  C31 POPEm 297      76.770  18.535  72.245  1.00  0.00           C
ATOM   8872  O32 POPEm 297      76.820  19.415  73.085  1.00  0.00           O
ATOM   8873  C32 POPEm 297      76.380  18.705  70.755  1.00  0.00           C
ATOM   8876  C23 POPEm 297      73.690  16.525  70.445  1.00  0.00           C
ATOM   8879  C24 POPEm 297      72.690  16.645  69.295  1.00  0.00           C
ATOM   8882  C25 POPEm 297      73.030  17.855  68.415  1.00  0.00           C
ATOM   8885  C26 POPEm 297      72.100  18.055  67.215  1.00  0.00           C
ATOM   8888  C27 POPEm 297      72.640  19.155  66.295  1.00  0.00           C
ATOM   8891  C28 POPEm 297      71.870  19.305  64.975  1.00  0.00           C
ATOM   8894  C29 POPEm 297      70.560  20.025  65.115  1.00  0.00           C
ATOM   8896 0C21 POPEm 297      69.850  20.505  64.075  1.00  0.00           C
ATOM   8898 1C21 POPEm 297      70.230  20.345  62.625  1.00  0.00           C
ATOM   8901 2C21 POPEm 297      69.040  20.025  61.695  1.00  0.00           C
ATOM   8904 3C21 POPEm 297      68.300  18.725  62.035  1.00  0.00           C
ATOM   8907 4C21 POPEm 297      67.520  18.145  60.845  1.00  0.00           C
ATOM   8910 5C21 POPEm 297      66.470  19.105  60.265  1.00  0.00           C
ATOM   8913 6C21 POPEm 297      65.840  18.595  58.965  1.00  0.00           C
ATOM   8916 7C21 POPEm 297      64.910  19.635  58.315  1.00  0.00           C
ATOM   8919 8C21 POPEm 297      64.390  19.205  56.945  1.00  0.00           C
ATOM   8923  C33 POPEm 297      76.800  19.995  70.015  1.00  0.00           C
ATOM   8926  C34 POPEm 297      76.060  20.125  68.675  1.00  0.00           C
ATOM   8929  C35 POPEm 297      76.940  20.645  67.525  1.00  0.00           C
ATOM   8932  C36 POPEm 297      77.220  22.155  67.595  1.00  0.00           C
ATOM   8935  C37 POPEm 297      78.260  22.575  66.555  1.00  0.00           C
ATOM   8938  C38 POPEm 297      78.110  24.025  66.085  1.00  0.00           C
ATOM   8941  C39 POPEm 297      78.540  24.225  64.615  1.00  0.00           C
ATOM   8944 0C31 POPEm 297      77.980  25.525  64.055  1.00  0.00           C
ATOM   8947 1C31 POPEm 297      78.340  25.785  62.585  1.00  0.00           C
ATOM   8950 2C31 POPEm 297      77.520  26.955  62.015  1.00  0.00           C
ATOM   8953 3C31 POPEm 297      78.150  27.605  60.775  1.00  0.00           C
ATOM   8956 4C31 POPEm 297      79.370  28.475  61.115  1.00  0.00           C
ATOM   8959 5C31 POPEm 297      79.870  29.315  59.935  1.00  0.00           C
ATOM   8962 6C31 POPEm 297      81.040  30.235  60.295  1.00  0.00           C
ATOM   8966  NH3 POPEn 298     118.310  89.255  24.435  1.00  0.00           N
ATOM   8970  C12 POPEn 298     117.320  90.375  24.515  1.00  0.00           C
ATOM   8973  C11 POPEn 298     116.080  89.895  25.275  1.00  0.00           C
ATOM   8976  P   POPEn 298     115.150  92.205  26.135  1.00  0.00           P
ATOM   8977  O13 POPEn 298     116.200  93.035  25.535  1.00  0.00           O
ATOM   8978  O14 POPEn 298     113.790  92.795  26.185  1.00  0.00           O
ATOM   8979  O11 POPEn 298     115.680  91.735  27.555  1.00  0.00           O
ATOM   8980  O12 POPEn 298     115.060  90.885  25.265  1.00  0.00           O
ATOM   8981  C1  POPEn 298     115.030  90.755  28.365  1.00  0.00           C
ATOM   8984  C2  POPEn 298     115.730  90.615  29.755  1.00  0.00           C
ATOM   8986  O21 POPEn 298     115.780  89.215  30.095  1.00  0.00           O
ATOM   8987  C21 POPEn 298     116.630  88.825  31.015  1.00  0.00           C
ATOM   8988  O22 POPEn 298     117.320  89.545  31.715  1.00  0.00           O
ATOM   8989  C22 POPEn 298     116.630  87.285  31.025  1.00  0.00           C
ATOM   8992  C3  POPEn 298     114.990  91.465  30.835  1.00  0.00           C
ATOM   8995  O31 POPEn 298     115.900  92.075  31.795  1.00  0.00           O
ATOM   8996  C31 POPEn 298     115.710  91.745  33.075  1.00  0.00           C
ATOM   8997  O32 POPEn 298     114.810  91.035  33.495  1.00  0.00           O
ATOM   8998  C32 POPEn 298     116.850  92.335  33.925  1.00  0.00           C
ATOM   9001  C23 POPEn 298     117.690  86.665  31.975  1.00  0.00           C
ATOM   9004  C24 POPEn 298     117.870  85.155  31.765  1.00  0.00           C
ATOM   9007  C25 POPEn 298     118.820  84.485  32.785  1.00  0.00           C
ATOM   9010  C26 POPEn 298     120.140  85.235  33.015  1.00  0.00           C
ATOM   9013  C27 POPEn 298     121.140  84.445  33.875  1.00  0.00           C
ATOM   9016  C28 POPEn 298     122.230  85.365  34.465  1.00  0.00           C
ATOM   9019  C29 POPEn 298     123.500  84.675  34.905  1.00  0.00           C
ATOM   9021 0C21 POPEn 298     124.040  84.665  36.135  1.00  0.00           C
ATOM   9023 1C21 POPEn 298     123.530  85.335  37.395  1.00  0.00           C
ATOM   9026 2C21 POPEn 298     124.560  86.355  37.885  1.00  0.00           C
ATOM   9029 3C21 POPEn 298     124.250  86.915  39.275  1.00  0.00           C
ATOM   9032 4C21 POPEn 298     125.370  87.865  39.725  1.00  0.00           C
ATOM   9035 5C21 POPEn 298     125.190  88.435  41.125  1.00  0.00           C
ATOM   9038 6C21 POPEn 298     126.280  89.465  41.425  1.00  0.00           C
ATOM   9041 7C21 POPEn 298     126.330  89.905  42.895  1.00  0.00           C
ATOM   9044 8C21 POPEn 298     127.440  90.925  43.145  1.00  0.00           C
ATOM   9048  C33 POPEn 298     116.370  92.985  35.255  1.00  0.00           C
ATOM   9051  C34 POPEn 298     116.270  91.995  36.425  1.00  0.00           C
ATOM   9054  C35 POPEn 298     115.340  92.475  37.555  1.00  0.00           C
ATOM   9057  C36 POPEn 298     115.810  93.705  38.355  1.00  0.00           C
ATOM   9060  C37 POPEn 298     114.650  94.245  39.215  1.00  0.00           C
ATOM   9063  C38 POPEn 298     114.980  95.485  40.055  1.00  0.00           C
ATOM   9066  C39 POPEn 298     113.700  96.075  40.655  1.00  0.00           C
ATOM   9069 0C31 POPEn 298     113.900  97.305  41.555  1.00  0.00           C
ATOM   9072 1C31 POPEn 298     112.540  97.865  42.015  1.00  0.00           C
ATOM   9075 2C31 POPEn 298     112.630  99.045  42.985  1.00  0.00           C
ATOM   9078 3C31 POPEn 298     111.230  99.465  43.455  1.00  0.00           C
ATOM   9081 4C31 POPEn 298     111.220 100.665  44.415  1.00  0.00           C
ATOM   9084 5C31 POPEn 298     109.800 101.005  44.885  1.00  0.00           C
ATOM   9087 6C31 POPEn 298     109.730 102.255  45.755  1.00  0.00           C
ATOM   9091  NH3 POPEo 299      45.100  44.805  37.425  1.00  0.00           N
ATOM   9095  C12 POPEo 299      44.010  44.845  36.375  1.00  0.00           C
ATOM   9098  C11 POPEo 299      43.470  46.275  36.175  1.00  0.00           C
ATOM   9101  P   POPEo 299      41.080  47.175  36.875  1.00  0.00           P
ATOM   9102  O13 POPEo 299      41.400  48.595  36.615  1.00  0.00           O
ATOM   9103  O14 POPEo 299      39.670  46.785  36.635  1.00  0.00           O
ATOM   9104  O11 POPEo 299      41.490  46.775  38.385  1.00  0.00           O
ATOM   9105  O12 POPEo 299      42.050  46.285  36.005  1.00  0.00           O
ATOM   9106  C1  POPEo 299      41.460  47.795  39.385  1.00  0.00           C
ATOM   9109  C2  POPEo 299      41.230  47.215  40.825  1.00  0.00           C
ATOM   9111  O21 POPEo 299      41.720  48.095  41.865  1.00  0.00           O
ATOM   9112  C21 POPEo 299      41.090  49.265  41.945  1.00  0.00           C
ATOM   9113  O22 POPEo 299      40.870  50.045  41.035  1.00  0.00           O
ATOM   9114  C22 POPEo 299      40.440  49.365  43.325  1.00  0.00           C
ATOM   9117  C3  POPEo 299      41.810  45.765  40.965  1.00  0.00           C
ATOM   9120  O31 POPEo 299      42.190  45.305  42.285  1.00  0.00           O
ATOM   9121  C31 POPEo 299      41.310  44.495  42.875  1.00  0.00           C
ATOM   9122  O32 POPEo 299      40.180  44.295  42.475  1.00  0.00           O
ATOM   9123  C32 POPEo 299      41.890  43.905  44.155  1.00  0.00           C
ATOM   9126  C23 POPEo 299      40.480  50.755  44.005  1.00  0.00           C
ATOM   9129  C24 POPEo 299      39.630  50.855  45.285  1.00  0.00           C
ATOM   9132  C25 POPEo 299      39.740  49.665  46.245  1.00  0.00           C
ATOM   9135  C26 POPEo 299      41.170  49.315  46.685  1.00  0.00           C
ATOM   9138  C27 POPEo 299      41.240  47.935  47.345  1.00  0.00           C
ATOM   9141  C28 POPEo 299      42.610  47.255  47.195  1.00  0.00           C
ATOM   9144  C29 POPEo 299      43.620  47.805  48.175  1.00  0.00           C
ATOM   9146 0C21 POPEo 299      44.200  47.095  49.165  1.00  0.00           C
ATOM   9148 1C21 POPEo 299      43.960  45.625  49.435  1.00  0.00           C
ATOM   9151 2C21 POPEo 299      42.640  45.375  50.185  1.00  0.00           C
ATOM   9154 3C21 POPEo 299      42.790  45.435  51.715  1.00  0.00           C
ATOM   9157 4C21 POPEo 299      41.460  45.585  52.455  1.00  0.00           C
ATOM   9160 5C21 POPEo 299      41.650  45.415  53.965  1.00  0.00           C
ATOM   9163 6C21 POPEo 299      40.400  45.735  54.805  1.00  0.00           C
ATOM   9166 7C21 POPEo 299      40.670  45.535  56.305  1.00  0.00           C
ATOM   9169 8C21 POPEo 299      39.450  45.855  57.175  1.00  0.00           C
ATOM   9173  C33 POPEo 299      40.940  44.135  45.355  1.00  0.00           C
ATOM   9176  C34 POPEo 299      41.320  43.305  46.585  1.00  0.00           C
ATOM   9179  C35 POPEo 299      40.220  43.275  47.655  1.00  0.00           C
ATOM   9182  C36 POPEo 299      39.720  44.665  48.075  1.00  0.00           C
ATOM   9185  C37 POPEo 299      38.860  44.635  49.335  1.00  0.00           C
ATOM   9188  C38 POPEo 299      38.370  46.035  49.745  1.00  0.00           C
ATOM   9191  C39 POPEo 299      37.560  46.015  51.045  1.00  0.00           C
ATOM   9194 0C31 POPEo 299      36.870  47.355  51.295  1.00  0.00           C
ATOM   9197 1C31 POPEo 299      36.020  47.395  52.575  1.00  0.00           C
ATOM   9200 2C31 POPEo 299      35.030  48.575  52.595  1.00  0.00           C
ATOM   9203 3C31 POPEo 299      35.690  49.935  52.325  1.00  0.00           C
ATOM   9206 4C31 POPEo 299      34.700  51.105  52.415  1.00  0.00           C
ATOM   9209 5C31 POPEo 299      35.340  52.445  52.045  1.00  0.00           C
ATOM   9212 6C31 POPEo 299      34.360  53.615  52.065  1.00  0.00           C
ATOM   9216  NH3 POPEp 300      69.680 125.165  29.215  1.00  0.00           N
ATOM   9220  C12 POPEp 300      69.190 124.965  27.815  1.00  0.00           C
ATOM   9223  C11 POPEp 300      67.960 124.075  27.685  1.00  0.00           C
ATOM   9226  P   POPEp 300      67.170 121.645  28.185  1.00  0.00           P
ATOM   9227  O13 POPEp 300      66.230 121.975  27.095  1.00  0.00           O
ATOM   9228  O14 POPEp 300      67.890 120.365  28.055  1.00  0.00           O
ATOM   9229  O11 POPEp 300      66.520 121.775  29.645  1.00  0.00           O
ATOM   9230  O12 POPEp 300      68.260 122.795  28.235  1.00  0.00           O
ATOM   9231  C1  POPEp 300      67.440 121.755  30.755  1.00  0.00           C
ATOM   9234  C2  POPEp 300      66.780 122.015  32.145  1.00  0.00           C
ATOM   9236  O21 POPEp 300      67.800 122.155  33.145  1.00  0.00           O
ATOM   9237  C21 POPEp 300      68.550 121.115  33.425  1.00  0.00           C
ATOM   9238  O22 POPEp 300      68.370 119.965  33.055  1.00  0.00           O
ATOM   9239  C22 POPEp 300      69.790 121.545  34.215  1.00  0.00           C
ATOM   9242  C3  POPEp 300      65.690 120.975  32.565  1.00  0.00           C
ATOM   9245  O31 POPEp 300      65.760 120.575  33.945  1.00  0.00           O
ATOM   9246  C31 POPEp 300      65.580 121.495  34.875  1.00  0.00           C
ATOM   9247  O32 POPEp 300      65.030 122.565  34.735  1.00  0.00           O
ATOM   9248  C32 POPEp 300      66.260 121.005  36.175  1.00  0.00           C
ATOM   9251  C23 POPEp 300      69.770 122.915  34.915  1.00  0.00           C
ATOM   9254  C24 POPEp 300      71.210 123.445  35.055  1.00  0.00           C
ATOM   9257  C25 POPEp 300      71.300 124.785  35.765  1.00  0.00           C
ATOM   9260  C26 POPEp 300      71.090 124.675  37.285  1.00  0.00           C
ATOM   9263  C27 POPEp 300      70.970 126.045  37.955  1.00  0.00           C
ATOM   9266  C28 POPEp 300      70.800 125.925  39.485  1.00  0.00           C
ATOM   9269  C29 POPEp 300      70.230 127.195  40.065  1.00  0.00           C
ATOM   9271 0C21 POPEp 300      70.760 127.975  41.025  1.00  0.00           C
ATOM   9273 1C21 POPEp 300      72.050 127.785  41.785  1.00  0.00           C
ATOM   9276 2C21 POPEp 300      71.840 128.145  43.265  1.00  0.00           C
ATOM   9279 3C21 POPEp 300      73.150 128.395  44.035  1.00  0.00           C
ATOM   9282 4C21 POPEp 300      72.850 128.805  45.485  1.00  0.00           C
ATOM   9285 5C21 POPEp 300      74.110 129.015  46.335  1.00  0.00           C
ATOM   9288 6C21 POPEp 300      73.750 129.325  47.795  1.00  0.00           C
ATOM   9291 7C21 POPEp 300      74.970 129.365  48.715  1.00  0.00           C
ATOM   9294 8C21 POPEp 300      74.620 129.645  50.175  1.00  0.00           C
ATOM   9298  C33 POPEp 300      66.760 122.135  37.105  1.00  0.00           C
ATOM   9301  C34 POPEp 300      67.890 121.645  38.035  1.00  0.00           C
ATOM   9304  C35 POPEp 300      68.160 122.585  39.215  1.00  0.00           C
ATOM   9307  C36 POPEp 300      67.120 122.535  40.345  1.00  0.00           C
ATOM   9310  C37 POPEp 300      67.220 123.765  41.265  1.00  0.00           C
ATOM   9313  C38 POPEp 300      66.450 123.615  42.585  1.00  0.00           C
ATOM   9316  C39 POPEp 300      66.570 124.875  43.455  1.00  0.00           C
ATOM   9319 0C31 POPEp 300      66.390 124.605  44.945  1.00  0.00           C
ATOM   9322 1C31 POPEp 300      66.860 125.785  45.815  1.00  0.00           C
ATOM   9325 2C31 POPEp 300      67.120 125.385  47.275  1.00  0.00           C
ATOM   9328 3C31 POPEp 300      65.840 125.215  48.115  1.00  0.00           C
ATOM   9331 4C31 POPEp 300      65.380 126.525  48.755  1.00  0.00           C
ATOM   9334 5C31 POPEp 300      64.220 126.305  49.735  1.00  0.00           C
ATOM   9337 6C31 POPEp 300      63.760 127.585  50.425  1.00  0.00           C
ATOM   9341  NH3 POPEq 301      78.730 114.955  32.975  1.00  0.00           N
ATOM   9345  C12 POPEq 301      77.940 115.795  32.015  1.00  0.00           C
ATOM   9348  C11 POPEq 301      77.790 115.105  30.655  1.00  0.00           C
ATOM   9351  P   POPEq 301      75.260 115.425  30.105  1.00  0.00           P
ATOM   9352  O13 POPEq 301      74.500 116.685  30.215  1.00  0.00           O
ATOM   9353  O14 POPEq 301      74.860 114.415  29.115  1.00  0.00           O
ATOM   9354  O11 POPEq 301      75.250 114.705  31.525  1.00  0.00           O
ATOM   9355  O12 POPEq 301      76.800 115.775  29.895  1.00  0.00           O
ATOM   9356  C1  POPEq 301      74.020 114.545  32.245  1.00  0.00           C
ATOM   9359  C2  POPEq 301      73.950 115.525  33.445  1.00  0.00           C
ATOM   9361  O21 POPEq 301      73.240 114.985  34.575  1.00  0.00           O
ATOM   9362  C21 POPEq 301      73.990 114.195  35.325  1.00  0.00           C
ATOM   9363  O22 POPEq 301      74.830 113.425  34.925  1.00  0.00           O
ATOM   9364  C22 POPEq 301      73.880 114.685  36.785  1.00  0.00           C
ATOM   9367  C3  POPEq 301      73.310 116.895  33.075  1.00  0.00           C
ATOM   9370  O31 POPEq 301      72.680 117.555  34.195  1.00  0.00           O
ATOM   9371  C31 POPEq 301      73.470 118.105  35.085  1.00  0.00           C
ATOM   9372  O32 POPEq 301      74.660 117.905  35.205  1.00  0.00           O
ATOM   9373  C32 POPEq 301      72.660 119.135  35.895  1.00  0.00           C
ATOM   9376  C23 POPEq 301      75.260 115.075  37.365  1.00  0.00           C
ATOM   9379  C24 POPEq 301      75.200 116.275  38.315  1.00  0.00           C
ATOM   9382  C25 POPEq 301      74.600 116.025  39.705  1.00  0.00           C
ATOM   9385  C26 POPEq 301      75.310 114.905  40.475  1.00  0.00           C
ATOM   9388  C27 POPEq 301      75.140 115.015  42.005  1.00  0.00           C
ATOM   9391  C28 POPEq 301      75.680 113.795  42.795  1.00  0.00           C
ATOM   9394  C29 POPEq 301      77.150 113.595  42.565  1.00  0.00           C
ATOM   9396 0C21 POPEq 301      78.080 113.035  43.365  1.00  0.00           C
ATOM   9398 1C21 POPEq 301      77.940 112.445  44.745  1.00  0.00           C
ATOM   9401 2C21 POPEq 301      77.990 110.905  44.765  1.00  0.00           C
ATOM   9404 3C21 POPEq 301      78.970 110.235  43.785  1.00  0.00           C
ATOM   9407 4C21 POPEq 301      78.990 108.705  43.925  1.00  0.00           C
ATOM   9410 5C21 POPEq 301      79.360 107.965  42.625  1.00  0.00           C
ATOM   9413 6C21 POPEq 301      78.380 106.825  42.295  1.00  0.00           C
ATOM   9416 7C21 POPEq 301      78.520 106.285  40.865  1.00  0.00           C
ATOM   9419 8C21 POPEq 301      79.870 105.615  40.565  1.00  0.00           C
ATOM   9423  C33 POPEq 301      73.210 119.335  37.315  1.00  0.00           C
ATOM   9426  C34 POPEq 301      72.540 120.515  38.035  1.00  0.00           C
ATOM   9429  C35 POPEq 301      73.190 120.825  39.395  1.00  0.00           C
ATOM   9432  C36 POPEq 301      73.080 119.665  40.405  1.00  0.00           C
ATOM   9435  C37 POPEq 301      73.410 120.105  41.835  1.00  0.00           C
ATOM   9438  C38 POPEq 301      73.210 118.995  42.875  1.00  0.00           C
ATOM   9441  C39 POPEq 301      73.330 119.535  44.305  1.00  0.00           C
ATOM   9444 0C31 POPEq 301      72.910 118.535  45.395  1.00  0.00           C
ATOM   9447 1C31 POPEq 301      72.810 119.205  46.775  1.00  0.00           C
ATOM   9450 2C31 POPEq 301      71.970 118.435  47.795  1.00  0.00           C
ATOM   9453 3C31 POPEq 301      72.720 117.305  48.525  1.00  0.00           C
ATOM   9456 4C31 POPEq 301      71.890 116.735  49.695  1.00  0.00           C
ATOM   9459 5C31 POPEq 301      72.720 115.895  50.675  1.00  0.00           C
ATOM   9462 6C31 POPEq 301      71.920 115.395  51.895  1.00  0.00           C
ATOM   9466  NH3 POPEr 302      84.590  94.585  30.195  1.00  0.00           N
ATOM   9470  C12 POPEr 302      84.650  96.035  30.535  1.00  0.00           C
ATOM   9473  C11 POPEr 302      85.780  96.295  31.515  1.00  0.00           C
ATOM   9476  P   POPEr 302      86.890  98.685  31.445  1.00  0.00           P
ATOM   9477  O13 POPEr 302      88.070  97.965  30.895  1.00  0.00           O
ATOM   9478  O14 POPEr 302      86.330  99.775  30.615  1.00  0.00           O
ATOM   9479  O11 POPEr 302      87.230  99.285  32.865  1.00  0.00           O
ATOM   9480  O12 POPEr 302      85.760  97.675  31.785  1.00  0.00           O
ATOM   9481  C1  POPEr 302      86.770  98.615  34.045  1.00  0.00           C
ATOM   9484  C2  POPEr 302      87.450  99.245  35.295  1.00  0.00           C
ATOM   9486  O21 POPEr 302      87.080  98.555  36.505  1.00  0.00           O
ATOM   9487  C21 POPEr 302      85.820  98.585  36.905  1.00  0.00           C
ATOM   9488  O22 POPEr 302      84.900  99.165  36.375  1.00  0.00           O
ATOM   9489  C22 POPEr 302      85.720  97.725  38.165  1.00  0.00           C
ATOM   9492  C3  POPEr 302      87.250 100.785  35.335  1.00  0.00           C
ATOM   9495  O31 POPEr 302      87.990 101.385  36.425  1.00  0.00           O
ATOM   9496  C31 POPEr 302      88.000 102.725  36.385  1.00  0.00           C
ATOM   9497  O32 POPEr 302      87.490 103.395  35.505  1.00  0.00           O
ATOM   9498  C32 POPEr 302      88.840 103.255  37.545  1.00  0.00           C
ATOM   9501  C23 POPEr 302      84.390  97.895  38.945  1.00  0.00           C
ATOM   9504  C24 POPEr 302      83.270  96.935  38.495  1.00  0.00           C
ATOM   9507  C25 POPEr 302      82.180  96.815  39.565  1.00  0.00           C
ATOM   9510  C26 POPEr 302      81.160  95.685  39.295  1.00  0.00           C
ATOM   9513  C27 POPEr 302      80.270  95.375  40.505  1.00  0.00           C
ATOM   9516  C28 POPEr 302      79.450  94.075  40.355  1.00  0.00           C
ATOM   9519  C29 POPEr 302      78.470  93.635  41.415  1.00  0.00           C
ATOM   9521 0C21 POPEr 302      78.180  94.125  42.645  1.00  0.00           C
ATOM   9523 1C21 POPEr 302      78.750  95.305  43.405  1.00  0.00           C
ATOM   9526 2C21 POPEr 302      79.650  94.815  44.565  1.00  0.00           C
ATOM   9529 3C21 POPEr 302      78.860  94.075  45.655  1.00  0.00           C
ATOM   9532 4C21 POPEr 302      79.710  93.765  46.895  1.00  0.00           C
ATOM   9535 5C21 POPEr 302      78.880  93.345  48.115  1.00  0.00           C
ATOM   9538 6C21 POPEr 302      78.100  92.045  47.915  1.00  0.00           C
ATOM   9541 7C21 POPEr 302      77.320  91.635  49.175  1.00  0.00           C
ATOM   9544 8C21 POPEr 302      76.510  90.345  48.995  1.00  0.00           C
ATOM   9548  C33 POPEr 302      88.010 103.765  38.745  1.00  0.00           C
ATOM   9551  C34 POPEr 302      88.850 103.835  40.035  1.00  0.00           C
ATOM   9554  C35 POPEr 302      90.020 104.825  39.955  1.00  0.00           C
ATOM   9557  C36 POPEr 302      90.870 104.845  41.245  1.00  0.00           C
ATOM   9560  C37 POPEr 302      92.140 105.685  41.105  1.00  0.00           C
ATOM   9563  C38 POPEr 302      93.270 105.345  42.105  1.00  0.00           C
ATOM   9566  C39 POPEr 302      92.830 105.155  43.565  1.00  0.00           C
ATOM   9569 0C31 POPEr 302      94.060 104.985  44.475  1.00  0.00           C
ATOM   9572 1C31 POPEr 302      93.730 104.455  45.885  1.00  0.00           C
ATOM   9575 2C31 POPEr 302      95.010 104.275  46.715  1.00  0.00           C
ATOM   9578 3C31 POPEr 302      94.770 103.665  48.105  1.00  0.00           C
ATOM   9581 4C31 POPEr 302      96.090 103.535  48.875  1.00  0.00           C
ATOM   9584 5C31 POPEr 302      95.930 102.895  50.265  1.00  0.00           C
ATOM   9587 6C31 POPEr 302      97.260 102.795  51.015  1.00  0.00           C
ATOM   9591  NH3 POPEs 303     101.200 128.325  75.025  1.00  0.00           N
ATOM   9595  C12 POPEs 303     102.470 127.665  75.485  1.00  0.00           C
ATOM   9598  C11 POPEs 303     102.590 126.275  74.865  1.00  0.00           C
ATOM   9601  P   POPEs 303     104.350 124.445  74.315  1.00  0.00           P
ATOM   9602  O13 POPEs 303     104.980 123.595  75.345  1.00  0.00           O
ATOM   9603  O14 POPEs 303     103.160 123.915  73.615  1.00  0.00           O
ATOM   9604  O11 POPEs 303     105.410 124.955  73.265  1.00  0.00           O
ATOM   9605  O12 POPEs 303     103.920 125.795  75.025  1.00  0.00           O
ATOM   9606  C1  POPEs 303     105.170 126.015  72.335  1.00  0.00           C
ATOM   9609  C2  POPEs 303     105.140 125.455  70.885  1.00  0.00           C
ATOM   9611  O21 POPEs 303     105.400 126.465  69.885  1.00  0.00           O
ATOM   9612  C21 POPEs 303     104.480 127.385  69.705  1.00  0.00           C
ATOM   9613  O22 POPEs 303     103.540 127.645  70.435  1.00  0.00           O
ATOM   9614  C22 POPEs 303     104.740 128.075  68.365  1.00  0.00           C
ATOM   9617  C3  POPEs 303     103.870 124.615  70.575  1.00  0.00           C
ATOM   9620  O31 POPEs 303     103.770 124.355  69.155  1.00  0.00           O
ATOM   9621  C31 POPEs 303     102.620 123.825  68.775  1.00  0.00           C
ATOM   9622  O32 POPEs 303     101.720 123.445  69.495  1.00  0.00           O
ATOM   9623  C32 POPEs 303     102.620 123.795  67.245  1.00  0.00           C
ATOM   9626  C23 POPEs 303     104.070 127.285  67.225  1.00  0.00           C
ATOM   9629  C24 POPEs 303     103.900 128.075  65.915  1.00  0.00           C
ATOM   9632  C25 POPEs 303     103.200 127.205  64.865  1.00  0.00           C
ATOM   9635  C26 POPEs 303     102.760 127.945  63.595  1.00  0.00           C
ATOM   9638  C27 POPEs 303     101.960 127.025  62.665  1.00  0.00           C
ATOM   9641  C28 POPEs 303     101.330 127.775  61.485  1.00  0.00           C
ATOM   9644  C29 POPEs 303     100.410 126.885  60.675  1.00  0.00           C
ATOM   9646 0C21 POPEs 303     100.430 126.715  59.345  1.00  0.00           C
ATOM   9648 1C21 POPEs 303     101.390 127.365  58.385  1.00  0.00           C
ATOM   9651 2C21 POPEs 303     100.990 128.795  58.015  1.00  0.00           C
ATOM   9654 3C21 POPEs 303     102.020 129.455  57.085  1.00  0.00           C
ATOM   9657 4C21 POPEs 303     101.650 130.905  56.735  1.00  0.00           C
ATOM   9660 5C21 POPEs 303     102.720 131.625  55.905  1.00  0.00           C
ATOM   9663 6C21 POPEs 303     102.940 131.005  54.515  1.00  0.00           C
ATOM   9666 7C21 POPEs 303     104.140 131.615  53.785  1.00  0.00           C
ATOM   9669 8C21 POPEs 303     104.460 130.905  52.475  1.00  0.00           C
ATOM   9673  C33 POPEs 303     101.350 123.165  66.645  1.00  0.00           C
ATOM   9676  C34 POPEs 303     101.220 123.505  65.155  1.00  0.00           C
ATOM   9679  C35 POPEs 303      99.870 123.115  64.545  1.00  0.00           C
ATOM   9682  C36 POPEs 303      99.650 121.595  64.595  1.00  0.00           C
ATOM   9685  C37 POPEs 303      99.120 121.005  63.285  1.00  0.00           C
ATOM   9688  C38 POPEs 303     100.190 120.965  62.175  1.00  0.00           C
ATOM   9691  C39 POPEs 303      99.710 120.285  60.885  1.00  0.00           C
ATOM   9694 0C31 POPEs 303      98.560 121.035  60.215  1.00  0.00           C
ATOM   9697 1C31 POPEs 303      98.200 120.495  58.825  1.00  0.00           C
ATOM   9700 2C31 POPEs 303      97.300 121.465  58.065  1.00  0.00           C
ATOM   9703 3C31 POPEs 303      97.260 121.215  56.555  1.00  0.00           C
ATOM   9706 4C31 POPEs 303      97.130 122.525  55.765  1.00  0.00           C
ATOM   9709 5C31 POPEs 303      96.980 122.315  54.255  1.00  0.00           C
ATOM   9712 6C31 POPEs 303      97.040 123.635  53.485  1.00  0.00           C
ATOM   9716  NH3 POPEt 304      91.590  70.065  33.345  1.00  0.00           N
ATOM   9720  C12 POPEt 304      91.930  68.615  33.605  1.00  0.00           C
ATOM   9723  C11 POPEt 304      92.970  68.395  34.725  1.00  0.00           C
ATOM   9726  P   POPEt 304      93.310  65.815  35.445  1.00  0.00           P
ATOM   9727  O13 POPEt 304      94.530  64.975  35.515  1.00  0.00           O
ATOM   9728  O14 POPEt 304      92.090  65.105  35.015  1.00  0.00           O
ATOM   9729  O11 POPEt 304      93.060  66.475  36.855  1.00  0.00           O
ATOM   9730  O12 POPEt 304      93.560  67.095  34.545  1.00  0.00           O
ATOM   9731  C1  POPEt 304      92.190  65.905  37.825  1.00  0.00           C
ATOM   9734  C2  POPEt 304      93.010  65.305  38.995  1.00  0.00           C
ATOM   9736  O21 POPEt 304      92.120  64.855  40.035  1.00  0.00           O
ATOM   9737  C21 POPEt 304      91.660  65.785  40.865  1.00  0.00           C
ATOM   9738  O22 POPEt 304      91.610  66.985  40.665  1.00  0.00           O
ATOM   9739  C22 POPEt 304      91.310  65.125  42.195  1.00  0.00           C
ATOM   9742  C3  POPEt 304      94.140  66.275  39.495  1.00  0.00           C
ATOM   9745  O31 POPEt 304      94.670  65.845  40.775  1.00  0.00           O
ATOM   9746  C31 POPEt 304      95.390  66.785  41.385  1.00  0.00           C
ATOM   9747  O32 POPEt 304      95.610  67.905  40.945  1.00  0.00           O
ATOM   9748  C32 POPEt 304      95.860  66.295  42.765  1.00  0.00           C
ATOM   9751  C23 POPEt 304      90.920  66.125  43.315  1.00  0.00           C
ATOM   9754  C24 POPEt 304      91.040  65.525  44.725  1.00  0.00           C
ATOM   9757  C25 POPEt 304      90.320  66.335  45.815  1.00  0.00           C
ATOM   9760  C26 POPEt 304      90.690  67.815  45.835  1.00  0.00           C
ATOM   9763  C27 POPEt 304      89.980  68.645  46.915  1.00  0.00           C
ATOM   9766  C28 POPEt 304      90.710  68.615  48.275  1.00  0.00           C
ATOM   9769  C29 POPEt 304      90.450  69.845  49.115  1.00  0.00           C
ATOM   9771 0C21 POPEt 304      90.590  69.935  50.445  1.00  0.00           C
ATOM   9773 1C21 POPEt 304      91.000  68.795  51.355  1.00  0.00           C
ATOM   9776 2C21 POPEt 304      90.480  68.945  52.795  1.00  0.00           C
ATOM   9779 3C21 POPEt 304      88.960  69.165  52.895  1.00  0.00           C
ATOM   9782 4C21 POPEt 304      88.260  68.305  53.975  1.00  0.00           C
ATOM   9785 5C21 POPEt 304      88.830  68.465  55.385  1.00  0.00           C
ATOM   9788 6C21 POPEt 304      88.130  67.555  56.405  1.00  0.00           C
ATOM   9791 7C21 POPEt 304      88.690  67.735  57.825  1.00  0.00           C
ATOM   9794 8C21 POPEt 304      87.810  67.095  58.905  1.00  0.00           C
ATOM   9798  C33 POPEt 304      96.160  64.775  42.865  1.00  0.00           C
ATOM   9801  C34 POPEt 304      96.930  64.375  44.145  1.00  0.00           C
ATOM   9804  C35 POPEt 304      96.080  63.935  45.355  1.00  0.00           C
ATOM   9807  C36 POPEt 304      95.300  65.055  46.075  1.00  0.00           C
ATOM   9810  C37 POPEt 304      94.590  64.535  47.345  1.00  0.00           C
ATOM   9813  C38 POPEt 304      93.690  65.595  48.005  1.00  0.00           C
ATOM   9816  C39 POPEt 304      92.920  65.105  49.255  1.00  0.00           C
ATOM   9819 0C31 POPEt 304      93.820  64.885  50.485  1.00  0.00           C
ATOM   9822 1C31 POPEt 304      93.090  65.085  51.825  1.00  0.00           C
ATOM   9825 2C31 POPEt 304      93.990  64.875  53.055  1.00  0.00           C
ATOM   9828 3C31 POPEt 304      95.130  65.905  53.185  1.00  0.00           C
ATOM   9831 4C31 POPEt 304      96.110  65.595  54.325  1.00  0.00           C
ATOM   9834 5C31 POPEt 304      97.300  66.565  54.365  1.00  0.00           C
ATOM   9837 6C31 POPEt 304      98.240  66.305  55.555  1.00  0.00           C
ATOM   9841  NH3 POPEu 305      81.550 122.075  33.365  1.00  0.00           N
ATOM   9845  C12 POPEu 305      81.330 122.305  31.895  1.00  0.00           C
ATOM   9848  C11 POPEu 305      81.910 121.155  31.035  1.00  0.00           C
ATOM   9851  P   POPEu 305      84.270 122.035  30.285  1.00  0.00           P
ATOM   9852  O13 POPEu 305      84.910 121.015  31.155  1.00  0.00           O
ATOM   9853  O14 POPEu 305      84.910 122.315  28.975  1.00  0.00           O
ATOM   9854  O11 POPEu 305      84.130 123.385  31.085  1.00  0.00           O
ATOM   9855  O12 POPEu 305      82.760 121.655  30.005  1.00  0.00           O
ATOM   9856  C1  POPEu 305      85.050 124.445  30.825  1.00  0.00           C
ATOM   9859  C2  POPEu 305      85.280 125.365  32.055  1.00  0.00           C
ATOM   9861  O21 POPEu 305      85.550 124.625  33.265  1.00  0.00           O
ATOM   9862  C21 POPEu 305      84.580 124.225  34.055  1.00  0.00           C
ATOM   9863  O22 POPEu 305      83.400 124.075  33.785  1.00  0.00           O
ATOM   9864  C22 POPEu 305      85.160 124.055  35.475  1.00  0.00           C
ATOM   9867  C3  POPEu 305      84.190 126.475  32.225  1.00  0.00           C
ATOM   9870  O31 POPEu 305      84.500 127.275  33.375  1.00  0.00           O
ATOM   9871  C31 POPEu 305      85.430 128.205  33.195  1.00  0.00           C
ATOM   9872  O32 POPEu 305      85.760 128.685  32.115  1.00  0.00           O
ATOM   9873  C32 POPEu 305      86.150 128.505  34.495  1.00  0.00           C
ATOM   9876  C23 POPEu 305      84.090 123.725  36.545  1.00  0.00           C
ATOM   9879  C24 POPEu 305      84.420 124.265  37.945  1.00  0.00           C
ATOM   9882  C25 POPEu 305      83.630 123.615  39.095  1.00  0.00           C
ATOM   9885  C26 POPEu 305      82.100 123.715  39.045  1.00  0.00           C
ATOM   9888  C27 POPEu 305      81.510 122.585  39.915  1.00  0.00           C
ATOM   9891  C28 POPEu 305      80.030 122.665  40.295  1.00  0.00           C
ATOM   9894  C29 POPEu 305      79.770 123.795  41.235  1.00  0.00           C
ATOM   9896 0C21 POPEu 305      78.560 124.285  41.535  1.00  0.00           C
ATOM   9898 1C21 POPEu 305      77.240 123.765  41.015  1.00  0.00           C
ATOM   9901 2C21 POPEu 305      76.400 123.115  42.135  1.00  0.00           C
ATOM   9904 3C21 POPEu 305      75.920 124.125  43.185  1.00  0.00           C
ATOM   9907 4C21 POPEu 305      75.240 123.455  44.375  1.00  0.00           C
ATOM   9910 5C21 POPEu 305      74.530 124.455  45.285  1.00  0.00           C
ATOM   9913 6C21 POPEu 305      73.140 124.855  44.765  1.00  0.00           C
ATOM   9916 7C21 POPEu 305      72.070 123.785  45.045  1.00  0.00           C
ATOM   9919 8C21 POPEu 305      70.740 124.085  44.355  1.00  0.00           C
ATOM   9923  C33 POPEu 305      87.340 127.525  34.685  1.00  0.00           C
ATOM   9926  C34 POPEu 305      87.680 127.285  36.155  1.00  0.00           C
ATOM   9929  C35 POPEu 305      88.260 128.535  36.835  1.00  0.00           C
ATOM   9932  C36 POPEu 305      88.460 128.405  38.345  1.00  0.00           C
ATOM   9935  C37 POPEu 305      89.060 129.695  38.905  1.00  0.00           C
ATOM   9938  C38 POPEu 305      89.290 129.685  40.425  1.00  0.00           C
ATOM   9941  C39 POPEu 305      88.110 130.245  41.225  1.00  0.00           C
ATOM   9944 0C31 POPEu 305      88.520 130.735  42.615  1.00  0.00           C
ATOM   9947 1C31 POPEu 305      87.420 131.525  43.345  1.00  0.00           C
ATOM   9950 2C31 POPEu 305      88.030 132.295  44.525  1.00  0.00           C
ATOM   9953 3C31 POPEu 305      87.010 132.815  45.555  1.00  0.00           C
ATOM   9956 4C31 POPEu 305      86.480 131.695  46.465  1.00  0.00           C
ATOM   9959 5C31 POPEu 305      85.800 132.235  47.735  1.00  0.00           C
ATOM   9962 6C31 POPEu 305      85.380 131.135  48.705  1.00  0.00           C
ATOM   9966  NH3 POPEv 306      31.490  78.175  74.845  1.00  0.00           N
ATOM   9970  C12 POPEv 306      31.320  78.985  76.095  1.00  0.00           C
ATOM   9973  C11 POPEv 306      31.170  80.475  75.735  1.00  0.00           C
ATOM   9976  P   POPEv 306      32.370  82.065  74.045  1.00  0.00           P
ATOM   9977  O13 POPEv 306      31.150  82.875  74.175  1.00  0.00           O
ATOM   9978  O14 POPEv 306      33.650  82.825  73.955  1.00  0.00           O
ATOM   9979  O11 POPEv 306      32.180  81.215  72.735  1.00  0.00           O
ATOM   9980  O12 POPEv 306      32.400  81.015  75.235  1.00  0.00           O
ATOM   9981  C1  POPEv 306      32.230  81.845  71.445  1.00  0.00           C
ATOM   9984  C2  POPEv 306      32.790  80.845  70.385  1.00  0.00           C
ATOM   9986  O21 POPEv 306      32.900  81.445  69.075  1.00  0.00           O
ATOM   9987  C21 POPEv 306      33.760  82.415  68.905  1.00  0.00           C
ATOM   9988  O22 POPEv 306      34.470  82.945  69.755  1.00  0.00           O
ATOM   9989  C22 POPEv 306      33.810  82.705  67.395  1.00  0.00           C
ATOM   9992  C3  POPEv 306      31.880  79.595  70.285  1.00  0.00           C
ATOM   9995  O31 POPEv 306      32.390  78.605  69.355  1.00  0.00           O
ATOM   9996  C31 POPEv 306      31.560  78.205  68.385  1.00  0.00           C
ATOM   9997  O32 POPEv 306      30.440  78.635  68.185  1.00  0.00           O
ATOM   9998  C32 POPEv 306      32.190  77.045  67.615  1.00  0.00           C
ATOM  10001  C23 POPEv 306      34.570  84.005  67.025  1.00  0.00           C
ATOM  10004  C24 POPEv 306      35.100  84.015  65.585  1.00  0.00           C
ATOM  10007  C25 POPEv 306      34.050  84.285  64.485  1.00  0.00           C
ATOM  10010  C26 POPEv 306      34.700  84.225  63.095  1.00  0.00           C
ATOM  10013  C27 POPEv 306      33.890  84.865  61.955  1.00  0.00           C
ATOM  10016  C28 POPEv 306      34.670  84.825  60.615  1.00  0.00           C
ATOM  10019  C29 POPEv 306      34.210  85.795  59.565  1.00  0.00           C
ATOM  10021 0C21 POPEv 306      34.990  86.645  58.845  1.00  0.00           C
ATOM  10023 1C21 POPEv 306      36.490  86.825  58.925  1.00  0.00           C
ATOM  10026 2C21 POPEv 306      36.920  88.295  59.085  1.00  0.00           C
ATOM  10029 3C21 POPEv 306      38.450  88.465  59.145  1.00  0.00           C
ATOM  10032 4C21 POPEv 306      38.900  89.925  58.895  1.00  0.00           C
ATOM  10035 5C21 POPEv 306      40.420  90.145  58.925  1.00  0.00           C
ATOM  10038 6C21 POPEv 306      41.180  89.655  60.165  1.00  0.00           C
ATOM  10041 7C21 POPEv 306      42.700  89.735  59.955  1.00  0.00           C
ATOM  10044 8C21 POPEv 306      43.530  89.315  61.165  1.00  0.00           C
ATOM  10048  C33 POPEv 306      31.750  76.905  66.135  1.00  0.00           C
ATOM  10051  C34 POPEv 306      32.830  77.345  65.135  1.00  0.00           C
ATOM  10054  C35 POPEv 306      32.410  77.155  63.665  1.00  0.00           C
ATOM  10057  C36 POPEv 306      33.420  77.775  62.685  1.00  0.00           C
ATOM  10060  C37 POPEv 306      33.190  77.275  61.245  1.00  0.00           C
ATOM  10063  C38 POPEv 306      34.120  77.915  60.215  1.00  0.00           C
ATOM  10066  C39 POPEv 306      33.740  77.505  58.785  1.00  0.00           C
ATOM  10069 0C31 POPEv 306      34.680  78.085  57.725  1.00  0.00           C
ATOM  10072 1C31 POPEv 306      34.290  77.645  56.305  1.00  0.00           C
ATOM  10075 2C31 POPEv 306      35.230  78.205  55.235  1.00  0.00           C
ATOM  10078 3C31 POPEv 306      35.110  77.495  53.875  1.00  0.00           C
ATOM  10081 4C31 POPEv 306      33.730  77.665  53.215  1.00  0.00           C
ATOM  10084 5C31 POPEv 306      33.660  76.955  51.855  1.00  0.00           C
ATOM  10087 6C31 POPEv 306      32.360  77.215  51.085  1.00  0.00           C
ATOM  10091  NH3 POPEw 307     125.030  22.585  71.705  1.00  0.00           N
ATOM  10095  C12 POPEw 307     125.380  22.605  73.155  1.00  0.00           C
ATOM  10098  C11 POPEw 307     125.400  21.155  73.635  1.00  0.00           C
ATOM  10101  P   POPEw 307     123.930  19.055  73.915  1.00  0.00           P
ATOM  10102  O13 POPEw 307     125.240  18.375  74.045  1.00  0.00           O
ATOM  10103  O14 POPEw 307     123.110  19.135  75.145  1.00  0.00           O
ATOM  10104  O11 POPEw 307     123.120  18.265  72.815  1.00  0.00           O
ATOM  10105  O12 POPEw 307     124.160  20.515  73.305  1.00  0.00           O
ATOM  10106  C1  POPEw 307     122.920  18.815  71.525  1.00  0.00           C
ATOM  10109  C2  POPEw 307     122.400  17.745  70.535  1.00  0.00           C
ATOM  10111  O21 POPEw 307     122.320  18.415  69.255  1.00  0.00           O
ATOM  10112  C21 POPEw 307     123.280  18.155  68.405  1.00  0.00           C
ATOM  10113  O22 POPEw 307     124.060  17.225  68.425  1.00  0.00           O
ATOM  10114  C22 POPEw 307     123.370  19.345  67.425  1.00  0.00           C
ATOM  10117  C3  POPEw 307     121.010  17.165  70.995  1.00  0.00           C
ATOM  10120  O31 POPEw 307     119.940  17.325  70.045  1.00  0.00           O
ATOM  10121  C31 POPEw 307     120.010  16.545  68.985  1.00  0.00           C
ATOM  10122  O32 POPEw 307     120.860  15.695  68.765  1.00  0.00           O
ATOM  10123  C32 POPEw 307     118.860  16.895  68.035  1.00  0.00           C
ATOM  10126  C23 POPEw 307     124.490  19.185  66.375  1.00  0.00           C
ATOM  10129  C24 POPEw 307     124.850  20.485  65.655  1.00  0.00           C
ATOM  10132  C25 POPEw 307     125.800  20.225  64.475  1.00  0.00           C
ATOM  10135  C26 POPEw 307     126.100  21.465  63.625  1.00  0.00           C
ATOM  10138  C27 POPEw 307     127.010  21.135  62.425  1.00  0.00           C
ATOM  10141  C28 POPEw 307     126.430  21.535  61.055  1.00  0.00           C
ATOM  10144  C29 POPEw 307     126.300  23.025  60.875  1.00  0.00           C
ATOM  10146 0C21 POPEw 307     126.700  23.765  59.825  1.00  0.00           C
ATOM  10148 1C21 POPEw 307     127.380  23.275  58.565  1.00  0.00           C
ATOM  10151 2C21 POPEw 307     126.760  23.815  57.265  1.00  0.00           C
ATOM  10154 3C21 POPEw 307     127.670  23.545  56.055  1.00  0.00           C
ATOM  10157 4C21 POPEw 307     127.110  24.015  54.705  1.00  0.00           C
ATOM  10160 5C21 POPEw 307     128.120  23.845  53.555  1.00  0.00           C
ATOM  10163 6C21 POPEw 307     128.390  22.375  53.185  1.00  0.00           C
ATOM  10166 7C21 POPEw 307     129.650  22.185  52.325  1.00  0.00           C
ATOM  10169 8C21 POPEw 307     130.030  20.725  52.105  1.00  0.00           C
ATOM  10173  C33 POPEw 307     119.140  16.505  66.555  1.00  0.00           C
ATOM  10176  C34 POPEw 307     120.290  17.315  65.935  1.00  0.00           C
ATOM  10179  C35 POPEw 307     120.530  17.005  64.455  1.00  0.00           C
ATOM  10182  C36 POPEw 307     121.780  17.725  63.935  1.00  0.00           C
ATOM  10185  C37 POPEw 307     121.520  18.635  62.725  1.00  0.00           C
ATOM  10188  C38 POPEw 307     122.660  19.645  62.515  1.00  0.00           C
ATOM  10191  C39 POPEw 307     122.310  20.755  61.515  1.00  0.00           C
ATOM  10194 0C31 POPEw 307     122.120  20.265  60.075  1.00  0.00           C
ATOM  10197 1C31 POPEw 307     121.850  21.455  59.135  1.00  0.00           C
ATOM  10200 2C31 POPEw 307     121.720  21.065  57.655  1.00  0.00           C
ATOM  10203 3C31 POPEw 307     121.420  22.285  56.775  1.00  0.00           C
ATOM  10206 4C31 POPEw 307     122.600  23.255  56.665  1.00  0.00           C
ATOM  10209 5C31 POPEw 307     122.260  24.575  55.955  1.00  0.00           C
ATOM  10212 6C31 POPEw 307     123.430  25.555  55.945  1.00  0.00           C
ATOM  10216  NH3 POPEx 308      55.900  99.025  74.725  1.00  0.00           N
ATOM  10220  C12 POPEx 308      55.990 100.355  74.055  1.00  0.00           C
ATOM  10223  C11 POPEx 308      55.420 100.205  72.645  1.00  0.00           C
ATOM  10226  P   POPEx 308      57.020 101.735  71.355  1.00  0.00           P
ATOM  10227  O13 POPEx 308      57.700 102.435  72.465  1.00  0.00           O
ATOM  10228  O14 POPEx 308      57.580 100.485  70.845  1.00  0.00           O
ATOM  10229  O11 POPEx 308      56.860 102.785  70.195  1.00  0.00           O
ATOM  10230  O12 POPEx 308      55.560 101.405  71.855  1.00  0.00           O
ATOM  10231  C1  POPEx 308      55.830 102.685  69.225  1.00  0.00           C
ATOM  10234  C2  POPEx 308      55.640 104.035  68.495  1.00  0.00           C
ATOM  10236  O21 POPEx 308      56.680 104.225  67.505  1.00  0.00           O
ATOM  10237  C21 POPEx 308      56.530 105.275  66.695  1.00  0.00           C
ATOM  10238  O22 POPEx 308      57.320 106.205  66.615  1.00  0.00           O
ATOM  10239  C22 POPEx 308      55.260 105.195  65.835  1.00  0.00           C
ATOM  10242  C3  POPEx 308      55.600 105.215  69.515  1.00  0.00           C
ATOM  10245  O31 POPEx 308      54.880 106.375  68.995  1.00  0.00           O
ATOM  10246  C31 POPEx 308      53.720 106.615  69.615  1.00  0.00           C
ATOM  10247  O32 POPEx 308      53.190 105.875  70.415  1.00  0.00           O
ATOM  10248  C32 POPEx 308      53.180 107.965  69.175  1.00  0.00           C
ATOM  10251  C23 POPEx 308      55.020 103.855  65.075  1.00  0.00           C
ATOM  10254  C24 POPEx 308      53.800 103.925  64.155  1.00  0.00           C
ATOM  10257  C25 POPEx 308      54.090 104.125  62.655  1.00  0.00           C
ATOM  10260  C26 POPEx 308      54.550 102.825  61.985  1.00  0.00           C
ATOM  10263  C27 POPEx 308      54.520 102.905  60.455  1.00  0.00           C
ATOM  10266  C28 POPEx 308      54.980 101.605  59.755  1.00  0.00           C
ATOM  10269  C29 POPEx 308      56.440 101.595  59.395  1.00  0.00           C
ATOM  10271 0C21 POPEx 308      56.960 101.795  58.165  1.00  0.00           C
ATOM  10273 1C21 POPEx 308      56.200 102.065  56.885  1.00  0.00           C
ATOM  10276 2C21 POPEx 308      56.150 103.575  56.565  1.00  0.00           C
ATOM  10279 3C21 POPEx 308      55.320 103.875  55.305  1.00  0.00           C
ATOM  10282 4C21 POPEx 308      55.110 105.375  55.055  1.00  0.00           C
ATOM  10285 5C21 POPEx 308      56.410 106.135  54.765  1.00  0.00           C
ATOM  10288 6C21 POPEx 308      56.160 107.625  54.475  1.00  0.00           C
ATOM  10291 7C21 POPEx 308      57.450 108.345  54.055  1.00  0.00           C
ATOM  10294 8C21 POPEx 308      57.260 109.855  53.865  1.00  0.00           C
ATOM  10298  C33 POPEx 308      52.970 108.065  67.645  1.00  0.00           C
ATOM  10301  C34 POPEx 308      52.870 109.535  67.225  1.00  0.00           C
ATOM  10304  C35 POPEx 308      52.830 109.795  65.715  1.00  0.00           C
ATOM  10307  C36 POPEx 308      54.030 109.225  64.945  1.00  0.00           C
ATOM  10310  C37 POPEx 308      53.900 109.395  63.425  1.00  0.00           C
ATOM  10313  C38 POPEx 308      55.060 108.705  62.715  1.00  0.00           C
ATOM  10316  C39 POPEx 308      55.000 108.765  61.185  1.00  0.00           C
ATOM  10319 0C31 POPEx 308      53.910 107.845  60.625  1.00  0.00           C
ATOM  10322 1C31 POPEx 308      53.710 108.015  59.115  1.00  0.00           C
ATOM  10325 2C31 POPEx 308      52.570 107.155  58.545  1.00  0.00           C
ATOM  10328 3C31 POPEx 308      52.840 105.645  58.625  1.00  0.00           C
ATOM  10331 4C31 POPEx 308      51.940 104.855  57.665  1.00  0.00           C
ATOM  10334 5C31 POPEx 308      52.290 103.365  57.585  1.00  0.00           C
ATOM  10337 6C31 POPEx 308      51.660 102.655  56.375  1.00  0.00           C
ATOM  10341  NH3 POPEy 309      29.000  88.605  73.925  1.00  0.00           N
ATOM  10345  C12 POPEy 309      29.790  87.345  74.045  1.00  0.00           C
ATOM  10348  C11 POPEy 309      29.080  86.325  74.935  1.00  0.00           C
ATOM  10351  P   POPEy 309      27.620  84.245  74.565  1.00  0.00           P
ATOM  10352  O13 POPEy 309      27.840  83.765  75.955  1.00  0.00           O
ATOM  10353  O14 POPEy 309      26.400  85.045  74.345  1.00  0.00           O
ATOM  10354  O11 POPEy 309      27.570  83.005  73.585  1.00  0.00           O
ATOM  10355  O12 POPEy 309      28.810  85.185  74.115  1.00  0.00           O
ATOM  10356  C1  POPEy 309      28.220  82.995  72.305  1.00  0.00           C
ATOM  10359  C2  POPEy 309      27.320  83.615  71.195  1.00  0.00           C
ATOM  10361  O21 POPEy 309      27.550  82.955  69.935  1.00  0.00           O
ATOM  10362  C21 POPEy 309      28.670  83.195  69.295  1.00  0.00           C
ATOM  10363  O22 POPEy 309      29.640  83.825  69.705  1.00  0.00           O
ATOM  10364  C22 POPEy 309      28.510  82.615  67.895  1.00  0.00           C
ATOM  10367  C3  POPEy 309      27.430  85.175  71.135  1.00  0.00           C
ATOM  10370  O31 POPEy 309      27.100  85.685  69.825  1.00  0.00           O
ATOM  10371  C31 POPEy 309      27.670  86.845  69.585  1.00  0.00           C
ATOM  10372  O32 POPEy 309      28.230  87.555  70.405  1.00  0.00           O
ATOM  10373  C32 POPEy 309      27.600  87.175  68.095  1.00  0.00           C
ATOM  10376  C23 POPEy 309      29.720  82.785  66.935  1.00  0.00           C
ATOM  10379  C24 POPEy 309      29.320  82.345  65.515  1.00  0.00           C
ATOM  10382  C25 POPEy 309      30.380  82.525  64.415  1.00  0.00           C
ATOM  10385  C26 POPEy 309      29.940  81.825  63.115  1.00  0.00           C
ATOM  10388  C27 POPEy 309      31.070  81.495  62.135  1.00  0.00           C
ATOM  10391  C28 POPEy 309      30.510  81.135  60.745  1.00  0.00           C
ATOM  10394  C29 POPEy 309      31.540  80.535  59.815  1.00  0.00           C
ATOM  10396 0C21 POPEy 309      32.100  81.125  58.745  1.00  0.00           C
ATOM  10398 1C21 POPEy 309      31.860  82.535  58.275  1.00  0.00           C
ATOM  10401 2C21 POPEy 309      32.880  82.975  57.215  1.00  0.00           C
ATOM  10404 3C21 POPEy 309      32.720  82.245  55.875  1.00  0.00           C
ATOM  10407 4C21 POPEy 309      33.730  82.665  54.795  1.00  0.00           C
ATOM  10410 5C21 POPEy 309      35.180  82.265  55.125  1.00  0.00           C
ATOM  10413 6C21 POPEy 309      36.000  81.965  53.855  1.00  0.00           C
ATOM  10416 7C21 POPEy 309      37.380  81.365  54.145  1.00  0.00           C
ATOM  10419 8C21 POPEy 309      38.190  81.095  52.875  1.00  0.00           C
ATOM  10423  C33 POPEy 309      28.980  87.655  67.585  1.00  0.00           C
ATOM  10426  C34 POPEy 309      29.000  87.915  66.075  1.00  0.00           C
ATOM  10429  C35 POPEy 309      30.230  88.705  65.625  1.00  0.00           C
ATOM  10432  C36 POPEy 309      31.570  87.945  65.735  1.00  0.00           C
ATOM  10435  C37 POPEy 309      32.740  88.935  65.715  1.00  0.00           C
ATOM  10438  C38 POPEy 309      34.060  88.395  65.155  1.00  0.00           C
ATOM  10441  C39 POPEy 309      34.050  88.245  63.625  1.00  0.00           C
ATOM  10444 0C31 POPEy 309      34.120  89.575  62.855  1.00  0.00           C
ATOM  10447 1C31 POPEy 309      33.730  89.375  61.385  1.00  0.00           C
ATOM  10450 2C31 POPEy 309      34.000  90.595  60.495  1.00  0.00           C
ATOM  10453 3C31 POPEy 309      33.450  90.375  59.075  1.00  0.00           C
ATOM  10456 4C31 POPEy 309      33.840  91.455  58.065  1.00  0.00           C
ATOM  10459 5C31 POPEy 309      33.220  91.155  56.695  1.00  0.00           C
ATOM  10462 6C31 POPEy 309      33.540  92.205  55.625  1.00  0.00           C
ATOM  10466  NH3 POPEz 310      80.620  50.605  79.105  1.00  0.00           N
ATOM  10470  C12 POPEz 310      81.860  51.445  79.045  1.00  0.00           C
ATOM  10473  C11 POPEz 310      81.690  52.745  79.845  1.00  0.00           C
ATOM  10476  P   POPEz 310      80.560  55.085  79.615  1.00  0.00           P
ATOM  10477  O13 POPEz 310      79.190  55.605  79.895  1.00  0.00           O
ATOM  10478  O14 POPEz 310      81.660  55.435  80.535  1.00  0.00           O
ATOM  10479  O11 POPEz 310      81.000  55.655  78.245  1.00  0.00           O
ATOM  10480  O12 POPEz 310      80.560  53.505  79.365  1.00  0.00           O
ATOM  10481  C1  POPEz 310      81.970  55.055  77.405  1.00  0.00           C
ATOM  10484  C2  POPEz 310      81.790  55.715  76.035  1.00  0.00           C
ATOM  10486  O21 POPEz 310      81.770  54.735  74.975  1.00  0.00           O
ATOM  10487  C21 POPEz 310      80.640  54.015  75.015  1.00  0.00           C
ATOM  10488  O22 POPEz 310      79.750  54.125  75.835  1.00  0.00           O
ATOM  10489  C22 POPEz 310      80.610  53.055  73.845  1.00  0.00           C
ATOM  10492  C3  POPEz 310      82.850  56.835  75.775  1.00  0.00           C
ATOM  10495  O31 POPEz 310      82.370  57.745  74.775  1.00  0.00           O
ATOM  10496  C31 POPEz 310      81.370  58.515  75.205  1.00  0.00           C
ATOM  10497  O32 POPEz 310      81.050  58.695  76.365  1.00  0.00           O
ATOM  10498  C32 POPEz 310      80.530  58.955  74.015  1.00  0.00           C
ATOM  10501  C23 POPEz 310      79.230  52.395  73.755  1.00  0.00           C
ATOM  10504  C24 POPEz 310      79.230  51.135  72.875  1.00  0.00           C
ATOM  10507  C25 POPEz 310      79.680  51.375  71.425  1.00  0.00           C
ATOM  10510  C26 POPEz 310      78.760  52.265  70.575  1.00  0.00           C
ATOM  10513  C27 POPEz 310      79.370  52.535  69.185  1.00  0.00           C
ATOM  10516  C28 POPEz 310      78.420  53.275  68.225  1.00  0.00           C
ATOM  10519  C29 POPEz 310      77.350  52.435  67.575  1.00  0.00           C
ATOM  10521 0C21 POPEz 310      76.680  52.775  66.465  1.00  0.00           C
ATOM  10523 1C21 POPEz 310      76.850  54.065  65.685  1.00  0.00           C
ATOM  10526 2C21 POPEz 310      76.580  53.875  64.185  1.00  0.00           C
ATOM  10529 3C21 POPEz 310      77.440  52.785  63.545  1.00  0.00           C
ATOM  10532 4C21 POPEz 310      77.470  52.815  62.015  1.00  0.00           C
ATOM  10535 5C21 POPEz 310      78.230  51.615  61.445  1.00  0.00           C
ATOM  10538 6C21 POPEz 310      78.510  51.665  59.945  1.00  0.00           C
ATOM  10541 7C21 POPEz 310      79.350  50.455  59.515  1.00  0.00           C
ATOM  10544 8C21 POPEz 310      79.770  50.475  58.055  1.00  0.00           C
ATOM  10548  C33 POPEz 310      80.830  58.125  72.745  1.00  0.00           C
ATOM  10551  C34 POPEz 310      79.870  58.465  71.615  1.00  0.00           C
ATOM  10554  C35 POPEz 310      80.530  58.285  70.245  1.00  0.00           C
ATOM  10557  C36 POPEz 310      80.840  56.825  69.875  1.00  0.00           C
ATOM  10560  C37 POPEz 310      81.650  56.795  68.565  1.00  0.00           C
ATOM  10563  C38 POPEz 310      81.410  55.565  67.695  1.00  0.00           C
ATOM  10566  C39 POPEz 310      81.800  55.835  66.235  1.00  0.00           C
ATOM  10569 0C31 POPEz 310      81.430  54.725  65.245  1.00  0.00           C
ATOM  10572 1C31 POPEz 310      81.520  55.245  63.805  1.00  0.00           C
ATOM  10575 2C31 POPEz 310      81.310  54.185  62.725  1.00  0.00           C
ATOM  10578 3C31 POPEz 310      82.540  53.285  62.525  1.00  0.00           C
ATOM  10581 4C31 POPEz 310      82.300  52.195  61.465  1.00  0.00           C
ATOM  10584 5C31 POPEz 310      83.550  51.345  61.225  1.00  0.00           C
ATOM  10587 6C31 POPEz 310      83.240  50.035  60.495  1.00  0.00           C
ATOM  10591  NH3 POPE0 311      93.470  46.845  34.875  1.00  0.00           N
ATOM  10595  C12 POPE0 311      92.600  45.615  35.015  1.00  0.00           C
ATOM  10598  C11 POPE0 311      93.070  44.595  36.075  1.00  0.00           C
ATOM  10601  P   POPE0 311      92.860  41.965  36.425  1.00  0.00           P
ATOM  10602  O13 POPE0 311      92.370  40.995  35.425  1.00  0.00           O
ATOM  10603  O14 POPE0 311      94.330  42.005  36.625  1.00  0.00           O
ATOM  10604  O11 POPE0 311      92.140  41.595  37.785  1.00  0.00           O
ATOM  10605  O12 POPE0 311      92.300  43.395  35.995  1.00  0.00           O
ATOM  10606  C1  POPE0 311      92.190  42.435  38.945  1.00  0.00           C
ATOM  10609  C2  POPE0 311      92.450  41.645  40.265  1.00  0.00           C
ATOM  10611  O21 POPE0 311      93.680  40.945  40.095  1.00  0.00           O
ATOM  10612  C21 POPE0 311      94.460  40.805  41.135  1.00  0.00           C
ATOM  10613  O22 POPE0 311      94.210  41.045  42.305  1.00  0.00           O
ATOM  10614  C22 POPE0 311      95.800  40.355  40.565  1.00  0.00           C
ATOM  10617  C3  POPE0 311      91.300  40.675  40.655  1.00  0.00           C
ATOM  10620  O31 POPE0 311      91.100  40.675  42.075  1.00  0.00           O
ATOM  10621  C31 POPE0 311      91.260  39.545  42.745  1.00  0.00           C
ATOM  10622  O32 POPE0 311      91.610  38.475  42.285  1.00  0.00           O
ATOM  10623  C32 POPE0 311      90.860  39.785  44.205  1.00  0.00           C
ATOM  10626  C23 POPE0 311      96.910  40.185  41.615  1.00  0.00           C
ATOM  10629  C24 POPE0 311      98.270  40.045  40.925  1.00  0.00           C
ATOM  10632  C25 POPE0 311      99.290  39.205  41.705  1.00  0.00           C
ATOM  10635  C26 POPE0 311      99.680  39.815  43.055  1.00  0.00           C
ATOM  10638  C27 POPE0 311     100.730  38.965  43.795  1.00  0.00           C
ATOM  10641  C28 POPE0 311     101.520  39.715  44.885  1.00  0.00           C
ATOM  10644  C29 POPE0 311     100.620  40.415  45.875  1.00  0.00           C
ATOM  10646 0C21 POPE0 311     100.820  40.655  47.175  1.00  0.00           C
ATOM  10648 1C21 POPE0 311     102.020  40.305  48.015  1.00  0.00           C
ATOM  10651 2C21 POPE0 311     101.650  39.885  49.455  1.00  0.00           C
ATOM  10654 3C21 POPE0 311     101.020  41.025  50.275  1.00  0.00           C
ATOM  10657 4C21 POPE0 311     100.560  40.585  51.675  1.00  0.00           C
ATOM  10660 5C21 POPE0 311      99.630  41.625  52.325  1.00  0.00           C
ATOM  10663 6C21 POPE0 311      98.980  41.145  53.625  1.00  0.00           C
ATOM  10666 7C21 POPE0 311      99.970  40.885  54.775  1.00  0.00           C
ATOM  10669 8C21 POPE0 311      99.260  40.575  56.095  1.00  0.00           C
ATOM  10673  C33 POPE0 311      89.390  39.365  44.455  1.00  0.00           C
ATOM  10676  C34 POPE0 311      88.690  40.125  45.585  1.00  0.00           C
ATOM  10679  C35 POPE0 311      88.920  39.615  47.005  1.00  0.00           C
ATOM  10682  C36 POPE0 311      87.860  40.225  47.945  1.00  0.00           C
ATOM  10685  C37 POPE0 311      88.050  39.825  49.415  1.00  0.00           C
ATOM  10688  C38 POPE0 311      86.920  40.295  50.345  1.00  0.00           C
ATOM  10691  C39 POPE0 311      86.690  41.805  50.315  1.00  0.00           C
ATOM  10694 0C31 POPE0 311      85.740  42.305  51.395  1.00  0.00           C
ATOM  10697 1C31 POPE0 311      85.720  43.825  51.575  1.00  0.00           C
ATOM  10700 2C31 POPE0 311      84.850  44.255  52.765  1.00  0.00           C
ATOM  10703 3C31 POPE0 311      83.340  44.225  52.485  1.00  0.00           C
ATOM  10706 4C31 POPE0 311      82.520  44.155  53.785  1.00  0.00           C
ATOM  10709 5C31 POPE0 311      81.150  44.845  53.695  1.00  0.00           C
ATOM  10712 6C31 POPE0 311      80.310  44.685  54.955  1.00  0.00           C
ATOM  10716  NH3 POPE1 312      17.620  88.635  29.995  1.00  0.00           N
ATOM  10720  C12 POPE1 312      17.180  88.585  28.545  1.00  0.00           C
ATOM  10723  C11 POPE1 312      15.780  87.945  28.375  1.00  0.00           C
ATOM  10726  P   POPE1 312      14.880  85.495  28.355  1.00  0.00           P
ATOM  10727  O13 POPE1 312      15.440  85.185  27.025  1.00  0.00           O
ATOM  10728  O14 POPE1 312      13.420  85.735  28.495  1.00  0.00           O
ATOM  10729  O11 POPE1 312      15.200  84.325  29.375  1.00  0.00           O
ATOM  10730  O12 POPE1 312      15.710  86.675  29.005  1.00  0.00           O
ATOM  10731  C1  POPE1 312      16.510  83.765  29.355  1.00  0.00           C
ATOM  10734  C2  POPE1 312      16.810  82.735  30.475  1.00  0.00           C
ATOM  10736  O21 POPE1 312      16.690  83.285  31.795  1.00  0.00           O
ATOM  10737  C21 POPE1 312      15.540  83.215  32.415  1.00  0.00           C
ATOM  10738  O22 POPE1 312      14.440  83.025  31.905  1.00  0.00           O
ATOM  10739  C22 POPE1 312      15.840  83.415  33.895  1.00  0.00           C
ATOM  10742  C3  POPE1 312      18.290  82.295  30.305  1.00  0.00           C
ATOM  10745  O31 POPE1 312      18.910  81.755  31.495  1.00  0.00           O
ATOM  10746  C31 POPE1 312      18.570  80.515  31.815  1.00  0.00           C
ATOM  10747  O32 POPE1 312      17.850  79.795  31.145  1.00  0.00           O
ATOM  10748  C32 POPE1 312      19.260  80.125  33.115  1.00  0.00           C
ATOM  10751  C23 POPE1 312      14.660  83.915  34.735  1.00  0.00           C
ATOM  10754  C24 POPE1 312      15.190  84.355  36.095  1.00  0.00           C
ATOM  10757  C25 POPE1 312      14.110  84.715  37.125  1.00  0.00           C
ATOM  10760  C26 POPE1 312      14.760  85.405  38.325  1.00  0.00           C
ATOM  10763  C27 POPE1 312      13.820  85.525  39.525  1.00  0.00           C
ATOM  10766  C28 POPE1 312      14.410  86.315  40.705  1.00  0.00           C
ATOM  10769  C29 POPE1 312      15.610  85.585  41.245  1.00  0.00           C
ATOM  10771 0C21 POPE1 312      15.760  85.075  42.485  1.00  0.00           C
ATOM  10773 1C21 POPE1 312      14.800  85.195  43.635  1.00  0.00           C
ATOM  10776 2C21 POPE1 312      15.560  85.185  44.985  1.00  0.00           C
ATOM  10779 3C21 POPE1 312      14.610  85.305  46.185  1.00  0.00           C
ATOM  10782 4C21 POPE1 312      15.300  85.095  47.555  1.00  0.00           C
ATOM  10785 5C21 POPE1 312      16.430  86.095  47.835  1.00  0.00           C
ATOM  10788 6C21 POPE1 312      16.850  86.105  49.315  1.00  0.00           C
ATOM  10791 7C21 POPE1 312      17.950  87.135  49.625  1.00  0.00           C
ATOM  10794 8C21 POPE1 312      18.310  87.205  51.105  1.00  0.00           C
ATOM  10798  C33 POPE1 312      18.820  78.745  33.645  1.00  0.00           C
ATOM  10801  C34 POPE1 312      19.770  78.165  34.705  1.00  0.00           C
ATOM  10804  C35 POPE1 312      19.910  79.025  35.965  1.00  0.00           C
ATOM  10807  C36 POPE1 312      20.790  78.335  37.025  1.00  0.00           C
ATOM  10810  C37 POPE1 312      20.760  79.005  38.395  1.00  0.00           C
ATOM  10813  C38 POPE1 312      21.790  78.415  39.375  1.00  0.00           C
ATOM  10816  C39 POPE1 312      21.230  77.285  40.265  1.00  0.00           C
ATOM  10819 0C31 POPE1 312      20.650  77.835  41.575  1.00  0.00           C
ATOM  10822 1C31 POPE1 312      20.030  76.745  42.465  1.00  0.00           C
ATOM  10825 2C31 POPE1 312      19.550  77.315  43.805  1.00  0.00           C
ATOM  10828 3C31 POPE1 312      18.730  76.335  44.655  1.00  0.00           C
ATOM  10831 4C31 POPE1 312      17.300  76.135  44.145  1.00  0.00           C
ATOM  10834 5C31 POPE1 312      16.480  75.155  45.005  1.00  0.00           C
ATOM  10837 6C31 POPE1 312      15.030  75.005  44.545  1.00  0.00           C
ATOM  10841  NH3 POPE2 313     106.230 113.305  72.275  1.00  0.00           N
ATOM  10845  C12 POPE2 313     104.780 113.695  72.365  1.00  0.00           C
ATOM  10848  C11 POPE2 313     103.910 112.735  71.545  1.00  0.00           C
ATOM  10851  P   POPE2 313     101.390 112.145  71.215  1.00  0.00           P
ATOM  10852  O13 POPE2 313     101.930 110.905  70.585  1.00  0.00           O
ATOM  10853  O14 POPE2 313     100.310 111.985  72.215  1.00  0.00           O
ATOM  10854  O11 POPE2 313     100.860 113.155  70.125  1.00  0.00           O
ATOM  10855  O12 POPE2 313     102.550 112.975  71.865  1.00  0.00           O
ATOM  10856  C1  POPE2 313     101.580 113.445  68.925  1.00  0.00           C
ATOM  10859  C2  POPE2 313     101.800 114.975  68.725  1.00  0.00           C
ATOM  10861  O21 POPE2 313     103.090 115.215  68.105  1.00  0.00           O
ATOM  10862  C21 POPE2 313     103.170 114.785  66.855  1.00  0.00           C
ATOM  10863  O22 POPE2 313     102.240 114.405  66.175  1.00  0.00           O
ATOM  10864  C22 POPE2 313     104.620 114.855  66.415  1.00  0.00           C
ATOM  10867  C3  POPE2 313     101.730 115.805  70.035  1.00  0.00           C
ATOM  10870  O31 POPE2 313     102.050 117.205  69.805  1.00  0.00           O
ATOM  10871  C31 POPE2 313     103.280 117.595  70.165  1.00  0.00           C
ATOM  10872  O32 POPE2 313     104.080 116.935  70.785  1.00  0.00           O
ATOM  10873  C32 POPE2 313     103.560 118.985  69.565  1.00  0.00           C
ATOM  10876  C23 POPE2 313     104.830 114.465  64.935  1.00  0.00           C
ATOM  10879  C24 POPE2 313     106.310 114.605  64.565  1.00  0.00           C
ATOM  10882  C25 POPE2 313     106.640 114.435  63.075  1.00  0.00           C
ATOM  10885  C26 POPE2 313     106.230 113.075  62.505  1.00  0.00           C
ATOM  10888  C27 POPE2 313     106.510 112.955  61.005  1.00  0.00           C
ATOM  10891  C28 POPE2 313     105.980 111.645  60.385  1.00  0.00           C
ATOM  10894  C29 POPE2 313     104.480 111.645  60.285  1.00  0.00           C
ATOM  10896 0C21 POPE2 313     103.740 111.265  59.235  1.00  0.00           C
ATOM  10898 1C21 POPE2 313     104.300 110.715  57.945  1.00  0.00           C
ATOM  10901 2C21 POPE2 313     103.210 110.435  56.895  1.00  0.00           C
ATOM  10904 3C21 POPE2 313     102.550 111.705  56.325  1.00  0.00           C
ATOM  10907 4C21 POPE2 313     101.590 111.395  55.165  1.00  0.00           C
ATOM  10910 5C21 POPE2 313     100.830 112.625  54.665  1.00  0.00           C
ATOM  10913 6C21 POPE2 313     100.120 112.385  53.325  1.00  0.00           C
ATOM  10916 7C21 POPE2 313      99.330 113.605  52.845  1.00  0.00           C
ATOM  10919 8C21 POPE2 313      98.810 113.475  51.415  1.00  0.00           C
ATOM  10923  C33 POPE2 313     103.750 118.875  68.035  1.00  0.00           C
ATOM  10926  C34 POPE2 313     104.720 119.895  67.415  1.00  0.00           C
ATOM  10929  C35 POPE2 313     104.980 119.555  65.945  1.00  0.00           C
ATOM  10932  C36 POPE2 313     106.450 119.685  65.505  1.00  0.00           C
ATOM  10935  C37 POPE2 313     106.680 119.015  64.135  1.00  0.00           C
ATOM  10938  C38 POPE2 313     108.110 119.195  63.625  1.00  0.00           C
ATOM  10941  C39 POPE2 313     108.480 118.285  62.435  1.00  0.00           C
ATOM  10944 0C31 POPE2 313     107.610 118.485  61.185  1.00  0.00           C
ATOM  10947 1C31 POPE2 313     108.200 117.805  59.945  1.00  0.00           C
ATOM  10950 2C31 POPE2 313     107.480 118.205  58.655  1.00  0.00           C
ATOM  10953 3C31 POPE2 313     108.100 117.555  57.405  1.00  0.00           C
ATOM  10956 4C31 POPE2 313     107.450 118.055  56.105  1.00  0.00           C
ATOM  10959 5C31 POPE2 313     108.030 117.395  54.845  1.00  0.00           C
ATOM  10962 6C31 POPE2 313     107.350 117.845  53.555  1.00  0.00           C
ATOM  10966  NH3 POPE3 314     104.560  73.545  74.545  1.00  0.00           N
ATOM  10970  C12 POPE3 314     104.910  74.655  75.495  1.00  0.00           C
ATOM  10973  C11 POPE3 314     103.660  75.055  76.265  1.00  0.00           C
ATOM  10976  P   POPE3 314     101.740  76.705  75.635  1.00  0.00           P
ATOM  10977  O13 POPE3 314     100.470  76.605  74.885  1.00  0.00           O
ATOM  10978  O14 POPE3 314     101.630  76.845  77.095  1.00  0.00           O
ATOM  10979  O11 POPE3 314     102.610  77.865  74.975  1.00  0.00           O
ATOM  10980  O12 POPE3 314     102.620  75.415  75.345  1.00  0.00           O
ATOM  10981  C1  POPE3 314     102.770  77.875  73.545  1.00  0.00           C
ATOM  10984  C2  POPE3 314     101.620  78.625  72.805  1.00  0.00           C
ATOM  10986  O21 POPE3 314     101.630  78.175  71.435  1.00  0.00           O
ATOM  10987  C21 POPE3 314     100.420  78.005  70.905  1.00  0.00           C
ATOM  10988  O22 POPE3 314      99.370  78.115  71.495  1.00  0.00           O
ATOM  10989  C22 POPE3 314     100.570  77.565  69.455  1.00  0.00           C
ATOM  10992  C3  POPE3 314     101.770  80.165  72.845  1.00  0.00           C
ATOM  10995  O31 POPE3 314     100.890  80.825  71.905  1.00  0.00           O
ATOM  10996  C31 POPE3 314     100.010  81.705  72.355  1.00  0.00           C
ATOM  10997  O32 POPE3 314      99.750  81.945  73.515  1.00  0.00           O
ATOM  10998  C32 POPE3 314      99.530  82.515  71.145  1.00  0.00           C
ATOM  11001  C23 POPE3 314      99.250  77.265  68.715  1.00  0.00           C
ATOM  11004  C24 POPE3 314      99.420  76.075  67.775  1.00  0.00           C
ATOM  11007  C25 POPE3 314     100.510  76.305  66.715  1.00  0.00           C
ATOM  11010  C26 POPE3 314      99.950  76.325  65.285  1.00  0.00           C
ATOM  11013  C27 POPE3 314     101.000  76.735  64.255  1.00  0.00           C
ATOM  11016  C28 POPE3 314     100.380  76.895  62.855  1.00  0.00           C
ATOM  11019  C29 POPE3 314     101.390  77.315  61.825  1.00  0.00           C
ATOM  11021 0C21 POPE3 314     101.120  77.505  60.525  1.00  0.00           C
ATOM  11023 1C21 POPE3 314      99.770  77.325  59.865  1.00  0.00           C
ATOM  11026 2C21 POPE3 314      99.670  76.015  59.065  1.00  0.00           C
ATOM  11029 3C21 POPE3 314     100.680  75.925  57.905  1.00  0.00           C
ATOM  11032 4C21 POPE3 314     100.410  74.755  56.955  1.00  0.00           C
ATOM  11035 5C21 POPE3 314     100.370  73.375  57.625  1.00  0.00           C
ATOM  11038 6C21 POPE3 314     100.040  72.295  56.585  1.00  0.00           C
ATOM  11041 7C21 POPE3 314      99.810  70.905  57.185  1.00  0.00           C
ATOM  11044 8C21 POPE3 314      99.540  69.855  56.105  1.00  0.00           C
ATOM  11048  C33 POPE3 314     100.670  83.395  70.585  1.00  0.00           C
ATOM  11051  C34 POPE3 314     100.550  83.865  69.125  1.00  0.00           C
ATOM  11054  C35 POPE3 314      99.860  85.225  68.925  1.00  0.00           C
ATOM  11057  C36 POPE3 314      98.400  85.185  69.395  1.00  0.00           C
ATOM  11060  C37 POPE3 314      97.490  86.165  68.665  1.00  0.00           C
ATOM  11063  C38 POPE3 314      97.820  87.655  68.815  1.00  0.00           C
ATOM  11066  C39 POPE3 314      96.600  88.525  68.475  1.00  0.00           C
ATOM  11069 0C31 POPE3 314      96.370  88.615  66.955  1.00  0.00           C
ATOM  11072 1C31 POPE3 314      94.920  88.935  66.565  1.00  0.00           C
ATOM  11075 2C31 POPE3 314      94.760  88.955  65.045  1.00  0.00           C
ATOM  11078 3C31 POPE3 314      93.320  89.185  64.555  1.00  0.00           C
ATOM  11081 4C31 POPE3 314      93.290  89.355  63.025  1.00  0.00           C
ATOM  11084 5C31 POPE3 314      91.940  89.805  62.465  1.00  0.00           C
ATOM  11087 6C31 POPE3 314      91.920  90.075  60.955  1.00  0.00           C
ATOM  11091  NH3 POPE4 315      87.230   1.575  75.325  1.00  0.00           N
ATOM  11095  C12 POPE4 315      88.130   2.575  75.975  1.00  0.00           C
ATOM  11098  C11 POPE4 315      89.220   1.875  76.805  1.00  0.00           C
ATOM  11101  P   POPE4 315      90.590   0.685  74.915  1.00  0.00           P
ATOM  11102  O13 POPE4 315      91.370   1.935  74.895  1.00  0.00           O
ATOM  11103  O14 POPE4 315      91.360  -0.575  74.885  1.00  0.00           O
ATOM  11104  O11 POPE4 315      89.420   0.685  73.825  1.00  0.00           O
ATOM  11105  O12 POPE4 315      89.680   0.665  76.215  1.00  0.00           O
ATOM  11106  C1  POPE4 315      89.720   0.715  72.415  1.00  0.00           C
ATOM  11109  C2  POPE4 315      88.970   1.895  71.715  1.00  0.00           C
ATOM  11111  O21 POPE4 315      89.040   1.815  70.285  1.00  0.00           O
ATOM  11112  C21 POPE4 315      88.200   1.005  69.655  1.00  0.00           C
ATOM  11113  O22 POPE4 315      87.470   0.195  70.175  1.00  0.00           O
ATOM  11114  C22 POPE4 315      88.300   1.285  68.145  1.00  0.00           C
ATOM  11117  C3  POPE4 315      89.540   3.265  72.185  1.00  0.00           C
ATOM  11120  O31 POPE4 315      88.680   4.355  71.755  1.00  0.00           O
ATOM  11121  C31 POPE4 315      89.280   5.555  71.675  1.00  0.00           C
ATOM  11122  O32 POPE4 315      90.450   5.765  71.935  1.00  0.00           O
ATOM  11123  C32 POPE4 315      88.210   6.625  71.485  1.00  0.00           C
ATOM  11126  C23 POPE4 315      87.450   0.405  67.185  1.00  0.00           C
ATOM  11129  C24 POPE4 315      87.630   0.785  65.695  1.00  0.00           C
ATOM  11132  C25 POPE4 315      87.080   2.165  65.285  1.00  0.00           C
ATOM  11135  C26 POPE4 315      86.880   2.355  63.775  1.00  0.00           C
ATOM  11138  C27 POPE4 315      86.920   3.845  63.395  1.00  0.00           C
ATOM  11141  C28 POPE4 315      86.270   4.155  62.035  1.00  0.00           C
ATOM  11144  C29 POPE4 315      86.440   5.615  61.685  1.00  0.00           C
ATOM  11146 0C21 POPE4 315      86.240   6.155  60.475  1.00  0.00           C
ATOM  11148 1C21 POPE4 315      85.760   5.445  59.245  1.00  0.00           C
ATOM  11151 2C21 POPE4 315      84.920   6.335  58.305  1.00  0.00           C
ATOM  11154 3C21 POPE4 315      85.740   7.485  57.685  1.00  0.00           C
ATOM  11157 4C21 POPE4 315      85.000   8.255  56.585  1.00  0.00           C
ATOM  11160 5C21 POPE4 315      85.890   9.295  55.885  1.00  0.00           C
ATOM  11163 6C21 POPE4 315      86.830   8.675  54.845  1.00  0.00           C
ATOM  11166 7C21 POPE4 315      87.850   9.645  54.255  1.00  0.00           C
ATOM  11169 8C21 POPE4 315      88.790   8.975  53.245  1.00  0.00           C
ATOM  11173  C33 POPE4 315      88.830   8.005  71.165  1.00  0.00           C
ATOM  11176  C34 POPE4 315      87.770   9.085  70.975  1.00  0.00           C
ATOM  11179  C35 POPE4 315      88.330  10.365  70.315  1.00  0.00           C
ATOM  11182  C36 POPE4 315      88.300  10.275  68.775  1.00  0.00           C
ATOM  11185  C37 POPE4 315      88.970  11.455  68.065  1.00  0.00           C
ATOM  11188  C38 POPE4 315      88.780  11.375  66.545  1.00  0.00           C
ATOM  11191  C39 POPE4 315      89.430  12.525  65.755  1.00  0.00           C
ATOM  11194 0C31 POPE4 315      89.300  12.305  64.235  1.00  0.00           C
ATOM  11197 1C31 POPE4 315      90.050  13.345  63.385  1.00  0.00           C
ATOM  11200 2C31 POPE4 315      89.440  14.755  63.405  1.00  0.00           C
ATOM  11203 3C31 POPE4 315      90.170  15.725  64.355  1.00  0.00           C
ATOM  11206 4C31 POPE4 315      89.690  17.175  64.185  1.00  0.00           C
ATOM  11209 5C31 POPE4 315      90.530  18.165  65.005  1.00  0.00           C
ATOM  11212 6C31 POPE4 315      90.090  19.615  64.855  1.00  0.00           C
ATOM  11216  NH3 POPE5 316      71.230  69.435  78.395  1.00  0.00           N
ATOM  11220  C12 POPE5 316      72.630  69.955  78.475  1.00  0.00           C
ATOM  11223  C11 POPE5 316      73.110  70.055  79.925  1.00  0.00           C
ATOM  11226  P   POPE5 316      75.660  70.005  80.145  1.00  0.00           P
ATOM  11227  O13 POPE5 316      75.600  69.285  81.425  1.00  0.00           O
ATOM  11228  O14 POPE5 316      76.880  70.835  79.935  1.00  0.00           O
ATOM  11229  O11 POPE5 316      75.520  68.965  78.965  1.00  0.00           O
ATOM  11230  O12 POPE5 316      74.330  70.825  79.975  1.00  0.00           O
ATOM  11231  C1  POPE5 316      76.540  68.755  77.985  1.00  0.00           C
ATOM  11234  C2  POPE5 316      76.240  67.505  77.095  1.00  0.00           C
ATOM  11236  O21 POPE5 316      76.170  67.845  75.695  1.00  0.00           O
ATOM  11237  C21 POPE5 316      77.370  68.085  75.175  1.00  0.00           C
ATOM  11238  O22 POPE5 316      78.390  68.235  75.805  1.00  0.00           O
ATOM  11239  C22 POPE5 316      77.290  68.085  73.645  1.00  0.00           C
ATOM  11242  C3  POPE5 316      74.960  66.725  77.515  1.00  0.00           C
ATOM  11245  O31 POPE5 316      74.490  65.825  76.485  1.00  0.00           O
ATOM  11246  C31 POPE5 316      73.540  66.305  75.685  1.00  0.00           C
ATOM  11247  O32 POPE5 316      73.050  67.415  75.745  1.00  0.00           O
ATOM  11248  C32 POPE5 316      73.180  65.215  74.665  1.00  0.00           C
ATOM  11251  C23 POPE5 316      78.640  67.755  72.965  1.00  0.00           C
ATOM  11254  C24 POPE5 316      78.830  66.255  72.675  1.00  0.00           C
ATOM  11257  C25 POPE5 316      79.180  65.935  71.215  1.00  0.00           C
ATOM  11260  C26 POPE5 316      78.130  66.425  70.215  1.00  0.00           C
ATOM  11263  C27 POPE5 316      78.310  65.885  68.795  1.00  0.00           C
ATOM  11266  C28 POPE5 316      77.220  66.415  67.845  1.00  0.00           C
ATOM  11269  C29 POPE5 316      77.270  65.725  66.515  1.00  0.00           C
ATOM  11271 0C21 POPE5 316      76.440  64.765  66.085  1.00  0.00           C
ATOM  11273 1C21 POPE5 316      75.280  64.185  66.845  1.00  0.00           C
ATOM  11276 2C21 POPE5 316      75.680  63.315  68.055  1.00  0.00           C
ATOM  11279 3C21 POPE5 316      76.570  62.115  67.685  1.00  0.00           C
ATOM  11282 4C21 POPE5 316      76.770  61.155  68.855  1.00  0.00           C
ATOM  11285 5C21 POPE5 316      76.820  59.695  68.385  1.00  0.00           C
ATOM  11288 6C21 POPE5 316      76.780  58.685  69.535  1.00  0.00           C
ATOM  11291 7C21 POPE5 316      76.700  57.235  69.055  1.00  0.00           C
ATOM  11294 8C21 POPE5 316      76.620  56.235  70.195  1.00  0.00           C
ATOM  11298  C33 POPE5 316      71.930  65.575  73.815  1.00  0.00           C
ATOM  11301  C34 POPE5 316      72.210  66.595  72.695  1.00  0.00           C
ATOM  11304  C35 POPE5 316      72.870  65.985  71.455  1.00  0.00           C
ATOM  11307  C36 POPE5 316      71.910  65.135  70.615  1.00  0.00           C
ATOM  11310  C37 POPE5 316      72.620  64.365  69.505  1.00  0.00           C
ATOM  11313  C38 POPE5 316      71.780  63.215  68.945  1.00  0.00           C
ATOM  11316  C39 POPE5 316      70.800  63.615  67.835  1.00  0.00           C
ATOM  11319 0C31 POPE5 316      69.740  62.535  67.595  1.00  0.00           C
ATOM  11322 1C31 POPE5 316      68.770  62.875  66.455  1.00  0.00           C
ATOM  11325 2C31 POPE5 316      67.670  61.825  66.275  1.00  0.00           C
ATOM  11328 3C31 POPE5 316      67.150  61.805  64.845  1.00  0.00           C
ATOM  11331 4C31 POPE5 316      65.870  60.985  64.655  1.00  0.00           C
ATOM  11334 5C31 POPE5 316      65.460  60.985  63.185  1.00  0.00           C
ATOM  11337 6C31 POPE5 316      64.100  60.345  62.905  1.00  0.00           C
ATOM  11341  NH3 POPE6 317      74.090  95.715  33.035  1.00  0.00           N
ATOM  11345  C12 POPE6 317      74.700  97.045  33.405  1.00  0.00           C
ATOM  11348  C11 POPE6 317      73.820  97.765  34.445  1.00  0.00           C
ATOM  11351  P   POPE6 317      71.790  98.795  33.185  1.00  0.00           P
ATOM  11352  O13 POPE6 317      72.670  98.975  32.015  1.00  0.00           O
ATOM  11353  O14 POPE6 317      70.400  98.375  32.905  1.00  0.00           O
ATOM  11354  O11 POPE6 317      71.830 100.065  34.125  1.00  0.00           O
ATOM  11355  O12 POPE6 317      72.430  97.655  34.105  1.00  0.00           O
ATOM  11356  C1  POPE6 317      71.160  99.975  35.385  1.00  0.00           C
ATOM  11359  C2  POPE6 317      71.190 101.295  36.195  1.00  0.00           C
ATOM  11361  O21 POPE6 317      70.760 100.915  37.515  1.00  0.00           O
ATOM  11362  C21 POPE6 317      71.280 101.545  38.535  1.00  0.00           C
ATOM  11363  O22 POPE6 317      72.140 102.395  38.515  1.00  0.00           O
ATOM  11364  C22 POPE6 317      70.650 100.965  39.795  1.00  0.00           C
ATOM  11367  C3  POPE6 317      70.230 102.365  35.555  1.00  0.00           C
ATOM  11370  O31 POPE6 317      70.270 103.645  36.225  1.00  0.00           O
ATOM  11371  C31 POPE6 317      69.400 103.855  37.195  1.00  0.00           C
ATOM  11372  O32 POPE6 317      68.550 103.085  37.595  1.00  0.00           O
ATOM  11373  C32 POPE6 317      69.700 105.195  37.885  1.00  0.00           C
ATOM  11376  C23 POPE6 317      71.020 101.745  41.075  1.00  0.00           C
ATOM  11379  C24 POPE6 317      70.250 101.225  42.285  1.00  0.00           C
ATOM  11382  C25 POPE6 317      70.870  99.945  42.875  1.00  0.00           C
ATOM  11385  C26 POPE6 317      71.830 100.255  44.025  1.00  0.00           C
ATOM  11388  C27 POPE6 317      72.720  99.065  44.405  1.00  0.00           C
ATOM  11391  C28 POPE6 317      73.580  99.365  45.645  1.00  0.00           C
ATOM  11394  C29 POPE6 317      74.830  98.515  45.705  1.00  0.00           C
ATOM  11396 0C21 POPE6 317      75.100  97.535  46.585  1.00  0.00           C
ATOM  11398 1C21 POPE6 317      74.200  97.045  47.685  1.00  0.00           C
ATOM  11401 2C21 POPE6 317      74.410  97.795  49.015  1.00  0.00           C
ATOM  11404 3C21 POPE6 317      73.670  97.155  50.195  1.00  0.00           C
ATOM  11407 4C21 POPE6 317      73.860  97.955  51.485  1.00  0.00           C
ATOM  11410 5C21 POPE6 317      73.870  97.105  52.765  1.00  0.00           C
ATOM  11413 6C21 POPE6 317      72.490  96.635  53.235  1.00  0.00           C
ATOM  11416 7C21 POPE6 317      72.610  95.615  54.365  1.00  0.00           C
ATOM  11419 8C21 POPE6 317      71.280  95.215  54.995  1.00  0.00           C
ATOM  11423  C33 POPE6 317      69.290 105.135  39.375  1.00  0.00           C
ATOM  11426  C34 POPE6 317      70.040 106.115  40.295  1.00  0.00           C
ATOM  11429  C35 POPE6 317      69.960 105.745  41.785  1.00  0.00           C
ATOM  11432  C36 POPE6 317      68.550 105.605  42.365  1.00  0.00           C
ATOM  11435  C37 POPE6 317      68.550 105.755  43.895  1.00  0.00           C
ATOM  11438  C38 POPE6 317      67.130 105.905  44.445  1.00  0.00           C
ATOM  11441  C39 POPE6 317      67.060 106.325  45.925  1.00  0.00           C
ATOM  11444 0C31 POPE6 317      66.720 107.815  46.065  1.00  0.00           C
ATOM  11447 1C31 POPE6 317      66.440 108.275  47.505  1.00  0.00           C
ATOM  11450 2C31 POPE6 317      65.800 109.675  47.495  1.00  0.00           C
ATOM  11453 3C31 POPE6 317      65.900 110.455  48.815  1.00  0.00           C
ATOM  11456 4C31 POPE6 317      65.000 109.935  49.955  1.00  0.00           C
ATOM  11459 5C31 POPE6 317      64.960 110.935  51.115  1.00  0.00           C
ATOM  11462 6C31 POPE6 317      63.970 110.565  52.225  1.00  0.00           C
ATOM  11466  NH3 POPE7 318      48.240  74.485  71.575  1.00  0.00           N
ATOM  11470  C12 POPE7 318      48.530  73.025  71.405  1.00  0.00           C
ATOM  11473  C11 POPE7 318      47.470  72.175  72.135  1.00  0.00           C
ATOM  11476  P   POPE7 318      44.990  71.405  71.905  1.00  0.00           P
ATOM  11477  O13 POPE7 318      44.320  71.905  73.145  1.00  0.00           O
ATOM  11478  O14 POPE7 318      44.140  71.375  70.695  1.00  0.00           O
ATOM  11479  O11 POPE7 318      45.660  69.995  72.105  1.00  0.00           O
ATOM  11480  O12 POPE7 318      46.170  72.425  71.615  1.00  0.00           O
ATOM  11481  C1  POPE7 318      45.760  69.025  71.045  1.00  0.00           C
ATOM  11484  C2  POPE7 318      44.710  67.875  71.195  1.00  0.00           C
ATOM  11486  O21 POPE7 318      45.110  66.675  70.515  1.00  0.00           O
ATOM  11487  C21 POPE7 318      44.900  66.455  69.225  1.00  0.00           C
ATOM  11488  O22 POPE7 318      44.470  67.255  68.415  1.00  0.00           O
ATOM  11489  C22 POPE7 318      45.330  65.025  68.875  1.00  0.00           C
ATOM  11492  C3  POPE7 318      43.240  68.295  70.905  1.00  0.00           C
ATOM  11495  O31 POPE7 318      42.350  67.205  71.215  1.00  0.00           O
ATOM  11496  C31 POPE7 318      41.670  66.685  70.215  1.00  0.00           C
ATOM  11497  O32 POPE7 318      41.780  65.535  69.835  1.00  0.00           O
ATOM  11498  C32 POPE7 318      40.600  67.685  69.755  1.00  0.00           C
ATOM  11501  C23 POPE7 318      44.300  64.095  68.165  1.00  0.00           C
ATOM  11504  C24 POPE7 318      44.960  62.715  67.965  1.00  0.00           C
ATOM  11507  C25 POPE7 318      44.370  61.705  66.965  1.00  0.00           C
ATOM  11510  C26 POPE7 318      43.290  60.695  67.445  1.00  0.00           C
ATOM  11513  C27 POPE7 318      43.570  59.805  68.675  1.00  0.00           C
ATOM  11516  C28 POPE7 318      42.620  58.575  68.725  1.00  0.00           C
ATOM  11519  C29 POPE7 318      43.110  57.455  69.615  1.00  0.00           C
ATOM  11521 0C21 POPE7 318      43.010  56.115  69.415  1.00  0.00           C
ATOM  11523 1C21 POPE7 318      42.340  55.355  68.285  1.00  0.00           C
ATOM  11526 2C21 POPE7 318      43.300  54.465  67.455  1.00  0.00           C
ATOM  11529 3C21 POPE7 318      42.680  53.225  66.785  1.00  0.00           C
ATOM  11532 4C21 POPE7 318      42.150  53.445  65.365  1.00  0.00           C
ATOM  11535 5C21 POPE7 318      43.250  53.675  64.315  1.00  0.00           C
ATOM  11538 6C21 POPE7 318      42.810  54.645  63.215  1.00  0.00           C
ATOM  11541 7C21 POPE7 318      44.000  55.315  62.495  1.00  0.00           C
ATOM  11544 8C21 POPE7 318      43.590  56.545  61.685  1.00  0.00           C
ATOM  11548  C33 POPE7 318      40.860  68.215  68.335  1.00  0.00           C
ATOM  11551  C34 POPE7 318      39.850  69.295  67.925  1.00  0.00           C
ATOM  11554  C35 POPE7 318      38.510  68.755  67.395  1.00  0.00           C
ATOM  11557  C36 POPE7 318      38.710  67.805  66.205  1.00  0.00           C
ATOM  11560  C37 POPE7 318      37.500  67.705  65.285  1.00  0.00           C
ATOM  11563  C38 POPE7 318      37.650  66.585  64.235  1.00  0.00           C
ATOM  11566  C39 POPE7 318      38.900  66.715  63.355  1.00  0.00           C
ATOM  11569 0C31 POPE7 318      39.010  65.545  62.365  1.00  0.00           C
ATOM  11572 1C31 POPE7 318      40.210  65.645  61.415  1.00  0.00           C
ATOM  11575 2C31 POPE7 318      40.170  64.535  60.365  1.00  0.00           C
ATOM  11578 3C31 POPE7 318      41.360  64.525  59.395  1.00  0.00           C
ATOM  11581 4C31 POPE7 318      41.110  63.535  58.245  1.00  0.00           C
ATOM  11584 5C31 POPE7 318      42.280  63.415  57.265  1.00  0.00           C
ATOM  11587 6C31 POPE7 318      42.010  62.375  56.165  1.00  0.00           C
ATOM  11591  NH3 POPE8 319      71.380  63.065  36.775  1.00  0.00           N
ATOM  11595  C12 POPE8 319      72.240  63.985  35.965  1.00  0.00           C
ATOM  11598  C11 POPE8 319      71.640  65.395  36.015  1.00  0.00           C
ATOM  11601  P   POPE8 319      71.950  67.695  34.975  1.00  0.00           P
ATOM  11602  O13 POPE8 319      72.420  68.395  33.775  1.00  0.00           O
ATOM  11603  O14 POPE8 319      70.620  68.115  35.515  1.00  0.00           O
ATOM  11604  O11 POPE8 319      72.970  67.945  36.145  1.00  0.00           O
ATOM  11605  O12 POPE8 319      71.980  66.125  34.845  1.00  0.00           O
ATOM  11606  C1  POPE8 319      74.270  67.365  36.115  1.00  0.00           C
ATOM  11609  C2  POPE8 319      75.090  67.835  37.355  1.00  0.00           C
ATOM  11611  O21 POPE8 319      75.080  66.885  38.425  1.00  0.00           O
ATOM  11612  C21 POPE8 319      74.100  66.875  39.295  1.00  0.00           C
ATOM  11613  O22 POPE8 319      72.970  67.295  39.165  1.00  0.00           O
ATOM  11614  C22 POPE8 319      74.630  66.205  40.575  1.00  0.00           C
ATOM  11617  C3  POPE8 319      74.660  69.255  37.805  1.00  0.00           C
ATOM  11620  O31 POPE8 319      75.410  69.665  38.965  1.00  0.00           O
ATOM  11621  C31 POPE8 319      76.330  70.595  38.765  1.00  0.00           C
ATOM  11622  O32 POPE8 319      76.600  71.095  37.685  1.00  0.00           O
ATOM  11623  C32 POPE8 319      76.930  70.995  40.105  1.00  0.00           C
ATOM  11626  C23 POPE8 319      73.960  66.765  41.845  1.00  0.00           C
ATOM  11629  C24 POPE8 319      74.710  66.375  43.115  1.00  0.00           C
ATOM  11632  C25 POPE8 319      74.010  66.895  44.385  1.00  0.00           C
ATOM  11635  C26 POPE8 319      74.740  66.535  45.685  1.00  0.00           C
ATOM  11638  C27 POPE8 319      73.890  66.875  46.915  1.00  0.00           C
ATOM  11641  C28 POPE8 319      74.610  66.665  48.255  1.00  0.00           C
ATOM  11644  C29 POPE8 319      73.660  67.005  49.375  1.00  0.00           C
ATOM  11646 0C21 POPE8 319      73.460  66.335  50.525  1.00  0.00           C
ATOM  11648 1C21 POPE8 319      74.210  65.145  51.045  1.00  0.00           C
ATOM  11651 2C21 POPE8 319      74.590  65.355  52.525  1.00  0.00           C
ATOM  11654 3C21 POPE8 319      75.690  66.415  52.735  1.00  0.00           C
ATOM  11657 4C21 POPE8 319      76.000  66.625  54.225  1.00  0.00           C
ATOM  11660 5C21 POPE8 319      77.150  67.615  54.475  1.00  0.00           C
ATOM  11663 6C21 POPE8 319      77.510  67.735  55.955  1.00  0.00           C
ATOM  11666 7C21 POPE8 319      78.700  68.665  56.205  1.00  0.00           C
ATOM  11669 8C21 POPE8 319      79.160  68.705  57.665  1.00  0.00           C
ATOM  11673  C33 POPE8 319      77.490  69.835  40.965  1.00  0.00           C
ATOM  11676  C34 POPE8 319      78.190  70.385  42.205  1.00  0.00           C
ATOM  11679  C35 POPE8 319      79.040  69.375  42.985  1.00  0.00           C
ATOM  11682  C36 POPE8 319      78.470  68.925  44.335  1.00  0.00           C
ATOM  11685  C37 POPE8 319      79.520  68.145  45.145  1.00  0.00           C
ATOM  11688  C38 POPE8 319      79.070  67.795  46.575  1.00  0.00           C
ATOM  11691  C39 POPE8 319      78.860  69.015  47.465  1.00  0.00           C
ATOM  11694 0C31 POPE8 319      78.730  68.645  48.945  1.00  0.00           C
ATOM  11697 1C31 POPE8 319      78.390  69.875  49.785  1.00  0.00           C
ATOM  11700 2C31 POPE8 319      78.530  69.655  51.285  1.00  0.00           C
ATOM  11703 3C31 POPE8 319      78.150  70.915  52.075  1.00  0.00           C
ATOM  11706 4C31 POPE8 319      79.030  71.145  53.305  1.00  0.00           C
ATOM  11709 5C31 POPE8 319      78.590  72.365  54.105  1.00  0.00           C
ATOM  11712 6C31 POPE8 319      79.390  72.585  55.395  1.00  0.00           C
ATOM  11716  NH3 POPE9 320     104.980  11.935  73.665  1.00  0.00           N
ATOM  11720  C12 POPE9 320     106.040  12.325  74.655  1.00  0.00           C
ATOM  11723  C11 POPE9 320     106.360  11.145  75.585  1.00  0.00           C
ATOM  11726  P   POPE9 320     108.660  10.595  76.785  1.00  0.00           P
ATOM  11727  O13 POPE9 320     109.640  11.365  77.565  1.00  0.00           O
ATOM  11728  O14 POPE9 320     108.260   9.305  77.365  1.00  0.00           O
ATOM  11729  O11 POPE9 320     109.310  10.215  75.405  1.00  0.00           O
ATOM  11730  O12 POPE9 320     107.420  11.495  76.445  1.00  0.00           O
ATOM  11731  C1  POPE9 320     109.500  11.095  74.305  1.00  0.00           C
ATOM  11734  C2  POPE9 320     108.990  10.435  72.995  1.00  0.00           C
ATOM  11736  O21 POPE9 320     107.890  11.185  72.465  1.00  0.00           O
ATOM  11737  C21 POPE9 320     107.780  11.535  71.175  1.00  0.00           C
ATOM  11738  O22 POPE9 320     106.730  11.955  70.695  1.00  0.00           O
ATOM  11739  C22 POPE9 320     109.100  11.435  70.395  1.00  0.00           C
ATOM  11742  C3  POPE9 320     108.530   8.965  73.255  1.00  0.00           C
ATOM  11745  O31 POPE9 320     108.300   8.235  72.045  1.00  0.00           O
ATOM  11746  C31 POPE9 320     107.030   8.025  71.705  1.00  0.00           C
ATOM  11747  O32 POPE9 320     106.060   8.535  72.245  1.00  0.00           O
ATOM  11748  C32 POPE9 320     106.980   7.095  70.505  1.00  0.00           C
ATOM  11751  C23 POPE9 320     108.990  11.845  68.905  1.00  0.00           C
ATOM  11754  C24 POPE9 320     108.360  10.755  68.045  1.00  0.00           C
ATOM  11757  C25 POPE9 320     108.550  10.945  66.535  1.00  0.00           C
ATOM  11760  C26 POPE9 320     108.110   9.705  65.755  1.00  0.00           C
ATOM  11763  C27 POPE9 320     108.260   9.845  64.235  1.00  0.00           C
ATOM  11766  C28 POPE9 320     108.450   8.465  63.555  1.00  0.00           C
ATOM  11769  C29 POPE9 320     108.730   8.565  62.075  1.00  0.00           C
ATOM  11771 0C21 POPE9 320     107.820   8.485  61.095  1.00  0.00           C
ATOM  11773 1C21 POPE9 320     106.340   8.275  61.255  1.00  0.00           C
ATOM  11776 2C21 POPE9 320     105.890   7.025  60.485  1.00  0.00           C
ATOM  11779 3C21 POPE9 320     104.430   6.675  60.775  1.00  0.00           C
ATOM  11782 4C21 POPE9 320     103.860   5.695  59.745  1.00  0.00           C
ATOM  11785 5C21 POPE9 320     102.590   4.965  60.235  1.00  0.00           C
ATOM  11788 6C21 POPE9 320     101.460   5.905  60.705  1.00  0.00           C
[truncated: 1,747,887 more chars]
