# Supplementary material for: Characterizing Membrane Association and Periplasmic Transfer of Bacterial Lipoproteins through Molecular Dynamics Simulations
Source: Structure. 2020 Apr 7;28(4):475–487.e3. doi: 10.1016/j.str.2020.01.012 (PMC7139219; doi:10.1016/j.str.2020.01.012)
Supplement: Data S2. Final Coordinates from Simulations (A–L), Related to Figure 3 [file mmc4.zip › A-L/CYOA-4-atomistic.pdb]

TITLE     Protein
REMARK    THIS IS A SIMULATION BOX
CRYST1  128.520  128.520  129.805  90.00  90.00  90.00 P 1           1
MODEL        1
ATOM      1  N   CYSTA   1      80.635  54.795  71.412  1.00  0.00           N
ATOM      3  CA  CYSTA   1      79.745  55.935  71.433  1.00  0.00           C
ATOM      5  C   CYSTA   1      79.705  56.615  72.812  1.00  0.00           C
ATOM      6  O   CYSTA   1      78.815  57.415  73.033  1.00  0.00           O
ATOM      7  CB  CYSTA   1      78.325  55.685  70.782  1.00  0.00           C
ATOM     10  SG  CYSTA   1      77.435  54.085  71.092  1.00  0.00           S
ATOM     11  C1  CYSTA   1      75.865  54.635  70.273  1.00  0.00           C
ATOM     14  CA1 CYSTA   1      81.815  54.865  70.792  1.00  0.00           C
ATOM     15  OA1 CYSTA   1      82.805  54.935  71.523  1.00  0.00           O
ATOM     16  CA2 CYSTA   1      81.965  54.755  69.303  1.00  0.00           C
ATOM     19  C11 CYSTA   1      74.625  53.675  70.072  1.00  0.00           C
ATOM     21  O11 CYSTA   1      74.895  52.755  68.993  1.00  0.00           O
ATOM     22  CX1 CYSTA   1      73.935  52.335  68.141  1.00  0.00           C
ATOM     23  OX1 CYSTA   1      73.925  52.615  66.963  1.00  0.00           O
ATOM     24  CX2 CYSTA   1      72.905  51.355  68.793  1.00  0.00           C
ATOM     27  C12 CYSTA   1      73.355  54.585  69.872  1.00  0.00           C
ATOM     30  O12 CYSTA   1      73.685  55.725  69.062  1.00  0.00           O
ATOM     31  CD1 CYSTA   1      73.105  55.875  67.892  1.00  0.00           C
ATOM     32  OD1 CYSTA   1      72.215  55.175  67.432  1.00  0.00           O
ATOM     33  CD2 CYSTA   1      73.745  57.095  67.232  1.00  0.00           C
ATOM     36  CA3 CYSTA   1      82.095  56.125  68.592  1.00  0.00           C
ATOM     39  CA4 CYSTA   1      82.455  55.965  67.103  1.00  0.00           C
ATOM     42  CA5 CYSTA   1      82.365  57.275  66.293  1.00  0.00           C
ATOM     45  CA6 CYSTA   1      82.955  57.145  64.882  1.00  0.00           C
ATOM     48  CA7 CYSTA   1      81.975  56.585  63.843  1.00  0.00           C
ATOM     51  CA8 CYSTA   1      82.655  56.275  62.513  1.00  0.00           C
ATOM     54  CA9 CYSTA   1      81.775  55.485  61.533  1.00  0.00           C
ATOM     57 0CA1 CYSTA   1      80.605  56.305  60.963  1.00  0.00           C
ATOM     60 1CA1 CYSTA   1      79.795  55.505  59.923  1.00  0.00           C
ATOM     63 2CA1 CYSTA   1      78.715  56.345  59.202  1.00  0.00           C
ATOM     66 3CA1 CYSTA   1      77.925  55.485  58.213  1.00  0.00           C
ATOM     69 4CA1 CYSTA   1      76.915  56.235  57.333  1.00  0.00           C
ATOM     72 5CA1 CYSTA   1      77.545  57.345  56.483  1.00  0.00           C
ATOM     75 6CA1 CYSTA   1      76.635  57.825  55.343  1.00  0.00           C
ATOM     79  CD3 CYSTA   1      73.895  56.935  65.702  1.00  0.00           C
ATOM     82  CD4 CYSTA   1      74.995  55.955  65.283  1.00  0.00           C
ATOM     85  CD5 CYSTA   1      75.035  55.765  63.763  1.00  0.00           C
ATOM     88  CD6 CYSTA   1      73.705  55.255  63.193  1.00  0.00           C
ATOM     91  CD7 CYSTA   1      73.845  54.515  61.853  1.00  0.00           C
ATOM     94  CD8 CYSTA   1      72.475  54.205  61.232  1.00  0.00           C
ATOM     97  CD9 CYSTA   1      72.455  52.935  60.363  1.00  0.00           C
ATOM    100 0CD1 CYSTA   1      73.355  52.945  59.113  1.00  0.00           C
ATOM    103 1CD1 CYSTA   1      72.985  51.765  58.213  1.00  0.00           C
ATOM    106 2CD1 CYSTA   1      74.065  51.255  57.263  1.00  0.00           C
ATOM    109 3CD1 CYSTA   1      73.725  49.875  56.673  1.00  0.00           C
ATOM    112 4CD1 CYSTA   1      72.395  49.775  55.893  1.00  0.00           C
ATOM    115 5CD1 CYSTA   1      72.285  48.515  55.023  1.00  0.00           C
ATOM    118 6CD1 CYSTA   1      71.665  48.705  53.633  1.00  0.00           C
ATOM    122  CX3 CYSTA   1      72.005  50.545  67.773  1.00  0.00           C
ATOM    125  CX4 CYSTA   1      71.495  49.145  68.233  1.00  0.00           C
ATOM    128  CX5 CYSTA   1      69.955  48.895  68.213  1.00  0.00           C
ATOM    131  CX6 CYSTA   1      69.385  48.165  66.963  1.00  0.00           C
ATOM    134  CX7 CYSTA   1      69.245  46.615  67.062  1.00  0.00           C
ATOM    137  CX8 CYSTA   1      68.775  45.805  65.803  1.00  0.00           C
ATOM    140  CX9 CYSTA   1      69.845  45.245  64.863  1.00  0.00           C
ATOM    142 0CX1 CYSTA   1      69.925  45.095  63.513  1.00  0.00           C
ATOM    144 1CX1 CYSTA   1      68.915  45.415  62.423  1.00  0.00           C
ATOM    147 2CX1 CYSTA   1      69.045  44.695  61.052  1.00  0.00           C
ATOM    150 3CX1 CYSTA   1      69.365  43.195  61.162  1.00  0.00           C
ATOM    153 4CX1 CYSTA   1      69.255  42.415  59.833  1.00  0.00           C
ATOM    156 5CX1 CYSTA   1      70.175  42.915  58.703  1.00  0.00           C
ATOM    159 6CX1 CYSTA   1      70.655  41.755  57.812  1.00  0.00           C
ATOM    162 7CX1 CYSTA   1      71.475  42.215  56.603  1.00  0.00           C
ATOM    165 8CX1 CYSTA   1      71.895  41.055  55.683  1.00  0.00           C
ATOM    169  N   ASN A   2      80.705  56.375  73.723  1.00  0.00           N
ATOM    171  CA  ASN A   2      81.155  57.285  74.792  1.00  0.00           C
ATOM    173  CB  ASN A   2      80.085  58.335  75.302  1.00  0.00           C
ATOM    176  CG  ASN A   2      80.385  59.095  76.613  1.00  0.00           C
ATOM    177  OD1 ASN A   2      79.625  58.955  77.583  1.00  0.00           O
ATOM    178  ND2 ASN A   2      81.495  59.835  76.683  1.00  0.00           N
ATOM    181  C   ASN A   2      81.855  56.625  75.982  1.00  0.00           C
ATOM    182  O   ASN A   2      82.735  57.235  76.582  1.00  0.00           O
ATOM    183  N   SER A   3      81.495  55.405  76.412  1.00  0.00           N
ATOM    185  CA  SER A   3      81.995  54.915  77.712  1.00  0.00           C
ATOM    187  CB  SER A   3      83.425  54.305  77.702  1.00  0.00           C
ATOM    190  OG  SER A   3      83.575  53.315  76.702  1.00  0.00           O
ATOM    192  C   SER A   3      81.065  53.985  78.433  1.00  0.00           C
ATOM    193  O   SER A   3      81.345  52.805  78.632  1.00  0.00           O
ATOM    194  N   ALA A   4      79.925  54.515  78.903  1.00  0.00           N
ATOM    196  CA  ALA A   4      78.995  53.745  79.693  1.00  0.00           C
ATOM    198  CB  ALA A   4      78.715  54.485  81.003  1.00  0.00           C
ATOM    202  C   ALA A   4      77.695  53.445  78.973  1.00  0.00           C
ATOM    203  O   ALA A   4      76.815  52.825  79.553  1.00  0.00           O
ATOM    204  N   LEU A   5      77.595  53.815  77.683  1.00  0.00           N
ATOM    206  CA  LEU A   5      76.545  53.365  76.783  1.00  0.00           C
ATOM    208  CB  LEU A   5      76.505  51.835  76.552  1.00  0.00           C
ATOM    211  CG  LEU A   5      77.355  51.305  75.371  1.00  0.00           C
ATOM    213  CD1 LEU A   5      77.665  49.815  75.582  1.00  0.00           C
ATOM    217  CD2 LEU A   5      78.635  52.095  75.062  1.00  0.00           C
ATOM    221  C   LEU A   5      75.175  53.945  77.092  1.00  0.00           C
ATOM    222  O   LEU A   5      74.635  53.875  78.193  1.00  0.00           O
ATOM    223  N   LEU A   6      74.545  54.575  76.092  1.00  0.00           N
ATOM    225  CA  LEU A   6      73.195  55.045  76.232  1.00  0.00           C
ATOM    227  CB  LEU A   6      72.185  53.885  76.042  1.00  0.00           C
ATOM    230  CG  LEU A   6      72.095  53.215  74.642  1.00  0.00           C
ATOM    232  CD1 LEU A   6      70.985  52.165  74.693  1.00  0.00           C
ATOM    236  CD2 LEU A   6      73.395  52.555  74.132  1.00  0.00           C
ATOM    240  C   LEU A   6      72.955  56.215  75.293  1.00  0.00           C
ATOM    241  O   LEU A   6      73.885  56.895  74.863  1.00  0.00           O
ATOM    242  N   ASP A   7      71.675  56.475  75.002  1.00  0.00           N
ATOM    244  CA  ASP A   7      71.175  57.595  74.242  1.00  0.00           C
ATOM    246  CB  ASP A   7      69.835  57.095  73.632  1.00  0.00           C
ATOM    249  CG  ASP A   7      70.075  55.915  72.692  1.00  0.00           C
ATOM    250  OD1 ASP A   7      70.765  56.105  71.663  1.00  0.00           O
ATOM    251  OD2 ASP A   7      69.585  54.795  73.001  1.00  0.00           O
ATOM    252  C   ASP A   7      71.105  58.795  75.223  1.00  0.00           C
ATOM    253  O   ASP A   7      72.165  59.285  75.632  1.00  0.00           O
ATOM    254  N   PRO A   8      69.985  59.295  75.722  1.00  0.00           N
ATOM    255  CD  PRO A   8      68.885  59.865  74.932  1.00  0.00           C
ATOM    258  CA  PRO A   8      69.835  59.565  77.152  1.00  0.00           C
ATOM    260  CB  PRO A   8      68.415  60.135  77.263  1.00  0.00           C
ATOM    263  CG  PRO A   8      68.175  60.805  75.902  1.00  0.00           C
ATOM    266  C   PRO A   8      70.095  58.355  78.062  1.00  0.00           C
ATOM    267  O   PRO A   8      70.175  57.215  77.603  1.00  0.00           O
ATOM    268  N   LYS A   9      70.305  58.555  79.372  1.00  0.00           N
ATOM    270  CA  LYS A   9      70.505  57.495  80.342  1.00  0.00           C
ATOM    272  CB  LYS A   9      70.935  58.075  81.713  1.00  0.00           C
ATOM    275  CG  LYS A   9      72.145  59.005  81.652  1.00  0.00           C
ATOM    278  CD  LYS A   9      73.325  58.295  80.993  1.00  0.00           C
ATOM    281  CE  LYS A   9      74.605  59.115  80.993  1.00  0.00           C
ATOM    284  NZ  LYS A   9      75.145  59.125  82.363  1.00  0.00           N
ATOM    288  C   LYS A   9      69.225  56.735  80.622  1.00  0.00           C
ATOM    289  O   LYS A   9      68.235  57.335  80.993  1.00  0.00           O
ATOM    290  N   GLY A  10      69.175  55.395  80.533  1.00  0.00           N
ATOM    292  CA  GLY A  10      67.925  54.715  80.872  1.00  0.00           C
ATOM    295  C   GLY A  10      67.485  54.825  82.311  1.00  0.00           C
ATOM    296  O   GLY A  10      68.045  54.135  83.162  1.00  0.00           O
ATOM    297  N   GLN A  11      66.465  55.665  82.592  1.00  0.00           N
ATOM    299  CA  GLN A  11      66.005  55.895  83.961  1.00  0.00           C
ATOM    301  CB  GLN A  11      66.355  57.315  84.443  1.00  0.00           C
ATOM    304  CG  GLN A  11      67.855  57.685  84.391  1.00  0.00           C
ATOM    307  CD  GLN A  11      68.825  56.665  85.013  1.00  0.00           C
ATOM    308  OE1 GLN A  11      68.565  55.585  85.533  1.00  0.00           O
ATOM    309  NE2 GLN A  11      70.125  57.035  84.912  1.00  0.00           N
ATOM    312  C   GLN A  11      64.525  55.745  84.152  1.00  0.00           C
ATOM    313  O   GLN A  11      64.045  55.875  85.281  1.00  0.00           O
ATOM    314  N   ILE A  12      63.735  55.475  83.092  1.00  0.00           N
ATOM    316  CA  ILE A  12      62.305  55.275  83.281  1.00  0.00           C
ATOM    318  CB  ILE A  12      61.465  56.535  83.042  1.00  0.00           C
ATOM    320  CG2 ILE A  12      62.125  57.775  83.682  1.00  0.00           C
ATOM    324  CG1 ILE A  12      61.205  56.805  81.553  1.00  0.00           C
ATOM    327  CD  ILE A  12      60.365  58.035  81.263  1.00  0.00           C
ATOM    331  C   ILE A  12      61.805  54.145  82.373  1.00  0.00           C
ATOM    332  O   ILE A  12      62.455  53.755  81.403  1.00  0.00           O
ATOM    333  N   GLY A  13      60.605  53.585  82.641  1.00  0.00           N
ATOM    335  CA  GLY A  13      59.945  52.615  81.763  1.00  0.00           C
ATOM    338  C   GLY A  13      59.455  53.135  80.433  1.00  0.00           C
ATOM    339  O   GLY A  13      59.495  52.415  79.433  1.00  0.00           O
ATOM    340  N   LEU A  14      58.945  54.375  80.342  1.00  0.00           N
ATOM    342  CA  LEU A  14      58.515  54.985  79.092  1.00  0.00           C
ATOM    344  CB  LEU A  14      57.655  56.265  79.262  1.00  0.00           C
ATOM    347  CG  LEU A  14      57.125  56.905  77.942  1.00  0.00           C
ATOM    349  CD1 LEU A  14      55.935  56.135  77.342  1.00  0.00           C
ATOM    353  CD2 LEU A  14      56.715  58.375  78.103  1.00  0.00           C
ATOM    357  C   LEU A  14      59.645  55.205  78.092  1.00  0.00           C
ATOM    358  O   LEU A  14      59.455  54.925  76.923  1.00  0.00           O
ATOM    359  N   GLU A  15      60.865  55.595  78.532  1.00  0.00           N
ATOM    361  CA  GLU A  15      62.055  55.695  77.683  1.00  0.00           C
ATOM    363  CB  GLU A  15      63.325  56.025  78.513  1.00  0.00           C
ATOM    366  CG  GLU A  15      63.505  57.495  79.003  1.00  0.00           C
ATOM    369  CD  GLU A  15      64.525  57.575  80.153  1.00  0.00           C
ATOM    370  OE1 GLU A  15      65.455  56.735  80.122  1.00  0.00           O
ATOM    371  OE2 GLU A  15      64.385  58.395  81.092  1.00  0.00           O
ATOM    372  C   GLU A  15      62.285  54.425  76.882  1.00  0.00           C
ATOM    373  O   GLU A  15      62.565  54.415  75.683  1.00  0.00           O
ATOM    374  N   GLN A  16      62.035  53.255  77.513  1.00  0.00           N
ATOM    376  CA  GLN A  16      62.095  51.985  76.832  1.00  0.00           C
ATOM    378  CB  GLN A  16      61.905  50.765  77.782  1.00  0.00           C
ATOM    381  CG  GLN A  16      62.965  50.575  78.892  1.00  0.00           C
ATOM    384  CD  GLN A  16      64.355  50.875  78.353  1.00  0.00           C
ATOM    385  OE1 GLN A  16      64.685  52.055  78.183  1.00  0.00           O
ATOM    386  NE2 GLN A  16      65.165  49.845  78.033  1.00  0.00           N
ATOM    389  C   GLN A  16      61.145  51.795  75.662  1.00  0.00           C
ATOM    390  O   GLN A  16      61.395  50.935  74.842  1.00  0.00           O
ATOM    391  N   ARG A  17      60.035  52.535  75.543  1.00  0.00           N
ATOM    393  CA  ARG A  17      59.215  52.405  74.353  1.00  0.00           C
ATOM    395  CB  ARG A  17      57.775  51.955  74.672  1.00  0.00           C
ATOM    398  CG  ARG A  17      57.045  52.815  75.722  1.00  0.00           C
ATOM    401  CD  ARG A  17      56.505  52.075  76.951  1.00  0.00           C
ATOM    404  NE  ARG A  17      57.595  51.285  77.591  1.00  0.00           N
ATOM    406  CZ  ARG A  17      57.655  49.955  77.692  1.00  0.00           C
ATOM    407  NH1 ARG A  17      56.745  49.135  77.232  1.00  0.00           N
ATOM    410  NH2 ARG A  17      58.695  49.415  78.303  1.00  0.00           N
ATOM    413  C   ARG A  17      59.195  53.645  73.503  1.00  0.00           C
ATOM    414  O   ARG A  17      58.455  53.685  72.533  1.00  0.00           O
ATOM    415  N   SER A  18      60.045  54.635  73.812  1.00  0.00           N
ATOM    417  CA  SER A  18      60.175  55.845  73.012  1.00  0.00           C
ATOM    419  CB  SER A  18      59.745  57.095  73.812  1.00  0.00           C
ATOM    422  OG  SER A  18      60.515  57.265  75.002  1.00  0.00           O
ATOM    424  C   SER A  18      61.595  56.035  72.493  1.00  0.00           C
ATOM    425  O   SER A  18      61.805  56.145  71.283  1.00  0.00           O
ATOM    426  N   LEU A  19      62.615  55.995  73.363  1.00  0.00           N
ATOM    428  CA  LEU A  19      63.995  56.265  73.001  1.00  0.00           C
ATOM    430  CB  LEU A  19      64.875  56.585  74.232  1.00  0.00           C
ATOM    433  CG  LEU A  19      64.805  58.035  74.772  1.00  0.00           C
ATOM    435  CD1 LEU A  19      63.415  58.515  75.162  1.00  0.00           C
ATOM    439  CD2 LEU A  19      65.725  58.125  75.982  1.00  0.00           C
ATOM    443  C   LEU A  19      64.615  55.075  72.302  1.00  0.00           C
ATOM    444  O   LEU A  19      65.525  55.195  71.493  1.00  0.00           O
ATOM    445  N   ILE A  20      64.065  53.855  72.522  1.00  0.00           N
ATOM    447  CA  ILE A  20      64.465  52.715  71.723  1.00  0.00           C
ATOM    449  CB  ILE A  20      64.055  51.335  72.232  1.00  0.00           C
ATOM    451  CG2 ILE A  20      64.365  51.245  73.732  1.00  0.00           C
ATOM    455  CG1 ILE A  20      62.615  50.895  71.842  1.00  0.00           C
ATOM    458  CD  ILE A  20      62.305  49.465  72.253  1.00  0.00           C
ATOM    462  C   ILE A  20      63.915  52.845  70.332  1.00  0.00           C
ATOM    463  O   ILE A  20      64.425  52.235  69.412  1.00  0.00           O
ATOM    464  N   LEU A  21      62.815  53.595  70.103  1.00  0.00           N
ATOM    466  CA  LEU A  21      62.205  53.665  68.793  1.00  0.00           C
ATOM    468  CB  LEU A  21      60.895  54.475  68.772  1.00  0.00           C
ATOM    471  CG  LEU A  21      59.845  53.995  69.772  1.00  0.00           C
ATOM    473  CD1 LEU A  21      58.685  54.985  69.683  1.00  0.00           C
ATOM    477  CD2 LEU A  21      59.435  52.525  69.573  1.00  0.00           C
ATOM    481  C   LEU A  21      63.135  54.275  67.783  1.00  0.00           C
ATOM    482  O   LEU A  21      63.195  53.815  66.632  1.00  0.00           O
ATOM    483  N   THR A  22      63.905  55.295  68.243  1.00  0.00           N
ATOM    485  CA  THR A  22      65.115  55.735  67.592  1.00  0.00           C
ATOM    487  CB  THR A  22      65.705  57.035  68.141  1.00  0.00           C
ATOM    489  OG1 THR A  22      66.345  56.925  69.402  1.00  0.00           O
ATOM    491  CG2 THR A  22      64.535  58.025  68.333  1.00  0.00           C
ATOM    495  C   THR A  22      66.115  54.615  67.452  1.00  0.00           C
ATOM    496  O   THR A  22      66.295  54.135  66.353  1.00  0.00           O
ATOM    497  N   ALA A  23      66.745  54.085  68.533  1.00  0.00           N
ATOM    499  CA  ALA A  23      67.825  53.115  68.382  1.00  0.00           C
ATOM    501  CB  ALA A  23      68.325  52.755  69.792  1.00  0.00           C
ATOM    505  C   ALA A  23      67.495  51.805  67.632  1.00  0.00           C
ATOM    506  O   ALA A  23      68.195  51.405  66.702  1.00  0.00           O
ATOM    507  N   PHE A  24      66.365  51.165  67.973  1.00  0.00           N
ATOM    509  CA  PHE A  24      65.765  49.995  67.353  1.00  0.00           C
ATOM    511  CB  PHE A  24      64.495  49.535  68.141  1.00  0.00           C
ATOM    514  CG  PHE A  24      63.825  48.285  67.592  1.00  0.00           C
ATOM    515  CD1 PHE A  24      64.265  47.015  67.982  1.00  0.00           C
ATOM    517  CE1 PHE A  24      63.595  45.865  67.562  1.00  0.00           C
ATOM    519  CZ  PHE A  24      62.455  45.975  66.751  1.00  0.00           C
ATOM    521  CD2 PHE A  24      62.685  48.385  66.772  1.00  0.00           C
ATOM    523  CE2 PHE A  24      61.995  47.235  66.372  1.00  0.00           C
ATOM    525  C   PHE A  24      65.425  50.265  65.893  1.00  0.00           C
ATOM    526  O   PHE A  24      65.585  49.405  65.043  1.00  0.00           O
ATOM    527  N   GLY A  25      64.965  51.485  65.562  1.00  0.00           N
ATOM    529  CA  GLY A  25      64.745  51.865  64.173  1.00  0.00           C
ATOM    532  C   GLY A  25      66.025  52.165  63.423  1.00  0.00           C
ATOM    533  O   GLY A  25      66.125  51.925  62.222  1.00  0.00           O
ATOM    534  N   LEU A  26      67.045  52.715  64.113  1.00  0.00           N
ATOM    536  CA  LEU A  26      68.345  53.035  63.552  1.00  0.00           C
ATOM    538  CB  LEU A  26      69.195  53.965  64.433  1.00  0.00           C
ATOM    541  CG  LEU A  26      68.685  55.415  64.603  1.00  0.00           C
ATOM    543  CD1 LEU A  26      69.765  56.255  65.293  1.00  0.00           C
ATOM    547  CD2 LEU A  26      68.235  56.085  63.303  1.00  0.00           C
ATOM    551  C   LEU A  26      69.135  51.835  63.062  1.00  0.00           C
ATOM    552  O   LEU A  26      69.755  51.895  62.003  1.00  0.00           O
ATOM    553  N   MET A  27      69.075  50.675  63.752  1.00  0.00           N
ATOM    555  CA  MET A  27      69.305  49.425  63.053  1.00  0.00           C
ATOM    557  CB  MET A  27      70.445  48.535  63.622  1.00  0.00           C
ATOM    560  CG  MET A  27      71.625  49.345  64.223  1.00  0.00           C
ATOM    563  SD  MET A  27      73.255  48.545  64.412  1.00  0.00           S
ATOM    564  CE  MET A  27      72.875  46.845  64.893  1.00  0.00           C
ATOM    568  C   MET A  27      67.965  48.725  62.873  1.00  0.00           C
ATOM    569  O   MET A  27      67.605  47.765  63.542  1.00  0.00           O
ATOM    570  N   LEU A  28      67.215  49.215  61.882  1.00  0.00           N
ATOM    572  CA  LEU A  28      66.325  48.485  61.013  1.00  0.00           C
ATOM    574  CB  LEU A  28      64.855  48.355  61.502  1.00  0.00           C
ATOM    577  CG  LEU A  28      64.535  47.365  62.642  1.00  0.00           C
ATOM    579  CD1 LEU A  28      63.055  47.505  63.033  1.00  0.00           C
ATOM    583  CD2 LEU A  28      64.845  45.895  62.323  1.00  0.00           C
ATOM    587  C   LEU A  28      66.365  49.265  59.693  1.00  0.00           C
ATOM    588  O   LEU A  28      66.145  48.745  58.603  1.00  0.00           O
ATOM    589  N   ILE A  29      66.855  50.535  59.772  1.00  0.00           N
ATOM    591  CA  ILE A  29      67.485  51.205  58.643  1.00  0.00           C
ATOM    593  CB  ILE A  29      67.345  52.725  58.682  1.00  0.00           C
ATOM    595  CG2 ILE A  29      65.855  53.085  58.872  1.00  0.00           C
ATOM    599  CG1 ILE A  29      68.235  53.385  59.763  1.00  0.00           C
ATOM    602  CD  ILE A  29      68.175  54.915  59.802  1.00  0.00           C
ATOM    606  C   ILE A  29      68.955  50.805  58.513  1.00  0.00           C
ATOM    607  O   ILE A  29      69.655  51.305  57.632  1.00  0.00           O
ATOM    608  N   VAL A  30      69.425  49.745  59.243  1.00  0.00           N
ATOM    610  CA  VAL A  30      70.535  48.885  58.812  1.00  0.00           C
ATOM    612  CB  VAL A  30      71.285  48.195  59.972  1.00  0.00           C
ATOM    614  CG1 VAL A  30      72.445  47.245  59.573  1.00  0.00           C
ATOM    618  CG2 VAL A  30      71.995  49.285  60.812  1.00  0.00           C
ATOM    622  C   VAL A  30      70.055  47.945  57.682  1.00  0.00           C
ATOM    623  O   VAL A  30      70.565  46.855  57.423  1.00  0.00           O
ATOM    624  N   VAL A  31      69.045  48.395  56.912  1.00  0.00           N
ATOM    626  CA  VAL A  31      68.765  47.955  55.562  1.00  0.00           C
ATOM    628  CB  VAL A  31      67.535  47.035  55.533  1.00  0.00           C
ATOM    630  CG1 VAL A  31      67.495  46.235  54.223  1.00  0.00           C
ATOM    634  CG2 VAL A  31      67.615  45.995  56.683  1.00  0.00           C
ATOM    638  C   VAL A  31      68.625  49.185  54.623  1.00  0.00           C
ATOM    639  O   VAL A  31      68.165  49.085  53.482  1.00  0.00           O
ATOM    640  N   ILE A  32      69.045  50.425  55.033  1.00  0.00           N
ATOM    642  CA  ILE A  32      69.035  51.625  54.163  1.00  0.00           C
ATOM    644  CB  ILE A  32      67.915  52.615  54.503  1.00  0.00           C
ATOM    646  CG2 ILE A  32      67.925  53.775  53.472  1.00  0.00           C
ATOM    650  CG1 ILE A  32      66.525  51.935  54.533  1.00  0.00           C
ATOM    653  CD  ILE A  32      65.385  52.835  55.033  1.00  0.00           C
ATOM    657  C   ILE A  32      70.435  52.235  53.923  1.00  0.00           C
ATOM    658  O   ILE A  32      70.925  52.015  52.812  1.00  0.00           O
ATOM    659  N   PRO A  33      71.225  52.965  54.743  1.00  0.00           N
ATOM    660  CD  PRO A  33      70.685  53.825  55.812  1.00  0.00           C
ATOM    663  CA  PRO A  33      72.495  53.545  54.243  1.00  0.00           C
ATOM    665  CB  PRO A  33      72.905  54.535  55.343  1.00  0.00           C
ATOM    668  CG  PRO A  33      71.585  55.075  55.853  1.00  0.00           C
ATOM    671  C   PRO A  33      73.725  52.685  53.903  1.00  0.00           C
ATOM    672  O   PRO A  33      74.815  53.255  53.872  1.00  0.00           O
ATOM    673  N   ALA A  34      73.645  51.395  53.552  1.00  0.00           N
ATOM    675  CA  ALA A  34      74.685  50.725  52.793  1.00  0.00           C
ATOM    677  CB  ALA A  34      75.275  49.425  53.382  1.00  0.00           C
ATOM    681  C   ALA A  34      74.145  50.425  51.423  1.00  0.00           C
ATOM    682  O   ALA A  34      74.905  49.985  50.573  1.00  0.00           O
ATOM    683  N   ILE A  35      72.885  50.795  51.092  1.00  0.00           N
ATOM    685  CA  ILE A  35      72.545  51.095  49.713  1.00  0.00           C
ATOM    687  CB  ILE A  35      71.035  51.115  49.403  1.00  0.00           C
ATOM    689  CG2 ILE A  35      70.315  50.035  50.243  1.00  0.00           C
ATOM    693  CG1 ILE A  35      70.365  52.505  49.522  1.00  0.00           C
ATOM    696  CD  ILE A  35      68.845  52.455  49.303  1.00  0.00           C
ATOM    700  C   ILE A  35      73.285  52.365  49.303  1.00  0.00           C
ATOM    701  O   ILE A  35      73.835  52.455  48.213  1.00  0.00           O
ATOM    702  N   LEU A  36      73.475  53.325  50.243  1.00  0.00           N
ATOM    704  CA  LEU A  36      74.415  54.435  50.083  1.00  0.00           C
ATOM    706  CB  LEU A  36      74.385  55.425  51.292  1.00  0.00           C
ATOM    709  CG  LEU A  36      73.275  56.505  51.273  1.00  0.00           C
ATOM    711  CD1 LEU A  36      71.835  55.975  51.413  1.00  0.00           C
ATOM    715  CD2 LEU A  36      73.535  57.535  52.372  1.00  0.00           C
ATOM    719  C   LEU A  36      75.845  53.965  49.833  1.00  0.00           C
ATOM    720  O   LEU A  36      76.555  54.505  48.983  1.00  0.00           O
ATOM    721  N   MET A  37      76.275  52.895  50.513  1.00  0.00           N
ATOM    723  CA  MET A  37      77.605  52.345  50.332  1.00  0.00           C
ATOM    725  CB  MET A  37      78.185  51.875  51.693  1.00  0.00           C
ATOM    728  CG  MET A  37      78.265  52.975  52.773  1.00  0.00           C
ATOM    731  SD  MET A  37      79.305  54.385  52.323  1.00  0.00           S
ATOM    732  CE  MET A  37      79.285  55.155  53.973  1.00  0.00           C
ATOM    736  C   MET A  37      77.675  51.215  49.303  1.00  0.00           C
ATOM    737  O   MET A  37      78.735  50.615  49.153  1.00  0.00           O
ATOM    738  N   ALA A  38      76.615  50.935  48.513  1.00  0.00           N
ATOM    740  CA  ALA A  38      76.625  49.805  47.603  1.00  0.00           C
ATOM    742  CB  ALA A  38      76.075  48.555  48.312  1.00  0.00           C
ATOM    746  C   ALA A  38      75.855  49.995  46.302  1.00  0.00           C
ATOM    747  O   ALA A  38      76.165  49.345  45.312  1.00  0.00           O
ATOM    748  N   VAL A  39      74.875  50.915  46.222  1.00  0.00           N
ATOM    750  CA  VAL A  39      74.355  51.425  44.953  1.00  0.00           C
ATOM    752  CB  VAL A  39      73.185  52.395  45.153  1.00  0.00           C
ATOM    754  CG1 VAL A  39      72.905  53.275  43.923  1.00  0.00           C
ATOM    758  CG2 VAL A  39      71.945  51.555  45.483  1.00  0.00           C
ATOM    762  C   VAL A  39      75.415  52.125  44.142  1.00  0.00           C
ATOM    763  O   VAL A  39      75.545  51.925  42.943  1.00  0.00           O
ATOM    764  N   GLY A  40      76.205  52.965  44.813  1.00  0.00           N
ATOM    766  CA  GLY A  40      77.175  53.775  44.113  1.00  0.00           C
ATOM    769  C   GLY A  40      77.285  55.185  44.583  1.00  0.00           C
ATOM    770  O   GLY A  40      77.285  56.115  43.783  1.00  0.00           O
ATOM    771  N   PHE A  41      77.585  55.405  45.882  1.00  0.00           N
ATOM    773  CA  PHE A  41      78.475  56.505  46.263  1.00  0.00           C
ATOM    775  CB  PHE A  41      78.585  56.575  47.812  1.00  0.00           C
ATOM    778  CG  PHE A  41      79.435  57.715  48.333  1.00  0.00           C
ATOM    779  CD1 PHE A  41      79.055  59.045  48.083  1.00  0.00           C
ATOM    781  CE1 PHE A  41      79.775  60.115  48.643  1.00  0.00           C
ATOM    783  CZ  PHE A  41      80.875  59.855  49.463  1.00  0.00           C
ATOM    785  CD2 PHE A  41      80.545  57.475  49.163  1.00  0.00           C
ATOM    787  CE2 PHE A  41      81.265  58.535  49.722  1.00  0.00           C
ATOM    789  C   PHE A  41      79.845  56.235  45.603  1.00  0.00           C
ATOM    790  O   PHE A  41      80.465  57.065  44.943  1.00  0.00           O
ATOM    791  N   ALA A  42      80.215  54.945  45.643  1.00  0.00           N
ATOM    793  CA  ALA A  42      81.145  54.265  44.783  1.00  0.00           C
ATOM    795  CB  ALA A  42      80.955  52.765  45.052  1.00  0.00           C
ATOM    799  C   ALA A  42      81.135  54.535  43.272  1.00  0.00           C
ATOM    800  O   ALA A  42      82.205  54.515  42.673  1.00  0.00           O
ATOM    801  N   TRP A  43      79.975  54.835  42.622  1.00  0.00           N
ATOM    803  CA  TRP A  43      79.785  54.715  41.173  1.00  0.00           C
ATOM    805  CB  TRP A  43      78.295  54.975  40.733  1.00  0.00           C
ATOM    808  CG  TRP A  43      78.045  55.825  39.522  1.00  0.00           C
ATOM    809  CD1 TRP A  43      77.935  55.455  38.202  1.00  0.00           C
ATOM    811  NE1 TRP A  43      77.865  56.585  37.403  1.00  0.00           N
ATOM    813  CE2 TRP A  43      77.865  57.685  38.213  1.00  0.00           C
ATOM    814  CD2 TRP A  43      77.965  57.255  39.553  1.00  0.00           C
ATOM    815  CE3 TRP A  43      77.955  58.185  40.592  1.00  0.00           C
ATOM    817  CZ3 TRP A  43      77.865  59.535  40.262  1.00  0.00           C
ATOM    819  CZ2 TRP A  43      77.785  59.025  37.903  1.00  0.00           C
ATOM    821  CH2 TRP A  43      77.795  59.945  38.943  1.00  0.00           C
ATOM    823  C   TRP A  43      80.825  55.435  40.303  1.00  0.00           C
ATOM    824  O   TRP A  43      81.255  54.955  39.273  1.00  0.00           O
ATOM    825  N   LYS A  44      81.295  56.605  40.763  1.00  0.00           N
ATOM    827  CA  LYS A  44      82.375  57.355  40.163  1.00  0.00           C
ATOM    829  CB  LYS A  44      82.555  58.655  41.003  1.00  0.00           C
ATOM    832  CG  LYS A  44      83.925  59.375  40.993  1.00  0.00           C
ATOM    835  CD  LYS A  44      85.075  58.725  41.803  1.00  0.00           C
ATOM    838  CE  LYS A  44      84.655  58.055  43.103  1.00  0.00           C
ATOM    841  NZ  LYS A  44      83.985  59.045  43.942  1.00  0.00           N
ATOM    845  C   LYS A  44      83.715  56.635  39.912  1.00  0.00           C
ATOM    846  O   LYS A  44      84.465  56.965  39.003  1.00  0.00           O
ATOM    847  N   TYR A  45      84.075  55.665  40.763  1.00  0.00           N
ATOM    849  CA  TYR A  45      85.345  54.945  40.683  1.00  0.00           C
ATOM    851  CB  TYR A  45      85.755  54.595  42.143  1.00  0.00           C
ATOM    854  CG  TYR A  45      87.215  54.285  42.403  1.00  0.00           C
ATOM    855  CD1 TYR A  45      87.995  53.445  41.593  1.00  0.00           C
ATOM    857  CE1 TYR A  45      89.295  53.085  41.963  1.00  0.00           C
ATOM    859  CZ  TYR A  45      89.825  53.535  43.173  1.00  0.00           C
ATOM    860  OH  TYR A  45      91.115  53.125  43.563  1.00  0.00           O
ATOM    862  CD2 TYR A  45      87.775  54.755  43.612  1.00  0.00           C
ATOM    864  CE2 TYR A  45      89.065  54.355  44.002  1.00  0.00           C
ATOM    866  C   TYR A  45      84.985  53.715  39.893  1.00  0.00           C
ATOM    867  O   TYR A  45      83.895  53.205  40.042  1.00  0.00           O
ATOM    868  N   ARG A  46      85.825  53.205  38.963  1.00  0.00           N
ATOM    870  CA  ARG A  46      85.515  52.075  38.093  1.00  0.00           C
ATOM    872  CB  ARG A  46      85.085  50.815  38.913  1.00  0.00           C
ATOM    875  CG  ARG A  46      85.425  49.455  38.263  1.00  0.00           C
ATOM    878  CD  ARG A  46      84.325  48.385  38.432  1.00  0.00           C
ATOM    881  NE  ARG A  46      84.965  47.025  38.572  1.00  0.00           N
ATOM    883  CZ  ARG A  46      85.495  46.595  39.713  1.00  0.00           C
ATOM    884  NH1 ARG A  46      85.255  47.165  40.873  1.00  0.00           N
ATOM    887  NH2 ARG A  46      86.285  45.545  39.693  1.00  0.00           N
ATOM    890  C   ARG A  46      84.455  52.385  37.022  1.00  0.00           C
ATOM    891  O   ARG A  46      84.335  51.645  36.053  1.00  0.00           O
ATOM    892  N   ALA A  47      83.695  53.515  37.143  1.00  0.00           N
ATOM    894  CA  ALA A  47      82.775  53.965  36.103  1.00  0.00           C
ATOM    896  CB  ALA A  47      81.425  53.335  36.373  1.00  0.00           C
ATOM    900  C   ALA A  47      82.635  55.495  35.873  1.00  0.00           C
ATOM    901  O   ALA A  47      81.585  56.045  35.553  1.00  0.00           O
ATOM    902  N   SER A  48      83.775  56.215  35.972  1.00  0.00           N
ATOM    904  CA  SER A  48      84.045  57.525  35.382  1.00  0.00           C
ATOM    906  CB  SER A  48      85.185  58.235  36.162  1.00  0.00           C
ATOM    909  OG  SER A  48      84.725  59.265  37.033  1.00  0.00           O
ATOM    911  C   SER A  48      84.355  57.475  33.862  1.00  0.00           C
ATOM    912  O   SER A  48      83.425  57.365  33.073  1.00  0.00           O
ATOM    913  N   ASN A  49      85.635  57.515  33.362  1.00  0.00           N
ATOM    915  CA  ASN A  49      85.945  57.345  31.913  1.00  0.00           C
ATOM    917  CB  ASN A  49      85.795  58.645  31.043  1.00  0.00           C
ATOM    920  CG  ASN A  49      84.665  59.605  31.403  1.00  0.00           C
ATOM    921  OD1 ASN A  49      83.515  59.495  31.003  1.00  0.00           O
ATOM    922  ND2 ASN A  49      85.035  60.745  32.033  1.00  0.00           N
ATOM    925  C   ASN A  49      87.355  56.805  31.543  1.00  0.00           C
ATOM    926  O   ASN A  49      87.865  57.075  30.453  1.00  0.00           O
ATOM    927  N   LYS A  50      88.075  56.095  32.443  1.00  0.00           N
ATOM    929  CA  LYS A  50      89.405  55.535  32.222  1.00  0.00           C
ATOM    931  CB  LYS A  50      90.385  55.975  33.353  1.00  0.00           C
ATOM    934  CG  LYS A  50      90.805  57.455  33.312  1.00  0.00           C
ATOM    937  CD  LYS A  50      89.735  58.495  33.702  1.00  0.00           C
ATOM    940  CE  LYS A  50      89.495  59.475  32.562  1.00  0.00           C
ATOM    943  NZ  LYS A  50      88.535  60.495  32.963  1.00  0.00           N
ATOM    947  C   LYS A  50      89.495  54.005  32.073  1.00  0.00           C
ATOM    948  O   LYS A  50      90.175  53.525  31.173  1.00  0.00           O
ATOM    949  N   ASP A  51      88.795  53.235  32.933  1.00  0.00           N
ATOM    951  CA  ASP A  51      89.025  51.825  33.283  1.00  0.00           C
ATOM    953  CB  ASP A  51      88.735  51.535  34.793  1.00  0.00           C
ATOM    956  CG  ASP A  51      89.485  52.355  35.823  1.00  0.00           C
ATOM    957  OD1 ASP A  51      90.265  53.255  35.433  1.00  0.00           O
ATOM    958  OD2 ASP A  51      89.235  52.115  37.033  1.00  0.00           O
ATOM    959  C   ASP A  51      88.095  50.905  32.501  1.00  0.00           C
ATOM    960  O   ASP A  51      88.055  49.685  32.713  1.00  0.00           O
ATOM    961  N   ALA A  52      87.265  51.505  31.643  1.00  0.00           N
ATOM    963  CA  ALA A  52      86.175  50.885  30.923  1.00  0.00           C
ATOM    965  CB  ALA A  52      84.965  50.645  31.843  1.00  0.00           C
ATOM    969  C   ALA A  52      85.845  51.825  29.783  1.00  0.00           C
ATOM    970  O   ALA A  52      85.715  53.035  29.933  1.00  0.00           O
ATOM    971  N   LYS A  53      85.775  51.315  28.553  1.00  0.00           N
ATOM    973  CA  LYS A  53      86.125  52.095  27.393  1.00  0.00           C
ATOM    975  CB  LYS A  53      86.465  51.105  26.253  1.00  0.00           C
ATOM    978  CG  LYS A  53      87.595  50.135  26.653  1.00  0.00           C
ATOM    981  CD  LYS A  53      87.745  48.945  25.683  1.00  0.00           C
ATOM    984  CE  LYS A  53      88.195  47.635  26.362  1.00  0.00           C
ATOM    987  NZ  LYS A  53      87.125  47.045  27.203  1.00  0.00           N
ATOM    991  C   LYS A  53      85.075  53.095  26.983  1.00  0.00           C
ATOM    992  O   LYS A  53      85.385  54.165  26.453  1.00  0.00           O
ATOM    993  N   TYR A  54      83.825  52.715  27.253  1.00  0.00           N
ATOM    995  CA  TYR A  54      82.605  53.325  26.833  1.00  0.00           C
ATOM    997  CB  TYR A  54      82.145  52.875  25.413  1.00  0.00           C
ATOM   1000  CG  TYR A  54      83.135  53.305  24.373  1.00  0.00           C
ATOM   1001  CD1 TYR A  54      83.095  54.605  23.853  1.00  0.00           C
ATOM   1003  CE1 TYR A  54      84.065  55.015  22.923  1.00  0.00           C
ATOM   1005  CZ  TYR A  54      85.075  54.145  22.523  1.00  0.00           C
ATOM   1006  OH  TYR A  54      86.085  54.575  21.643  1.00  0.00           O
ATOM   1008  CD2 TYR A  54      84.125  52.415  23.923  1.00  0.00           C
ATOM   1010  CE2 TYR A  54      85.115  52.835  23.033  1.00  0.00           C
ATOM   1012  C   TYR A  54      81.585  52.805  27.812  1.00  0.00           C
ATOM   1013  O   TYR A  54      81.845  51.845  28.553  1.00  0.00           O
ATOM   1014  N   SER A  55      80.375  53.365  27.793  1.00  0.00           N
ATOM   1016  CA  SER A  55      79.225  52.785  28.442  1.00  0.00           C
ATOM   1018  CB  SER A  55      78.255  53.935  28.792  1.00  0.00           C
ATOM   1021  OG  SER A  55      77.735  54.615  27.633  1.00  0.00           O
ATOM   1023  C   SER A  55      78.575  51.705  27.552  1.00  0.00           C
ATOM   1024  O   SER A  55      78.175  52.025  26.432  1.00  0.00           O
ATOM   1025  N   PRO A  56      78.385  50.435  27.882  1.00  0.00           N
ATOM   1026  CD  PRO A  56      79.075  49.745  28.962  1.00  0.00           C
ATOM   1029  CA  PRO A  56      77.665  49.465  27.033  1.00  0.00           C
ATOM   1031  CB  PRO A  56      78.345  48.115  27.303  1.00  0.00           C
ATOM   1034  CG  PRO A  56      79.465  48.435  28.313  1.00  0.00           C
ATOM   1037  C   PRO A  56      76.185  49.395  27.373  1.00  0.00           C
ATOM   1038  O   PRO A  56      75.805  48.835  28.393  1.00  0.00           O
ATOM   1039  N   ASN A  57      75.305  49.935  26.513  1.00  0.00           N
ATOM   1041  CA  ASN A  57      73.875  49.925  26.763  1.00  0.00           C
ATOM   1043  CB  ASN A  57      73.125  50.815  25.733  1.00  0.00           C
ATOM   1046  CG  ASN A  57      73.845  52.155  25.593  1.00  0.00           C
ATOM   1047  OD1 ASN A  57      74.805  52.325  24.843  1.00  0.00           O
ATOM   1048  ND2 ASN A  57      73.415  53.155  26.383  1.00  0.00           N
ATOM   1051  C   ASN A  57      73.255  48.525  26.783  1.00  0.00           C
ATOM   1052  O   ASN A  57      73.555  47.685  25.933  1.00  0.00           O
ATOM   1053  N   TRP A  58      72.335  48.255  27.733  1.00  0.00           N
ATOM   1055  CA  TRP A  58      71.655  46.975  27.853  1.00  0.00           C
ATOM   1057  CB  TRP A  58      72.215  46.135  29.053  1.00  0.00           C
ATOM   1060  CG  TRP A  58      72.945  44.875  28.683  1.00  0.00           C
ATOM   1061  CD1 TRP A  58      74.265  44.805  28.342  1.00  0.00           C
ATOM   1063  NE1 TRP A  58      74.645  43.475  28.243  1.00  0.00           N
ATOM   1065  CE2 TRP A  58      73.585  42.675  28.483  1.00  0.00           C
ATOM   1066  CD2 TRP A  58      72.465  43.515  28.743  1.00  0.00           C
ATOM   1067  CE3 TRP A  58      71.225  42.935  29.003  1.00  0.00           C
ATOM   1069  CZ3 TRP A  58      71.115  41.545  28.993  1.00  0.00           C
ATOM   1071  CZ2 TRP A  58      73.475  41.295  28.513  1.00  0.00           C
ATOM   1073  CH2 TRP A  58      72.225  40.735  28.763  1.00  0.00           C
ATOM   1075  C   TRP A  58      70.155  47.195  28.023  1.00  0.00           C
ATOM   1076  O   TRP A  58      69.685  48.255  28.453  1.00  0.00           O
ATOM   1077  N   SER A  59      69.355  46.145  27.743  1.00  0.00           N
ATOM   1079  CA  SER A  59      67.985  46.045  28.233  1.00  0.00           C
ATOM   1081  CB  SER A  59      67.025  45.035  27.523  1.00  0.00           C
ATOM   1084  OG  SER A  59      67.525  43.705  27.403  1.00  0.00           O
ATOM   1086  C   SER A  59      67.885  45.965  29.753  1.00  0.00           C
ATOM   1087  O   SER A  59      68.735  45.435  30.453  1.00  0.00           O
ATOM   1088  N   HIS A  60      66.785  46.525  30.303  1.00  0.00           N
ATOM   1090  CA  HIS A  60      66.215  46.105  31.573  1.00  0.00           C
ATOM   1092  CB  HIS A  60      64.935  46.915  31.913  1.00  0.00           C
ATOM   1095  ND1 HIS A  60      62.955  45.495  31.462  1.00  0.00           N
ATOM   1096  CG  HIS A  60      63.725  46.565  31.083  1.00  0.00           C
ATOM   1097  CE1 HIS A  60      61.885  45.525  30.693  1.00  0.00           C
ATOM   1099  NE2 HIS A  60      61.925  46.575  29.843  1.00  0.00           N
ATOM   1101  CD2 HIS A  60      63.105  47.245  30.083  1.00  0.00           C
ATOM   1103  C   HIS A  60      65.945  44.595  31.683  1.00  0.00           C
ATOM   1104  O   HIS A  60      66.295  43.785  30.813  1.00  0.00           O
ATOM   1105  N   SER A  61      65.315  44.165  32.793  1.00  0.00           N
ATOM   1107  CA  SER A  61      65.035  42.765  32.953  1.00  0.00           C
ATOM   1109  CB  SER A  61      66.275  42.065  33.553  1.00  0.00           C
ATOM   1112  OG  SER A  61      66.535  42.355  34.943  1.00  0.00           O
ATOM   1114  C   SER A  61      63.795  42.525  33.792  1.00  0.00           C
ATOM   1115  O   SER A  61      62.795  42.035  33.292  1.00  0.00           O
ATOM   1116  N   ASN A  62      63.885  42.915  35.083  1.00  0.00           N
ATOM   1118  CA  ASN A  62      62.895  43.115  36.113  1.00  0.00           C
ATOM   1120  CB  ASN A  62      61.395  42.945  35.713  1.00  0.00           C
ATOM   1123  CG  ASN A  62      60.905  43.915  34.623  1.00  0.00           C
ATOM   1124  OD1 ASN A  62      60.135  43.535  33.732  1.00  0.00           O
ATOM   1125  ND2 ASN A  62      61.355  45.195  34.653  1.00  0.00           N
ATOM   1128  C   ASN A  62      63.255  42.365  37.412  1.00  0.00           C
ATOM   1129  O   ASN A  62      62.715  42.685  38.472  1.00  0.00           O
ATOM   1130  N   LYS A  63      64.265  41.445  37.452  1.00  0.00           N
ATOM   1132  CA  LYS A  63      64.965  41.145  38.713  1.00  0.00           C
ATOM   1134  CB  LYS A  63      65.915  39.895  38.882  1.00  0.00           C
ATOM   1137  CG  LYS A  63      65.345  38.495  39.253  1.00  0.00           C
ATOM   1140  CD  LYS A  63      64.955  37.675  38.023  1.00  0.00           C
ATOM   1143  CE  LYS A  63      64.275  36.295  38.143  1.00  0.00           C
ATOM   1146  NZ  LYS A  63      63.465  36.015  36.923  1.00  0.00           N
ATOM   1150  C   LYS A  63      65.765  42.335  39.213  1.00  0.00           C
ATOM   1151  O   LYS A  63      65.895  42.475  40.423  1.00  0.00           O
ATOM   1152  N   VAL A  64      66.325  43.195  38.312  1.00  0.00           N
ATOM   1154  CA  VAL A  64      67.065  44.395  38.743  1.00  0.00           C
ATOM   1156  CB  VAL A  64      67.715  45.175  37.593  1.00  0.00           C
ATOM   1158  CG1 VAL A  64      68.915  44.375  37.062  1.00  0.00           C
ATOM   1162  CG2 VAL A  64      66.745  45.505  36.443  1.00  0.00           C
ATOM   1166  C   VAL A  64      66.235  45.335  39.592  1.00  0.00           C
ATOM   1167  O   VAL A  64      66.655  45.745  40.673  1.00  0.00           O
ATOM   1168  N   GLU A  65      64.975  45.605  39.153  1.00  0.00           N
ATOM   1170  CA  GLU A  65      63.985  46.315  39.903  1.00  0.00           C
ATOM   1172  CB  GLU A  65      62.675  46.445  39.083  1.00  0.00           C
ATOM   1175  CG  GLU A  65      62.805  47.345  37.833  1.00  0.00           C
ATOM   1178  CD  GLU A  65      61.475  47.545  37.112  1.00  0.00           C
ATOM   1179  OE1 GLU A  65      60.635  46.625  37.153  1.00  0.00           O
ATOM   1180  OE2 GLU A  65      61.305  48.615  36.473  1.00  0.00           O
ATOM   1181  C   GLU A  65      63.695  45.625  41.213  1.00  0.00           C
ATOM   1182  O   GLU A  65      63.825  46.235  42.263  1.00  0.00           O
ATOM   1183  N   ALA A  66      63.465  44.305  41.203  1.00  0.00           N
ATOM   1185  CA  ALA A  66      63.195  43.505  42.372  1.00  0.00           C
ATOM   1187  CB  ALA A  66      62.825  42.085  41.952  1.00  0.00           C
ATOM   1191  C   ALA A  66      64.265  43.525  43.472  1.00  0.00           C
ATOM   1192  O   ALA A  66      63.935  43.475  44.653  1.00  0.00           O
ATOM   1193  N   VAL A  67      65.575  43.685  43.123  1.00  0.00           N
ATOM   1195  CA  VAL A  67      66.655  43.945  44.082  1.00  0.00           C
ATOM   1197  CB  VAL A  67      68.015  44.235  43.433  1.00  0.00           C
ATOM   1199  CG1 VAL A  67      69.145  44.235  44.483  1.00  0.00           C
ATOM   1203  CG2 VAL A  67      68.315  43.195  42.342  1.00  0.00           C
ATOM   1207  C   VAL A  67      66.375  45.135  44.982  1.00  0.00           C
ATOM   1208  O   VAL A  67      66.695  45.165  46.173  1.00  0.00           O
ATOM   1209  N   VAL A  68      65.755  46.175  44.403  1.00  0.00           N
ATOM   1211  CA  VAL A  68      65.455  47.415  45.093  1.00  0.00           C
ATOM   1213  CB  VAL A  68      66.215  48.565  44.443  1.00  0.00           C
ATOM   1215  CG1 VAL A  68      65.605  48.985  43.092  1.00  0.00           C
ATOM   1219  CG2 VAL A  68      66.365  49.735  45.433  1.00  0.00           C
ATOM   1223  C   VAL A  68      63.945  47.645  45.173  1.00  0.00           C
ATOM   1224  O   VAL A  68      63.505  48.715  45.553  1.00  0.00           O
ATOM   1225  N   TRP A  69      63.085  46.645  44.883  1.00  0.00           N
ATOM   1227  CA  TRP A  69      61.645  46.845  44.883  1.00  0.00           C
ATOM   1229  CB  TRP A  69      60.885  46.065  43.763  1.00  0.00           C
ATOM   1232  CG  TRP A  69      59.765  46.865  43.173  1.00  0.00           C
ATOM   1233  CD1 TRP A  69      58.405  46.825  43.292  1.00  0.00           C
ATOM   1235  NE1 TRP A  69      57.855  47.845  42.523  1.00  0.00           N
ATOM   1237  CE2 TRP A  69      58.865  48.555  41.943  1.00  0.00           C
ATOM   1238  CD2 TRP A  69      60.085  47.975  42.333  1.00  0.00           C
ATOM   1239  CE3 TRP A  69      61.285  48.495  41.882  1.00  0.00           C
ATOM   1241  CZ3 TRP A  69      61.245  49.585  41.022  1.00  0.00           C
ATOM   1243  CZ2 TRP A  69      58.825  49.665  41.092  1.00  0.00           C
ATOM   1245  CH2 TRP A  69      60.045  50.165  40.632  1.00  0.00           C
ATOM   1247  C   TRP A  69      61.055  46.405  46.193  1.00  0.00           C
ATOM   1248  O   TRP A  69      60.445  47.185  46.923  1.00  0.00           O
ATOM   1249  N   THR A  70      61.235  45.115  46.543  1.00  0.00           N
ATOM   1251  CA  THR A  70      60.745  44.595  47.812  1.00  0.00           C
ATOM   1253  CB  THR A  70      60.845  43.075  47.903  1.00  0.00           C
ATOM   1255  OG1 THR A  70      60.235  42.575  49.072  1.00  0.00           O
ATOM   1257  CG2 THR A  70      62.285  42.545  47.882  1.00  0.00           C
ATOM   1261  C   THR A  70      61.395  45.255  49.012  1.00  0.00           C
ATOM   1262  O   THR A  70      60.725  45.675  49.943  1.00  0.00           O
ATOM   1263  N   VAL A  71      62.725  45.435  48.983  1.00  0.00           N
ATOM   1265  CA  VAL A  71      63.485  45.895  50.122  1.00  0.00           C
ATOM   1267  CB  VAL A  71      64.995  45.675  49.982  1.00  0.00           C
ATOM   1269  CG1 VAL A  71      65.235  44.195  49.623  1.00  0.00           C
ATOM   1273  CG2 VAL A  71      65.665  46.535  48.903  1.00  0.00           C
ATOM   1277  C   VAL A  71      63.075  47.265  50.662  1.00  0.00           C
ATOM   1278  O   VAL A  71      62.935  47.315  51.882  1.00  0.00           O
ATOM   1279  N   PRO A  72      62.795  48.355  49.963  1.00  0.00           N
ATOM   1280  CD  PRO A  72      63.075  48.585  48.542  1.00  0.00           C
ATOM   1283  CA  PRO A  72      62.345  49.585  50.613  1.00  0.00           C
ATOM   1285  CB  PRO A  72      62.495  50.655  49.533  1.00  0.00           C
ATOM   1288  CG  PRO A  72      62.375  49.895  48.213  1.00  0.00           C
ATOM   1291  C   PRO A  72      60.935  49.485  51.122  1.00  0.00           C
ATOM   1292  O   PRO A  72      60.695  49.945  52.232  1.00  0.00           O
ATOM   1293  N   ILE A  73      59.975  48.915  50.343  1.00  0.00           N
ATOM   1295  CA  ILE A  73      58.595  48.735  50.772  1.00  0.00           C
ATOM   1297  CB  ILE A  73      57.595  48.385  49.673  1.00  0.00           C
ATOM   1299  CG2 ILE A  73      57.805  46.955  49.123  1.00  0.00           C
ATOM   1303  CG1 ILE A  73      56.145  48.605  50.173  1.00  0.00           C
ATOM   1306  CD  ILE A  73      55.075  48.595  49.062  1.00  0.00           C
ATOM   1310  C   ILE A  73      58.505  47.825  51.993  1.00  0.00           C
ATOM   1311  O   ILE A  73      57.755  48.085  52.923  1.00  0.00           O
ATOM   1312  N   LEU A  74      59.335  46.755  52.042  1.00  0.00           N
ATOM   1314  CA  LEU A  74      59.555  45.915  53.202  1.00  0.00           C
ATOM   1316  CB  LEU A  74      60.585  44.805  52.822  1.00  0.00           C
ATOM   1319  CG  LEU A  74      60.825  43.635  53.812  1.00  0.00           C
ATOM   1321  CD1 LEU A  74      61.555  42.505  53.053  1.00  0.00           C
ATOM   1325  CD2 LEU A  74      61.675  43.965  55.042  1.00  0.00           C
ATOM   1329  C   LEU A  74      60.065  46.685  54.393  1.00  0.00           C
ATOM   1330  O   LEU A  74      59.515  46.565  55.483  1.00  0.00           O
ATOM   1331  N   ILE A  75      61.095  47.545  54.253  1.00  0.00           N
ATOM   1333  CA  ILE A  75      61.555  48.345  55.382  1.00  0.00           C
ATOM   1335  CB  ILE A  75      62.855  49.085  55.112  1.00  0.00           C
ATOM   1337  CG2 ILE A  75      63.305  49.905  56.343  1.00  0.00           C
ATOM   1341  CG1 ILE A  75      63.965  48.075  54.753  1.00  0.00           C
ATOM   1344  CD  ILE A  75      64.965  48.705  53.802  1.00  0.00           C
ATOM   1348  C   ILE A  75      60.495  49.295  55.882  1.00  0.00           C
ATOM   1349  O   ILE A  75      60.195  49.325  57.062  1.00  0.00           O
ATOM   1350  N   ILE A  76      59.785  50.045  55.013  1.00  0.00           N
ATOM   1352  CA  ILE A  76      58.735  50.905  55.513  1.00  0.00           C
ATOM   1354  CB  ILE A  76      58.355  52.035  54.553  1.00  0.00           C
ATOM   1356  CG2 ILE A  76      57.715  51.455  53.283  1.00  0.00           C
ATOM   1360  CG1 ILE A  76      57.455  53.125  55.182  1.00  0.00           C
ATOM   1363  CD  ILE A  76      58.045  53.825  56.413  1.00  0.00           C
ATOM   1367  C   ILE A  76      57.515  50.145  56.042  1.00  0.00           C
ATOM   1368  O   ILE A  76      56.815  50.645  56.912  1.00  0.00           O
ATOM   1369  N   ILE A  77      57.235  48.885  55.643  1.00  0.00           N
ATOM   1371  CA  ILE A  77      56.245  48.055  56.343  1.00  0.00           C
ATOM   1373  CB  ILE A  77      55.815  46.815  55.543  1.00  0.00           C
ATOM   1375  CG2 ILE A  77      56.425  45.475  56.033  1.00  0.00           C
ATOM   1379  CG1 ILE A  77      54.275  46.665  55.513  1.00  0.00           C
ATOM   1382  CD  ILE A  77      53.535  47.785  54.763  1.00  0.00           C
ATOM   1386  C   ILE A  77      56.605  47.745  57.803  1.00  0.00           C
ATOM   1387  O   ILE A  77      55.775  47.905  58.693  1.00  0.00           O
ATOM   1388  N   PHE A  78      57.865  47.365  58.123  1.00  0.00           N
ATOM   1390  CA  PHE A  78      58.265  47.155  59.513  1.00  0.00           C
ATOM   1392  CB  PHE A  78      59.495  46.225  59.662  1.00  0.00           C
ATOM   1395  CG  PHE A  78      59.155  44.815  59.243  1.00  0.00           C
ATOM   1396  CD1 PHE A  78      59.495  44.365  57.962  1.00  0.00           C
ATOM   1398  CE1 PHE A  78      59.265  43.035  57.583  1.00  0.00           C
ATOM   1400  CZ  PHE A  78      58.715  42.135  58.503  1.00  0.00           C
ATOM   1402  CD2 PHE A  78      58.575  43.905  60.142  1.00  0.00           C
ATOM   1404  CE2 PHE A  78      58.365  42.565  59.783  1.00  0.00           C
ATOM   1406  C   PHE A  78      58.505  48.465  60.262  1.00  0.00           C
ATOM   1407  O   PHE A  78      58.295  48.565  61.473  1.00  0.00           O
ATOM   1408  N   LEU A  79      58.885  49.535  59.542  1.00  0.00           N
ATOM   1410  CA  LEU A  79      59.175  50.835  60.132  1.00  0.00           C
ATOM   1412  CB  LEU A  79      60.355  51.545  59.433  1.00  0.00           C
ATOM   1415  CG  LEU A  79      61.795  51.045  59.772  1.00  0.00           C
ATOM   1417  CD1 LEU A  79      62.295  51.595  61.112  1.00  0.00           C
ATOM   1421  CD2 LEU A  79      61.995  49.535  59.763  1.00  0.00           C
ATOM   1425  C   LEU A  79      57.935  51.725  60.093  1.00  0.00           C
ATOM   1426  O   LEU A  79      57.975  52.885  60.513  1.00  0.00           O
ATOM   1427  N   ALA A  80      56.785  51.215  59.643  1.00  0.00           N
ATOM   1429  CA  ALA A  80      55.505  51.865  59.833  1.00  0.00           C
ATOM   1431  CB  ALA A  80      54.815  52.125  58.482  1.00  0.00           C
ATOM   1435  C   ALA A  80      54.575  51.035  60.713  1.00  0.00           C
ATOM   1436  O   ALA A  80      53.655  51.565  61.322  1.00  0.00           O
ATOM   1437  N   VAL A  81      54.775  49.715  60.873  1.00  0.00           N
ATOM   1439  CA  VAL A  81      53.955  48.945  61.812  1.00  0.00           C
ATOM   1441  CB  VAL A  81      53.925  47.455  61.483  1.00  0.00           C
ATOM   1443  CG1 VAL A  81      55.205  46.725  61.923  1.00  0.00           C
ATOM   1447  CG2 VAL A  81      52.665  46.835  62.113  1.00  0.00           C
ATOM   1451  C   VAL A  81      54.355  49.205  63.253  1.00  0.00           C
ATOM   1452  O   VAL A  81      53.535  49.195  64.173  1.00  0.00           O
ATOM   1453  N   LEU A  82      55.645  49.545  63.472  1.00  0.00           N
ATOM   1455  CA  LEU A  82      56.115  50.145  64.702  1.00  0.00           C
ATOM   1457  CB  LEU A  82      57.655  50.345  64.672  1.00  0.00           C
ATOM   1460  CG  LEU A  82      58.475  49.155  65.232  1.00  0.00           C
ATOM   1462  CD1 LEU A  82      58.495  49.165  66.772  1.00  0.00           C
ATOM   1466  CD2 LEU A  82      57.995  47.785  64.743  1.00  0.00           C
ATOM   1470  C   LEU A  82      55.445  51.475  64.993  1.00  0.00           C
ATOM   1471  O   LEU A  82      54.945  51.655  66.103  1.00  0.00           O
ATOM   1472  N   THR A  83      55.365  52.395  63.993  1.00  0.00           N
ATOM   1474  CA  THR A  83      54.845  53.745  64.213  1.00  0.00           C
ATOM   1476  CB  THR A  83      54.965  54.745  63.053  1.00  0.00           C
ATOM   1478  OG1 THR A  83      54.225  54.355  61.893  1.00  0.00           O
ATOM   1480  CG2 THR A  83      56.435  54.845  62.622  1.00  0.00           C
ATOM   1484  C   THR A  83      53.425  53.735  64.683  1.00  0.00           C
ATOM   1485  O   THR A  83      53.095  54.415  65.652  1.00  0.00           O
ATOM   1486  N   TRP A  84      52.535  52.915  64.082  1.00  0.00           N
ATOM   1488  CA  TRP A  84      51.185  52.805  64.603  1.00  0.00           C
ATOM   1490  CB  TRP A  84      50.265  51.975  63.653  1.00  0.00           C
ATOM   1493  CG  TRP A  84      48.835  51.955  64.103  1.00  0.00           C
ATOM   1494  CD1 TRP A  84      47.875  52.845  63.722  1.00  0.00           C
ATOM   1496  NE1 TRP A  84      46.795  52.745  64.562  1.00  0.00           N
ATOM   1498  CE2 TRP A  84      47.025  51.785  65.493  1.00  0.00           C
ATOM   1499  CD2 TRP A  84      48.275  51.205  65.192  1.00  0.00           C
ATOM   1500  CE3 TRP A  84      48.695  50.085  65.912  1.00  0.00           C
ATOM   1502  CZ3 TRP A  84      47.855  49.595  66.912  1.00  0.00           C
ATOM   1504  CZ2 TRP A  84      46.245  51.365  66.552  1.00  0.00           C
ATOM   1506  CH2 TRP A  84      46.685  50.255  67.272  1.00  0.00           C
ATOM   1508  C   TRP A  84      51.095  52.285  66.042  1.00  0.00           C
ATOM   1509  O   TRP A  84      50.355  52.805  66.872  1.00  0.00           O
ATOM   1510  N   LYS A  85      51.835  51.215  66.423  1.00  0.00           N
ATOM   1512  CA  LYS A  85      51.585  50.595  67.723  1.00  0.00           C
ATOM   1514  CB  LYS A  85      52.105  49.135  67.752  1.00  0.00           C
ATOM   1517  CG  LYS A  85      51.975  48.405  69.113  1.00  0.00           C
ATOM   1520  CD  LYS A  85      50.525  48.365  69.643  1.00  0.00           C
ATOM   1523  CE  LYS A  85      49.685  47.335  68.903  1.00  0.00           C
ATOM   1526  NZ  LYS A  85      48.285  47.335  69.382  1.00  0.00           N
ATOM   1530  C   LYS A  85      52.175  51.365  68.892  1.00  0.00           C
ATOM   1531  O   LYS A  85      51.785  51.215  70.052  1.00  0.00           O
ATOM   1532  N   THR A  86      53.155  52.215  68.573  1.00  0.00           N
ATOM   1534  CA  THR A  86      53.985  52.885  69.553  1.00  0.00           C
ATOM   1536  CB  THR A  86      55.445  52.635  69.212  1.00  0.00           C
ATOM   1538  OG1 THR A  86      56.255  52.625  70.382  1.00  0.00           O
ATOM   1540  CG2 THR A  86      55.995  53.645  68.193  1.00  0.00           C
ATOM   1544  C   THR A  86      53.585  54.355  69.603  1.00  0.00           C
ATOM   1545  O   THR A  86      54.165  55.165  70.312  1.00  0.00           O
ATOM   1546  N   THR A  87      52.465  54.675  68.903  1.00  0.00           N
ATOM   1548  CA  THR A  87      51.845  56.005  68.752  1.00  0.00           C
ATOM   1550  CB  THR A  87      50.895  56.005  67.533  1.00  0.00           C
ATOM   1552  OG1 THR A  87      50.855  57.265  66.891  1.00  0.00           O
ATOM   1554  CG2 THR A  87      49.435  55.575  67.802  1.00  0.00           C
ATOM   1558  C   THR A  87      51.005  56.335  69.963  1.00  0.00           C
ATOM   1559  O   THR A  87      50.275  57.315  69.973  1.00  0.00           O
ATOM   1560  N   HIS A  88      51.105  55.515  71.022  1.00  0.00           N
ATOM   1562  CA  HIS A  88      50.405  55.755  72.253  1.00  0.00           C
ATOM   1564  CB  HIS A  88      49.155  54.855  72.432  1.00  0.00           C
ATOM   1567  ND1 HIS A  88      47.255  55.925  71.213  1.00  0.00           N
ATOM   1568  CG  HIS A  88      48.185  54.895  71.302  1.00  0.00           C
ATOM   1569  CE1 HIS A  88      46.425  55.555  70.262  1.00  0.00           C
ATOM   1571  NE2 HIS A  88      46.745  54.335  69.753  1.00  0.00           N
ATOM   1573  CD2 HIS A  88      47.865  53.905  70.422  1.00  0.00           C
ATOM   1575  C   HIS A  88      51.335  55.375  73.382  1.00  0.00           C
ATOM   1576  O   HIS A  88      52.145  54.455  73.262  1.00  0.00           O
ATOM   1577  N   ALA A  89      51.105  56.055  74.522  1.00  0.00           N
ATOM   1579  CA  ALA A  89      51.475  55.715  75.882  1.00  0.00           C
ATOM   1581  CB  ALA A  89      52.795  54.915  76.003  1.00  0.00           C
ATOM   1585  C   ALA A  89      51.665  57.025  76.613  1.00  0.00           C
ATOM   1586  O   ALA A  89      51.135  57.215  77.712  1.00  0.00           O
ATOM   1587  N   LEU A  90      52.315  57.985  75.933  1.00  0.00           N
ATOM   1589  CA  LEU A  90      52.445  59.355  76.382  1.00  0.00           C
ATOM   1591  CB  LEU A  90      53.635  60.025  75.652  1.00  0.00           C
ATOM   1594  CG  LEU A  90      54.075  61.415  76.162  1.00  0.00           C
ATOM   1596  CD1 LEU A  90      54.835  61.315  77.493  1.00  0.00           C
ATOM   1600  CD2 LEU A  90      54.975  62.105  75.142  1.00  0.00           C
ATOM   1604  C   LEU A  90      51.165  60.115  76.073  1.00  0.00           C
ATOM   1605  O   LEU A  90      50.775  61.035  76.793  1.00  0.00           O
ATOM   1606  N   GLU A  91      50.505  59.725  74.982  1.00  0.00           N
ATOM   1608  CA  GLU A  91      49.395  60.385  74.342  1.00  0.00           C
ATOM   1610  CB  GLU A  91      48.935  59.555  73.122  1.00  0.00           C
ATOM   1613  CG  GLU A  91      49.775  59.835  71.853  1.00  0.00           C
ATOM   1616  CD  GLU A  91      51.245  59.445  71.863  1.00  0.00           C
ATOM   1617  OE1 GLU A  91      51.685  58.685  72.782  1.00  0.00           O
ATOM   1618  OE2 GLU A  91      51.975  59.885  70.933  1.00  0.00           O
ATOM   1619  C   GLU A  91      48.165  60.805  75.153  1.00  0.00           C
ATOM   1620  O   GLU A  91      47.735  60.085  76.062  1.00  0.00           O
ATOM   1621  N   PRO A  92      47.535  61.935  74.823  1.00  0.00           N
ATOM   1622  CD  PRO A  92      48.065  62.935  73.892  1.00  0.00           C
ATOM   1625  CA  PRO A  92      46.515  62.495  75.673  1.00  0.00           C
ATOM   1627  CB  PRO A  92      46.555  64.005  75.352  1.00  0.00           C
ATOM   1630  CG  PRO A  92      47.045  64.065  73.912  1.00  0.00           C
ATOM   1633  C   PRO A  92      45.155  61.925  75.363  1.00  0.00           C
ATOM   1634  O   PRO A  92      44.935  61.295  74.323  1.00  0.00           O
ATOM   1635  N   SER A  93      44.255  62.125  76.341  1.00  0.00           N
ATOM   1637  CA  SER A  93      42.855  61.785  76.462  1.00  0.00           C
ATOM   1639  CB  SER A  93      42.215  60.885  75.363  1.00  0.00           C
ATOM   1642  OG  SER A  93      42.935  59.675  75.162  1.00  0.00           O
ATOM   1644  C   SER A  93      42.715  61.245  77.871  1.00  0.00           C
ATOM   1645  O   SER A  93      43.305  61.765  78.822  1.00  0.00           O
ATOM   1646  N   LYS A  94      41.975  60.145  78.043  1.00  0.00           N
ATOM   1648  CA  LYS A  94      41.475  59.605  79.293  1.00  0.00           C
ATOM   1650  CB  LYS A  94      40.065  59.025  78.962  1.00  0.00           C
ATOM   1653  CG  LYS A  94      39.955  58.325  77.591  1.00  0.00           C
ATOM   1656  CD  LYS A  94      40.945  57.165  77.353  1.00  0.00           C
ATOM   1659  CE  LYS A  94      40.865  56.625  75.912  1.00  0.00           C
ATOM   1662  NZ  LYS A  94      41.885  55.585  75.683  1.00  0.00           N
ATOM   1666  C   LYS A  94      42.275  58.545  80.062  1.00  0.00           C
ATOM   1667  O   LYS A  94      41.665  58.065  81.022  1.00  0.00           O
ATOM   1668  N   PRO A  95      43.505  58.055  79.833  1.00  0.00           N
ATOM   1669  CD  PRO A  95      44.455  58.535  78.822  1.00  0.00           C
ATOM   1672  CA  PRO A  95      44.105  56.965  80.603  1.00  0.00           C
ATOM   1674  CB  PRO A  95      45.555  56.865  80.133  1.00  0.00           C
ATOM   1677  CG  PRO A  95      45.475  57.415  78.713  1.00  0.00           C
ATOM   1680  C   PRO A  95      43.925  56.995  82.113  1.00  0.00           C
ATOM   1681  O   PRO A  95      44.175  58.015  82.762  1.00  0.00           O
ATOM   1682  N   LEU A  96      43.435  55.885  82.673  1.00  0.00           N
ATOM   1684  CA  LEU A  96      43.105  55.745  84.053  1.00  0.00           C
ATOM   1686  CB  LEU A  96      41.575  55.585  84.263  1.00  0.00           C
ATOM   1689  CG  LEU A  96      41.115  55.665  85.732  1.00  0.00           C
ATOM   1691  CD1 LEU A  96      39.645  56.115  85.853  1.00  0.00           C
ATOM   1695  CD2 LEU A  96      41.305  54.335  86.482  1.00  0.00           C
ATOM   1699  C   LEU A  96      43.885  54.535  84.482  1.00  0.00           C
ATOM   1700  O   LEU A  96      43.695  53.415  84.012  1.00  0.00           O
ATOM   1701  N   ALA A  97      44.825  54.765  85.402  1.00  0.00           N
ATOM   1703  CA  ALA A  97      45.395  53.755  86.213  1.00  0.00           C
ATOM   1705  CB  ALA A  97      46.675  53.185  85.583  1.00  0.00           C
ATOM   1709  C   ALA A  97      45.675  54.535  87.451  1.00  0.00           C
ATOM   1710  O   ALA A  97      46.185  55.645  87.373  1.00  0.00           O
ATOM   1711  N   HIS A  98      45.305  54.055  88.643  1.00  0.00           N
ATOM   1713  CA  HIS A  98      45.605  54.795  89.853  1.00  0.00           C
ATOM   1715  CB  HIS A  98      44.565  55.895  90.162  1.00  0.00           C
ATOM   1718  ND1 HIS A  98      42.675  55.245  91.643  1.00  0.00           N
ATOM   1719  CG  HIS A  98      43.155  55.445  90.363  1.00  0.00           C
ATOM   1720  CE1 HIS A  98      41.365  55.135  91.531  1.00  0.00           C
ATOM   1722  NE2 HIS A  98      40.975  55.295  90.243  1.00  0.00           N
ATOM   1724  CD2 HIS A  98      42.105  55.515  89.493  1.00  0.00           C
ATOM   1726  C   HIS A  98      45.735  53.865  91.022  1.00  0.00           C
ATOM   1727  O   HIS A  98      45.015  52.885  91.132  1.00  0.00           O
ATOM   1728  N   ASP A  99      46.695  54.195  91.923  1.00  0.00           N
ATOM   1730  CA  ASP A  99      46.835  53.535  93.193  1.00  0.00           C
ATOM   1732  CB  ASP A  99      48.335  53.185  93.442  1.00  0.00           C
ATOM   1735  CG  ASP A  99      48.925  52.225  92.432  1.00  0.00           C
ATOM   1736  OD1 ASP A  99      48.165  51.395  91.891  1.00  0.00           O
ATOM   1737  OD2 ASP A  99      50.185  52.235  92.282  1.00  0.00           O
ATOM   1738  C   ASP A  99      46.425  54.415  94.382  1.00  0.00           C
ATOM   1739  O   ASP A  99      46.405  53.945  95.513  1.00  0.00           O
ATOM   1740  N   GLU A 100      46.155  55.725  94.152  1.00  0.00           N
ATOM   1742  CA  GLU A 100      45.915  56.705  95.211  1.00  0.00           C
ATOM   1744  CB  GLU A 100      44.755  56.255  96.143  1.00  0.00           C
ATOM   1747  CG  GLU A 100      44.085  57.385  96.952  1.00  0.00           C
ATOM   1750  CD  GLU A 100      43.245  58.315  96.082  1.00  0.00           C
ATOM   1751  OE1 GLU A 100      43.035  58.015  94.873  1.00  0.00           O
ATOM   1752  OE2 GLU A 100      42.795  59.355  96.602  1.00  0.00           O
ATOM   1753  C   GLU A 100      47.235  57.105  95.913  1.00  0.00           C
ATOM   1754  O   GLU A 100      47.365  57.295  97.113  1.00  0.00           O
ATOM   1755  N   LYS A 101      48.275  57.225  95.071  1.00  0.00           N
ATOM   1757  CA  LYS A 101      49.635  57.645  95.363  1.00  0.00           C
ATOM   1759  CB  LYS A 101      50.595  56.425  95.393  1.00  0.00           C
ATOM   1762  CG  LYS A 101      50.465  55.545  96.622  1.00  0.00           C
ATOM   1765  CD  LYS A 101      51.395  54.325  96.531  1.00  0.00           C
ATOM   1768  CE  LYS A 101      50.995  53.395  95.372  1.00  0.00           C
ATOM   1771  NZ  LYS A 101      51.975  52.335  95.122  1.00  0.00           N
ATOM   1775  C   LYS A 101      50.295  58.555  94.323  1.00  0.00           C
ATOM   1776  O   LYS A 101      51.235  59.245  94.712  1.00  0.00           O
ATOM   1777  N   PRO A 102      49.935  58.585  93.033  1.00  0.00           N
ATOM   1778  CD  PRO A 102      49.285  57.465  92.323  1.00  0.00           C
ATOM   1781  CA  PRO A 102      50.315  59.635  92.093  1.00  0.00           C
ATOM   1783  CB  PRO A 102      49.485  59.315  90.843  1.00  0.00           C
ATOM   1786  CG  PRO A 102      49.405  57.795  90.863  1.00  0.00           C
ATOM   1789  C   PRO A 102      50.065  61.055  92.513  1.00  0.00           C
ATOM   1790  O   PRO A 102      49.005  61.335  93.062  1.00  0.00           O
ATOM   1791  N   ILE A 103      50.975  61.985  92.223  1.00  0.00           N
ATOM   1793  CA  ILE A 103      50.725  63.375  92.543  1.00  0.00           C
ATOM   1795  CB  ILE A 103      51.945  64.055  93.141  1.00  0.00           C
ATOM   1797  CG2 ILE A 103      51.665  65.545  93.442  1.00  0.00           C
ATOM   1801  CG1 ILE A 103      52.385  63.335  94.432  1.00  0.00           C
ATOM   1804  CD  ILE A 103      53.865  63.585  94.702  1.00  0.00           C
ATOM   1808  C   ILE A 103      50.325  64.065  91.272  1.00  0.00           C
ATOM   1809  O   ILE A 103      50.895  63.795  90.202  1.00  0.00           O
ATOM   1810  N   THR A 104      49.335  64.975  91.321  1.00  0.00           N
ATOM   1812  CA  THR A 104      48.995  65.785  90.173  1.00  0.00           C
ATOM   1814  CB  THR A 104      47.515  65.825  89.832  1.00  0.00           C
ATOM   1816  OG1 THR A 104      47.015  64.515  89.652  1.00  0.00           O
ATOM   1818  CG2 THR A 104      47.305  66.545  88.493  1.00  0.00           C
ATOM   1822  C   THR A 104      49.515  67.175  90.342  1.00  0.00           C
ATOM   1823  O   THR A 104      49.065  67.945  91.193  1.00  0.00           O
ATOM   1824  N   ILE A 105      50.485  67.525  89.493  1.00  0.00           N
ATOM   1826  CA  ILE A 105      51.115  68.815  89.443  1.00  0.00           C
ATOM   1828  CB  ILE A 105      52.625  68.715  89.183  1.00  0.00           C
ATOM   1830  CG2 ILE A 105      53.195  70.135  88.961  1.00  0.00           C
ATOM   1834  CG1 ILE A 105      53.355  67.985  90.332  1.00  0.00           C
ATOM   1837  CD  ILE A 105      53.465  66.475  90.133  1.00  0.00           C
ATOM   1841  C   ILE A 105      50.455  69.575  88.322  1.00  0.00           C
ATOM   1842  O   ILE A 105      50.305  69.065  87.202  1.00  0.00           O
ATOM   1843  N   GLU A 106      50.045  70.825  88.561  1.00  0.00           N
ATOM   1845  CA  GLU A 106      49.645  71.675  87.463  1.00  0.00           C
ATOM   1847  CB  GLU A 106      48.295  72.375  87.711  1.00  0.00           C
ATOM   1850  CG  GLU A 106      47.195  71.365  88.141  1.00  0.00           C
ATOM   1853  CD  GLU A 106      46.725  71.465  89.593  1.00  0.00           C
ATOM   1854  OE1 GLU A 106      47.515  71.245  90.522  1.00  0.00           O
ATOM   1855  OE2 GLU A 106      45.475  71.545  89.743  1.00  0.00           O
ATOM   1856  C   GLU A 106      50.735  72.675  87.152  1.00  0.00           C
ATOM   1857  O   GLU A 106      51.305  73.305  88.042  1.00  0.00           O
ATOM   1858  N   VAL A 107      51.095  72.795  85.863  1.00  0.00           N
ATOM   1860  CA  VAL A 107      52.115  73.715  85.393  1.00  0.00           C
ATOM   1862  CB  VAL A 107      52.915  73.245  84.193  1.00  0.00           C
ATOM   1864  CG1 VAL A 107      53.955  74.285  83.723  1.00  0.00           C
ATOM   1868  CG2 VAL A 107      53.645  71.945  84.543  1.00  0.00           C
ATOM   1872  C   VAL A 107      51.485  75.005  84.982  1.00  0.00           C
ATOM   1873  O   VAL A 107      50.535  75.075  84.202  1.00  0.00           O
ATOM   1874  N   VAL A 108      52.065  76.095  85.501  1.00  0.00           N
ATOM   1876  CA  VAL A 108      51.605  77.425  85.293  1.00  0.00           C
ATOM   1878  CB  VAL A 108      51.155  78.045  86.592  1.00  0.00           C
ATOM   1880  CG1 VAL A 108      50.355  79.315  86.243  1.00  0.00           C
ATOM   1884  CG2 VAL A 108      50.325  77.035  87.393  1.00  0.00           C
ATOM   1888  C   VAL A 108      52.815  78.175  84.792  1.00  0.00           C
ATOM   1889  O   VAL A 108      53.525  78.865  85.513  1.00  0.00           O
ATOM   1890  N   SER A 109      53.145  78.025  83.503  1.00  0.00           N
ATOM   1892  CA  SER A 109      54.355  78.665  83.053  1.00  0.00           C
ATOM   1894  CB  SER A 109      55.055  77.905  81.912  1.00  0.00           C
ATOM   1897  OG  SER A 109      56.445  78.175  81.982  1.00  0.00           O
ATOM   1899  C   SER A 109      54.045  80.095  82.683  1.00  0.00           C
ATOM   1900  O   SER A 109      53.275  80.385  81.751  1.00  0.00           O
ATOM   1901  N   MET A 110      54.595  81.065  83.442  1.00  0.00           N
ATOM   1903  CA  MET A 110      54.415  82.475  83.193  1.00  0.00           C
ATOM   1905  CB  MET A 110      53.855  83.345  84.362  1.00  0.00           C
ATOM   1908  CG  MET A 110      52.665  82.735  85.122  1.00  0.00           C
ATOM   1911  SD  MET A 110      53.105  81.805  86.592  1.00  0.00           S
ATOM   1912  CE  MET A 110      53.615  83.165  87.673  1.00  0.00           C
ATOM   1916  C   MET A 110      55.775  83.005  82.863  1.00  0.00           C
ATOM   1917  O   MET A 110      56.775  82.695  83.512  1.00  0.00           O
ATOM   1918  N   ASP A 111      55.815  83.845  81.833  1.00  0.00           N
ATOM   1920  CA  ASP A 111      56.985  84.595  81.493  1.00  0.00           C
ATOM   1922  CB  ASP A 111      57.345  85.605  82.592  1.00  0.00           C
ATOM   1925  CG  ASP A 111      56.135  86.355  83.103  1.00  0.00           C
ATOM   1926  OD1 ASP A 111      56.025  86.485  84.353  1.00  0.00           O
ATOM   1927  OD2 ASP A 111      55.365  86.825  82.223  1.00  0.00           O
ATOM   1928  C   ASP A 111      58.225  83.815  81.061  1.00  0.00           C
ATOM   1929  O   ASP A 111      58.235  83.195  80.002  1.00  0.00           O
ATOM   1930  N   TRP A 112      59.295  83.905  81.872  1.00  0.00           N
ATOM   1932  CA  TRP A 112      60.565  83.245  81.672  1.00  0.00           C
ATOM   1934  CB  TRP A 112      61.695  84.165  81.173  1.00  0.00           C
ATOM   1937  CG  TRP A 112      61.255  84.895  79.943  1.00  0.00           C
ATOM   1938  CD1 TRP A 112      60.815  84.345  78.772  1.00  0.00           C
ATOM   1940  NE1 TRP A 112      60.215  85.315  78.001  1.00  0.00           N
ATOM   1942  CE2 TRP A 112      60.265  86.505  78.673  1.00  0.00           C
ATOM   1943  CD2 TRP A 112      60.915  86.275  79.903  1.00  0.00           C
ATOM   1944  CE3 TRP A 112      61.065  87.315  80.812  1.00  0.00           C
ATOM   1946  CZ3 TRP A 112      60.555  88.565  80.472  1.00  0.00           C
ATOM   1948  CZ2 TRP A 112      59.735  87.735  78.342  1.00  0.00           C
ATOM   1950  CH2 TRP A 112      59.885  88.765  79.272  1.00  0.00           C
ATOM   1952  C   TRP A 112      60.925  82.565  82.963  1.00  0.00           C
ATOM   1953  O   TRP A 112      62.035  82.675  83.493  1.00  0.00           O
ATOM   1954  N   LYS A 113      59.915  81.845  83.493  1.00  0.00           N
ATOM   1956  CA  LYS A 113      59.915  81.175  84.772  1.00  0.00           C
ATOM   1958  CB  LYS A 113      59.645  82.195  85.913  1.00  0.00           C
ATOM   1961  CG  LYS A 113      58.305  82.145  86.683  1.00  0.00           C
ATOM   1964  CD  LYS A 113      57.975  83.495  87.363  1.00  0.00           C
ATOM   1967  CE  LYS A 113      57.515  84.555  86.333  1.00  0.00           C
ATOM   1970  NZ  LYS A 113      57.895  85.955  86.663  1.00  0.00           N
ATOM   1974  C   LYS A 113      58.855  80.095  84.733  1.00  0.00           C
ATOM   1975  O   LYS A 113      57.895  80.135  83.952  1.00  0.00           O
ATOM   1976  N   TRP A 114      58.985  79.085  85.603  1.00  0.00           N
ATOM   1978  CA  TRP A 114      58.025  78.005  85.682  1.00  0.00           C
ATOM   1980  CB  TRP A 114      58.745  76.655  85.472  1.00  0.00           C
ATOM   1983  CG  TRP A 114      59.205  76.445  84.073  1.00  0.00           C
ATOM   1984  CD1 TRP A 114      60.275  77.025  83.442  1.00  0.00           C
ATOM   1986  NE1 TRP A 114      60.295  76.645  82.122  1.00  0.00           N
ATOM   1988  CE2 TRP A 114      59.235  75.835  81.872  1.00  0.00           C
ATOM   1989  CD2 TRP A 114      58.545  75.635  83.083  1.00  0.00           C
ATOM   1990  CE3 TRP A 114      57.455  74.775  83.132  1.00  0.00           C
ATOM   1992  CZ3 TRP A 114      57.055  74.155  81.943  1.00  0.00           C
ATOM   1994  CZ2 TRP A 114      58.805  75.255  80.682  1.00  0.00           C
ATOM   1996  CH2 TRP A 114      57.705  74.415  80.743  1.00  0.00           C
ATOM   1998  C   TRP A 114      57.385  78.005  87.052  1.00  0.00           C
ATOM   1999  O   TRP A 114      58.035  77.605  88.013  1.00  0.00           O
ATOM   2000  N   PHE A 115      56.105  78.425  87.192  1.00  0.00           N
ATOM   2002  CA  PHE A 115      55.355  78.295  88.421  1.00  0.00           C
ATOM   2004  CB  PHE A 115      54.385  79.495  88.673  1.00  0.00           C
ATOM   2007  CG  PHE A 115      53.545  79.455  89.943  1.00  0.00           C
ATOM   2008  CD1 PHE A 115      54.145  79.655  91.182  1.00  0.00           C
ATOM   2010  CE1 PHE A 115      53.375  79.795  92.342  1.00  0.00           C
ATOM   2012  CZ  PHE A 115      51.985  79.615  92.282  1.00  0.00           C
ATOM   2014  CD2 PHE A 115      52.135  79.335  89.893  1.00  0.00           C
ATOM   2016  CE2 PHE A 115      51.365  79.375  91.061  1.00  0.00           C
ATOM   2018  C   PHE A 115      54.585  76.995  88.372  1.00  0.00           C
ATOM   2019  O   PHE A 115      54.225  76.475  87.311  1.00  0.00           O
ATOM   2020  N   PHE A 116      54.315  76.425  89.552  1.00  0.00           N
ATOM   2022  CA  PHE A 116      53.585  75.195  89.663  1.00  0.00           C
ATOM   2024  CB  PHE A 116      54.525  73.965  89.832  1.00  0.00           C
ATOM   2027  CG  PHE A 116      55.605  73.875  88.783  1.00  0.00           C
ATOM   2028  CD1 PHE A 116      55.465  72.985  87.711  1.00  0.00           C
ATOM   2030  CE1 PHE A 116      56.525  72.775  86.812  1.00  0.00           C
ATOM   2032  CZ  PHE A 116      57.735  73.455  86.973  1.00  0.00           C
ATOM   2034  CD2 PHE A 116      56.825  74.565  88.923  1.00  0.00           C
ATOM   2036  CE2 PHE A 116      57.885  74.355  88.033  1.00  0.00           C
ATOM   2038  C   PHE A 116      52.765  75.335  90.921  1.00  0.00           C
ATOM   2039  O   PHE A 116      53.125  76.095  91.823  1.00  0.00           O
ATOM   2040  N   ILE A 117      51.685  74.565  91.032  1.00  0.00           N
ATOM   2042  CA  ILE A 117      50.805  74.515  92.192  1.00  0.00           C
ATOM   2044  CB  ILE A 117      49.415  75.055  91.842  1.00  0.00           C
ATOM   2046  CG2 ILE A 117      48.765  74.095  90.843  1.00  0.00           C
ATOM   2050  CG1 ILE A 117      48.465  75.305  93.042  1.00  0.00           C
ATOM   2053  CD  ILE A 117      47.035  75.675  92.613  1.00  0.00           C
ATOM   2057  C   ILE A 117      50.755  73.045  92.592  1.00  0.00           C
ATOM   2058  O   ILE A 117      51.105  72.165  91.803  1.00  0.00           O
ATOM   2059  N   TYR A 118      50.315  72.745  93.833  1.00  0.00           N
ATOM   2061  CA  TYR A 118      49.855  71.425  94.213  1.00  0.00           C
ATOM   2063  CB  TYR A 118      50.755  70.825  95.312  1.00  0.00           C
ATOM   2066  CG  TYR A 118      52.095  70.425  94.792  1.00  0.00           C
ATOM   2067  CD1 TYR A 118      52.325  69.095  94.391  1.00  0.00           C
ATOM   2069  CE1 TYR A 118      53.605  68.695  93.961  1.00  0.00           C
ATOM   2071  CZ  TYR A 118      54.645  69.625  93.933  1.00  0.00           C
ATOM   2072  OH  TYR A 118      55.885  69.255  93.363  1.00  0.00           O
ATOM   2074  CD2 TYR A 118      53.155  71.345  94.762  1.00  0.00           C
ATOM   2076  CE2 TYR A 118      54.435  70.945  94.353  1.00  0.00           C
ATOM   2078  C   TYR A 118      48.445  71.475  94.803  1.00  0.00           C
ATOM   2079  O   TYR A 118      48.225  72.235  95.752  1.00  0.00           O
ATOM   2080  N   PRO A 119      47.465  70.695  94.353  1.00  0.00           N
ATOM   2081  CD  PRO A 119      47.655  69.515  93.493  1.00  0.00           C
ATOM   2084  CA  PRO A 119      46.055  70.865  94.702  1.00  0.00           C
ATOM   2086  CB  PRO A 119      45.355  70.065  93.603  1.00  0.00           C
ATOM   2089  CG  PRO A 119      46.275  68.865  93.442  1.00  0.00           C
ATOM   2092  C   PRO A 119      45.715  70.315  96.092  1.00  0.00           C
ATOM   2093  O   PRO A 119      44.655  70.625  96.622  1.00  0.00           O
ATOM   2094  N   GLU A 120      46.575  69.425  96.643  1.00  0.00           N
ATOM   2096  CA  GLU A 120      46.325  68.795  97.913  1.00  0.00           C
ATOM   2098  CB  GLU A 120      46.105  67.275  97.743  1.00  0.00           C
ATOM   2101  CG  GLU A 120      47.305  66.465  97.183  1.00  0.00           C
ATOM   2104  CD  GLU A 120      47.255  66.235  95.682  1.00  0.00           C
ATOM   2105  OE1 GLU A 120      46.135  65.905  95.211  1.00  0.00           O
ATOM   2106  OE2 GLU A 120      48.295  66.385  95.013  1.00  0.00           O
ATOM   2107  C   GLU A 120      47.415  69.055  98.923  1.00  0.00           C
ATOM   2108  O   GLU A 120      47.385  68.545 100.043  1.00  0.00           O
ATOM   2109  N   GLN A 121      48.425  69.875  98.573  1.00  0.00           N
ATOM   2111  CA  GLN A 121      49.585  69.985  99.423  1.00  0.00           C
ATOM   2113  CB  GLN A 121      50.855  69.615  98.643  1.00  0.00           C
ATOM   2116  CG  GLN A 121      50.785  68.225  97.952  1.00  0.00           C
ATOM   2119  CD  GLN A 121      50.735  67.025  98.903  1.00  0.00           C
ATOM   2120  OE1 GLN A 121      50.365  65.915  98.522  1.00  0.00           O
ATOM   2121  NE2 GLN A 121      51.005  67.235 100.202  1.00  0.00           N
ATOM   2124  C   GLN A 121      49.705  71.385  99.982  1.00  0.00           C
ATOM   2125  O   GLN A 121      50.235  71.565 101.082  1.00  0.00           O
ATOM   2126  N   GLY A 122      49.105  72.385  99.312  1.00  0.00           N
ATOM   2128  CA  GLY A 122      48.995  73.735  99.873  1.00  0.00           C
ATOM   2131  C   GLY A 122      50.275  74.505  99.832  1.00  0.00           C
ATOM   2132  O   GLY A 122      50.615  75.225 100.773  1.00  0.00           O
ATOM   2133  N   ILE A 123      51.035  74.315  98.743  1.00  0.00           N
ATOM   2135  CA  ILE A 123      52.265  75.025  98.462  1.00  0.00           C
ATOM   2137  CB  ILE A 123      53.575  74.375  98.923  1.00  0.00           C
ATOM   2139  CG2 ILE A 123      53.495  74.085 100.422  1.00  0.00           C
ATOM   2143  CG1 ILE A 123      54.045  73.125  98.132  1.00  0.00           C
ATOM   2146  CD  ILE A 123      53.145  71.905  98.223  1.00  0.00           C
ATOM   2150  C   ILE A 123      52.365  75.235  96.973  1.00  0.00           C
ATOM   2151  O   ILE A 123      51.705  74.575  96.182  1.00  0.00           O
ATOM   2152  N   ALA A 124      53.235  76.175  96.592  1.00  0.00           N
ATOM   2154  CA  ALA A 124      53.645  76.385  95.243  1.00  0.00           C
ATOM   2156  CB  ALA A 124      52.895  77.555  94.613  1.00  0.00           C
ATOM   2160  C   ALA A 124      55.125  76.665  95.211  1.00  0.00           C
ATOM   2161  O   ALA A 124      55.735  76.915  96.251  1.00  0.00           O
ATOM   2162  N   THR A 125      55.725  76.605  94.012  1.00  0.00           N
ATOM   2164  CA  THR A 125      57.155  76.595  93.772  1.00  0.00           C
ATOM   2166  CB  THR A 125      57.755  75.175  93.713  1.00  0.00           C
ATOM   2168  OG1 THR A 125      59.105  75.155  93.281  1.00  0.00           O
ATOM   2170  CG2 THR A 125      56.955  74.265  92.773  1.00  0.00           C
ATOM   2174  C   THR A 125      57.375  77.325  92.463  1.00  0.00           C
ATOM   2175  O   THR A 125      56.475  77.375  91.622  1.00  0.00           O
ATOM   2176  N   VAL A 126      58.565  77.925  92.243  1.00  0.00           N
ATOM   2178  CA  VAL A 126      58.995  78.325  90.913  1.00  0.00           C
ATOM   2180  CB  VAL A 126      59.105  79.835  90.653  1.00  0.00           C
ATOM   2182  CG1 VAL A 126      57.755  80.515  90.872  1.00  0.00           C
ATOM   2186  CG2 VAL A 126      60.185  80.485  91.531  1.00  0.00           C
ATOM   2190  C   VAL A 126      60.305  77.655  90.542  1.00  0.00           C
ATOM   2191  O   VAL A 126      61.255  77.575  91.321  1.00  0.00           O
ATOM   2192  N   ASN A 127      60.395  77.155  89.292  1.00  0.00           N
ATOM   2194  CA  ASN A 127      61.605  76.695  88.632  1.00  0.00           C
ATOM   2196  CB  ASN A 127      62.705  77.775  88.462  1.00  0.00           C
ATOM   2199  CG  ASN A 127      62.125  78.895  87.622  1.00  0.00           C
ATOM   2200  OD1 ASN A 127      61.985  78.805  86.403  1.00  0.00           O
ATOM   2201  ND2 ASN A 127      61.715  79.995  88.281  1.00  0.00           N
ATOM   2204  C   ASN A 127      62.145  75.405  89.202  1.00  0.00           C
ATOM   2205  O   ASN A 127      63.335  75.095  89.082  1.00  0.00           O
ATOM   2206  N   GLU A 128      61.285  74.565  89.811  1.00  0.00           N
ATOM   2208  CA  GLU A 128      61.755  73.425  90.562  1.00  0.00           C
ATOM   2210  CB  GLU A 128      62.555  73.865  91.823  1.00  0.00           C
ATOM   2213  CG  GLU A 128      63.185  72.685  92.603  1.00  0.00           C
ATOM   2216  CD  GLU A 128      64.175  73.125  93.673  1.00  0.00           C
ATOM   2217  OE1 GLU A 128      65.265  73.655  93.333  1.00  0.00           O
ATOM   2218  OE2 GLU A 128      63.885  72.885  94.873  1.00  0.00           O
ATOM   2219  C   GLU A 128      60.575  72.585  90.993  1.00  0.00           C
ATOM   2220  O   GLU A 128      59.715  73.025  91.751  1.00  0.00           O
ATOM   2221  N   ILE A 129      60.495  71.345  90.492  1.00  0.00           N
ATOM   2223  CA  ILE A 129      59.475  70.395  90.913  1.00  0.00           C
ATOM   2225  CB  ILE A 129      58.375  70.075  89.912  1.00  0.00           C
ATOM   2227  CG2 ILE A 129      57.415  71.265  89.973  1.00  0.00           C
ATOM   2231  CG1 ILE A 129      58.875  69.825  88.473  1.00  0.00           C
ATOM   2234  CD  ILE A 129      57.765  69.235  87.592  1.00  0.00           C
ATOM   2238  C   ILE A 129      60.115  69.115  91.353  1.00  0.00           C
ATOM   2239  O   ILE A 129      60.845  68.445  90.622  1.00  0.00           O
ATOM   2240  N   ALA A 130      59.835  68.725  92.592  1.00  0.00           N
ATOM   2242  CA  ALA A 130      60.245  67.465  93.132  1.00  0.00           C
ATOM   2244  CB  ALA A 130      60.475  67.615  94.632  1.00  0.00           C
ATOM   2248  C   ALA A 130      59.195  66.405  92.872  1.00  0.00           C
ATOM   2249  O   ALA A 130      58.035  66.715  92.633  1.00  0.00           O
ATOM   2250  N   PHE A 131      59.585  65.125  92.952  1.00  0.00           N
ATOM   2252  CA  PHE A 131      58.645  64.025  93.053  1.00  0.00           C
ATOM   2254  CB  PHE A 131      57.805  63.705  91.772  1.00  0.00           C
ATOM   2257  CG  PHE A 131      58.575  64.035  90.542  1.00  0.00           C
ATOM   2258  CD1 PHE A 131      59.655  63.235  90.141  1.00  0.00           C
ATOM   2260  CE1 PHE A 131      60.415  63.585  89.023  1.00  0.00           C
ATOM   2262  CZ  PHE A 131      60.095  64.735  88.293  1.00  0.00           C
ATOM   2264  CD2 PHE A 131      58.285  65.205  89.823  1.00  0.00           C
ATOM   2266  CE2 PHE A 131      59.045  65.565  88.713  1.00  0.00           C
ATOM   2268  C   PHE A 131      59.365  62.805  93.613  1.00  0.00           C
ATOM   2269  O   PHE A 131      60.585  62.725  93.483  1.00  0.00           O
ATOM   2270  N   PRO A 132      58.695  61.845  94.263  1.00  0.00           N
ATOM   2271  CD  PRO A 132      57.265  61.905  94.572  1.00  0.00           C
ATOM   2274  CA  PRO A 132      59.255  60.535  94.583  1.00  0.00           C
ATOM   2276  CB  PRO A 132      58.095  59.755  95.253  1.00  0.00           C
ATOM   2279  CG  PRO A 132      57.075  60.825  95.632  1.00  0.00           C
ATOM   2282  C   PRO A 132      59.765  59.765  93.392  1.00  0.00           C
ATOM   2283  O   PRO A 132      59.305  59.995  92.272  1.00  0.00           O
ATOM   2284  N   ALA A 133      60.645  58.785  93.643  1.00  0.00           N
ATOM   2286  CA  ALA A 133      60.975  57.725  92.711  1.00  0.00           C
ATOM   2288  CB  ALA A 133      62.245  57.005  93.193  1.00  0.00           C
ATOM   2292  C   ALA A 133      59.855  56.705  92.562  1.00  0.00           C
ATOM   2293  O   ALA A 133      59.145  56.375  93.512  1.00  0.00           O
ATOM   2294  N   ASN A 134      59.685  56.165  91.342  1.00  0.00           N
ATOM   2296  CA  ASN A 134      58.755  55.095  90.993  1.00  0.00           C
ATOM   2298  CB  ASN A 134      59.345  53.675  91.193  1.00  0.00           C
ATOM   2301  CG  ASN A 134      59.605  53.255  92.633  1.00  0.00           C
ATOM   2302  OD1 ASN A 134      60.725  53.305  93.141  1.00  0.00           O
ATOM   2303  ND2 ASN A 134      58.565  52.675  93.281  1.00  0.00           N
ATOM   2306  C   ASN A 134      57.305  55.315  91.412  1.00  0.00           C
ATOM   2307  O   ASN A 134      56.675  54.555  92.171  1.00  0.00           O
ATOM   2308  N   THR A 135      56.735  56.395  90.872  1.00  0.00           N
ATOM   2310  CA  THR A 135      55.365  56.795  91.103  1.00  0.00           C
ATOM   2312  CB  THR A 135      55.275  57.705  92.342  1.00  0.00           C
ATOM   2314  OG1 THR A 135      53.955  57.795  92.872  1.00  0.00           O
ATOM   2316  CG2 THR A 135      55.775  59.135  92.093  1.00  0.00           C
ATOM   2320  C   THR A 135      54.935  57.505  89.832  1.00  0.00           C
ATOM   2321  O   THR A 135      55.775  58.185  89.232  1.00  0.00           O
ATOM   2322  N   PRO A 136      53.715  57.395  89.342  1.00  0.00           N
ATOM   2323  CD  PRO A 136      52.865  56.225  89.531  1.00  0.00           C
ATOM   2326  CA  PRO A 136      53.185  58.295  88.322  1.00  0.00           C
ATOM   2328  CB  PRO A 136      51.805  57.745  87.982  1.00  0.00           C
ATOM   2331  CG  PRO A 136      51.885  56.265  88.363  1.00  0.00           C
ATOM   2334  C   PRO A 136      53.165  59.745  88.751  1.00  0.00           C
ATOM   2335  O   PRO A 136      52.755  60.055  89.863  1.00  0.00           O
ATOM   2336  N   VAL A 137      53.605  60.635  87.852  1.00  0.00           N
ATOM   2338  CA  VAL A 137      53.615  62.065  88.013  1.00  0.00           C
ATOM   2340  CB  VAL A 137      54.965  62.665  87.641  1.00  0.00           C
ATOM   2342  CG1 VAL A 137      55.005  64.155  88.013  1.00  0.00           C
ATOM   2346  CG2 VAL A 137      56.075  61.945  88.421  1.00  0.00           C
ATOM   2350  C   VAL A 137      52.605  62.575  87.043  1.00  0.00           C
ATOM   2351  O   VAL A 137      52.735  62.365  85.833  1.00  0.00           O
ATOM   2352  N   TYR A 138      51.525  63.195  87.522  1.00  0.00           N
ATOM   2354  CA  TYR A 138      50.495  63.675  86.643  1.00  0.00           C
ATOM   2356  CB  TYR A 138      49.055  63.565  87.183  1.00  0.00           C
ATOM   2359  CG  TYR A 138      48.455  62.205  87.163  1.00  0.00           C
ATOM   2360  CD1 TYR A 138      49.195  61.015  87.233  1.00  0.00           C
ATOM   2362  CE1 TYR A 138      48.535  59.785  87.272  1.00  0.00           C
ATOM   2364  CZ  TYR A 138      47.135  59.735  87.243  1.00  0.00           C
ATOM   2365  OH  TYR A 138      46.475  58.505  87.353  1.00  0.00           O
ATOM   2367  CD2 TYR A 138      47.055  62.145  87.122  1.00  0.00           C
ATOM   2369  CE2 TYR A 138      46.395  60.915  87.152  1.00  0.00           C
ATOM   2371  C   TYR A 138      50.765  65.105  86.333  1.00  0.00           C
ATOM   2372  O   TYR A 138      51.005  65.935  87.202  1.00  0.00           O
ATOM   2373  N   PHE A 139      50.695  65.405  85.033  1.00  0.00           N
ATOM   2375  CA  PHE A 139      50.815  66.755  84.562  1.00  0.00           C
ATOM   2377  CB  PHE A 139      51.865  66.875  83.452  1.00  0.00           C
ATOM   2380  CG  PHE A 139      53.165  66.335  83.961  1.00  0.00           C
ATOM   2381  CD1 PHE A 139      53.835  66.945  85.033  1.00  0.00           C
ATOM   2383  CE1 PHE A 139      55.045  66.425  85.513  1.00  0.00           C
ATOM   2385  CZ  PHE A 139      55.595  65.285  84.912  1.00  0.00           C
ATOM   2387  CD2 PHE A 139      53.715  65.185  83.392  1.00  0.00           C
ATOM   2389  CE2 PHE A 139      54.925  64.665  83.853  1.00  0.00           C
ATOM   2391  C   PHE A 139      49.495  67.215  84.043  1.00  0.00           C
ATOM   2392  O   PHE A 139      48.755  66.515  83.343  1.00  0.00           O
ATOM   2393  N   LYS A 140      49.155  68.445  84.391  1.00  0.00           N
ATOM   2395  CA  LYS A 140      48.155  69.165  83.682  1.00  0.00           C
ATOM   2397  CB  LYS A 140      46.935  69.325  84.622  1.00  0.00           C
ATOM   2400  CG  LYS A 140      46.345  68.165  85.463  1.00  0.00           C
ATOM   2403  CD  LYS A 140      44.805  68.175  85.653  1.00  0.00           C
ATOM   2406  CE  LYS A 140      44.045  69.385  86.312  1.00  0.00           C
ATOM   2409  NZ  LYS A 140      44.185  69.585  87.793  1.00  0.00           N
ATOM   2413  C   LYS A 140      48.805  70.535  83.392  1.00  0.00           C
ATOM   2414  O   LYS A 140      49.225  71.225  84.312  1.00  0.00           O
ATOM   2415  N   VAL A 141      48.955  70.965  82.122  1.00  0.00           N
ATOM   2417  CA  VAL A 141      49.635  72.235  81.842  1.00  0.00           C
ATOM   2419  CB  VAL A 141      50.975  72.085  81.123  1.00  0.00           C
ATOM   2421  CG1 VAL A 141      51.775  70.995  81.823  1.00  0.00           C
ATOM   2425  CG2 VAL A 141      50.835  71.735  79.642  1.00  0.00           C
ATOM   2429  C   VAL A 141      48.765  73.205  81.092  1.00  0.00           C
ATOM   2430  O   VAL A 141      47.855  72.845  80.352  1.00  0.00           O
ATOM   2431  N   THR A 142      49.045  74.505  81.283  1.00  0.00           N
ATOM   2433  CA  THR A 142      48.395  75.635  80.641  1.00  0.00           C
ATOM   2435  CB  THR A 142      47.165  76.125  81.391  1.00  0.00           C
ATOM   2437  OG1 THR A 142      46.355  76.975  80.592  1.00  0.00           O
ATOM   2439  CG2 THR A 142      47.565  76.835  82.683  1.00  0.00           C
ATOM   2443  C   THR A 142      49.485  76.665  80.573  1.00  0.00           C
ATOM   2444  O   THR A 142      50.525  76.505  81.223  1.00  0.00           O
ATOM   2445  N   SER A 143      49.335  77.755  79.802  1.00  0.00           N
ATOM   2447  CA  SER A 143      50.295  78.845  79.823  1.00  0.00           C
ATOM   2449  CB  SER A 143      50.905  79.235  78.452  1.00  0.00           C
ATOM   2452  OG  SER A 143      51.915  80.225  78.632  1.00  0.00           O
ATOM   2454  C   SER A 143      49.575  80.015  80.433  1.00  0.00           C
ATOM   2455  O   SER A 143      48.355  79.965  80.533  1.00  0.00           O
ATOM   2456  N   ASN A 144      50.295  81.035  80.913  1.00  0.00           N
ATOM   2458  CA  ASN A 144      49.715  82.315  81.293  1.00  0.00           C
ATOM   2460  CB  ASN A 144      50.315  82.665  82.673  1.00  0.00           C
ATOM   2463  CG  ASN A 144      49.985  84.055  83.223  1.00  0.00           C
ATOM   2464  OD1 ASN A 144      50.825  84.955  83.223  1.00  0.00           O
ATOM   2465  ND2 ASN A 144      48.775  84.215  83.783  1.00  0.00           N
ATOM   2468  C   ASN A 144      50.055  83.385  80.273  1.00  0.00           C
ATOM   2469  O   ASN A 144      49.455  84.455  80.243  1.00  0.00           O
ATOM   2470  N   SER A 145      51.035  83.105  79.402  1.00  0.00           N
ATOM   2472  CA  SER A 145      51.515  84.055  78.433  1.00  0.00           C
ATOM   2474  CB  SER A 145      52.905  84.645  78.841  1.00  0.00           C
ATOM   2477  OG  SER A 145      53.915  83.645  78.973  1.00  0.00           O
ATOM   2479  C   SER A 145      51.565  83.315  77.123  1.00  0.00           C
ATOM   2480  O   SER A 145      50.675  82.535  76.793  1.00  0.00           O
ATOM   2481  N   VAL A 146      52.625  83.495  76.322  1.00  0.00           N
ATOM   2483  CA  VAL A 146      52.875  82.655  75.162  1.00  0.00           C
ATOM   2485  CB  VAL A 146      54.065  83.175  74.363  1.00  0.00           C
ATOM   2487  CG1 VAL A 146      55.355  83.075  75.202  1.00  0.00           C
ATOM   2491  CG2 VAL A 146      54.195  82.425  73.022  1.00  0.00           C
ATOM   2495  C   VAL A 146      53.045  81.185  75.533  1.00  0.00           C
ATOM   2496  O   VAL A 146      53.515  80.815  76.602  1.00  0.00           O
ATOM   2497  N   MET A 147      52.595  80.295  74.642  1.00  0.00           N
ATOM   2499  CA  MET A 147      52.695  78.855  74.732  1.00  0.00           C
ATOM   2501  CB  MET A 147      52.205  78.225  73.412  1.00  0.00           C
ATOM   2504  CG  MET A 147      50.985  78.885  72.743  1.00  0.00           C
ATOM   2507  SD  MET A 147      50.795  78.275  71.062  1.00  0.00           S
ATOM   2508  CE  MET A 147      51.885  79.565  70.393  1.00  0.00           C
ATOM   2512  C   MET A 147      54.125  78.365  74.973  1.00  0.00           C
ATOM   2513  O   MET A 147      55.095  79.005  74.583  1.00  0.00           O
ATOM   2514  N   ASN A 148      54.285  77.195  75.613  1.00  0.00           N
ATOM   2516  CA  ASN A 148      55.625  76.695  75.833  1.00  0.00           C
ATOM   2518  CB  ASN A 148      56.245  77.305  77.113  1.00  0.00           C
ATOM   2521  CG  ASN A 148      57.735  77.485  76.853  1.00  0.00           C
ATOM   2522  OD1 ASN A 148      58.525  76.585  77.142  1.00  0.00           O
ATOM   2523  ND2 ASN A 148      58.135  78.605  76.223  1.00  0.00           N
ATOM   2526  C   ASN A 148      55.705  75.185  75.812  1.00  0.00           C
ATOM   2527  O   ASN A 148      54.755  74.505  75.433  1.00  0.00           O
ATOM   2528  N   SER A 149      56.875  74.605  76.092  1.00  0.00           N
ATOM   2530  CA  SER A 149      57.095  73.175  76.003  1.00  0.00           C
ATOM   2532  CB  SER A 149      58.075  72.745  74.893  1.00  0.00           C
ATOM   2535  OG  SER A 149      58.135  71.335  74.763  1.00  0.00           O
ATOM   2537  C   SER A 149      57.675  72.725  77.312  1.00  0.00           C
ATOM   2538  O   SER A 149      58.815  73.045  77.662  1.00  0.00           O
ATOM   2539  N   PHE A 150      56.895  71.945  78.062  1.00  0.00           N
ATOM   2541  CA  PHE A 150      57.375  71.105  79.121  1.00  0.00           C
ATOM   2543  CB  PHE A 150      56.175  70.505  79.893  1.00  0.00           C
ATOM   2546  CG  PHE A 150      56.595  69.775  81.132  1.00  0.00           C
ATOM   2547  CD1 PHE A 150      57.075  70.475  82.243  1.00  0.00           C
ATOM   2549  CE1 PHE A 150      57.305  69.815  83.462  1.00  0.00           C
ATOM   2551  CZ  PHE A 150      57.075  68.445  83.553  1.00  0.00           C
ATOM   2553  CD2 PHE A 150      56.395  68.395  81.243  1.00  0.00           C
ATOM   2555  CE2 PHE A 150      56.635  67.725  82.443  1.00  0.00           C
ATOM   2557  C   PHE A 150      58.215  70.015  78.503  1.00  0.00           C
ATOM   2558  O   PHE A 150      57.765  69.225  77.683  1.00  0.00           O
ATOM   2559  N   PHE A 151      59.505  69.995  78.853  1.00  0.00           N
ATOM   2561  CA  PHE A 151      60.415  69.065  78.243  1.00  0.00           C
ATOM   2563  CB  PHE A 151      61.145  69.715  77.032  1.00  0.00           C
ATOM   2566  CG  PHE A 151      62.015  68.735  76.283  1.00  0.00           C
ATOM   2567  CD1 PHE A 151      61.465  67.515  75.853  1.00  0.00           C
ATOM   2569  CE1 PHE A 151      62.195  66.635  75.043  1.00  0.00           C
ATOM   2571  CZ  PHE A 151      63.505  66.965  74.683  1.00  0.00           C
ATOM   2573  CD2 PHE A 151      63.335  69.025  75.933  1.00  0.00           C
ATOM   2575  CE2 PHE A 151      64.085  68.145  75.142  1.00  0.00           C
ATOM   2577  C   PHE A 151      61.405  68.705  79.293  1.00  0.00           C
ATOM   2578  O   PHE A 151      61.965  69.575  79.943  1.00  0.00           O
ATOM   2579  N   ILE A 152      61.665  67.395  79.463  1.00  0.00           N
ATOM   2581  CA  ILE A 152      62.745  66.895  80.282  1.00  0.00           C
ATOM   2583  CB  ILE A 152      62.275  66.135  81.523  1.00  0.00           C
ATOM   2585  CG2 ILE A 152      63.515  65.535  82.223  1.00  0.00           C
ATOM   2589  CG1 ILE A 152      61.495  67.045  82.513  1.00  0.00           C
ATOM   2592  CD  ILE A 152      59.985  67.155  82.282  1.00  0.00           C
ATOM   2596  C   ILE A 152      63.595  66.005  79.391  1.00  0.00           C
ATOM   2597  O   ILE A 152      63.095  64.955  78.962  1.00  0.00           O
ATOM   2598  N   PRO A 153      64.855  66.315  79.082  1.00  0.00           N
ATOM   2599  CD  PRO A 153      65.405  67.655  79.303  1.00  0.00           C
ATOM   2602  CA  PRO A 153      65.595  65.625  78.022  1.00  0.00           C
ATOM   2604  CB  PRO A 153      66.855  66.485  77.842  1.00  0.00           C
ATOM   2607  CG  PRO A 153      66.365  67.885  78.141  1.00  0.00           C
ATOM   2610  C   PRO A 153      66.005  64.225  78.363  1.00  0.00           C
ATOM   2611  O   PRO A 153      66.145  63.395  77.473  1.00  0.00           O
ATOM   2612  N   ARG A 154      66.345  63.945  79.632  1.00  0.00           N
ATOM   2614  CA  ARG A 154      66.685  62.605  80.023  1.00  0.00           C
ATOM   2616  CB  ARG A 154      67.465  62.595  81.372  1.00  0.00           C
ATOM   2619  CG  ARG A 154      69.015  62.615  81.223  1.00  0.00           C
ATOM   2622  CD  ARG A 154      69.645  63.875  80.612  1.00  0.00           C
ATOM   2625  NE  ARG A 154      71.065  63.535  80.223  1.00  0.00           N
ATOM   2627  CZ  ARG A 154      71.405  63.045  79.043  1.00  0.00           C
ATOM   2628  NH1 ARG A 154      70.505  62.795  78.122  1.00  0.00           N
ATOM   2631  NH2 ARG A 154      72.655  62.805  78.713  1.00  0.00           N
ATOM   2634  C   ARG A 154      65.485  61.655  79.963  1.00  0.00           C
ATOM   2635  O   ARG A 154      65.545  60.585  79.363  1.00  0.00           O
ATOM   2636  N   LEU A 155      64.365  62.105  80.533  1.00  0.00           N
ATOM   2638  CA  LEU A 155      63.085  61.445  80.662  1.00  0.00           C
ATOM   2640  CB  LEU A 155      62.375  62.435  81.622  1.00  0.00           C
ATOM   2643  CG  LEU A 155      60.995  62.165  82.192  1.00  0.00           C
ATOM   2645  CD1 LEU A 155      60.675  63.255  83.232  1.00  0.00           C
ATOM   2649  CD2 LEU A 155      59.945  62.205  81.103  1.00  0.00           C
ATOM   2653  C   LEU A 155      62.335  61.165  79.353  1.00  0.00           C
ATOM   2654  O   LEU A 155      61.655  60.155  79.202  1.00  0.00           O
ATOM   2655  N   GLY A 156      62.405  62.075  78.363  1.00  0.00           N
ATOM   2657  CA  GLY A 156      61.735  61.875  77.083  1.00  0.00           C
ATOM   2660  C   GLY A 156      60.315  62.375  77.002  1.00  0.00           C
ATOM   2661  O   GLY A 156      59.585  62.055  76.073  1.00  0.00           O
ATOM   2662  N   SER A 157      59.855  63.195  77.963  1.00  0.00           N
ATOM   2664  CA  SER A 157      58.505  63.725  77.893  1.00  0.00           C
ATOM   2666  CB  SER A 157      57.725  63.855  79.242  1.00  0.00           C
ATOM   2669  OG  SER A 157      58.305  64.745  80.212  1.00  0.00           O
ATOM   2671  C   SER A 157      58.555  65.065  77.223  1.00  0.00           C
ATOM   2672  O   SER A 157      59.245  65.975  77.683  1.00  0.00           O
ATOM   2673  N   GLN A 158      57.805  65.245  76.122  1.00  0.00           N
ATOM   2675  CA  GLN A 158      57.595  66.565  75.582  1.00  0.00           C
ATOM   2677  CB  GLN A 158      58.435  66.865  74.323  1.00  0.00           C
ATOM   2680  CG  GLN A 158      58.635  68.385  74.183  1.00  0.00           C
ATOM   2683  CD  GLN A 158      59.585  68.855  73.073  1.00  0.00           C
ATOM   2684  OE1 GLN A 158      59.615  70.035  72.731  1.00  0.00           O
ATOM   2685  NE2 GLN A 158      60.315  67.905  72.451  1.00  0.00           N
ATOM   2688  C   GLN A 158      56.145  66.705  75.212  1.00  0.00           C
ATOM   2689  O   GLN A 158      55.505  65.765  74.743  1.00  0.00           O
ATOM   2690  N   ILE A 159      55.615  67.905  75.393  1.00  0.00           N
ATOM   2692  CA  ILE A 159      54.305  68.245  74.912  1.00  0.00           C
ATOM   2694  CB  ILE A 159      53.205  67.805  75.892  1.00  0.00           C
ATOM   2696  CG2 ILE A 159      53.355  68.445  77.292  1.00  0.00           C
ATOM   2700  CG1 ILE A 159      51.765  67.885  75.323  1.00  0.00           C
ATOM   2703  CD  ILE A 159      50.845  66.845  75.943  1.00  0.00           C
ATOM   2707  C   ILE A 159      54.355  69.725  74.603  1.00  0.00           C
ATOM   2708  O   ILE A 159      55.365  70.265  74.183  1.00  0.00           O
ATOM   2709  N   TYR A 160      53.245  70.425  74.763  1.00  0.00           N
ATOM   2711  CA  TYR A 160      53.085  71.805  74.443  1.00  0.00           C
ATOM   2713  CB  TYR A 160      52.425  71.955  73.043  1.00  0.00           C
ATOM   2716  CG  TYR A 160      50.955  71.605  73.053  1.00  0.00           C
ATOM   2717  CD1 TYR A 160      50.535  70.265  73.022  1.00  0.00           C
ATOM   2719  CE1 TYR A 160      49.185  69.935  73.162  1.00  0.00           C
ATOM   2721  CZ  TYR A 160      48.245  70.955  73.282  1.00  0.00           C
ATOM   2722  OH  TYR A 160      46.885  70.625  73.303  1.00  0.00           O
ATOM   2724  CD2 TYR A 160      49.985  72.615  73.183  1.00  0.00           C
ATOM   2726  CE2 TYR A 160      48.635  72.295  73.303  1.00  0.00           C
ATOM   2728  C   TYR A 160      52.235  72.315  75.582  1.00  0.00           C
ATOM   2729  O   TYR A 160      51.675  71.535  76.353  1.00  0.00           O
ATOM   2730  N   ALA A 161      52.155  73.635  75.733  1.00  0.00           N
ATOM   2732  CA  ALA A 161      51.345  74.265  76.742  1.00  0.00           C
ATOM   2734  CB  ALA A 161      52.205  74.695  77.942  1.00  0.00           C
ATOM   2738  C   ALA A 161      50.675  75.485  76.153  1.00  0.00           C
ATOM   2739  O   ALA A 161      51.125  76.615  76.353  1.00  0.00           O
ATOM   2740  N   MET A 162      49.595  75.305  75.393  1.00  0.00           N
ATOM   2742  CA  MET A 162      48.815  76.415  74.882  1.00  0.00           C
ATOM   2744  CB  MET A 162      47.995  75.985  73.632  1.00  0.00           C
ATOM   2747  CG  MET A 162      47.385  77.145  72.793  1.00  0.00           C
ATOM   2750  SD  MET A 162      46.635  76.665  71.201  1.00  0.00           S
ATOM   2751  CE  MET A 162      48.035  75.885  70.352  1.00  0.00           C
ATOM   2755  C   MET A 162      47.975  77.095  75.962  1.00  0.00           C
ATOM   2756  O   MET A 162      47.445  76.465  76.891  1.00  0.00           O
ATOM   2757  N   ALA A 163      47.885  78.435  75.882  1.00  0.00           N
ATOM   2759  CA  ALA A 163      47.075  79.285  76.732  1.00  0.00           C
ATOM   2761  CB  ALA A 163      47.285  80.715  76.263  1.00  0.00           C
ATOM   2765  C   ALA A 163      45.585  78.965  76.683  1.00  0.00           C
ATOM   2766  O   ALA A 163      45.015  78.795  75.603  1.00  0.00           O
ATOM   2767  N   GLY A 164      44.905  78.875  77.842  1.00  0.00           N
ATOM   2769  CA  GLY A 164      43.465  78.555  77.882  1.00  0.00           C
ATOM   2772  C   GLY A 164      43.105  77.155  77.423  1.00  0.00           C
ATOM   2773  O   GLY A 164      41.995  76.855  76.993  1.00  0.00           O
ATOM   2774  N   MET A 165      44.075  76.245  77.522  1.00  0.00           N
ATOM   2776  CA  MET A 165      43.915  74.845  77.272  1.00  0.00           C
ATOM   2778  CB  MET A 165      44.495  74.425  75.902  1.00  0.00           C
ATOM   2781  CG  MET A 165      43.755  75.055  74.712  1.00  0.00           C
ATOM   2784  SD  MET A 165      44.515  74.695  73.103  1.00  0.00           S
ATOM   2785  CE  MET A 165      44.555  72.895  73.132  1.00  0.00           C
ATOM   2789  C   MET A 165      44.605  74.055  78.363  1.00  0.00           C
ATOM   2790  O   MET A 165      45.445  74.565  79.113  1.00  0.00           O
ATOM   2791  N   GLN A 166      44.235  72.765  78.493  1.00  0.00           N
ATOM   2793  CA  GLN A 166      44.785  71.885  79.483  1.00  0.00           C
ATOM   2795  CB  GLN A 166      43.675  71.545  80.492  1.00  0.00           C
ATOM   2798  CG  GLN A 166      44.145  70.745  81.732  1.00  0.00           C
ATOM   2801  CD  GLN A 166      42.895  70.365  82.513  1.00  0.00           C
ATOM   2802  OE1 GLN A 166      42.085  71.235  82.842  1.00  0.00           O
ATOM   2803  NE2 GLN A 166      42.675  69.065  82.773  1.00  0.00           N
ATOM   2806  C   GLN A 166      45.235  70.625  78.793  1.00  0.00           C
ATOM   2807  O   GLN A 166      44.425  69.905  78.213  1.00  0.00           O
ATOM   2808  N   THR A 167      46.535  70.305  78.863  1.00  0.00           N
ATOM   2810  CA  THR A 167      47.105  69.145  78.193  1.00  0.00           C
ATOM   2812  CB  THR A 167      48.385  69.445  77.382  1.00  0.00           C
ATOM   2814  OG1 THR A 167      49.605  69.165  78.062  1.00  0.00           O
ATOM   2816  CG2 THR A 167      48.405  70.925  77.002  1.00  0.00           C
ATOM   2820  C   THR A 167      47.265  68.085  79.251  1.00  0.00           C
ATOM   2821  O   THR A 167      47.175  68.385  80.443  1.00  0.00           O
ATOM   2822  N   ARG A 168      47.385  66.815  78.833  1.00  0.00           N
ATOM   2824  CA  ARG A 168      47.595  65.645  79.662  1.00  0.00           C
ATOM   2826  CB  ARG A 168      46.745  64.405  79.232  1.00  0.00           C
ATOM   2829  CG  ARG A 168      45.235  64.635  79.012  1.00  0.00           C
ATOM   2832  CD  ARG A 168      44.355  64.445  80.243  1.00  0.00           C
ATOM   2835  NE  ARG A 168      44.895  65.285  81.353  1.00  0.00           N
ATOM   2837  CZ  ARG A 168      44.885  66.605  81.372  1.00  0.00           C
ATOM   2838  NH1 ARG A 168      44.285  67.325  80.443  1.00  0.00           N
ATOM   2841  NH2 ARG A 168      45.535  67.205  82.342  1.00  0.00           N
ATOM   2844  C   ARG A 168      49.015  65.235  79.443  1.00  0.00           C
ATOM   2845  O   ARG A 168      49.595  65.615  78.433  1.00  0.00           O
ATOM   2846  N   LEU A 169      49.565  64.395  80.332  1.00  0.00           N
ATOM   2848  CA  LEU A 169      50.845  63.735  80.202  1.00  0.00           C
ATOM   2850  CB  LEU A 169      52.035  64.675  79.863  1.00  0.00           C
ATOM   2853  CG  LEU A 169      53.295  63.995  79.303  1.00  0.00           C
ATOM   2855  CD1 LEU A 169      53.975  64.945  78.322  1.00  0.00           C
ATOM   2859  CD2 LEU A 169      54.275  63.545  80.392  1.00  0.00           C
ATOM   2863  C   LEU A 169      51.055  63.125  81.573  1.00  0.00           C
ATOM   2864  O   LEU A 169      50.825  63.765  82.592  1.00  0.00           O
ATOM   2865  N   HIS A 170      51.445  61.845  81.643  1.00  0.00           N
ATOM   2867  CA  HIS A 170      51.745  61.145  82.863  1.00  0.00           C
ATOM   2869  CB  HIS A 170      50.745  59.995  83.162  1.00  0.00           C
ATOM   2872  ND1 HIS A 170      48.355  59.445  83.433  1.00  0.00           N
ATOM   2873  CG  HIS A 170      49.335  60.415  83.421  1.00  0.00           C
ATOM   2874  CE1 HIS A 170      47.255  60.075  83.783  1.00  0.00           C
ATOM   2876  NE2 HIS A 170      47.475  61.405  83.993  1.00  0.00           N
ATOM   2878  CD2 HIS A 170      48.815  61.625  83.763  1.00  0.00           C
ATOM   2880  C   HIS A 170      53.135  60.555  82.702  1.00  0.00           C
ATOM   2881  O   HIS A 170      53.605  60.255  81.602  1.00  0.00           O
ATOM   2882  N   LEU A 171      53.855  60.395  83.812  1.00  0.00           N
ATOM   2884  CA  LEU A 171      55.225  59.945  83.732  1.00  0.00           C
ATOM   2886  CB  LEU A 171      56.045  61.245  83.603  1.00  0.00           C
ATOM   2889  CG  LEU A 171      57.565  61.135  83.542  1.00  0.00           C
ATOM   2891  CD1 LEU A 171      58.205  60.995  84.923  1.00  0.00           C
ATOM   2895  CD2 LEU A 171      58.035  60.065  82.562  1.00  0.00           C
ATOM   2899  C   LEU A 171      55.635  59.105  84.932  1.00  0.00           C
ATOM   2900  O   LEU A 171      55.295  59.455  86.053  1.00  0.00           O
ATOM   2901  N   ILE A 172      56.415  58.015  84.743  1.00  0.00           N
ATOM   2903  CA  ILE A 172      57.135  57.315  85.802  1.00  0.00           C
ATOM   2905  CB  ILE A 172      57.135  55.795  85.573  1.00  0.00           C
ATOM   2907  CG2 ILE A 172      57.815  55.085  86.751  1.00  0.00           C
ATOM   2911  CG1 ILE A 172      55.735  55.205  85.382  1.00  0.00           C
ATOM   2914  CD  ILE A 172      54.755  55.565  86.482  1.00  0.00           C
ATOM   2918  C   ILE A 172      58.595  57.755  85.822  1.00  0.00           C
ATOM   2919  O   ILE A 172      59.215  57.795  84.762  1.00  0.00           O
ATOM   2920  N   ALA A 173      59.215  58.045  86.982  1.00  0.00           N
ATOM   2922  CA  ALA A 173      60.665  58.015  87.113  1.00  0.00           C
ATOM   2924  CB  ALA A 173      61.215  59.215  87.882  1.00  0.00           C
ATOM   2928  C   ALA A 173      61.105  56.755  87.832  1.00  0.00           C
ATOM   2929  O   ALA A 173      60.345  56.215  88.643  1.00  0.00           O
ATOM   2930  N   ASN A 174      62.295  56.195  87.552  1.00  0.00           N
ATOM   2932  CA  ASN A 174      62.755  55.005  88.252  1.00  0.00           C
ATOM   2934  CB  ASN A 174      62.685  53.765  87.292  1.00  0.00           C
ATOM   2937  CG  ASN A 174      61.265  53.395  86.833  1.00  0.00           C
ATOM   2938  OD1 ASN A 174      60.945  53.105  85.673  1.00  0.00           O
ATOM   2939  ND2 ASN A 174      60.295  53.495  87.773  1.00  0.00           N
ATOM   2942  C   ASN A 174      64.145  55.145  88.923  1.00  0.00           C
ATOM   2943  O   ASN A 174      64.465  54.315  89.772  1.00  0.00           O
ATOM   2944  N   GLU A 175      64.935  56.225  88.662  1.00  0.00           N
ATOM   2946  CA  GLU A 175      66.245  56.455  89.312  1.00  0.00           C
ATOM   2948  CB  GLU A 175      67.425  56.505  88.302  1.00  0.00           C
ATOM   2951  CG  GLU A 175      68.815  56.075  88.883  1.00  0.00           C
ATOM   2954  CD  GLU A 175      69.895  57.135  89.132  1.00  0.00           C
ATOM   2955  OE1 GLU A 175      70.255  57.905  88.182  1.00  0.00           O
ATOM   2956  OE2 GLU A 175      70.535  57.095  90.223  1.00  0.00           O
ATOM   2957  C   GLU A 175      66.225  57.795  90.043  1.00  0.00           C
ATOM   2958  O   GLU A 175      65.745  58.775  89.463  1.00  0.00           O
ATOM   2959  N   PRO A 176      66.645  57.915  91.312  1.00  0.00           N
ATOM   2960  CD  PRO A 176      66.895  56.775  92.192  1.00  0.00           C
ATOM   2963  CA  PRO A 176      66.915  59.175  92.002  1.00  0.00           C
ATOM   2965  CB  PRO A 176      67.475  58.765  93.372  1.00  0.00           C
ATOM   2968  CG  PRO A 176      66.875  57.385  93.592  1.00  0.00           C
ATOM   2971  C   PRO A 176      67.875  60.125  91.312  1.00  0.00           C
ATOM   2972  O   PRO A 176      68.685  59.735  90.492  1.00  0.00           O
ATOM   2973  N   GLY A 177      67.835  61.395  91.702  1.00  0.00           N
ATOM   2975  CA  GLY A 177      68.785  62.395  91.243  1.00  0.00           C
ATOM   2978  C   GLY A 177      68.075  63.515  90.603  1.00  0.00           C
ATOM   2979  O   GLY A 177      66.865  63.485  90.402  1.00  0.00           O
ATOM   2980  N   THR A 178      68.805  64.595  90.303  1.00  0.00           N
ATOM   2982  CA  THR A 178      68.235  65.775  89.683  1.00  0.00           C
ATOM   2984  CB  THR A 178      68.695  67.105  90.303  1.00  0.00           C
ATOM   2986  OG1 THR A 178      69.785  67.755  89.671  1.00  0.00           O
ATOM   2988  CG2 THR A 178      69.105  66.875  91.763  1.00  0.00           C
ATOM   2992  C   THR A 178      68.395  65.705  88.182  1.00  0.00           C
ATOM   2993  O   THR A 178      69.385  65.195  87.633  1.00  0.00           O
ATOM   2994  N   TYR A 179      67.385  66.215  87.451  1.00  0.00           N
ATOM   2996  CA  TYR A 179      67.425  66.465  86.022  1.00  0.00           C
ATOM   2998  CB  TYR A 179      66.445  65.565  85.202  1.00  0.00           C
ATOM   3001  CG  TYR A 179      66.545  64.125  85.622  1.00  0.00           C
ATOM   3002  CD1 TYR A 179      65.795  63.645  86.713  1.00  0.00           C
ATOM   3004  CE1 TYR A 179      65.975  62.335  87.171  1.00  0.00           C
ATOM   3006  CZ  TYR A 179      66.865  61.485  86.512  1.00  0.00           C
ATOM   3007  OH  TYR A 179      67.055  60.175  87.012  1.00  0.00           O
ATOM   3009  CD2 TYR A 179      67.385  63.245  84.932  1.00  0.00           C
ATOM   3011  CE2 TYR A 179      67.555  61.925  85.382  1.00  0.00           C
ATOM   3013  C   TYR A 179      67.035  67.915  85.833  1.00  0.00           C
ATOM   3014  O   TYR A 179      66.685  68.595  86.803  1.00  0.00           O
ATOM   3015  N   ASP A 180      67.095  68.395  84.572  1.00  0.00           N
ATOM   3017  CA  ASP A 180      66.675  69.715  84.152  1.00  0.00           C
ATOM   3019  CB  ASP A 180      67.805  70.475  83.413  1.00  0.00           C
ATOM   3022  CG  ASP A 180      68.975  70.805  84.312  1.00  0.00           C
ATOM   3023  OD1 ASP A 180      68.745  71.205  85.482  1.00  0.00           O
ATOM   3024  OD2 ASP A 180      70.125  70.755  83.812  1.00  0.00           O
ATOM   3025  C   ASP A 180      65.545  69.595  83.132  1.00  0.00           C
ATOM   3026  O   ASP A 180      65.455  68.605  82.402  1.00  0.00           O
ATOM   3027  N   GLY A 181      64.665  70.605  83.062  1.00  0.00           N
ATOM   3029  CA  GLY A 181      63.705  70.755  81.973  1.00  0.00           C
ATOM   3032  C   GLY A 181      63.975  71.965  81.123  1.00  0.00           C
ATOM   3033  O   GLY A 181      64.755  72.835  81.493  1.00  0.00           O
ATOM   3034  N   ILE A 182      63.335  72.035  79.943  1.00  0.00           N
ATOM   3036  CA  ILE A 182      63.675  73.005  78.903  1.00  0.00           C
ATOM   3038  CB  ILE A 182      64.345  72.355  77.653  1.00  0.00           C
ATOM   3040  CG2 ILE A 182      65.075  73.355  76.723  1.00  0.00           C
ATOM   3044  CG1 ILE A 182      65.385  71.265  78.043  1.00  0.00           C
ATOM   3047  CD  ILE A 182      66.645  71.765  78.772  1.00  0.00           C
ATOM   3051  C   ILE A 182      62.445  73.865  78.583  1.00  0.00           C
ATOM   3052  O   ILE A 182      61.505  73.985  79.363  1.00  0.00           O
ATOM   3053  N   SER A 183      62.455  74.515  77.403  1.00  0.00           N
ATOM   3055  CA  SER A 183      61.455  75.435  76.882  1.00  0.00           C
ATOM   3057  CB  SER A 183      61.985  76.895  76.983  1.00  0.00           C
ATOM   3060  OG  SER A 183      61.205  77.875  76.283  1.00  0.00           O
ATOM   3062  C   SER A 183      61.195  75.065  75.433  1.00  0.00           C
ATOM   3063  O   SER A 183      61.965  74.335  74.812  1.00  0.00           O
ATOM   3064  N   ALA A 184      60.065  75.535  74.872  1.00  0.00           N
ATOM   3066  CA  ALA A 184      59.655  75.415  73.482  1.00  0.00           C
ATOM   3068  CB  ALA A 184      58.285  76.085  73.282  1.00  0.00           C
ATOM   3072  C   ALA A 184      60.605  75.945  72.412  1.00  0.00           C
ATOM   3073  O   ALA A 184      61.645  76.515  72.673  1.00  0.00           O
ATOM   3074  N   SER A 185      60.195  75.805  71.143  1.00  0.00           N
ATOM   3076  CA  SER A 185      60.845  76.385  69.973  1.00  0.00           C
ATOM   3078  CB  SER A 185      60.115  75.825  68.732  1.00  0.00           C
ATOM   3081  OG  SER A 185      60.685  76.215  67.493  1.00  0.00           O
ATOM   3083  C   SER A 185      60.765  77.905  69.872  1.00  0.00           C
ATOM   3084  O   SER A 185      61.545  78.545  69.192  1.00  0.00           O
ATOM   3085  N   TYR A 186      59.815  78.525  70.582  1.00  0.00           N
ATOM   3087  CA  TYR A 186      59.705  79.965  70.641  1.00  0.00           C
ATOM   3089  CB  TYR A 186      58.465  80.415  71.442  1.00  0.00           C
ATOM   3092  CG  TYR A 186      57.275  79.615  70.993  1.00  0.00           C
ATOM   3093  CD1 TYR A 186      56.825  79.655  69.662  1.00  0.00           C
ATOM   3095  CE1 TYR A 186      55.725  78.875  69.251  1.00  0.00           C
ATOM   3097  CZ  TYR A 186      55.095  78.025  70.173  1.00  0.00           C
ATOM   3098  OH  TYR A 186      54.005  77.235  69.782  1.00  0.00           O
ATOM   3100  CD2 TYR A 186      56.615  78.775  71.902  1.00  0.00           C
ATOM   3102  CE2 TYR A 186      55.555  77.975  71.493  1.00  0.00           C
ATOM   3104  C   TYR A 186      60.965  80.565  71.243  1.00  0.00           C
ATOM   3105  O   TYR A 186      61.515  80.065  72.223  1.00  0.00           O
ATOM   3106  N   SER A 187      61.465  81.635  70.632  1.00  0.00           N
ATOM   3108  CA  SER A 187      62.715  82.245  70.993  1.00  0.00           C
ATOM   3110  CB  SER A 187      63.725  82.215  69.812  1.00  0.00           C
ATOM   3113  OG  SER A 187      63.225  82.865  68.643  1.00  0.00           O
ATOM   3115  C   SER A 187      62.405  83.655  71.412  1.00  0.00           C
ATOM   3116  O   SER A 187      61.265  84.095  71.312  1.00  0.00           O
ATOM   3117  N   GLY A 188      63.405  84.375  71.943  1.00  0.00           N
ATOM   3119  CA  GLY A 188      63.155  85.695  72.473  1.00  0.00           C
ATOM   3122  C   GLY A 188      64.115  85.945  73.583  1.00  0.00           C
ATOM   3123  O   GLY A 188      65.025  85.145  73.793  1.00  0.00           O
ATOM   3124  N   PRO A 189      63.965  87.065  74.272  1.00  0.00           N
ATOM   3125  CD  PRO A 189      62.875  88.035  74.043  1.00  0.00           C
ATOM   3128  CA  PRO A 189      64.645  87.275  75.543  1.00  0.00           C
ATOM   3130  CB  PRO A 189      64.245  88.725  75.853  1.00  0.00           C
ATOM   3133  CG  PRO A 189      62.805  88.845  75.342  1.00  0.00           C
ATOM   3136  C   PRO A 189      64.195  86.265  76.602  1.00  0.00           C
ATOM   3137  O   PRO A 189      62.995  86.055  76.762  1.00  0.00           O
ATOM   3138  N   GLY A 190      65.115  85.575  77.312  1.00  0.00           N
ATOM   3140  CA  GLY A 190      64.765  84.705  78.443  1.00  0.00           C
ATOM   3143  C   GLY A 190      64.215  83.335  78.092  1.00  0.00           C
ATOM   3144  O   GLY A 190      64.025  82.495  78.973  1.00  0.00           O
ATOM   3145  N   PHE A 191      63.975  83.025  76.803  1.00  0.00           N
ATOM   3147  CA  PHE A 191      63.415  81.745  76.392  1.00  0.00           C
ATOM   3149  CB  PHE A 191      62.825  81.745  74.951  1.00  0.00           C
ATOM   3152  CG  PHE A 191      61.475  82.405  74.893  1.00  0.00           C
ATOM   3153  CD1 PHE A 191      61.365  83.795  74.893  1.00  0.00           C
ATOM   3155  CE1 PHE A 191      60.145  84.435  74.672  1.00  0.00           C
ATOM   3157  CZ  PHE A 191      58.995  83.665  74.463  1.00  0.00           C
ATOM   3159  CD2 PHE A 191      60.305  81.635  74.712  1.00  0.00           C
ATOM   3161  CE2 PHE A 191      59.065  82.265  74.502  1.00  0.00           C
ATOM   3163  C   PHE A 191      64.425  80.615  76.503  1.00  0.00           C
ATOM   3164  O   PHE A 191      64.035  79.455  76.632  1.00  0.00           O
ATOM   3165  N   SER A 192      65.725  80.975  76.552  1.00  0.00           N
ATOM   3167  CA  SER A 192      66.865  80.075  76.663  1.00  0.00           C
ATOM   3169  CB  SER A 192      68.125  80.625  75.952  1.00  0.00           C
ATOM   3172  OG  SER A 192      67.885  80.685  74.553  1.00  0.00           O
ATOM   3174  C   SER A 192      67.255  79.875  78.113  1.00  0.00           C
ATOM   3175  O   SER A 192      68.125  79.075  78.443  1.00  0.00           O
ATOM   3176  N   GLY A 193      66.575  80.595  79.023  1.00  0.00           N
ATOM   3178  CA  GLY A 193      66.885  80.635  80.443  1.00  0.00           C
ATOM   3181  C   GLY A 193      65.955  79.845  81.293  1.00  0.00           C
ATOM   3182  O   GLY A 193      66.245  79.545  82.451  1.00  0.00           O
ATOM   3183  N   MET A 194      64.805  79.475  80.713  1.00  0.00           N
ATOM   3185  CA  MET A 194      63.715  78.785  81.353  1.00  0.00           C
ATOM   3187  CB  MET A 194      62.465  78.905  80.443  1.00  0.00           C
ATOM   3190  CG  MET A 194      61.705  80.195  80.723  1.00  0.00           C
ATOM   3193  SD  MET A 194      59.935  80.065  80.403  1.00  0.00           S
ATOM   3194  CE  MET A 194      60.065  79.985  78.603  1.00  0.00           C
ATOM   3198  C   MET A 194      63.945  77.345  81.732  1.00  0.00           C
ATOM   3199  O   MET A 194      63.205  76.445  81.363  1.00  0.00           O
ATOM   3200  N   LYS A 195      65.025  77.075  82.473  1.00  0.00           N
ATOM   3202  CA  LYS A 195      65.325  75.755  82.972  1.00  0.00           C
ATOM   3204  CB  LYS A 195      66.845  75.445  82.842  1.00  0.00           C
ATOM   3207  CG  LYS A 195      67.295  75.445  81.372  1.00  0.00           C
ATOM   3210  CD  LYS A 195      68.785  75.215  81.082  1.00  0.00           C
ATOM   3213  CE  LYS A 195      69.085  75.085  79.572  1.00  0.00           C
ATOM   3216  NZ  LYS A 195      68.545  76.215  78.793  1.00  0.00           N
ATOM   3220  C   LYS A 195      64.795  75.605  84.382  1.00  0.00           C
ATOM   3221  O   LYS A 195      64.915  76.495  85.223  1.00  0.00           O
ATOM   3222  N   PHE A 196      64.175  74.445  84.671  1.00  0.00           N
ATOM   3224  CA  PHE A 196      63.725  74.085  86.003  1.00  0.00           C
ATOM   3226  CB  PHE A 196      62.165  74.005  86.092  1.00  0.00           C
ATOM   3229  CG  PHE A 196      61.545  72.955  85.211  1.00  0.00           C
ATOM   3230  CD1 PHE A 196      61.235  73.245  83.872  1.00  0.00           C
ATOM   3232  CE1 PHE A 196      60.635  72.275  83.053  1.00  0.00           C
ATOM   3234  CZ  PHE A 196      60.355  71.005  83.573  1.00  0.00           C
ATOM   3236  CD2 PHE A 196      61.215  71.685  85.723  1.00  0.00           C
ATOM   3238  CE2 PHE A 196      60.635  70.715  84.912  1.00  0.00           C
ATOM   3240  C   PHE A 196      64.375  72.765  86.363  1.00  0.00           C
ATOM   3241  O   PHE A 196      65.015  72.145  85.513  1.00  0.00           O
ATOM   3242  N   LYS A 197      64.265  72.305  87.633  1.00  0.00           N
ATOM   3244  CA  LYS A 197      64.815  71.025  88.053  1.00  0.00           C
ATOM   3246  CB  LYS A 197      65.795  71.055  89.263  1.00  0.00           C
ATOM   3249  CG  LYS A 197      67.235  71.455  88.923  1.00  0.00           C
ATOM   3252  CD  LYS A 197      67.375  72.965  88.763  1.00  0.00           C
ATOM   3255  CE  LYS A 197      68.805  73.455  88.592  1.00  0.00           C
ATOM   3258  NZ  LYS A 197      69.305  73.085  87.262  1.00  0.00           N
ATOM   3262  C   LYS A 197      63.765  69.995  88.372  1.00  0.00           C
ATOM   3263  O   LYS A 197      62.685  70.295  88.872  1.00  0.00           O
ATOM   3264  N   ALA A 198      64.135  68.715  88.122  1.00  0.00           N
ATOM   3266  CA  ALA A 198      63.455  67.545  88.613  1.00  0.00           C
ATOM   3268  CB  ALA A 198      63.085  66.585  87.473  1.00  0.00           C
ATOM   3272  C   ALA A 198      64.315  66.785  89.603  1.00  0.00           C
ATOM   3273  O   ALA A 198      64.925  65.775  89.283  1.00  0.00           O
ATOM   3274  N   ILE A 199      64.355  67.265  90.853  1.00  0.00           N
ATOM   3276  CA  ILE A 199      64.875  66.555  92.012  1.00  0.00           C
ATOM   3278  CB  ILE A 199      65.085  67.505  93.193  1.00  0.00           C
ATOM   3280  CG2 ILE A 199      66.165  68.535  92.793  1.00  0.00           C
ATOM   3284  CG1 ILE A 199      63.835  68.235  93.751  1.00  0.00           C
ATOM   3287  CD  ILE A 199      63.245  69.355  92.893  1.00  0.00           C
ATOM   3291  C   ILE A 199      64.065  65.305  92.393  1.00  0.00           C
ATOM   3292  O   ILE A 199      63.105  65.345  93.173  1.00  0.00           O
ATOM   3293  N   ALA A 200      64.485  64.125  91.882  1.00  0.00           N
ATOM   3295  CA  ALA A 200      63.875  62.875  92.272  1.00  0.00           C
ATOM   3297  CB  ALA A 200      63.935  61.855  91.123  1.00  0.00           C
ATOM   3301  C   ALA A 200      64.575  62.355  93.522  1.00  0.00           C
ATOM   3302  O   ALA A 200      65.765  62.025  93.532  1.00  0.00           O
ATOM   3303  N   THR A 201      63.855  62.335  94.652  1.00  0.00           N
ATOM   3305  CA  THR A 201      64.425  61.905  95.913  1.00  0.00           C
ATOM   3307  CB  THR A 201      63.835  62.545  97.163  1.00  0.00           C
ATOM   3309  OG1 THR A 201      62.415  62.535  97.122  1.00  0.00           O
ATOM   3311  CG2 THR A 201      64.275  64.015  97.183  1.00  0.00           C
ATOM   3315  C   THR A 201      64.395  60.395  96.032  1.00  0.00           C
ATOM   3316  O   THR A 201      63.565  59.735  95.393  1.00  0.00           O
ATOM   3317  N   PRO A 202      65.255  59.775  96.833  1.00  0.00           N
ATOM   3318  CD  PRO A 202      66.525  60.355  97.253  1.00  0.00           C
ATOM   3321  CA  PRO A 202      65.265  58.315  96.932  1.00  0.00           C
ATOM   3323  CB  PRO A 202      66.595  57.995  97.641  1.00  0.00           C
ATOM   3326  CG  PRO A 202      67.075  59.325  98.213  1.00  0.00           C
ATOM   3329  C   PRO A 202      64.035  57.755  97.633  1.00  0.00           C
ATOM   3330  O   PRO A 202      63.645  56.625  97.353  1.00  0.00           O
ATOM   3331  N   ASP A 203      63.395  58.505  98.542  1.00  0.00           N
ATOM   3333  CA  ASP A 203      62.175  58.025  99.172  1.00  0.00           C
ATOM   3335  CB  ASP A 203      62.515  57.445 100.562  1.00  0.00           C
ATOM   3338  CG  ASP A 203      61.375  56.665 101.223  1.00  0.00           C
ATOM   3339  OD1 ASP A 203      60.325  56.445 100.583  1.00  0.00           O
ATOM   3340  OD2 ASP A 203      61.595  56.225 102.373  1.00  0.00           O
ATOM   3341  C   ASP A 203      61.135  59.135  99.222  1.00  0.00           C
ATOM   3342  O   ASP A 203      61.445  60.335  99.183  1.00  0.00           O
ATOM   3343  N   ARG A 204      59.855  58.755  99.342  1.00  0.00           N
ATOM   3345  CA  ARG A 204      58.755  59.665  99.562  1.00  0.00           C
ATOM   3347  CB  ARG A 204      57.395  58.965  99.412  1.00  0.00           C
ATOM   3350  CG  ARG A 204      56.175  59.885  99.642  1.00  0.00           C
ATOM   3353  CD  ARG A 204      54.815  59.285  99.272  1.00  0.00           C
ATOM   3356  NE  ARG A 204      54.895  58.885  97.832  1.00  0.00           N
ATOM   3358  CZ  ARG A 204      53.845  58.535  97.113  1.00  0.00           C
ATOM   3359  NH1 ARG A 204      52.675  58.205  97.603  1.00  0.00           N
ATOM   3362  NH2 ARG A 204      53.965  58.595  95.802  1.00  0.00           N
ATOM   3365  C   ARG A 204      58.815  60.345 100.913  1.00  0.00           C
ATOM   3366  O   ARG A 204      58.335  61.465 101.082  1.00  0.00           O
ATOM   3367  N   ALA A 205      59.465  59.725 101.912  1.00  0.00           N
ATOM   3369  CA  ALA A 205      59.745  60.335 103.193  1.00  0.00           C
ATOM   3371  CB  ALA A 205      60.535  59.295 104.023  1.00  0.00           C
ATOM   3375  C   ALA A 205      60.535  61.655 103.122  1.00  0.00           C
ATOM   3376  O   ALA A 205      60.235  62.635 103.812  1.00  0.00           O
ATOM   3377  N   ALA A 206      61.535  61.725 102.212  1.00  0.00           N
ATOM   3379  CA  ALA A 206      62.205  62.965 101.882  1.00  0.00           C
ATOM   3381  CB  ALA A 206      63.545  62.635 101.213  1.00  0.00           C
ATOM   3385  C   ALA A 206      61.415  63.855 100.933  1.00  0.00           C
ATOM   3386  O   ALA A 206      61.625  65.065 100.853  1.00  0.00           O
ATOM   3387  N   PHE A 207      60.475  63.285 100.162  1.00  0.00           N
ATOM   3389  CA  PHE A 207      59.525  64.085  99.412  1.00  0.00           C
ATOM   3391  CB  PHE A 207      58.765  63.215  98.382  1.00  0.00           C
ATOM   3394  CG  PHE A 207      57.775  64.045  97.613  1.00  0.00           C
ATOM   3395  CD1 PHE A 207      58.195  64.755  96.482  1.00  0.00           C
ATOM   3397  CE1 PHE A 207      57.325  65.635  95.843  1.00  0.00           C
ATOM   3399  CZ  PHE A 207      56.005  65.715  96.243  1.00  0.00           C
ATOM   3401  CD2 PHE A 207      56.455  64.175  98.062  1.00  0.00           C
ATOM   3403  CE2 PHE A 207      55.555  64.975  97.353  1.00  0.00           C
ATOM   3405  C   PHE A 207      58.595  64.925 100.281  1.00  0.00           C
ATOM   3406  O   PHE A 207      58.415  66.115 100.062  1.00  0.00           O
ATOM   3407  N   ASP A 208      58.035  64.295 101.333  1.00  0.00           N
ATOM   3409  CA  ASP A 208      57.145  64.895 102.292  1.00  0.00           C
ATOM   3411  CB  ASP A 208      56.625  63.805 103.273  1.00  0.00           C
ATOM   3414  CG  ASP A 208      55.555  62.895 102.673  1.00  0.00           C
ATOM   3415  OD1 ASP A 208      55.155  63.095 101.493  1.00  0.00           O
ATOM   3416  OD2 ASP A 208      55.045  62.035 103.433  1.00  0.00           O
ATOM   3417  C   ASP A 208      57.805  66.075 103.033  1.00  0.00           C
ATOM   3418  O   ASP A 208      57.195  67.115 103.293  1.00  0.00           O
ATOM   3419  N   GLN A 209      59.115  65.995 103.343  1.00  0.00           N
ATOM   3421  CA  GLN A 209      59.805  67.135 103.942  1.00  0.00           C
ATOM   3423  CB  GLN A 209      61.165  66.715 104.552  1.00  0.00           C
ATOM   3426  CG  GLN A 209      62.375  66.805 103.592  1.00  0.00           C
ATOM   3429  CD  GLN A 209      63.655  66.335 104.251  1.00  0.00           C
ATOM   3430  OE1 GLN A 209      64.015  66.885 105.281  1.00  0.00           O
ATOM   3431  NE2 GLN A 209      64.425  65.425 103.623  1.00  0.00           N
ATOM   3434  C   GLN A 209      60.065  68.285 102.952  1.00  0.00           C
ATOM   3435  O   GLN A 209      60.295  69.425 103.363  1.00  0.00           O
ATOM   3436  N   TRP A 210      60.065  68.065 101.622  1.00  0.00           N
ATOM   3438  CA  TRP A 210      60.185  69.145 100.632  1.00  0.00           C
ATOM   3440  CB  TRP A 210      60.375  68.555  99.213  1.00  0.00           C
ATOM   3443  CG  TRP A 210      60.655  69.495  98.073  1.00  0.00           C
ATOM   3444  CD1 TRP A 210      61.875  69.905  97.592  1.00  0.00           C
ATOM   3446  NE1 TRP A 210      61.695  70.645  96.442  1.00  0.00           N
ATOM   3448  CE2 TRP A 210      60.365  70.715  96.143  1.00  0.00           C
ATOM   3449  CD2 TRP A 210      59.675  69.985  97.132  1.00  0.00           C
ATOM   3450  CE3 TRP A 210      58.295  69.815  97.023  1.00  0.00           C
ATOM   3452  CZ3 TRP A 210      57.645  70.405  95.933  1.00  0.00           C
ATOM   3454  CZ2 TRP A 210      59.715  71.305  95.071  1.00  0.00           C
ATOM   3456  CH2 TRP A 210      58.335  71.145  94.982  1.00  0.00           C
ATOM   3458  C   TRP A 210      59.015  70.095 100.641  1.00  0.00           C
ATOM   3459  O   TRP A 210      59.175  71.315 100.653  1.00  0.00           O
ATOM   3460  N   VAL A 211      57.775  69.565 100.723  1.00  0.00           N
ATOM   3462  CA  VAL A 211      56.615  70.385 101.022  1.00  0.00           C
ATOM   3464  CB  VAL A 211      55.285  69.685 100.802  1.00  0.00           C
ATOM   3466  CG1 VAL A 211      55.175  69.305  99.323  1.00  0.00           C
ATOM   3470  CG2 VAL A 211      55.125  68.425 101.663  1.00  0.00           C
ATOM   3474  C   VAL A 211      56.685  71.045 102.393  1.00  0.00           C
ATOM   3475  O   VAL A 211      56.235  72.165 102.571  1.00  0.00           O
ATOM   3476  N   ALA A 212      57.295  70.395 103.392  1.00  0.00           N
ATOM   3478  CA  ALA A 212      57.575  70.965 104.702  1.00  0.00           C
ATOM   3480  CB  ALA A 212      58.105  69.885 105.662  1.00  0.00           C
ATOM   3484  C   ALA A 212      58.465  72.225 104.712  1.00  0.00           C
ATOM   3485  O   ALA A 212      58.225  73.165 105.472  1.00  0.00           O
ATOM   3486  N   LYS A 213      59.465  72.315 103.821  1.00  0.00           N
ATOM   3488  CA  LYS A 213      60.205  73.535 103.553  1.00  0.00           C
ATOM   3490  CB  LYS A 213      61.305  73.265 102.501  1.00  0.00           C
ATOM   3493  CG  LYS A 213      62.305  72.165 102.852  1.00  0.00           C
ATOM   3496  CD  LYS A 213      63.185  71.885 101.622  1.00  0.00           C
ATOM   3499  CE  LYS A 213      64.135  70.705 101.792  1.00  0.00           C
ATOM   3502  NZ  LYS A 213      64.955  70.605 100.583  1.00  0.00           N
ATOM   3506  C   LYS A 213      59.325  74.665 102.992  1.00  0.00           C
ATOM   3507  O   LYS A 213      59.515  75.845 103.273  1.00  0.00           O
ATOM   3508  N   ALA A 214      58.345  74.305 102.152  1.00  0.00           N
ATOM   3510  CA  ALA A 214      57.495  75.265 101.493  1.00  0.00           C
ATOM   3512  CB  ALA A 214      57.175  74.735 100.092  1.00  0.00           C
ATOM   3516  C   ALA A 214      56.215  75.545 102.272  1.00  0.00           C
ATOM   3517  O   ALA A 214      55.395  76.345 101.842  1.00  0.00           O
ATOM   3518  N   LYS A 215      56.005  74.935 103.462  1.00  0.00           N
ATOM   3520  CA  LYS A 215      54.975  75.395 104.372  1.00  0.00           C
ATOM   3522  CB  LYS A 215      54.465  74.355 105.422  1.00  0.00           C
ATOM   3525  CG  LYS A 215      54.045  72.995 104.873  1.00  0.00           C
ATOM   3528  CD  LYS A 215      53.185  72.995 103.592  1.00  0.00           C
ATOM   3531  CE  LYS A 215      51.695  73.325 103.732  1.00  0.00           C
ATOM   3534  NZ  LYS A 215      51.395  74.765 103.603  1.00  0.00           N
ATOM   3538  C   LYS A 215      55.465  76.555 105.202  1.00  0.00           C
ATOM   3539  O   LYS A 215      54.645  77.265 105.762  1.00  0.00           O
ATOM   3540  N   GLN A 216      56.785  76.765 105.332  1.00  0.00           N
ATOM   3542  CA  GLN A 216      57.265  77.735 106.302  1.00  0.00           C
ATOM   3544  CB  GLN A 216      58.535  77.185 107.043  1.00  0.00           C
ATOM   3547  CG  GLN A 216      59.925  77.455 106.412  1.00  0.00           C
ATOM   3550  CD  GLN A 216      61.065  76.765 107.183  1.00  0.00           C
ATOM   3551  OE1 GLN A 216      62.005  76.215 106.622  1.00  0.00           O
ATOM   3552  NE2 GLN A 216      60.985  76.785 108.532  1.00  0.00           N
ATOM   3555  C   GLN A 216      57.535  79.055 105.612  1.00  0.00           C
ATOM   3556  O   GLN A 216      57.735  80.085 106.263  1.00  0.00           O
ATOM   3557  N   SER A 217      57.505  79.075 104.263  1.00  0.00           N
ATOM   3559  CA  SER A 217      57.835  80.225 103.452  1.00  0.00           C
ATOM   3561  CB  SER A 217      57.945  79.905 101.932  1.00  0.00           C
ATOM   3564  OG  SER A 217      56.745  79.335 101.433  1.00  0.00           O
ATOM   3566  C   SER A 217      56.925  81.455 103.682  1.00  0.00           C
ATOM   3567  O   SER A 217      55.695  81.345 103.751  1.00  0.00           O
ATOM   3568  N   PRO A 218      57.495  82.655 103.833  1.00  0.00           N
ATOM   3569  CD  PRO A 218      58.925  82.925 103.713  1.00  0.00           C
ATOM   3572  CA  PRO A 218      56.755  83.875 104.143  1.00  0.00           C
ATOM   3574  CB  PRO A 218      57.845  84.765 104.753  1.00  0.00           C
ATOM   3577  CG  PRO A 218      59.075  84.435 103.912  1.00  0.00           C
ATOM   3580  C   PRO A 218      56.055  84.495 102.943  1.00  0.00           C
ATOM   3581  O   PRO A 218      55.875  85.705 102.913  1.00  0.00           O
ATOM   3582  N   ASN A 219      55.595  83.675 101.982  1.00  0.00           N
ATOM   3584  CA  ASN A 219      54.965  84.095 100.762  1.00  0.00           C
ATOM   3586  CB  ASN A 219      55.805  83.855  99.463  1.00  0.00           C
ATOM   3589  CG  ASN A 219      57.275  84.295  99.482  1.00  0.00           C
ATOM   3590  OD1 ASN A 219      57.895  84.645 100.482  1.00  0.00           O
ATOM   3591  ND2 ASN A 219      57.895  84.295  98.281  1.00  0.00           N
ATOM   3594  C   ASN A 219      53.715  83.235 100.612  1.00  0.00           C
ATOM   3595  O   ASN A 219      53.775  82.035 100.863  1.00  0.00           O
ATOM   3596  N   THR A 220      52.575  83.805 100.183  1.00  0.00           N
ATOM   3598  CA  THR A 220      51.395  83.015  99.803  1.00  0.00           C
ATOM   3600  CB  THR A 220      50.235  83.105 100.781  1.00  0.00           C
ATOM   3602  OG1 THR A 220      49.955  84.455 101.113  1.00  0.00           O
ATOM   3604  CG2 THR A 220      50.685  82.385 102.052  1.00  0.00           C
ATOM   3608  C   THR A 220      50.835  83.435  98.473  1.00  0.00           C
ATOM   3609  O   THR A 220      50.975  84.585  98.073  1.00  0.00           O
ATOM   3610  N   MET A 221      50.195  82.495  97.753  1.00  0.00           N
ATOM   3612  CA  MET A 221      49.525  82.815  96.503  1.00  0.00           C
ATOM   3614  CB  MET A 221      50.125  82.025  95.323  1.00  0.00           C
ATOM   3617  CG  MET A 221      49.575  82.555  93.982  1.00  0.00           C
ATOM   3620  SD  MET A 221      50.775  82.595  92.633  1.00  0.00           S
ATOM   3621  CE  MET A 221      51.815  83.865  93.402  1.00  0.00           C
ATOM   3625  C   MET A 221      48.035  82.585  96.602  1.00  0.00           C
ATOM   3626  O   MET A 221      47.445  81.675  96.012  1.00  0.00           O
ATOM   3627  N   SER A 222      47.385  83.415  97.432  1.00  0.00           N
ATOM   3629  CA  SER A 222      46.055  83.185  97.943  1.00  0.00           C
ATOM   3631  CB  SER A 222      46.075  83.465  99.452  1.00  0.00           C
ATOM   3634  OG  SER A 222      46.705  84.705  99.753  1.00  0.00           O
ATOM   3636  C   SER A 222      45.015  84.055  97.272  1.00  0.00           C
ATOM   3637  O   SER A 222      43.835  84.055  97.641  1.00  0.00           O
ATOM   3638  N   ASP A 223      45.425  84.795  96.232  1.00  0.00           N
ATOM   3640  CA  ASP A 223      44.545  85.635  95.472  1.00  0.00           C
ATOM   3642  CB  ASP A 223      44.415  87.015  96.162  1.00  0.00           C
ATOM   3645  CG  ASP A 223      43.235  87.775  95.603  1.00  0.00           C
ATOM   3646  OD1 ASP A 223      43.475  88.645  94.733  1.00  0.00           O
ATOM   3647  OD2 ASP A 223      42.085  87.455  95.983  1.00  0.00           O
ATOM   3648  C   ASP A 223      45.105  85.775  94.073  1.00  0.00           C
ATOM   3649  O   ASP A 223      46.315  85.715  93.842  1.00  0.00           O
ATOM   3650  N   MET A 224      44.225  86.035  93.092  1.00  0.00           N
ATOM   3652  CA  MET A 224      44.595  86.435  91.763  1.00  0.00           C
ATOM   3654  CB  MET A 224      43.395  86.425  90.793  1.00  0.00           C
ATOM   3657  CG  MET A 224      42.955  84.995  90.402  1.00  0.00           C
ATOM   3660  SD  MET A 224      44.245  84.015  89.562  1.00  0.00           S
ATOM   3661  CE  MET A 224      44.225  84.895  87.972  1.00  0.00           C
ATOM   3665  C   MET A 224      45.395  87.725  91.672  1.00  0.00           C
ATOM   3666  O   MET A 224      46.355  87.805  90.902  1.00  0.00           O
ATOM   3667  N   ALA A 225      45.125  88.745  92.493  1.00  0.00           N
ATOM   3669  CA  ALA A 225      45.905  89.965  92.473  1.00  0.00           C
ATOM   3671  CB  ALA A 225      45.315  90.975  93.462  1.00  0.00           C
ATOM   3675  C   ALA A 225      47.395  89.745  92.762  1.00  0.00           C
ATOM   3676  O   ALA A 225      48.265  90.325  92.103  1.00  0.00           O
ATOM   3677  N   ALA A 226      47.685  88.835  93.723  1.00  0.00           N
ATOM   3679  CA  ALA A 226      49.015  88.375  94.092  1.00  0.00           C
ATOM   3681  CB  ALA A 226      48.935  87.715  95.482  1.00  0.00           C
ATOM   3685  C   ALA A 226      49.625  87.365  93.122  1.00  0.00           C
ATOM   3686  O   ALA A 226      50.845  87.245  93.033  1.00  0.00           O
ATOM   3687  N   PHE A 227      48.795  86.625  92.342  1.00  0.00           N
ATOM   3689  CA  PHE A 227      49.225  85.765  91.251  1.00  0.00           C
ATOM   3691  CB  PHE A 227      48.005  84.955  90.693  1.00  0.00           C
ATOM   3694  CG  PHE A 227      48.405  84.085  89.531  1.00  0.00           C
ATOM   3695  CD1 PHE A 227      48.475  84.595  88.232  1.00  0.00           C
ATOM   3697  CE1 PHE A 227      49.065  83.845  87.212  1.00  0.00           C
ATOM   3699  CZ  PHE A 227      49.505  82.545  87.463  1.00  0.00           C
ATOM   3701  CD2 PHE A 227      48.815  82.765  89.772  1.00  0.00           C
ATOM   3703  CE2 PHE A 227      49.365  81.995  88.743  1.00  0.00           C
ATOM   3705  C   PHE A 227      49.935  86.545  90.153  1.00  0.00           C
ATOM   3706  O   PHE A 227      51.055  86.225  89.743  1.00  0.00           O
ATOM   3707  N   GLU A 228      49.325  87.665  89.733  1.00  0.00           N
ATOM   3709  CA  GLU A 228      49.795  88.465  88.623  1.00  0.00           C
ATOM   3711  CB  GLU A 228      48.735  89.515  88.202  1.00  0.00           C
ATOM   3714  CG  GLU A 228      47.315  88.975  87.842  1.00  0.00           C
ATOM   3717  CD  GLU A 228      47.205  88.075  86.613  1.00  0.00           C
ATOM   3718  OE1 GLU A 228      47.825  88.395  85.573  1.00  0.00           O
ATOM   3719  OE2 GLU A 228      46.415  87.105  86.672  1.00  0.00           O
ATOM   3720  C   GLU A 228      51.065  89.215  89.003  1.00  0.00           C
ATOM   3721  O   GLU A 228      51.845  89.655  88.162  1.00  0.00           O
ATOM   3722  N   LYS A 229      51.335  89.385  90.312  1.00  0.00           N
ATOM   3724  CA  LYS A 229      52.595  89.905  90.781  1.00  0.00           C
ATOM   3726  CB  LYS A 229      52.445  90.295  92.272  1.00  0.00           C
ATOM   3729  CG  LYS A 229      53.725  90.825  92.922  1.00  0.00           C
ATOM   3732  CD  LYS A 229      53.475  91.295  94.362  1.00  0.00           C
ATOM   3735  CE  LYS A 229      52.505  92.475  94.531  1.00  0.00           C
ATOM   3738  NZ  LYS A 229      52.445  92.885  95.942  1.00  0.00           N
ATOM   3742  C   LYS A 229      53.765  88.965  90.573  1.00  0.00           C
ATOM   3743  O   LYS A 229      54.875  89.385  90.253  1.00  0.00           O
ATOM   3744  N   LEU A 230      53.535  87.645  90.732  1.00  0.00           N
ATOM   3746  CA  LEU A 230      54.525  86.645  90.382  1.00  0.00           C
ATOM   3748  CB  LEU A 230      54.155  85.315  91.053  1.00  0.00           C
ATOM   3751  CG  LEU A 230      55.165  84.165  90.863  1.00  0.00           C
ATOM   3753  CD1 LEU A 230      56.475  84.485  91.562  1.00  0.00           C
ATOM   3757  CD2 LEU A 230      54.625  82.835  91.363  1.00  0.00           C
ATOM   3761  C   LEU A 230      54.685  86.425  88.883  1.00  0.00           C
ATOM   3762  O   LEU A 230      55.775  86.115  88.402  1.00  0.00           O
ATOM   3763  N   ALA A 231      53.585  86.655  88.132  1.00  0.00           N
ATOM   3765  CA  ALA A 231      53.535  86.705  86.683  1.00  0.00           C
ATOM   3767  CB  ALA A 231      52.125  86.335  86.193  1.00  0.00           C
ATOM   3771  C   ALA A 231      53.885  88.095  86.193  1.00  0.00           C
ATOM   3772  O   ALA A 231      53.425  88.555  85.141  1.00  0.00           O
ATOM   3773  N   ALA A 232      54.695  88.845  86.963  1.00  0.00           N
ATOM   3775  CA  ALA A 232      55.295  90.065  86.512  1.00  0.00           C
ATOM   3777  CB  ALA A 232      55.565  91.005  87.692  1.00  0.00           C
ATOM   3781  C   ALA A 232      56.615  89.815  85.752  1.00  0.00           C
ATOM   3782  O   ALA A 232      57.335  88.855  86.073  1.00  0.00           O
ATOM   3783  N   PRO A 233      56.955  90.705  84.803  1.00  0.00           N
ATOM   3784  CD  PRO A 233      55.915  91.485  84.113  1.00  0.00           C
ATOM   3787  CA  PRO A 233      58.125  90.595  83.942  1.00  0.00           C
ATOM   3789  CB  PRO A 233      58.005  91.805  83.022  1.00  0.00           C
ATOM   3792  CG  PRO A 233      56.505  91.845  82.762  1.00  0.00           C
ATOM   3795  C   PRO A 233      59.525  90.515  84.552  1.00  0.00           C
ATOM   3796  O   PRO A 233      60.335  91.435  84.391  1.00  0.00           O
ATOM   3797  N   SER A 234      59.865  89.375  85.173  1.00  0.00           N
ATOM   3799  CA  SER A 234      61.175  88.955  85.612  1.00  0.00           C
ATOM   3801  CB  SER A 234      61.225  88.645  87.132  1.00  0.00           C
ATOM   3804  OG  SER A 234      60.185  87.805  87.662  1.00  0.00           O
ATOM   3806  C   SER A 234      61.745  87.795  84.782  1.00  0.00           C
ATOM   3807  O   SER A 234      61.105  86.765  84.562  1.00  0.00           O
ATOM   3808  N   GLU A 235      62.975  87.975  84.251  1.00  0.00           N
ATOM   3810  CA  GLU A 235      63.745  86.875  83.682  1.00  0.00           C
ATOM   3812  CB  GLU A 235      64.835  87.285  82.633  1.00  0.00           C
ATOM   3815  CG  GLU A 235      64.375  87.755  81.232  1.00  0.00           C
ATOM   3818  CD  GLU A 235      65.555  87.895  80.262  1.00  0.00           C
ATOM   3819  OE1 GLU A 235      66.695  87.505  80.622  1.00  0.00           O
ATOM   3820  OE2 GLU A 235      65.345  88.445  79.153  1.00  0.00           O
ATOM   3821  C   GLU A 235      64.515  86.135  84.762  1.00  0.00           C
ATOM   3822  O   GLU A 235      65.055  86.775  85.662  1.00  0.00           O
ATOM   3823  N   TYR A 236      64.615  84.795  84.642  1.00  0.00           N
ATOM   3825  CA  TYR A 236      65.585  83.985  85.363  1.00  0.00           C
ATOM   3827  CB  TYR A 236      67.075  84.405  85.192  1.00  0.00           C
ATOM   3830  CG  TYR A 236      67.595  84.145  83.821  1.00  0.00           C
ATOM   3831  CD1 TYR A 236      68.015  82.845  83.462  1.00  0.00           C
ATOM   3833  CE1 TYR A 236      68.615  82.615  82.223  1.00  0.00           C
ATOM   3835  CZ  TYR A 236      68.745  83.655  81.302  1.00  0.00           C
ATOM   3836  OH  TYR A 236      69.275  83.395  80.033  1.00  0.00           O
ATOM   3838  CD2 TYR A 236      67.795  85.195  82.913  1.00  0.00           C
ATOM   3840  CE2 TYR A 236      68.335  84.945  81.643  1.00  0.00           C
ATOM   3842  C   TYR A 236      65.235  83.855  86.823  1.00  0.00           C
ATOM   3843  O   TYR A 236      66.115  83.885  87.683  1.00  0.00           O
ATOM   3844  N   ASN A 237      63.945  83.735  87.192  1.00  0.00           N
ATOM   3846  CA  ASN A 237      63.605  83.625  88.603  1.00  0.00           C
ATOM   3848  CB  ASN A 237      62.085  83.445  88.821  1.00  0.00           C
ATOM   3851  CG  ASN A 237      61.415  84.705  88.322  1.00  0.00           C
ATOM   3852  OD1 ASN A 237      60.965  84.795  87.183  1.00  0.00           O
ATOM   3853  ND2 ASN A 237      61.315  85.715  89.202  1.00  0.00           N
ATOM   3856  C   ASN A 237      64.385  82.565  89.382  1.00  0.00           C
ATOM   3857  O   ASN A 237      64.595  81.425  88.961  1.00  0.00           O
ATOM   3858  N   GLN A 238      64.895  82.975  90.553  1.00  0.00           N
ATOM   3860  CA  GLN A 238      65.455  82.055  91.523  1.00  0.00           C
ATOM   3862  CB  GLN A 238      66.065  82.765  92.762  1.00  0.00           C
ATOM   3865  CG  GLN A 238      67.185  83.775  92.432  1.00  0.00           C
ATOM   3868  CD  GLN A 238      67.805  84.545  93.623  1.00  0.00           C
ATOM   3869  OE1 GLN A 238      68.495  85.545  93.433  1.00  0.00           O
ATOM   3870  NE2 GLN A 238      67.535  84.135  94.873  1.00  0.00           N
ATOM   3873  C   GLN A 238      64.365  81.105  91.973  1.00  0.00           C
ATOM   3874  O   GLN A 238      63.185  81.465  91.963  1.00  0.00           O
ATOM   3875  N   VAL A 239      64.695  79.875  92.373  1.00  0.00           N
ATOM   3877  CA  VAL A 239      63.725  79.035  93.053  1.00  0.00           C
ATOM   3879  CB  VAL A 239      64.285  77.645  93.353  1.00  0.00           C
ATOM   3881  CG1 VAL A 239      64.645  76.965  92.012  1.00  0.00           C
ATOM   3885  CG2 VAL A 239      65.515  77.735  94.272  1.00  0.00           C
ATOM   3889  C   VAL A 239      63.125  79.725  94.292  1.00  0.00           C
ATOM   3890  O   VAL A 239      63.825  80.345  95.103  1.00  0.00           O
ATOM   3891  N   GLU A 240      61.795  79.665  94.432  1.00  0.00           N
ATOM   3893  CA  GLU A 240      61.045  80.415  95.422  1.00  0.00           C
ATOM   3895  CB  GLU A 240      60.655  81.865  94.973  1.00  0.00           C
ATOM   3898  CG  GLU A 240      59.155  82.185  94.663  1.00  0.00           C
ATOM   3901  CD  GLU A 240      58.955  83.635  94.213  1.00  0.00           C
ATOM   3902  OE1 GLU A 240      59.495  83.995  93.141  1.00  0.00           O
ATOM   3903  OE2 GLU A 240      58.265  84.405  94.932  1.00  0.00           O
ATOM   3904  C   GLU A 240      59.835  79.565  95.732  1.00  0.00           C
ATOM   3905  O   GLU A 240      59.465  78.685  94.951  1.00  0.00           O
ATOM   3906  N   TYR A 241      59.235  79.775  96.923  1.00  0.00           N
ATOM   3908  CA  TYR A 241      58.185  78.955  97.463  1.00  0.00           C
ATOM   3910  CB  TYR A 241      58.675  78.005  98.582  1.00  0.00           C
ATOM   3913  CG  TYR A 241      59.515  76.925  97.972  1.00  0.00           C
ATOM   3914  CD1 TYR A 241      58.885  75.925  97.223  1.00  0.00           C
ATOM   3916  CE1 TYR A 241      59.635  74.875  96.683  1.00  0.00           C
ATOM   3918  CZ  TYR A 241      61.005  74.835  96.872  1.00  0.00           C
ATOM   3919  OH  TYR A 241      61.685  73.685  96.452  1.00  0.00           O
ATOM   3921  CD2 TYR A 241      60.895  76.875  98.173  1.00  0.00           C
ATOM   3923  CE2 TYR A 241      61.645  75.835  97.603  1.00  0.00           C
ATOM   3925  C   TYR A 241      57.095  79.775  98.092  1.00  0.00           C
ATOM   3926  O   TYR A 241      57.345  80.835  98.673  1.00  0.00           O
ATOM   3927  N   PHE A 242      55.855  79.255  98.033  1.00  0.00           N
ATOM   3929  CA  PHE A 242      54.665  79.855  98.603  1.00  0.00           C
ATOM   3931  CB  PHE A 242      53.645  80.325  97.533  1.00  0.00           C
ATOM   3934  CG  PHE A 242      54.225  81.395  96.672  1.00  0.00           C
ATOM   3935  CD1 PHE A 242      53.925  82.745  96.943  1.00  0.00           C
ATOM   3937  CE1 PHE A 242      54.455  83.765  96.152  1.00  0.00           C
ATOM   3939  CZ  PHE A 242      55.285  83.445  95.083  1.00  0.00           C
ATOM   3941  CD2 PHE A 242      55.035  81.095  95.562  1.00  0.00           C
ATOM   3943  CE2 PHE A 242      55.585  82.115  94.782  1.00  0.00           C
ATOM   3945  C   PHE A 242      53.955  78.835  99.463  1.00  0.00           C
ATOM   3946  O   PHE A 242      53.825  77.685  99.062  1.00  0.00           O
ATOM   3947  N   SER A 243      53.475  79.235 100.653  1.00  0.00           N
ATOM   3949  CA  SER A 243      53.025  78.305 101.663  1.00  0.00           C
ATOM   3951  CB  SER A 243      53.495  78.735 103.083  1.00  0.00           C
ATOM   3954  OG  SER A 243      53.005  80.025 103.452  1.00  0.00           O
ATOM   3956  C   SER A 243      51.545  78.075 101.713  1.00  0.00           C
ATOM   3957  O   SER A 243      51.055  77.395 102.613  1.00  0.00           O
ATOM   3958  N   ASN A 244      50.785  78.625 100.752  1.00  0.00           N
ATOM   3960  CA  ASN A 244      49.355  78.435 100.592  1.00  0.00           C
ATOM   3962  CB  ASN A 244      48.575  79.475 101.461  1.00  0.00           C
ATOM   3965  CG  ASN A 244      47.065  79.565 101.201  1.00  0.00           C
ATOM   3966  OD1 ASN A 244      46.385  78.685 100.682  1.00  0.00           O
ATOM   3967  ND2 ASN A 244      46.485  80.745 101.531  1.00  0.00           N
ATOM   3970  C   ASN A 244      49.115  78.655  99.113  1.00  0.00           C
ATOM   3971  O   ASN A 244      49.835  79.435  98.483  1.00  0.00           O
ATOM   3972  N   VAL A 245      48.095  78.015  98.522  1.00  0.00           N
ATOM   3974  CA  VAL A 245      47.695  78.295  97.163  1.00  0.00           C
ATOM   3976  CB  VAL A 245      48.105  77.215  96.173  1.00  0.00           C
ATOM   3978  CG1 VAL A 245      49.635  77.295  96.022  1.00  0.00           C
ATOM   3982  CG2 VAL A 245      47.655  75.815  96.622  1.00  0.00           C
ATOM   3986  C   VAL A 245      46.205  78.445  97.183  1.00  0.00           C
ATOM   3987  O   VAL A 245      45.505  77.765  97.922  1.00  0.00           O
ATOM   3988  N   LYS A 246      45.655  79.365  96.363  1.00  0.00           N
ATOM   3990  CA  LYS A 246      44.225  79.515  96.293  1.00  0.00           C
ATOM   3992  CB  LYS A 246      43.895  80.725  95.363  1.00  0.00           C
ATOM   3995  CG  LYS A 246      42.415  81.105  95.173  1.00  0.00           C
ATOM   3998  CD  LYS A 246      41.635  80.175  94.232  1.00  0.00           C
ATOM   4001  CE  LYS A 246      40.155  80.555  94.122  1.00  0.00           C
ATOM   4004  NZ  LYS A 246      39.475  79.735  93.122  1.00  0.00           N
ATOM   4008  C   LYS A 246      43.525  78.205  95.882  1.00  0.00           C
ATOM   4009  O   LYS A 246      43.975  77.565  94.912  1.00  0.00           O
ATOM   4010  N   PRO A 247      42.465  77.735  96.573  1.00  0.00           N
ATOM   4011  CD  PRO A 247      41.815  78.445  97.673  1.00  0.00           C
ATOM   4014  CA  PRO A 247      41.735  76.525  96.201  1.00  0.00           C
ATOM   4016  CB  PRO A 247      40.695  76.365  97.332  1.00  0.00           C
ATOM   4019  CG  PRO A 247      40.445  77.795  97.823  1.00  0.00           C
ATOM   4022  C   PRO A 247      41.115  76.615  94.823  1.00  0.00           C
ATOM   4023  O   PRO A 247      40.075  77.255  94.642  1.00  0.00           O
ATOM   4024  N   ASP A 248      41.795  76.015  93.821  1.00  0.00           N
ATOM   4026  CA  ASP A 248      41.385  75.915  92.423  1.00  0.00           C
ATOM   4028  CB  ASP A 248      39.865  75.675  92.282  1.00  0.00           C
ATOM   4031  CG  ASP A 248      39.435  75.005  91.003  1.00  0.00           C
ATOM   4032  OD1 ASP A 248      40.285  74.475  90.232  1.00  0.00           O
ATOM   4033  OD2 ASP A 248      38.195  74.965  90.812  1.00  0.00           O
ATOM   4034  C   ASP A 248      41.965  77.025  91.531  1.00  0.00           C
ATOM   4035  O   ASP A 248      41.385  77.425  90.533  1.00  0.00           O
ATOM   4036  N   LEU A 249      43.175  77.505  91.862  1.00  0.00           N
ATOM   4038  CA  LEU A 249      43.915  78.495  91.082  1.00  0.00           C
ATOM   4040  CB  LEU A 249      45.225  78.855  91.823  1.00  0.00           C
ATOM   4043  CG  LEU A 249      46.235  79.775  91.113  1.00  0.00           C
ATOM   4045  CD1 LEU A 249      45.735  81.225  91.032  1.00  0.00           C
ATOM   4049  CD2 LEU A 249      47.595  79.725  91.812  1.00  0.00           C
ATOM   4053  C   LEU A 249      44.205  78.085  89.632  1.00  0.00           C
ATOM   4054  O   LEU A 249      44.295  78.925  88.732  1.00  0.00           O
ATOM   4055  N   PHE A 250      44.355  76.775  89.342  1.00  0.00           N
ATOM   4057  CA  PHE A 250      44.425  76.315  87.963  1.00  0.00           C
ATOM   4059  CB  PHE A 250      44.765  74.805  87.913  1.00  0.00           C
ATOM   4062  CG  PHE A 250      45.005  74.445  86.473  1.00  0.00           C
ATOM   4063  CD1 PHE A 250      46.225  74.705  85.833  1.00  0.00           C
ATOM   4065  CE1 PHE A 250      46.395  74.425  84.473  1.00  0.00           C
ATOM   4067  CZ  PHE A 250      45.325  73.905  83.732  1.00  0.00           C
ATOM   4069  CD2 PHE A 250      43.945  73.925  85.732  1.00  0.00           C
ATOM   4071  CE2 PHE A 250      44.105  73.645  84.372  1.00  0.00           C
ATOM   4073  C   PHE A 250      43.165  76.625  87.132  1.00  0.00           C
ATOM   4074  O   PHE A 250      43.235  77.045  85.973  1.00  0.00           O
ATOM   4075  N   ALA A 251      41.965  76.445  87.723  1.00  0.00           N
ATOM   4077  CA  ALA A 251      40.755  76.965  87.132  1.00  0.00           C
ATOM   4079  CB  ALA A 251      39.505  76.515  87.902  1.00  0.00           C
ATOM   4083  C   ALA A 251      40.735  78.485  87.023  1.00  0.00           C
ATOM   4084  O   ALA A 251      40.315  79.025  86.012  1.00  0.00           O
ATOM   4085  N   ASP A 252      41.235  79.225  88.053  1.00  0.00           N
ATOM   4087  CA  ASP A 252      41.225  80.675  88.001  1.00  0.00           C
ATOM   4089  CB  ASP A 252      41.895  81.335  89.251  1.00  0.00           C
ATOM   4092  CG  ASP A 252      41.265  81.075  90.603  1.00  0.00           C
ATOM   4093  OD1 ASP A 252      40.435  80.155  90.762  1.00  0.00           O
ATOM   4094  OD2 ASP A 252      41.685  81.775  91.553  1.00  0.00           O
ATOM   4095  C   ASP A 252      41.965  81.245  86.792  1.00  0.00           C
ATOM   4096  O   ASP A 252      41.425  82.105  86.073  1.00  0.00           O
ATOM   4097  N   VAL A 253      43.185  80.735  86.493  1.00  0.00           N
ATOM   4099  CA  VAL A 253      43.905  81.095  85.281  1.00  0.00           C
ATOM   4101  CB  VAL A 253      45.365  80.615  85.243  1.00  0.00           C
ATOM   4103  CG1 VAL A 253      46.175  81.295  86.353  1.00  0.00           C
ATOM   4107  CG2 VAL A 253      45.515  79.085  85.342  1.00  0.00           C
ATOM   4111  C   VAL A 253      43.215  80.705  83.993  1.00  0.00           C
ATOM   4112  O   VAL A 253      43.065  81.555  83.112  1.00  0.00           O
ATOM   4113  N   ILE A 254      42.715  79.465  83.812  1.00  0.00           N
ATOM   4115  CA  ILE A 254      42.015  79.115  82.571  1.00  0.00           C
ATOM   4117  CB  ILE A 254      41.675  77.635  82.451  1.00  0.00           C
ATOM   4119  CG2 ILE A 254      40.785  77.395  81.213  1.00  0.00           C
ATOM   4123  CG1 ILE A 254      42.965  76.785  82.332  1.00  0.00           C
ATOM   4126  CD  ILE A 254      42.645  75.295  82.163  1.00  0.00           C
ATOM   4130  C   ILE A 254      40.785  79.965  82.353  1.00  0.00           C
ATOM   4131  O   ILE A 254      40.575  80.505  81.272  1.00  0.00           O
ATOM   4132  N   ASN A 255      39.975  80.185  83.402  1.00  0.00           N
ATOM   4134  CA  ASN A 255      38.735  80.935  83.322  1.00  0.00           C
ATOM   4136  CB  ASN A 255      38.025  80.985  84.692  1.00  0.00           C
ATOM   4139  CG  ASN A 255      37.235  79.705  84.912  1.00  0.00           C
ATOM   4140  OD1 ASN A 255      36.475  79.295  84.031  1.00  0.00           O
ATOM   4141  ND2 ASN A 255      37.375  79.095  86.103  1.00  0.00           N
ATOM   4144  C   ASN A 255      38.865  82.355  82.793  1.00  0.00           C
ATOM   4145  O   ASN A 255      37.995  82.825  82.062  1.00  0.00           O
ATOM   4146  N   LYS A 256      39.975  83.055  83.112  1.00  0.00           N
ATOM   4148  CA  LYS A 256      40.185  84.415  82.653  1.00  0.00           C
ATOM   4150  CB  LYS A 256      40.885  85.235  83.772  1.00  0.00           C
ATOM   4153  CG  LYS A 256      42.285  84.775  84.232  1.00  0.00           C
ATOM   4156  CD  LYS A 256      43.435  85.345  83.372  1.00  0.00           C
ATOM   4159  CE  LYS A 256      44.805  85.345  84.062  1.00  0.00           C
ATOM   4162  NZ  LYS A 256      45.745  86.295  83.402  1.00  0.00           N
ATOM   4166  C   LYS A 256      40.915  84.465  81.321  1.00  0.00           C
ATOM   4167  O   LYS A 256      41.175  85.535  80.773  1.00  0.00           O
ATOM   4168  N   PHE A 257      41.155  83.285  80.723  1.00  0.00           N
ATOM   4170  CA  PHE A 257      41.575  83.105  79.342  1.00  0.00           C
ATOM   4172  CB  PHE A 257      42.805  82.145  79.262  1.00  0.00           C
ATOM   4175  CG  PHE A 257      44.015  82.775  79.893  1.00  0.00           C
ATOM   4176  CD1 PHE A 257      44.445  84.045  79.472  1.00  0.00           C
ATOM   4178  CE1 PHE A 257      45.595  84.625  80.013  1.00  0.00           C
ATOM   4180  CZ  PHE A 257      46.295  83.975  81.032  1.00  0.00           C
ATOM   4182  CD2 PHE A 257      44.785  82.105  80.863  1.00  0.00           C
ATOM   4184  CE2 PHE A 257      45.885  82.715  81.461  1.00  0.00           C
ATOM   4186  C   PHE A 257      40.475  82.515  78.462  1.00  0.00           C
ATOM   4187  O   PHE A 257      40.715  82.175  77.302  1.00  0.00           O
ATOM   4188  N   MET A 258      39.245  82.385  79.003  1.00  0.00           N
ATOM   4190  CA  MET A 258      38.065  81.985  78.262  1.00  0.00           C
ATOM   4192  CB  MET A 258      37.185  81.015  79.102  1.00  0.00           C
ATOM   4195  CG  MET A 258      37.805  79.655  79.412  1.00  0.00           C
ATOM   4198  SD  MET A 258      38.215  78.725  77.922  1.00  0.00           S
ATOM   4199  CE  MET A 258      36.575  78.065  77.533  1.00  0.00           C
ATOM   4203  C   MET A 258      37.135  83.135  77.903  1.00  0.00           C
ATOM   4204  O   MET A 258      36.035  82.895  77.412  1.00  0.00           O
ATOM   4205  N   ALA A 259      37.515  84.385  78.222  1.00  0.00           N
ATOM   4207  CA  ALA A 259      36.575  85.405  78.583  1.00  0.00           C
ATOM   4209  CB  ALA A 259      36.985  85.935  79.973  1.00  0.00           C
ATOM   4213  C   ALA A 259      36.425  86.515  77.502  1.00  0.00           C
ATOM   4214  OT1 ALA A 259      35.795  86.185  76.462  1.00  0.00           O
ATOM   4215  OT2 ALA A 259      36.815  87.695  77.723  1.00  0.00           O
ATOM   4216  NH3 POPEB 260      21.155  56.145  71.872  1.00  0.00           N
ATOM   4220  C12 POPEB 260      22.425  56.935  71.692  1.00  0.00           C
ATOM   4223  C11 POPEB 260      23.605  56.295  72.451  1.00  0.00           C
ATOM   4226  P   POPEB 260      26.045  56.705  73.193  1.00  0.00           P
ATOM   4227  O13 POPEB 260      26.455  57.835  74.052  1.00  0.00           O
ATOM   4228  O14 POPEB 260      25.765  55.405  73.822  1.00  0.00           O
ATOM   4229  O11 POPEB 260      27.165  56.375  72.162  1.00  0.00           O
ATOM   4230  O12 POPEB 260      24.785  57.095  72.292  1.00  0.00           O
ATOM   4231  C1  POPEB 260      26.855  56.355  70.782  1.00  0.00           C
ATOM   4234  C2  POPEB 260      28.125  55.965  70.033  1.00  0.00           C
ATOM   4236  O21 POPEB 260      27.865  55.785  68.643  1.00  0.00           O
ATOM   4237  C21 POPEB 260      27.405  56.755  67.923  1.00  0.00           C
ATOM   4238  O22 POPEB 260      27.035  57.865  68.272  1.00  0.00           O
ATOM   4239  C22 POPEB 260      27.495  56.285  66.493  1.00  0.00           C
ATOM   4242  C3  POPEB 260      28.735  54.645  70.592  1.00  0.00           C
ATOM   4245  O31 POPEB 260      28.465  53.505  69.743  1.00  0.00           O
ATOM   4246  C31 POPEB 260      29.485  53.125  68.963  1.00  0.00           C
ATOM   4247  O32 POPEB 260      30.645  53.475  69.103  1.00  0.00           O
ATOM   4248  C32 POPEB 260      28.935  52.255  67.822  1.00  0.00           C
ATOM   4251  C23 POPEB 260      28.975  56.215  66.073  1.00  0.00           C
ATOM   4254  C24 POPEB 260      29.135  55.825  64.613  1.00  0.00           C
ATOM   4257  C25 POPEB 260      30.615  55.575  64.312  1.00  0.00           C
ATOM   4260  C26 POPEB 260      30.855  55.045  62.903  1.00  0.00           C
ATOM   4263  C27 POPEB 260      32.295  54.545  62.783  1.00  0.00           C
ATOM   4266  C28 POPEB 260      32.585  53.885  61.432  1.00  0.00           C
ATOM   4269  C29 POPEB 260      32.635  54.895  60.312  1.00  0.00           C
ATOM   4271 0C21 POPEB 260      33.345  54.745  59.183  1.00  0.00           C
ATOM   4273 1C21 POPEB 260      34.175  53.545  58.833  1.00  0.00           C
ATOM   4276 2C21 POPEB 260      33.365  52.515  58.033  1.00  0.00           C
ATOM   4279 3C21 POPEB 260      32.845  53.045  56.693  1.00  0.00           C
ATOM   4282 4C21 POPEB 260      32.405  51.905  55.783  1.00  0.00           C
ATOM   4285 5C21 POPEB 260      31.725  52.365  54.493  1.00  0.00           C
ATOM   4288 6C21 POPEB 260      30.205  52.525  54.653  1.00  0.00           C
ATOM   4291 7C21 POPEB 260      29.505  52.735  53.303  1.00  0.00           C
ATOM   4294 8C21 POPEB 260      27.985  52.845  53.403  1.00  0.00           C
ATOM   4298  C33 POPEB 260      29.985  51.375  67.123  1.00  0.00           C
ATOM   4301  C34 POPEB 260      30.565  51.845  65.782  1.00  0.00           C
ATOM   4304  C35 POPEB 260      31.235  50.655  65.072  1.00  0.00           C
ATOM   4307  C36 POPEB 260      31.955  50.975  63.752  1.00  0.00           C
ATOM   4310  C37 POPEB 260      32.085  49.715  62.882  1.00  0.00           C
ATOM   4313  C38 POPEB 260      32.945  49.835  61.623  1.00  0.00           C
ATOM   4316  C39 POPEB 260      32.715  48.655  60.662  1.00  0.00           C
ATOM   4319 0C31 POPEB 260      33.515  48.745  59.353  1.00  0.00           C
ATOM   4322 1C31 POPEB 260      32.785  48.075  58.162  1.00  0.00           C
ATOM   4325 2C31 POPEB 260      33.505  48.265  56.823  1.00  0.00           C
ATOM   4328 3C31 POPEB 260      32.755  47.675  55.613  1.00  0.00           C
ATOM   4331 4C31 POPEB 260      31.355  48.275  55.382  1.00  0.00           C
ATOM   4334 5C31 POPEB 260      30.695  47.785  54.093  1.00  0.00           C
ATOM   4337 6C31 POPEB 260      29.345  48.445  53.822  1.00  0.00           C
ATOM   4341  NH3 POPEC 261      14.355  28.455  29.692  1.00  0.00           N
ATOM   4345  C12 POPEC 261      13.655  27.415  30.493  1.00  0.00           C
ATOM   4348  C11 POPEC 261      12.235  27.195  29.972  1.00  0.00           C
ATOM   4351  P   POPEC 261      11.865  24.785  30.883  1.00  0.00           P
ATOM   4352  O13 POPEC 261      11.575  24.265  29.513  1.00  0.00           O
ATOM   4353  O14 POPEC 261      13.245  24.575  31.373  1.00  0.00           O
ATOM   4354  O11 POPEC 261      10.825  24.245  31.913  1.00  0.00           O
ATOM   4355  O12 POPEC 261      11.535  26.325  30.863  1.00  0.00           O
ATOM   4356  C1  POPEC 261      10.335  22.915  31.833  1.00  0.00           C
ATOM   4359  C2  POPEC 261       9.235  22.715  32.923  1.00  0.00           C
ATOM   4361  O21 POPEC 261       9.695  22.815  34.292  1.00  0.00           O
ATOM   4362  C21 POPEC 261      10.725  22.085  34.682  1.00  0.00           C
ATOM   4363  O22 POPEC 261      11.315  21.255  34.022  1.00  0.00           O
ATOM   4364  C22 POPEC 261      11.065  22.325  36.153  1.00  0.00           C
ATOM   4367  C3  POPEC 261       8.365  21.455  32.663  1.00  0.00           C
ATOM   4370  O31 POPEC 261       7.275  21.435  33.603  1.00  0.00           O
ATOM   4371  C31 POPEC 261       6.035  21.385  33.132  1.00  0.00           C
ATOM   4372  O32 POPEC 261       5.695  21.275  31.962  1.00  0.00           O
ATOM   4373  C32 POPEC 261       5.065  21.565  34.312  1.00  0.00           C
ATOM   4376  C23 POPEC 261       9.855  22.425  37.112  1.00  0.00           C
ATOM   4379  C24 POPEC 261      10.295  22.285  38.562  1.00  0.00           C
ATOM   4382  C25 POPEC 261       9.145  22.165  39.573  1.00  0.00           C
ATOM   4385  C26 POPEC 261       9.475  21.095  40.623  1.00  0.00           C
ATOM   4388  C27 POPEC 261       8.335  20.795  41.603  1.00  0.00           C
ATOM   4391  C28 POPEC 261       8.115  21.895  42.642  1.00  0.00           C
ATOM   4394  C29 POPEC 261       7.075  21.435  43.633  1.00  0.00           C
ATOM   4396 0C21 POPEC 261       7.115  21.495  44.972  1.00  0.00           C
ATOM   4398 1C21 POPEC 261       8.205  22.075  45.833  1.00  0.00           C
ATOM   4401 2C21 POPEC 261       7.775  23.415  46.473  1.00  0.00           C
ATOM   4404 3C21 POPEC 261       8.685  23.835  47.632  1.00  0.00           C
ATOM   4407 4C21 POPEC 261       8.245  25.155  48.283  1.00  0.00           C
ATOM   4410 5C21 POPEC 261       9.175  25.585  49.433  1.00  0.00           C
ATOM   4413 6C21 POPEC 261       8.805  26.945  50.033  1.00  0.00           C
ATOM   4416 7C21 POPEC 261       9.755  27.375  51.153  1.00  0.00           C
ATOM   4419 8C21 POPEC 261       9.435  28.755  51.733  1.00  0.00           C
ATOM   4423  C33 POPEC 261       3.945  20.505  34.382  1.00  0.00           C
ATOM   4426  C34 POPEC 261       2.725  21.005  35.182  1.00  0.00           C
ATOM   4429  C35 POPEC 261       2.695  20.635  36.683  1.00  0.00           C
ATOM   4432  C36 POPEC 261       2.525  19.125  36.913  1.00  0.00           C
ATOM   4435  C37 POPEC 261       1.935  18.765  38.283  1.00  0.00           C
ATOM   4438  C38 POPEC 261       1.955  17.245  38.502  1.00  0.00           C
ATOM   4441  C39 POPEC 261       1.125  16.765  39.702  1.00  0.00           C
ATOM   4444 0C31 POPEC 261      -0.385  16.975  39.513  1.00  0.00           C
ATOM   4447 1C31 POPEC 261      -0.965  18.085  40.413  1.00  0.00           C
ATOM   4450 2C31 POPEC 261      -1.155  17.655  41.882  1.00  0.00           C
ATOM   4453 3C31 POPEC 261      -2.325  16.685  42.073  1.00  0.00           C
ATOM   4456 4C31 POPEC 261      -2.125  15.705  43.233  1.00  0.00           C
ATOM   4459 5C31 POPEC 261      -3.015  14.455  43.103  1.00  0.00           C
ATOM   4462 6C31 POPEC 261      -2.695  13.375  44.132  1.00  0.00           C
ATOM   4466  NH3 POPED 262       3.365  71.225  31.253  1.00  0.00           N
ATOM   4470  C12 POPED 262       4.185  70.005  31.583  1.00  0.00           C
ATOM   4473  C11 POPED 262       5.665  70.145  31.153  1.00  0.00           C
ATOM   4476  P   POPED 262       6.295  67.595  31.062  1.00  0.00           P
ATOM   4477  O13 POPED 262       7.385  66.685  31.493  1.00  0.00           O
ATOM   4478  O14 POPED 262       6.025  67.635  29.622  1.00  0.00           O
ATOM   4479  O11 POPED 262       4.935  67.135  31.733  1.00  0.00           O
ATOM   4480  O12 POPED 262       6.475  69.065  31.603  1.00  0.00           O
ATOM   4481  C1  POPED 262       4.925  66.085  32.702  1.00  0.00           C
ATOM   4484  C2  POPED 262       3.775  66.275  33.732  1.00  0.00           C
ATOM   4486  O21 POPED 262       3.505  64.995  34.362  1.00  0.00           O
ATOM   4487  C21 POPED 262       4.385  64.695  35.323  1.00  0.00           C
ATOM   4488  O22 POPED 262       5.135  65.495  35.862  1.00  0.00           O
ATOM   4489  C22 POPED 262       4.435  63.205  35.583  1.00  0.00           C
ATOM   4492  C3  POPED 262       2.495  66.845  33.053  1.00  0.00           C
ATOM   4495  O31 POPED 262       1.255  66.495  33.683  1.00  0.00           O
ATOM   4496  C31 POPED 262       0.855  66.915  34.882  1.00  0.00           C
ATOM   4497  O32 POPED 262      -0.135  66.455  35.453  1.00  0.00           O
ATOM   4498  C32 POPED 262       1.735  68.015  35.493  1.00  0.00           C
ATOM   4501  C23 POPED 262       4.015  62.825  37.022  1.00  0.00           C
ATOM   4504  C24 POPED 262       5.115  62.985  38.083  1.00  0.00           C
ATOM   4507  C25 POPED 262       4.645  62.485  39.463  1.00  0.00           C
ATOM   4510  C26 POPED 262       3.875  63.555  40.243  1.00  0.00           C
ATOM   4513  C27 POPED 262       3.175  63.005  41.493  1.00  0.00           C
ATOM   4516  C28 POPED 262       2.615  64.145  42.362  1.00  0.00           C
ATOM   4519  C29 POPED 262       1.915  63.615  43.592  1.00  0.00           C
ATOM   4521 0C21 POPED 262       0.585  63.585  43.783  1.00  0.00           C
ATOM   4523 1C21 POPED 262      -0.445  64.015  42.762  1.00  0.00           C
ATOM   4526 2C21 POPED 262      -1.865  63.465  43.003  1.00  0.00           C
ATOM   4529 3C21 POPED 262      -2.705  64.275  44.012  1.00  0.00           C
ATOM   4532 4C21 POPED 262      -2.385  64.005  45.483  1.00  0.00           C
ATOM   4535 5C21 POPED 262      -3.445  64.615  46.423  1.00  0.00           C
ATOM   4538 6C21 POPED 262      -3.145  64.365  47.913  1.00  0.00           C
ATOM   4541 7C21 POPED 262      -4.295  64.825  48.822  1.00  0.00           C
ATOM   4544 8C21 POPED 262      -3.985  64.695  50.312  1.00  0.00           C
ATOM   4548  C33 POPED 262       1.125  68.675  36.753  1.00  0.00           C
ATOM   4551  C34 POPED 262       2.135  69.565  37.472  1.00  0.00           C
ATOM   4554  C35 POPED 262       1.575  70.245  38.732  1.00  0.00           C
ATOM   4557  C36 POPED 262       1.345  69.295  39.912  1.00  0.00           C
ATOM   4560  C37 POPED 262       0.955  70.075  41.182  1.00  0.00           C
ATOM   4563  C38 POPED 262       0.695  69.175  42.403  1.00  0.00           C
ATOM   4566  C39 POPED 262       1.945  68.415  42.853  1.00  0.00           C
ATOM   4569 0C31 POPED 262       1.735  67.665  44.173  1.00  0.00           C
ATOM   4572 1C31 POPED 262       3.055  67.185  44.763  1.00  0.00           C
ATOM   4575 2C31 POPED 262       2.905  66.495  46.122  1.00  0.00           C
ATOM   4578 3C31 POPED 262       4.275  66.175  46.733  1.00  0.00           C
ATOM   4581 4C31 POPED 262       4.215  65.485  48.092  1.00  0.00           C
ATOM   4584 5C31 POPED 262       3.445  66.275  49.163  1.00  0.00           C
ATOM   4587 6C31 POPED 262       3.655  65.745  50.583  1.00  0.00           C
ATOM   4591  NH3 POPEE 263      32.915 119.485  36.273  1.00  0.00           N
ATOM   4595  C12 POPEE 263      32.785 118.115  35.663  1.00  0.00           C
ATOM   4598  C11 POPEE 263      34.155 117.435  35.433  1.00  0.00           C
ATOM   4601  P   POPEE 263      35.125 115.005  35.042  1.00  0.00           P
ATOM   4602  O13 POPEE 263      34.565 113.715  34.583  1.00  0.00           O
ATOM   4603  O14 POPEE 263      36.315 115.525  34.333  1.00  0.00           O
ATOM   4604  O11 POPEE 263      35.495 114.855  36.562  1.00  0.00           O
ATOM   4605  O12 POPEE 263      33.945 116.065  35.093  1.00  0.00           O
ATOM   4606  C1  POPEE 263      34.465 114.735  37.542  1.00  0.00           C
ATOM   4609  C2  POPEE 263      35.065 114.275  38.882  1.00  0.00           C
ATOM   4611  O21 POPEE 263      34.055 114.385  39.903  1.00  0.00           O
ATOM   4612  C21 POPEE 263      34.075 113.475  40.873  1.00  0.00           C
ATOM   4613  O22 POPEE 263      34.795 112.495  40.923  1.00  0.00           O
ATOM   4614  C22 POPEE 263      32.975 113.805  41.882  1.00  0.00           C
ATOM   4617  C3  POPEE 263      36.265 115.195  39.233  1.00  0.00           C
ATOM   4620  O31 POPEE 263      36.815 114.855  40.522  1.00  0.00           O
ATOM   4621  C31 POPEE 263      37.365 115.855  41.182  1.00  0.00           C
ATOM   4622  O32 POPEE 263      37.545 116.985  40.763  1.00  0.00           O
ATOM   4623  C32 POPEE 263      37.785 115.345  42.562  1.00  0.00           C
ATOM   4626  C23 POPEE 263      31.905 112.695  41.952  1.00  0.00           C
ATOM   4629  C24 POPEE 263      32.175 111.675  43.073  1.00  0.00           C
ATOM   4632  C25 POPEE 263      31.755 112.175  44.463  1.00  0.00           C
ATOM   4635  C26 POPEE 263      31.895 111.095  45.533  1.00  0.00           C
ATOM   4638  C27 POPEE 263      31.345 111.535  46.893  1.00  0.00           C
ATOM   4641  C28 POPEE 263      31.665 110.515  48.003  1.00  0.00           C
ATOM   4644  C29 POPEE 263      31.175 110.975  49.353  1.00  0.00           C
ATOM   4646 0C21 POPEE 263      30.515 110.225  50.252  1.00  0.00           C
ATOM   4648 1C21 POPEE 263      30.165 108.765  50.093  1.00  0.00           C
ATOM   4651 2C21 POPEE 263      29.635 108.145  51.392  1.00  0.00           C
ATOM   4654 3C21 POPEE 263      30.685 108.025  52.513  1.00  0.00           C
ATOM   4657 4C21 POPEE 263      30.125 107.395  53.792  1.00  0.00           C
ATOM   4660 5C21 POPEE 263      29.085 108.255  54.533  1.00  0.00           C
ATOM   4663 6C21 POPEE 263      29.655 109.525  55.173  1.00  0.00           C
ATOM   4666 7C21 POPEE 263      28.555 110.485  55.673  1.00  0.00           C
ATOM   4669 8C21 POPEE 263      28.725 110.965  57.113  1.00  0.00           C
ATOM   4673  C33 POPEE 263      36.595 115.165  43.522  1.00  0.00           C
ATOM   4676  C34 POPEE 263      37.005 114.335  44.753  1.00  0.00           C
ATOM   4679  C35 POPEE 263      35.875 114.075  45.763  1.00  0.00           C
ATOM   4682  C36 POPEE 263      36.375 113.155  46.882  1.00  0.00           C
ATOM   4685  C37 POPEE 263      35.315 112.745  47.913  1.00  0.00           C
ATOM   4688  C38 POPEE 263      35.925 111.755  48.913  1.00  0.00           C
ATOM   4691  C39 POPEE 263      35.005 111.295  50.062  1.00  0.00           C
ATOM   4694 0C31 POPEE 263      34.345 112.435  50.842  1.00  0.00           C
ATOM   4697 1C31 POPEE 263      33.785 111.945  52.193  1.00  0.00           C
ATOM   4700 2C31 POPEE 263      33.075 113.065  52.952  1.00  0.00           C
ATOM   4703 3C31 POPEE 263      32.485 112.645  54.303  1.00  0.00           C
ATOM   4706 4C31 POPEE 263      33.455 111.875  55.213  1.00  0.00           C
ATOM   4709 5C31 POPEE 263      32.915 111.755  56.632  1.00  0.00           C
ATOM   4712 6C31 POPEE 263      33.545 110.635  57.463  1.00  0.00           C
ATOM   4716  NH3 POPEF 264      32.555 112.305  35.363  1.00  0.00           N
ATOM   4720  C12 POPEF 264      32.865 110.995  34.702  1.00  0.00           C
ATOM   4723  C11 POPEF 264      31.605 110.165  34.592  1.00  0.00           C
ATOM   4726  P   POPEF 264      30.905 107.785  33.892  1.00  0.00           P
ATOM   4727  O13 POPEF 264      29.605 108.305  34.382  1.00  0.00           O
ATOM   4728  O14 POPEF 264      30.985 107.305  32.501  1.00  0.00           O
ATOM   4729  O11 POPEF 264      31.515 106.775  34.933  1.00  0.00           O
ATOM   4730  O12 POPEF 264      31.945 108.965  33.923  1.00  0.00           O
ATOM   4731  C1  POPEF 264      31.365 107.045  36.343  1.00  0.00           C
ATOM   4734  C2  POPEF 264      32.655 106.745  37.143  1.00  0.00           C
ATOM   4736  O21 POPEF 264      32.485 107.235  38.493  1.00  0.00           O
ATOM   4737  C21 POPEF 264      32.635 108.515  38.702  1.00  0.00           C
ATOM   4738  O22 POPEF 264      32.835 109.395  37.882  1.00  0.00           O
ATOM   4739  C22 POPEF 264      32.525 108.825  40.192  1.00  0.00           C
ATOM   4742  C3  POPEF 264      33.995 107.215  36.493  1.00  0.00           C
ATOM   4745  O31 POPEF 264      35.045 107.215  37.482  1.00  0.00           O
ATOM   4746  C31 POPEF 264      36.115 107.925  37.202  1.00  0.00           C
ATOM   4747  O32 POPEF 264      36.325 108.515  36.153  1.00  0.00           O
ATOM   4748  C32 POPEF 264      36.945 108.025  38.493  1.00  0.00           C
ATOM   4751  C23 POPEF 264      32.865 107.645  41.122  1.00  0.00           C
ATOM   4754  C24 POPEF 264      32.815 108.055  42.603  1.00  0.00           C
ATOM   4757  C25 POPEF 264      32.965 106.855  43.542  1.00  0.00           C
ATOM   4760  C26 POPEF 264      33.035 107.265  45.013  1.00  0.00           C
ATOM   4763  C27 POPEF 264      33.455 106.105  45.923  1.00  0.00           C
ATOM   4766  C28 POPEF 264      33.375 106.465  47.412  1.00  0.00           C
ATOM   4769  C29 POPEF 264      34.055 105.395  48.233  1.00  0.00           C
ATOM   4771 0C21 POPEF 264      35.125 105.535  49.043  1.00  0.00           C
ATOM   4773 1C21 POPEF 264      35.875 106.805  49.333  1.00  0.00           C
ATOM   4776 2C21 POPEF 264      35.505 107.405  50.693  1.00  0.00           C
ATOM   4779 3C21 POPEF 264      35.745 106.455  51.882  1.00  0.00           C
ATOM   4782 4C21 POPEF 264      35.495 107.135  53.243  1.00  0.00           C
ATOM   4785 5C21 POPEF 264      36.755 107.815  53.792  1.00  0.00           C
ATOM   4788 6C21 POPEF 264      36.475 108.735  54.993  1.00  0.00           C
ATOM   4791 7C21 POPEF 264      37.735 109.045  55.792  1.00  0.00           C
ATOM   4794 8C21 POPEF 264      37.565 110.185  56.793  1.00  0.00           C
ATOM   4798  C33 POPEF 264      38.325 108.675  38.263  1.00  0.00           C
ATOM   4801  C34 POPEF 264      39.165 108.785  39.553  1.00  0.00           C
ATOM   4804  C35 POPEF 264      38.615 109.845  40.513  1.00  0.00           C
ATOM   4807  C36 POPEF 264      39.665 110.345  41.523  1.00  0.00           C
ATOM   4810  C37 POPEF 264      39.285 111.735  42.062  1.00  0.00           C
ATOM   4813  C38 POPEF 264      40.425 112.425  42.843  1.00  0.00           C
ATOM   4816  C39 POPEF 264      40.595 111.905  44.272  1.00  0.00           C
ATOM   4819 0C31 POPEF 264      41.225 112.955  45.182  1.00  0.00           C
ATOM   4822 1C31 POPEF 264      41.495 112.415  46.593  1.00  0.00           C
ATOM   4825 2C31 POPEF 264      41.705 113.535  47.622  1.00  0.00           C
ATOM   4828 3C31 POPEF 264      41.955 112.975  49.033  1.00  0.00           C
ATOM   4831 4C31 POPEF 264      41.925 114.035  50.153  1.00  0.00           C
ATOM   4834 5C31 POPEF 264      43.065 115.065  50.112  1.00  0.00           C
ATOM   4837 6C31 POPEF 264      43.015 116.035  51.292  1.00  0.00           C
ATOM   4841  NH3 POPEG 265     101.315  22.525  30.273  1.00  0.00           N
ATOM   4845  C12 POPEG 265     102.675  23.105  29.972  1.00  0.00           C
ATOM   4848  C11 POPEG 265     103.705  22.025  29.622  1.00  0.00           C
ATOM   4851  P   POPEG 265     106.085  23.155  30.073  1.00  0.00           P
ATOM   4852  O13 POPEG 265     106.385  24.535  29.633  1.00  0.00           O
ATOM   4853  O14 POPEG 265     107.255  22.255  30.042  1.00  0.00           O
ATOM   4854  O11 POPEG 265     105.515  23.245  31.562  1.00  0.00           O
ATOM   4855  O12 POPEG 265     104.915  22.605  29.143  1.00  0.00           O
ATOM   4856  C1  POPEG 265     105.525  22.145  32.482  1.00  0.00           C
ATOM   4859  C2  POPEG 265     106.475  22.345  33.713  1.00  0.00           C
ATOM   4861  O21 POPEG 265     105.765  22.185  34.963  1.00  0.00           O
ATOM   4862  C21 POPEG 265     105.415  20.975  35.333  1.00  0.00           C
ATOM   4863  O22 POPEG 265     105.595  19.945  34.713  1.00  0.00           O
ATOM   4864  C22 POPEG 265     104.685  21.045  36.683  1.00  0.00           C
ATOM   4867  C3  POPEG 265     107.155  23.735  33.732  1.00  0.00           C
ATOM   4870  O31 POPEG 265     108.045  23.835  34.863  1.00  0.00           O
ATOM   4871  C31 POPEG 265     109.345  23.915  34.603  1.00  0.00           C
ATOM   4872  O32 POPEG 265     109.845  23.965  33.493  1.00  0.00           O
ATOM   4873  C32 POPEG 265     110.095  23.925  35.932  1.00  0.00           C
ATOM   4876  C23 POPEG 265     105.635  21.035  37.912  1.00  0.00           C
ATOM   4879  C24 POPEG 265     104.885  20.675  39.203  1.00  0.00           C
ATOM   4882  C25 POPEG 265     105.805  20.575  40.433  1.00  0.00           C
ATOM   4885  C26 POPEG 265     105.655  21.715  41.463  1.00  0.00           C
ATOM   4888  C27 POPEG 265     105.165  21.185  42.812  1.00  0.00           C
ATOM   4891  C28 POPEG 265     105.175  22.215  43.952  1.00  0.00           C
ATOM   4894  C29 POPEG 265     104.805  21.565  45.262  1.00  0.00           C
ATOM   4896 0C21 POPEG 265     103.615  21.655  45.893  1.00  0.00           C
ATOM   4898 1C21 POPEG 265     102.415  22.435  45.413  1.00  0.00           C
ATOM   4901 2C21 POPEG 265     102.315  23.795  46.112  1.00  0.00           C
ATOM   4904 3C21 POPEG 265     101.885  23.695  47.583  1.00  0.00           C
ATOM   4907 4C21 POPEG 265     102.065  25.015  48.342  1.00  0.00           C
ATOM   4910 5C21 POPEG 265     101.345  25.045  49.693  1.00  0.00           C
ATOM   4913 6C21 POPEG 265      99.835  25.355  49.573  1.00  0.00           C
ATOM   4916 7C21 POPEG 265      99.555  26.845  49.312  1.00  0.00           C
ATOM   4919 8C21 POPEG 265      98.105  27.255  49.562  1.00  0.00           C
ATOM   4923  C33 POPEG 265     109.725  22.735  36.853  1.00  0.00           C
ATOM   4926  C34 POPEG 265     110.325  22.885  38.263  1.00  0.00           C
ATOM   4929  C35 POPEG 265     109.835  21.835  39.273  1.00  0.00           C
ATOM   4932  C36 POPEG 265     109.915  22.375  40.713  1.00  0.00           C
ATOM   4935  C37 POPEG 265     109.585  21.355  41.812  1.00  0.00           C
ATOM   4938  C38 POPEG 265     109.435  21.995  43.202  1.00  0.00           C
ATOM   4941  C39 POPEG 265     109.245  20.965  44.323  1.00  0.00           C
ATOM   4944 0C31 POPEG 265     108.935  21.595  45.693  1.00  0.00           C
ATOM   4947 1C31 POPEG 265     108.825  20.555  46.823  1.00  0.00           C
ATOM   4950 2C31 POPEG 265     108.055  21.045  48.053  1.00  0.00           C
ATOM   4953 3C31 POPEG 265     108.815  22.055  48.932  1.00  0.00           C
ATOM   4956 4C31 POPEG 265     109.795  21.385  49.903  1.00  0.00           C
ATOM   4959 5C31 POPEG 265     110.525  22.415  50.783  1.00  0.00           C
ATOM   4962 6C31 POPEG 265     111.485  21.785  51.783  1.00  0.00           C
ATOM   4966  NH3 POPEH 266      70.055  29.715  35.182  1.00  0.00           N
ATOM   4970  C12 POPEH 266      68.905  29.035  35.873  1.00  0.00           C
ATOM   4973  C11 POPEH 266      68.255  28.015  34.933  1.00  0.00           C
ATOM   4976  P   POPEH 266      68.815  25.775  33.653  1.00  0.00           P
ATOM   4977  O13 POPEH 266      70.085  25.095  33.272  1.00  0.00           O
ATOM   4978  O14 POPEH 266      67.925  26.285  32.593  1.00  0.00           O
ATOM   4979  O11 POPEH 266      67.945  24.765  34.483  1.00  0.00           O
ATOM   4980  O12 POPEH 266      69.155  26.915  34.722  1.00  0.00           O
ATOM   4981  C1  POPEH 266      68.465  23.915  35.503  1.00  0.00           C
ATOM   4984  C2  POPEH 266      68.685  24.665  36.843  1.00  0.00           C
ATOM   4986  O21 POPEH 266      69.005  23.735  37.882  1.00  0.00           O
ATOM   4987  C21 POPEH 266      69.695  24.255  38.892  1.00  0.00           C
ATOM   4988  O22 POPEH 266      70.345  25.285  38.843  1.00  0.00           O
ATOM   4989  C22 POPEH 266      69.495  23.375  40.133  1.00  0.00           C
ATOM   4992  C3  POPEH 266      67.395  25.405  37.263  1.00  0.00           C
ATOM   4995  O31 POPEH 266      67.785  26.385  38.233  1.00  0.00           O
ATOM   4996  C31 POPEH 266      66.865  27.225  38.623  1.00  0.00           C
ATOM   4997  O32 POPEH 266      65.665  27.145  38.393  1.00  0.00           O
ATOM   4998  C32 POPEH 266      67.565  28.385  39.312  1.00  0.00           C
ATOM   5001  C23 POPEH 266      70.325  23.765  41.382  1.00  0.00           C
ATOM   5004  C24 POPEH 266      69.815  24.965  42.213  1.00  0.00           C
ATOM   5007  C25 POPEH 266      70.215  24.815  43.693  1.00  0.00           C
ATOM   5010  C26 POPEH 266      70.175  26.095  44.542  1.00  0.00           C
ATOM   5013  C27 POPEH 266      70.515  25.765  46.013  1.00  0.00           C
ATOM   5016  C28 POPEH 266      70.635  26.975  46.963  1.00  0.00           C
ATOM   5019  C29 POPEH 266      71.165  26.505  48.303  1.00  0.00           C
ATOM   5021 0C21 POPEH 266      71.325  27.225  49.433  1.00  0.00           C
ATOM   5023 1C21 POPEH 266      70.975  28.675  49.613  1.00  0.00           C
ATOM   5026 2C21 POPEH 266      70.475  29.045  51.022  1.00  0.00           C
ATOM   5029 3C21 POPEH 266      71.605  29.215  52.053  1.00  0.00           C
ATOM   5032 4C21 POPEH 266      71.185  29.965  53.342  1.00  0.00           C
ATOM   5035 5C21 POPEH 266      70.815  29.055  54.522  1.00  0.00           C
ATOM   5038 6C21 POPEH 266      70.445  29.865  55.772  1.00  0.00           C
ATOM   5041 7C21 POPEH 266      70.105  29.005  56.993  1.00  0.00           C
ATOM   5044 8C21 POPEH 266      69.325  29.755  58.073  1.00  0.00           C
ATOM   5048  C33 POPEH 266      67.935  28.055  40.763  1.00  0.00           C
ATOM   5051  C34 POPEH 266      66.875  28.545  41.733  1.00  0.00           C
ATOM   5054  C35 POPEH 266      67.175  28.115  43.162  1.00  0.00           C
ATOM   5057  C36 POPEH 266      66.425  29.025  44.123  1.00  0.00           C
ATOM   5060  C37 POPEH 266      66.185  28.445  45.503  1.00  0.00           C
ATOM   5063  C38 POPEH 266      65.865  29.545  46.512  1.00  0.00           C
ATOM   5066  C39 POPEH 266      65.425  28.905  47.812  1.00  0.00           C
ATOM   5069 0C31 POPEH 266      65.755  29.725  49.053  1.00  0.00           C
ATOM   5072 1C31 POPEH 266      65.485  28.855  50.283  1.00  0.00           C
ATOM   5075 2C31 POPEH 266      66.005  29.475  51.572  1.00  0.00           C
ATOM   5078 3C31 POPEH 266      65.885  28.495  52.733  1.00  0.00           C
ATOM   5081 4C31 POPEH 266      64.435  28.145  53.113  1.00  0.00           C
ATOM   5084 5C31 POPEH 266      64.335  27.075  54.202  1.00  0.00           C
ATOM   5087 6C31 POPEH 266      64.615  25.665  53.673  1.00  0.00           C
ATOM   5091  NH3 POPEI 267      10.255  90.225  34.343  1.00  0.00           N
ATOM   5095  C12 POPEI 267      10.455  88.925  33.613  1.00  0.00           C
ATOM   5098  C11 POPEI 267      11.515  89.115  32.513  1.00  0.00           C
ATOM   5101  P   POPEI 267      13.705  89.385  33.903  1.00  0.00           P
ATOM   5102  O13 POPEI 267      13.415  87.965  34.203  1.00  0.00           O
ATOM   5103  O14 POPEI 267      15.025  89.775  33.353  1.00  0.00           O
ATOM   5104  O11 POPEI 267      13.345  90.225  35.193  1.00  0.00           O
ATOM   5105  O12 POPEI 267      12.585  89.935  32.943  1.00  0.00           O
ATOM   5106  C1  POPEI 267      13.695  89.685  36.473  1.00  0.00           C
ATOM   5109  C2  POPEI 267      13.975  90.835  37.472  1.00  0.00           C
ATOM   5111  O21 POPEI 267      14.305  90.335  38.792  1.00  0.00           O
ATOM   5112  C21 POPEI 267      13.365  89.735  39.503  1.00  0.00           C
ATOM   5113  O22 POPEI 267      12.265  89.395  39.113  1.00  0.00           O
ATOM   5114  C22 POPEI 267      13.925  89.485  40.903  1.00  0.00           C
ATOM   5117  C3  POPEI 267      12.825  91.885  37.493  1.00  0.00           C
ATOM   5120  O31 POPEI 267      12.915  92.775  38.632  1.00  0.00           O
ATOM   5121  C31 POPEI 267      13.785  93.765  38.483  1.00  0.00           C
ATOM   5122  O32 POPEI 267      14.595  93.885  37.583  1.00  0.00           O
ATOM   5123  C32 POPEI 267      13.575  94.745  39.643  1.00  0.00           C
ATOM   5126  C23 POPEI 267      12.855  88.945  41.903  1.00  0.00           C
ATOM   5129  C24 POPEI 267      13.375  88.885  43.342  1.00  0.00           C
ATOM   5132  C25 POPEI 267      14.295  87.695  43.653  1.00  0.00           C
ATOM   5135  C26 POPEI 267      14.905  87.785  45.062  1.00  0.00           C
ATOM   5138  C27 POPEI 267      15.855  86.615  45.392  1.00  0.00           C
ATOM   5141  C28 POPEI 267      16.685  86.855  46.683  1.00  0.00           C
ATOM   5144  C29 POPEI 267      17.805  85.865  46.823  1.00  0.00           C
ATOM   5146 0C21 POPEI 267      18.265  85.265  47.933  1.00  0.00           C
ATOM   5148 1C21 POPEI 267      17.765  85.435  49.353  1.00  0.00           C
ATOM   5151 2C21 POPEI 267      17.385  84.085  49.993  1.00  0.00           C
ATOM   5154 3C21 POPEI 267      17.045  84.225  51.483  1.00  0.00           C
ATOM   5157 4C21 POPEI 267      16.435  82.935  52.042  1.00  0.00           C
ATOM   5160 5C21 POPEI 267      15.975  83.055  53.503  1.00  0.00           C
ATOM   5163 6C21 POPEI 267      15.095  81.875  53.942  1.00  0.00           C
ATOM   5166 7C21 POPEI 267      14.375  82.125  55.273  1.00  0.00           C
ATOM   5169 8C21 POPEI 267      13.405  81.005  55.653  1.00  0.00           C
ATOM   5173  C33 POPEI 267      14.535  94.545  40.833  1.00  0.00           C
ATOM   5176  C34 POPEI 267      14.035  95.195  42.132  1.00  0.00           C
ATOM   5179  C35 POPEI 267      15.005  94.895  43.292  1.00  0.00           C
ATOM   5182  C36 POPEI 267      14.515  95.355  44.673  1.00  0.00           C
ATOM   5185  C37 POPEI 267      15.575  95.035  45.743  1.00  0.00           C
ATOM   5188  C38 POPEI 267      15.255  95.555  47.153  1.00  0.00           C
ATOM   5191  C39 POPEI 267      16.425  95.305  48.113  1.00  0.00           C
ATOM   5194 0C31 POPEI 267      16.205  95.855  49.533  1.00  0.00           C
ATOM   5197 1C31 POPEI 267      17.465  95.715  50.403  1.00  0.00           C
ATOM   5200 2C31 POPEI 267      17.295  96.225  51.842  1.00  0.00           C
ATOM   5203 3C31 POPEI 267      17.495  97.745  51.983  1.00  0.00           C
ATOM   5206 4C31 POPEI 267      17.575  98.195  53.452  1.00  0.00           C
ATOM   5209 5C31 POPEI 267      17.965  99.675  53.603  1.00  0.00           C
ATOM   5212 6C31 POPEI 267      18.065 100.135  55.062  1.00  0.00           C
ATOM   5216  NH3 POPEJ 268      61.975  98.365  77.243  1.00  0.00           N
ATOM   5220  C12 POPEJ 268      60.565  98.415  77.793  1.00  0.00           C
ATOM   5223  C11 POPEJ 268      59.495  98.405  76.683  1.00  0.00           C
ATOM   5226  P   POPEJ 268      57.385  99.745  77.543  1.00  0.00           P
ATOM   5227  O13 POPEJ 268      55.955  99.395  77.753  1.00  0.00           O
ATOM   5228  O14 POPEJ 268      58.115 100.305  78.693  1.00  0.00           O
ATOM   5229  O11 POPEJ 268      57.515 100.695  76.263  1.00  0.00           O
ATOM   5230  O12 POPEJ 268      58.145  98.435  77.162  1.00  0.00           O
ATOM   5231  C1  POPEJ 268      56.725 100.435  75.072  1.00  0.00           C
ATOM   5234  C2  POPEJ 268      57.425  99.505  74.032  1.00  0.00           C
ATOM   5236  O21 POPEJ 268      58.215 100.145  73.012  1.00  0.00           O
ATOM   5237  C21 POPEJ 268      58.755 101.325  73.053  1.00  0.00           C
ATOM   5238  O22 POPEJ 268      58.715 102.145  73.962  1.00  0.00           O
ATOM   5239  C22 POPEJ 268      59.395 101.595  71.683  1.00  0.00           C
ATOM   5242  C3  POPEJ 268      56.395  98.625  73.282  1.00  0.00           C
ATOM   5245  O31 POPEJ 268      56.885  97.305  72.992  1.00  0.00           O
ATOM   5246  C31 POPEJ 268      57.475  97.105  71.823  1.00  0.00           C
ATOM   5247  O32 POPEJ 268      57.715  97.935  70.982  1.00  0.00           O
ATOM   5248  C32 POPEJ 268      57.725  95.605  71.613  1.00  0.00           C
ATOM   5251  C23 POPEJ 268      60.435 100.555  71.193  1.00  0.00           C
ATOM   5254  C24 POPEJ 268      60.685 100.645  69.672  1.00  0.00           C
ATOM   5257  C25 POPEJ 268      60.715 102.085  69.142  1.00  0.00           C
ATOM   5260  C26 POPEJ 268      61.135 102.175  67.673  1.00  0.00           C
ATOM   5263  C27 POPEJ 268      60.775 103.515  67.022  1.00  0.00           C
ATOM   5266  C28 POPEJ 268      61.365 103.685  65.602  1.00  0.00           C
ATOM   5269  C29 POPEJ 268      60.715 102.825  64.553  1.00  0.00           C
ATOM   5271 0C21 POPEJ 268      60.935 102.925  63.233  1.00  0.00           C
ATOM   5273 1C21 POPEJ 268      61.885 103.915  62.593  1.00  0.00           C
ATOM   5276 2C21 POPEJ 268      61.545 104.265  61.122  1.00  0.00           C
ATOM   5279 3C21 POPEJ 268      60.215 105.015  60.943  1.00  0.00           C
ATOM   5282 4C21 POPEJ 268      60.115 105.655  59.553  1.00  0.00           C
ATOM   5285 5C21 POPEJ 268      58.825 106.445  59.312  1.00  0.00           C
ATOM   5288 6C21 POPEJ 268      58.825 107.185  57.973  1.00  0.00           C
ATOM   5291 7C21 POPEJ 268      57.575 108.045  57.743  1.00  0.00           C
ATOM   5294 8C21 POPEJ 268      57.585 108.805  56.413  1.00  0.00           C
ATOM   5298  C33 POPEJ 268      57.095  94.705  72.702  1.00  0.00           C
ATOM   5301  C34 POPEJ 268      57.525  93.235  72.591  1.00  0.00           C
ATOM   5304  C35 POPEJ 268      57.115  92.515  71.302  1.00  0.00           C
ATOM   5307  C36 POPEJ 268      55.615  92.285  71.182  1.00  0.00           C
ATOM   5310  C37 POPEJ 268      55.205  91.085  70.323  1.00  0.00           C
ATOM   5313  C38 POPEJ 268      55.495  91.205  68.822  1.00  0.00           C
ATOM   5316  C39 POPEJ 268      55.365  89.865  68.082  1.00  0.00           C
ATOM   5319 0C31 POPEJ 268      54.105  89.065  68.443  1.00  0.00           C
ATOM   5322 1C31 POPEJ 268      53.935  87.765  67.632  1.00  0.00           C
ATOM   5325 2C31 POPEJ 268      53.005  87.885  66.423  1.00  0.00           C
ATOM   5328 3C31 POPEJ 268      53.645  88.605  65.223  1.00  0.00           C
ATOM   5331 4C31 POPEJ 268      52.905  88.285  63.913  1.00  0.00           C
ATOM   5334 5C31 POPEJ 268      53.645  88.765  62.663  1.00  0.00           C
ATOM   5337 6C31 POPEJ 268      53.005  88.245  61.372  1.00  0.00           C
ATOM   5341  NH3 POPEK 269      -1.435  10.525  28.743  1.00  0.00           N
ATOM   5345  C12 POPEK 269      -0.145  11.285  28.722  1.00  0.00           C
ATOM   5348  C11 POPEK 269      -0.025  12.345  29.833  1.00  0.00           C
ATOM   5351  P   POPEK 269       2.565  12.625  30.212  1.00  0.00           P
ATOM   5352  O13 POPEK 269       3.445  12.195  29.103  1.00  0.00           O
ATOM   5353  O14 POPEK 269       3.145  13.645  31.113  1.00  0.00           O
ATOM   5354  O11 POPEK 269       2.175  11.335  30.983  1.00  0.00           O
ATOM   5355  O12 POPEK 269       1.165  13.115  29.663  1.00  0.00           O
ATOM   5356  C1  POPEK 269       2.795  10.955  32.193  1.00  0.00           C
ATOM   5359  C2  POPEK 269       1.755  10.155  32.983  1.00  0.00           C
ATOM   5361  O21 POPEK 269       2.265   9.675  34.233  1.00  0.00           O
ATOM   5362  C21 POPEK 269       2.425  10.625  35.123  1.00  0.00           C
ATOM   5363  O22 POPEK 269       3.165  11.585  35.062  1.00  0.00           O
ATOM   5364  C22 POPEK 269       1.315  10.415  36.153  1.00  0.00           C
ATOM   5367  C3  POPEK 269       1.155   8.955  32.182  1.00  0.00           C
ATOM   5370  O31 POPEK 269       0.165   8.305  33.003  1.00  0.00           O
ATOM   5371  C31 POPEK 269       0.365   7.025  33.292  1.00  0.00           C
ATOM   5372  O32 POPEK 269       1.015   6.205  32.653  1.00  0.00           O
ATOM   5373  C32 POPEK 269      -0.445   6.685  34.533  1.00  0.00           C
ATOM   5376  C23 POPEK 269       1.305  11.465  37.283  1.00  0.00           C
ATOM   5379  C24 POPEK 269      -0.065  11.505  37.983  1.00  0.00           C
ATOM   5382  C25 POPEK 269      -0.155  12.525  39.132  1.00  0.00           C
ATOM   5385  C26 POPEK 269       0.805  12.235  40.303  1.00  0.00           C
ATOM   5388  C27 POPEK 269       0.505  13.125  41.523  1.00  0.00           C
ATOM   5391  C28 POPEK 269       1.615  13.055  42.593  1.00  0.00           C
ATOM   5394  C29 POPEK 269       1.395  14.095  43.662  1.00  0.00           C
ATOM   5396 0C21 POPEK 269       1.365  13.895  44.993  1.00  0.00           C
ATOM   5398 1C21 POPEK 269       1.585  12.575  45.693  1.00  0.00           C
ATOM   5401 2C21 POPEK 269       0.305  11.725  45.772  1.00  0.00           C
ATOM   5404 3C21 POPEK 269       0.455  10.465  46.642  1.00  0.00           C
ATOM   5407 4C21 POPEK 269       1.655   9.595  46.243  1.00  0.00           C
ATOM   5410 5C21 POPEK 269       1.665   8.235  46.943  1.00  0.00           C
ATOM   5413 6C21 POPEK 269       3.065   7.615  46.963  1.00  0.00           C
ATOM   5416 7C21 POPEK 269       3.085   6.175  47.513  1.00  0.00           C
ATOM   5419 8C21 POPEK 269       4.505   5.645  47.752  1.00  0.00           C
ATOM   5423  C33 POPEK 269       0.345   5.695  35.423  1.00  0.00           C
ATOM   5426  C34 POPEK 269      -0.145   5.695  36.873  1.00  0.00           C
ATOM   5429  C35 POPEK 269      -1.605   5.245  37.022  1.00  0.00           C
ATOM   5432  C36 POPEK 269      -1.845   4.535  38.362  1.00  0.00           C
ATOM   5435  C37 POPEK 269      -3.315   4.195  38.653  1.00  0.00           C
ATOM   5438  C38 POPEK 269      -3.525   3.625  40.052  1.00  0.00           C
ATOM   5441  C39 POPEK 269      -3.375   4.705  41.122  1.00  0.00           C
ATOM   5444 0C31 POPEK 269      -3.345   4.155  42.552  1.00  0.00           C
ATOM   5447 1C31 POPEK 269      -3.205   5.325  43.522  1.00  0.00           C
ATOM   5450 2C31 POPEK 269      -2.855   4.915  44.963  1.00  0.00           C
ATOM   5453 3C31 POPEK 269      -2.495   6.135  45.833  1.00  0.00           C
ATOM   5456 4C31 POPEK 269      -3.555   7.235  45.783  1.00  0.00           C
ATOM   5459 5C31 POPEK 269      -3.185   8.455  46.632  1.00  0.00           C
ATOM   5462 6C31 POPEK 269      -3.975   9.705  46.232  1.00  0.00           C
ATOM   5466  NH3 POPEL 270      92.465  95.725  32.803  1.00  0.00           N
ATOM   5470  C12 POPEL 270      93.285  95.645  31.543  1.00  0.00           C
ATOM   5473  C11 POPEL 270      94.365  94.535  31.593  1.00  0.00           C
ATOM   5476  P   POPEL 270      96.735  94.155  30.443  1.00  0.00           P
ATOM   5477  O13 POPEL 270      96.895  92.885  29.683  1.00  0.00           O
ATOM   5478  O14 POPEL 270      97.615  95.245  29.983  1.00  0.00           O
ATOM   5479  O11 POPEL 270      97.065  93.895  31.973  1.00  0.00           O
ATOM   5480  O12 POPEL 270      95.215  94.615  30.433  1.00  0.00           O
ATOM   5481  C1  POPEL 270      98.435  93.925  32.373  1.00  0.00           C
ATOM   5484  C2  POPEL 270      98.575  94.165  33.903  1.00  0.00           C
ATOM   5486  O21 POPEL 270      98.195  93.005  34.653  1.00  0.00           O
ATOM   5487  C21 POPEL 270      99.045  91.995  34.643  1.00  0.00           C
ATOM   5488  O22 POPEL 270     100.005  91.855  33.913  1.00  0.00           O
ATOM   5489  C22 POPEL 270      98.755  91.195  35.903  1.00  0.00           C
ATOM   5492  C3  POPEL 270      97.745  95.385  34.403  1.00  0.00           C
ATOM   5495  O31 POPEL 270      98.085  95.745  35.772  1.00  0.00           O
ATOM   5496  C31 POPEL 270      97.045  95.955  36.592  1.00  0.00           C
ATOM   5497  O32 POPEL 270      95.865  95.815  36.292  1.00  0.00           O
ATOM   5498  C32 POPEL 270      97.525  96.355  37.983  1.00  0.00           C
ATOM   5501  C23 POPEL 270      98.985  92.105  37.123  1.00  0.00           C
ATOM   5504  C24 POPEL 270      98.755  91.435  38.483  1.00  0.00           C
ATOM   5507  C25 POPEL 270      99.235  92.355  39.612  1.00  0.00           C
ATOM   5510  C26 POPEL 270      99.155  91.755  41.013  1.00  0.00           C
ATOM   5513  C27 POPEL 270     100.015  92.555  42.013  1.00  0.00           C
ATOM   5516  C28 POPEL 270     100.255  91.805  43.333  1.00  0.00           C
ATOM   5519  C29 POPEL 270     101.455  92.345  44.062  1.00  0.00           C
ATOM   5521 0C21 POPEL 270     101.535  92.635  45.373  1.00  0.00           C
ATOM   5523 1C21 POPEL 270     100.435  92.445  46.382  1.00  0.00           C
ATOM   5526 2C21 POPEL 270     100.935  92.745  47.803  1.00  0.00           C
ATOM   5529 3C21 POPEL 270      99.845  92.535  48.853  1.00  0.00           C
ATOM   5532 4C21 POPEL 270     100.365  92.725  50.283  1.00  0.00           C
ATOM   5535 5C21 POPEL 270      99.415  92.155  51.353  1.00  0.00           C
ATOM   5538 6C21 POPEL 270      99.385  90.615  51.353  1.00  0.00           C
ATOM   5541 7C21 POPEL 270      98.405  90.035  52.362  1.00  0.00           C
ATOM   5544 8C21 POPEL 270      98.425  88.505  52.403  1.00  0.00           C
ATOM   5548  C33 POPEL 270      96.665  95.715  39.103  1.00  0.00           C
ATOM   5551  C34 POPEL 270      97.105  96.185  40.503  1.00  0.00           C
ATOM   5554  C35 POPEL 270      96.445  95.395  41.642  1.00  0.00           C
ATOM   5557  C36 POPEL 270      96.625  96.085  43.003  1.00  0.00           C
ATOM   5560  C37 POPEL 270      96.385  95.155  44.193  1.00  0.00           C
ATOM   5563  C38 POPEL 270      96.435  95.895  45.533  1.00  0.00           C
ATOM   5566  C39 POPEL 270      96.515  94.945  46.733  1.00  0.00           C
ATOM   5569 0C31 POPEL 270      96.145  95.615  48.062  1.00  0.00           C
ATOM   5572 1C31 POPEL 270      96.235  94.625  49.233  1.00  0.00           C
ATOM   5575 2C31 POPEL 270      95.215  94.925  50.332  1.00  0.00           C
ATOM   5578 3C31 POPEL 270      95.105  93.775  51.343  1.00  0.00           C
ATOM   5581 4C31 POPEL 270      93.945  93.965  52.323  1.00  0.00           C
ATOM   5584 5C31 POPEL 270      93.795  92.775  53.263  1.00  0.00           C
ATOM   5587 6C31 POPEL 270      92.695  92.945  54.293  1.00  0.00           C
ATOM   5591  NH3 POPEM 271      22.235  24.945  29.343  1.00  0.00           N
ATOM   5595  C12 POPEM 271      21.405  26.105  28.813  1.00  0.00           C
ATOM   5598  C11 POPEM 271      19.895  25.955  29.163  1.00  0.00           C
ATOM   5601  P   POPEM 271      17.575  27.105  28.802  1.00  0.00           P
ATOM   5602  O13 POPEM 271      17.075  25.715  28.843  1.00  0.00           O
ATOM   5603  O14 POPEM 271      17.155  27.915  27.653  1.00  0.00           O
ATOM   5604  O11 POPEM 271      16.895  27.855  30.023  1.00  0.00           O
ATOM   5605  O12 POPEM 271      19.155  27.195  29.032  1.00  0.00           O
ATOM   5606  C1  POPEM 271      17.365  27.685  31.353  1.00  0.00           C
ATOM   5609  C2  POPEM 271      18.335  28.825  31.722  1.00  0.00           C
ATOM   5611  O21 POPEM 271      18.465  28.875  33.153  1.00  0.00           O
ATOM   5612  C21 POPEM 271      19.675  29.105  33.662  1.00  0.00           C
ATOM   5613  O22 POPEM 271      20.665  29.435  33.033  1.00  0.00           O
ATOM   5614  C22 POPEM 271      19.635  28.835  35.153  1.00  0.00           C
ATOM   5617  C3  POPEM 271      17.835  30.165  31.113  1.00  0.00           C
ATOM   5620  O31 POPEM 271      18.645  31.285  31.523  1.00  0.00           O
ATOM   5621  C31 POPEM 271      18.195  31.885  32.623  1.00  0.00           C
ATOM   5622  O32 POPEM 271      17.095  31.705  33.112  1.00  0.00           O
ATOM   5623  C32 POPEM 271      19.215  32.905  33.112  1.00  0.00           C
ATOM   5626  C23 POPEM 271      20.355  29.915  35.972  1.00  0.00           C
ATOM   5629  C24 POPEM 271      19.995  29.855  37.463  1.00  0.00           C
ATOM   5632  C25 POPEM 271      18.485  29.995  37.723  1.00  0.00           C
ATOM   5635  C26 POPEM 271      18.175  30.625  39.083  1.00  0.00           C
ATOM   5638  C27 POPEM 271      16.755  31.195  39.143  1.00  0.00           C
ATOM   5641  C28 POPEM 271      16.585  32.265  40.233  1.00  0.00           C
ATOM   5644  C29 POPEM 271      16.875  31.745  41.613  1.00  0.00           C
ATOM   5646 0C21 POPEM 271      15.975  31.465  42.572  1.00  0.00           C
ATOM   5648 1C21 POPEM 271      14.485  31.615  42.463  1.00  0.00           C
ATOM   5651 2C21 POPEM 271      13.795  30.335  41.963  1.00  0.00           C
ATOM   5654 3C21 POPEM 271      13.885  29.155  42.933  1.00  0.00           C
ATOM   5657 4C21 POPEM 271      13.035  27.945  42.493  1.00  0.00           C
ATOM   5660 5C21 POPEM 271      13.145  26.725  43.423  1.00  0.00           C
ATOM   5663 6C21 POPEM 271      12.885  27.055  44.893  1.00  0.00           C
ATOM   5666 7C21 POPEM 271      12.855  25.835  45.823  1.00  0.00           C
ATOM   5669 8C21 POPEM 271      12.665  26.215  47.292  1.00  0.00           C
ATOM   5673  C33 POPEM 271      18.835  33.525  34.472  1.00  0.00           C
ATOM   5676  C34 POPEM 271      19.285  34.995  34.592  1.00  0.00           C
ATOM   5679  C35 POPEM 271      18.165  35.935  35.062  1.00  0.00           C
ATOM   5682  C36 POPEM 271      17.795  35.785  36.543  1.00  0.00           C
ATOM   5685  C37 POPEM 271      16.685  36.775  36.963  1.00  0.00           C
ATOM   5688  C38 POPEM 271      16.805  37.215  38.423  1.00  0.00           C
ATOM   5691  C39 POPEM 271      16.735  36.065  39.433  1.00  0.00           C
ATOM   5694 0C31 POPEM 271      16.955  36.545  40.873  1.00  0.00           C
ATOM   5697 1C31 POPEM 271      17.055  35.385  41.863  1.00  0.00           C
ATOM   5700 2C31 POPEM 271      17.295  35.845  43.303  1.00  0.00           C
ATOM   5703 3C31 POPEM 271      16.115  36.595  43.942  1.00  0.00           C
ATOM   5706 4C31 POPEM 271      14.885  35.695  44.153  1.00  0.00           C
ATOM   5709 5C31 POPEM 271      13.815  36.355  45.023  1.00  0.00           C
ATOM   5712 6C31 POPEM 271      12.675  35.415  45.392  1.00  0.00           C
ATOM   5716  NH3 POPEN 272      13.935  70.675  72.753  1.00  0.00           N
ATOM   5720  C12 POPEN 272      14.625  72.005  72.562  1.00  0.00           C
ATOM   5723  C11 POPEN 272      16.155  71.925  72.782  1.00  0.00           C
ATOM   5726  P   POPEN 272      17.335  69.625  72.852  1.00  0.00           P
ATOM   5727  O13 POPEN 272      18.495  70.045  73.662  1.00  0.00           O
ATOM   5728  O14 POPEN 272      16.165  69.025  73.513  1.00  0.00           O
ATOM   5729  O11 POPEN 272      17.805  68.665  71.683  1.00  0.00           O
ATOM   5730  O12 POPEN 272      16.805  70.875  72.053  1.00  0.00           O
ATOM   5731  C1  POPEN 272      16.835  68.165  70.762  1.00  0.00           C
ATOM   5734  C2  POPEN 272      17.495  67.555  69.493  1.00  0.00           C
ATOM   5736  O21 POPEN 272      16.485  67.505  68.463  1.00  0.00           O
ATOM   5737  C21 POPEN 272      16.295  68.665  67.863  1.00  0.00           C
ATOM   5738  O22 POPEN 272      17.055  69.625  67.903  1.00  0.00           O
ATOM   5739  C22 POPEN 272      14.905  68.675  67.232  1.00  0.00           C
ATOM   5742  C3  POPEN 272      18.105  66.135  69.753  1.00  0.00           C
ATOM   5745  O31 POPEN 272      18.095  65.285  68.583  1.00  0.00           O
ATOM   5746  C31 POPEN 272      19.035  65.535  67.683  1.00  0.00           C
ATOM   5747  O32 POPEN 272      19.885  66.415  67.773  1.00  0.00           O
ATOM   5748  C32 POPEN 272      18.795  64.645  66.452  1.00  0.00           C
ATOM   5751  C23 POPEN 272      14.815  67.875  65.912  1.00  0.00           C
ATOM   5754  C24 POPEN 272      13.435  68.025  65.243  1.00  0.00           C
ATOM   5757  C25 POPEN 272      13.345  67.375  63.853  1.00  0.00           C
ATOM   5760  C26 POPEN 272      14.335  67.975  62.832  1.00  0.00           C
ATOM   5763  C27 POPEN 272      14.145  67.455  61.403  1.00  0.00           C
ATOM   5766  C28 POPEN 272      14.855  68.285  60.312  1.00  0.00           C
ATOM   5769  C29 POPEN 272      16.355  68.365  60.503  1.00  0.00           C
ATOM   5771 0C21 POPEN 272      17.285  68.615  59.562  1.00  0.00           C
ATOM   5773 1C21 POPEN 272      17.075  68.845  58.092  1.00  0.00           C
ATOM   5776 2C21 POPEN 272      18.155  68.125  57.263  1.00  0.00           C
ATOM   5779 3C21 POPEN 272      18.015  68.355  55.753  1.00  0.00           C
ATOM   5782 4C21 POPEN 272      19.115  67.685  54.923  1.00  0.00           C
ATOM   5785 5C21 POPEN 272      20.535  68.205  55.233  1.00  0.00           C
ATOM   5788 6C21 POPEN 272      21.585  67.675  54.253  1.00  0.00           C
ATOM   5791 7C21 POPEN 272      22.995  68.205  54.562  1.00  0.00           C
ATOM   5794 8C21 POPEN 272      24.035  67.865  53.482  1.00  0.00           C
ATOM   5798  C33 POPEN 272      19.265  65.275  65.122  1.00  0.00           C
ATOM   5801  C34 POPEN 272      18.865  64.465  63.872  1.00  0.00           C
ATOM   5804  C35 POPEN 272      19.155  65.235  62.572  1.00  0.00           C
ATOM   5807  C36 POPEN 272      19.075  64.405  61.283  1.00  0.00           C
ATOM   5810  C37 POPEN 272      19.205  65.305  60.033  1.00  0.00           C
ATOM   5813  C38 POPEN 272      19.425  64.545  58.722  1.00  0.00           C
ATOM   5816  C39 POPEN 272      20.865  64.045  58.493  1.00  0.00           C
ATOM   5819 0C31 POPEN 272      20.965  63.205  57.213  1.00  0.00           C
ATOM   5822 1C31 POPEN 272      22.395  62.745  56.893  1.00  0.00           C
ATOM   5825 2C31 POPEN 272      22.475  61.785  55.693  1.00  0.00           C
ATOM   5828 3C31 POPEN 272      21.755  60.445  55.912  1.00  0.00           C
ATOM   5831 4C31 POPEN 272      21.875  59.475  54.722  1.00  0.00           C
ATOM   5834 5C31 POPEN 272      21.175  58.135  55.013  1.00  0.00           C
ATOM   5837 6C31 POPEN 272      21.315  57.125  53.872  1.00  0.00           C
ATOM   5841  NH3 POPEO 273      47.575 109.305  77.282  1.00  0.00           N
ATOM   5845  C12 POPEO 273      47.745 110.015  78.603  1.00  0.00           C
ATOM   5848  C11 POPEO 273      47.265 111.485  78.573  1.00  0.00           C
ATOM   5851  P   POPEO 273      48.905 113.125  79.792  1.00  0.00           P
ATOM   5852  O13 POPEO 273      49.705 112.955  81.022  1.00  0.00           O
ATOM   5853  O14 POPEO 273      48.525 114.505  79.443  1.00  0.00           O
ATOM   5854  O11 POPEO 273      49.715 112.565  78.573  1.00  0.00           O
ATOM   5855  O12 POPEO 273      47.655 112.145  79.782  1.00  0.00           O
ATOM   5856  C1  POPEO 273      51.045 112.065  78.682  1.00  0.00           C
ATOM   5859  C2  POPEO 273      51.905 112.645  77.543  1.00  0.00           C
ATOM   5861  O21 POPEO 273      51.335 112.395  76.252  1.00  0.00           O
ATOM   5862  C21 POPEO 273      51.105 111.165  75.833  1.00  0.00           C
ATOM   5863  O22 POPEO 273      51.295 110.125  76.442  1.00  0.00           O
ATOM   5864  C22 POPEO 273      50.735 111.285  74.353  1.00  0.00           C
ATOM   5867  C3  POPEO 273      53.405 112.225  77.702  1.00  0.00           C
ATOM   5870  O31 POPEO 273      54.045 111.865  76.452  1.00  0.00           O
ATOM   5871  C31 POPEO 273      54.535 110.625  76.423  1.00  0.00           C
ATOM   5872  O32 POPEO 273      54.615 109.895  77.393  1.00  0.00           O
ATOM   5873  C32 POPEO 273      55.065 110.275  75.052  1.00  0.00           C
ATOM   5876  C23 POPEO 273      51.985 111.015  73.503  1.00  0.00           C
ATOM   5879  C24 POPEO 273      51.995 111.695  72.132  1.00  0.00           C
ATOM   5882  C25 POPEO 273      50.855 111.285  71.201  1.00  0.00           C
ATOM   5885  C26 POPEO 273      51.145 111.745  69.763  1.00  0.00           C
ATOM   5888  C27 POPEO 273      49.975 111.465  68.812  1.00  0.00           C
ATOM   5891  C28 POPEO 273      50.285 111.905  67.372  1.00  0.00           C
ATOM   5894  C29 POPEO 273      49.135 111.595  66.452  1.00  0.00           C
ATOM   5896 0C21 POPEO 273      48.845 110.385  65.952  1.00  0.00           C
ATOM   5898 1C21 POPEO 273      49.635 109.115  66.213  1.00  0.00           C
ATOM   5901 2C21 POPEO 273      49.635 108.165  65.002  1.00  0.00           C
ATOM   5904 3C21 POPEO 273      50.295 108.765  63.763  1.00  0.00           C
ATOM   5907 4C21 POPEO 273      50.495 107.725  62.653  1.00  0.00           C
ATOM   5910 5C21 POPEO 273      50.905 108.365  61.322  1.00  0.00           C
ATOM   5913 6C21 POPEO 273      51.595 107.395  60.373  1.00  0.00           C
ATOM   5916 7C21 POPEO 273      51.975 108.045  59.033  1.00  0.00           C
ATOM   5919 8C21 POPEO 273      53.055 107.275  58.272  1.00  0.00           C
ATOM   5923  C33 POPEO 273      56.335 109.375  75.153  1.00  0.00           C
ATOM   5926  C34 POPEO 273      56.745 108.675  73.853  1.00  0.00           C
ATOM   5929  C35 POPEO 273      55.645 107.755  73.292  1.00  0.00           C
ATOM   5932  C36 POPEO 273      56.045 106.265  73.201  1.00  0.00           C
ATOM   5935  C37 POPEO 273      54.795 105.405  72.963  1.00  0.00           C
ATOM   5938  C38 POPEO 273      55.075 103.935  72.613  1.00  0.00           C
ATOM   5941  C39 POPEO 273      55.675 103.775  71.213  1.00  0.00           C
ATOM   5944 0C31 POPEO 273      55.655 102.325  70.701  1.00  0.00           C
ATOM   5947 1C31 POPEO 273      56.305 102.155  69.323  1.00  0.00           C
ATOM   5950 2C31 POPEO 273      56.445 100.685  68.933  1.00  0.00           C
ATOM   5953 3C31 POPEO 273      57.345 100.465  67.713  1.00  0.00           C
ATOM   5956 4C31 POPEO 273      57.555  98.975  67.403  1.00  0.00           C
ATOM   5959 5C31 POPEO 273      58.525  98.735  66.243  1.00  0.00           C
ATOM   5962 6C31 POPEO 273      58.655  97.255  65.863  1.00  0.00           C
ATOM   5966  NH3 POPEP 274      65.995  24.945  31.313  1.00  0.00           N
ATOM   5970  C12 POPEP 274      64.765  25.775  31.603  1.00  0.00           C
ATOM   5973  C11 POPEP 274      63.505  25.245  30.863  1.00  0.00           C
ATOM   5976  P   POPEP 274      61.365  25.605  32.342  1.00  0.00           P
ATOM   5977  O13 POPEP 274      60.195  26.525  32.373  1.00  0.00           O
ATOM   5978  O14 POPEP 274      61.155  24.135  32.272  1.00  0.00           O
ATOM   5979  O11 POPEP 274      62.275  25.975  33.572  1.00  0.00           O
ATOM   5980  O12 POPEP 274      62.335  26.045  31.163  1.00  0.00           O
ATOM   5981  C1  POPEP 274      62.055  25.255  34.803  1.00  0.00           C
ATOM   5984  C2  POPEP 274      62.325  26.195  36.013  1.00  0.00           C
ATOM   5986  O21 POPEP 274      62.215  25.485  37.263  1.00  0.00           O
ATOM   5987  C21 POPEP 274      63.085  24.545  37.552  1.00  0.00           C
ATOM   5988  O22 POPEP 274      63.965  24.085  36.833  1.00  0.00           O
ATOM   5989  C22 POPEP 274      62.825  24.125  38.993  1.00  0.00           C
ATOM   5992  C3  POPEP 274      61.315  27.385  36.043  1.00  0.00           C
ATOM   5995  O31 POPEP 274      61.355  28.085  37.312  1.00  0.00           O
ATOM   5996  C31 POPEP 274      61.815  29.325  37.322  1.00  0.00           C
ATOM   5997  O32 POPEP 274      62.125  29.985  36.353  1.00  0.00           O
ATOM   5998  C32 POPEP 274      61.845  29.855  38.763  1.00  0.00           C
ATOM   6001  C23 POPEP 274      63.955  23.225  39.562  1.00  0.00           C
ATOM   6004  C24 POPEP 274      65.145  24.025  40.133  1.00  0.00           C
ATOM   6007  C25 POPEP 274      64.775  24.845  41.362  1.00  0.00           C
ATOM   6010  C26 POPEP 274      65.385  24.385  42.692  1.00  0.00           C
ATOM   6013  C27 POPEP 274      64.695  25.115  43.862  1.00  0.00           C
ATOM   6016  C28 POPEP 274      65.455  25.055  45.202  1.00  0.00           C
ATOM   6019  C29 POPEP 274      65.475  23.715  45.882  1.00  0.00           C
ATOM   6021 0C21 POPEP 274      65.425  23.535  47.222  1.00  0.00           C
ATOM   6023 1C21 POPEP 274      65.415  24.625  48.263  1.00  0.00           C
ATOM   6026 2C21 POPEP 274      66.375  24.335  49.433  1.00  0.00           C
ATOM   6029 3C21 POPEP 274      65.805  23.305  50.413  1.00  0.00           C
ATOM   6032 4C21 POPEP 274      66.775  22.905  51.523  1.00  0.00           C
ATOM   6035 5C21 POPEP 274      66.115  22.005  52.562  1.00  0.00           C
ATOM   6038 6C21 POPEP 274      67.085  21.485  53.622  1.00  0.00           C
ATOM   6041 7C21 POPEP 274      66.375  20.675  54.713  1.00  0.00           C
ATOM   6044 8C21 POPEP 274      67.325  20.045  55.733  1.00  0.00           C
ATOM   6048  C33 POPEP 274      62.515  28.945  39.842  1.00  0.00           C
ATOM   6051  C34 POPEP 274      61.535  28.505  40.943  1.00  0.00           C
ATOM   6054  C35 POPEP 274      62.225  28.345  42.302  1.00  0.00           C
ATOM   6057  C36 POPEP 274      61.245  28.095  43.463  1.00  0.00           C
ATOM   6060  C37 POPEP 274      61.985  27.905  44.802  1.00  0.00           C
ATOM   6063  C38 POPEP 274      61.105  27.305  45.903  1.00  0.00           C
ATOM   6066  C39 POPEP 274      61.745  27.445  47.283  1.00  0.00           C
ATOM   6069 0C31 POPEP 274      60.765  27.255  48.443  1.00  0.00           C
ATOM   6072 1C31 POPEP 274      61.415  27.565  49.802  1.00  0.00           C
ATOM   6075 2C31 POPEP 274      60.395  27.805  50.912  1.00  0.00           C
ATOM   6078 3C31 POPEP 274      61.055  28.155  52.253  1.00  0.00           C
ATOM   6081 4C31 POPEP 274      60.045  28.605  53.323  1.00  0.00           C
ATOM   6084 5C31 POPEP 274      60.705  28.755  54.702  1.00  0.00           C
ATOM   6087 6C31 POPEP 274      59.765  29.275  55.792  1.00  0.00           C
ATOM   6091  NH3 POPEQ 275      21.475  91.095  73.632  1.00  0.00           N
ATOM   6095  C12 POPEQ 275      20.055  90.825  73.183  1.00  0.00           C
ATOM   6098  C11 POPEQ 275      19.175  90.345  74.353  1.00  0.00           C
ATOM   6101  P   POPEQ 275      16.735  90.675  73.402  1.00  0.00           P
ATOM   6102  O13 POPEQ 275      15.485  89.885  73.513  1.00  0.00           O
ATOM   6103  O14 POPEQ 275      16.785  91.935  74.172  1.00  0.00           O
ATOM   6104  O11 POPEQ 275      17.115  90.935  71.882  1.00  0.00           O
ATOM   6105  O12 POPEQ 275      17.945  89.765  73.882  1.00  0.00           O
ATOM   6106  C1  POPEQ 275      16.945  89.955  70.842  1.00  0.00           C
ATOM   6109  C2  POPEQ 275      16.055  90.495  69.683  1.00  0.00           C
ATOM   6111  O21 POPEQ 275      15.285  89.465  69.033  1.00  0.00           O
ATOM   6112  C21 POPEQ 275      14.275  88.965  69.753  1.00  0.00           C
ATOM   6113  O22 POPEQ 275      13.985  89.315  70.882  1.00  0.00           O
ATOM   6114  C22 POPEQ 275      13.535  87.875  68.982  1.00  0.00           C
ATOM   6117  C3  POPEQ 275      16.855  91.265  68.592  1.00  0.00           C
ATOM   6120  O31 POPEQ 275      16.025  91.525  67.432  1.00  0.00           O
ATOM   6121  C31 POPEQ 275      15.795  92.755  67.073  1.00  0.00           C
ATOM   6122  O32 POPEQ 275      16.305  93.775  67.522  1.00  0.00           O
ATOM   6123  C32 POPEQ 275      14.705  92.805  66.003  1.00  0.00           C
ATOM   6126  C23 POPEQ 275      12.295  88.365  68.193  1.00  0.00           C
ATOM   6129  C24 POPEQ 275      12.605  88.825  66.772  1.00  0.00           C
ATOM   6132  C25 POPEQ 275      11.375  88.915  65.863  1.00  0.00           C
ATOM   6135  C26 POPEQ 275      10.255  89.815  66.412  1.00  0.00           C
ATOM   6138  C27 POPEQ 275       9.125  90.115  65.403  1.00  0.00           C
ATOM   6141  C28 POPEQ 275       8.075  88.995  65.273  1.00  0.00           C
ATOM   6144  C29 POPEQ 275       8.375  87.915  64.262  1.00  0.00           C
ATOM   6146 0C21 POPEQ 275       7.445  87.045  63.802  1.00  0.00           C
ATOM   6148 1C21 POPEQ 275       6.015  87.015  64.283  1.00  0.00           C
ATOM   6151 2C21 POPEQ 275       5.405  85.625  64.522  1.00  0.00           C
ATOM   6154 3C21 POPEQ 275       4.825  84.935  63.272  1.00  0.00           C
ATOM   6157 4C21 POPEQ 275       3.835  83.845  63.703  1.00  0.00           C
ATOM   6160 5C21 POPEQ 275       3.135  83.095  62.562  1.00  0.00           C
ATOM   6163 6C21 POPEQ 275       2.135  82.085  63.162  1.00  0.00           C
ATOM   6166 7C21 POPEQ 275       1.605  81.035  62.183  1.00  0.00           C
ATOM   6169 8C21 POPEQ 275       0.955  79.845  62.913  1.00  0.00           C
ATOM   6173  C33 POPEQ 275      15.265  92.745  64.573  1.00  0.00           C
ATOM   6176  C34 POPEQ 275      14.115  92.625  63.563  1.00  0.00           C
ATOM   6179  C35 POPEQ 275      14.535  92.265  62.132  1.00  0.00           C
ATOM   6182  C36 POPEQ 275      15.175  93.445  61.413  1.00  0.00           C
ATOM   6185  C37 POPEQ 275      16.705  93.405  61.372  1.00  0.00           C
ATOM   6188  C38 POPEQ 275      17.275  92.465  60.293  1.00  0.00           C
ATOM   6191  C39 POPEQ 275      16.885  92.845  58.853  1.00  0.00           C
ATOM   6194 0C31 POPEQ 275      17.005  94.345  58.563  1.00  0.00           C
ATOM   6197 1C31 POPEQ 275      16.825  94.725  57.092  1.00  0.00           C
ATOM   6200 2C31 POPEQ 275      16.725  96.255  56.882  1.00  0.00           C
ATOM   6203 3C31 POPEQ 275      17.835  97.075  57.552  1.00  0.00           C
ATOM   6206 4C31 POPEQ 275      19.245  96.685  57.073  1.00  0.00           C
ATOM   6209 5C31 POPEQ 275      20.335  97.595  57.632  1.00  0.00           C
ATOM   6212 6C31 POPEQ 275      21.725  97.225  57.113  1.00  0.00           C
ATOM   6216  NH3 POPER 276      62.485 120.965  75.363  1.00  0.00           N
ATOM   6220  C12 POPER 276      61.935 122.345  75.103  1.00  0.00           C
ATOM   6223  C11 POPER 276      61.895 123.215  76.363  1.00  0.00           C
ATOM   6226  P   POPER 276      60.695 125.385  77.183  1.00  0.00           P
ATOM   6227  O13 POPER 276      61.095 126.765  76.842  1.00  0.00           O
ATOM   6228  O14 POPER 276      61.135 124.805  78.473  1.00  0.00           O
ATOM   6229  O11 POPER 276      59.135 125.205  77.012  1.00  0.00           O
ATOM   6230  O12 POPER 276      61.225 124.435  76.032  1.00  0.00           O
ATOM   6231  C1  POPER 276      58.305 126.085  76.243  1.00  0.00           C
ATOM   6234  C2  POPER 276      58.145 125.745  74.732  1.00  0.00           C
ATOM   6236  O21 POPER 276      57.455 126.885  74.183  1.00  0.00           O
ATOM   6237  C21 POPER 276      57.785 127.525  73.062  1.00  0.00           C
ATOM   6238  O22 POPER 276      57.385 128.645  72.793  1.00  0.00           O
ATOM   6239  C22 POPER 276      58.725 126.765  72.132  1.00  0.00           C
ATOM   6242  C3  POPER 276      57.325 124.455  74.512  1.00  0.00           C
ATOM   6245  O31 POPER 276      57.405 124.045  73.141  1.00  0.00           O
ATOM   6246  C31 POPER 276      56.455 123.245  72.723  1.00  0.00           C
ATOM   6247  O32 POPER 276      55.515 122.815  73.373  1.00  0.00           O
ATOM   6248  C32 POPER 276      56.685 122.915  71.243  1.00  0.00           C
ATOM   6251  C23 POPER 276      58.995 127.615  70.882  1.00  0.00           C
ATOM   6254  C24 POPER 276      60.005 126.945  69.951  1.00  0.00           C
ATOM   6257  C25 POPER 276      59.375 126.045  68.882  1.00  0.00           C
ATOM   6260  C26 POPER 276      58.835 126.865  67.702  1.00  0.00           C
ATOM   6263  C27 POPER 276      58.575 126.055  66.423  1.00  0.00           C
ATOM   6266  C28 POPER 276      58.195 126.955  65.232  1.00  0.00           C
ATOM   6269  C29 POPER 276      58.525 126.505  63.822  1.00  0.00           C
ATOM   6271 0C21 POPER 276      58.385 125.295  63.233  1.00  0.00           C
ATOM   6273 1C21 POPER 276      57.825 124.005  63.783  1.00  0.00           C
ATOM   6276 2C21 POPER 276      56.765 123.405  62.822  1.00  0.00           C
ATOM   6279 3C21 POPER 276      56.715 121.865  62.832  1.00  0.00           C
ATOM   6282 4C21 POPER 276      55.795 121.295  61.743  1.00  0.00           C
ATOM   6285 5C21 POPER 276      56.035 119.805  61.432  1.00  0.00           C
ATOM   6288 6C21 POPER 276      55.535 118.855  62.533  1.00  0.00           C
ATOM   6291 7C21 POPER 276      56.025 117.415  62.372  1.00  0.00           C
ATOM   6294 8C21 POPER 276      55.615 116.725  61.063  1.00  0.00           C
ATOM   6298  C33 POPER 276      55.415 122.345  70.573  1.00  0.00           C
ATOM   6301  C34 POPER 276      55.575 122.175  69.052  1.00  0.00           C
ATOM   6304  C35 POPER 276      56.425 120.975  68.613  1.00  0.00           C
ATOM   6307  C36 POPER 276      55.615 119.705  68.292  1.00  0.00           C
ATOM   6310  C37 POPER 276      56.475 118.665  67.552  1.00  0.00           C
ATOM   6313  C38 POPER 276      55.715 117.395  67.132  1.00  0.00           C
ATOM   6316  C39 POPER 276      54.485 117.645  66.252  1.00  0.00           C
ATOM   6319 0C31 POPER 276      53.825 116.345  65.782  1.00  0.00           C
ATOM   6322 1C31 POPER 276      52.495 116.575  65.062  1.00  0.00           C
ATOM   6325 2C31 POPER 276      51.905 115.285  64.483  1.00  0.00           C
ATOM   6328 3C31 POPER 276      52.515 114.935  63.123  1.00  0.00           C
ATOM   6331 4C31 POPER 276      52.135 113.535  62.632  1.00  0.00           C
ATOM   6334 5C31 POPER 276      52.525 113.315  61.162  1.00  0.00           C
ATOM   6337 6C31 POPER 276      52.355 111.865  60.713  1.00  0.00           C
ATOM   6341  NH3 POPES 277      32.345  58.415  30.923  1.00  0.00           N
ATOM   6345  C12 POPES 277      31.605  59.705  31.113  1.00  0.00           C
ATOM   6348  C11 POPES 277      30.935  59.795  32.482  1.00  0.00           C
ATOM   6351  P   POPES 277      29.165  61.385  33.603  1.00  0.00           P
ATOM   6352  O13 POPES 277      30.175  62.195  34.323  1.00  0.00           O
ATOM   6353  O14 POPES 277      27.945  62.065  33.132  1.00  0.00           O
ATOM   6354  O11 POPES 277      28.705  60.185  34.553  1.00  0.00           O
ATOM   6355  O12 POPES 277      29.845  60.695  32.353  1.00  0.00           O
ATOM   6356  C1  POPES 277      28.095  60.655  35.772  1.00  0.00           C
ATOM   6359  C2  POPES 277      27.385  59.515  36.533  1.00  0.00           C
ATOM   6361  O21 POPES 277      26.815  60.085  37.723  1.00  0.00           O
ATOM   6362  C21 POPES 277      27.565  60.285  38.773  1.00  0.00           C
ATOM   6363  O22 POPES 277      28.785  60.215  38.833  1.00  0.00           O
ATOM   6364  C22 POPES 277      26.695  60.615  39.993  1.00  0.00           C
ATOM   6367  C3  POPES 277      28.315  58.245  36.703  1.00  0.00           C
ATOM   6370  O31 POPES 277      27.695  57.055  37.243  1.00  0.00           O
ATOM   6371  C31 POPES 277      28.175  56.565  38.362  1.00  0.00           C
ATOM   6372  O32 POPES 277      29.165  56.965  38.973  1.00  0.00           O
ATOM   6373  C32 POPES 277      27.315  55.405  38.873  1.00  0.00           C
ATOM   6376  C23 POPES 277      26.575  59.405  40.963  1.00  0.00           C
ATOM   6379  C24 POPES 277      26.475  59.815  42.443  1.00  0.00           C
ATOM   6382  C25 POPES 277      26.285  58.605  43.353  1.00  0.00           C
ATOM   6385  C26 POPES 277      26.565  58.875  44.842  1.00  0.00           C
ATOM   6388  C27 POPES 277      26.195  57.655  45.702  1.00  0.00           C
ATOM   6391  C28 POPES 277      26.765  57.705  47.132  1.00  0.00           C
ATOM   6394  C29 POPES 277      26.265  56.515  47.923  1.00  0.00           C
ATOM   6396 0C21 POPES 277      26.965  55.435  48.312  1.00  0.00           C
ATOM   6398 1C21 POPES 277      28.425  55.145  48.073  1.00  0.00           C
ATOM   6401 2C21 POPES 277      29.165  54.775  49.373  1.00  0.00           C
ATOM   6404 3C21 POPES 277      30.665  54.555  49.123  1.00  0.00           C
ATOM   6407 4C21 POPES 277      31.435  54.075  50.363  1.00  0.00           C
ATOM   6410 5C21 POPES 277      32.925  53.825  50.103  1.00  0.00           C
ATOM   6413 6C21 POPES 277      33.235  52.915  48.892  1.00  0.00           C
ATOM   6416 7C21 POPES 277      32.585  51.525  48.973  1.00  0.00           C
ATOM   6419 8C21 POPES 277      32.775  50.685  47.702  1.00  0.00           C
ATOM   6423  C33 POPES 277      27.255  55.395  40.423  1.00  0.00           C
ATOM   6426  C34 POPES 277      26.635  54.135  41.042  1.00  0.00           C
ATOM   6429  C35 POPES 277      26.795  54.135  42.562  1.00  0.00           C
ATOM   6432  C36 POPES 277      26.335  52.845  43.272  1.00  0.00           C
ATOM   6435  C37 POPES 277      26.745  52.855  44.753  1.00  0.00           C
ATOM   6438  C38 POPES 277      26.485  51.555  45.522  1.00  0.00           C
ATOM   6441  C39 POPES 277      26.905  51.735  46.993  1.00  0.00           C
ATOM   6444 0C31 POPES 277      26.925  50.455  47.843  1.00  0.00           C
ATOM   6447 1C31 POPES 277      27.455  50.775  49.263  1.00  0.00           C
ATOM   6450 2C31 POPES 277      27.685  49.525  50.132  1.00  0.00           C
ATOM   6453 3C31 POPES 277      26.435  49.035  50.873  1.00  0.00           C
ATOM   6456 4C31 POPES 277      26.135  49.835  52.143  1.00  0.00           C
ATOM   6459 5C31 POPES 277      25.035  49.205  53.013  1.00  0.00           C
ATOM   6462 6C31 POPES 277      24.885  49.885  54.382  1.00  0.00           C
ATOM   6466  NH3 POPET 278     129.895  29.915  70.022  1.00  0.00           N
ATOM   6470  C12 POPET 278     128.825  30.505  70.892  1.00  0.00           C
ATOM   6473  C11 POPET 278     128.185  29.445  71.812  1.00  0.00           C
ATOM   6476  P   POPET 278     126.025  30.505  72.753  1.00  0.00           P
ATOM   6477  O13 POPET 278     125.615  31.415  73.841  1.00  0.00           O
ATOM   6478  O14 POPET 278     125.265  29.245  72.642  1.00  0.00           O
ATOM   6479  O11 POPET 278     126.015  31.205  71.341  1.00  0.00           O
ATOM   6480  O12 POPET 278     127.535  30.065  72.922  1.00  0.00           O
ATOM   6481  C1  POPET 278     124.785  31.375  70.632  1.00  0.00           C
ATOM   6484  C2  POPET 278     125.035  31.275  69.103  1.00  0.00           C
ATOM   6486  O21 POPET 278     125.745  32.445  68.653  1.00  0.00           O
ATOM   6487  C21 POPET 278     126.605  32.245  67.673  1.00  0.00           C
ATOM   6488  O22 POPET 278     127.045  31.165  67.302  1.00  0.00           O
ATOM   6489  C22 POPET 278     126.935  33.585  66.993  1.00  0.00           C
ATOM   6492  C3  POPET 278     123.705  31.165  68.323  1.00  0.00           C
ATOM   6495  O31 POPET 278     123.965  30.945  66.923  1.00  0.00           O
ATOM   6496  C31 POPET 278     123.075  30.215  66.272  1.00  0.00           C
ATOM   6497  O32 POPET 278     121.965  29.885  66.663  1.00  0.00           O
ATOM   6498  C32 POPET 278     123.685  29.785  64.943  1.00  0.00           C
ATOM   6501  C23 POPET 278     127.425  33.435  65.532  1.00  0.00           C
ATOM   6504  C24 POPET 278     127.845  34.775  64.912  1.00  0.00           C
ATOM   6507  C25 POPET 278     128.345  34.645  63.472  1.00  0.00           C
ATOM   6510  C26 POPET 278     128.555  36.015  62.793  1.00  0.00           C
ATOM   6513  C27 POPET 278     129.115  35.895  61.362  1.00  0.00           C
ATOM   6516  C28 POPET 278     128.525  36.915  60.363  1.00  0.00           C
ATOM   6519  C29 POPET 278     127.075  36.615  60.103  1.00  0.00           C
ATOM   6521 0C21 POPET 278     126.145  37.465  59.632  1.00  0.00           C
ATOM   6523 1C21 POPET 278     126.355  38.895  59.153  1.00  0.00           C
ATOM   6526 2C21 POPET 278     125.525  39.195  57.882  1.00  0.00           C
ATOM   6529 3C21 POPET 278     124.015  39.275  58.143  1.00  0.00           C
ATOM   6532 4C21 POPET 278     123.125  38.995  56.912  1.00  0.00           C
ATOM   6535 5C21 POPET 278     122.975  40.175  55.933  1.00  0.00           C
ATOM   6538 6C21 POPET 278     122.375  41.435  56.572  1.00  0.00           C
ATOM   6541 7C21 POPET 278     122.055  42.525  55.543  1.00  0.00           C
ATOM   6544 8C21 POPET 278     121.785  43.885  56.182  1.00  0.00           C
ATOM   6548  C33 POPET 278     123.045  30.465  63.722  1.00  0.00           C
ATOM   6551  C34 POPET 278     123.725  29.965  62.443  1.00  0.00           C
ATOM   6554  C35 POPET 278     123.155  30.495  61.133  1.00  0.00           C
ATOM   6557  C36 POPET 278     123.805  29.765  59.943  1.00  0.00           C
ATOM   6560  C37 POPET 278     123.255  30.205  58.583  1.00  0.00           C
ATOM   6563  C38 POPET 278     123.925  29.475  57.412  1.00  0.00           C
ATOM   6566  C39 POPET 278     123.315  29.905  56.073  1.00  0.00           C
ATOM   6569 0C31 POPET 278     124.185  29.585  54.853  1.00  0.00           C
ATOM   6572 1C31 POPET 278     123.625  30.235  53.583  1.00  0.00           C
ATOM   6575 2C31 POPET 278     124.605  30.235  52.403  1.00  0.00           C
ATOM   6578 3C31 POPET 278     124.055  31.035  51.213  1.00  0.00           C
ATOM   6581 4C31 POPET 278     125.075  31.215  50.072  1.00  0.00           C
ATOM   6584 5C31 POPET 278     124.505  32.065  48.932  1.00  0.00           C
ATOM   6587 6C31 POPET 278     125.485  32.325  47.783  1.00  0.00           C
ATOM   6591  NH3 POPEU 279      48.855  38.515  34.573  1.00  0.00           N
ATOM   6595  C12 POPEU 279      49.675  38.885  33.362  1.00  0.00           C
ATOM   6598  C11 POPEU 279      49.515  40.365  32.963  1.00  0.00           C
ATOM   6601  P   POPEU 279      47.635  42.165  32.513  1.00  0.00           P
ATOM   6602  O13 POPEU 279      48.775  43.095  32.373  1.00  0.00           O
ATOM   6603  O14 POPEU 279      46.595  42.225  31.493  1.00  0.00           O
ATOM   6604  O11 POPEU 279      46.935  42.435  33.903  1.00  0.00           O
ATOM   6605  O12 POPEU 279      48.155  40.685  32.713  1.00  0.00           O
ATOM   6606  C1  POPEU 279      47.045  43.695  34.562  1.00  0.00           C
ATOM   6609  C2  POPEU 279      48.085  43.605  35.722  1.00  0.00           C
ATOM   6611  O21 POPEU 279      47.655  44.365  36.862  1.00  0.00           O
ATOM   6612  C21 POPEU 279      47.515  45.665  36.683  1.00  0.00           C
ATOM   6613  O22 POPEU 279      47.715  46.275  35.643  1.00  0.00           O
ATOM   6614  C22 POPEU 279      47.075  46.325  37.983  1.00  0.00           C
ATOM   6617  C3  POPEU 279      49.535  43.935  35.253  1.00  0.00           C
ATOM   6620  O31 POPEU 279      50.515  43.825  36.302  1.00  0.00           O
ATOM   6621  C31 POPEU 279      50.945  42.565  36.483  1.00  0.00           C
ATOM   6622  O32 POPEU 279      50.405  41.575  36.022  1.00  0.00           O
ATOM   6623  C32 POPEU 279      52.215  42.545  37.322  1.00  0.00           C
ATOM   6626  C23 POPEU 279      45.665  46.945  37.903  1.00  0.00           C
ATOM   6629  C24 POPEU 279      45.305  47.695  39.193  1.00  0.00           C
ATOM   6632  C25 POPEU 279      44.105  47.095  39.943  1.00  0.00           C
ATOM   6635  C26 POPEU 279      44.115  47.415  41.442  1.00  0.00           C
ATOM   6638  C27 POPEU 279      43.835  48.885  41.772  1.00  0.00           C
ATOM   6641  C28 POPEU 279      44.065  49.265  43.253  1.00  0.00           C
ATOM   6644  C29 POPEU 279      43.345  48.335  44.193  1.00  0.00           C
ATOM   6646 0C21 POPEU 279      42.395  48.625  45.103  1.00  0.00           C
ATOM   6648 1C21 POPEU 279      41.815  49.975  45.452  1.00  0.00           C
ATOM   6651 2C21 POPEU 279      41.615  50.175  46.972  1.00  0.00           C
ATOM   6654 3C21 POPEU 279      40.895  49.005  47.663  1.00  0.00           C
ATOM   6657 4C21 POPEU 279      40.325  49.335  49.043  1.00  0.00           C
ATOM   6660 5C21 POPEU 279      39.775  48.105  49.783  1.00  0.00           C
ATOM   6663 6C21 POPEU 279      38.805  47.245  48.942  1.00  0.00           C
ATOM   6666 7C21 POPEU 279      38.015  46.255  49.802  1.00  0.00           C
ATOM   6669 8C21 POPEU 279      37.095  45.315  49.012  1.00  0.00           C
ATOM   6673  C33 POPEU 279      52.075  41.555  38.493  1.00  0.00           C
ATOM   6676  C34 POPEU 279      51.115  42.085  39.553  1.00  0.00           C
ATOM   6679  C35 POPEU 279      50.765  41.055  40.623  1.00  0.00           C
ATOM   6682  C36 POPEU 279      49.925  41.675  41.743  1.00  0.00           C
ATOM   6685  C37 POPEU 279      49.725  40.735  42.943  1.00  0.00           C
ATOM   6688  C38 POPEU 279      49.005  41.415  44.113  1.00  0.00           C
ATOM   6691  C39 POPEU 279      49.685  42.725  44.562  1.00  0.00           C
ATOM   6694 0C31 POPEU 279      49.455  43.125  46.022  1.00  0.00           C
ATOM   6697 1C31 POPEU 279      50.135  44.455  46.362  1.00  0.00           C
ATOM   6700 2C31 POPEU 279      50.065  44.815  47.853  1.00  0.00           C
ATOM   6703 3C31 POPEU 279      51.285  44.335  48.653  1.00  0.00           C
ATOM   6706 4C31 POPEU 279      51.185  44.695  50.132  1.00  0.00           C
ATOM   6709 5C31 POPEU 279      52.555  44.665  50.833  1.00  0.00           C
ATOM   6712 6C31 POPEU 279      52.505  45.005  52.323  1.00  0.00           C
ATOM   6716  NH3 POPEV 280      97.165 114.755  73.053  1.00  0.00           N
ATOM   6720  C12 POPEV 280      97.885 116.075  73.082  1.00  0.00           C
ATOM   6723  C11 POPEV 280      96.935 117.245  73.333  1.00  0.00           C
ATOM   6726  P   POPEV 280      95.345 118.295  75.033  1.00  0.00           P
ATOM   6727  O13 POPEV 280      94.555 117.855  76.201  1.00  0.00           O
ATOM   6728  O14 POPEV 280      96.385 119.335  75.243  1.00  0.00           O
ATOM   6729  O11 POPEV 280      94.345 118.745  73.892  1.00  0.00           O
ATOM   6730  O12 POPEV 280      96.065 117.005  74.433  1.00  0.00           O
ATOM   6731  C1  POPEV 280      94.395 120.035  73.262  1.00  0.00           C
ATOM   6734  C2  POPEV 280      95.015 119.965  71.832  1.00  0.00           C
ATOM   6736  O21 POPEV 280      95.415 121.285  71.433  1.00  0.00           O
ATOM   6737  C21 POPEV 280      94.715 122.095  70.662  1.00  0.00           C
ATOM   6738  O22 POPEV 280      93.665 121.855  70.103  1.00  0.00           O
ATOM   6739  C22 POPEV 280      95.485 123.435  70.573  1.00  0.00           C
ATOM   6742  C3  POPEV 280      94.155 119.125  70.833  1.00  0.00           C
ATOM   6745  O31 POPEV 280      94.835 118.975  69.573  1.00  0.00           O
ATOM   6746  C31 POPEV 280      95.675 117.935  69.493  1.00  0.00           C
ATOM   6747  O32 POPEV 280      95.835 117.075  70.323  1.00  0.00           O
ATOM   6748  C32 POPEV 280      96.395 117.965  68.162  1.00  0.00           C
ATOM   6751  C23 POPEV 280      95.365 124.175  69.212  1.00  0.00           C
ATOM   6754  C24 POPEV 280      96.315 123.635  68.132  1.00  0.00           C
ATOM   6757  C25 POPEV 280      96.135 124.285  66.751  1.00  0.00           C
ATOM   6760  C26 POPEV 280      97.015 123.635  65.673  1.00  0.00           C
ATOM   6763  C27 POPEV 280      97.045 124.395  64.342  1.00  0.00           C
ATOM   6766  C28 POPEV 280      98.055 123.785  63.342  1.00  0.00           C
ATOM   6769  C29 POPEV 280      98.145 124.525  62.022  1.00  0.00           C
ATOM   6771 0C21 POPEV 280      97.845 124.055  60.792  1.00  0.00           C
ATOM   6773 1C21 POPEV 280      97.285 122.705  60.433  1.00  0.00           C
ATOM   6776 2C21 POPEV 280      96.025 122.875  59.553  1.00  0.00           C
ATOM   6779 3C21 POPEV 280      95.245 121.565  59.342  1.00  0.00           C
ATOM   6782 4C21 POPEV 280      93.905 121.835  58.653  1.00  0.00           C
ATOM   6785 5C21 POPEV 280      93.005 120.605  58.503  1.00  0.00           C
ATOM   6788 6C21 POPEV 280      93.255 119.825  57.202  1.00  0.00           C
ATOM   6791 7C21 POPEV 280      92.215 118.725  56.943  1.00  0.00           C
ATOM   6794 8C21 POPEV 280      92.245 118.185  55.513  1.00  0.00           C
ATOM   6798  C33 POPEV 280      97.485 119.065  68.132  1.00  0.00           C
ATOM   6801  C34 POPEV 280      97.945 119.375  66.702  1.00  0.00           C
ATOM   6804  C35 POPEV 280      98.765 118.235  66.083  1.00  0.00           C
ATOM   6807  C36 POPEV 280      98.685 118.195  64.553  1.00  0.00           C
ATOM   6810  C37 POPEV 280      99.145 116.835  64.012  1.00  0.00           C
ATOM   6813  C38 POPEV 280      98.745 116.575  62.552  1.00  0.00           C
ATOM   6816  C39 POPEV 280      99.385 117.535  61.533  1.00  0.00           C
ATOM   6819 0C31 POPEV 280     100.915 117.455  61.523  1.00  0.00           C
ATOM   6822 1C31 POPEV 280     101.595 118.375  60.493  1.00  0.00           C
ATOM   6825 2C31 POPEV 280     101.875 117.735  59.123  1.00  0.00           C
ATOM   6828 3C31 POPEV 280     100.725 117.885  58.123  1.00  0.00           C
ATOM   6831 4C31 POPEV 280     101.135 117.435  56.723  1.00  0.00           C
ATOM   6834 5C31 POPEV 280     100.035 117.675  55.683  1.00  0.00           C
ATOM   6837 6C31 POPEV 280     100.375 117.045  54.333  1.00  0.00           C
ATOM   6841  NH3 POPEW 281      29.465   0.825  76.672  1.00  0.00           N
ATOM   6845  C12 POPEW 281      30.645   1.155  77.543  1.00  0.00           C
ATOM   6848  C11 POPEW 281      30.955  -0.005  78.513  1.00  0.00           C
ATOM   6851  P   POPEW 281      28.775  -0.995  79.632  1.00  0.00           P
ATOM   6852  O13 POPEW 281      29.245  -2.385  79.382  1.00  0.00           O
ATOM   6853  O14 POPEW 281      27.985  -0.705  80.843  1.00  0.00           O
ATOM   6854  O11 POPEW 281      27.945  -0.475  78.373  1.00  0.00           O
ATOM   6855  O12 POPEW 281      30.015  -0.045  79.592  1.00  0.00           O
ATOM   6856  C1  POPEW 281      26.775  -1.205  77.992  1.00  0.00           C
ATOM   6859  C2  POPEW 281      26.435  -0.995  76.512  1.00  0.00           C
ATOM   6861  O21 POPEW 281      27.685  -1.145  75.842  1.00  0.00           O
ATOM   6862  C21 POPEW 281      27.795  -1.315  74.532  1.00  0.00           C
ATOM   6863  O22 POPEW 281      28.825  -1.025  73.933  1.00  0.00           O
ATOM   6864  C22 POPEW 281      26.585  -1.945  73.841  1.00  0.00           C
ATOM   6867  C3  POPEW 281      25.805   0.415  76.283  1.00  0.00           C
ATOM   6870  O31 POPEW 281      25.995   0.885  74.943  1.00  0.00           O
ATOM   6871  C31 POPEW 281      26.745   1.955  74.732  1.00  0.00           C
ATOM   6872  O32 POPEW 281      27.325   2.615  75.573  1.00  0.00           O
ATOM   6873  C32 POPEW 281      26.885   2.155  73.222  1.00  0.00           C
ATOM   6876  C23 POPEW 281      26.935  -2.335  72.393  1.00  0.00           C
ATOM   6879  C24 POPEW 281      25.775  -3.045  71.683  1.00  0.00           C
ATOM   6882  C25 POPEW 281      24.845  -2.085  70.922  1.00  0.00           C
ATOM   6885  C26 POPEW 281      25.335  -1.785  69.503  1.00  0.00           C
ATOM   6888  C27 POPEW 281      24.225  -1.215  68.613  1.00  0.00           C
ATOM   6891  C28 POPEW 281      24.555  -1.295  67.113  1.00  0.00           C
ATOM   6894  C29 POPEW 281      23.335  -0.945  66.293  1.00  0.00           C
ATOM   6896 0C21 POPEW 281      23.315  -0.295  65.113  1.00  0.00           C
ATOM   6898 1C21 POPEW 281      24.505   0.165  64.312  1.00  0.00           C
ATOM   6901 2C21 POPEW 281      24.265   0.075  62.793  1.00  0.00           C
ATOM   6904 3C21 POPEW 281      23.245   1.105  62.283  1.00  0.00           C
ATOM   6907 4C21 POPEW 281      23.205   1.185  60.753  1.00  0.00           C
ATOM   6910 5C21 POPEW 281      22.335   2.325  60.233  1.00  0.00           C
ATOM   6913 6C21 POPEW 281      22.365   2.435  58.703  1.00  0.00           C
ATOM   6916 7C21 POPEW 281      21.725   3.725  58.183  1.00  0.00           C
ATOM   6919 8C21 POPEW 281      21.735   3.815  56.663  1.00  0.00           C
ATOM   6923  C33 POPEW 281      25.545   2.505  72.533  1.00  0.00           C
ATOM   6926  C34 POPEW 281      25.465   1.965  71.103  1.00  0.00           C
ATOM   6929  C35 POPEW 281      26.405   2.655  70.103  1.00  0.00           C
ATOM   6932  C36 POPEW 281      26.275   2.005  68.723  1.00  0.00           C
ATOM   6935  C37 POPEW 281      26.995   2.755  67.603  1.00  0.00           C
ATOM   6938  C38 POPEW 281      26.685   2.145  66.243  1.00  0.00           C
ATOM   6941  C39 POPEW 281      27.515   2.735  65.092  1.00  0.00           C
ATOM   6944 0C31 POPEW 281      26.985   4.085  64.583  1.00  0.00           C
ATOM   6947 1C31 POPEW 281      26.025   3.935  63.393  1.00  0.00           C
ATOM   6950 2C31 POPEW 281      25.755   5.265  62.673  1.00  0.00           C
ATOM   6953 3C31 POPEW 281      25.335   5.115  61.193  1.00  0.00           C
ATOM   6956 4C31 POPEW 281      26.445   4.535  60.293  1.00  0.00           C
ATOM   6959 5C31 POPEW 281      26.125   4.655  58.802  1.00  0.00           C
ATOM   6962 6C31 POPEW 281      27.175   3.985  57.903  1.00  0.00           C
ATOM   6966  NH3 POPEX 282      12.295 125.175  75.652  1.00  0.00           N
ATOM   6970  C12 POPEX 282      10.835 125.515  75.613  1.00  0.00           C
ATOM   6973  C11 POPEX 282      10.035 124.895  76.772  1.00  0.00           C
ATOM   6976  P   POPEX 282       7.475 124.535  76.193  1.00  0.00           P
ATOM   6977  O13 POPEX 282       7.955 123.435  75.323  1.00  0.00           O
ATOM   6978  O14 POPEX 282       6.635 124.165  77.342  1.00  0.00           O
ATOM   6979  O11 POPEX 282       6.745 125.625  75.282  1.00  0.00           O
ATOM   6980  O12 POPEX 282       8.695 125.385  76.723  1.00  0.00           O
ATOM   6981  C1  POPEX 282       7.445 126.265  74.213  1.00  0.00           C
ATOM   6984  C2  POPEX 282       7.055 125.645  72.852  1.00  0.00           C
ATOM   6986  O21 POPEX 282       8.195 125.755  71.983  1.00  0.00           O
ATOM   6987  C21 POPEX 282       8.235 124.975  70.902  1.00  0.00           C
ATOM   6988  O22 POPEX 282       8.555 125.395  69.802  1.00  0.00           O
ATOM   6989  C22 POPEX 282       7.915 123.505  71.193  1.00  0.00           C
ATOM   6992  C3  POPEX 282       5.815 126.315  72.202  1.00  0.00           C
ATOM   6995  O31 POPEX 282       5.535 125.735  70.912  1.00  0.00           O
ATOM   6996  C31 POPEX 282       5.275 126.585  69.912  1.00  0.00           C
ATOM   6997  O32 POPEX 282       5.185 127.795  70.002  1.00  0.00           O
ATOM   6998  C32 POPEX 282       5.125 125.795  68.613  1.00  0.00           C
ATOM   7001  C23 POPEX 282       8.815 122.525  70.393  1.00  0.00           C
ATOM   7004  C24 POPEX 282       8.355 121.085  70.613  1.00  0.00           C
ATOM   7007  C25 POPEX 282       9.365 120.035  70.113  1.00  0.00           C
ATOM   7010  C26 POPEX 282      10.615 119.875  70.982  1.00  0.00           C
ATOM   7013  C27 POPEX 282      11.375 118.595  70.632  1.00  0.00           C
ATOM   7016  C28 POPEX 282      12.655 118.365  71.473  1.00  0.00           C
ATOM   7019  C29 POPEX 282      13.785 119.255  71.042  1.00  0.00           C
ATOM   7021 0C21 POPEX 282      14.445 120.135  71.812  1.00  0.00           C
ATOM   7023 1C21 POPEX 282      15.645 120.935  71.403  1.00  0.00           C
ATOM   7026 2C21 POPEX 282      16.535 120.305  70.312  1.00  0.00           C
ATOM   7029 3C21 POPEX 282      17.745 121.195  69.993  1.00  0.00           C
ATOM   7032 4C21 POPEX 282      18.575 120.695  68.793  1.00  0.00           C
ATOM   7035 5C21 POPEX 282      19.295 119.355  69.023  1.00  0.00           C
ATOM   7038 6C21 POPEX 282      20.445 119.435  70.043  1.00  0.00           C
ATOM   7041 7C21 POPEX 282      21.065 118.055  70.302  1.00  0.00           C
ATOM   7044 8C21 POPEX 282      22.175 118.055  71.353  1.00  0.00           C
ATOM   7048  C33 POPEX 282       6.185 126.235  67.583  1.00  0.00           C
ATOM   7051  C34 POPEX 282       5.675 126.015  66.162  1.00  0.00           C
ATOM   7054  C35 POPEX 282       6.735 126.295  65.092  1.00  0.00           C
ATOM   7057  C36 POPEX 282       6.295 125.815  63.703  1.00  0.00           C
ATOM   7060  C37 POPEX 282       7.465 125.795  62.702  1.00  0.00           C
ATOM   7063  C38 POPEX 282       7.565 124.455  61.963  1.00  0.00           C
ATOM   7066  C39 POPEX 282       6.505 124.275  60.873  1.00  0.00           C
ATOM   7069 0C31 POPEX 282       6.865 125.035  59.583  1.00  0.00           C
ATOM   7072 1C31 POPEX 282       5.995 124.635  58.382  1.00  0.00           C
ATOM   7075 2C31 POPEX 282       6.665 124.935  57.033  1.00  0.00           C
ATOM   7078 3C31 POPEX 282       6.775 126.435  56.693  1.00  0.00           C
ATOM   7081 4C31 POPEX 282       5.555 126.975  55.943  1.00  0.00           C
ATOM   7084 5C31 POPEX 282       5.745 128.415  55.462  1.00  0.00           C
ATOM   7087 6C31 POPEX 282       4.645 128.885  54.503  1.00  0.00           C
ATOM   7091  NH3 POPEY 283      89.955  68.355  29.013  1.00  0.00           N
ATOM   7095  C12 POPEY 283      91.065  68.235  27.983  1.00  0.00           C
ATOM   7098  C11 POPEY 283      92.425  68.295  28.683  1.00  0.00           C
ATOM   7101  P   POPEY 283      94.165  69.485  27.052  1.00  0.00           P
ATOM   7102  O13 POPEY 283      94.885  68.995  25.863  1.00  0.00           O
ATOM   7103  O14 POPEY 283      93.145  70.525  26.792  1.00  0.00           O
ATOM   7104  O11 POPEY 283      95.175  70.075  28.112  1.00  0.00           O
ATOM   7105  O12 POPEY 283      93.495  68.235  27.753  1.00  0.00           O
ATOM   7106  C1  POPEY 283      95.275  69.695  29.473  1.00  0.00           C
ATOM   7109  C2  POPEY 283      96.205  68.455  29.643  1.00  0.00           C
ATOM   7111  O21 POPEY 283      96.305  67.975  30.993  1.00  0.00           O
ATOM   7112  C21 POPEY 283      95.265  67.695  31.733  1.00  0.00           C
ATOM   7113  O22 POPEY 283      94.095  67.755  31.432  1.00  0.00           O
ATOM   7114  C22 POPEY 283      95.815  67.415  33.143  1.00  0.00           C
ATOM   7117  C3  POPEY 283      97.635  68.805  29.113  1.00  0.00           C
ATOM   7120  O31 POPEY 283      98.675  68.865  30.103  1.00  0.00           O
ATOM   7121  C31 POPEY 283      98.605  69.745  31.083  1.00  0.00           C
ATOM   7122  O32 POPEY 283      97.755  70.605  31.233  1.00  0.00           O
ATOM   7123  C32 POPEY 283      99.715  69.445  32.092  1.00  0.00           C
ATOM   7126  C23 POPEY 283      95.335  66.075  33.763  1.00  0.00           C
ATOM   7129  C24 POPEY 283      96.185  65.655  34.972  1.00  0.00           C
ATOM   7132  C25 POPEY 283      96.085  66.625  36.162  1.00  0.00           C
ATOM   7135  C26 POPEY 283      97.085  66.315  37.293  1.00  0.00           C
ATOM   7138  C27 POPEY 283      97.075  67.425  38.362  1.00  0.00           C
ATOM   7141  C28 POPEY 283      98.175  67.295  39.443  1.00  0.00           C
ATOM   7144  C29 POPEY 283      97.755  66.515  40.662  1.00  0.00           C
ATOM   7146 0C21 POPEY 283      98.065  66.805  41.943  1.00  0.00           C
ATOM   7148 1C21 POPEY 283      98.945  67.925  42.432  1.00  0.00           C
ATOM   7151 2C21 POPEY 283      98.195  68.965  43.292  1.00  0.00           C
ATOM   7154 3C21 POPEY 283      97.635  68.435  44.623  1.00  0.00           C
ATOM   7157 4C21 POPEY 283      96.985  69.545  45.462  1.00  0.00           C
ATOM   7160 5C21 POPEY 283      97.605  69.745  46.853  1.00  0.00           C
ATOM   7163 6C21 POPEY 283      97.305  68.615  47.843  1.00  0.00           C
ATOM   7166 7C21 POPEY 283      97.855  68.925  49.243  1.00  0.00           C
ATOM   7169 8C21 POPEY 283      97.875  67.715  50.182  1.00  0.00           C
ATOM   7173  C33 POPEY 283      99.225  69.595  33.553  1.00  0.00           C
ATOM   7176  C34 POPEY 283     100.375  69.675  34.562  1.00  0.00           C
ATOM   7179  C35 POPEY 283      99.905  70.055  35.963  1.00  0.00           C
ATOM   7182  C36 POPEY 283     100.215  69.035  37.073  1.00  0.00           C
ATOM   7185  C37 POPEY 283     101.675  69.075  37.523  1.00  0.00           C
ATOM   7188  C38 POPEY 283     101.915  68.385  38.873  1.00  0.00           C
ATOM   7191  C39 POPEY 283     103.285  68.785  39.443  1.00  0.00           C
ATOM   7194 0C31 POPEY 283     103.675  68.055  40.743  1.00  0.00           C
ATOM   7197 1C31 POPEY 283     105.085  68.465  41.173  1.00  0.00           C
ATOM   7200 2C31 POPEY 283     105.695  67.655  42.323  1.00  0.00           C
ATOM   7203 3C31 POPEY 283     105.985  66.195  41.933  1.00  0.00           C
ATOM   7206 4C31 POPEY 283     106.705  65.405  43.033  1.00  0.00           C
ATOM   7209 5C31 POPEY 283     106.785  63.915  42.702  1.00  0.00           C
ATOM   7212 6C31 POPEY 283     107.445  63.075  43.802  1.00  0.00           C
ATOM   7216  NH3 POPEZ 284      81.075   8.745  30.673  1.00  0.00           N
ATOM   7220  C12 POPEZ 284      81.555   9.855  29.783  1.00  0.00           C
ATOM   7223  C11 POPEZ 284      80.485  10.975  29.663  1.00  0.00           C
ATOM   7226  P   POPEZ 284      81.535  13.155  30.573  1.00  0.00           P
ATOM   7227  O13 POPEZ 284      82.605  14.085  30.153  1.00  0.00           O
ATOM   7228  O14 POPEZ 284      80.335  13.755  31.183  1.00  0.00           O
ATOM   7229  O11 POPEZ 284      82.145  12.085  31.583  1.00  0.00           O
ATOM   7230  O12 POPEZ 284      81.085  12.245  29.362  1.00  0.00           O
ATOM   7231  C1  POPEZ 284      81.795  12.125  32.972  1.00  0.00           C
ATOM   7234  C2  POPEZ 284      82.805  11.265  33.802  1.00  0.00           C
ATOM   7236  O21 POPEZ 284      82.955  11.775  35.132  1.00  0.00           O
ATOM   7237  C21 POPEZ 284      83.645  12.895  35.303  1.00  0.00           C
ATOM   7238  O22 POPEZ 284      84.065  13.635  34.423  1.00  0.00           O
ATOM   7239  C22 POPEZ 284      83.735  13.195  36.803  1.00  0.00           C
ATOM   7242  C3  POPEZ 284      84.165  11.065  33.053  1.00  0.00           C
ATOM   7245  O31 POPEZ 284      85.245  10.755  33.952  1.00  0.00           O
ATOM   7246  C31 POPEZ 284      86.325  10.225  33.373  1.00  0.00           C
ATOM   7247  O32 POPEZ 284      86.365   9.845  32.202  1.00  0.00           O
ATOM   7248  C32 POPEZ 284      87.475  10.145  34.382  1.00  0.00           C
ATOM   7251  C23 POPEZ 284      84.105  14.665  37.083  1.00  0.00           C
ATOM   7254  C24 POPEZ 284      83.455  15.215  38.362  1.00  0.00           C
ATOM   7257  C25 POPEZ 284      84.065  14.815  39.702  1.00  0.00           C
ATOM   7260  C26 POPEZ 284      83.355  15.605  40.833  1.00  0.00           C
ATOM   7263  C27 POPEZ 284      83.745  15.195  42.253  1.00  0.00           C
ATOM   7266  C28 POPEZ 284      83.165  16.115  43.342  1.00  0.00           C
ATOM   7269  C29 POPEZ 284      81.665  15.995  43.472  1.00  0.00           C
ATOM   7271 0C21 POPEZ 284      80.935  15.905  44.603  1.00  0.00           C
ATOM   7273 1C21 POPEZ 284      81.455  15.955  46.022  1.00  0.00           C
ATOM   7276 2C21 POPEZ 284      81.985  14.615  46.553  1.00  0.00           C
ATOM   7279 3C21 POPEZ 284      82.215  14.645  48.073  1.00  0.00           C
ATOM   7282 4C21 POPEZ 284      83.015  13.445  48.592  1.00  0.00           C
ATOM   7285 5C21 POPEZ 284      83.215  13.475  50.112  1.00  0.00           C
ATOM   7288 6C21 POPEZ 284      84.095  12.315  50.603  1.00  0.00           C
ATOM   7291 7C21 POPEZ 284      84.245  12.245  52.123  1.00  0.00           C
ATOM   7294 8C21 POPEZ 284      85.015  11.015  52.622  1.00  0.00           C
ATOM   7298  C33 POPEZ 284      87.695   8.725  34.963  1.00  0.00           C
ATOM   7301  C34 POPEZ 284      87.705   8.685  36.503  1.00  0.00           C
ATOM   7304  C35 POPEZ 284      89.085   8.915  37.143  1.00  0.00           C
ATOM   7307  C36 POPEZ 284      88.995   9.185  38.653  1.00  0.00           C
ATOM   7310  C37 POPEZ 284      90.285   8.985  39.463  1.00  0.00           C
ATOM   7313  C38 POPEZ 284      90.115   8.115  40.722  1.00  0.00           C
ATOM   7316  C39 POPEZ 284      91.415   7.955  41.543  1.00  0.00           C
ATOM   7319 0C31 POPEZ 284      91.255   7.055  42.773  1.00  0.00           C
ATOM   7322 1C31 POPEZ 284      92.585   6.605  43.393  1.00  0.00           C
ATOM   7325 2C31 POPEZ 284      92.425   5.495  44.452  1.00  0.00           C
ATOM   7328 3C31 POPEZ 284      92.305   5.995  45.903  1.00  0.00           C
ATOM   7331 4C31 POPEZ 284      91.935   4.865  46.873  1.00  0.00           C
ATOM   7334 5C31 POPEZ 284      92.125   5.235  48.353  1.00  0.00           C
ATOM   7337 6C31 POPEZ 284      91.595   4.175  49.323  1.00  0.00           C
ATOM   7341  NH3 POPEa 285      14.655  87.435  73.201  1.00  0.00           N
ATOM   7345  C12 POPEa 285      13.875  86.815  74.332  1.00  0.00           C
ATOM   7348  C11 POPEa 285      13.715  85.315  74.082  1.00  0.00           C
ATOM   7351  P   POPEa 285      12.055  84.575  72.152  1.00  0.00           P
ATOM   7352  O13 POPEa 285      12.295  83.155  71.823  1.00  0.00           O
ATOM   7353  O14 POPEa 285      10.925  84.975  73.033  1.00  0.00           O
ATOM   7354  O11 POPEa 285      11.975  85.385  70.822  1.00  0.00           O
ATOM   7355  O12 POPEa 285      13.425  85.105  72.702  1.00  0.00           O
ATOM   7356  C1  POPEa 285      11.385  84.835  69.652  1.00  0.00           C
ATOM   7359  C2  POPEa 285      12.465  84.405  68.622  1.00  0.00           C
ATOM   7361  O21 POPEa 285      11.985  84.775  67.323  1.00  0.00           O
ATOM   7362  C21 POPEa 285      12.915  85.075  66.442  1.00  0.00           C
ATOM   7363  O22 POPEa 285      14.085  85.305  66.673  1.00  0.00           O
ATOM   7364  C22 POPEa 285      12.265  84.995  65.062  1.00  0.00           C
ATOM   7367  C3  POPEa 285      12.795  82.885  68.653  1.00  0.00           C
ATOM   7370  O31 POPEa 285      13.715  82.585  67.603  1.00  0.00           O
ATOM   7371  C31 POPEa 285      14.045  81.335  67.342  1.00  0.00           C
ATOM   7372  O32 POPEa 285      13.675  80.355  67.942  1.00  0.00           O
ATOM   7373  C32 POPEa 285      15.005  81.365  66.153  1.00  0.00           C
ATOM   7376  C23 POPEa 285      13.195  85.365  63.882  1.00  0.00           C
ATOM   7379  C24 POPEa 285      12.825  86.705  63.233  1.00  0.00           C
ATOM   7382  C25 POPEa 285      13.665  87.005  61.993  1.00  0.00           C
ATOM   7385  C26 POPEa 285      13.165  88.215  61.193  1.00  0.00           C
ATOM   7388  C27 POPEa 285      14.045  88.515  59.972  1.00  0.00           C
ATOM   7391  C28 POPEa 285      13.255  89.155  58.812  1.00  0.00           C
ATOM   7394  C29 POPEa 285      14.145  89.575  57.663  1.00  0.00           C
ATOM   7396 0C21 POPEa 285      14.435  88.855  56.562  1.00  0.00           C
ATOM   7398 1C21 POPEa 285      13.945  87.475  56.222  1.00  0.00           C
ATOM   7401 2C21 POPEa 285      13.115  87.445  54.923  1.00  0.00           C
ATOM   7404 3C21 POPEa 285      11.875  88.355  54.982  1.00  0.00           C
ATOM   7407 4C21 POPEa 285      11.035  88.325  53.693  1.00  0.00           C
ATOM   7410 5C21 POPEa 285       9.965  89.415  53.703  1.00  0.00           C
ATOM   7413 6C21 POPEa 285       9.315  89.675  52.333  1.00  0.00           C
ATOM   7416 7C21 POPEa 285       8.365  90.875  52.383  1.00  0.00           C
ATOM   7419 8C21 POPEa 285       7.735  91.245  51.042  1.00  0.00           C
ATOM   7423  C33 POPEa 285      14.705  80.345  65.043  1.00  0.00           C
ATOM   7426  C34 POPEa 285      15.535  80.615  63.783  1.00  0.00           C
ATOM   7429  C35 POPEa 285      15.415  82.065  63.283  1.00  0.00           C
ATOM   7432  C36 POPEa 285      15.825  82.245  61.823  1.00  0.00           C
ATOM   7435  C37 POPEa 285      15.735  83.725  61.423  1.00  0.00           C
ATOM   7438  C38 POPEa 285      16.015  83.985  59.932  1.00  0.00           C
ATOM   7441  C39 POPEa 285      14.905  83.495  58.993  1.00  0.00           C
ATOM   7444 0C31 POPEa 285      13.605  84.315  59.072  1.00  0.00           C
ATOM   7447 1C31 POPEa 285      12.515  83.815  58.113  1.00  0.00           C
ATOM   7450 2C31 POPEa 285      11.235  84.665  58.173  1.00  0.00           C
ATOM   7453 3C31 POPEa 285      10.045  84.025  57.443  1.00  0.00           C
ATOM   7456 4C31 POPEa 285       9.985  84.365  55.952  1.00  0.00           C
ATOM   7459 5C31 POPEa 285       8.865  83.605  55.233  1.00  0.00           C
ATOM   7462 6C31 POPEa 285       8.705  83.985  53.763  1.00  0.00           C
ATOM   7466  NH3 POPEb 286     106.305  49.745  70.363  1.00  0.00           N
ATOM   7470  C12 POPEb 286     107.105  51.015  70.533  1.00  0.00           C
ATOM   7473  C11 POPEb 286     106.425  52.095  71.392  1.00  0.00           C
ATOM   7476  P   POPEb 286     107.025  54.645  71.891  1.00  0.00           P
ATOM   7477  O13 POPEb 286     107.895  55.135  72.992  1.00  0.00           O
ATOM   7478  O14 POPEb 286     105.575  54.835  72.053  1.00  0.00           O
ATOM   7479  O11 POPEb 286     107.485  55.365  70.573  1.00  0.00           O
ATOM   7480  O12 POPEb 286     107.365  53.135  71.632  1.00  0.00           O
ATOM   7481  C1  POPEb 286     108.805  55.165  70.062  1.00  0.00           C
ATOM   7484  C2  POPEb 286     108.815  54.135  68.903  1.00  0.00           C
ATOM   7486  O21 POPEb 286     110.005  54.295  68.113  1.00  0.00           O
ATOM   7487  C21 POPEb 286     111.145  54.015  68.682  1.00  0.00           C
ATOM   7488  O22 POPEb 286     111.335  53.655  69.823  1.00  0.00           O
ATOM   7489  C22 POPEb 286     112.255  54.235  67.662  1.00  0.00           C
ATOM   7492  C3  POPEb 286     107.585  54.295  67.952  1.00  0.00           C
ATOM   7495  O31 POPEb 286     107.595  53.325  66.882  1.00  0.00           O
ATOM   7496  C31 POPEb 286     108.415  53.475  65.812  1.00  0.00           C
ATOM   7497  O32 POPEb 286     108.855  52.525  65.192  1.00  0.00           O
ATOM   7498  C32 POPEb 286     108.695  54.935  65.423  1.00  0.00           C
ATOM   7501  C23 POPEb 286     112.155  53.265  66.473  1.00  0.00           C
ATOM   7504  C24 POPEb 286     113.145  53.655  65.382  1.00  0.00           C
ATOM   7507  C25 POPEb 286     113.155  52.625  64.243  1.00  0.00           C
ATOM   7510  C26 POPEb 286     114.555  52.405  63.673  1.00  0.00           C
ATOM   7513  C27 POPEb 286     114.665  51.095  62.882  1.00  0.00           C
ATOM   7516  C28 POPEb 286     116.095  50.545  62.822  1.00  0.00           C
ATOM   7519  C29 POPEb 286     116.995  51.345  61.912  1.00  0.00           C
ATOM   7521 0C21 POPEb 286     117.005  51.265  60.573  1.00  0.00           C
ATOM   7523 1C21 POPEb 286     116.115  50.355  59.763  1.00  0.00           C
ATOM   7526 2C21 POPEb 286     116.625  50.125  58.323  1.00  0.00           C
ATOM   7529 3C21 POPEb 286     116.615  51.395  57.463  1.00  0.00           C
ATOM   7532 4C21 POPEb 286     116.915  51.115  55.993  1.00  0.00           C
ATOM   7535 5C21 POPEb 286     116.945  52.415  55.173  1.00  0.00           C
ATOM   7538 6C21 POPEb 286     117.175  52.205  53.673  1.00  0.00           C
ATOM   7541 7C21 POPEb 286     117.145  53.535  52.903  1.00  0.00           C
ATOM   7544 8C21 POPEb 286     117.355  53.375  51.403  1.00  0.00           C
ATOM   7548  C33 POPEb 286     109.565  55.055  64.143  1.00  0.00           C
ATOM   7551  C34 POPEb 286     108.875  54.545  62.873  1.00  0.00           C
ATOM   7554  C35 POPEb 286     109.525  55.035  61.562  1.00  0.00           C
ATOM   7557  C36 POPEb 286     110.915  54.435  61.302  1.00  0.00           C
ATOM   7560  C37 POPEb 286     111.415  54.765  59.893  1.00  0.00           C
ATOM   7563  C38 POPEb 286     112.805  54.195  59.583  1.00  0.00           C
ATOM   7566  C39 POPEb 286     113.225  54.405  58.123  1.00  0.00           C
ATOM   7569 0C31 POPEb 286     112.555  53.415  57.162  1.00  0.00           C
ATOM   7572 1C31 POPEb 286     112.575  53.885  55.702  1.00  0.00           C
ATOM   7575 2C31 POPEb 286     111.825  52.915  54.772  1.00  0.00           C
ATOM   7578 3C31 POPEb 286     111.485  53.505  53.393  1.00  0.00           C
ATOM   7581 4C31 POPEb 286     110.355  54.555  53.423  1.00  0.00           C
ATOM   7584 5C31 POPEb 286     108.955  53.975  53.653  1.00  0.00           C
ATOM   7587 6C31 POPEb 286     107.855  55.035  53.643  1.00  0.00           C
ATOM   7591  NH3 POPEc 287     112.165 108.115  33.382  1.00  0.00           N
ATOM   7595  C12 POPEc 287     112.275 106.665  33.773  1.00  0.00           C
ATOM   7598  C11 POPEc 287     112.225 105.685  32.583  1.00  0.00           C
ATOM   7601  P   POPEc 287     111.525 103.435  33.722  1.00  0.00           P
ATOM   7602  O13 POPEc 287     110.305 104.225  33.973  1.00  0.00           O
ATOM   7603  O14 POPEc 287     111.365 102.215  32.923  1.00  0.00           O
ATOM   7604  O11 POPEc 287     112.225 103.065  35.083  1.00  0.00           O
ATOM   7605  O12 POPEc 287     112.575 104.365  33.003  1.00  0.00           O
ATOM   7606  C1  POPEc 287     113.375 102.185  35.083  1.00  0.00           C
ATOM   7609  C2  POPEc 287     114.155 102.345  36.423  1.00  0.00           C
ATOM   7611  O21 POPEc 287     113.365 101.725  37.443  1.00  0.00           O
ATOM   7612  C21 POPEc 287     113.975 101.415  38.572  1.00  0.00           C
ATOM   7613  O22 POPEc 287     115.135 101.645  38.843  1.00  0.00           O
ATOM   7614  C22 POPEc 287     112.935 100.835  39.533  1.00  0.00           C
ATOM   7617  C3  POPEc 287     114.345 103.875  36.643  1.00  0.00           C
ATOM   7620  O31 POPEc 287     115.215 104.245  37.723  1.00  0.00           O
ATOM   7621  C31 POPEc 287     114.605 104.525  38.873  1.00  0.00           C
ATOM   7622  O32 POPEc 287     113.405 104.465  39.092  1.00  0.00           O
ATOM   7623  C32 POPEc 287     115.625 104.885  39.933  1.00  0.00           C
ATOM   7626  C23 POPEc 287     113.505 100.635  40.952  1.00  0.00           C
ATOM   7629  C24 POPEc 287     112.615  99.755  41.833  1.00  0.00           C
ATOM   7632  C25 POPEc 287     113.185  99.645  43.253  1.00  0.00           C
ATOM   7635  C26 POPEc 287     113.485  98.235  43.752  1.00  0.00           C
ATOM   7638  C27 POPEc 287     114.035  98.285  45.182  1.00  0.00           C
ATOM   7641  C28 POPEc 287     114.715  96.975  45.632  1.00  0.00           C
ATOM   7644  C29 POPEc 287     113.705  95.895  45.912  1.00  0.00           C
ATOM   7646 0C21 POPEc 287     113.465  95.295  47.103  1.00  0.00           C
ATOM   7648 1C21 POPEc 287     114.205  95.545  48.403  1.00  0.00           C
ATOM   7651 2C21 POPEc 287     113.395  96.345  49.443  1.00  0.00           C
ATOM   7654 3C21 POPEc 287     114.325  96.985  50.483  1.00  0.00           C
ATOM   7657 4C21 POPEc 287     113.625  97.705  51.642  1.00  0.00           C
ATOM   7660 5C21 POPEc 287     113.335  96.795  52.843  1.00  0.00           C
ATOM   7663 6C21 POPEc 287     112.935  97.595  54.093  1.00  0.00           C
ATOM   7666 7C21 POPEc 287     112.785  96.725  55.343  1.00  0.00           C
ATOM   7669 8C21 POPEc 287     112.325  97.485  56.593  1.00  0.00           C
ATOM   7673  C33 POPEc 287     115.475 106.365  40.323  1.00  0.00           C
ATOM   7676  C34 POPEc 287     116.435 106.705  41.473  1.00  0.00           C
ATOM   7679  C35 POPEc 287     116.215 108.095  42.062  1.00  0.00           C
ATOM   7682  C36 POPEc 287     116.995 108.365  43.363  1.00  0.00           C
ATOM   7685  C37 POPEc 287     116.305 109.395  44.272  1.00  0.00           C
ATOM   7688  C38 POPEc 287     117.135 109.725  45.533  1.00  0.00           C
ATOM   7691  C39 POPEc 287     116.335 110.495  46.593  1.00  0.00           C
ATOM   7694 0C31 POPEc 287     117.205 110.905  47.783  1.00  0.00           C
ATOM   7697 1C31 POPEc 287     116.395 111.125  49.062  1.00  0.00           C
ATOM   7700 2C31 POPEc 287     117.285 111.565  50.243  1.00  0.00           C
ATOM   7703 3C31 POPEc 287     116.535 111.545  51.582  1.00  0.00           C
ATOM   7706 4C31 POPEc 287     117.425 111.955  52.762  1.00  0.00           C
ATOM   7709 5C31 POPEc 287     116.725 111.835  54.113  1.00  0.00           C
ATOM   7712 6C31 POPEc 287     117.545 112.415  55.262  1.00  0.00           C
ATOM   7716  NH3 POPEd 288       8.195  64.745  29.863  1.00  0.00           N
ATOM   7720  C12 POPEd 288       9.435  63.875  29.803  1.00  0.00           C
ATOM   7723  C11 POPEd 288      10.715  64.705  29.503  1.00  0.00           C
ATOM   7726  P   POPEd 288      11.525  67.005  28.533  1.00  0.00           P
ATOM   7727  O13 POPEd 288      10.915  68.035  27.673  1.00  0.00           O
ATOM   7728  O14 POPEd 288      12.725  66.285  28.073  1.00  0.00           O
ATOM   7729  O11 POPEd 288      11.845  67.635  29.952  1.00  0.00           O
ATOM   7730  O12 POPEd 288      10.395  65.955  28.873  1.00  0.00           O
ATOM   7731  C1  POPEd 288      10.825  68.335  30.693  1.00  0.00           C
ATOM   7734  C2  POPEd 288      10.885  68.025  32.202  1.00  0.00           C
ATOM   7736  O21 POPEd 288      12.195  68.355  32.723  1.00  0.00           O
ATOM   7737  C21 POPEd 288      12.275  69.575  33.253  1.00  0.00           C
ATOM   7738  O22 POPEd 288      11.325  70.315  33.432  1.00  0.00           O
ATOM   7739  C22 POPEd 288      13.725  69.835  33.693  1.00  0.00           C
ATOM   7742  C3  POPEd 288      10.595  66.535  32.443  1.00  0.00           C
ATOM   7745  O31 POPEd 288       9.885  66.345  33.683  1.00  0.00           O
ATOM   7746  C31 POPEd 288       9.185  65.215  33.683  1.00  0.00           C
ATOM   7747  O32 POPEd 288       9.265  64.355  32.833  1.00  0.00           O
ATOM   7748  C32 POPEd 288       8.265  65.155  34.912  1.00  0.00           C
ATOM   7751  C23 POPEd 288      14.085  71.315  33.963  1.00  0.00           C
ATOM   7754  C24 POPEd 288      15.215  71.485  34.993  1.00  0.00           C
ATOM   7757  C25 POPEd 288      14.715  71.345  36.443  1.00  0.00           C
ATOM   7760  C26 POPEd 288      15.825  71.105  37.493  1.00  0.00           C
ATOM   7763  C27 POPEd 288      15.235  70.605  38.822  1.00  0.00           C
ATOM   7766  C28 POPEd 288      16.295  70.155  39.853  1.00  0.00           C
ATOM   7769  C29 POPEd 288      15.625  69.565  41.083  1.00  0.00           C
ATOM   7771 0C21 POPEd 288      15.945  68.425  41.733  1.00  0.00           C
ATOM   7773 1C21 POPEd 288      17.085  67.485  41.423  1.00  0.00           C
ATOM   7776 2C21 POPEd 288      16.685  66.265  40.562  1.00  0.00           C
ATOM   7779 3C21 POPEd 288      17.895  65.365  40.293  1.00  0.00           C
ATOM   7782 4C21 POPEd 288      17.725  64.435  39.083  1.00  0.00           C
ATOM   7785 5C21 POPEd 288      16.795  63.245  39.353  1.00  0.00           C
ATOM   7788 6C21 POPEd 288      17.425  62.205  40.293  1.00  0.00           C
ATOM   7791 7C21 POPEd 288      16.555  60.955  40.402  1.00  0.00           C
ATOM   7794 8C21 POPEd 288      17.155  59.845  41.263  1.00  0.00           C
ATOM   7798  C33 POPEd 288       8.745  64.155  35.993  1.00  0.00           C
ATOM   7801  C34 POPEd 288       9.355  64.855  37.213  1.00  0.00           C
ATOM   7804  C35 POPEd 288       8.305  65.565  38.093  1.00  0.00           C
ATOM   7807  C36 POPEd 288       8.255  65.025  39.522  1.00  0.00           C
ATOM   7810  C37 POPEd 288       7.245  65.775  40.423  1.00  0.00           C
ATOM   7813  C38 POPEd 288       7.095  65.165  41.823  1.00  0.00           C
ATOM   7816  C39 POPEd 288       8.405  65.165  42.632  1.00  0.00           C
ATOM   7819 0C31 POPEd 288       8.285  64.485  44.012  1.00  0.00           C
ATOM   7822 1C31 POPEd 288       9.615  64.505  44.763  1.00  0.00           C
ATOM   7825 2C31 POPEd 288       9.605  63.755  46.103  1.00  0.00           C
ATOM   7828 3C31 POPEd 288       8.505  64.255  47.053  1.00  0.00           C
ATOM   7831 4C31 POPEd 288       8.765  63.915  48.522  1.00  0.00           C
ATOM   7834 5C31 POPEd 288       7.655  64.465  49.412  1.00  0.00           C
ATOM   7837 6C31 POPEd 288       7.885  64.285  50.912  1.00  0.00           C
ATOM   7841  NH3 POPEe 289      56.025  89.705  32.953  1.00  0.00           N
ATOM   7845  C12 POPEe 289      57.295  88.955  33.283  1.00  0.00           C
ATOM   7848  C11 POPEe 289      58.375  89.785  34.003  1.00  0.00           C
ATOM   7851  P   POPEe 289      60.605  88.435  34.472  1.00  0.00           P
ATOM   7852  O13 POPEe 289      60.535  87.265  33.562  1.00  0.00           O
ATOM   7853  O14 POPEe 289      61.455  89.575  34.053  1.00  0.00           O
ATOM   7854  O11 POPEe 289      61.125  87.865  35.853  1.00  0.00           O
ATOM   7855  O12 POPEe 289      59.165  88.945  34.853  1.00  0.00           O
ATOM   7856  C1  POPEe 289      61.205  88.715  36.993  1.00  0.00           C
ATOM   7859  C2  POPEe 289      60.645  88.005  38.243  1.00  0.00           C
ATOM   7861  O21 POPEe 289      60.645  88.985  39.303  1.00  0.00           O
ATOM   7862  C21 POPEe 289      59.605  88.915  40.103  1.00  0.00           C
ATOM   7863  O22 POPEe 289      58.595  88.255  39.923  1.00  0.00           O
ATOM   7864  C22 POPEe 289      59.875  89.745  41.362  1.00  0.00           C
ATOM   7867  C3  POPEe 289      61.515  86.765  38.623  1.00  0.00           C
ATOM   7870  O31 POPEe 289      61.635  86.595  40.052  1.00  0.00           O
ATOM   7871  C31 POPEe 289      61.025  85.675  40.803  1.00  0.00           C
ATOM   7872  O32 POPEe 289      61.115  85.655  42.022  1.00  0.00           O
ATOM   7873  C32 POPEe 289      60.245  84.615  40.023  1.00  0.00           C
ATOM   7876  C23 POPEe 289      60.035  88.835  42.612  1.00  0.00           C
ATOM   7879  C24 POPEe 289      60.005  89.645  43.913  1.00  0.00           C
ATOM   7882  C25 POPEe 289      59.875  88.765  45.163  1.00  0.00           C
ATOM   7885  C26 POPEe 289      59.785  89.615  46.442  1.00  0.00           C
ATOM   7888  C27 POPEe 289      59.155  88.875  47.622  1.00  0.00           C
ATOM   7891  C28 POPEe 289      59.105  89.725  48.913  1.00  0.00           C
ATOM   7894  C29 POPEe 289      60.345  89.575  49.763  1.00  0.00           C
ATOM   7896 0C21 POPEe 289      60.395  89.555  51.112  1.00  0.00           C
ATOM   7898 1C21 POPEe 289      59.235  89.695  52.073  1.00  0.00           C
ATOM   7901 2C21 POPEe 289      59.125  88.495  53.033  1.00  0.00           C
ATOM   7904 3C21 POPEe 289      58.015  88.665  54.082  1.00  0.00           C
ATOM   7907 4C21 POPEe 289      58.055  87.555  55.142  1.00  0.00           C
ATOM   7910 5C21 POPEe 289      57.015  87.715  56.263  1.00  0.00           C
ATOM   7913 6C21 POPEe 289      55.675  87.045  55.972  1.00  0.00           C
ATOM   7916 7C21 POPEe 289      54.715  87.085  57.173  1.00  0.00           C
ATOM   7919 8C21 POPEe 289      53.475  86.205  57.003  1.00  0.00           C
ATOM   7923  C33 POPEe 289      59.535  83.555  40.912  1.00  0.00           C
ATOM   7926  C34 POPEe 289      58.115  83.975  41.312  1.00  0.00           C
ATOM   7929  C35 POPEe 289      57.245  82.845  41.912  1.00  0.00           C
ATOM   7932  C36 POPEe 289      57.485  82.595  43.412  1.00  0.00           C
ATOM   7935  C37 POPEe 289      56.205  82.185  44.173  1.00  0.00           C
ATOM   7938  C38 POPEe 289      56.445  81.895  45.662  1.00  0.00           C
ATOM   7941  C39 POPEe 289      55.125  81.785  46.452  1.00  0.00           C
ATOM   7944 0C31 POPEe 289      55.305  81.875  47.973  1.00  0.00           C
ATOM   7947 1C31 POPEe 289      53.955  81.895  48.722  1.00  0.00           C
ATOM   7950 2C31 POPEe 289      54.135  82.015  50.243  1.00  0.00           C
ATOM   7953 3C31 POPEe 289      52.825  82.155  51.022  1.00  0.00           C
ATOM   7956 4C31 POPEe 289      52.755  83.495  51.772  1.00  0.00           C
ATOM   7959 5C31 POPEe 289      51.505  83.645  52.653  1.00  0.00           C
ATOM   7962 6C31 POPEe 289      51.485  84.975  53.423  1.00  0.00           C
ATOM   7966  NH3 POPEf 290      72.705  58.795  31.843  1.00  0.00           N
ATOM   7970  C12 POPEf 290      72.445  59.585  30.583  1.00  0.00           C
ATOM   7973  C11 POPEf 290      72.975  61.035  30.642  1.00  0.00           C
ATOM   7976  P   POPEf 290      70.825  62.505  30.693  1.00  0.00           P
ATOM   7977  O13 POPEf 290      70.555  63.885  30.243  1.00  0.00           O
ATOM   7978  O14 POPEf 290      69.785  61.485  30.463  1.00  0.00           O
ATOM   7979  O11 POPEf 290      71.305  62.515  32.173  1.00  0.00           O
ATOM   7980  O12 POPEf 290      72.115  61.935  29.943  1.00  0.00           O
ATOM   7981  C1  POPEf 290      70.485  62.135  33.243  1.00  0.00           C
ATOM   7984  C2  POPEf 290      71.405  61.905  34.452  1.00  0.00           C
ATOM   7986  O21 POPEf 290      70.595  61.525  35.562  1.00  0.00           O
ATOM   7987  C21 POPEf 290      70.425  60.225  35.643  1.00  0.00           C
ATOM   7988  O22 POPEf 290      70.755  59.395  34.803  1.00  0.00           O
ATOM   7989  C22 POPEf 290      69.705  59.955  36.952  1.00  0.00           C
ATOM   7992  C3  POPEf 290      72.255  63.155  34.812  1.00  0.00           C
ATOM   7995  O31 POPEf 290      72.785  63.225  36.153  1.00  0.00           O
ATOM   7996  C31 POPEf 290      73.385  62.185  36.713  1.00  0.00           C
ATOM   7997  O32 POPEf 290      73.395  61.045  36.292  1.00  0.00           O
ATOM   7998  C32 POPEf 290      74.085  62.615  37.993  1.00  0.00           C
ATOM   8001  C23 POPEf 290      70.315  58.765  37.682  1.00  0.00           C
ATOM   8004  C24 POPEf 290      69.605  58.555  39.022  1.00  0.00           C
ATOM   8007  C25 POPEf 290      70.455  57.725  39.993  1.00  0.00           C
ATOM   8010  C26 POPEf 290      70.805  56.325  39.483  1.00  0.00           C
ATOM   8013  C27 POPEf 290      71.635  55.605  40.543  1.00  0.00           C
ATOM   8016  C28 POPEf 290      71.515  54.075  40.573  1.00  0.00           C
ATOM   8019  C29 POPEf 290      72.215  53.335  39.463  1.00  0.00           C
ATOM   8021 0C21 POPEf 290      71.675  52.355  38.713  1.00  0.00           C
ATOM   8023 1C21 POPEf 290      70.275  51.805  38.822  1.00  0.00           C
ATOM   8026 2C21 POPEf 290      70.205  50.335  38.382  1.00  0.00           C
ATOM   8029 3C21 POPEf 290      71.055  49.365  39.222  1.00  0.00           C
ATOM   8032 4C21 POPEf 290      70.685  49.345  40.702  1.00  0.00           C
ATOM   8035 5C21 POPEf 290      71.295  48.165  41.483  1.00  0.00           C
ATOM   8038 6C21 POPEf 290      70.405  47.615  42.612  1.00  0.00           C
ATOM   8041 7C21 POPEf 290      70.265  48.495  43.862  1.00  0.00           C
ATOM   8044 8C21 POPEf 290      69.515  49.815  43.643  1.00  0.00           C
ATOM   8048  C33 POPEf 290      74.445  61.425  38.923  1.00  0.00           C
ATOM   8051  C34 POPEf 290      74.875  61.875  40.332  1.00  0.00           C
ATOM   8054  C35 POPEf 290      75.915  63.005  40.332  1.00  0.00           C
ATOM   8057  C36 POPEf 290      76.415  63.415  41.723  1.00  0.00           C
ATOM   8060  C37 POPEf 290      75.285  63.865  42.663  1.00  0.00           C
ATOM   8063  C38 POPEf 290      75.785  64.795  43.783  1.00  0.00           C
ATOM   8066  C39 POPEf 290      74.675  65.265  44.732  1.00  0.00           C
ATOM   8069 0C31 POPEf 290      74.315  64.245  45.823  1.00  0.00           C
ATOM   8072 1C31 POPEf 290      73.245  64.755  46.793  1.00  0.00           C
ATOM   8075 2C31 POPEf 290      73.195  63.925  48.083  1.00  0.00           C
ATOM   8078 3C31 POPEf 290      72.165  64.425  49.113  1.00  0.00           C
ATOM   8081 4C31 POPEf 290      70.715  64.085  48.732  1.00  0.00           C
ATOM   8084 5C31 POPEf 290      69.735  64.265  49.893  1.00  0.00           C
ATOM   8087 6C31 POPEf 290      68.335  63.735  49.583  1.00  0.00           C
ATOM   8091  NH3 POPEg 291      34.915  38.395  76.003  1.00  0.00           N
ATOM   8095  C12 POPEg 291      35.385  37.135  75.323  1.00  0.00           C
ATOM   8098  C11 POPEg 291      34.765  35.895  75.982  1.00  0.00           C
ATOM   8101  P   POPEg 291      36.045  33.625  76.382  1.00  0.00           P
ATOM   8102  O13 POPEg 291      36.225  34.175  77.743  1.00  0.00           O
ATOM   8103  O14 POPEg 291      35.285  32.375  76.243  1.00  0.00           O
ATOM   8104  O11 POPEg 291      37.475  33.345  75.722  1.00  0.00           O
ATOM   8105  O12 POPEg 291      35.385  34.715  75.463  1.00  0.00           O
ATOM   8106  C1  POPEg 291      38.175  34.435  75.113  1.00  0.00           C
ATOM   8109  C2  POPEg 291      39.595  33.995  74.623  1.00  0.00           C
ATOM   8111  O21 POPEg 291      39.485  33.025  73.583  1.00  0.00           O
ATOM   8112  C21 POPEg 291      39.875  33.365  72.353  1.00  0.00           C
ATOM   8113  O22 POPEg 291      40.285  34.465  72.022  1.00  0.00           O
ATOM   8114  C22 POPEg 291      39.775  32.135  71.433  1.00  0.00           C
ATOM   8117  C3  POPEg 291      40.335  33.305  75.772  1.00  0.00           C
ATOM   8120  O31 POPEg 291      41.605  32.775  75.312  1.00  0.00           O
ATOM   8121  C31 POPEg 291      42.655  33.525  75.613  1.00  0.00           C
ATOM   8122  O32 POPEg 291      42.615  34.485  76.363  1.00  0.00           O
ATOM   8123  C32 POPEg 291      43.905  32.935  74.993  1.00  0.00           C
ATOM   8126  C23 POPEg 291      40.795  32.085  70.273  1.00  0.00           C
ATOM   8129  C24 POPEg 291      40.355  31.105  69.173  1.00  0.00           C
ATOM   8132  C25 POPEg 291      41.415  30.825  68.092  1.00  0.00           C
ATOM   8135  C26 POPEg 291      40.885  29.845  67.032  1.00  0.00           C
ATOM   8138  C27 POPEg 291      41.725  28.565  66.842  1.00  0.00           C
ATOM   8141  C28 POPEg 291      40.945  27.525  66.013  1.00  0.00           C
ATOM   8144  C29 POPEg 291      41.745  26.295  65.622  1.00  0.00           C
ATOM   8146 0C21 POPEg 291      41.715  25.665  64.433  1.00  0.00           C
ATOM   8148 1C21 POPEg 291      40.885  26.035  63.222  1.00  0.00           C
ATOM   8151 2C21 POPEg 291      40.095  24.855  62.612  1.00  0.00           C
ATOM   8154 3C21 POPEg 291      39.355  25.285  61.333  1.00  0.00           C
ATOM   8157 4C21 POPEg 291      38.355  24.255  60.792  1.00  0.00           C
ATOM   8160 5C21 POPEg 291      38.955  22.935  60.283  1.00  0.00           C
ATOM   8163 6C21 POPEg 291      39.985  23.115  59.153  1.00  0.00           C
ATOM   8166 7C21 POPEg 291      40.275  21.805  58.412  1.00  0.00           C
ATOM   8169 8C21 POPEg 291      41.345  21.945  57.333  1.00  0.00           C
ATOM   8173  C33 POPEg 291      44.875  34.035  74.512  1.00  0.00           C
ATOM   8176  C34 POPEg 291      45.465  33.735  73.132  1.00  0.00           C
ATOM   8179  C35 POPEg 291      46.995  33.755  73.132  1.00  0.00           C
ATOM   8182  C36 POPEg 291      47.645  35.145  73.233  1.00  0.00           C
ATOM   8185  C37 POPEg 291      49.175  35.055  73.333  1.00  0.00           C
ATOM   8188  C38 POPEg 291      49.845  36.445  73.363  1.00  0.00           C
ATOM   8191  C39 POPEg 291      51.335  36.375  73.713  1.00  0.00           C
ATOM   8194 0C31 POPEg 291      52.285  36.115  72.533  1.00  0.00           C
ATOM   8197 1C31 POPEg 291      52.385  37.315  71.582  1.00  0.00           C
ATOM   8200 2C31 POPEg 291      53.695  37.355  70.792  1.00  0.00           C
ATOM   8203 3C31 POPEg 291      53.915  38.675  70.033  1.00  0.00           C
ATOM   8206 4C31 POPEg 291      54.385  39.815  70.943  1.00  0.00           C
ATOM   8209 5C31 POPEg 291      53.955  41.215  70.482  1.00  0.00           C
ATOM   8212 6C31 POPEg 291      54.465  42.295  71.433  1.00  0.00           C
ATOM   8216  NH3 POPEh 292       3.055  10.945  71.083  1.00  0.00           N
ATOM   8220  C12 POPEh 292       2.995  11.005  69.583  1.00  0.00           C
ATOM   8223  C11 POPEh 292       2.415  12.325  68.993  1.00  0.00           C
ATOM   8226  P   POPEh 292       1.555  14.055  70.701  1.00  0.00           P
ATOM   8227  O13 POPEh 292       0.315  14.505  71.353  1.00  0.00           O
ATOM   8228  O14 POPEh 292       2.755  13.745  71.503  1.00  0.00           O
ATOM   8229  O11 POPEh 292       1.905  15.115  69.603  1.00  0.00           O
ATOM   8230  O12 POPEh 292       1.285  12.835  69.732  1.00  0.00           O
ATOM   8231  C1  POPEh 292       2.845  16.155  69.863  1.00  0.00           C
ATOM   8234  C2  POPEh 292       3.005  17.035  68.603  1.00  0.00           C
ATOM   8236  O21 POPEh 292       3.685  18.245  69.002  1.00  0.00           O
ATOM   8237  C21 POPEh 292       3.965  19.245  68.141  1.00  0.00           C
ATOM   8238  O22 POPEh 292       4.105  20.395  68.522  1.00  0.00           O
ATOM   8239  C22 POPEh 292       4.225  18.795  66.702  1.00  0.00           C
ATOM   8242  C3  POPEh 292       1.585  17.305  67.982  1.00  0.00           C
ATOM   8245  O31 POPEh 292       1.115  16.155  67.253  1.00  0.00           O
ATOM   8246  C31 POPEh 292       0.315  16.415  66.243  1.00  0.00           C
ATOM   8247  O32 POPEh 292      -0.215  17.505  66.042  1.00  0.00           O
ATOM   8248  C32 POPEh 292       0.105  15.165  65.413  1.00  0.00           C
ATOM   8251  C23 POPEh 292       4.165  19.955  65.683  1.00  0.00           C
ATOM   8254  C24 POPEh 292       4.175  19.415  64.243  1.00  0.00           C
ATOM   8257  C25 POPEh 292       3.945  20.495  63.183  1.00  0.00           C
ATOM   8260  C26 POPEh 292       3.195  19.975  61.943  1.00  0.00           C
ATOM   8263  C27 POPEh 292       3.265  20.905  60.722  1.00  0.00           C
ATOM   8266  C28 POPEh 292       1.975  20.895  59.872  1.00  0.00           C
ATOM   8269  C29 POPEh 292       0.905  21.795  60.443  1.00  0.00           C
ATOM   8271 0C21 POPEh 292       0.275  22.805  59.823  1.00  0.00           C
ATOM   8273 1C21 POPEh 292       0.445  23.295  58.403  1.00  0.00           C
ATOM   8276 2C21 POPEh 292      -0.895  23.305  57.642  1.00  0.00           C
ATOM   8279 3C21 POPEh 292      -0.985  24.375  56.543  1.00  0.00           C
ATOM   8282 4C21 POPEh 292       0.095  24.285  55.433  1.00  0.00           C
ATOM   8285 5C21 POPEh 292      -0.015  25.465  54.452  1.00  0.00           C
ATOM   8288 6C21 POPEh 292      -1.255  25.345  53.552  1.00  0.00           C
ATOM   8291 7C21 POPEh 292      -1.515  26.545  52.642  1.00  0.00           C
ATOM   8294 8C21 POPEh 292      -2.595  26.275  51.582  1.00  0.00           C
ATOM   8298  C33 POPEh 292      -0.185  15.455  63.932  1.00  0.00           C
ATOM   8301  C34 POPEh 292      -0.325  14.135  63.193  1.00  0.00           C
ATOM   8304  C35 POPEh 292      -0.675  14.255  61.702  1.00  0.00           C
ATOM   8307  C36 POPEh 292       0.495  14.745  60.842  1.00  0.00           C
ATOM   8310  C37 POPEh 292       0.245  14.475  59.353  1.00  0.00           C
ATOM   8313  C38 POPEh 292       1.445  14.855  58.482  1.00  0.00           C
ATOM   8316  C39 POPEh 292       1.485  14.085  57.153  1.00  0.00           C
ATOM   8319 0C31 POPEh 292       0.385  14.505  56.162  1.00  0.00           C
ATOM   8322 1C31 POPEh 292       0.325  13.555  54.963  1.00  0.00           C
ATOM   8325 2C31 POPEh 292      -0.625  14.025  53.843  1.00  0.00           C
ATOM   8328 3C31 POPEh 292      -0.695  13.035  52.682  1.00  0.00           C
ATOM   8331 4C31 POPEh 292      -1.425  13.605  51.463  1.00  0.00           C
ATOM   8334 5C31 POPEh 292      -1.405  12.665  50.243  1.00  0.00           C
ATOM   8337 6C31 POPEh 292      -1.855  13.345  48.952  1.00  0.00           C
ATOM   8341  NH3 POPEi 293      -3.575 110.895  32.222  1.00  0.00           N
ATOM   8345  C12 POPEi 293      -2.225 110.845  32.882  1.00  0.00           C
ATOM   8348  C11 POPEi 293      -1.155 110.155  31.993  1.00  0.00           C
ATOM   8351  P   POPEi 293       1.465 110.295  32.653  1.00  0.00           P
ATOM   8352  O13 POPEi 293       2.315 109.105  32.542  1.00  0.00           O
ATOM   8353  O14 POPEi 293       1.575 111.325  31.583  1.00  0.00           O
ATOM   8354  O11 POPEi 293       1.645 110.995  34.073  1.00  0.00           O
ATOM   8355  O12 POPEi 293      -0.025 109.815  32.783  1.00  0.00           O
ATOM   8356  C1  POPEi 293       0.455 111.555  34.653  1.00  0.00           C
ATOM   8359  C2  POPEi 293       0.725 112.495  35.842  1.00  0.00           C
ATOM   8361  O21 POPEi 293      -0.555 113.055  36.173  1.00  0.00           O
ATOM   8362  C21 POPEi 293      -0.835 113.375  37.433  1.00  0.00           C
ATOM   8363  O22 POPEi 293      -1.445 114.395  37.743  1.00  0.00           O
ATOM   8364  C22 POPEi 293      -0.495 112.255  38.403  1.00  0.00           C
ATOM   8367  C3  POPEi 293       1.665 113.655  35.423  1.00  0.00           C
ATOM   8370  O31 POPEi 293       2.075 114.475  36.553  1.00  0.00           O
ATOM   8371  C31 POPEi 293       3.165 113.985  37.163  1.00  0.00           C
ATOM   8372  O32 POPEi 293       3.635 112.885  36.952  1.00  0.00           O
ATOM   8373  C32 POPEi 293       3.705 114.955  38.202  1.00  0.00           C
ATOM   8376  C23 POPEi 293      -1.575 112.135  39.513  1.00  0.00           C
ATOM   8379  C24 POPEi 293      -1.325 110.885  40.363  1.00  0.00           C
ATOM   8382  C25 POPEi 293      -2.395 110.625  41.423  1.00  0.00           C
ATOM   8385  C26 POPEi 293      -1.995 111.085  42.832  1.00  0.00           C
ATOM   8388  C27 POPEi 293      -3.075 110.755  43.872  1.00  0.00           C
ATOM   8391  C28 POPEi 293      -2.675 111.065  45.322  1.00  0.00           C
ATOM   8394  C29 POPEi 293      -1.595 110.135  45.823  1.00  0.00           C
ATOM   8396 0C21 POPEi 293      -1.655 109.305  46.882  1.00  0.00           C
ATOM   8398 1C21 POPEi 293      -2.815 109.115  47.843  1.00  0.00           C
ATOM   8401 2C21 POPEi 293      -2.655 109.955  49.123  1.00  0.00           C
ATOM   8404 3C21 POPEi 293      -1.345 109.665  49.872  1.00  0.00           C
ATOM   8407 4C21 POPEi 293      -1.215 110.365  51.232  1.00  0.00           C
ATOM   8410 5C21 POPEi 293      -1.105 111.885  51.092  1.00  0.00           C
ATOM   8413 6C21 POPEi 293      -0.325 112.535  52.232  1.00  0.00           C
ATOM   8416 7C21 POPEi 293      -0.025 114.015  51.963  1.00  0.00           C
ATOM   8419 8C21 POPEi 293       0.895 114.645  53.003  1.00  0.00           C
ATOM   8423  C33 POPEi 293       5.045 114.465  38.792  1.00  0.00           C
ATOM   8426  C34 POPEi 293       5.335 115.035  40.173  1.00  0.00           C
ATOM   8429  C35 POPEi 293       4.395 114.495  41.252  1.00  0.00           C
ATOM   8432  C36 POPEi 293       4.935 114.805  42.642  1.00  0.00           C
ATOM   8435  C37 POPEi 293       3.975 114.415  43.773  1.00  0.00           C
ATOM   8438  C38 POPEi 293       4.455 115.005  45.103  1.00  0.00           C
ATOM   8441  C39 POPEi 293       3.625 114.545  46.292  1.00  0.00           C
ATOM   8444 0C31 POPEi 293       3.955 115.375  47.542  1.00  0.00           C
ATOM   8447 1C31 POPEi 293       3.315 114.825  48.822  1.00  0.00           C
ATOM   8450 2C31 POPEi 293       3.545 115.715  50.052  1.00  0.00           C
ATOM   8453 3C31 POPEi 293       2.925 117.115  49.903  1.00  0.00           C
ATOM   8456 4C31 POPEi 293       2.985 117.925  51.203  1.00  0.00           C
ATOM   8459 5C31 POPEi 293       2.285 119.275  51.063  1.00  0.00           C
ATOM   8462 6C31 POPEi 293       2.195 120.035  52.383  1.00  0.00           C
ATOM   8466  NH3 POPEj 294     123.855  54.675  27.153  1.00  0.00           N
ATOM   8470  C12 POPEj 294     123.355  55.945  26.513  1.00  0.00           C
ATOM   8473  C11 POPEj 294     123.515  57.185  27.423  1.00  0.00           C
ATOM   8476  P   POPEj 294     123.005  59.765  27.013  1.00  0.00           P
ATOM   8477  O13 POPEj 294     123.985  60.115  25.963  1.00  0.00           O
ATOM   8478  O14 POPEj 294     121.665  60.405  26.933  1.00  0.00           O
ATOM   8479  O11 POPEj 294     123.685  59.985  28.433  1.00  0.00           O
ATOM   8480  O12 POPEj 294     122.685  58.225  26.913  1.00  0.00           O
ATOM   8481  C1  POPEj 294     123.005  60.195  29.663  1.00  0.00           C
ATOM   8484  C2  POPEj 294     123.445  61.535  30.382  1.00  0.00           C
ATOM   8486  O21 POPEj 294     124.285  61.345  31.543  1.00  0.00           O
ATOM   8487  C21 POPEj 294     123.655  60.815  32.603  1.00  0.00           C
ATOM   8488  O22 POPEj 294     122.575  60.265  32.572  1.00  0.00           O
ATOM   8489  C22 POPEj 294     124.455  61.115  33.882  1.00  0.00           C
ATOM   8492  C3  POPEj 294     122.235  62.515  30.673  1.00  0.00           C
ATOM   8495  O31 POPEj 294     122.445  63.585  31.623  1.00  0.00           O
ATOM   8496  C31 POPEj 294     123.365  64.475  31.263  1.00  0.00           C
ATOM   8497  O32 POPEj 294     124.245  64.285  30.443  1.00  0.00           O
ATOM   8498  C32 POPEj 294     123.155  65.805  31.973  1.00  0.00           C
ATOM   8501  C23 POPEj 294     124.205  60.045  34.982  1.00  0.00           C
ATOM   8504  C24 POPEj 294     124.995  60.305  36.273  1.00  0.00           C
ATOM   8507  C25 POPEj 294     124.915  59.115  37.243  1.00  0.00           C
ATOM   8510  C26 POPEj 294     125.575  59.385  38.613  1.00  0.00           C
ATOM   8513  C27 POPEj 294     125.225  58.285  39.632  1.00  0.00           C
ATOM   8516  C28 POPEj 294     125.815  58.505  41.042  1.00  0.00           C
ATOM   8519  C29 POPEj 294     125.195  59.645  41.803  1.00  0.00           C
ATOM   8521 0C21 POPEj 294     124.675  59.585  43.053  1.00  0.00           C
ATOM   8523 1C21 POPEj 294     124.625  58.355  43.923  1.00  0.00           C
ATOM   8526 2C21 POPEj 294     124.115  58.655  45.353  1.00  0.00           C
ATOM   8529 3C21 POPEj 294     125.095  59.475  46.203  1.00  0.00           C
ATOM   8532 4C21 POPEj 294     124.415  60.455  47.173  1.00  0.00           C
ATOM   8535 5C21 POPEj 294     123.555  59.775  48.243  1.00  0.00           C
ATOM   8538 6C21 POPEj 294     122.875  60.815  49.142  1.00  0.00           C
ATOM   8541 7C21 POPEj 294     122.075  60.185  50.293  1.00  0.00           C
ATOM   8544 8C21 POPEj 294     121.335  61.215  51.153  1.00  0.00           C
ATOM   8548  C33 POPEj 294     123.705  65.765  33.403  1.00  0.00           C
ATOM   8551  C34 POPEj 294     122.705  65.155  34.393  1.00  0.00           C
ATOM   8554  C35 POPEj 294     123.185  65.335  35.823  1.00  0.00           C
ATOM   8557  C36 POPEj 294     122.225  64.825  36.882  1.00  0.00           C
ATOM   8560  C37 POPEj 294     122.685  65.225  38.303  1.00  0.00           C
ATOM   8563  C38 POPEj 294     122.665  64.045  39.273  1.00  0.00           C
ATOM   8566  C39 POPEj 294     121.255  63.475  39.463  1.00  0.00           C
ATOM   8569 0C31 POPEj 294     120.435  64.155  40.553  1.00  0.00           C
ATOM   8572 1C31 POPEj 294     120.475  63.355  41.863  1.00  0.00           C
ATOM   8575 2C31 POPEj 294     119.545  63.935  42.923  1.00  0.00           C
ATOM   8578 3C31 POPEj 294     119.515  63.055  44.183  1.00  0.00           C
ATOM   8581 4C31 POPEj 294     118.555  63.605  45.243  1.00  0.00           C
ATOM   8584 5C31 POPEj 294     118.615  62.835  46.562  1.00  0.00           C
ATOM   8587 6C31 POPEj 294     117.725  63.475  47.642  1.00  0.00           C
ATOM   8591  NH3 POPEk 295      96.135   9.745  74.082  1.00  0.00           N
ATOM   8595  C12 POPEk 295      97.115   9.045  74.982  1.00  0.00           C
ATOM   8598  C11 POPEk 295      96.435   8.445  76.243  1.00  0.00           C
ATOM   8601  P   POPEk 295      94.235   7.375  75.253  1.00  0.00           P
ATOM   8602  O13 POPEk 295      93.685   8.735  75.422  1.00  0.00           O
ATOM   8603  O14 POPEk 295      93.355   6.225  75.543  1.00  0.00           O
ATOM   8604  O11 POPEk 295      94.715   7.355  73.743  1.00  0.00           O
ATOM   8605  O12 POPEk 295      95.635   7.285  75.982  1.00  0.00           O
ATOM   8606  C1  POPEk 295      95.295   6.195  73.162  1.00  0.00           C
ATOM   8609  C2  POPEk 295      94.265   5.465  72.253  1.00  0.00           C
ATOM   8611  O21 POPEk 295      94.815   4.365  71.512  1.00  0.00           O
ATOM   8612  C21 POPEk 295      95.785   4.595  70.632  1.00  0.00           C
ATOM   8613  O22 POPEk 295      96.445   5.615  70.512  1.00  0.00           O
ATOM   8614  C22 POPEk 295      95.945   3.375  69.743  1.00  0.00           C
ATOM   8617  C3  POPEk 295      93.485   6.485  71.353  1.00  0.00           C
ATOM   8620  O31 POPEk 295      92.475   5.855  70.533  1.00  0.00           O
ATOM   8621  C31 POPEk 295      92.815   5.665  69.251  1.00  0.00           C
ATOM   8622  O32 POPEk 295      93.885   5.975  68.772  1.00  0.00           O
ATOM   8623  C32 POPEk 295      91.705   4.935  68.493  1.00  0.00           C
ATOM   8626  C23 POPEk 295      96.295   3.685  68.262  1.00  0.00           C
ATOM   8629  C24 POPEk 295      96.435   2.395  67.432  1.00  0.00           C
ATOM   8632  C25 POPEk 295      96.945   2.595  65.993  1.00  0.00           C
ATOM   8635  C26 POPEk 295      95.855   2.895  64.952  1.00  0.00           C
ATOM   8638  C27 POPEk 295      96.375   2.695  63.522  1.00  0.00           C
ATOM   8641  C28 POPEk 295      95.335   3.055  62.443  1.00  0.00           C
ATOM   8644  C29 POPEk 295      95.645   2.405  61.122  1.00  0.00           C
ATOM   8646 0C21 POPEk 295      95.145   1.215  60.713  1.00  0.00           C
ATOM   8648 1C21 POPEk 295      94.215   0.335  61.512  1.00  0.00           C
ATOM   8651 2C21 POPEk 295      92.745   0.475  61.073  1.00  0.00           C
ATOM   8654 3C21 POPEk 295      92.455  -0.195  59.722  1.00  0.00           C
ATOM   8657 4C21 POPEk 295      90.955  -0.215  59.373  1.00  0.00           C
ATOM   8660 5C21 POPEk 295      90.645  -0.845  58.003  1.00  0.00           C
ATOM   8663 6C21 POPEk 295      91.115  -2.295  57.892  1.00  0.00           C
ATOM   8666 7C21 POPEk 295      90.775  -2.925  56.543  1.00  0.00           C
ATOM   8669 8C21 POPEk 295      91.465  -4.275  56.372  1.00  0.00           C
ATOM   8673  C33 POPEk 295      91.385   5.575  67.113  1.00  0.00           C
ATOM   8676  C34 POPEk 295      92.435   5.315  66.013  1.00  0.00           C
ATOM   8679  C35 POPEk 295      91.995   5.825  64.623  1.00  0.00           C
ATOM   8682  C36 POPEk 295      91.965   7.365  64.512  1.00  0.00           C
ATOM   8685  C37 POPEk 295      91.385   7.875  63.193  1.00  0.00           C
ATOM   8688  C38 POPEk 295      89.845   7.815  63.162  1.00  0.00           C
ATOM   8691  C39 POPEk 295      89.235   8.375  61.873  1.00  0.00           C
ATOM   8694 0C31 POPEk 295      87.695   8.415  61.923  1.00  0.00           C
ATOM   8697 1C31 POPEk 295      87.025   8.695  60.573  1.00  0.00           C
ATOM   8700 2C31 POPEk 295      87.315  10.065  59.963  1.00  0.00           C
ATOM   8703 3C31 POPEk 295      86.595  10.245  58.612  1.00  0.00           C
ATOM   8706 4C31 POPEk 295      86.925  11.555  57.892  1.00  0.00           C
ATOM   8709 5C31 POPEk 295      86.215  11.705  56.543  1.00  0.00           C
ATOM   8712 6C31 POPEk 295      86.695  12.925  55.743  1.00  0.00           C
ATOM   8716  NH3 POPEl 296       5.805  77.865  29.143  1.00  0.00           N
ATOM   8720  C12 POPEl 296       5.365  76.785  28.193  1.00  0.00           C
ATOM   8723  C11 POPEl 296       4.345  75.855  28.873  1.00  0.00           C
ATOM   8726  P   POPEl 296       5.725  74.425  30.623  1.00  0.00           P
ATOM   8727  O13 POPEl 296       5.055  73.115  30.513  1.00  0.00           O
ATOM   8728  O14 POPEl 296       6.905  74.635  29.763  1.00  0.00           O
ATOM   8729  O11 POPEl 296       6.075  74.795  32.123  1.00  0.00           O
ATOM   8730  O12 POPEl 296       4.715  75.575  30.223  1.00  0.00           O
ATOM   8731  C1  POPEl 296       6.835  76.005  32.333  1.00  0.00           C
ATOM   8734  C2  POPEl 296       6.895  76.485  33.812  1.00  0.00           C
ATOM   8736  O21 POPEl 296       5.605  76.445  34.463  1.00  0.00           O
ATOM   8737  C21 POPEl 296       4.715  77.335  34.073  1.00  0.00           C
ATOM   8738  O22 POPEl 296       4.795  78.065  33.103  1.00  0.00           O
ATOM   8739  C22 POPEl 296       3.655  77.435  35.182  1.00  0.00           C
ATOM   8742  C3  POPEl 296       7.565  77.905  33.903  1.00  0.00           C
ATOM   8745  O31 POPEl 296       7.285  78.565  35.163  1.00  0.00           O
ATOM   8746  C31 POPEl 296       7.305  79.905  35.083  1.00  0.00           C
ATOM   8747  O32 POPEl 296       7.625  80.555  34.113  1.00  0.00           O
ATOM   8748  C32 POPEl 296       6.925  80.495  36.443  1.00  0.00           C
ATOM   8751  C23 POPEl 296       4.155  78.265  36.392  1.00  0.00           C
ATOM   8754  C24 POPEl 296       3.115  78.635  37.472  1.00  0.00           C
ATOM   8757  C25 POPEl 296       3.695  79.615  38.502  1.00  0.00           C
ATOM   8760  C26 POPEl 296       2.705  80.125  39.562  1.00  0.00           C
ATOM   8763  C27 POPEl 296       3.355  81.215  40.423  1.00  0.00           C
ATOM   8766  C28 POPEl 296       2.465  81.745  41.562  1.00  0.00           C
ATOM   8769  C29 POPEl 296       3.165  82.875  42.272  1.00  0.00           C
ATOM   8771 0C21 POPEl 296       3.795  82.845  43.463  1.00  0.00           C
ATOM   8773 1C21 POPEl 296       3.965  81.655  44.382  1.00  0.00           C
ATOM   8776 2C21 POPEl 296       3.475  81.955  45.812  1.00  0.00           C
ATOM   8779 3C21 POPEl 296       3.785  80.805  46.793  1.00  0.00           C
ATOM   8782 4C21 POPEl 296       3.245  81.085  48.202  1.00  0.00           C
ATOM   8785 5C21 POPEl 296       3.545  79.965  49.212  1.00  0.00           C
ATOM   8788 6C21 POPEl 296       4.985  79.935  49.743  1.00  0.00           C
ATOM   8791 7C21 POPEl 296       5.225  78.725  50.653  1.00  0.00           C
ATOM   8794 8C21 POPEl 296       6.575  78.745  51.382  1.00  0.00           C
ATOM   8798  C33 POPEl 296       6.035  81.735  36.273  1.00  0.00           C
ATOM   8801  C34 POPEl 296       5.995  82.625  37.523  1.00  0.00           C
ATOM   8804  C35 POPEl 296       7.295  83.395  37.783  1.00  0.00           C
ATOM   8807  C36 POPEl 296       8.045  82.965  39.043  1.00  0.00           C
ATOM   8810  C37 POPEl 296       7.285  83.295  40.332  1.00  0.00           C
ATOM   8813  C38 POPEl 296       8.185  83.115  41.562  1.00  0.00           C
ATOM   8816  C39 POPEl 296       7.475  83.275  42.903  1.00  0.00           C
ATOM   8819 0C31 POPEl 296       8.465  83.075  44.053  1.00  0.00           C
ATOM   8822 1C31 POPEl 296       7.835  83.115  45.443  1.00  0.00           C
ATOM   8825 2C31 POPEl 296       8.895  82.895  46.533  1.00  0.00           C
ATOM   8828 3C31 POPEl 296       8.305  82.575  47.913  1.00  0.00           C
ATOM   8831 4C31 POPEl 296       9.395  82.125  48.892  1.00  0.00           C
ATOM   8834 5C31 POPEl 296       8.855  81.825  50.293  1.00  0.00           C
ATOM   8837 6C31 POPEl 296       9.945  81.345  51.263  1.00  0.00           C
ATOM   8841  NH3 POPEm 297      30.595  94.905  74.433  1.00  0.00           N
ATOM   8845  C12 POPEm 297      31.715  94.855  73.433  1.00  0.00           C
ATOM   8848  C11 POPEm 297      33.095  94.835  74.132  1.00  0.00           C
ATOM   8851  P   POPEm 297      33.015  93.025  76.042  1.00  0.00           P
ATOM   8852  O13 POPEm 297      33.545  93.925  77.083  1.00  0.00           O
ATOM   8853  O14 POPEm 297      31.545  92.875  76.013  1.00  0.00           O
ATOM   8854  O11 POPEm 297      33.765  91.635  76.132  1.00  0.00           O
ATOM   8855  O12 POPEm 297      33.435  93.545  74.623  1.00  0.00           O
ATOM   8856  C1  POPEm 297      35.155  91.645  75.701  1.00  0.00           C
ATOM   8859  C2  POPEm 297      35.385  90.785  74.443  1.00  0.00           C
ATOM   8861  O21 POPEm 297      34.455  91.185  73.422  1.00  0.00           O
ATOM   8862  C21 POPEm 297      34.785  91.535  72.172  1.00  0.00           C
ATOM   8863  O22 POPEm 297      33.965  91.725  71.293  1.00  0.00           O
ATOM   8864  C22 POPEm 297      36.285  91.755  71.943  1.00  0.00           C
ATOM   8867  C3  POPEm 297      35.215  89.275  74.763  1.00  0.00           C
ATOM   8870  O31 POPEm 297      34.905  88.535  73.573  1.00  0.00           O
ATOM   8871  C31 POPEm 297      35.935  88.275  72.793  1.00  0.00           C
ATOM   8872  O32 POPEm 297      37.095  88.625  72.963  1.00  0.00           O
ATOM   8873  C32 POPEm 297      35.415  87.645  71.503  1.00  0.00           C
ATOM   8876  C23 POPEm 297      36.655  91.855  70.442  1.00  0.00           C
ATOM   8879  C24 POPEm 297      38.175  91.765  70.243  1.00  0.00           C
ATOM   8882  C25 POPEm 297      38.695  92.255  68.872  1.00  0.00           C
ATOM   8885  C26 POPEm 297      37.895  91.745  67.662  1.00  0.00           C
ATOM   8888  C27 POPEm 297      38.455  92.225  66.322  1.00  0.00           C
ATOM   8891  C28 POPEm 297      37.525  91.955  65.113  1.00  0.00           C
ATOM   8894  C29 POPEm 297      37.415  90.525  64.662  1.00  0.00           C
ATOM   8896 0C21 POPEm 297      36.355  89.955  64.052  1.00  0.00           C
ATOM   8898 1C21 POPEm 297      35.035  90.615  63.722  1.00  0.00           C
ATOM   8901 2C21 POPEm 297      34.885  91.055  62.253  1.00  0.00           C
ATOM   8904 3C21 POPEm 297      34.625  89.905  61.263  1.00  0.00           C
ATOM   8907 4C21 POPEm 297      34.165  90.405  59.893  1.00  0.00           C
ATOM   8910 5C21 POPEm 297      34.015  89.295  58.843  1.00  0.00           C
ATOM   8913 6C21 POPEm 297      33.445  89.815  57.513  1.00  0.00           C
ATOM   8916 7C21 POPEm 297      33.585  88.795  56.382  1.00  0.00           C
ATOM   8919 8C21 POPEm 297      32.995  89.295  55.062  1.00  0.00           C
ATOM   8923  C33 POPEm 297      36.575  87.325  70.543  1.00  0.00           C
ATOM   8926  C34 POPEm 297      36.105  86.565  69.312  1.00  0.00           C
ATOM   8929  C35 POPEm 297      37.245  86.205  68.342  1.00  0.00           C
ATOM   8932  C36 POPEm 297      36.745  85.285  67.232  1.00  0.00           C
ATOM   8935  C37 POPEm 297      37.785  85.015  66.153  1.00  0.00           C
ATOM   8938  C38 POPEm 297      37.285  83.985  65.142  1.00  0.00           C
ATOM   8941  C39 POPEm 297      38.195  83.795  63.923  1.00  0.00           C
ATOM   8944 0C31 POPEm 297      38.415  85.085  63.123  1.00  0.00           C
ATOM   8947 1C31 POPEm 297      38.845  84.835  61.673  1.00  0.00           C
ATOM   8950 2C31 POPEm 297      38.565  86.045  60.763  1.00  0.00           C
ATOM   8953 3C31 POPEm 297      39.685  87.085  60.693  1.00  0.00           C
ATOM   8956 4C31 POPEm 297      40.815  86.675  59.743  1.00  0.00           C
ATOM   8959 5C31 POPEm 297      41.675  87.865  59.312  1.00  0.00           C
ATOM   8962 6C31 POPEm 297      42.855  87.465  58.423  1.00  0.00           C
ATOM   8966  NH3 POPEn 298      54.895  70.705  32.853  1.00  0.00           N
ATOM   8970  C12 POPEn 298      53.625  70.875  32.053  1.00  0.00           C
ATOM   8973  C11 POPEn 298      52.375  70.775  32.912  1.00  0.00           C
ATOM   8976  P   POPEn 298      49.885  70.255  32.533  1.00  0.00           P
ATOM   8977  O13 POPEn 298      48.705  71.055  32.123  1.00  0.00           O
ATOM   8978  O14 POPEn 298      49.895  68.865  32.042  1.00  0.00           O
ATOM   8979  O11 POPEn 298      49.975  70.255  34.103  1.00  0.00           O
ATOM   8980  O12 POPEn 298      51.235  70.965  32.083  1.00  0.00           O
ATOM   8981  C1  POPEn 298      48.945  69.725  34.933  1.00  0.00           C
ATOM   8984  C2  POPEn 298      48.475  70.765  35.972  1.00  0.00           C
ATOM   8986  O21 POPEn 298      47.085  70.495  36.263  1.00  0.00           O
ATOM   8987  C21 POPEn 298      46.925  69.675  37.293  1.00  0.00           C
ATOM   8988  O22 POPEn 298      47.845  69.275  38.003  1.00  0.00           O
ATOM   8989  C22 POPEn 298      45.445  69.405  37.562  1.00  0.00           C
ATOM   8992  C3  POPEn 298      48.615  72.245  35.523  1.00  0.00           C
ATOM   8995  O31 POPEn 298      47.995  73.125  36.493  1.00  0.00           O
ATOM   8996  C31 POPEn 298      46.815  73.625  36.153  1.00  0.00           C
ATOM   8997  O32 POPEn 298      46.325  73.585  35.033  1.00  0.00           O
ATOM   8998  C32 POPEn 298      46.135  74.295  37.353  1.00  0.00           C
ATOM   9001  C23 POPEn 298      45.155  69.135  39.062  1.00  0.00           C
ATOM   9004  C24 POPEn 298      45.015  70.415  39.893  1.00  0.00           C
ATOM   9007  C25 POPEn 298      44.985  70.125  41.403  1.00  0.00           C
ATOM   9010  C26 POPEn 298      44.565  71.345  42.222  1.00  0.00           C
ATOM   9013  C27 POPEn 298      44.075  70.995  43.643  1.00  0.00           C
ATOM   9016  C28 POPEn 298      43.475  72.225  44.342  1.00  0.00           C
ATOM   9019  C29 POPEn 298      42.715  71.855  45.592  1.00  0.00           C
ATOM   9021 0C21 POPEn 298      42.875  72.365  46.833  1.00  0.00           C
ATOM   9023 1C21 POPEn 298      43.845  73.435  47.243  1.00  0.00           C
ATOM   9026 2C21 POPEn 298      43.245  74.465  48.213  1.00  0.00           C
ATOM   9029 3C21 POPEn 298      42.245  75.415  47.552  1.00  0.00           C
ATOM   9032 4C21 POPEn 298      41.765  76.495  48.533  1.00  0.00           C
ATOM   9035 5C21 POPEn 298      40.665  77.365  47.943  1.00  0.00           C
ATOM   9038 6C21 POPEn 298      40.235  78.455  48.923  1.00  0.00           C
ATOM   9041 7C21 POPEn 298      38.975  79.165  48.463  1.00  0.00           C
ATOM   9044 8C21 POPEn 298      38.565  80.315  49.373  1.00  0.00           C
ATOM   9048  C33 POPEn 298      45.285  75.505  36.903  1.00  0.00           C
ATOM   9051  C34 POPEn 298      44.335  76.055  37.983  1.00  0.00           C
ATOM   9054  C35 POPEn 298      45.025  76.515  39.283  1.00  0.00           C
ATOM   9057  C36 POPEn 298      44.035  76.955  40.373  1.00  0.00           C
ATOM   9060  C37 POPEn 298      44.735  77.685  41.523  1.00  0.00           C
ATOM   9063  C38 POPEn 298      43.795  78.155  42.653  1.00  0.00           C
ATOM   9066  C39 POPEn 298      43.195  77.035  43.522  1.00  0.00           C
ATOM   9069 0C31 POPEn 298      41.785  76.625  43.092  1.00  0.00           C
ATOM   9072 1C31 POPEn 298      41.135  75.585  44.012  1.00  0.00           C
ATOM   9075 2C31 POPEn 298      39.995  74.825  43.312  1.00  0.00           C
ATOM   9078 3C31 POPEn 298      38.905  74.305  44.263  1.00  0.00           C
ATOM   9081 4C31 POPEn 298      38.075  75.445  44.883  1.00  0.00           C
ATOM   9084 5C31 POPEn 298      36.715  74.995  45.413  1.00  0.00           C
ATOM   9087 6C31 POPEn 298      35.895  76.145  46.013  1.00  0.00           C
ATOM   9091  NH3 POPEo 299      39.275  58.125  28.722  1.00  0.00           N
ATOM   9095  C12 POPEo 299      39.225  56.915  27.803  1.00  0.00           C
ATOM   9098  C11 POPEo 299      39.825  55.645  28.442  1.00  0.00           C
ATOM   9101  P   POPEo 299      40.025  53.065  27.983  1.00  0.00           P
ATOM   9102  O13 POPEo 299      39.475  52.195  26.923  1.00  0.00           O
ATOM   9103  O14 POPEo 299      41.435  52.895  28.413  1.00  0.00           O
ATOM   9104  O11 POPEo 299      39.165  52.935  29.283  1.00  0.00           O
ATOM   9105  O12 POPEo 299      39.785  54.565  27.523  1.00  0.00           O
ATOM   9106  C1  POPEo 299      37.745  52.955  29.312  1.00  0.00           C
ATOM   9109  C2  POPEo 299      37.285  52.575  30.743  1.00  0.00           C
ATOM   9111  O21 POPEo 299      37.935  53.455  31.693  1.00  0.00           O
ATOM   9112  C21 POPEo 299      37.205  53.785  32.743  1.00  0.00           C
ATOM   9113  O22 POPEo 299      36.005  53.555  32.863  1.00  0.00           O
ATOM   9114  C22 POPEo 299      38.075  54.405  33.822  1.00  0.00           C
ATOM   9117  C3  POPEo 299      37.655  51.085  31.013  1.00  0.00           C
ATOM   9120  O31 POPEo 299      37.665  50.735  32.423  1.00  0.00           O
ATOM   9121  C31 POPEo 299      38.855  50.715  32.983  1.00  0.00           C
ATOM   9122  O32 POPEo 299      39.905  50.975  32.433  1.00  0.00           O
ATOM   9123  C32 POPEo 299      38.665  50.355  34.463  1.00  0.00           C
ATOM   9126  C23 POPEo 299      37.585  54.075  35.263  1.00  0.00           C
ATOM   9129  C24 POPEo 299      38.455  54.715  36.353  1.00  0.00           C
ATOM   9132  C25 POPEo 299      37.755  54.885  37.723  1.00  0.00           C
ATOM   9135  C26 POPEo 299      37.985  53.765  38.751  1.00  0.00           C
ATOM   9138  C27 POPEo 299      37.385  54.165  40.112  1.00  0.00           C
ATOM   9141  C28 POPEo 299      37.455  53.095  41.232  1.00  0.00           C
ATOM   9144  C29 POPEo 299      36.715  53.555  42.463  1.00  0.00           C
ATOM   9146 0C21 POPEo 299      36.965  53.275  43.763  1.00  0.00           C
ATOM   9148 1C21 POPEo 299      38.075  52.425  44.312  1.00  0.00           C
ATOM   9151 2C21 POPEo 299      38.245  52.615  45.842  1.00  0.00           C
ATOM   9154 3C21 POPEo 299      37.215  51.835  46.693  1.00  0.00           C
ATOM   9157 4C21 POPEo 299      37.385  52.075  48.213  1.00  0.00           C
ATOM   9160 5C21 POPEo 299      36.665  51.015  49.053  1.00  0.00           C
ATOM   9163 6C21 POPEo 299      36.775  51.245  50.573  1.00  0.00           C
ATOM   9166 7C21 POPEo 299      35.895  50.255  51.372  1.00  0.00           C
ATOM   9169 8C21 POPEo 299      35.985  50.425  52.892  1.00  0.00           C
ATOM   9173  C33 POPEo 299      39.945  50.425  35.312  1.00  0.00           C
ATOM   9176  C34 POPEo 299      39.665  50.695  36.803  1.00  0.00           C
ATOM   9179  C35 POPEo 299      38.925  49.545  37.513  1.00  0.00           C
ATOM   9182  C36 POPEo 299      38.625  49.845  38.993  1.00  0.00           C
ATOM   9185  C37 POPEo 299      38.625  48.595  39.882  1.00  0.00           C
ATOM   9188  C38 POPEo 299      40.045  48.075  40.153  1.00  0.00           C
ATOM   9191  C39 POPEo 299      40.115  46.795  41.003  1.00  0.00           C
ATOM   9194 0C31 POPEo 299      39.525  46.935  42.412  1.00  0.00           C
ATOM   9197 1C31 POPEo 299      39.995  45.805  43.342  1.00  0.00           C
ATOM   9200 2C31 POPEo 299      39.235  45.775  44.673  1.00  0.00           C
ATOM   9203 3C31 POPEo 299      39.705  44.675  45.632  1.00  0.00           C
ATOM   9206 4C31 POPEo 299      41.095  44.945  46.203  1.00  0.00           C
ATOM   9209 5C31 POPEo 299      41.505  43.935  47.272  1.00  0.00           C
ATOM   9212 6C31 POPEo 299      42.835  44.325  47.923  1.00  0.00           C
ATOM   9216  NH3 POPEp 300      26.665  10.505  35.333  1.00  0.00           N
ATOM   9220  C12 POPEp 300      25.755  10.415  34.143  1.00  0.00           C
ATOM   9223  C11 POPEp 300      24.525  11.335  34.283  1.00  0.00           C
ATOM   9226  P   POPEp 300      22.715  12.405  32.713  1.00  0.00           P
ATOM   9227  O13 POPEp 300      23.465  13.515  32.092  1.00  0.00           O
ATOM   9228  O14 POPEp 300      21.585  11.845  31.923  1.00  0.00           O
ATOM   9229  O11 POPEp 300      22.155  12.935  34.073  1.00  0.00           O
ATOM   9230  O12 POPEp 300      23.705  11.215  33.112  1.00  0.00           O
ATOM   9231  C1  POPEp 300      20.985  12.435  34.722  1.00  0.00           C
ATOM   9234  C2  POPEp 300      21.225  12.435  36.251  1.00  0.00           C
ATOM   9236  O21 POPEp 300      19.965  12.165  36.873  1.00  0.00           O
ATOM   9237  C21 POPEp 300      19.825  11.785  38.132  1.00  0.00           C
ATOM   9238  O22 POPEp 300      18.785  11.895  38.773  1.00  0.00           O
ATOM   9239  C22 POPEp 300      21.035  11.065  38.743  1.00  0.00           C
ATOM   9242  C3  POPEp 300      21.795  13.815  36.673  1.00  0.00           C
ATOM   9245  O31 POPEp 300      22.545  13.815  37.912  1.00  0.00           O
ATOM   9246  C31 POPEp 300      23.855  13.725  37.743  1.00  0.00           C
ATOM   9247  O32 POPEp 300      24.435  13.215  36.803  1.00  0.00           O
ATOM   9248  C32 POPEp 300      24.515  14.545  38.862  1.00  0.00           C
ATOM   9251  C23 POPEp 300      20.545  10.165  39.903  1.00  0.00           C
ATOM   9254  C24 POPEp 300      21.645   9.285  40.503  1.00  0.00           C
ATOM   9257  C25 POPEp 300      21.065   8.125  41.322  1.00  0.00           C
ATOM   9260  C26 POPEp 300      21.295   8.225  42.843  1.00  0.00           C
ATOM   9263  C27 POPEp 300      20.565   7.105  43.603  1.00  0.00           C
ATOM   9266  C28 POPEp 300      20.875   7.105  45.112  1.00  0.00           C
ATOM   9269  C29 POPEp 300      19.745   6.545  45.943  1.00  0.00           C
ATOM   9271 0C21 POPEp 300      19.795   5.625  46.923  1.00  0.00           C
ATOM   9273 1C21 POPEp 300      20.995   4.895  47.472  1.00  0.00           C
ATOM   9276 2C21 POPEp 300      21.095   4.985  49.012  1.00  0.00           C
ATOM   9279 3C21 POPEp 300      21.715   3.725  49.623  1.00  0.00           C
ATOM   9282 4C21 POPEp 300      21.835   3.745  51.153  1.00  0.00           C
ATOM   9285 5C21 POPEp 300      22.315   2.395  51.693  1.00  0.00           C
ATOM   9288 6C21 POPEp 300      22.455   2.325  53.222  1.00  0.00           C
ATOM   9291 7C21 POPEp 300      22.845   0.915  53.703  1.00  0.00           C
ATOM   9294 8C21 POPEp 300      23.155   0.805  55.192  1.00  0.00           C
ATOM   9298  C33 POPEp 300      25.935  14.045  39.243  1.00  0.00           C
ATOM   9301  C34 POPEp 300      25.915  12.855  40.212  1.00  0.00           C
ATOM   9304  C35 POPEp 300      26.475  13.165  41.613  1.00  0.00           C
ATOM   9307  C36 POPEp 300      25.595  14.085  42.463  1.00  0.00           C
ATOM   9310  C37 POPEp 300      26.185  14.285  43.872  1.00  0.00           C
ATOM   9313  C38 POPEp 300      25.325  15.185  44.772  1.00  0.00           C
ATOM   9316  C39 POPEp 300      25.925  15.415  46.173  1.00  0.00           C
ATOM   9319 0C31 POPEp 300      27.245  16.205  46.143  1.00  0.00           C
ATOM   9322 1C31 POPEp 300      28.455  15.365  46.553  1.00  0.00           C
ATOM   9325 2C31 POPEp 300      29.775  16.125  46.403  1.00  0.00           C
ATOM   9328 3C31 POPEp 300      30.985  15.365  46.963  1.00  0.00           C
ATOM   9331 4C31 POPEp 300      31.005  15.345  48.503  1.00  0.00           C
ATOM   9334 5C31 POPEp 300      32.305  14.765  49.062  1.00  0.00           C
ATOM   9337 6C31 POPEp 300      32.325  14.705  50.592  1.00  0.00           C
ATOM   9341  NH3 POPEq 301      65.795  90.205  32.603  1.00  0.00           N
ATOM   9345  C12 POPEq 301      67.235  90.185  32.153  1.00  0.00           C
ATOM   9348  C11 POPEq 301      68.185  90.665  33.253  1.00  0.00           C
ATOM   9351  P   POPEq 301      70.655  91.375  33.643  1.00  0.00           P
ATOM   9352  O13 POPEq 301      71.945  91.175  32.963  1.00  0.00           O
ATOM   9353  O14 POPEq 301      70.395  92.745  34.162  1.00  0.00           O
ATOM   9354  O11 POPEq 301      70.515  90.325  34.812  1.00  0.00           O
ATOM   9355  O12 POPEq 301      69.465  90.965  32.682  1.00  0.00           O
ATOM   9356  C1  POPEq 301      71.485  89.315  35.103  1.00  0.00           C
ATOM   9359  C2  POPEq 301      71.805  89.305  36.613  1.00  0.00           C
ATOM   9361  O21 POPEq 301      72.995  88.515  36.773  1.00  0.00           O
ATOM   9362  C21 POPEq 301      73.765  88.915  37.772  1.00  0.00           C
ATOM   9363  O22 POPEq 301      73.485  89.825  38.543  1.00  0.00           O
ATOM   9364  C22 POPEq 301      75.015  88.045  37.893  1.00  0.00           C
ATOM   9367  C3  POPEq 301      70.595  88.715  37.393  1.00  0.00           C
ATOM   9370  O31 POPEq 301      70.595  89.095  38.783  1.00  0.00           O
ATOM   9371  C31 POPEq 301      71.195  88.245  39.603  1.00  0.00           C
ATOM   9372  O32 POPEq 301      71.645  87.155  39.303  1.00  0.00           O
ATOM   9373  C32 POPEq 301      71.315  88.875  40.993  1.00  0.00           C
ATOM   9376  C23 POPEq 301      76.155  88.815  38.613  1.00  0.00           C
ATOM   9379  C24 POPEq 301      77.395  87.955  38.873  1.00  0.00           C
ATOM   9382  C25 POPEq 301      78.565  88.725  39.503  1.00  0.00           C
ATOM   9385  C26 POPEq 301      78.325  89.215  40.943  1.00  0.00           C
ATOM   9388  C27 POPEq 301      79.595  89.825  41.572  1.00  0.00           C
ATOM   9391  C28 POPEq 301      79.425  90.245  43.053  1.00  0.00           C
ATOM   9394  C29 POPEq 301      78.795  91.595  43.233  1.00  0.00           C
ATOM   9396 0C21 POPEq 301      78.885  92.375  44.333  1.00  0.00           C
ATOM   9398 1C21 POPEq 301      79.585  92.025  45.632  1.00  0.00           C
ATOM   9401 2C21 POPEq 301      80.825  92.875  45.972  1.00  0.00           C
ATOM   9404 3C21 POPEq 301      80.565  94.385  46.133  1.00  0.00           C
ATOM   9407 4C21 POPEq 301      81.765  95.125  46.753  1.00  0.00           C
ATOM   9410 5C21 POPEq 301      81.555  96.645  46.882  1.00  0.00           C
ATOM   9413 6C21 POPEq 301      81.735  97.415  45.562  1.00  0.00           C
ATOM   9416 7C21 POPEq 301      81.595  98.935  45.733  1.00  0.00           C
ATOM   9419 8C21 POPEq 301      81.805  99.715  44.433  1.00  0.00           C
ATOM   9423  C33 POPEq 301      70.665  88.065  42.132  1.00  0.00           C
ATOM   9426  C34 POPEq 301      70.645  88.875  43.443  1.00  0.00           C
ATOM   9429  C35 POPEq 301      70.035  88.145  44.653  1.00  0.00           C
ATOM   9432  C36 POPEq 301      70.005  89.045  45.903  1.00  0.00           C
ATOM   9435  C37 POPEq 301      69.355  88.385  47.132  1.00  0.00           C
ATOM   9438  C38 POPEq 301      70.335  87.685  48.092  1.00  0.00           C
ATOM   9441  C39 POPEq 301      71.045  86.465  47.493  1.00  0.00           C
ATOM   9444 0C31 POPEq 301      71.685  85.565  48.552  1.00  0.00           C
ATOM   9447 1C31 POPEq 301      72.195  84.235  47.962  1.00  0.00           C
ATOM   9450 2C31 POPEq 301      72.885  83.325  48.993  1.00  0.00           C
ATOM   9453 3C31 POPEq 301      74.225  83.885  49.483  1.00  0.00           C
ATOM   9456 4C31 POPEq 301      75.115  82.815  50.132  1.00  0.00           C
ATOM   9459 5C31 POPEq 301      76.435  83.385  50.643  1.00  0.00           C
ATOM   9462 6C31 POPEq 301      77.355  82.345  51.263  1.00  0.00           C
ATOM   9466  NH3 POPEr 302       1.605 107.015  34.143  1.00  0.00           N
ATOM   9470  C12 POPEr 302       1.345 105.565  34.443  1.00  0.00           C
ATOM   9473  C11 POPEr 302       1.805 104.665  33.292  1.00  0.00           C
ATOM   9476  P   POPEr 302       2.255 102.075  33.323  1.00  0.00           P
ATOM   9477  O13 POPEr 302       1.445 100.845  33.243  1.00  0.00           O
ATOM   9478  O14 POPEr 302       3.175 102.325  32.193  1.00  0.00           O
ATOM   9479  O11 POPEr 302       3.145 101.995  34.632  1.00  0.00           O
ATOM   9480  O12 POPEr 302       1.365 103.345  33.572  1.00  0.00           O
ATOM   9481  C1  POPEr 302       3.635 100.705  35.042  1.00  0.00           C
ATOM   9484  C2  POPEr 302       3.265 100.405  36.503  1.00  0.00           C
ATOM   9486  O21 POPEr 302       4.235  99.465  36.972  1.00  0.00           O
ATOM   9487  C21 POPEr 302       4.095  98.865  38.132  1.00  0.00           C
ATOM   9488  O22 POPEr 302       3.175  99.015  38.923  1.00  0.00           O
ATOM   9489  C22 POPEr 302       5.325  97.975  38.393  1.00  0.00           C
ATOM   9492  C3  POPEr 302       1.765 100.015  36.653  1.00  0.00           C
ATOM   9495  O31 POPEr 302       1.195 100.805  37.713  1.00  0.00           O
ATOM   9496  C31 POPEr 302       0.045 100.375  38.183  1.00  0.00           C
ATOM   9497  O32 POPEr 302      -0.645  99.475  37.733  1.00  0.00           O
ATOM   9498  C32 POPEr 302      -0.325 101.175  39.433  1.00  0.00           C
ATOM   9501  C23 POPEr 302       5.955  98.195  39.783  1.00  0.00           C
ATOM   9504  C24 POPEr 302       6.315  99.655  40.103  1.00  0.00           C
ATOM   9507  C25 POPEr 302       5.995 100.025  41.562  1.00  0.00           C
ATOM   9510  C26 POPEr 302       7.025  99.485  42.552  1.00  0.00           C
ATOM   9513  C27 POPEr 302       6.405  99.105  43.903  1.00  0.00           C
ATOM   9516  C28 POPEr 302       7.395  98.415  44.862  1.00  0.00           C
ATOM   9519  C29 POPEr 302       7.755  97.045  44.373  1.00  0.00           C
ATOM   9521 0C21 POPEr 302       8.975  96.475  44.353  1.00  0.00           C
ATOM   9523 1C21 POPEr 302      10.255  97.075  44.872  1.00  0.00           C
ATOM   9526 2C21 POPEr 302      10.455  96.815  46.382  1.00  0.00           C
ATOM   9529 3C21 POPEr 302      10.735  95.345  46.753  1.00  0.00           C
ATOM   9532 4C21 POPEr 302      10.775  95.115  48.272  1.00  0.00           C
ATOM   9535 5C21 POPEr 302      10.945  93.635  48.643  1.00  0.00           C
ATOM   9538 6C21 POPEr 302      12.345  93.075  48.382  1.00  0.00           C
ATOM   9541 7C21 POPEr 302      12.455  91.555  48.583  1.00  0.00           C
ATOM   9544 8C21 POPEr 302      13.855  91.015  48.303  1.00  0.00           C
ATOM   9548  C33 POPEr 302      -0.905 100.245  40.522  1.00  0.00           C
ATOM   9551  C34 POPEr 302      -0.375 100.585  41.912  1.00  0.00           C
ATOM   9554  C35 POPEr 302      -0.805  99.535  42.943  1.00  0.00           C
ATOM   9557  C36 POPEr 302      -0.075  99.655  44.293  1.00  0.00           C
ATOM   9560  C37 POPEr 302       1.395  99.205  44.223  1.00  0.00           C
ATOM   9563  C38 POPEr 302       2.165  99.425  45.543  1.00  0.00           C
ATOM   9566  C39 POPEr 302       1.695  98.515  46.683  1.00  0.00           C
ATOM   9569 0C31 POPEr 302       1.915  99.115  48.083  1.00  0.00           C
ATOM   9572 1C31 POPEr 302       1.045 100.355  48.353  1.00  0.00           C
ATOM   9575 2C31 POPEr 302       0.775 100.605  49.853  1.00  0.00           C
ATOM   9578 3C31 POPEr 302       2.025 100.705  50.733  1.00  0.00           C
ATOM   9581 4C31 POPEr 302       2.915 101.915  50.433  1.00  0.00           C
ATOM   9584 5C31 POPEr 302       4.105 102.015  51.392  1.00  0.00           C
ATOM   9587 6C31 POPEr 302       4.955 103.265  51.182  1.00  0.00           C
ATOM   9591  NH3 POPEs 303      66.845  -0.255  73.303  1.00  0.00           N
ATOM   9595  C12 POPEs 303      65.965   0.935  73.092  1.00  0.00           C
ATOM   9598  C11 POPEs 303      66.285   2.005  74.163  1.00  0.00           C
ATOM   9601  P   POPEs 303      68.775   2.795  74.102  1.00  0.00           P
ATOM   9602  O13 POPEs 303      69.995   2.105  74.553  1.00  0.00           O
ATOM   9603  O14 POPEs 303      68.525   4.165  74.572  1.00  0.00           O
ATOM   9604  O11 POPEs 303      68.655   2.665  72.552  1.00  0.00           O
ATOM   9605  O12 POPEs 303      67.625   1.895  74.642  1.00  0.00           O
ATOM   9606  C1  POPEs 303      69.455   3.335  71.573  1.00  0.00           C
ATOM   9609  C2  POPEs 303      70.955   2.835  71.481  1.00  0.00           C
ATOM   9611  O21 POPEs 303      71.775   3.375  70.413  1.00  0.00           O
ATOM   9612  C21 POPEs 303      71.335   3.435  69.173  1.00  0.00           C
ATOM   9613  O22 POPEs 303      70.195   3.225  68.793  1.00  0.00           O
ATOM   9614  C22 POPEs 303      72.465   3.845  68.222  1.00  0.00           C
ATOM   9617  C3  POPEs 303      71.165   1.295  71.523  1.00  0.00           C
ATOM   9620  O31 POPEs 303      71.015   0.625  70.253  1.00  0.00           O
ATOM   9621  C31 POPEs 303      69.765   0.235  69.993  1.00  0.00           C
ATOM   9622  O32 POPEs 303      68.775   0.525  70.652  1.00  0.00           O
ATOM   9623  C32 POPEs 303      69.795  -0.785  68.842  1.00  0.00           C
ATOM   9626  C23 POPEs 303      72.535   2.965  66.933  1.00  0.00           C
ATOM   9629  C24 POPEs 303      72.655   3.805  65.652  1.00  0.00           C
ATOM   9632  C25 POPEs 303      72.595   2.975  64.353  1.00  0.00           C
ATOM   9635  C26 POPEs 303      73.885   2.225  63.973  1.00  0.00           C
ATOM   9638  C27 POPEs 303      74.945   3.125  63.323  1.00  0.00           C
ATOM   9641  C28 POPEs 303      76.235   2.415  62.863  1.00  0.00           C
ATOM   9644  C29 POPEs 303      76.965   1.755  64.003  1.00  0.00           C
ATOM   9646 0C21 POPEs 303      77.915   0.815  63.913  1.00  0.00           C
ATOM   9648 1C21 POPEs 303      78.545   0.235  62.663  1.00  0.00           C
ATOM   9651 2C21 POPEs 303      80.075   0.445  62.733  1.00  0.00           C
ATOM   9654 3C21 POPEs 303      80.885  -0.585  61.933  1.00  0.00           C
ATOM   9657 4C21 POPEs 303      82.405  -0.505  62.222  1.00  0.00           C
ATOM   9660 5C21 POPEs 303      82.785  -0.955  63.643  1.00  0.00           C
ATOM   9663 6C21 POPEs 303      84.215  -0.575  64.043  1.00  0.00           C
ATOM   9666 7C21 POPEs 303      84.535  -1.045  65.462  1.00  0.00           C
ATOM   9669 8C21 POPEs 303      85.985  -0.795  65.922  1.00  0.00           C
ATOM   9673  C33 POPEs 303      69.955  -0.215  67.423  1.00  0.00           C
ATOM   9676  C34 POPEs 303      69.905  -1.325  66.353  1.00  0.00           C
ATOM   9679  C35 POPEs 303      70.325  -0.885  64.943  1.00  0.00           C
ATOM   9682  C36 POPEs 303      69.235  -0.085  64.213  1.00  0.00           C
ATOM   9685  C37 POPEs 303      69.665   0.355  62.803  1.00  0.00           C
ATOM   9688  C38 POPEs 303      68.535   0.965  61.952  1.00  0.00           C
ATOM   9691  C39 POPEs 303      67.835   2.175  62.603  1.00  0.00           C
ATOM   9694 0C31 POPEs 303      66.845   2.845  61.642  1.00  0.00           C
ATOM   9697 1C31 POPEs 303      66.135   4.055  62.272  1.00  0.00           C
ATOM   9700 2C31 POPEs 303      65.265   4.865  61.283  1.00  0.00           C
ATOM   9703 3C31 POPEs 303      64.825   6.175  61.943  1.00  0.00           C
ATOM   9706 4C31 POPEs 303      64.015   7.165  61.092  1.00  0.00           C
ATOM   9709 5C31 POPEs 303      63.755   8.475  61.863  1.00  0.00           C
ATOM   9712 6C31 POPEs 303      62.895   9.505  61.133  1.00  0.00           C
ATOM   9716  NH3 POPEt 304      11.535   9.065  32.882  1.00  0.00           N
ATOM   9720  C12 POPEt 304      11.475   7.725  33.592  1.00  0.00           C
ATOM   9723  C11 POPEt 304      11.165   6.565  32.623  1.00  0.00           C
ATOM   9726  P   POPEt 304      12.355   4.315  33.222  1.00  0.00           P
ATOM   9727  O13 POPEt 304      11.975   2.955  33.713  1.00  0.00           O
ATOM   9728  O14 POPEt 304      13.075   4.375  31.933  1.00  0.00           O
ATOM   9729  O11 POPEt 304      13.315   5.035  34.222  1.00  0.00           O
ATOM   9730  O12 POPEt 304      11.125   5.295  33.292  1.00  0.00           O
ATOM   9731  C1  POPEt 304      13.675   4.705  35.553  1.00  0.00           C
ATOM   9734  C2  POPEt 304      12.805   5.455  36.603  1.00  0.00           C
ATOM   9736  O21 POPEt 304      13.525   5.795  37.803  1.00  0.00           O
ATOM   9737  C21 POPEt 304      14.055   4.795  38.493  1.00  0.00           C
ATOM   9738  O22 POPEt 304      14.365   3.705  38.073  1.00  0.00           O
ATOM   9739  C22 POPEt 304      13.995   5.195  39.972  1.00  0.00           C
ATOM   9742  C3  POPEt 304      11.485   4.675  36.923  1.00  0.00           C
ATOM   9745  O31 POPEt 304      11.065   4.735  38.303  1.00  0.00           O
ATOM   9746  C31 POPEt 304      10.545   5.865  38.732  1.00  0.00           C
ATOM   9747  O32 POPEt 304      10.525   6.925  38.132  1.00  0.00           O
ATOM   9748  C32 POPEt 304       9.955   5.635  40.122  1.00  0.00           C
ATOM   9751  C23 POPEt 304      15.335   4.985  40.702  1.00  0.00           C
ATOM   9754  C24 POPEt 304      15.185   5.055  42.232  1.00  0.00           C
ATOM   9757  C25 POPEt 304      16.395   4.565  43.043  1.00  0.00           C
ATOM   9760  C26 POPEt 304      15.985   3.545  44.123  1.00  0.00           C
ATOM   9763  C27 POPEt 304      17.095   3.195  45.122  1.00  0.00           C
ATOM   9766  C28 POPEt 304      16.655   2.165  46.173  1.00  0.00           C
ATOM   9769  C29 POPEt 304      15.565   2.665  47.092  1.00  0.00           C
ATOM   9771 0C21 POPEt 304      15.705   3.015  48.382  1.00  0.00           C
ATOM   9773 1C21 POPEt 304      16.965   2.975  49.202  1.00  0.00           C
ATOM   9776 2C21 POPEt 304      16.655   2.985  50.713  1.00  0.00           C
ATOM   9779 3C21 POPEt 304      17.875   3.365  51.582  1.00  0.00           C
ATOM   9782 4C21 POPEt 304      17.515   3.445  53.073  1.00  0.00           C
ATOM   9785 5C21 POPEt 304      18.405   4.405  53.872  1.00  0.00           C
ATOM   9788 6C21 POPEt 304      17.975   4.505  55.343  1.00  0.00           C
ATOM   9791 7C21 POPEt 304      18.555   5.735  56.042  1.00  0.00           C
ATOM   9794 8C21 POPEt 304      18.305   5.745  57.552  1.00  0.00           C
ATOM   9798  C33 POPEt 304       9.845   6.935  40.963  1.00  0.00           C
ATOM   9801  C34 POPEt 304      11.155   7.345  41.663  1.00  0.00           C
ATOM   9804  C35 POPEt 304      11.645   6.305  42.692  1.00  0.00           C
ATOM   9807  C36 POPEt 304      12.365   6.905  43.923  1.00  0.00           C
ATOM   9810  C37 POPEt 304      12.425   5.885  45.072  1.00  0.00           C
ATOM   9813  C38 POPEt 304      12.925   6.455  46.413  1.00  0.00           C
ATOM   9816  C39 POPEt 304      14.455   6.585  46.502  1.00  0.00           C
ATOM   9819 0C31 POPEt 304      14.945   6.865  47.933  1.00  0.00           C
ATOM   9822 1C31 POPEt 304      16.455   6.655  48.092  1.00  0.00           C
ATOM   9825 2C31 POPEt 304      16.925   6.545  49.553  1.00  0.00           C
ATOM   9828 3C31 POPEt 304      17.015   7.885  50.293  1.00  0.00           C
ATOM   9831 4C31 POPEt 304      17.755   7.775  51.632  1.00  0.00           C
ATOM   9834 5C31 POPEt 304      17.985   9.135  52.302  1.00  0.00           C
ATOM   9837 6C31 POPEt 304      18.975   9.085  53.463  1.00  0.00           C
ATOM   9841  NH3 POPEu 305       6.965 122.165  30.073  1.00  0.00           N
ATOM   9845  C12 POPEu 305       7.295 123.635  30.153  1.00  0.00           C
ATOM   9848  C11 POPEu 305       6.645 124.385  28.983  1.00  0.00           C
ATOM   9851  P   POPEu 305       6.205 126.895  28.313  1.00  0.00           P
ATOM   9852  O13 POPEu 305       7.125 127.915  27.773  1.00  0.00           O
ATOM   9853  O14 POPEu 305       5.265 126.295  27.353  1.00  0.00           O
ATOM   9854  O11 POPEu 305       5.365 127.515  29.522  1.00  0.00           O
ATOM   9855  O12 POPEu 305       7.065 125.745  29.003  1.00  0.00           O
ATOM   9856  C1  POPEu 305       4.855 126.695  30.583  1.00  0.00           C
ATOM   9859  C2  POPEu 305       4.615 127.485  31.913  1.00  0.00           C
ATOM   9861  O21 POPEu 305       4.095 126.545  32.882  1.00  0.00           O
ATOM   9862  C21 POPEu 305       4.485 126.725  34.143  1.00  0.00           C
ATOM   9863  O22 POPEu 305       5.235 127.605  34.522  1.00  0.00           O
ATOM   9864  C22 POPEu 305       3.835 125.655  35.042  1.00  0.00           C
ATOM   9867  C3  POPEu 305       3.625 128.685  31.683  1.00  0.00           C
ATOM   9870  O31 POPEu 305       3.535 129.565  32.823  1.00  0.00           O
ATOM   9871  C31 POPEu 305       2.525 129.315  33.643  1.00  0.00           C
ATOM   9872  O32 POPEu 305       1.685 128.445  33.483  1.00  0.00           O
ATOM   9873  C32 POPEu 305       2.525 130.305  34.812  1.00  0.00           C
ATOM   9876  C23 POPEu 305       3.985 125.935  36.562  1.00  0.00           C
ATOM   9879  C24 POPEu 305       3.025 125.165  37.493  1.00  0.00           C
ATOM   9882  C25 POPEu 305       3.305 125.465  38.973  1.00  0.00           C
ATOM   9885  C26 POPEu 305       2.265 124.885  39.963  1.00  0.00           C
ATOM   9888  C27 POPEu 305       2.735 125.125  41.403  1.00  0.00           C
ATOM   9891  C28 POPEu 305       1.755 124.705  42.513  1.00  0.00           C
ATOM   9894  C29 POPEu 305       2.555 124.555  43.783  1.00  0.00           C
ATOM   9896 0C21 POPEu 305       2.275 125.045  45.002  1.00  0.00           C
ATOM   9898 1C21 POPEu 305       1.045 125.795  45.423  1.00  0.00           C
ATOM   9901 2C21 POPEu 305       1.045 125.985  46.952  1.00  0.00           C
ATOM   9904 3C21 POPEu 305      -0.245 126.625  47.482  1.00  0.00           C
ATOM   9907 4C21 POPEu 305      -0.265 126.745  49.023  1.00  0.00           C
ATOM   9910 5C21 POPEu 305       0.825 127.655  49.592  1.00  0.00           C
ATOM   9913 6C21 POPEu 305       0.515 128.135  51.022  1.00  0.00           C
ATOM   9916 7C21 POPEu 305       1.505 129.195  51.533  1.00  0.00           C
ATOM   9919 8C21 POPEu 305       1.055 129.855  52.832  1.00  0.00           C
ATOM   9923  C33 POPEu 305       2.635 129.525  36.132  1.00  0.00           C
ATOM   9926  C34 POPEu 305       2.585 130.355  37.423  1.00  0.00           C
ATOM   9929  C35 POPEu 305       2.845 129.425  38.613  1.00  0.00           C
ATOM   9932  C36 POPEu 305       2.835 130.115  39.993  1.00  0.00           C
ATOM   9935  C37 POPEu 305       3.365 129.145  41.052  1.00  0.00           C
ATOM   9938  C38 POPEu 305       3.295 129.655  42.502  1.00  0.00           C
ATOM   9941  C39 POPEu 305       1.885 129.685  43.103  1.00  0.00           C
ATOM   9944 0C31 POPEu 305       1.955 129.925  44.613  1.00  0.00           C
ATOM   9947 1C31 POPEu 305       0.665 130.495  45.223  1.00  0.00           C
ATOM   9950 2C31 POPEu 305       0.865 130.765  46.723  1.00  0.00           C
ATOM   9953 3C31 POPEu 305      -0.235 131.635  47.353  1.00  0.00           C
ATOM   9956 4C31 POPEu 305       0.055 131.895  48.833  1.00  0.00           C
ATOM   9959 5C31 POPEu 305      -0.845 132.965  49.452  1.00  0.00           C
ATOM   9962 6C31 POPEu 305      -0.575 133.165  50.943  1.00  0.00           C
ATOM   9966  NH3 POPEv 306      -4.425 103.465  74.451  1.00  0.00           N
ATOM   9970  C12 POPEv 306      -3.045 103.705  75.043  1.00  0.00           C
ATOM   9973  C11 POPEv 306      -1.925 103.745  73.973  1.00  0.00           C
ATOM   9976  P   POPEv 306       0.205 102.655  75.083  1.00  0.00           P
ATOM   9977  O13 POPEv 306       1.655 102.945  74.903  1.00  0.00           O
ATOM   9978  O14 POPEv 306      -0.275 102.275  76.423  1.00  0.00           O
ATOM   9979  O11 POPEv 306      -0.265 101.565  74.023  1.00  0.00           O
ATOM   9980  O12 POPEv 306      -0.635 103.905  74.583  1.00  0.00           O
ATOM   9981  C1  POPEv 306       0.575 101.025  73.001  1.00  0.00           C
ATOM   9984  C2  POPEv 306       0.875 102.035  71.853  1.00  0.00           C
ATOM   9986  O21 POPEv 306      -0.005 101.865  70.733  1.00  0.00           O
ATOM   9987  C21 POPEv 306       0.255 101.005  69.772  1.00  0.00           C
ATOM   9988  O22 POPEv 306       1.005 100.045  69.833  1.00  0.00           O
ATOM   9989  C22 POPEv 306      -0.605 101.355  68.562  1.00  0.00           C
ATOM   9992  C3  POPEv 306       2.385 102.095  71.493  1.00  0.00           C
ATOM   9995  O31 POPEv 306       2.625 103.265  70.693  1.00  0.00           O
ATOM   9996  C31 POPEv 306       3.595 104.085  71.083  1.00  0.00           C
ATOM   9997  O32 POPEv 306       4.375 103.845  71.993  1.00  0.00           O
ATOM   9998  C32 POPEv 306       3.475 105.355  70.253  1.00  0.00           C
ATOM  10001  C23 POPEv 306      -0.045 102.475  67.642  1.00  0.00           C
ATOM  10004  C24 POPEv 306      -1.185 103.165  66.872  1.00  0.00           C
ATOM  10007  C25 POPEv 306      -0.715 104.265  65.902  1.00  0.00           C
ATOM  10010  C26 POPEv 306      -1.905 105.055  65.312  1.00  0.00           C
ATOM  10013  C27 POPEv 306      -1.735 105.365  63.822  1.00  0.00           C
ATOM  10016  C28 POPEv 306      -2.955 106.065  63.173  1.00  0.00           C
ATOM  10019  C29 POPEv 306      -3.065 107.515  63.583  1.00  0.00           C
ATOM  10021 0C21 POPEv 306      -3.155 108.595  62.773  1.00  0.00           C
ATOM  10023 1C21 POPEv 306      -3.185 108.565  61.273  1.00  0.00           C
ATOM  10026 2C21 POPEv 306      -4.565 108.195  60.722  1.00  0.00           C
ATOM  10029 3C21 POPEv 306      -4.585 108.205  59.183  1.00  0.00           C
ATOM  10032 4C21 POPEv 306      -5.805 107.485  58.603  1.00  0.00           C
ATOM  10035 5C21 POPEv 306      -5.805 107.485  57.062  1.00  0.00           C
ATOM  10038 6C21 POPEv 306      -6.755 106.425  56.502  1.00  0.00           C
ATOM  10041 7C21 POPEv 306      -6.715 106.305  54.972  1.00  0.00           C
ATOM  10044 8C21 POPEv 306      -7.555 105.145  54.433  1.00  0.00           C
ATOM  10048  C33 POPEv 306       4.705 105.635  69.363  1.00  0.00           C
ATOM  10051  C34 POPEv 306       4.535 105.445  67.863  1.00  0.00           C
ATOM  10054  C35 POPEv 306       3.815 104.155  67.493  1.00  0.00           C
ATOM  10057  C36 POPEv 306       4.265 103.655  66.122  1.00  0.00           C
ATOM  10060  C37 POPEv 306       3.535 102.385  65.673  1.00  0.00           C
ATOM  10063  C38 POPEv 306       4.355 101.605  64.643  1.00  0.00           C
ATOM  10066  C39 POPEv 306       4.825 102.435  63.433  1.00  0.00           C
ATOM  10069 0C31 POPEv 306       5.695 101.615  62.482  1.00  0.00           C
ATOM  10072 1C31 POPEv 306       6.315 102.485  61.372  1.00  0.00           C
ATOM  10075 2C31 POPEv 306       6.955 101.655  60.252  1.00  0.00           C
ATOM  10078 3C31 POPEv 306       8.215 100.865  60.662  1.00  0.00           C
ATOM  10081 4C31 POPEv 306       9.475 101.735  60.713  1.00  0.00           C
ATOM  10084 5C31 POPEv 306      10.745 100.905  60.982  1.00  0.00           C
ATOM  10087 6C31 POPEv 306      12.035 101.725  60.882  1.00  0.00           C
ATOM  10091  NH3 POPEw 307     129.475 121.595  75.962  1.00  0.00           N
ATOM  10095  C12 POPEw 307     129.255 122.715  74.973  1.00  0.00           C
ATOM  10098  C11 POPEw 307     127.845 123.315  75.083  1.00  0.00           C
ATOM  10101  P   POPEw 307     126.675 125.555  74.463  1.00  0.00           P
ATOM  10102  O13 POPEw 307     125.305 125.025  74.693  1.00  0.00           O
ATOM  10103  O14 POPEw 307     127.335 126.325  75.543  1.00  0.00           O
ATOM  10104  O11 POPEw 307     126.615 126.425  73.132  1.00  0.00           O
ATOM  10105  O12 POPEw 307     127.645 124.345  74.092  1.00  0.00           O
ATOM  10106  C1  POPEw 307     127.765 126.765  72.372  1.00  0.00           C
ATOM  10109  C2  POPEw 307     127.865 125.945  71.052  1.00  0.00           C
ATOM  10111  O21 POPEw 307     128.675 126.745  70.183  1.00  0.00           O
ATOM  10112  C21 POPEw 307     129.275 126.115  69.192  1.00  0.00           C
ATOM  10113  O22 POPEw 307     129.415 124.915  69.092  1.00  0.00           O
ATOM  10114  C22 POPEw 307     129.855 127.175  68.262  1.00  0.00           C
ATOM  10117  C3  POPEw 307     126.475 125.715  70.382  1.00  0.00           C
ATOM  10120  O31 POPEw 307     126.455 124.615  69.443  1.00  0.00           O
ATOM  10121  C31 POPEw 307     126.335 124.895  68.141  1.00  0.00           C
ATOM  10122  O32 POPEw 307     126.325 126.015  67.662  1.00  0.00           O
ATOM  10123  C32 POPEw 307     126.075 123.605  67.372  1.00  0.00           C
ATOM  10126  C23 POPEw 307     129.685 126.865  66.762  1.00  0.00           C
ATOM  10129  C24 POPEw 307     130.255 128.015  65.933  1.00  0.00           C
ATOM  10132  C25 POPEw 307     129.385 128.415  64.732  1.00  0.00           C
ATOM  10135  C26 POPEw 307     129.415 127.425  63.563  1.00  0.00           C
ATOM  10138  C27 POPEw 307     128.355 127.785  62.513  1.00  0.00           C
ATOM  10141  C28 POPEw 307     128.455 126.885  61.263  1.00  0.00           C
ATOM  10144  C29 POPEw 307     127.285 127.125  60.343  1.00  0.00           C
ATOM  10146 0C21 POPEw 307     127.295 127.265  59.012  1.00  0.00           C
ATOM  10148 1C21 POPEw 307     128.505 127.255  58.103  1.00  0.00           C
ATOM  10151 2C21 POPEw 307     128.505 128.495  57.193  1.00  0.00           C
ATOM  10154 3C21 POPEw 307     127.425 128.465  56.092  1.00  0.00           C
ATOM  10157 4C21 POPEw 307     126.605 129.765  56.033  1.00  0.00           C
ATOM  10160 5C21 POPEw 307     125.535 129.865  57.123  1.00  0.00           C
ATOM  10163 6C21 POPEw 307     124.905 131.265  57.162  1.00  0.00           C
ATOM  10166 7C21 POPEw 307     123.835 131.415  58.243  1.00  0.00           C
ATOM  10169 8C21 POPEw 307     123.325 132.845  58.353  1.00  0.00           C
ATOM  10173  C33 POPEw 307     126.415 123.715  65.873  1.00  0.00           C
ATOM  10176  C34 POPEw 307     126.175 122.385  65.142  1.00  0.00           C
ATOM  10179  C35 POPEw 307     127.045 122.205  63.882  1.00  0.00           C
ATOM  10182  C36 POPEw 307     126.545 122.945  62.632  1.00  0.00           C
ATOM  10185  C37 POPEw 307     127.565 122.825  61.493  1.00  0.00           C
ATOM  10188  C38 POPEw 307     127.195 123.635  60.243  1.00  0.00           C
ATOM  10191  C39 POPEw 307     126.315 122.895  59.233  1.00  0.00           C
ATOM  10194 0C31 POPEw 307     125.955 123.795  58.043  1.00  0.00           C
ATOM  10197 1C31 POPEw 307     124.965 123.155  57.062  1.00  0.00           C
ATOM  10200 2C31 POPEw 307     124.555 124.095  55.923  1.00  0.00           C
ATOM  10203 3C31 POPEw 307     125.685 124.365  54.923  1.00  0.00           C
ATOM  10206 4C31 POPEw 307     125.265 125.275  53.752  1.00  0.00           C
ATOM  10209 5C31 POPEw 307     126.345 125.355  52.663  1.00  0.00           C
ATOM  10212 6C31 POPEw 307     125.895 124.725  51.343  1.00  0.00           C
ATOM  10216  NH3 POPEx 308      24.515  68.375  70.752  1.00  0.00           N
ATOM  10220  C12 POPEx 308      23.905  69.365  71.683  1.00  0.00           C
ATOM  10223  C11 POPEx 308      24.975  69.855  72.653  1.00  0.00           C
ATOM  10226  P   POPEx 308      25.435  72.135  71.512  1.00  0.00           P
ATOM  10227  O13 POPEx 308      24.105  72.455  72.092  1.00  0.00           O
ATOM  10228  O14 POPEx 308      26.535  73.115  71.663  1.00  0.00           O
ATOM  10229  O11 POPEx 308      25.185  71.875  69.963  1.00  0.00           O
ATOM  10230  O12 POPEx 308      25.915  70.695  71.972  1.00  0.00           O
ATOM  10231  C1  POPEx 308      25.255  72.985  69.052  1.00  0.00           C
ATOM  10234  C2  POPEx 308      26.645  73.065  68.353  1.00  0.00           C
ATOM  10236  O21 POPEx 308      26.505  73.675  67.062  1.00  0.00           O
ATOM  10237  C21 POPEx 308      26.235  74.965  67.073  1.00  0.00           C
ATOM  10238  O22 POPEx 308      25.985  75.645  68.053  1.00  0.00           O
ATOM  10239  C22 POPEx 308      26.385  75.495  65.652  1.00  0.00           C
ATOM  10242  C3  POPEx 308      27.265  71.645  68.162  1.00  0.00           C
ATOM  10245  O31 POPEx 308      28.575  71.655  67.552  1.00  0.00           O
ATOM  10246  C31 POPEx 308      28.845  71.245  66.312  1.00  0.00           C
ATOM  10247  O32 POPEx 308      29.985  71.075  65.902  1.00  0.00           O
ATOM  10248  C32 POPEx 308      27.625  71.045  65.423  1.00  0.00           C
ATOM  10251  C23 POPEx 308      27.505  76.555  65.641  1.00  0.00           C
ATOM  10254  C24 POPEx 308      27.995  76.895  64.243  1.00  0.00           C
ATOM  10257  C25 POPEx 308      27.065  77.825  63.463  1.00  0.00           C
ATOM  10260  C26 POPEx 308      27.685  78.095  62.092  1.00  0.00           C
ATOM  10263  C27 POPEx 308      26.955  79.145  61.263  1.00  0.00           C
ATOM  10266  C28 POPEx 308      27.645  79.355  59.912  1.00  0.00           C
ATOM  10269  C29 POPEx 308      27.185  80.625  59.253  1.00  0.00           C
ATOM  10271 0C21 POPEx 308      26.515  80.715  58.092  1.00  0.00           C
ATOM  10273 1C21 POPEx 308      26.075  79.545  57.253  1.00  0.00           C
ATOM  10276 2C21 POPEx 308      25.175  80.015  56.103  1.00  0.00           C
ATOM  10279 3C21 POPEx 308      24.655  78.845  55.252  1.00  0.00           C
ATOM  10282 4C21 POPEx 308      23.845  79.335  54.053  1.00  0.00           C
ATOM  10285 5C21 POPEx 308      23.155  78.185  53.312  1.00  0.00           C
ATOM  10288 6C21 POPEx 308      22.305  78.705  52.162  1.00  0.00           C
ATOM  10291 7C21 POPEx 308      21.655  77.595  51.343  1.00  0.00           C
ATOM  10294 8C21 POPEx 308      20.935  78.145  50.112  1.00  0.00           C
ATOM  10298  C33 POPEx 308      28.025  70.735  63.952  1.00  0.00           C
ATOM  10301  C34 POPEx 308      26.955  71.155  62.923  1.00  0.00           C
ATOM  10304  C35 POPEx 308      25.865  70.095  62.702  1.00  0.00           C
ATOM  10307  C36 POPEx 308      24.815  70.505  61.653  1.00  0.00           C
ATOM  10310  C37 POPEx 308      25.325  70.505  60.202  1.00  0.00           C
ATOM  10313  C38 POPEx 308      24.365  71.195  59.223  1.00  0.00           C
ATOM  10316  C39 POPEx 308      23.055  70.435  58.973  1.00  0.00           C
ATOM  10319 0C31 POPEx 308      22.145  71.165  57.962  1.00  0.00           C
ATOM  10322 1C31 POPEx 308      21.175  72.165  58.612  1.00  0.00           C
ATOM  10325 2C31 POPEx 308      20.545  73.175  57.632  1.00  0.00           C
ATOM  10328 3C31 POPEx 308      19.965  72.565  56.353  1.00  0.00           C
ATOM  10331 4C31 POPEx 308      19.525  73.655  55.363  1.00  0.00           C
ATOM  10334 5C31 POPEx 308      19.165  73.075  53.993  1.00  0.00           C
ATOM  10337 6C31 POPEx 308      18.895  74.135  52.923  1.00  0.00           C
ATOM  10341  NH3 POPEy 309       7.135  56.145  69.232  1.00  0.00           N
ATOM  10345  C12 POPEy 309       7.875  54.875  69.522  1.00  0.00           C
ATOM  10348  C11 POPEy 309       7.175  54.055  70.613  1.00  0.00           C
ATOM  10351  P   POPEy 309       7.705  51.855  71.943  1.00  0.00           P
ATOM  10352  O13 POPEy 309       8.675  52.205  72.992  1.00  0.00           O
ATOM  10353  O14 POPEy 309       6.275  51.695  72.302  1.00  0.00           O
ATOM  10354  O11 POPEy 309       8.075  50.475  71.283  1.00  0.00           O
ATOM  10355  O12 POPEy 309       7.865  52.835  70.743  1.00  0.00           O
ATOM  10356  C1  POPEy 309       9.425  50.105  70.973  1.00  0.00           C
ATOM  10359  C2  POPEy 309       9.695  50.075  69.443  1.00  0.00           C
ATOM  10361  O21 POPEy 309      11.095  50.065  69.122  1.00  0.00           O
ATOM  10362  C21 POPEy 309      11.795  51.155  69.323  1.00  0.00           C
ATOM  10363  O22 POPEy 309      11.545  52.045  70.122  1.00  0.00           O
ATOM  10364  C22 POPEy 309      12.985  51.165  68.363  1.00  0.00           C
ATOM  10367  C3  POPEy 309       8.945  51.165  68.622  1.00  0.00           C
ATOM  10370  O31 POPEy 309       9.075  50.925  67.193  1.00  0.00           O
ATOM  10371  C31 POPEy 309       9.265  52.005  66.442  1.00  0.00           C
ATOM  10372  O32 POPEy 309       9.435  53.135  66.863  1.00  0.00           O
ATOM  10373  C32 POPEy 309       9.195  51.635  64.963  1.00  0.00           C
ATOM  10376  C23 POPEy 309      13.325  52.585  67.853  1.00  0.00           C
ATOM  10379  C24 POPEy 309      14.755  52.695  67.312  1.00  0.00           C
ATOM  10382  C25 POPEy 309      15.015  51.955  65.993  1.00  0.00           C
ATOM  10385  C26 POPEy 309      15.435  52.895  64.853  1.00  0.00           C
ATOM  10388  C27 POPEy 309      16.165  52.165  63.713  1.00  0.00           C
ATOM  10391  C28 POPEy 309      16.715  53.135  62.653  1.00  0.00           C
ATOM  10394  C29 POPEy 309      17.555  52.445  61.613  1.00  0.00           C
ATOM  10396 0C21 POPEy 309      17.775  52.925  60.382  1.00  0.00           C
ATOM  10398 1C21 POPEy 309      17.245  54.245  59.883  1.00  0.00           C
ATOM  10401 2C21 POPEy 309      17.815  54.655  58.513  1.00  0.00           C
ATOM  10404 3C21 POPEy 309      17.295  56.025  58.062  1.00  0.00           C
ATOM  10407 4C21 POPEy 309      18.035  56.575  56.823  1.00  0.00           C
ATOM  10410 5C21 POPEy 309      17.675  55.875  55.513  1.00  0.00           C
ATOM  10413 6C21 POPEy 309      16.375  56.395  54.872  1.00  0.00           C
ATOM  10416 7C21 POPEy 309      16.115  55.775  53.493  1.00  0.00           C
ATOM  10419 8C21 POPEy 309      15.025  56.485  52.692  1.00  0.00           C
ATOM  10423  C33 POPEy 309       9.225  52.885  64.052  1.00  0.00           C
ATOM  10426  C34 POPEy 309       9.095  52.585  62.552  1.00  0.00           C
ATOM  10429  C35 POPEy 309       9.035  53.895  61.733  1.00  0.00           C
ATOM  10432  C36 POPEy 309       9.155  53.715  60.213  1.00  0.00           C
ATOM  10435  C37 POPEy 309       7.845  53.365  59.493  1.00  0.00           C
ATOM  10438  C38 POPEy 309       7.995  53.505  57.973  1.00  0.00           C
ATOM  10441  C39 POPEy 309       6.695  53.385  57.173  1.00  0.00           C
ATOM  10444 0C31 POPEy 309       5.955  52.055  57.383  1.00  0.00           C
ATOM  10447 1C31 POPEy 309       4.845  51.835  56.353  1.00  0.00           C
ATOM  10450 2C31 POPEy 309       4.035  50.555  56.613  1.00  0.00           C
ATOM  10453 3C31 POPEy 309       3.225  50.075  55.403  1.00  0.00           C
ATOM  10456 4C31 POPEy 309       2.095  51.015  54.972  1.00  0.00           C
ATOM  10459 5C31 POPEy 309       1.265  50.415  53.833  1.00  0.00           C
ATOM  10462 6C31 POPEy 309       0.455  51.445  53.033  1.00  0.00           C
ATOM  10466  NH3 POPEz 310      94.915  70.905  69.632  1.00  0.00           N
ATOM  10470  C12 POPEz 310      94.105  71.185  70.873  1.00  0.00           C
ATOM  10473  C11 POPEz 310      93.395  72.535  70.812  1.00  0.00           C
ATOM  10476  P   POPEz 310      91.685  73.495  72.662  1.00  0.00           P
ATOM  10477  O13 POPEz 310      90.865  72.715  73.622  1.00  0.00           O
ATOM  10478  O14 POPEz 310      92.805  74.265  73.222  1.00  0.00           O
ATOM  10479  O11 POPEz 310      90.785  74.475  71.832  1.00  0.00           O
ATOM  10480  O12 POPEz 310      92.235  72.465  71.621  1.00  0.00           O
ATOM  10481  C1  POPEz 310      90.875  74.625  70.413  1.00  0.00           C
ATOM  10484  C2  POPEz 310      90.175  75.945  69.993  1.00  0.00           C
ATOM  10486  O21 POPEz 310      90.455  76.335  68.622  1.00  0.00           O
ATOM  10487  C21 POPEz 310      91.685  76.615  68.243  1.00  0.00           C
ATOM  10488  O22 POPEz 310      92.685  76.635  68.942  1.00  0.00           O
ATOM  10489  C22 POPEz 310      91.685  76.945  66.751  1.00  0.00           C
ATOM  10492  C3  POPEz 310      90.535  77.085  70.982  1.00  0.00           C
ATOM  10495  O31 POPEz 310      90.465  78.405  70.413  1.00  0.00           O
ATOM  10496  C31 POPEz 310      89.235  78.775  70.062  1.00  0.00           C
ATOM  10497  O32 POPEz 310      88.195  78.265  70.442  1.00  0.00           O
ATOM  10498  C32 POPEz 310      89.335  79.895  69.012  1.00  0.00           C
ATOM  10501  C23 POPEz 310      92.465  78.225  66.412  1.00  0.00           C
ATOM  10504  C24 POPEz 310      92.585  78.445  64.903  1.00  0.00           C
ATOM  10507  C25 POPEz 310      93.445  77.385  64.183  1.00  0.00           C
ATOM  10510  C26 POPEz 310      94.055  77.975  62.903  1.00  0.00           C
ATOM  10513  C27 POPEz 310      94.935  76.995  62.123  1.00  0.00           C
ATOM  10516  C28 POPEz 310      96.005  77.705  61.263  1.00  0.00           C
ATOM  10519  C29 POPEz 310      95.395  78.755  60.373  1.00  0.00           C
ATOM  10521 0C21 POPEz 310      95.405  78.775  59.033  1.00  0.00           C
ATOM  10523 1C21 POPEz 310      96.045  77.755  58.123  1.00  0.00           C
ATOM  10526 2C21 POPEz 310      97.525  78.085  57.873  1.00  0.00           C
ATOM  10529 3C21 POPEz 310      97.755  79.505  57.333  1.00  0.00           C
ATOM  10532 4C21 POPEz 310      99.225  79.785  57.053  1.00  0.00           C
ATOM  10535 5C21 POPEz 310      99.465  81.215  56.562  1.00  0.00           C
ATOM  10538 6C21 POPEz 310     100.915  81.415  56.173  1.00  0.00           C
ATOM  10541 7C21 POPEz 310     101.185  82.785  55.573  1.00  0.00           C
ATOM  10544 8C21 POPEz 310     102.645  82.925  55.173  1.00  0.00           C
ATOM  10548  C33 POPEz 310      88.555  79.515  67.732  1.00  0.00           C
ATOM  10551  C34 POPEz 310      88.475  80.605  66.642  1.00  0.00           C
ATOM  10554  C35 POPEz 310      89.675  80.655  65.693  1.00  0.00           C
ATOM  10557  C36 POPEz 310      89.365  81.295  64.332  1.00  0.00           C
ATOM  10560  C37 POPEz 310      90.605  81.405  63.423  1.00  0.00           C
ATOM  10563  C38 POPEz 310      90.285  81.615  61.933  1.00  0.00           C
ATOM  10566  C39 POPEz 310      91.565  81.745  61.083  1.00  0.00           C
ATOM  10569 0C31 POPEz 310      91.335  81.675  59.573  1.00  0.00           C
ATOM  10572 1C31 POPEz 310      92.665  81.755  58.802  1.00  0.00           C
ATOM  10575 2C31 POPEz 310      92.555  81.475  57.292  1.00  0.00           C
ATOM  10578 3C31 POPEz 310      91.745  82.525  56.533  1.00  0.00           C
ATOM  10581 4C31 POPEz 310      91.765  82.275  55.023  1.00  0.00           C
ATOM  10584 5C31 POPEz 310      91.005  83.345  54.223  1.00  0.00           C
ATOM  10587 6C31 POPEz 310      91.055  83.095  52.723  1.00  0.00           C
ATOM  10591  NH3 POPE0 311      39.585 118.785  37.753  1.00  0.00           N
ATOM  10595  C12 POPE0 311      38.235 118.835  37.073  1.00  0.00           C
ATOM  10598  C11 POPE0 311      38.135 120.025  36.103  1.00  0.00           C
ATOM  10601  P   POPE0 311      36.125 121.715  36.013  1.00  0.00           P
ATOM  10602  O13 POPE0 311      36.745 122.725  35.112  1.00  0.00           O
ATOM  10603  O14 POPE0 311      34.655 121.535  35.952  1.00  0.00           O
ATOM  10604  O11 POPE0 311      36.535 122.035  37.501  1.00  0.00           O
ATOM  10605  O12 POPE0 311      36.775 120.295  35.833  1.00  0.00           O
ATOM  10606  C1  POPE0 311      36.055 123.225  38.132  1.00  0.00           C
ATOM  10609  C2  POPE0 311      35.285 122.955  39.452  1.00  0.00           C
ATOM  10611  O21 POPE0 311      34.265 121.945  39.253  1.00  0.00           O
ATOM  10612  C21 POPE0 311      34.665 120.665  39.323  1.00  0.00           C
ATOM  10613  O22 POPE0 311      34.475 119.825  38.452  1.00  0.00           O
ATOM  10614  C22 POPE0 311      35.135 120.285  40.722  1.00  0.00           C
ATOM  10617  C3  POPE0 311      34.655 124.295  39.933  1.00  0.00           C
ATOM  10620  O31 POPE0 311      33.805 124.165  41.083  1.00  0.00           O
ATOM  10621  C31 POPE0 311      34.405 124.065  42.263  1.00  0.00           C
ATOM  10622  O32 POPE0 311      35.605 123.955  42.453  1.00  0.00           O
ATOM  10623  C32 POPE0 311      33.325 124.045  43.342  1.00  0.00           C
ATOM  10626  C23 POPE0 311      34.455 118.955  41.153  1.00  0.00           C
ATOM  10629  C24 POPE0 311      34.585 118.655  42.653  1.00  0.00           C
ATOM  10632  C25 POPE0 311      33.375 117.875  43.193  1.00  0.00           C
ATOM  10635  C26 POPE0 311      33.475 117.615  44.702  1.00  0.00           C
ATOM  10638  C27 POPE0 311      32.175 117.025  45.283  1.00  0.00           C
ATOM  10641  C28 POPE0 311      32.315 116.535  46.743  1.00  0.00           C
ATOM  10644  C29 POPE0 311      32.765 117.615  47.692  1.00  0.00           C
ATOM  10646 0C21 POPE0 311      32.985 117.425  49.002  1.00  0.00           C
ATOM  10648 1C21 POPE0 311      32.745 116.125  49.732  1.00  0.00           C
ATOM  10651 2C21 POPE0 311      32.535 116.365  51.243  1.00  0.00           C
ATOM  10654 3C21 POPE0 311      33.855 116.615  51.993  1.00  0.00           C
ATOM  10657 4C21 POPE0 311      33.625 116.915  53.482  1.00  0.00           C
ATOM  10660 5C21 POPE0 311      34.935 117.105  54.263  1.00  0.00           C
ATOM  10663 6C21 POPE0 311      35.575 115.775  54.683  1.00  0.00           C
ATOM  10666 7C21 POPE0 311      36.775 115.975  55.613  1.00  0.00           C
ATOM  10669 8C21 POPE0 311      37.485 114.665  55.982  1.00  0.00           C
ATOM  10673  C33 POPE0 311      33.845 123.695  44.753  1.00  0.00           C
ATOM  10676  C34 POPE0 311      32.665 123.595  45.733  1.00  0.00           C
ATOM  10679  C35 POPE0 311      33.035 123.185  47.173  1.00  0.00           C
ATOM  10682  C36 POPE0 311      31.775 123.025  48.033  1.00  0.00           C
ATOM  10685  C37 POPE0 311      32.075 122.615  49.483  1.00  0.00           C
ATOM  10688  C38 POPE0 311      30.815 122.475  50.343  1.00  0.00           C
ATOM  10691  C39 POPE0 311      29.975 123.755  50.503  1.00  0.00           C
ATOM  10694 0C31 POPE0 311      30.735 124.935  51.103  1.00  0.00           C
ATOM  10697 1C31 POPE0 311      29.845 126.165  51.263  1.00  0.00           C
ATOM  10700 2C31 POPE0 311      30.585 127.355  51.873  1.00  0.00           C
ATOM  10703 3C31 POPE0 311      29.855 128.695  51.673  1.00  0.00           C
ATOM  10706 4C31 POPE0 311      28.545 128.845  52.453  1.00  0.00           C
ATOM  10709 5C31 POPE0 311      27.795 130.125  52.073  1.00  0.00           C
ATOM  10712 6C31 POPE0 311      26.475 130.305  52.812  1.00  0.00           C
ATOM  10716  NH3 POPE1 312      -0.605  89.425  32.173  1.00  0.00           N
ATOM  10720  C12 POPE1 312       0.735  88.975  31.613  1.00  0.00           C
ATOM  10723  C11 POPE1 312       0.695  88.505  30.133  1.00  0.00           C
ATOM  10726  P   POPE1 312       2.665  86.795  29.663  1.00  0.00           P
ATOM  10727  O13 POPE1 312       1.865  85.865  28.833  1.00  0.00           O
ATOM  10728  O14 POPE1 312       4.125  86.905  29.413  1.00  0.00           O
ATOM  10729  O11 POPE1 312       2.455  86.455  31.202  1.00  0.00           O
ATOM  10730  O12 POPE1 312       2.005  88.245  29.613  1.00  0.00           O
ATOM  10731  C1  POPE1 312       2.955  85.235  31.743  1.00  0.00           C
ATOM  10734  C2  POPE1 312       3.715  85.415  33.103  1.00  0.00           C
ATOM  10736  O21 POPE1 312       2.775  85.595  34.193  1.00  0.00           O
ATOM  10737  C21 POPE1 312       3.115  84.925  35.293  1.00  0.00           C
ATOM  10738  O22 POPE1 312       3.995  84.095  35.363  1.00  0.00           O
ATOM  10739  C22 POPE1 312       2.255  85.395  36.473  1.00  0.00           C
ATOM  10742  C3  POPE1 312       4.775  86.545  33.163  1.00  0.00           C
ATOM  10745  O31 POPE1 312       5.565  86.345  34.353  1.00  0.00           O
ATOM  10746  C31 POPE1 312       6.615  87.075  34.623  1.00  0.00           C
ATOM  10747  O32 POPE1 312       7.085  87.975  33.952  1.00  0.00           O
ATOM  10748  C32 POPE1 312       7.195  86.565  35.952  1.00  0.00           C
ATOM  10751  C23 POPE1 312       2.605  84.655  37.793  1.00  0.00           C
ATOM  10754  C24 POPE1 312       3.755  85.255  38.613  1.00  0.00           C
ATOM  10757  C25 POPE1 312       3.285  86.065  39.812  1.00  0.00           C
ATOM  10760  C26 POPE1 312       4.445  86.455  40.743  1.00  0.00           C
ATOM  10763  C27 POPE1 312       3.955  87.065  42.053  1.00  0.00           C
ATOM  10766  C28 POPE1 312       5.035  87.915  42.762  1.00  0.00           C
ATOM  10769  C29 POPE1 312       4.405  88.925  43.693  1.00  0.00           C
ATOM  10771 0C21 POPE1 312       4.585  89.045  45.023  1.00  0.00           C
ATOM  10773 1C21 POPE1 312       5.445  88.175  45.893  1.00  0.00           C
ATOM  10776 2C21 POPE1 312       4.755  87.865  47.232  1.00  0.00           C
ATOM  10779 3C21 POPE1 312       5.645  87.035  48.162  1.00  0.00           C
ATOM  10782 4C21 POPE1 312       5.045  86.815  49.562  1.00  0.00           C
ATOM  10785 5C21 POPE1 312       4.835  88.125  50.343  1.00  0.00           C
ATOM  10788 6C21 POPE1 312       4.495  87.895  51.823  1.00  0.00           C
ATOM  10791 7C21 POPE1 312       4.365  89.225  52.583  1.00  0.00           C
ATOM  10794 8C21 POPE1 312       4.215  89.045  54.103  1.00  0.00           C
ATOM  10798  C33 POPE1 312       8.565  87.185  36.283  1.00  0.00           C
ATOM  10801  C34 POPE1 312       9.205  86.665  37.583  1.00  0.00           C
ATOM  10804  C35 POPE1 312       8.435  87.045  38.862  1.00  0.00           C
ATOM  10807  C36 POPE1 312       9.295  86.765  40.103  1.00  0.00           C
ATOM  10810  C37 POPE1 312       8.575  86.985  41.442  1.00  0.00           C
ATOM  10813  C38 POPE1 312       9.545  86.815  42.622  1.00  0.00           C
ATOM  10816  C39 POPE1 312       8.845  86.865  43.993  1.00  0.00           C
ATOM  10819 0C31 POPE1 312       9.835  86.845  45.173  1.00  0.00           C
ATOM  10822 1C31 POPE1 312       9.125  87.095  46.512  1.00  0.00           C
ATOM  10825 2C31 POPE1 312       9.995  87.715  47.612  1.00  0.00           C
ATOM  10828 3C31 POPE1 312      10.755  86.725  48.513  1.00  0.00           C
ATOM  10831 4C31 POPE1 312      11.985  86.055  47.873  1.00  0.00           C
ATOM  10834 5C31 POPE1 312      12.635  85.085  48.862  1.00  0.00           C
ATOM  10837 6C31 POPE1 312      13.865  84.365  48.312  1.00  0.00           C
ATOM  10841  NH3 POPE2 313      21.535  73.195  72.683  1.00  0.00           N
ATOM  10845  C12 POPE2 313      20.315  72.615  73.342  1.00  0.00           C
ATOM  10848  C11 POPE2 313      19.335  73.665  73.912  1.00  0.00           C
ATOM  10851  P   POPE2 313      19.925  76.145  73.322  1.00  0.00           P
ATOM  10852  O13 POPE2 313      19.495  76.715  74.613  1.00  0.00           O
ATOM  10853  O14 POPE2 313      21.365  75.895  73.122  1.00  0.00           O
ATOM  10854  O11 POPE2 313      19.385  77.005  72.142  1.00  0.00           O
ATOM  10855  O12 POPE2 313      19.135  74.785  73.053  1.00  0.00           O
ATOM  10856  C1  POPE2 313      18.195  77.765  72.282  1.00  0.00           C
ATOM  10859  C2  POPE2 313      18.085  78.725  71.092  1.00  0.00           C
ATOM  10861  O21 POPE2 313      17.805  78.015  69.872  1.00  0.00           O
ATOM  10862  C21 POPE2 313      18.795  77.495  69.163  1.00  0.00           C
ATOM  10863  O22 POPE2 313      19.955  77.335  69.493  1.00  0.00           O
ATOM  10864  C22 POPE2 313      18.315  77.175  67.752  1.00  0.00           C
ATOM  10867  C3  POPE2 313      19.295  79.705  71.032  1.00  0.00           C
ATOM  10870  O31 POPE2 313      19.175  80.535  69.863  1.00  0.00           O
ATOM  10871  C31 POPE2 313      20.125  81.455  69.792  1.00  0.00           C
ATOM  10872  O32 POPE2 313      20.995  81.655  70.613  1.00  0.00           O
ATOM  10873  C32 POPE2 313      19.995  82.195  68.473  1.00  0.00           C
ATOM  10876  C23 POPE2 313      18.965  78.195  66.782  1.00  0.00           C
ATOM  10879  C24 POPE2 313      19.095  77.655  65.363  1.00  0.00           C
ATOM  10882  C25 POPE2 313      17.765  77.335  64.672  1.00  0.00           C
ATOM  10885  C26 POPE2 313      18.015  77.005  63.193  1.00  0.00           C
ATOM  10888  C27 POPE2 313      16.795  77.255  62.292  1.00  0.00           C
ATOM  10891  C28 POPE2 313      17.165  77.205  60.803  1.00  0.00           C
ATOM  10894  C29 POPE2 313      16.185  77.955  59.932  1.00  0.00           C
ATOM  10896 0C21 POPE2 313      15.315  77.435  59.053  1.00  0.00           C
ATOM  10898 1C21 POPE2 313      15.115  75.965  58.763  1.00  0.00           C
ATOM  10901 2C21 POPE2 313      13.675  75.605  58.363  1.00  0.00           C
ATOM  10904 3C21 POPE2 313      12.665  75.755  59.513  1.00  0.00           C
ATOM  10907 4C21 POPE2 313      11.305  75.105  59.223  1.00  0.00           C
ATOM  10910 5C21 POPE2 313      10.385  75.935  58.312  1.00  0.00           C
ATOM  10913 6C21 POPE2 313       8.995  75.305  58.173  1.00  0.00           C
ATOM  10916 7C21 POPE2 313       8.055  76.105  57.272  1.00  0.00           C
ATOM  10919 8C21 POPE2 313       6.675  75.465  57.143  1.00  0.00           C
ATOM  10923  C33 POPE2 313      21.215  81.875  67.603  1.00  0.00           C
ATOM  10926  C34 POPE2 313      21.205  82.655  66.293  1.00  0.00           C
ATOM  10929  C35 POPE2 313      20.275  82.075  65.223  1.00  0.00           C
ATOM  10932  C36 POPE2 313      20.655  82.565  63.822  1.00  0.00           C
ATOM  10935  C37 POPE2 313      19.535  82.425  62.793  1.00  0.00           C
ATOM  10938  C38 POPE2 313      19.925  83.055  61.452  1.00  0.00           C
ATOM  10941  C39 POPE2 313      20.065  81.965  60.392  1.00  0.00           C
ATOM  10944 0C31 POPE2 313      20.785  82.405  59.123  1.00  0.00           C
ATOM  10947 1C31 POPE2 313      20.965  81.185  58.222  1.00  0.00           C
ATOM  10950 2C31 POPE2 313      20.705  81.465  56.743  1.00  0.00           C
ATOM  10953 3C31 POPE2 313      20.705  80.185  55.893  1.00  0.00           C
ATOM  10956 4C31 POPE2 313      19.515  79.255  56.182  1.00  0.00           C
ATOM  10959 5C31 POPE2 313      19.515  77.995  55.322  1.00  0.00           C
ATOM  10962 6C31 POPE2 313      18.225  77.195  55.452  1.00  0.00           C
ATOM  10966  NH3 POPE3 314      74.395  60.065  71.372  1.00  0.00           N
ATOM  10970  C12 POPE3 314      74.685  59.265  72.622  1.00  0.00           C
ATOM  10973  C11 POPE3 314      76.165  59.285  73.073  1.00  0.00           C
ATOM  10976  P   POPE3 314      77.425  61.615  72.852  1.00  0.00           P
ATOM  10977  O13 POPE3 314      78.635  62.045  73.603  1.00  0.00           O
ATOM  10978  O14 POPE3 314      76.455  62.665  72.463  1.00  0.00           O
ATOM  10979  O11 POPE3 314      77.845  60.855  71.532  1.00  0.00           O
ATOM  10980  O12 POPE3 314      76.605  60.525  73.643  1.00  0.00           O
ATOM  10981  C1  POPE3 314      77.985  61.585  70.312  1.00  0.00           C
ATOM  10984  C2  POPE3 314      79.145  60.975  69.483  1.00  0.00           C
ATOM  10986  O21 POPE3 314      79.255  61.555  68.173  1.00  0.00           O
ATOM  10987  C21 POPE3 314      79.475  62.855  68.062  1.00  0.00           C
ATOM  10988  O22 POPE3 314      79.635  63.635  68.982  1.00  0.00           O
ATOM  10989  C22 POPE3 314      79.465  63.245  66.582  1.00  0.00           C
ATOM  10992  C3  POPE3 314      78.945  59.415  69.391  1.00  0.00           C
ATOM  10995  O31 POPE3 314      79.015  58.895  68.053  1.00  0.00           O
ATOM  10996  C31 POPE3 314      77.925  59.095  67.302  1.00  0.00           C
ATOM  10997  O32 POPE3 314      76.855  59.505  67.713  1.00  0.00           O
ATOM  10998  C32 POPE3 314      78.275  58.695  65.873  1.00  0.00           C
ATOM  11001  C23 POPE3 314      80.585  62.545  65.772  1.00  0.00           C
ATOM  11004  C24 POPE3 314      80.645  63.015  64.303  1.00  0.00           C
ATOM  11007  C25 POPE3 314      80.985  64.505  64.122  1.00  0.00           C
ATOM  11010  C26 POPE3 314      82.415  64.885  64.562  1.00  0.00           C
ATOM  11013  C27 POPE3 314      82.635  66.405  64.532  1.00  0.00           C
ATOM  11016  C28 POPE3 314      84.085  66.795  64.823  1.00  0.00           C
ATOM  11019  C29 POPE3 314      84.285  68.295  64.823  1.00  0.00           C
ATOM  11021 0C21 POPE3 314      84.605  69.055  63.763  1.00  0.00           C
ATOM  11023 1C21 POPE3 314      84.795  68.595  62.333  1.00  0.00           C
ATOM  11026 2C21 POPE3 314      86.225  68.815  61.803  1.00  0.00           C
ATOM  11029 3C21 POPE3 314      86.695  70.275  61.912  1.00  0.00           C
ATOM  11032 4C21 POPE3 314      87.885  70.635  61.003  1.00  0.00           C
ATOM  11035 5C21 POPE3 314      89.145  69.785  61.232  1.00  0.00           C
ATOM  11038 6C21 POPE3 314      90.345  70.345  60.443  1.00  0.00           C
ATOM  11041 7C21 POPE3 314      91.605  69.475  60.543  1.00  0.00           C
ATOM  11044 8C21 POPE3 314      92.785  70.025  59.743  1.00  0.00           C
ATOM  11048  C33 POPE3 314      77.755  59.665  64.802  1.00  0.00           C
ATOM  11051  C34 POPE3 314      78.625  59.575  63.533  1.00  0.00           C
ATOM  11054  C35 POPE3 314      78.145  60.455  62.372  1.00  0.00           C
ATOM  11057  C36 POPE3 314      79.225  60.585  61.302  1.00  0.00           C
ATOM  11060  C37 POPE3 314      78.755  61.175  59.963  1.00  0.00           C
ATOM  11063  C38 POPE3 314      79.945  61.465  59.033  1.00  0.00           C
ATOM  11066  C39 POPE3 314      79.655  61.225  57.542  1.00  0.00           C
ATOM  11069 0C31 POPE3 314      80.915  61.455  56.693  1.00  0.00           C
ATOM  11072 1C31 POPE3 314      80.845  60.815  55.293  1.00  0.00           C
ATOM  11075 2C31 POPE3 314      79.825  61.435  54.323  1.00  0.00           C
ATOM  11078 3C31 POPE3 314      80.375  62.595  53.472  1.00  0.00           C
ATOM  11081 4C31 POPE3 314      80.235  63.975  54.123  1.00  0.00           C
ATOM  11084 5C31 POPE3 314      80.755  65.095  53.222  1.00  0.00           C
ATOM  11087 6C31 POPE3 314      80.425  66.495  53.732  1.00  0.00           C
ATOM  11091  NH3 POPE4 315       4.495 102.815  74.603  1.00  0.00           N
ATOM  11095  C12 POPE4 315       5.825 102.835  75.312  1.00  0.00           C
ATOM  11098  C11 POPE4 315       5.755 102.145  76.692  1.00  0.00           C
ATOM  11101  P   POPE4 315       8.215 101.345  77.202  1.00  0.00           P
ATOM  11102  O13 POPE4 315       9.425 102.155  76.891  1.00  0.00           O
ATOM  11103  O14 POPE4 315       8.335 100.405  78.342  1.00  0.00           O
ATOM  11104  O11 POPE4 315       7.765 100.575  75.912  1.00  0.00           O
ATOM  11105  O12 POPE4 315       6.985 102.315  77.412  1.00  0.00           O
ATOM  11106  C1  POPE4 315       8.635  99.805  75.083  1.00  0.00           C
ATOM  11109  C2  POPE4 315       8.605 100.335  73.622  1.00  0.00           C
ATOM  11111  O21 POPE4 315       8.835  99.275  72.673  1.00  0.00           O
ATOM  11112  C21 POPE4 315       8.245  99.455  71.503  1.00  0.00           C
ATOM  11113  O22 POPE4 315       7.485 100.375  71.223  1.00  0.00           O
ATOM  11114  C22 POPE4 315       8.595  98.285  70.592  1.00  0.00           C
ATOM  11117  C3  POPE4 315       9.685 101.435  73.462  1.00  0.00           C
ATOM  11120  O31 POPE4 315       9.655 102.095  72.172  1.00  0.00           O
ATOM  11121  C31 POPE4 315       8.755 103.065  72.072  1.00  0.00           C
ATOM  11122  O32 POPE4 315       7.915 103.335  72.903  1.00  0.00           O
ATOM  11123  C32 POPE4 315       9.075 103.915  70.853  1.00  0.00           C
ATOM  11126  C23 POPE4 315       7.805  98.225  69.262  1.00  0.00           C
ATOM  11129  C24 POPE4 315       8.205  99.305  68.243  1.00  0.00           C
ATOM  11132  C25 POPE4 315       7.235  99.425  67.053  1.00  0.00           C
ATOM  11135  C26 POPE4 315       7.045  98.125  66.243  1.00  0.00           C
ATOM  11138  C27 POPE4 315       6.075  98.315  65.062  1.00  0.00           C
ATOM  11141  C28 POPE4 315       5.665  96.995  64.372  1.00  0.00           C
ATOM  11144  C29 POPE4 315       6.825  96.315  63.693  1.00  0.00           C
ATOM  11146 0C21 POPE4 315       6.945  96.025  62.383  1.00  0.00           C
ATOM  11148 1C21 POPE4 315       5.935  96.275  61.283  1.00  0.00           C
ATOM  11151 2C21 POPE4 315       6.295  97.435  60.343  1.00  0.00           C
ATOM  11154 3C21 POPE4 315       5.365  97.485  59.123  1.00  0.00           C
ATOM  11157 4C21 POPE4 315       5.725  98.605  58.143  1.00  0.00           C
ATOM  11160 5C21 POPE4 315       5.415  98.235  56.683  1.00  0.00           C
ATOM  11163 6C21 POPE4 315       5.995  99.255  55.693  1.00  0.00           C
ATOM  11166 7C21 POPE4 315       5.895  98.775  54.233  1.00  0.00           C
ATOM  11169 8C21 POPE4 315       6.575  99.725  53.243  1.00  0.00           C
ATOM  11173  C33 POPE4 315       8.915 103.285  69.463  1.00  0.00           C
ATOM  11176  C34 POPE4 315       9.525 104.255  68.443  1.00  0.00           C
ATOM  11179  C35 POPE4 315       8.785 104.465  67.123  1.00  0.00           C
ATOM  11182  C36 POPE4 315       9.605 105.395  66.213  1.00  0.00           C
ATOM  11185  C37 POPE4 315       9.125 105.375  64.763  1.00  0.00           C
ATOM  11188  C38 POPE4 315      10.085 106.075  63.792  1.00  0.00           C
ATOM  11191  C39 POPE4 315       9.505 106.135  62.372  1.00  0.00           C
ATOM  11194 0C31 POPE4 315      10.545 106.005  61.252  1.00  0.00           C
ATOM  11197 1C31 POPE4 315       9.935 106.295  59.872  1.00  0.00           C
ATOM  11200 2C31 POPE4 315      10.825 105.975  58.653  1.00  0.00           C
ATOM  11203 3C31 POPE4 315      12.295 105.635  58.942  1.00  0.00           C
ATOM  11206 4C31 POPE4 315      13.015 105.185  57.673  1.00  0.00           C
ATOM  11209 5C31 POPE4 315      14.475 104.765  57.903  1.00  0.00           C
ATOM  11212 6C31 POPE4 315      15.135 104.205  56.642  1.00  0.00           C
ATOM  11216  NH3 POPE5 316      83.215  37.915  73.603  1.00  0.00           N
ATOM  11220  C12 POPE5 316      81.905  38.665  73.643  1.00  0.00           C
ATOM  11223  C11 POPE5 316      81.535  38.985  75.103  1.00  0.00           C
ATOM  11226  P   POPE5 316      79.145  39.315  76.182  1.00  0.00           P
ATOM  11227  O13 POPE5 316      79.455  38.035  76.842  1.00  0.00           O
ATOM  11228  O14 POPE5 316      78.855  40.515  77.002  1.00  0.00           O
ATOM  11229  O11 POPE5 316      77.965  39.085  75.153  1.00  0.00           O
ATOM  11230  O12 POPE5 316      80.315  39.725  75.192  1.00  0.00           O
ATOM  11231  C1  POPE5 316      78.135  38.115  74.102  1.00  0.00           C
ATOM  11234  C2  POPE5 316      77.165  38.405  72.933  1.00  0.00           C
ATOM  11236  O21 POPE5 316      77.265  37.385  71.923  1.00  0.00           O
ATOM  11237  C21 POPE5 316      78.265  37.365  71.073  1.00  0.00           C
ATOM  11238  O22 POPE5 316      79.155  38.195  70.962  1.00  0.00           O
ATOM  11239  C22 POPE5 316      78.215  36.025  70.332  1.00  0.00           C
ATOM  11242  C3  POPE5 316      77.285  39.885  72.432  1.00  0.00           C
ATOM  11245  O31 POPE5 316      76.455  40.185  71.283  1.00  0.00           O
ATOM  11246  C31 POPE5 316      75.155  40.155  71.512  1.00  0.00           C
ATOM  11247  O32 POPE5 316      74.615  39.925  72.583  1.00  0.00           O
ATOM  11248  C32 POPE5 316      74.405  40.365  70.192  1.00  0.00           C
ATOM  11251  C23 POPE5 316      79.025  35.995  69.012  1.00  0.00           C
ATOM  11254  C24 POPE5 316      78.295  36.725  67.882  1.00  0.00           C
ATOM  11257  C25 POPE5 316      78.995  36.555  66.533  1.00  0.00           C
ATOM  11260  C26 POPE5 316      78.215  37.165  65.372  1.00  0.00           C
ATOM  11263  C27 POPE5 316      78.605  36.525  64.033  1.00  0.00           C
ATOM  11266  C28 POPE5 316      77.935  37.205  62.822  1.00  0.00           C
ATOM  11269  C29 POPE5 316      78.755  38.355  62.283  1.00  0.00           C
ATOM  11271 0C21 POPE5 316      79.645  38.275  61.283  1.00  0.00           C
ATOM  11273 1C21 POPE5 316      79.965  37.035  60.483  1.00  0.00           C
ATOM  11276 2C21 POPE5 316      79.985  37.295  58.963  1.00  0.00           C
ATOM  11279 3C21 POPE5 316      81.235  38.045  58.493  1.00  0.00           C
ATOM  11282 4C21 POPE5 316      81.915  37.385  57.292  1.00  0.00           C
ATOM  11285 5C21 POPE5 316      82.555  36.035  57.632  1.00  0.00           C
ATOM  11288 6C21 POPE5 316      83.025  35.275  56.382  1.00  0.00           C
ATOM  11291 7C21 POPE5 316      83.435  33.825  56.693  1.00  0.00           C
ATOM  11294 8C21 POPE5 316      83.795  33.045  55.443  1.00  0.00           C
ATOM  11298  C33 POPE5 316      72.875  40.495  70.433  1.00  0.00           C
ATOM  11301  C34 POPE5 316      72.045  40.525  69.142  1.00  0.00           C
ATOM  11304  C35 POPE5 316      72.045  39.195  68.393  1.00  0.00           C
ATOM  11307  C36 POPE5 316      71.235  39.255  67.083  1.00  0.00           C
ATOM  11310  C37 POPE5 316      71.235  37.885  66.403  1.00  0.00           C
ATOM  11313  C38 POPE5 316      70.515  37.825  65.052  1.00  0.00           C
ATOM  11316  C39 POPE5 316      70.355  36.365  64.632  1.00  0.00           C
ATOM  11319 0C31 POPE5 316      69.695  36.135  63.263  1.00  0.00           C
ATOM  11322 1C31 POPE5 316      69.395  34.645  63.083  1.00  0.00           C
ATOM  11325 2C31 POPE5 316      68.695  34.265  61.763  1.00  0.00           C
ATOM  11328 3C31 POPE5 316      67.435  35.095  61.523  1.00  0.00           C
ATOM  11331 4C31 POPE5 316      66.585  34.595  60.353  1.00  0.00           C
ATOM  11334 5C31 POPE5 316      65.455  35.565  59.993  1.00  0.00           C
ATOM  11337 6C31 POPE5 316      64.545  35.075  58.853  1.00  0.00           C
ATOM  11341  NH3 POPE6 317      29.955 129.765  37.493  1.00  0.00           N
ATOM  11345  C12 POPE6 317      30.675 129.015  38.572  1.00  0.00           C
ATOM  11348  C11 POPE6 317      31.785 128.115  38.013  1.00  0.00           C
ATOM  11351  P   POPE6 317      30.645 125.795  37.342  1.00  0.00           P
ATOM  11352  O13 POPE6 317      29.765 125.485  36.202  1.00  0.00           O
ATOM  11353  O14 POPE6 317      31.725 124.825  37.632  1.00  0.00           O
ATOM  11354  O11 POPE6 317      29.835 126.135  38.662  1.00  0.00           O
ATOM  11355  O12 POPE6 317      31.285 127.215  37.033  1.00  0.00           O
ATOM  11356  C1  POPE6 317      30.415 125.885  39.952  1.00  0.00           C
ATOM  11359  C2  POPE6 317      29.555 124.875  40.713  1.00  0.00           C
ATOM  11361  O21 POPE6 317      30.045 124.855  42.073  1.00  0.00           O
ATOM  11362  C21 POPE6 317      29.145 125.255  42.962  1.00  0.00           C
ATOM  11363  O22 POPE6 317      27.965 125.445  42.723  1.00  0.00           O
ATOM  11364  C22 POPE6 317      29.815 125.525  44.303  1.00  0.00           C
ATOM  11367  C3  POPE6 317      29.615 123.465  40.072  1.00  0.00           C
ATOM  11370  O31 POPE6 317      29.005 122.475  40.903  1.00  0.00           O
ATOM  11371  C31 POPE6 317      27.685 122.525  41.042  1.00  0.00           C
ATOM  11372  O32 POPE6 317      26.925 123.275  40.452  1.00  0.00           O
ATOM  11373  C32 POPE6 317      27.305 121.465  42.062  1.00  0.00           C
ATOM  11376  C23 POPE6 317      28.785 125.945  45.392  1.00  0.00           C
ATOM  11379  C24 POPE6 317      29.425 126.685  46.572  1.00  0.00           C
ATOM  11382  C25 POPE6 317      28.395 127.305  47.542  1.00  0.00           C
ATOM  11385  C26 POPE6 317      27.375 126.295  48.103  1.00  0.00           C
ATOM  11388  C27 POPE6 317      26.555 126.825  49.283  1.00  0.00           C
ATOM  11391  C28 POPE6 317      25.465 125.825  49.713  1.00  0.00           C
ATOM  11394  C29 POPE6 317      24.525 126.295  50.792  1.00  0.00           C
ATOM  11396 0C21 POPE6 317      23.555 127.215  50.653  1.00  0.00           C
ATOM  11398 1C21 POPE6 317      23.245 127.975  49.382  1.00  0.00           C
ATOM  11401 2C21 POPE6 317      21.815 127.785  48.843  1.00  0.00           C
ATOM  11404 3C21 POPE6 317      21.625 128.645  47.583  1.00  0.00           C
ATOM  11407 4C21 POPE6 317      20.305 128.395  46.842  1.00  0.00           C
ATOM  11410 5C21 POPE6 317      19.965 129.505  45.842  1.00  0.00           C
ATOM  11413 6C21 POPE6 317      21.105 129.885  44.883  1.00  0.00           C
ATOM  11416 7C21 POPE6 317      20.695 131.005  43.923  1.00  0.00           C
ATOM  11419 8C21 POPE6 317      21.855 131.495  43.062  1.00  0.00           C
ATOM  11423  C33 POPE6 317      28.135 121.565  43.363  1.00  0.00           C
ATOM  11426  C34 POPE6 317      27.805 120.485  44.393  1.00  0.00           C
ATOM  11429  C35 POPE6 317      26.315 120.455  44.772  1.00  0.00           C
ATOM  11432  C36 POPE6 317      26.085 120.075  46.243  1.00  0.00           C
ATOM  11435  C37 POPE6 317      26.635 118.705  46.632  1.00  0.00           C
ATOM  11438  C38 POPE6 317      26.705 118.525  48.153  1.00  0.00           C
ATOM  11441  C39 POPE6 317      28.005 119.095  48.743  1.00  0.00           C
ATOM  11444 0C31 POPE6 317      28.065 118.975  50.273  1.00  0.00           C
ATOM  11447 1C31 POPE6 317      29.505 118.835  50.792  1.00  0.00           C
ATOM  11450 2C31 POPE6 317      29.585 118.595  52.302  1.00  0.00           C
ATOM  11453 3C31 POPE6 317      29.085 117.195  52.682  1.00  0.00           C
ATOM  11456 4C31 POPE6 317      29.465 116.775  54.113  1.00  0.00           C
ATOM  11459 5C31 POPE6 317      29.075 115.325  54.393  1.00  0.00           C
ATOM  11462 6C31 POPE6 317      29.425 114.875  55.812  1.00  0.00           C
ATOM  11466  NH3 POPE7 318     112.735  80.525  75.262  1.00  0.00           N
ATOM  11470  C12 POPE7 318     111.855  80.265  76.452  1.00  0.00           C
ATOM  11473  C11 POPE7 318     112.545  80.805  77.723  1.00  0.00           C
ATOM  11476  P   POPE7 318     111.245  83.015  78.183  1.00  0.00           P
ATOM  11477  O13 POPE7 318     111.635  84.205  78.942  1.00  0.00           O
ATOM  11478  O14 POPE7 318     110.295  82.035  78.743  1.00  0.00           O
ATOM  11479  O11 POPE7 318     110.695  83.405  76.762  1.00  0.00           O
ATOM  11480  O12 POPE7 318     112.565  82.245  77.731  1.00  0.00           O
ATOM  11481  C1  POPE7 318     111.055  84.575  76.032  1.00  0.00           C
ATOM  11484  C2  POPE7 318     110.665  84.415  74.542  1.00  0.00           C
ATOM  11486  O21 POPE7 318     110.565  85.715  73.942  1.00  0.00           O
ATOM  11487  C21 POPE7 318     111.655  86.125  73.322  1.00  0.00           C
ATOM  11488  O22 POPE7 318     112.745  85.575  73.363  1.00  0.00           O
ATOM  11489  C22 POPE7 318     111.325  87.385  72.522  1.00  0.00           C
ATOM  11492  C3  POPE7 318     109.305  83.695  74.372  1.00  0.00           C
ATOM  11495  O31 POPE7 318     109.215  83.035  73.092  1.00  0.00           O
ATOM  11496  C31 POPE7 318     108.095  83.235  72.403  1.00  0.00           C
ATOM  11497  O32 POPE7 318     107.185  83.975  72.723  1.00  0.00           O
ATOM  11498  C32 POPE7 318     108.065  82.235  71.243  1.00  0.00           C
ATOM  11501  C23 POPE7 318     112.125  87.435  71.201  1.00  0.00           C
ATOM  11504  C24 POPE7 318     111.725  88.615  70.302  1.00  0.00           C
ATOM  11507  C25 POPE7 318     112.425  88.615  68.933  1.00  0.00           C
ATOM  11510  C26 POPE7 318     111.975  87.495  67.993  1.00  0.00           C
ATOM  11513  C27 POPE7 318     112.385  87.755  66.533  1.00  0.00           C
ATOM  11516  C28 POPE7 318     112.005  86.605  65.573  1.00  0.00           C
ATOM  11519  C29 POPE7 318     112.075  87.025  64.132  1.00  0.00           C
ATOM  11521 0C21 POPE7 318     112.395  86.265  63.073  1.00  0.00           C
ATOM  11523 1C21 POPE7 318     112.795  84.805  63.083  1.00  0.00           C
ATOM  11526 2C21 POPE7 318     113.805  84.475  61.963  1.00  0.00           C
ATOM  11529 3C21 POPE7 318     114.255  83.005  62.013  1.00  0.00           C
ATOM  11532 4C21 POPE7 318     115.155  82.575  60.842  1.00  0.00           C
ATOM  11535 5C21 POPE7 318     115.815  81.205  61.073  1.00  0.00           C
ATOM  11538 6C21 POPE7 318     114.955  80.005  60.653  1.00  0.00           C
ATOM  11541 7C21 POPE7 318     115.065  79.675  59.153  1.00  0.00           C
ATOM  11544 8C21 POPE7 318     114.245  78.455  58.722  1.00  0.00           C
ATOM  11548  C33 POPE7 318     107.585  82.845  69.912  1.00  0.00           C
ATOM  11551  C34 POPE7 318     107.495  81.795  68.802  1.00  0.00           C
ATOM  11554  C35 POPE7 318     106.675  82.275  67.592  1.00  0.00           C
ATOM  11557  C36 POPE7 318     107.405  83.405  66.863  1.00  0.00           C
ATOM  11560  C37 POPE7 318     106.865  83.695  65.473  1.00  0.00           C
ATOM  11563  C38 POPE7 318     107.745  84.715  64.743  1.00  0.00           C
ATOM  11566  C39 POPE7 318     107.365  84.865  63.272  1.00  0.00           C
ATOM  11569 0C31 POPE7 318     108.595  84.875  62.353  1.00  0.00           C
ATOM  11572 1C31 POPE7 318     108.215  84.775  60.873  1.00  0.00           C
ATOM  11575 2C31 POPE7 318     109.345  85.205  59.923  1.00  0.00           C
ATOM  11578 3C31 POPE7 318     109.515  86.725  59.862  1.00  0.00           C
ATOM  11581 4C31 POPE7 318     109.045  87.315  58.522  1.00  0.00           C
ATOM  11584 5C31 POPE7 318     109.075  88.855  58.513  1.00  0.00           C
ATOM  11587 6C31 POPE7 318     108.725  89.435  57.143  1.00  0.00           C
ATOM  11591  NH3 POPE8 319     114.855  82.835  33.393  1.00  0.00           N
ATOM  11595  C12 POPE8 319     115.545  82.015  34.463  1.00  0.00           C
ATOM  11598  C11 POPE8 319     116.605  81.045  33.862  1.00  0.00           C
ATOM  11601  P   POPE8 319     115.195  78.905  33.303  1.00  0.00           P
ATOM  11602  O13 POPE8 319     113.835  79.365  33.653  1.00  0.00           O
ATOM  11603  O14 POPE8 319     115.285  77.905  32.233  1.00  0.00           O
ATOM  11604  O11 POPE8 319     115.945  78.345  34.562  1.00  0.00           O
ATOM  11605  O12 POPE8 319     116.055  80.155  32.893  1.00  0.00           O
ATOM  11606  C1  POPE8 319     115.905  76.955  34.873  1.00  0.00           C
ATOM  11609  C2  POPE8 319     116.295  76.765  36.353  1.00  0.00           C
ATOM  11611  O21 POPE8 319     116.815  75.425  36.543  1.00  0.00           O
ATOM  11612  C21 POPE8 319     117.865  75.355  37.342  1.00  0.00           C
ATOM  11613  O22 POPE8 319     118.395  76.285  37.912  1.00  0.00           O
ATOM  11614  C22 POPE8 319     118.395  73.925  37.403  1.00  0.00           C
ATOM  11617  C3  POPE8 319     115.055  77.055  37.252  1.00  0.00           C
ATOM  11620  O31 POPE8 319     115.275  76.785  38.653  1.00  0.00           O
ATOM  11621  C31 POPE8 319     115.915  77.725  39.333  1.00  0.00           C
ATOM  11622  O32 POPE8 319     116.315  78.795  38.892  1.00  0.00           O
ATOM  11623  C32 POPE8 319     116.025  77.265  40.792  1.00  0.00           C
ATOM  11626  C23 POPE8 319     119.065  73.675  38.773  1.00  0.00           C
ATOM  11629  C24 POPE8 319     119.335  72.195  39.043  1.00  0.00           C
ATOM  11632  C25 POPE8 319     120.295  71.985  40.223  1.00  0.00           C
ATOM  11635  C26 POPE8 319     120.025  72.815  41.483  1.00  0.00           C
ATOM  11638  C27 POPE8 319     120.995  72.385  42.603  1.00  0.00           C
ATOM  11641  C28 POPE8 319     120.995  73.345  43.802  1.00  0.00           C
ATOM  11644  C29 POPE8 319     122.135  73.025  44.732  1.00  0.00           C
ATOM  11646 0C21 POPE8 319     122.045  72.865  46.052  1.00  0.00           C
ATOM  11648 1C21 POPE8 319     120.775  72.965  46.853  1.00  0.00           C
ATOM  11651 2C21 POPE8 319     121.025  72.745  48.353  1.00  0.00           C
ATOM  11654 3C21 POPE8 319     119.725  72.495  49.123  1.00  0.00           C
ATOM  11657 4C21 POPE8 319     119.985  72.155  50.592  1.00  0.00           C
ATOM  11660 5C21 POPE8 319     118.805  71.425  51.252  1.00  0.00           C
ATOM  11663 6C21 POPE8 319     119.065  71.195  52.752  1.00  0.00           C
ATOM  11666 7C21 POPE8 319     117.935  70.435  53.452  1.00  0.00           C
ATOM  11669 8C21 POPE8 319     118.205  70.165  54.932  1.00  0.00           C
ATOM  11673  C33 POPE8 319     117.265  76.375  41.013  1.00  0.00           C
ATOM  11676  C34 POPE8 319     117.255  75.545  42.313  1.00  0.00           C
ATOM  11679  C35 POPE8 319     117.025  76.355  43.592  1.00  0.00           C
ATOM  11682  C36 POPE8 319     118.085  77.425  43.862  1.00  0.00           C
ATOM  11685  C37 POPE8 319     117.745  78.215  45.132  1.00  0.00           C
ATOM  11688  C38 POPE8 319     118.795  79.275  45.473  1.00  0.00           C
ATOM  11691  C39 POPE8 319     118.395  80.185  46.632  1.00  0.00           C
ATOM  11694 0C31 POPE8 319     117.985  79.415  47.892  1.00  0.00           C
ATOM  11697 1C31 POPE8 319     117.845  80.335  49.113  1.00  0.00           C
ATOM  11700 2C31 POPE8 319     117.605  79.535  50.413  1.00  0.00           C
ATOM  11703 3C31 POPE8 319     117.745  80.405  51.663  1.00  0.00           C
ATOM  11706 4C31 POPE8 319     116.505  81.255  51.972  1.00  0.00           C
ATOM  11709 5C31 POPE8 319     116.815  82.335  53.022  1.00  0.00           C
ATOM  11712 6C31 POPE8 319     115.595  83.145  53.472  1.00  0.00           C
ATOM  11716  NH3 POPE9 320     109.785 104.045  74.932  1.00  0.00           N
ATOM  11720  C12 POPE9 320     108.555 103.845  75.762  1.00  0.00           C
ATOM  11723  C11 POPE9 320     107.315 104.045  74.912  1.00  0.00           C
ATOM  11726  P   POPE9 320     105.375 105.585  75.573  1.00  0.00           P
ATOM  11727  O13 POPE9 320     104.215 105.525  76.493  1.00  0.00           O
ATOM  11728  O14 POPE9 320     106.255 106.775  75.622  1.00  0.00           O
ATOM  11729  O11 POPE9 320     104.865 105.305  74.102  1.00  0.00           O
ATOM  11730  O12 POPE9 320     106.225 104.285  75.792  1.00  0.00           O
ATOM  11731  C1  POPE9 320     104.655 106.345  73.141  1.00  0.00           C
ATOM  11734  C2  POPE9 320     104.285 105.705  71.783  1.00  0.00           C
ATOM  11736  O21 POPE9 320     104.295 106.715  70.762  1.00  0.00           O
ATOM  11737  C21 POPE9 320     104.265 106.235  69.512  1.00  0.00           C
ATOM  11738  O22 POPE9 320     104.395 105.055  69.232  1.00  0.00           O
ATOM  11739  C22 POPE9 320     104.145 107.385  68.513  1.00  0.00           C
ATOM  11742  C3  POPE9 320     102.905 104.965  71.912  1.00  0.00           C
ATOM  11745  O31 POPE9 320     101.855 105.515  71.103  1.00  0.00           O
ATOM  11746  C31 POPE9 320     101.275 106.645  71.473  1.00  0.00           C
ATOM  11747  O32 POPE9 320     101.455 107.255  72.513  1.00  0.00           O
ATOM  11748  C32 POPE9 320     100.435 107.095  70.282  1.00  0.00           C
ATOM  11751  C23 POPE9 320     103.005 107.145  67.513  1.00  0.00           C
ATOM  11754  C24 POPE9 320     102.805 108.295  66.512  1.00  0.00           C
ATOM  11757  C25 POPE9 320     101.425 108.235  65.842  1.00  0.00           C
ATOM  11760  C26 POPE9 320     101.195 109.375  64.853  1.00  0.00           C
ATOM  11763  C27 POPE9 320      99.715 109.685  64.613  1.00  0.00           C
ATOM  11766  C28 POPE9 320      99.515 110.875  63.662  1.00  0.00           C
ATOM  11769  C29 POPE9 320      98.085 111.375  63.682  1.00  0.00           C
ATOM  11771 0C21 POPE9 320      97.435 111.975  62.663  1.00  0.00           C
ATOM  11773 1C21 POPE9 320      97.985 112.225  61.283  1.00  0.00           C
ATOM  11776 2C21 POPE9 320      96.875 112.255  60.223  1.00  0.00           C
ATOM  11779 3C21 POPE9 320      96.135 110.915  60.023  1.00  0.00           C
ATOM  11782 4C21 POPE9 320      94.835 111.075  59.223  1.00  0.00           C
ATOM  11785 5C21 POPE9 320      95.045 111.585  57.793  1.00  0.00           C
ATOM  11788 6C21 POPE9 320      93.735 111.995  57.113  1.00  0.00           C
[truncated: 1,747,887 more chars]
