# Supplementary material for: Characterizing Membrane Association and Periplasmic Transfer of Bacterial Lipoproteins through Molecular Dynamics Simulations
Source: Structure. 2020 Apr 7;28(4):475–487.e3. doi: 10.1016/j.str.2020.01.012 (PMC7139219; doi:10.1016/j.str.2020.01.012)
Supplement: Data S2. Final Coordinates from Simulations (A–L), Related to Figure 3 [file mmc4.zip › A-L/CYOA-5-atomistic.pdb]

TITLE     Protein
REMARK    THIS IS A SIMULATION BOX
CRYST1  128.503  128.503  129.919  90.00  90.00  90.00 P 1           1
MODEL        1
ATOM      1  N   CYSTA   1      66.496  62.882  70.755  1.00  0.00           N
ATOM      3  CA  CYSTA   1      67.507  63.042  69.725  1.00  0.00           C
ATOM      5  C   CYSTA   1      68.668  62.192  70.175  1.00  0.00           C
ATOM      6  O   CYSTA   1      69.157  61.422  69.355  1.00  0.00           O
ATOM      7  CB  CYSTA   1      67.987  64.481  69.365  1.00  0.00           C
ATOM     10  SG  CYSTA   1      66.918  65.882  69.825  1.00  0.00           S
ATOM     11  C1  CYSTA   1      67.826  67.041  68.725  1.00  0.00           C
ATOM     14  CA1 CYSTA   1      65.277  62.402  70.534  1.00  0.00           C
ATOM     15  OA1 CYSTA   1      64.826  61.701  71.425  1.00  0.00           O
ATOM     16  CA2 CYSTA   1      64.418  62.801  69.355  1.00  0.00           C
ATOM     19  C11 CYSTA   1      68.007  68.492  69.255  1.00  0.00           C
ATOM     21  O11 CYSTA   1      68.786  68.440  70.444  1.00  0.00           O
ATOM     22  CX1 CYSTA   1      70.097  68.212  70.435  1.00  0.00           C
ATOM     23  OX1 CYSTA   1      70.687  67.650  71.344  1.00  0.00           O
ATOM     24  CX2 CYSTA   1      70.856  68.791  69.235  1.00  0.00           C
ATOM     27  C12 CYSTA   1      66.676  69.191  69.585  1.00  0.00           C
ATOM     30  O12 CYSTA   1      66.918  70.572  69.954  1.00  0.00           O
ATOM     31  CD1 CYSTA   1      65.777  71.201  70.204  1.00  0.00           C
ATOM     32  OD1 CYSTA   1      65.197  71.242  71.265  1.00  0.00           O
ATOM     33  CD2 CYSTA   1      65.246  71.761  68.895  1.00  0.00           C
ATOM     36  CA3 CYSTA   1      64.276  61.812  68.154  1.00  0.00           C
ATOM     39  CA4 CYSTA   1      63.017  62.151  67.314  1.00  0.00           C
ATOM     42  CA5 CYSTA   1      63.157  61.981  65.794  1.00  0.00           C
ATOM     45  CA6 CYSTA   1      63.667  63.271  65.165  1.00  0.00           C
ATOM     48  CA7 CYSTA   1      64.127  63.101  63.714  1.00  0.00           C
ATOM     51  CA8 CYSTA   1      63.536  64.211  62.835  1.00  0.00           C
ATOM     54  CA9 CYSTA   1      63.958  64.151  61.365  1.00  0.00           C
ATOM     57 0CA1 CYSTA   1      63.376  65.331  60.564  1.00  0.00           C
ATOM     60 1CA1 CYSTA   1      61.887  65.160  60.235  1.00  0.00           C
ATOM     63 2CA1 CYSTA   1      61.347  66.321  59.384  1.00  0.00           C
ATOM     66 3CA1 CYSTA   1      59.837  66.242  59.054  1.00  0.00           C
ATOM     69 4CA1 CYSTA   1      59.396  64.992  58.255  1.00  0.00           C
ATOM     72 5CA1 CYSTA   1      59.967  64.922  56.835  1.00  0.00           C
ATOM     75 6CA1 CYSTA   1      59.356  63.821  55.965  1.00  0.00           C
ATOM     79  CD3 CYSTA   1      63.766  71.391  68.695  1.00  0.00           C
ATOM     82  CD4 CYSTA   1      63.426  71.041  67.234  1.00  0.00           C
ATOM     85  CD5 CYSTA   1      63.556  69.541  66.895  1.00  0.00           C
ATOM     88  CD6 CYSTA   1      62.486  68.650  67.555  1.00  0.00           C
ATOM     91  CD7 CYSTA   1      62.687  67.142  67.295  1.00  0.00           C
ATOM     94  CD8 CYSTA   1      61.367  66.382  67.075  1.00  0.00           C
ATOM     97  CD9 CYSTA   1      60.767  66.651  65.685  1.00  0.00           C
ATOM    100 0CD1 CYSTA   1      59.497  65.852  65.385  1.00  0.00           C
ATOM    103 1CD1 CYSTA   1      59.137  65.962  63.895  1.00  0.00           C
ATOM    106 2CD1 CYSTA   1      57.797  65.321  63.524  1.00  0.00           C
ATOM    109 3CD1 CYSTA   1      57.516  65.451  62.025  1.00  0.00           C
ATOM    112 4CD1 CYSTA   1      56.097  65.041  61.635  1.00  0.00           C
ATOM    115 5CD1 CYSTA   1      55.817  65.271  60.145  1.00  0.00           C
ATOM    118 6CD1 CYSTA   1      54.396  64.900  59.715  1.00  0.00           C
ATOM    122  CX3 CYSTA   1      70.966  70.340  69.295  1.00  0.00           C
ATOM    125  CX4 CYSTA   1      72.197  70.870  68.554  1.00  0.00           C
ATOM    128  CX5 CYSTA   1      72.167  70.701  67.034  1.00  0.00           C
ATOM    131  CX6 CYSTA   1      71.297  71.742  66.325  1.00  0.00           C
ATOM    134  CX7 CYSTA   1      71.587  71.800  64.815  1.00  0.00           C
ATOM    137  CX8 CYSTA   1      70.777  72.871  64.075  1.00  0.00           C
ATOM    140  CX9 CYSTA   1      71.137  74.242  64.585  1.00  0.00           C
ATOM    142 0CX1 CYSTA   1      71.627  75.271  63.885  1.00  0.00           C
ATOM    144 1CX1 CYSTA   1      71.867  75.352  62.404  1.00  0.00           C
ATOM    147 2CX1 CYSTA   1      71.087  76.511  61.755  1.00  0.00           C
ATOM    150 3CX1 CYSTA   1      71.437  77.910  62.285  1.00  0.00           C
ATOM    153 4CX1 CYSTA   1      70.687  79.011  61.525  1.00  0.00           C
ATOM    156 5CX1 CYSTA   1      70.566  80.312  62.325  1.00  0.00           C
ATOM    159 6CX1 CYSTA   1      70.036  81.462  61.455  1.00  0.00           C
ATOM    162 7CX1 CYSTA   1      69.657  82.671  62.295  1.00  0.00           C
ATOM    165 8CX1 CYSTA   1      69.036  83.831  61.515  1.00  0.00           C
ATOM    169  N   ASN A   2      69.066  62.231  71.475  1.00  0.00           N
ATOM    171  CA  ASN A   2      69.797  61.181  72.205  1.00  0.00           C
ATOM    173  CB  ASN A   2      71.356  61.371  72.114  1.00  0.00           C
ATOM    176  CG  ASN A   2      72.227  60.131  72.284  1.00  0.00           C
ATOM    177  OD1 ASN A   2      72.947  59.972  73.274  1.00  0.00           O
ATOM    178  ND2 ASN A   2      72.197  59.211  71.305  1.00  0.00           N
ATOM    181  C   ASN A   2      69.257  59.741  72.135  1.00  0.00           C
ATOM    182  O   ASN A   2      69.107  59.081  73.154  1.00  0.00           O
ATOM    183  N   SER A   3      68.867  59.251  70.945  1.00  0.00           N
ATOM    185  CA  SER A   3      67.896  58.181  70.735  1.00  0.00           C
ATOM    187  CB  SER A   3      66.487  58.601  71.255  1.00  0.00           C
ATOM    190  OG  SER A   3      65.407  57.852  70.665  1.00  0.00           O
ATOM    192  C   SER A   3      68.247  56.771  71.195  1.00  0.00           C
ATOM    193  O   SER A   3      67.376  56.101  71.735  1.00  0.00           O
ATOM    194  N   ALA A   4      69.477  56.231  70.914  1.00  0.00           N
ATOM    196  CA  ALA A   4      69.576  54.832  70.494  1.00  0.00           C
ATOM    198  CB  ALA A   4      70.087  54.762  69.045  1.00  0.00           C
ATOM    202  C   ALA A   4      70.437  53.832  71.285  1.00  0.00           C
ATOM    203  O   ALA A   4      69.957  52.742  71.565  1.00  0.00           O
ATOM    204  N   LEU A   5      71.706  54.071  71.674  1.00  0.00           N
ATOM    206  CA  LEU A   5      72.527  52.930  72.104  1.00  0.00           C
ATOM    208  CB  LEU A   5      73.746  52.712  71.155  1.00  0.00           C
ATOM    211  CG  LEU A   5      73.597  51.641  70.055  1.00  0.00           C
ATOM    213  CD1 LEU A   5      74.847  51.691  69.165  1.00  0.00           C
ATOM    217  CD2 LEU A   5      72.317  51.812  69.225  1.00  0.00           C
ATOM    221  C   LEU A   5      73.017  53.011  73.554  1.00  0.00           C
ATOM    222  O   LEU A   5      74.036  53.632  73.865  1.00  0.00           O
ATOM    223  N   LEU A   6      72.418  52.311  74.524  1.00  0.00           N
ATOM    225  CA  LEU A   6      71.047  51.861  74.524  1.00  0.00           C
ATOM    227  CB  LEU A   6      70.826  50.480  75.185  1.00  0.00           C
ATOM    230  CG  LEU A   6      70.216  49.492  74.185  1.00  0.00           C
ATOM    232  CD1 LEU A   6      69.727  48.231  74.905  1.00  0.00           C
ATOM    236  CD2 LEU A   6      71.216  49.151  73.075  1.00  0.00           C
ATOM    240  C   LEU A   6      70.157  52.891  75.145  1.00  0.00           C
ATOM    241  O   LEU A   6      70.557  53.632  76.045  1.00  0.00           O
ATOM    242  N   ASP A   7      68.937  52.910  74.604  1.00  0.00           N
ATOM    244  CA  ASP A   7      68.306  54.021  73.945  1.00  0.00           C
ATOM    246  CB  ASP A   7      66.896  53.582  73.464  1.00  0.00           C
ATOM    249  CG  ASP A   7      67.027  52.542  72.365  1.00  0.00           C
ATOM    250  OD1 ASP A   7      66.547  52.761  71.225  1.00  0.00           O
ATOM    251  OD2 ASP A   7      67.637  51.480  72.645  1.00  0.00           O
ATOM    252  C   ASP A   7      68.396  55.391  74.585  1.00  0.00           C
ATOM    253  O   ASP A   7      69.407  56.091  74.445  1.00  0.00           O
ATOM    254  N   PRO A   8      67.396  55.812  75.284  1.00  0.00           N
ATOM    255  CD  PRO A   8      66.896  57.161  75.045  1.00  0.00           C
ATOM    258  CA  PRO A   8      67.286  55.511  76.685  1.00  0.00           C
ATOM    260  CB  PRO A   8      65.927  56.082  76.974  1.00  0.00           C
ATOM    263  CG  PRO A   8      65.937  57.411  76.204  1.00  0.00           C
ATOM    266  C   PRO A   8      67.418  54.102  77.164  1.00  0.00           C
ATOM    267  O   PRO A   8      66.837  53.190  76.575  1.00  0.00           O
ATOM    268  N   LYS A   9      68.187  53.902  78.255  1.00  0.00           N
ATOM    270  CA  LYS A   9      68.306  52.660  79.015  1.00  0.00           C
ATOM    272  CB  LYS A   9      68.716  52.961  80.494  1.00  0.00           C
ATOM    275  CG  LYS A   9      69.887  53.941  80.735  1.00  0.00           C
ATOM    278  CD  LYS A   9      71.176  53.451  80.064  1.00  0.00           C
ATOM    281  CE  LYS A   9      72.477  54.160  80.464  1.00  0.00           C
ATOM    284  NZ  LYS A   9      72.947  53.771  81.814  1.00  0.00           N
ATOM    288  C   LYS A   9      66.977  51.911  79.054  1.00  0.00           C
ATOM    289  O   LYS A   9      66.017  52.481  79.544  1.00  0.00           O
ATOM    290  N   GLY A  10      66.907  50.672  78.505  1.00  0.00           N
ATOM    292  CA  GLY A  10      65.617  50.082  78.154  1.00  0.00           C
ATOM    295  C   GLY A  10      64.797  49.692  79.345  1.00  0.00           C
ATOM    296  O   GLY A  10      64.876  48.551  79.804  1.00  0.00           O
ATOM    297  N   GLN A  11      63.977  50.620  79.874  1.00  0.00           N
ATOM    299  CA  GLN A  11      63.417  50.480  81.204  1.00  0.00           C
ATOM    301  CB  GLN A  11      63.797  51.632  82.185  1.00  0.00           C
ATOM    304  CG  GLN A  11      65.277  51.701  82.635  1.00  0.00           C
ATOM    307  CD  GLN A  11      66.027  50.361  82.725  1.00  0.00           C
ATOM    308  OE1 GLN A  11      65.526  49.261  82.954  1.00  0.00           O
ATOM    309  NE2 GLN A  11      67.367  50.472  82.574  1.00  0.00           N
ATOM    312  C   GLN A  11      61.926  50.352  81.225  1.00  0.00           C
ATOM    313  O   GLN A  11      61.376  50.061  82.284  1.00  0.00           O
ATOM    314  N   ILE A  12      61.217  50.511  80.105  1.00  0.00           N
ATOM    316  CA  ILE A  12      59.777  50.371  80.094  1.00  0.00           C
ATOM    318  CB  ILE A  12      59.016  51.711  80.204  1.00  0.00           C
ATOM    320  CG2 ILE A  12      59.676  52.641  81.244  1.00  0.00           C
ATOM    324  CG1 ILE A  12      58.907  52.441  78.855  1.00  0.00           C
ATOM    327  CD  ILE A  12      58.247  53.811  78.884  1.00  0.00           C
ATOM    331  C   ILE A  12      59.347  49.632  78.844  1.00  0.00           C
ATOM    332  O   ILE A  12      60.056  49.541  77.845  1.00  0.00           O
ATOM    333  N   GLY A  13      58.106  49.081  78.835  1.00  0.00           N
ATOM    335  CA  GLY A  13      57.527  48.471  77.645  1.00  0.00           C
ATOM    338  C   GLY A  13      57.106  49.422  76.554  1.00  0.00           C
ATOM    339  O   GLY A  13      57.146  49.051  75.385  1.00  0.00           O
ATOM    340  N   LEU A  14      56.627  50.651  76.875  1.00  0.00           N
ATOM    342  CA  LEU A  14      56.347  51.672  75.875  1.00  0.00           C
ATOM    344  CB  LEU A  14      55.557  52.891  76.425  1.00  0.00           C
ATOM    347  CG  LEU A  14      55.216  53.972  75.365  1.00  0.00           C
ATOM    349  CD1 LEU A  14      54.167  53.512  74.334  1.00  0.00           C
ATOM    353  CD2 LEU A  14      54.746  55.271  76.034  1.00  0.00           C
ATOM    357  C   LEU A  14      57.566  52.122  75.075  1.00  0.00           C
ATOM    358  O   LEU A  14      57.456  52.171  73.855  1.00  0.00           O
ATOM    359  N   GLU A  15      58.757  52.341  75.685  1.00  0.00           N
ATOM    361  CA  GLU A  15      60.016  52.631  75.005  1.00  0.00           C
ATOM    363  CB  GLU A  15      61.236  52.491  75.975  1.00  0.00           C
ATOM    366  CG  GLU A  15      61.576  53.671  76.935  1.00  0.00           C
ATOM    369  CD  GLU A  15      62.446  53.151  78.095  1.00  0.00           C
ATOM    370  OE1 GLU A  15      63.356  52.341  77.804  1.00  0.00           O
ATOM    371  OE2 GLU A  15      62.146  53.461  79.275  1.00  0.00           O
ATOM    372  C   GLU A  15      60.297  51.691  73.835  1.00  0.00           C
ATOM    373  O   GLU A  15      60.657  52.081  72.734  1.00  0.00           O
ATOM    374  N   GLN A  16      60.007  50.391  74.045  1.00  0.00           N
ATOM    376  CA  GLN A  16      60.157  49.370  73.025  1.00  0.00           C
ATOM    378  CB  GLN A  16      59.926  47.930  73.564  1.00  0.00           C
ATOM    381  CG  GLN A  16      60.876  47.491  74.714  1.00  0.00           C
ATOM    384  CD  GLN A  16      62.356  47.661  74.384  1.00  0.00           C
ATOM    385  OE1 GLN A  16      62.957  48.722  74.614  1.00  0.00           O
ATOM    386  NE2 GLN A  16      62.987  46.602  73.814  1.00  0.00           N
ATOM    389  C   GLN A  16      59.277  49.562  71.775  1.00  0.00           C
ATOM    390  O   GLN A  16      59.617  49.090  70.704  1.00  0.00           O
ATOM    391  N   ARG A  17      58.137  50.271  71.834  1.00  0.00           N
ATOM    393  CA  ARG A  17      57.356  50.581  70.634  1.00  0.00           C
ATOM    395  CB  ARG A  17      55.887  50.090  70.724  1.00  0.00           C
ATOM    398  CG  ARG A  17      55.066  50.681  71.895  1.00  0.00           C
ATOM    401  CD  ARG A  17      54.226  49.692  72.714  1.00  0.00           C
ATOM    404  NE  ARG A  17      55.138  48.731  73.414  1.00  0.00           N
ATOM    406  CZ  ARG A  17      55.387  47.480  73.064  1.00  0.00           C
ATOM    407  NH1 ARG A  17      54.746  46.831  72.114  1.00  0.00           N
ATOM    410  NH2 ARG A  17      56.357  46.831  73.665  1.00  0.00           N
ATOM    413  C   ARG A  17      57.386  52.062  70.284  1.00  0.00           C
ATOM    414  O   ARG A  17      56.656  52.501  69.404  1.00  0.00           O
ATOM    415  N   SER A  18      58.247  52.882  70.924  1.00  0.00           N
ATOM    417  CA  SER A  18      58.396  54.281  70.545  1.00  0.00           C
ATOM    419  CB  SER A  18      57.757  55.251  71.575  1.00  0.00           C
ATOM    422  OG  SER A  18      58.227  55.032  72.905  1.00  0.00           O
ATOM    424  C   SER A  18      59.847  54.692  70.265  1.00  0.00           C
ATOM    425  O   SER A  18      60.107  55.511  69.375  1.00  0.00           O
ATOM    426  N   LEU A  19      60.826  54.071  70.945  1.00  0.00           N
ATOM    428  CA  LEU A  19      62.246  54.341  70.774  1.00  0.00           C
ATOM    430  CB  LEU A  19      63.036  54.370  72.114  1.00  0.00           C
ATOM    433  CG  LEU A  19      62.867  55.641  72.975  1.00  0.00           C
ATOM    435  CD1 LEU A  19      61.446  55.951  73.424  1.00  0.00           C
ATOM    439  CD2 LEU A  19      63.736  55.492  74.225  1.00  0.00           C
ATOM    443  C   LEU A  19      62.896  53.291  69.915  1.00  0.00           C
ATOM    444  O   LEU A  19      63.847  53.601  69.194  1.00  0.00           O
ATOM    445  N   ILE A  20      62.347  52.052  69.804  1.00  0.00           N
ATOM    447  CA  ILE A  20      62.927  51.142  68.825  1.00  0.00           C
ATOM    449  CB  ILE A  20      62.597  49.640  68.875  1.00  0.00           C
ATOM    451  CG2 ILE A  20      62.778  49.211  70.354  1.00  0.00           C
ATOM    455  CG1 ILE A  20      61.266  49.230  68.175  1.00  0.00           C
ATOM    458  CD  ILE A  20      60.887  47.751  68.315  1.00  0.00           C
ATOM    462  C   ILE A  20      62.597  51.641  67.454  1.00  0.00           C
ATOM    463  O   ILE A  20      63.356  51.402  66.545  1.00  0.00           O
ATOM    464  N   LEU A  21      61.507  52.411  67.265  1.00  0.00           N
ATOM    466  CA  LEU A  21      61.117  52.951  65.975  1.00  0.00           C
ATOM    468  CB  LEU A  21      59.926  53.922  66.115  1.00  0.00           C
ATOM    471  CG  LEU A  21      58.706  53.351  66.845  1.00  0.00           C
ATOM    473  CD1 LEU A  21      57.657  54.451  66.925  1.00  0.00           C
ATOM    477  CD2 LEU A  21      58.176  52.091  66.155  1.00  0.00           C
ATOM    481  C   LEU A  21      62.197  53.771  65.315  1.00  0.00           C
ATOM    482  O   LEU A  21      62.397  53.701  64.104  1.00  0.00           O
ATOM    483  N   THR A  22      62.937  54.581  66.095  1.00  0.00           N
ATOM    485  CA  THR A  22      64.136  55.222  65.595  1.00  0.00           C
ATOM    487  CB  THR A  22      64.757  56.262  66.525  1.00  0.00           C
ATOM    489  OG1 THR A  22      65.208  55.711  67.755  1.00  0.00           O
ATOM    491  CG2 THR A  22      63.687  57.311  66.884  1.00  0.00           C
ATOM    495  C   THR A  22      65.127  54.172  65.135  1.00  0.00           C
ATOM    496  O   THR A  22      65.286  53.980  63.935  1.00  0.00           O
ATOM    497  N   ALA A  23      65.736  53.390  66.034  1.00  0.00           N
ATOM    499  CA  ALA A  23      66.767  52.421  65.704  1.00  0.00           C
ATOM    501  CB  ALA A  23      67.267  51.742  66.985  1.00  0.00           C
ATOM    505  C   ALA A  23      66.377  51.352  64.685  1.00  0.00           C
ATOM    506  O   ALA A  23      67.137  51.082  63.765  1.00  0.00           O
ATOM    507  N   PHE A  24      65.157  50.781  64.764  1.00  0.00           N
ATOM    509  CA  PHE A  24      64.497  49.882  63.825  1.00  0.00           C
ATOM    511  CB  PHE A  24      63.087  49.521  64.415  1.00  0.00           C
ATOM    514  CG  PHE A  24      62.087  48.712  63.625  1.00  0.00           C
ATOM    515  CD1 PHE A  24      61.586  47.512  64.165  1.00  0.00           C
ATOM    517  CE1 PHE A  24      60.517  46.841  63.565  1.00  0.00           C
ATOM    519  CZ  PHE A  24      59.907  47.382  62.425  1.00  0.00           C
ATOM    521  CD2 PHE A  24      61.437  49.251  62.495  1.00  0.00           C
ATOM    523  CE2 PHE A  24      60.367  48.591  61.895  1.00  0.00           C
ATOM    525  C   PHE A  24      64.367  50.492  62.464  1.00  0.00           C
ATOM    526  O   PHE A  24      64.736  49.892  61.464  1.00  0.00           O
ATOM    527  N   GLY A  25      63.907  51.761  62.385  1.00  0.00           N
ATOM    529  CA  GLY A  25      63.816  52.532  61.165  1.00  0.00           C
ATOM    532  C   GLY A  25      65.176  52.840  60.615  1.00  0.00           C
ATOM    533  O   GLY A  25      65.377  52.831  59.415  1.00  0.00           O
ATOM    534  N   LEU A  26      66.168  53.050  61.495  1.00  0.00           N
ATOM    536  CA  LEU A  26      67.536  53.331  61.115  1.00  0.00           C
ATOM    538  CB  LEU A  26      68.447  53.871  62.255  1.00  0.00           C
ATOM    541  CG  LEU A  26      68.026  55.212  62.885  1.00  0.00           C
ATOM    543  CD1 LEU A  26      69.217  55.882  63.565  1.00  0.00           C
ATOM    547  CD2 LEU A  26      67.337  56.152  61.895  1.00  0.00           C
ATOM    551  C   LEU A  26      68.247  52.151  60.505  1.00  0.00           C
ATOM    552  O   LEU A  26      69.257  52.351  59.834  1.00  0.00           O
ATOM    553  N   MET A  27      67.767  50.911  60.694  1.00  0.00           N
ATOM    555  CA  MET A  27      68.216  49.752  59.935  1.00  0.00           C
ATOM    557  CB  MET A  27      67.746  48.461  60.634  1.00  0.00           C
ATOM    560  CG  MET A  27      68.076  48.421  62.145  1.00  0.00           C
ATOM    563  SD  MET A  27      69.777  48.861  62.555  1.00  0.00           S
ATOM    564  CE  MET A  27      70.367  47.252  61.975  1.00  0.00           C
ATOM    568  C   MET A  27      67.676  49.762  58.514  1.00  0.00           C
ATOM    569  O   MET A  27      68.326  49.341  57.565  1.00  0.00           O
ATOM    570  N   LEU A  28      66.466  50.301  58.345  1.00  0.00           N
ATOM    572  CA  LEU A  28      65.727  50.230  57.115  1.00  0.00           C
ATOM    574  CB  LEU A  28      64.227  50.121  57.445  1.00  0.00           C
ATOM    577  CG  LEU A  28      63.888  48.941  58.365  1.00  0.00           C
ATOM    579  CD1 LEU A  28      62.376  48.972  58.615  1.00  0.00           C
ATOM    583  CD2 LEU A  28      64.437  47.631  57.775  1.00  0.00           C
ATOM    587  C   LEU A  28      65.947  51.441  56.255  1.00  0.00           C
ATOM    588  O   LEU A  28      65.997  51.361  55.025  1.00  0.00           O
ATOM    589  N   ILE A  29      66.237  52.611  56.854  1.00  0.00           N
ATOM    591  CA  ILE A  29      66.776  53.712  56.094  1.00  0.00           C
ATOM    593  CB  ILE A  29      66.797  55.111  56.714  1.00  0.00           C
ATOM    595  CG2 ILE A  29      65.407  55.441  57.305  1.00  0.00           C
ATOM    599  CG1 ILE A  29      67.956  55.331  57.705  1.00  0.00           C
ATOM    602  CD  ILE A  29      68.007  56.701  58.374  1.00  0.00           C
ATOM    606  C   ILE A  29      68.176  53.411  55.655  1.00  0.00           C
ATOM    607  O   ILE A  29      68.668  54.172  54.855  1.00  0.00           O
ATOM    608  N   VAL A  30      68.896  52.332  56.084  1.00  0.00           N
ATOM    610  CA  VAL A  30      70.246  52.010  55.575  1.00  0.00           C
ATOM    612  CB  VAL A  30      70.896  50.760  56.185  1.00  0.00           C
ATOM    614  CG1 VAL A  30      72.236  50.382  55.505  1.00  0.00           C
ATOM    618  CG2 VAL A  30      71.187  51.072  57.655  1.00  0.00           C
ATOM    622  C   VAL A  30      70.297  51.951  54.065  1.00  0.00           C
ATOM    623  O   VAL A  30      71.266  52.402  53.465  1.00  0.00           O
ATOM    624  N   VAL A  31      69.206  51.521  53.415  1.00  0.00           N
ATOM    626  CA  VAL A  31      69.007  51.562  51.985  1.00  0.00           C
ATOM    628  CB  VAL A  31      67.737  50.771  51.645  1.00  0.00           C
ATOM    630  CG1 VAL A  31      67.716  50.422  50.145  1.00  0.00           C
ATOM    634  CG2 VAL A  31      67.667  49.471  52.464  1.00  0.00           C
ATOM    638  C   VAL A  31      68.977  53.001  51.405  1.00  0.00           C
ATOM    639  O   VAL A  31      69.107  53.201  50.205  1.00  0.00           O
ATOM    640  N   ILE A  32      68.896  54.051  52.255  1.00  0.00           N
ATOM    642  CA  ILE A  32      68.996  55.461  51.874  1.00  0.00           C
ATOM    644  CB  ILE A  32      67.837  56.361  52.305  1.00  0.00           C
ATOM    646  CG2 ILE A  32      67.956  57.660  51.475  1.00  0.00           C
ATOM    650  CG1 ILE A  32      66.466  55.681  52.075  1.00  0.00           C
ATOM    653  CD  ILE A  32      65.307  56.441  52.725  1.00  0.00           C
ATOM    657  C   ILE A  32      70.348  56.101  52.235  1.00  0.00           C
ATOM    658  O   ILE A  32      70.896  56.691  51.305  1.00  0.00           O
ATOM    659  N   PRO A  33      71.076  56.091  53.374  1.00  0.00           N
ATOM    660  CD  PRO A  33      70.547  56.222  54.735  1.00  0.00           C
ATOM    663  CA  PRO A  33      72.466  56.492  53.365  1.00  0.00           C
ATOM    665  CB  PRO A  33      72.857  56.680  54.834  1.00  0.00           C
ATOM    668  CG  PRO A  33      71.536  57.132  55.455  1.00  0.00           C
ATOM    671  C   PRO A  33      73.337  55.542  52.595  1.00  0.00           C
ATOM    672  O   PRO A  33      74.426  55.961  52.235  1.00  0.00           O
ATOM    673  N   ALA A  34      72.857  54.331  52.235  1.00  0.00           N
ATOM    675  CA  ALA A  34      73.306  53.661  51.035  1.00  0.00           C
ATOM    677  CB  ALA A  34      72.496  52.402  50.685  1.00  0.00           C
ATOM    681  C   ALA A  34      73.447  54.591  49.855  1.00  0.00           C
ATOM    682  O   ALA A  34      74.556  54.811  49.365  1.00  0.00           O
ATOM    683  N   ILE A  35      72.376  55.271  49.405  1.00  0.00           N
ATOM    685  CA  ILE A  35      72.426  56.142  48.244  1.00  0.00           C
ATOM    687  CB  ILE A  35      71.047  56.602  47.765  1.00  0.00           C
ATOM    689  CG2 ILE A  35      70.047  55.430  47.985  1.00  0.00           C
ATOM    693  CG1 ILE A  35      70.557  57.972  48.304  1.00  0.00           C
ATOM    696  CD  ILE A  35      69.197  58.390  47.735  1.00  0.00           C
ATOM    700  C   ILE A  35      73.437  57.262  48.374  1.00  0.00           C
ATOM    701  O   ILE A  35      74.167  57.571  47.435  1.00  0.00           O
ATOM    702  N   LEU A  36      73.617  57.812  49.595  1.00  0.00           N
ATOM    704  CA  LEU A  36      74.697  58.731  49.904  1.00  0.00           C
ATOM    706  CB  LEU A  36      74.657  59.251  51.375  1.00  0.00           C
ATOM    709  CG  LEU A  36      73.576  60.312  51.714  1.00  0.00           C
ATOM    711  CD1 LEU A  36      72.137  59.791  51.814  1.00  0.00           C
ATOM    715  CD2 LEU A  36      73.926  61.031  53.025  1.00  0.00           C
ATOM    719  C   LEU A  36      76.097  58.172  49.585  1.00  0.00           C
ATOM    720  O   LEU A  36      76.907  58.871  48.995  1.00  0.00           O
ATOM    721  N   MET A  37      76.407  56.891  49.904  1.00  0.00           N
ATOM    723  CA  MET A  37      77.727  56.332  49.655  1.00  0.00           C
ATOM    725  CB  MET A  37      78.407  55.641  50.855  1.00  0.00           C
ATOM    728  CG  MET A  37      78.617  56.511  52.115  1.00  0.00           C
ATOM    731  SD  MET A  37      79.907  57.771  52.064  1.00  0.00           S
ATOM    732  CE  MET A  37      79.687  58.190  53.815  1.00  0.00           C
ATOM    736  C   MET A  37      77.867  55.451  48.405  1.00  0.00           C
ATOM    737  O   MET A  37      78.816  54.682  48.304  1.00  0.00           O
ATOM    738  N   ALA A  38      77.017  55.632  47.375  1.00  0.00           N
ATOM    740  CA  ALA A  38      77.426  55.201  46.035  1.00  0.00           C
ATOM    742  CB  ALA A  38      77.337  53.681  45.804  1.00  0.00           C
ATOM    746  C   ALA A  38      76.676  55.890  44.895  1.00  0.00           C
ATOM    747  O   ALA A  38      76.848  55.542  43.735  1.00  0.00           O
ATOM    748  N   VAL A  39      75.896  56.951  45.165  1.00  0.00           N
ATOM    750  CA  VAL A  39      75.566  57.910  44.125  1.00  0.00           C
ATOM    752  CB  VAL A  39      74.617  58.972  44.645  1.00  0.00           C
ATOM    754  CG1 VAL A  39      74.556  60.282  43.825  1.00  0.00           C
ATOM    758  CG2 VAL A  39      73.247  58.320  44.624  1.00  0.00           C
ATOM    762  C   VAL A  39      76.727  58.632  43.524  1.00  0.00           C
ATOM    763  O   VAL A  39      76.767  58.792  42.315  1.00  0.00           O
ATOM    764  N   GLY A  40      77.657  59.090  44.354  1.00  0.00           N
ATOM    766  CA  GLY A  40      78.676  59.991  43.885  1.00  0.00           C
ATOM    769  C   GLY A  40      78.646  61.311  44.585  1.00  0.00           C
ATOM    770  O   GLY A  40      78.346  62.351  44.025  1.00  0.00           O
ATOM    771  N   PHE A  41      79.146  61.321  45.835  1.00  0.00           N
ATOM    773  CA  PHE A  41      79.926  62.431  46.315  1.00  0.00           C
ATOM    775  CB  PHE A  41      79.987  62.301  47.854  1.00  0.00           C
ATOM    778  CG  PHE A  41      80.896  63.190  48.615  1.00  0.00           C
ATOM    779  CD1 PHE A  41      81.077  64.531  48.244  1.00  0.00           C
ATOM    781  CE1 PHE A  41      81.936  65.340  48.975  1.00  0.00           C
ATOM    783  CZ  PHE A  41      82.626  64.830  50.085  1.00  0.00           C
ATOM    785  CD2 PHE A  41      81.556  62.691  49.755  1.00  0.00           C
ATOM    787  CE2 PHE A  41      82.418  63.512  50.485  1.00  0.00           C
ATOM    789  C   PHE A  41      81.317  62.361  45.665  1.00  0.00           C
ATOM    790  O   PHE A  41      81.977  63.372  45.385  1.00  0.00           O
ATOM    791  N   ALA A  42      81.726  61.121  45.325  1.00  0.00           N
ATOM    793  CA  ALA A  42      82.867  60.781  44.514  1.00  0.00           C
ATOM    795  CB  ALA A  42      83.496  59.471  44.985  1.00  0.00           C
ATOM    799  C   ALA A  42      82.507  60.632  43.045  1.00  0.00           C
ATOM    800  O   ALA A  42      83.268  60.032  42.315  1.00  0.00           O
ATOM    801  N   TRP A  43      81.397  61.222  42.555  1.00  0.00           N
ATOM    803  CA  TRP A  43      81.177  61.511  41.135  1.00  0.00           C
ATOM    805  CB  TRP A  43      79.716  62.052  40.925  1.00  0.00           C
ATOM    808  CG  TRP A  43      79.486  63.401  40.315  1.00  0.00           C
ATOM    809  CD1 TRP A  43      79.397  63.621  38.975  1.00  0.00           C
ATOM    811  NE1 TRP A  43      79.188  64.962  38.735  1.00  0.00           N
ATOM    813  CE2 TRP A  43      79.138  65.632  39.904  1.00  0.00           C
ATOM    814  CD2 TRP A  43      79.316  64.691  40.944  1.00  0.00           C
ATOM    815  CE3 TRP A  43      79.278  65.132  42.274  1.00  0.00           C
ATOM    817  CZ3 TRP A  43      79.076  66.492  42.515  1.00  0.00           C
ATOM    819  CZ2 TRP A  43      78.956  66.971  40.145  1.00  0.00           C
ATOM    821  CH2 TRP A  43      78.917  67.400  41.475  1.00  0.00           C
ATOM    823  C   TRP A  43      82.278  62.441  40.645  1.00  0.00           C
ATOM    824  O   TRP A  43      82.936  62.241  39.645  1.00  0.00           O
ATOM    825  N   LYS A  44      82.596  63.432  41.505  1.00  0.00           N
ATOM    827  CA  LYS A  44      83.776  64.251  41.435  1.00  0.00           C
ATOM    829  CB  LYS A  44      83.706  65.321  42.585  1.00  0.00           C
ATOM    832  CG  LYS A  44      84.997  65.892  43.215  1.00  0.00           C
ATOM    835  CD  LYS A  44      85.777  64.992  44.195  1.00  0.00           C
ATOM    838  CE  LYS A  44      84.938  64.222  45.235  1.00  0.00           C
ATOM    841  NZ  LYS A  44      84.137  65.111  46.094  1.00  0.00           N
ATOM    845  C   LYS A  44      85.096  63.491  41.275  1.00  0.00           C
ATOM    846  O   LYS A  44      86.007  63.972  40.624  1.00  0.00           O
ATOM    847  N   TYR A  45      85.196  62.241  41.795  1.00  0.00           N
ATOM    849  CA  TYR A  45      86.346  61.381  41.565  1.00  0.00           C
ATOM    851  CB  TYR A  45      86.546  60.430  42.795  1.00  0.00           C
ATOM    854  CG  TYR A  45      87.957  59.911  43.045  1.00  0.00           C
ATOM    855  CD1 TYR A  45      88.957  59.711  42.075  1.00  0.00           C
ATOM    857  CE1 TYR A  45      90.236  59.281  42.445  1.00  0.00           C
ATOM    859  CZ  TYR A  45      90.546  59.042  43.795  1.00  0.00           C
ATOM    860  OH  TYR A  45      91.847  58.642  44.185  1.00  0.00           O
ATOM    862  CD2 TYR A  45      88.277  59.601  44.374  1.00  0.00           C
ATOM    864  CE2 TYR A  45      89.557  59.191  44.755  1.00  0.00           C
ATOM    866  C   TYR A  45      86.066  60.562  40.325  1.00  0.00           C
ATOM    867  O   TYR A  45      85.037  59.902  40.225  1.00  0.00           O
ATOM    868  N   ARG A  46      86.987  60.591  39.354  1.00  0.00           N
ATOM    870  CA  ARG A  46      87.047  59.701  38.205  1.00  0.00           C
ATOM    872  CB  ARG A  46      86.486  58.281  38.495  1.00  0.00           C
ATOM    875  CG  ARG A  46      87.127  57.182  37.635  1.00  0.00           C
ATOM    878  CD  ARG A  46      86.177  56.031  37.334  1.00  0.00           C
ATOM    881  NE  ARG A  46      86.966  54.882  36.804  1.00  0.00           N
ATOM    883  CZ  ARG A  46      87.547  53.962  37.565  1.00  0.00           C
ATOM    884  NH1 ARG A  46      87.516  54.042  38.885  1.00  0.00           N
ATOM    887  NH2 ARG A  46      88.167  52.941  37.005  1.00  0.00           N
ATOM    890  C   ARG A  46      86.337  60.312  36.985  1.00  0.00           C
ATOM    891  O   ARG A  46      86.437  59.771  35.884  1.00  0.00           O
ATOM    892  N   ALA A  47      85.637  61.451  37.145  1.00  0.00           N
ATOM    894  CA  ALA A  47      84.827  61.992  36.065  1.00  0.00           C
ATOM    896  CB  ALA A  47      83.456  61.301  36.125  1.00  0.00           C
ATOM    900  C   ALA A  47      84.697  63.531  36.005  1.00  0.00           C
ATOM    901  O   ALA A  47      83.977  64.071  35.165  1.00  0.00           O
ATOM    902  N   SER A  48      85.487  64.281  36.814  1.00  0.00           N
ATOM    904  CA  SER A  48      85.716  65.742  36.735  1.00  0.00           C
ATOM    906  CB  SER A  48      86.427  66.301  37.994  1.00  0.00           C
ATOM    909  OG  SER A  48      85.616  66.142  39.155  1.00  0.00           O
ATOM    911  C   SER A  48      86.486  66.271  35.494  1.00  0.00           C
ATOM    912  O   SER A  48      85.917  66.352  34.415  1.00  0.00           O
ATOM    913  N   ASN A  49      87.796  66.691  35.575  1.00  0.00           N
ATOM    915  CA  ASN A  49      88.596  66.992  34.365  1.00  0.00           C
ATOM    917  CB  ASN A  49      88.548  68.462  33.805  1.00  0.00           C
ATOM    920  CG  ASN A  49      87.187  69.111  33.935  1.00  0.00           C
ATOM    921  OD1 ASN A  49      86.266  68.871  33.165  1.00  0.00           O
ATOM    922  ND2 ASN A  49      87.018  69.992  34.945  1.00  0.00           N
ATOM    925  C   ASN A  49      90.107  66.581  34.395  1.00  0.00           C
ATOM    926  O   ASN A  49      90.926  67.282  33.815  1.00  0.00           O
ATOM    927  N   LYS A  50      90.546  65.480  35.055  1.00  0.00           N
ATOM    929  CA  LYS A  50      91.917  64.941  35.055  1.00  0.00           C
ATOM    931  CB  LYS A  50      92.626  65.401  36.365  1.00  0.00           C
ATOM    934  CG  LYS A  50      92.827  66.932  36.455  1.00  0.00           C
ATOM    937  CD  LYS A  50      91.656  67.681  37.145  1.00  0.00           C
ATOM    940  CE  LYS A  50      91.287  69.011  36.485  1.00  0.00           C
ATOM    943  NZ  LYS A  50      89.897  69.391  36.784  1.00  0.00           N
ATOM    947  C   LYS A  50      92.158  63.401  34.834  1.00  0.00           C
ATOM    948  O   LYS A  50      93.297  62.961  34.875  1.00  0.00           O
ATOM    949  N   ASP A  51      91.096  62.590  34.514  1.00  0.00           N
ATOM    951  CA  ASP A  51      91.048  61.142  34.265  1.00  0.00           C
ATOM    953  CB  ASP A  51      90.507  60.391  35.534  1.00  0.00           C
ATOM    956  CG  ASP A  51      91.077  60.781  36.895  1.00  0.00           C
ATOM    957  OD1 ASP A  51      92.278  61.132  37.035  1.00  0.00           O
ATOM    958  OD2 ASP A  51      90.287  60.661  37.875  1.00  0.00           O
ATOM    959  C   ASP A  51      90.137  60.651  33.054  1.00  0.00           C
ATOM    960  O   ASP A  51      90.417  59.611  32.464  1.00  0.00           O
ATOM    961  N   ALA A  52      89.046  61.340  32.615  1.00  0.00           N
ATOM    963  CA  ALA A  52      87.976  60.932  31.684  1.00  0.00           C
ATOM    965  CB  ALA A  52      86.646  60.841  32.474  1.00  0.00           C
ATOM    969  C   ALA A  52      87.696  61.961  30.564  1.00  0.00           C
ATOM    970  O   ALA A  52      87.057  62.980  30.804  1.00  0.00           O
ATOM    971  N   LYS A  53      88.176  61.800  29.314  1.00  0.00           N
ATOM    973  CA  LYS A  53      88.557  62.910  28.425  1.00  0.00           C
ATOM    975  CB  LYS A  53      88.887  62.301  27.035  1.00  0.00           C
ATOM    978  CG  LYS A  53      89.886  61.142  27.065  1.00  0.00           C
ATOM    981  CD  LYS A  53      90.026  60.542  25.665  1.00  0.00           C
ATOM    984  CE  LYS A  53      90.816  59.230  25.595  1.00  0.00           C
ATOM    987  NZ  LYS A  53      90.056  58.111  26.185  1.00  0.00           N
ATOM    991  C   LYS A  53      87.577  64.062  28.095  1.00  0.00           C
ATOM    992  O   LYS A  53      87.987  65.172  27.775  1.00  0.00           O
ATOM    993  N   TYR A  54      86.276  63.741  28.045  1.00  0.00           N
ATOM    995  CA  TYR A  54      85.187  64.591  27.615  1.00  0.00           C
ATOM    997  CB  TYR A  54      84.897  64.602  26.084  1.00  0.00           C
ATOM   1000  CG  TYR A  54      86.028  65.230  25.354  1.00  0.00           C
ATOM   1001  CD1 TYR A  54      86.147  66.632  25.384  1.00  0.00           C
ATOM   1003  CE1 TYR A  54      87.216  67.242  24.735  1.00  0.00           C
ATOM   1005  CZ  TYR A  54      88.197  66.471  24.104  1.00  0.00           C
ATOM   1006  OH  TYR A  54      89.277  67.081  23.465  1.00  0.00           O
ATOM   1008  CD2 TYR A  54      86.966  64.462  24.665  1.00  0.00           C
ATOM   1010  CE2 TYR A  54      88.067  65.081  24.055  1.00  0.00           C
ATOM   1012  C   TYR A  54      83.986  63.931  28.194  1.00  0.00           C
ATOM   1013  O   TYR A  54      84.067  62.792  28.654  1.00  0.00           O
ATOM   1014  N   SER A  55      82.827  64.581  28.115  1.00  0.00           N
ATOM   1016  CA  SER A  55      81.556  63.972  28.415  1.00  0.00           C
ATOM   1018  CB  SER A  55      80.646  65.051  28.995  1.00  0.00           C
ATOM   1021  OG  SER A  55      80.317  66.072  28.054  1.00  0.00           O
ATOM   1023  C   SER A  55      80.966  63.242  27.185  1.00  0.00           C
ATOM   1024  O   SER A  55      80.646  63.861  26.165  1.00  0.00           O
ATOM   1025  N   PRO A  56      80.816  61.901  27.194  1.00  0.00           N
ATOM   1026  CD  PRO A  56      81.297  60.971  28.205  1.00  0.00           C
ATOM   1029  CA  PRO A  56      80.187  61.181  26.105  1.00  0.00           C
ATOM   1031  CB  PRO A  56      80.877  59.791  26.115  1.00  0.00           C
ATOM   1034  CG  PRO A  56      81.767  59.791  27.365  1.00  0.00           C
ATOM   1037  C   PRO A  56      78.707  61.061  26.405  1.00  0.00           C
ATOM   1038  O   PRO A  56      78.297  60.131  27.095  1.00  0.00           O
ATOM   1039  N   ASN A  57      77.896  62.000  25.905  1.00  0.00           N
ATOM   1041  CA  ASN A  57      76.458  62.062  26.055  1.00  0.00           C
ATOM   1043  CB  ASN A  57      75.876  63.302  25.315  1.00  0.00           C
ATOM   1046  CG  ASN A  57      76.587  64.621  25.615  1.00  0.00           C
ATOM   1047  OD1 ASN A  57      77.786  64.771  25.415  1.00  0.00           O
ATOM   1048  ND2 ASN A  57      75.826  65.601  26.154  1.00  0.00           N
ATOM   1051  C   ASN A  57      75.716  60.812  25.535  1.00  0.00           C
ATOM   1052  O   ASN A  57      76.117  60.222  24.535  1.00  0.00           O
ATOM   1053  N   TRP A  58      74.606  60.422  26.175  1.00  0.00           N
ATOM   1055  CA  TRP A  58      73.856  59.230  25.815  1.00  0.00           C
ATOM   1057  CB  TRP A  58      74.286  58.031  26.725  1.00  0.00           C
ATOM   1060  CG  TRP A  58      75.197  56.992  26.154  1.00  0.00           C
ATOM   1061  CD1 TRP A  58      76.566  56.940  26.224  1.00  0.00           C
ATOM   1063  NE1 TRP A  58      77.007  55.681  25.884  1.00  0.00           N
ATOM   1065  CE2 TRP A  58      75.927  54.911  25.515  1.00  0.00           C
ATOM   1066  CD2 TRP A  58      74.767  55.701  25.694  1.00  0.00           C
ATOM   1067  CE3 TRP A  58      73.507  55.141  25.475  1.00  0.00           C
ATOM   1069  CZ3 TRP A  58      73.437  53.821  25.025  1.00  0.00           C
ATOM   1071  CZ2 TRP A  58      75.846  53.601  25.085  1.00  0.00           C
ATOM   1073  CH2 TRP A  58      74.576  53.071  24.815  1.00  0.00           C
ATOM   1075  C   TRP A  58      72.326  59.422  25.884  1.00  0.00           C
ATOM   1076  O   TRP A  58      71.807  60.301  26.575  1.00  0.00           O
ATOM   1077  N   SER A  59      71.566  58.572  25.165  1.00  0.00           N
ATOM   1079  CA  SER A  59      70.127  58.461  25.275  1.00  0.00           C
ATOM   1081  CB  SER A  59      69.437  58.161  23.915  1.00  0.00           C
ATOM   1084  OG  SER A  59      70.076  57.091  23.195  1.00  0.00           O
ATOM   1086  C   SER A  59      69.697  57.402  26.265  1.00  0.00           C
ATOM   1087  O   SER A  59      70.386  56.402  26.475  1.00  0.00           O
ATOM   1088  N   HIS A  60      68.527  57.582  26.895  1.00  0.00           N
ATOM   1090  CA  HIS A  60      68.007  56.590  27.825  1.00  0.00           C
ATOM   1092  CB  HIS A  60      66.706  57.101  28.505  1.00  0.00           C
ATOM   1095  ND1 HIS A  60      64.847  56.590  26.985  1.00  0.00           N
ATOM   1096  CG  HIS A  60      65.646  57.542  27.575  1.00  0.00           C
ATOM   1097  CE1 HIS A  60      63.958  57.252  26.295  1.00  0.00           C
ATOM   1099  NE2 HIS A  60      64.117  58.591  26.445  1.00  0.00           N
ATOM   1101  CD2 HIS A  60      65.187  58.782  27.274  1.00  0.00           C
ATOM   1103  C   HIS A  60      67.786  55.160  27.274  1.00  0.00           C
ATOM   1104  O   HIS A  60      67.257  54.941  26.195  1.00  0.00           O
ATOM   1105  N   SER A  61      68.236  54.132  28.035  1.00  0.00           N
ATOM   1107  CA  SER A  61      67.926  52.730  27.705  1.00  0.00           C
ATOM   1109  CB  SER A  61      69.027  51.730  28.235  1.00  0.00           C
ATOM   1112  OG  SER A  61      69.027  51.542  29.655  1.00  0.00           O
ATOM   1114  C   SER A  61      66.598  52.341  28.335  1.00  0.00           C
ATOM   1115  O   SER A  61      66.007  51.292  28.085  1.00  0.00           O
ATOM   1116  N   ASN A  62      66.146  53.221  29.255  1.00  0.00           N
ATOM   1118  CA  ASN A  62      65.066  53.031  30.175  1.00  0.00           C
ATOM   1120  CB  ASN A  62      63.636  52.871  29.585  1.00  0.00           C
ATOM   1123  CG  ASN A  62      63.137  54.172  28.975  1.00  0.00           C
ATOM   1124  OD1 ASN A  62      62.667  54.211  27.835  1.00  0.00           O
ATOM   1125  ND2 ASN A  62      63.236  55.292  29.725  1.00  0.00           N
ATOM   1128  C   ASN A  62      65.396  52.000  31.235  1.00  0.00           C
ATOM   1129  O   ASN A  62      64.527  51.222  31.604  1.00  0.00           O
ATOM   1130  N   LYS A  63      66.667  51.971  31.725  1.00  0.00           N
ATOM   1132  CA  LYS A  63      67.027  51.041  32.784  1.00  0.00           C
ATOM   1134  CB  LYS A  63      67.767  49.781  32.255  1.00  0.00           C
ATOM   1137  CG  LYS A  63      66.786  48.712  31.725  1.00  0.00           C
ATOM   1140  CD  LYS A  63      66.266  48.951  30.294  1.00  0.00           C
ATOM   1143  CE  LYS A  63      64.797  48.531  30.045  1.00  0.00           C
ATOM   1146  NZ  LYS A  63      64.027  49.440  29.155  1.00  0.00           N
ATOM   1150  C   LYS A  63      67.676  51.602  34.065  1.00  0.00           C
ATOM   1151  O   LYS A  63      67.956  50.791  34.945  1.00  0.00           O
ATOM   1152  N   VAL A  64      67.837  52.930  34.275  1.00  0.00           N
ATOM   1154  CA  VAL A  64      68.337  53.372  35.595  1.00  0.00           C
ATOM   1156  CB  VAL A  64      69.407  54.440  35.604  1.00  0.00           C
ATOM   1158  CG1 VAL A  64      70.547  54.021  34.675  1.00  0.00           C
ATOM   1162  CG2 VAL A  64      68.847  55.831  35.304  1.00  0.00           C
ATOM   1166  C   VAL A  64      67.297  53.902  36.534  1.00  0.00           C
ATOM   1167  O   VAL A  64      67.477  53.771  37.735  1.00  0.00           O
ATOM   1168  N   GLU A  65      66.176  54.531  36.094  1.00  0.00           N
ATOM   1170  CA  GLU A  65      65.377  55.340  37.025  1.00  0.00           C
ATOM   1172  CB  GLU A  65      64.237  56.251  36.485  1.00  0.00           C
ATOM   1175  CG  GLU A  65      64.707  57.621  35.935  1.00  0.00           C
ATOM   1178  CD  GLU A  65      63.736  58.201  34.915  1.00  0.00           C
ATOM   1179  OE1 GLU A  65      62.566  57.742  34.844  1.00  0.00           O
ATOM   1180  OE2 GLU A  65      64.206  59.071  34.125  1.00  0.00           O
ATOM   1181  C   GLU A  65      64.856  54.531  38.155  1.00  0.00           C
ATOM   1182  O   GLU A  65      64.847  55.021  39.255  1.00  0.00           O
ATOM   1183  N   ALA A  66      64.497  53.250  37.905  1.00  0.00           N
ATOM   1185  CA  ALA A  66      64.047  52.291  38.885  1.00  0.00           C
ATOM   1187  CB  ALA A  66      62.906  51.402  38.355  1.00  0.00           C
ATOM   1191  C   ALA A  66      65.127  51.431  39.514  1.00  0.00           C
ATOM   1192  O   ALA A  66      64.837  50.641  40.395  1.00  0.00           O
ATOM   1193  N   VAL A  67      66.417  51.722  39.225  1.00  0.00           N
ATOM   1195  CA  VAL A  67      67.496  51.581  40.185  1.00  0.00           C
ATOM   1197  CB  VAL A  67      68.887  51.901  39.605  1.00  0.00           C
ATOM   1199  CG1 VAL A  67      69.996  51.680  40.655  1.00  0.00           C
ATOM   1203  CG2 VAL A  67      69.146  51.012  38.374  1.00  0.00           C
ATOM   1207  C   VAL A  67      67.216  52.491  41.375  1.00  0.00           C
ATOM   1208  O   VAL A  67      67.516  52.171  42.525  1.00  0.00           O
ATOM   1209  N   VAL A  68      66.587  53.661  41.115  1.00  0.00           N
ATOM   1211  CA  VAL A  68      66.246  54.651  42.115  1.00  0.00           C
ATOM   1213  CB  VAL A  68      67.207  55.802  41.905  1.00  0.00           C
ATOM   1215  CG1 VAL A  68      66.887  56.632  40.655  1.00  0.00           C
ATOM   1219  CG2 VAL A  68      67.297  56.651  43.174  1.00  0.00           C
ATOM   1223  C   VAL A  68      64.747  55.082  42.124  1.00  0.00           C
ATOM   1224  O   VAL A  68      64.387  56.171  42.545  1.00  0.00           O
ATOM   1225  N   TRP A  69      63.797  54.261  41.635  1.00  0.00           N
ATOM   1227  CA  TRP A  69      62.397  54.692  41.445  1.00  0.00           C
ATOM   1229  CB  TRP A  69      61.796  54.510  40.015  1.00  0.00           C
ATOM   1232  CG  TRP A  69      60.786  55.531  39.605  1.00  0.00           C
ATOM   1233  CD1 TRP A  69      59.466  55.361  39.314  1.00  0.00           C
ATOM   1235  NE1 TRP A  69      58.966  56.532  38.795  1.00  0.00           N
ATOM   1237  CE2 TRP A  69      59.946  57.462  38.724  1.00  0.00           C
ATOM   1238  CD2 TRP A  69      61.126  56.882  39.244  1.00  0.00           C
ATOM   1239  CE3 TRP A  69      62.306  57.621  39.284  1.00  0.00           C
ATOM   1241  CZ3 TRP A  69      62.306  58.891  38.695  1.00  0.00           C
ATOM   1243  CZ2 TRP A  69      59.937  58.751  38.215  1.00  0.00           C
ATOM   1245  CH2 TRP A  69      61.147  59.440  38.165  1.00  0.00           C
ATOM   1247  C   TRP A  69      61.557  53.821  42.315  1.00  0.00           C
ATOM   1248  O   TRP A  69      60.806  54.312  43.155  1.00  0.00           O
ATOM   1249  N   THR A  70      61.697  52.481  42.165  1.00  0.00           N
ATOM   1251  CA  THR A  70      61.097  51.542  43.095  1.00  0.00           C
ATOM   1253  CB  THR A  70      61.136  50.071  42.625  1.00  0.00           C
ATOM   1255  OG1 THR A  70      60.317  49.251  43.444  1.00  0.00           O
ATOM   1257  CG2 THR A  70      62.547  49.451  42.635  1.00  0.00           C
ATOM   1261  C   THR A  70      61.667  51.722  44.485  1.00  0.00           C
ATOM   1262  O   THR A  70      60.917  51.922  45.415  1.00  0.00           O
ATOM   1263  N   VAL A  71      63.007  51.792  44.665  1.00  0.00           N
ATOM   1265  CA  VAL A  71      63.597  51.851  45.995  1.00  0.00           C
ATOM   1267  CB  VAL A  71      65.087  51.501  46.055  1.00  0.00           C
ATOM   1269  CG1 VAL A  71      65.267  50.042  45.595  1.00  0.00           C
ATOM   1273  CG2 VAL A  71      65.977  52.441  45.225  1.00  0.00           C
ATOM   1277  C   VAL A  71      63.207  53.042  46.895  1.00  0.00           C
ATOM   1278  O   VAL A  71      62.857  52.742  48.025  1.00  0.00           O
ATOM   1279  N   PRO A  72      63.137  54.331  46.545  1.00  0.00           N
ATOM   1280  CD  PRO A  72      63.606  54.921  45.304  1.00  0.00           C
ATOM   1283  CA  PRO A  72      62.708  55.352  47.485  1.00  0.00           C
ATOM   1285  CB  PRO A  72      63.117  56.672  46.835  1.00  0.00           C
ATOM   1288  CG  PRO A  72      63.076  56.361  45.345  1.00  0.00           C
ATOM   1291  C   PRO A  72      61.217  55.292  47.735  1.00  0.00           C
ATOM   1292  O   PRO A  72      60.797  55.581  48.854  1.00  0.00           O
ATOM   1293  N   ILE A  73      60.347  54.962  46.735  1.00  0.00           N
ATOM   1295  CA  ILE A  73      58.937  54.762  47.025  1.00  0.00           C
ATOM   1297  CB  ILE A  73      57.997  54.822  45.814  1.00  0.00           C
ATOM   1299  CG2 ILE A  73      58.117  53.582  44.904  1.00  0.00           C
ATOM   1303  CG1 ILE A  73      56.547  55.042  46.305  1.00  0.00           C
ATOM   1306  CD  ILE A  73      55.567  55.371  45.175  1.00  0.00           C
ATOM   1310  C   ILE A  73      58.676  53.531  47.915  1.00  0.00           C
ATOM   1311  O   ILE A  73      57.857  53.551  48.825  1.00  0.00           O
ATOM   1312  N   LEU A  74      59.407  52.431  47.675  1.00  0.00           N
ATOM   1314  CA  LEU A  74      59.447  51.231  48.465  1.00  0.00           C
ATOM   1316  CB  LEU A  74      60.336  50.230  47.685  1.00  0.00           C
ATOM   1319  CG  LEU A  74      60.567  48.792  48.165  1.00  0.00           C
ATOM   1321  CD1 LEU A  74      61.347  48.050  47.064  1.00  0.00           C
ATOM   1325  CD2 LEU A  74      61.367  48.691  49.465  1.00  0.00           C
ATOM   1329  C   LEU A  74      59.946  51.462  49.885  1.00  0.00           C
ATOM   1330  O   LEU A  74      59.337  51.012  50.855  1.00  0.00           O
ATOM   1331  N   ILE A  75      61.036  52.221  50.085  1.00  0.00           N
ATOM   1333  CA  ILE A  75      61.477  52.582  51.415  1.00  0.00           C
ATOM   1335  CB  ILE A  75      62.887  53.172  51.495  1.00  0.00           C
ATOM   1337  CG2 ILE A  75      63.247  53.531  52.955  1.00  0.00           C
ATOM   1341  CG1 ILE A  75      63.917  52.182  50.925  1.00  0.00           C
ATOM   1344  CD  ILE A  75      65.097  52.901  50.284  1.00  0.00           C
ATOM   1348  C   ILE A  75      60.466  53.451  52.115  1.00  0.00           C
ATOM   1349  O   ILE A  75      60.066  53.141  53.235  1.00  0.00           O
ATOM   1350  N   ILE A  76      59.897  54.492  51.455  1.00  0.00           N
ATOM   1352  CA  ILE A  76      58.806  55.230  52.085  1.00  0.00           C
ATOM   1354  CB  ILE A  76      58.486  56.621  51.505  1.00  0.00           C
ATOM   1356  CG2 ILE A  76      57.847  56.501  50.125  1.00  0.00           C
ATOM   1360  CG1 ILE A  76      57.566  57.462  52.425  1.00  0.00           C
ATOM   1363  CD  ILE A  76      58.046  57.602  53.875  1.00  0.00           C
ATOM   1367  C   ILE A  76      57.566  54.401  52.365  1.00  0.00           C
ATOM   1368  O   ILE A  76      56.957  54.591  53.395  1.00  0.00           O
ATOM   1369  N   ILE A  77      57.146  53.421  51.534  1.00  0.00           N
ATOM   1371  CA  ILE A  77      56.007  52.571  51.895  1.00  0.00           C
ATOM   1373  CB  ILE A  77      55.466  51.730  50.725  1.00  0.00           C
ATOM   1375  CG2 ILE A  77      56.027  50.292  50.655  1.00  0.00           C
ATOM   1379  CG1 ILE A  77      53.917  51.651  50.755  1.00  0.00           C
ATOM   1382  CD  ILE A  77      53.236  52.941  50.284  1.00  0.00           C
ATOM   1386  C   ILE A  77      56.227  51.761  53.185  1.00  0.00           C
ATOM   1387  O   ILE A  77      55.347  51.711  54.045  1.00  0.00           O
ATOM   1388  N   PHE A  78      57.426  51.171  53.415  1.00  0.00           N
ATOM   1390  CA  PHE A  78      57.708  50.461  54.665  1.00  0.00           C
ATOM   1392  CB  PHE A  78      58.766  49.331  54.505  1.00  0.00           C
ATOM   1395  CG  PHE A  78      58.167  48.151  53.775  1.00  0.00           C
ATOM   1396  CD1 PHE A  78      58.036  48.172  52.375  1.00  0.00           C
ATOM   1398  CE1 PHE A  78      57.527  47.071  51.674  1.00  0.00           C
ATOM   1400  CZ  PHE A  78      57.176  45.911  52.365  1.00  0.00           C
ATOM   1402  CD2 PHE A  78      57.807  46.971  54.455  1.00  0.00           C
ATOM   1404  CE2 PHE A  78      57.316  45.861  53.765  1.00  0.00           C
ATOM   1406  C   PHE A  78      58.057  51.381  55.825  1.00  0.00           C
ATOM   1407  O   PHE A  78      57.867  51.041  56.985  1.00  0.00           O
ATOM   1408  N   LEU A  79      58.496  52.611  55.534  1.00  0.00           N
ATOM   1410  CA  LEU A  79      58.766  53.621  56.545  1.00  0.00           C
ATOM   1412  CB  LEU A  79      60.107  54.370  56.265  1.00  0.00           C
ATOM   1415  CG  LEU A  79      61.427  53.611  56.585  1.00  0.00           C
ATOM   1417  CD1 LEU A  79      61.737  53.561  58.085  1.00  0.00           C
ATOM   1421  CD2 LEU A  79      61.537  52.182  56.035  1.00  0.00           C
ATOM   1425  C   LEU A  79      57.586  54.591  56.665  1.00  0.00           C
ATOM   1426  O   LEU A  79      57.667  55.632  57.315  1.00  0.00           O
ATOM   1427  N   ALA A  80      56.427  54.230  56.075  1.00  0.00           N
ATOM   1429  CA  ALA A  80      55.138  54.892  56.224  1.00  0.00           C
ATOM   1431  CB  ALA A  80      54.606  55.391  54.865  1.00  0.00           C
ATOM   1435  C   ALA A  80      54.097  53.951  56.804  1.00  0.00           C
ATOM   1436  O   ALA A  80      53.297  54.341  57.655  1.00  0.00           O
ATOM   1437  N   VAL A  81      54.067  52.652  56.425  1.00  0.00           N
ATOM   1439  CA  VAL A  81      53.117  51.701  57.025  1.00  0.00           C
ATOM   1441  CB  VAL A  81      53.097  50.361  56.295  1.00  0.00           C
ATOM   1443  CG1 VAL A  81      54.347  49.492  56.595  1.00  0.00           C
ATOM   1447  CG2 VAL A  81      51.817  49.601  56.674  1.00  0.00           C
ATOM   1451  C   VAL A  81      53.306  51.542  58.535  1.00  0.00           C
ATOM   1452  O   VAL A  81      52.356  51.472  59.325  1.00  0.00           O
ATOM   1453  N   LEU A  82      54.587  51.562  58.964  1.00  0.00           N
ATOM   1455  CA  LEU A  82      55.007  51.672  60.345  1.00  0.00           C
ATOM   1457  CB  LEU A  82      56.547  51.621  60.395  1.00  0.00           C
ATOM   1460  CG  LEU A  82      57.176  50.222  60.554  1.00  0.00           C
ATOM   1462  CD1 LEU A  82      57.027  49.741  61.994  1.00  0.00           C
ATOM   1466  CD2 LEU A  82      56.646  49.151  59.575  1.00  0.00           C
ATOM   1470  C   LEU A  82      54.486  52.922  61.045  1.00  0.00           C
ATOM   1471  O   LEU A  82      53.966  52.812  62.155  1.00  0.00           O
ATOM   1472  N   THR A  83      54.547  54.132  60.424  1.00  0.00           N
ATOM   1474  CA  THR A  83      54.047  55.371  61.035  1.00  0.00           C
ATOM   1476  CB  THR A  83      54.286  56.691  60.265  1.00  0.00           C
ATOM   1478  OG1 THR A  83      53.466  56.861  59.115  1.00  0.00           O
ATOM   1480  CG2 THR A  83      55.736  56.812  59.795  1.00  0.00           C
ATOM   1484  C   THR A  83      52.577  55.292  61.375  1.00  0.00           C
ATOM   1485  O   THR A  83      52.167  55.690  62.455  1.00  0.00           O
ATOM   1486  N   TRP A  84      51.737  54.741  60.485  1.00  0.00           N
ATOM   1488  CA  TRP A  84      50.317  54.531  60.725  1.00  0.00           C
ATOM   1490  CB  TRP A  84      49.626  54.102  59.405  1.00  0.00           C
ATOM   1493  CG  TRP A  84      48.157  53.821  59.485  1.00  0.00           C
ATOM   1494  CD1 TRP A  84      47.157  54.752  59.374  1.00  0.00           C
ATOM   1496  NE1 TRP A  84      45.947  54.151  59.575  1.00  0.00           N
ATOM   1498  CE2 TRP A  84      46.126  52.840  59.834  1.00  0.00           C
ATOM   1499  CD2 TRP A  84      47.507  52.571  59.764  1.00  0.00           C
ATOM   1500  CE3 TRP A  84      47.976  51.282  59.955  1.00  0.00           C
ATOM   1502  CZ3 TRP A  84      47.036  50.282  60.214  1.00  0.00           C
ATOM   1504  CZ2 TRP A  84      45.208  51.861  60.175  1.00  0.00           C
ATOM   1506  CH2 TRP A  84      45.687  50.562  60.354  1.00  0.00           C
ATOM   1508  C   TRP A  84      49.977  53.591  61.895  1.00  0.00           C
ATOM   1509  O   TRP A  84      49.107  53.881  62.714  1.00  0.00           O
ATOM   1510  N   LYS A  85      50.657  52.431  62.035  1.00  0.00           N
ATOM   1512  CA  LYS A  85      50.377  51.501  63.124  1.00  0.00           C
ATOM   1514  CB  LYS A  85      50.907  50.082  62.735  1.00  0.00           C
ATOM   1517  CG  LYS A  85      50.896  48.992  63.825  1.00  0.00           C
ATOM   1520  CD  LYS A  85      49.507  48.411  64.214  1.00  0.00           C
ATOM   1523  CE  LYS A  85      48.787  47.561  63.145  1.00  0.00           C
ATOM   1526  NZ  LYS A  85      47.347  47.402  63.435  1.00  0.00           N
ATOM   1530  C   LYS A  85      50.907  51.940  64.485  1.00  0.00           C
ATOM   1531  O   LYS A  85      50.336  51.641  65.545  1.00  0.00           O
ATOM   1532  N   THR A  86      51.997  52.722  64.494  1.00  0.00           N
ATOM   1534  CA  THR A  86      52.797  52.992  65.685  1.00  0.00           C
ATOM   1536  CB  THR A  86      54.277  52.871  65.354  1.00  0.00           C
ATOM   1538  OG1 THR A  86      54.986  52.441  66.505  1.00  0.00           O
ATOM   1540  CG2 THR A  86      54.897  54.160  64.815  1.00  0.00           C
ATOM   1544  C   THR A  86      52.477  54.361  66.274  1.00  0.00           C
ATOM   1545  O   THR A  86      53.057  54.822  67.255  1.00  0.00           O
ATOM   1546  N   THR A  87      51.446  55.042  65.724  1.00  0.00           N
ATOM   1548  CA  THR A  87      51.117  56.422  66.075  1.00  0.00           C
ATOM   1550  CB  THR A  87      50.406  57.132  64.925  1.00  0.00           C
ATOM   1552  OG1 THR A  87      50.476  58.551  65.025  1.00  0.00           O
ATOM   1554  CG2 THR A  87      48.937  56.751  64.774  1.00  0.00           C
ATOM   1558  C   THR A  87      50.216  56.462  67.295  1.00  0.00           C
ATOM   1559  O   THR A  87      49.697  57.501  67.675  1.00  0.00           O
ATOM   1560  N   HIS A  88      50.027  55.301  67.944  1.00  0.00           N
ATOM   1562  CA  HIS A  88      49.146  55.152  69.075  1.00  0.00           C
ATOM   1564  CB  HIS A  88      47.906  54.312  68.735  1.00  0.00           C
ATOM   1567  ND1 HIS A  88      46.277  56.012  68.055  1.00  0.00           N
ATOM   1568  CG  HIS A  88      47.076  54.951  67.704  1.00  0.00           C
ATOM   1569  CE1 HIS A  88      45.646  56.361  66.964  1.00  0.00           C
ATOM   1571  NE2 HIS A  88      45.957  55.542  65.935  1.00  0.00           N
ATOM   1573  CD2 HIS A  88      46.877  54.632  66.405  1.00  0.00           C
ATOM   1575  C   HIS A  88      49.867  54.331  70.105  1.00  0.00           C
ATOM   1576  O   HIS A  88      50.707  53.521  69.744  1.00  0.00           O
ATOM   1577  N   ALA A  89      49.457  54.521  71.375  1.00  0.00           N
ATOM   1579  CA  ALA A  89      49.777  53.751  72.564  1.00  0.00           C
ATOM   1581  CB  ALA A  89      51.027  52.840  72.465  1.00  0.00           C
ATOM   1585  C   ALA A  89      50.016  54.701  73.704  1.00  0.00           C
ATOM   1586  O   ALA A  89      49.567  54.471  74.825  1.00  0.00           O
ATOM   1587  N   LEU A  90      50.727  55.802  73.414  1.00  0.00           N
ATOM   1589  CA  LEU A  90      50.876  56.951  74.264  1.00  0.00           C
ATOM   1591  CB  LEU A  90      52.167  57.691  73.795  1.00  0.00           C
ATOM   1594  CG  LEU A  90      52.626  58.871  74.674  1.00  0.00           C
ATOM   1596  CD1 LEU A  90      53.057  58.442  76.085  1.00  0.00           C
ATOM   1600  CD2 LEU A  90      53.727  59.701  74.005  1.00  0.00           C
ATOM   1604  C   LEU A  90      49.637  57.840  74.174  1.00  0.00           C
ATOM   1605  O   LEU A  90      49.156  58.372  75.185  1.00  0.00           O
ATOM   1606  N   GLU A  91      49.076  57.961  72.955  1.00  0.00           N
ATOM   1608  CA  GLU A  91      48.157  59.021  72.575  1.00  0.00           C
ATOM   1610  CB  GLU A  91      47.727  58.902  71.085  1.00  0.00           C
ATOM   1613  CG  GLU A  91      48.657  59.632  70.085  1.00  0.00           C
ATOM   1616  CD  GLU A  91      50.138  59.481  70.374  1.00  0.00           C
ATOM   1617  OE1 GLU A  91      50.597  58.312  70.525  1.00  0.00           O
ATOM   1618  OE2 GLU A  91      50.847  60.521  70.424  1.00  0.00           O
ATOM   1619  C   GLU A  91      46.887  59.222  73.405  1.00  0.00           C
ATOM   1620  O   GLU A  91      46.217  58.250  73.785  1.00  0.00           O
ATOM   1621  N   PRO A  92      46.507  60.472  73.674  1.00  0.00           N
ATOM   1622  CD  PRO A  92      47.137  61.680  73.125  1.00  0.00           C
ATOM   1625  CA  PRO A  92      45.287  60.781  74.375  1.00  0.00           C
ATOM   1627  CB  PRO A  92      45.326  62.322  74.515  1.00  0.00           C
ATOM   1630  CG  PRO A  92      46.087  62.771  73.274  1.00  0.00           C
ATOM   1633  C   PRO A  92      43.997  60.301  73.744  1.00  0.00           C
ATOM   1634  O   PRO A  92      43.888  60.172  72.524  1.00  0.00           O
ATOM   1635  N   SER A  93      43.017  60.001  74.594  1.00  0.00           N
ATOM   1637  CA  SER A  93      41.607  59.811  74.284  1.00  0.00           C
ATOM   1639  CB  SER A  93      41.206  59.242  72.865  1.00  0.00           C
ATOM   1642  OG  SER A  93      41.887  58.050  72.475  1.00  0.00           O
ATOM   1644  C   SER A  93      41.017  59.032  75.435  1.00  0.00           C
ATOM   1645  O   SER A  93      41.287  59.300  76.604  1.00  0.00           O
ATOM   1646  N   LYS A  94      40.257  57.980  75.134  1.00  0.00           N
ATOM   1648  CA  LYS A  94      39.626  57.091  76.064  1.00  0.00           C
ATOM   1650  CB  LYS A  94      38.247  56.691  75.444  1.00  0.00           C
ATOM   1653  CG  LYS A  94      38.207  56.480  73.914  1.00  0.00           C
ATOM   1656  CD  LYS A  94      39.197  55.461  73.305  1.00  0.00           C
ATOM   1659  CE  LYS A  94      39.127  55.480  71.775  1.00  0.00           C
ATOM   1662  NZ  LYS A  94      40.326  54.941  71.085  1.00  0.00           N
ATOM   1666  C   LYS A  94      40.347  55.812  76.554  1.00  0.00           C
ATOM   1667  O   LYS A  94      39.696  55.131  77.345  1.00  0.00           O
ATOM   1668  N   PRO A  95      41.576  55.352  76.225  1.00  0.00           N
ATOM   1669  CD  PRO A  95      42.586  56.051  75.415  1.00  0.00           C
ATOM   1672  CA  PRO A  95      42.056  54.001  76.575  1.00  0.00           C
ATOM   1674  CB  PRO A  95      43.536  53.980  76.155  1.00  0.00           C
ATOM   1677  CG  PRO A  95      43.577  54.972  74.994  1.00  0.00           C
ATOM   1680  C   PRO A  95      41.867  53.491  77.985  1.00  0.00           C
ATOM   1681  O   PRO A  95      42.486  53.980  78.925  1.00  0.00           O
ATOM   1682  N   LEU A  96      41.036  52.441  78.165  1.00  0.00           N
ATOM   1684  CA  LEU A  96      40.676  51.961  79.474  1.00  0.00           C
ATOM   1686  CB  LEU A  96      39.146  51.851  79.585  1.00  0.00           C
ATOM   1689  CG  LEU A  96      38.586  51.581  81.005  1.00  0.00           C
ATOM   1691  CD1 LEU A  96      37.106  51.940  81.015  1.00  0.00           C
ATOM   1695  CD2 LEU A  96      38.707  50.121  81.464  1.00  0.00           C
ATOM   1699  C   LEU A  96      41.306  50.611  79.664  1.00  0.00           C
ATOM   1700  O   LEU A  96      41.047  49.632  78.964  1.00  0.00           O
ATOM   1701  N   ALA A  97      42.216  50.562  80.634  1.00  0.00           N
ATOM   1703  CA  ALA A  97      42.696  49.331  81.165  1.00  0.00           C
ATOM   1705  CB  ALA A  97      43.977  48.902  80.405  1.00  0.00           C
ATOM   1709  C   ALA A  97      43.027  49.671  82.585  1.00  0.00           C
ATOM   1710  O   ALA A  97      44.067  50.261  82.844  1.00  0.00           O
ATOM   1711  N   HIS A  98      42.167  49.331  83.544  1.00  0.00           N
ATOM   1713  CA  HIS A  98      42.527  49.510  84.934  1.00  0.00           C
ATOM   1715  CB  HIS A  98      41.557  50.441  85.685  1.00  0.00           C
ATOM   1718  ND1 HIS A  98      39.657  48.941  86.245  1.00  0.00           N
ATOM   1719  CG  HIS A  98      40.126  50.032  85.555  1.00  0.00           C
ATOM   1720  CE1 HIS A  98      38.367  48.910  85.995  1.00  0.00           C
ATOM   1722  NE2 HIS A  98      38.007  49.902  85.145  1.00  0.00           N
ATOM   1724  CD2 HIS A  98      39.127  50.641  84.874  1.00  0.00           C
ATOM   1726  C   HIS A  98      42.607  48.161  85.594  1.00  0.00           C
ATOM   1727  O   HIS A  98      42.047  47.161  85.125  1.00  0.00           O
ATOM   1728  N   ASP A  99      43.356  48.120  86.704  1.00  0.00           N
ATOM   1730  CA  ASP A  99      43.326  47.010  87.595  1.00  0.00           C
ATOM   1732  CB  ASP A  99      44.767  46.462  87.775  1.00  0.00           C
ATOM   1735  CG  ASP A  99      45.278  45.821  86.494  1.00  0.00           C
ATOM   1736  OD1 ASP A  99      44.447  45.251  85.745  1.00  0.00           O
ATOM   1737  OD2 ASP A  99      46.528  45.760  86.345  1.00  0.00           O
ATOM   1738  C   ASP A  99      42.766  47.431  88.945  1.00  0.00           C
ATOM   1739  O   ASP A  99      42.566  46.562  89.794  1.00  0.00           O
ATOM   1740  N   GLU A 100      42.527  48.741  89.195  1.00  0.00           N
ATOM   1742  CA  GLU A 100      42.246  49.300  90.515  1.00  0.00           C
ATOM   1744  CB  GLU A 100      40.957  48.751  91.165  1.00  0.00           C
ATOM   1747  CG  GLU A 100      40.357  49.622  92.304  1.00  0.00           C
ATOM   1750  CD  GLU A 100      39.527  50.791  91.795  1.00  0.00           C
ATOM   1751  OE1 GLU A 100      39.626  51.152  90.594  1.00  0.00           O
ATOM   1752  OE2 GLU A 100      38.716  51.340  92.595  1.00  0.00           O
ATOM   1753  C   GLU A 100      43.507  49.242  91.385  1.00  0.00           C
ATOM   1754  O   GLU A 100      43.496  48.951  92.574  1.00  0.00           O
ATOM   1755  N   LYS A 101      44.646  49.541  90.745  1.00  0.00           N
ATOM   1757  CA  LYS A 101      46.007  49.611  91.265  1.00  0.00           C
ATOM   1759  CB  LYS A 101      46.867  48.331  90.984  1.00  0.00           C
ATOM   1762  CG  LYS A 101      46.567  47.052  91.784  1.00  0.00           C
ATOM   1765  CD  LYS A 101      47.467  45.851  91.345  1.00  0.00           C
ATOM   1768  CE  LYS A 101      47.167  45.321  89.934  1.00  0.00           C
ATOM   1771  NZ  LYS A 101      48.017  44.180  89.554  1.00  0.00           N
ATOM   1775  C   LYS A 101      46.826  50.760  90.655  1.00  0.00           C
ATOM   1776  O   LYS A 101      47.778  51.191  91.324  1.00  0.00           O
ATOM   1777  N   PRO A 102      46.567  51.282  89.445  1.00  0.00           N
ATOM   1778  CD  PRO A 102      45.966  50.550  88.315  1.00  0.00           C
ATOM   1781  CA  PRO A 102      47.067  52.571  88.994  1.00  0.00           C
ATOM   1783  CB  PRO A 102      46.497  52.742  87.585  1.00  0.00           C
ATOM   1786  CG  PRO A 102      46.417  51.301  87.075  1.00  0.00           C
ATOM   1789  C   PRO A 102      46.716  53.751  89.865  1.00  0.00           C
ATOM   1790  O   PRO A 102      45.606  53.840  90.394  1.00  0.00           O
ATOM   1791  N   ILE A 103      47.657  54.692  89.985  1.00  0.00           N
ATOM   1793  CA  ILE A 103      47.496  55.932  90.715  1.00  0.00           C
ATOM   1795  CB  ILE A 103      48.706  56.271  91.585  1.00  0.00           C
ATOM   1797  CG2 ILE A 103      48.587  57.652  92.264  1.00  0.00           C
ATOM   1801  CG1 ILE A 103      49.016  55.160  92.604  1.00  0.00           C
ATOM   1804  CD  ILE A 103      50.487  55.242  93.055  1.00  0.00           C
ATOM   1808  C   ILE A 103      47.367  57.010  89.675  1.00  0.00           C
ATOM   1809  O   ILE A 103      48.067  56.992  88.645  1.00  0.00           O
ATOM   1810  N   THR A 104      46.497  57.992  89.924  1.00  0.00           N
ATOM   1812  CA  THR A 104      46.367  59.160  89.094  1.00  0.00           C
ATOM   1814  CB  THR A 104      44.917  59.492  88.805  1.00  0.00           C
ATOM   1816  OG1 THR A 104      44.337  58.372  88.134  1.00  0.00           O
ATOM   1818  CG2 THR A 104      44.816  60.701  87.854  1.00  0.00           C
ATOM   1822  C   THR A 104      47.097  60.301  89.734  1.00  0.00           C
ATOM   1823  O   THR A 104      46.847  60.701  90.865  1.00  0.00           O
ATOM   1824  N   ILE A 105      48.057  60.872  88.994  1.00  0.00           N
ATOM   1826  CA  ILE A 105      48.746  62.070  89.414  1.00  0.00           C
ATOM   1828  CB  ILE A 105      50.278  62.021  89.274  1.00  0.00           C
ATOM   1830  CG2 ILE A 105      50.876  63.312  89.865  1.00  0.00           C
ATOM   1834  CG1 ILE A 105      50.876  60.781  89.985  1.00  0.00           C
ATOM   1837  CD  ILE A 105      50.917  59.541  89.085  1.00  0.00           C
ATOM   1841  C   ILE A 105      48.216  63.141  88.514  1.00  0.00           C
ATOM   1842  O   ILE A 105      48.146  62.992  87.294  1.00  0.00           O
ATOM   1843  N   GLU A 106      47.817  64.281  89.094  1.00  0.00           N
ATOM   1845  CA  GLU A 106      47.577  65.441  88.285  1.00  0.00           C
ATOM   1847  CB  GLU A 106      46.206  66.072  88.525  1.00  0.00           C
ATOM   1850  CG  GLU A 106      45.027  65.062  88.475  1.00  0.00           C
ATOM   1853  CD  GLU A 106      44.426  64.682  89.825  1.00  0.00           C
ATOM   1854  OE1 GLU A 106      45.177  64.370  90.764  1.00  0.00           O
ATOM   1855  OE2 GLU A 106      43.167  64.640  89.865  1.00  0.00           O
ATOM   1856  C   GLU A 106      48.706  66.441  88.455  1.00  0.00           C
ATOM   1857  O   GLU A 106      49.197  66.701  89.554  1.00  0.00           O
ATOM   1858  N   VAL A 107      49.177  66.980  87.315  1.00  0.00           N
ATOM   1860  CA  VAL A 107      50.297  67.891  87.245  1.00  0.00           C
ATOM   1862  CB  VAL A 107      51.147  67.701  86.005  1.00  0.00           C
ATOM   1864  CG1 VAL A 107      52.286  68.731  85.914  1.00  0.00           C
ATOM   1868  CG2 VAL A 107      51.757  66.291  86.025  1.00  0.00           C
ATOM   1872  C   VAL A 107      49.786  69.300  87.255  1.00  0.00           C
ATOM   1873  O   VAL A 107      48.876  69.682  86.504  1.00  0.00           O
ATOM   1874  N   VAL A 108      50.396  70.111  88.115  1.00  0.00           N
ATOM   1876  CA  VAL A 108      50.066  71.492  88.304  1.00  0.00           C
ATOM   1878  CB  VAL A 108      49.466  71.711  89.685  1.00  0.00           C
ATOM   1880  CG1 VAL A 108      48.746  73.062  89.664  1.00  0.00           C
ATOM   1884  CG2 VAL A 108      48.517  70.562  90.085  1.00  0.00           C
ATOM   1888  C   VAL A 108      51.367  72.260  88.145  1.00  0.00           C
ATOM   1889  O   VAL A 108      51.997  72.721  89.104  1.00  0.00           O
ATOM   1890  N   SER A 109      51.887  72.370  86.914  1.00  0.00           N
ATOM   1892  CA  SER A 109      53.067  73.182  86.655  1.00  0.00           C
ATOM   1894  CB  SER A 109      53.706  72.831  85.275  1.00  0.00           C
ATOM   1897  OG  SER A 109      54.946  73.502  85.034  1.00  0.00           O
ATOM   1899  C   SER A 109      52.757  74.682  86.774  1.00  0.00           C
ATOM   1900  O   SER A 109      51.957  75.221  86.014  1.00  0.00           O
ATOM   1901  N   MET A 110      53.356  75.371  87.775  1.00  0.00           N
ATOM   1903  CA  MET A 110      53.247  76.812  87.945  1.00  0.00           C
ATOM   1905  CB  MET A 110      52.607  77.311  89.284  1.00  0.00           C
ATOM   1908  CG  MET A 110      51.336  76.571  89.734  1.00  0.00           C
ATOM   1911  SD  MET A 110      51.586  75.212  90.885  1.00  0.00           S
ATOM   1912  CE  MET A 110      52.117  76.132  92.345  1.00  0.00           C
ATOM   1916  C   MET A 110      54.667  77.341  87.964  1.00  0.00           C
ATOM   1917  O   MET A 110      55.557  76.701  88.514  1.00  0.00           O
ATOM   1918  N   ASP A 111      54.876  78.551  87.415  1.00  0.00           N
ATOM   1920  CA  ASP A 111      56.126  79.271  87.505  1.00  0.00           C
ATOM   1922  CB  ASP A 111      56.367  79.801  88.945  1.00  0.00           C
ATOM   1925  CG  ASP A 111      55.126  80.462  89.514  1.00  0.00           C
ATOM   1926  OD1 ASP A 111      54.736  80.010  90.634  1.00  0.00           O
ATOM   1927  OD2 ASP A 111      54.597  81.421  88.895  1.00  0.00           O
ATOM   1928  C   ASP A 111      57.337  78.502  86.954  1.00  0.00           C
ATOM   1929  O   ASP A 111      57.437  78.190  85.774  1.00  0.00           O
ATOM   1930  N   TRP A 112      58.317  78.212  87.835  1.00  0.00           N
ATOM   1932  CA  TRP A 112      59.527  77.492  87.474  1.00  0.00           C
ATOM   1934  CB  TRP A 112      60.727  78.451  87.404  1.00  0.00           C
ATOM   1937  CG  TRP A 112      60.417  79.620  86.525  1.00  0.00           C
ATOM   1938  CD1 TRP A 112      60.066  79.562  85.195  1.00  0.00           C
ATOM   1940  NE1 TRP A 112      59.697  80.812  84.755  1.00  0.00           N
ATOM   1942  CE2 TRP A 112      59.847  81.702  85.764  1.00  0.00           C
ATOM   1943  CD2 TRP A 112      60.208  80.991  86.914  1.00  0.00           C
ATOM   1944  CE3 TRP A 112      60.247  81.651  88.145  1.00  0.00           C
ATOM   1946  CZ3 TRP A 112      60.007  83.032  88.175  1.00  0.00           C
ATOM   1948  CZ2 TRP A 112      59.667  83.081  85.785  1.00  0.00           C
ATOM   1950  CH2 TRP A 112      59.757  83.741  87.014  1.00  0.00           C
ATOM   1952  C   TRP A 112      59.676  76.371  88.475  1.00  0.00           C
ATOM   1953  O   TRP A 112      60.617  76.282  89.274  1.00  0.00           O
ATOM   1954  N   LYS A 113      58.647  75.511  88.465  1.00  0.00           N
ATOM   1956  CA  LYS A 113      58.267  74.661  89.554  1.00  0.00           C
ATOM   1958  CB  LYS A 113      57.737  75.562  90.704  1.00  0.00           C
ATOM   1961  CG  LYS A 113      56.677  75.081  91.725  1.00  0.00           C
ATOM   1964  CD  LYS A 113      56.407  76.181  92.784  1.00  0.00           C
ATOM   1967  CE  LYS A 113      56.257  77.611  92.205  1.00  0.00           C
ATOM   1970  NZ  LYS A 113      56.417  78.691  93.195  1.00  0.00           N
ATOM   1974  C   LYS A 113      57.246  73.650  89.074  1.00  0.00           C
ATOM   1975  O   LYS A 113      56.528  73.840  88.094  1.00  0.00           O
ATOM   1976  N   TRP A 114      57.187  72.510  89.764  1.00  0.00           N
ATOM   1978  CA  TRP A 114      56.327  71.422  89.374  1.00  0.00           C
ATOM   1980  CB  TRP A 114      57.207  70.251  88.824  1.00  0.00           C
ATOM   1983  CG  TRP A 114      57.667  70.441  87.415  1.00  0.00           C
ATOM   1984  CD1 TRP A 114      58.777  71.150  87.035  1.00  0.00           C
ATOM   1986  NE1 TRP A 114      58.847  71.201  85.664  1.00  0.00           N
ATOM   1988  CE2 TRP A 114      57.797  70.531  85.125  1.00  0.00           C
ATOM   1989  CD2 TRP A 114      57.036  70.001  86.184  1.00  0.00           C
ATOM   1990  CE3 TRP A 114      55.937  69.201  85.885  1.00  0.00           C
ATOM   1992  CZ3 TRP A 114      55.567  69.021  84.554  1.00  0.00           C
ATOM   1994  CZ2 TRP A 114      57.437  70.361  83.794  1.00  0.00           C
ATOM   1996  CH2 TRP A 114      56.297  69.611  83.525  1.00  0.00           C
ATOM   1998  C   TRP A 114      55.536  70.992  90.585  1.00  0.00           C
ATOM   1999  O   TRP A 114      55.977  70.111  91.314  1.00  0.00           O
ATOM   2000  N   PHE A 115      54.347  71.590  90.844  1.00  0.00           N
ATOM   2002  CA  PHE A 115      53.426  71.132  91.884  1.00  0.00           C
ATOM   2004  CB  PHE A 115      52.507  72.271  92.404  1.00  0.00           C
ATOM   2007  CG  PHE A 115      51.547  71.891  93.514  1.00  0.00           C
ATOM   2008  CD1 PHE A 115      52.017  71.632  94.804  1.00  0.00           C
ATOM   2010  CE1 PHE A 115      51.136  71.410  95.865  1.00  0.00           C
ATOM   2012  CZ  PHE A 115      49.757  71.352  95.634  1.00  0.00           C
ATOM   2014  CD2 PHE A 115      50.146  71.870  93.304  1.00  0.00           C
ATOM   2016  CE2 PHE A 115      49.267  71.562  94.344  1.00  0.00           C
ATOM   2018  C   PHE A 115      52.607  69.962  91.375  1.00  0.00           C
ATOM   2019  O   PHE A 115      52.267  69.861  90.195  1.00  0.00           O
ATOM   2020  N   PHE A 116      52.246  69.021  92.245  1.00  0.00           N
ATOM   2022  CA  PHE A 116      51.466  67.882  91.855  1.00  0.00           C
ATOM   2024  CB  PHE A 116      52.286  66.571  91.714  1.00  0.00           C
ATOM   2027  CG  PHE A 116      53.447  66.680  90.764  1.00  0.00           C
ATOM   2028  CD1 PHE A 116      53.347  66.161  89.475  1.00  0.00           C
ATOM   2030  CE1 PHE A 116      54.466  66.072  88.635  1.00  0.00           C
ATOM   2032  CZ  PHE A 116      55.716  66.521  89.085  1.00  0.00           C
ATOM   2034  CD2 PHE A 116      54.707  67.171  91.195  1.00  0.00           C
ATOM   2036  CE2 PHE A 116      55.826  67.072  90.365  1.00  0.00           C
ATOM   2038  C   PHE A 116      50.497  67.650  92.984  1.00  0.00           C
ATOM   2039  O   PHE A 116      50.777  68.001  94.125  1.00  0.00           O
ATOM   2040  N   ILE A 117      49.367  67.021  92.674  1.00  0.00           N
ATOM   2042  CA  ILE A 117      48.337  66.691  93.615  1.00  0.00           C
ATOM   2044  CB  ILE A 117      47.076  67.501  93.325  1.00  0.00           C
ATOM   2046  CG2 ILE A 117      46.547  67.190  91.914  1.00  0.00           C
ATOM   2050  CG1 ILE A 117      45.957  67.330  94.365  1.00  0.00           C
ATOM   2053  CD  ILE A 117      44.707  68.112  93.975  1.00  0.00           C
ATOM   2057  C   ILE A 117      48.106  65.201  93.525  1.00  0.00           C
ATOM   2058  O   ILE A 117      48.407  64.591  92.495  1.00  0.00           O
ATOM   2059  N   TYR A 118      47.617  64.581  94.615  1.00  0.00           N
ATOM   2061  CA  TYR A 118      47.117  63.221  94.585  1.00  0.00           C
ATOM   2063  CB  TYR A 118      47.917  62.332  95.564  1.00  0.00           C
ATOM   2066  CG  TYR A 118      49.267  62.021  94.985  1.00  0.00           C
ATOM   2067  CD1 TYR A 118      49.426  60.841  94.244  1.00  0.00           C
ATOM   2069  CE1 TYR A 118      50.667  60.542  93.665  1.00  0.00           C
ATOM   2071  CZ  TYR A 118      51.737  61.422  93.794  1.00  0.00           C
ATOM   2072  OH  TYR A 118      52.947  61.101  93.155  1.00  0.00           O
ATOM   2074  CD2 TYR A 118      50.367  62.882  95.165  1.00  0.00           C
ATOM   2076  CE2 TYR A 118      51.597  62.582  94.565  1.00  0.00           C
ATOM   2078  C   TYR A 118      45.667  63.211  95.025  1.00  0.00           C
ATOM   2079  O   TYR A 118      45.387  63.681  96.135  1.00  0.00           O
ATOM   2080  N   PRO A 119      44.707  62.691  94.244  1.00  0.00           N
ATOM   2081  CD  PRO A 119      44.956  61.911  93.024  1.00  0.00           C
ATOM   2084  CA  PRO A 119      43.286  62.821  94.524  1.00  0.00           C
ATOM   2086  CB  PRO A 119      42.617  62.421  93.195  1.00  0.00           C
ATOM   2089  CG  PRO A 119      43.587  61.431  92.544  1.00  0.00           C
ATOM   2092  C   PRO A 119      42.896  61.940  95.685  1.00  0.00           C
ATOM   2093  O   PRO A 119      42.097  62.371  96.525  1.00  0.00           O
ATOM   2094  N   GLU A 120      43.437  60.701  95.755  1.00  0.00           N
ATOM   2096  CA  GLU A 120      43.127  59.701  96.755  1.00  0.00           C
ATOM   2098  CB  GLU A 120      43.076  58.312  96.075  1.00  0.00           C
ATOM   2101  CG  GLU A 120      44.367  57.831  95.335  1.00  0.00           C
ATOM   2104  CD  GLU A 120      44.356  58.042  93.814  1.00  0.00           C
ATOM   2105  OE1 GLU A 120      43.396  57.602  93.145  1.00  0.00           O
ATOM   2106  OE2 GLU A 120      45.326  58.652  93.315  1.00  0.00           O
ATOM   2107  C   GLU A 120      44.067  59.701  97.975  1.00  0.00           C
ATOM   2108  O   GLU A 120      43.727  59.201  99.055  1.00  0.00           O
ATOM   2109  N   GLN A 121      45.266  60.312  97.884  1.00  0.00           N
ATOM   2111  CA  GLN A 121      46.277  60.191  98.934  1.00  0.00           C
ATOM   2113  CB  GLN A 121      47.696  60.082  98.344  1.00  0.00           C
ATOM   2116  CG  GLN A 121      47.937  59.032  97.264  1.00  0.00           C
ATOM   2119  CD  GLN A 121      47.566  57.590  97.614  1.00  0.00           C
ATOM   2120  OE1 GLN A 121      47.267  56.831  96.685  1.00  0.00           O
ATOM   2121  NE2 GLN A 121      47.586  57.182  98.895  1.00  0.00           N
ATOM   2124  C   GLN A 121      46.427  61.391  99.845  1.00  0.00           C
ATOM   2125  O   GLN A 121      47.126  61.311 100.855  1.00  0.00           O
ATOM   2126  N   GLY A 122      45.806  62.551  99.535  1.00  0.00           N
ATOM   2128  CA  GLY A 122      45.797  63.652 100.494  1.00  0.00           C
ATOM   2131  C   GLY A 122      47.117  64.281 100.835  1.00  0.00           C
ATOM   2132  O   GLY A 122      47.376  64.611 101.995  1.00  0.00           O
ATOM   2133  N   ILE A 123      47.997  64.411  99.834  1.00  0.00           N
ATOM   2135  CA  ILE A 123      49.267  65.090  99.955  1.00  0.00           C
ATOM   2137  CB  ILE A 123      50.527  64.261 100.305  1.00  0.00           C
ATOM   2139  CG2 ILE A 123      50.266  63.531 101.625  1.00  0.00           C
ATOM   2143  CG1 ILE A 123      51.126  63.341  99.214  1.00  0.00           C
ATOM   2146  CD  ILE A 123      50.208  62.211  98.765  1.00  0.00           C
ATOM   2150  C   ILE A 123      49.486  65.730  98.624  1.00  0.00           C
ATOM   2151  O   ILE A 123      48.816  65.430  97.635  1.00  0.00           O
ATOM   2152  N   ALA A 124      50.457  66.632  98.595  1.00  0.00           N
ATOM   2154  CA  ALA A 124      50.917  67.230  97.385  1.00  0.00           C
ATOM   2156  CB  ALA A 124      50.157  68.510  97.065  1.00  0.00           C
ATOM   2160  C   ALA A 124      52.367  67.510  97.585  1.00  0.00           C
ATOM   2161  O   ALA A 124      52.906  67.382  98.684  1.00  0.00           O
ATOM   2162  N   THR A 125      53.046  67.840  96.485  1.00  0.00           N
ATOM   2164  CA  THR A 125      54.497  67.782  96.395  1.00  0.00           C
ATOM   2166  CB  THR A 125      55.007  66.371  96.054  1.00  0.00           C
ATOM   2168  OG1 THR A 125      56.396  66.371  95.785  1.00  0.00           O
ATOM   2170  CG2 THR A 125      54.317  65.800  94.804  1.00  0.00           C
ATOM   2174  C   THR A 125      54.926  68.791  95.375  1.00  0.00           C
ATOM   2175  O   THR A 125      54.146  69.151  94.484  1.00  0.00           O
ATOM   2176  N   VAL A 126      56.176  69.300  95.464  1.00  0.00           N
ATOM   2178  CA  VAL A 126      56.786  70.051  94.365  1.00  0.00           C
ATOM   2180  CB  VAL A 126      57.007  71.540  94.605  1.00  0.00           C
ATOM   2182  CG1 VAL A 126      55.676  72.221  94.945  1.00  0.00           C
ATOM   2186  CG2 VAL A 126      58.036  71.792  95.725  1.00  0.00           C
ATOM   2190  C   VAL A 126      58.087  69.410  93.895  1.00  0.00           C
ATOM   2191  O   VAL A 126      58.907  68.962  94.694  1.00  0.00           O
ATOM   2192  N   ASN A 127      58.297  69.362  92.564  1.00  0.00           N
ATOM   2194  CA  ASN A 127      59.567  69.062  91.914  1.00  0.00           C
ATOM   2196  CB  ASN A 127      60.687  70.111  92.185  1.00  0.00           C
ATOM   2199  CG  ASN A 127      60.227  71.451  91.644  1.00  0.00           C
ATOM   2200  OD1 ASN A 127      60.317  71.730  90.445  1.00  0.00           O
ATOM   2201  ND2 ASN A 127      59.727  72.330  92.534  1.00  0.00           N
ATOM   2204  C   ASN A 127      60.047  67.632  92.054  1.00  0.00           C
ATOM   2205  O   ASN A 127      61.236  67.330  91.954  1.00  0.00           O
ATOM   2206  N   GLU A 128      59.107  66.680  92.225  1.00  0.00           N
ATOM   2208  CA  GLU A 128      59.437  65.301  92.525  1.00  0.00           C
ATOM   2210  CB  GLU A 128      60.287  65.212  93.835  1.00  0.00           C
ATOM   2213  CG  GLU A 128      60.576  63.771  94.314  1.00  0.00           C
ATOM   2216  CD  GLU A 128      61.196  63.632  95.715  1.00  0.00           C
ATOM   2217  OE1 GLU A 128      62.167  64.351  96.054  1.00  0.00           O
ATOM   2218  OE2 GLU A 128      60.627  62.831  96.504  1.00  0.00           O
ATOM   2219  C   GLU A 128      58.137  64.500  92.645  1.00  0.00           C
ATOM   2220  O   GLU A 128      57.286  64.811  93.475  1.00  0.00           O
ATOM   2221  N   ILE A 129      57.947  63.451  91.805  1.00  0.00           N
ATOM   2223  CA  ILE A 129      56.837  62.512  91.935  1.00  0.00           C
ATOM   2225  CB  ILE A 129      55.786  62.542  90.815  1.00  0.00           C
ATOM   2227  CG2 ILE A 129      54.767  63.611  91.235  1.00  0.00           C
ATOM   2231  CG1 ILE A 129      56.367  62.792  89.405  1.00  0.00           C
ATOM   2234  CD  ILE A 129      55.347  62.590  88.264  1.00  0.00           C
ATOM   2238  C   ILE A 129      57.347  61.091  92.035  1.00  0.00           C
ATOM   2239  O   ILE A 129      57.997  60.571  91.135  1.00  0.00           O
ATOM   2240  N   ALA A 130      57.047  60.401  93.155  1.00  0.00           N
ATOM   2242  CA  ALA A 130      57.316  58.992  93.255  1.00  0.00           C
ATOM   2244  CB  ALA A 130      57.437  58.531  94.705  1.00  0.00           C
ATOM   2248  C   ALA A 130      56.227  58.190  92.595  1.00  0.00           C
ATOM   2249  O   ALA A 130      55.086  58.642  92.455  1.00  0.00           O
ATOM   2250  N   PHE A 131      56.567  56.961  92.185  1.00  0.00           N
ATOM   2252  CA  PHE A 131      55.587  55.961  91.874  1.00  0.00           C
ATOM   2254  CB  PHE A 131      54.926  56.142  90.475  1.00  0.00           C
ATOM   2257  CG  PHE A 131      55.837  56.792  89.465  1.00  0.00           C
ATOM   2258  CD1 PHE A 131      56.867  56.051  88.875  1.00  0.00           C
ATOM   2260  CE1 PHE A 131      57.687  56.621  87.894  1.00  0.00           C
ATOM   2262  CZ  PHE A 131      57.477  57.951  87.505  1.00  0.00           C
ATOM   2264  CD2 PHE A 131      55.646  58.132  89.085  1.00  0.00           C
ATOM   2266  CE2 PHE A 131      56.466  58.712  88.115  1.00  0.00           C
ATOM   2268  C   PHE A 131      56.206  54.591  92.075  1.00  0.00           C
ATOM   2269  O   PHE A 131      57.426  54.451  91.905  1.00  0.00           O
ATOM   2270  N   PRO A 132      55.457  53.551  92.474  1.00  0.00           N
ATOM   2271  CD  PRO A 132      54.016  53.642  92.714  1.00  0.00           C
ATOM   2274  CA  PRO A 132      55.907  52.171  92.404  1.00  0.00           C
ATOM   2276  CB  PRO A 132      54.676  51.340  92.814  1.00  0.00           C
ATOM   2279  CG  PRO A 132      53.687  52.332  93.425  1.00  0.00           C
ATOM   2282  C   PRO A 132      56.347  51.751  91.025  1.00  0.00           C
ATOM   2283  O   PRO A 132      55.856  52.322  90.055  1.00  0.00           O
ATOM   2284  N   ALA A 133      57.227  50.750  90.914  1.00  0.00           N
ATOM   2286  CA  ALA A 133      57.566  50.121  89.664  1.00  0.00           C
ATOM   2288  CB  ALA A 133      58.946  49.440  89.845  1.00  0.00           C
ATOM   2292  C   ALA A 133      56.458  49.211  89.074  1.00  0.00           C
ATOM   2293  O   ALA A 133      55.487  48.832  89.734  1.00  0.00           O
ATOM   2294  N   ASN A 134      56.547  48.902  87.754  1.00  0.00           N
ATOM   2296  CA  ASN A 134      55.617  48.132  86.914  1.00  0.00           C
ATOM   2298  CB  ASN A 134      56.066  46.672  86.644  1.00  0.00           C
ATOM   2301  CG  ASN A 134      56.187  45.882  87.935  1.00  0.00           C
ATOM   2302  OD1 ASN A 134      57.216  46.012  88.615  1.00  0.00           O
ATOM   2303  ND2 ASN A 134      55.216  45.001  88.255  1.00  0.00           N
ATOM   2306  C   ASN A 134      54.137  48.250  87.185  1.00  0.00           C
ATOM   2307  O   ASN A 134      53.417  47.281  87.415  1.00  0.00           O
ATOM   2308  N   THR A 135      53.657  49.500  87.115  1.00  0.00           N
ATOM   2310  CA  THR A 135      52.306  49.902  87.395  1.00  0.00           C
ATOM   2312  CB  THR A 135      52.146  50.472  88.814  1.00  0.00           C
ATOM   2314  OG1 THR A 135      50.806  50.802  89.144  1.00  0.00           O
ATOM   2316  CG2 THR A 135      52.997  51.730  89.004  1.00  0.00           C
ATOM   2320  C   THR A 135      52.036  50.981  86.375  1.00  0.00           C
ATOM   2321  O   THR A 135      52.966  51.711  86.025  1.00  0.00           O
ATOM   2322  N   PRO A 136      50.856  51.121  85.795  1.00  0.00           N
ATOM   2323  CD  PRO A 136      49.876  50.051  85.695  1.00  0.00           C
ATOM   2326  CA  PRO A 136      50.427  52.332  85.135  1.00  0.00           C
ATOM   2328  CB  PRO A 136      49.028  52.041  84.585  1.00  0.00           C
ATOM   2331  CG  PRO A 136      48.937  50.511  84.575  1.00  0.00           C
ATOM   2334  C   PRO A 136      50.487  53.582  85.995  1.00  0.00           C
ATOM   2335  O   PRO A 136      50.037  53.582  87.145  1.00  0.00           O
ATOM   2336  N   VAL A 137      51.017  54.661  85.424  1.00  0.00           N
ATOM   2338  CA  VAL A 137      51.087  55.961  86.025  1.00  0.00           C
ATOM   2340  CB  VAL A 137      52.527  56.492  85.944  1.00  0.00           C
ATOM   2342  CG1 VAL A 137      52.646  57.821  86.695  1.00  0.00           C
ATOM   2346  CG2 VAL A 137      53.507  55.472  86.545  1.00  0.00           C
ATOM   2350  C   VAL A 137      50.146  56.821  85.195  1.00  0.00           C
ATOM   2351  O   VAL A 137      50.387  57.041  84.004  1.00  0.00           O
ATOM   2352  N   TYR A 138      49.016  57.291  85.764  1.00  0.00           N
ATOM   2354  CA  TYR A 138      48.057  58.091  85.034  1.00  0.00           C
ATOM   2356  CB  TYR A 138      46.597  57.871  85.494  1.00  0.00           C
ATOM   2359  CG  TYR A 138      45.907  56.651  84.955  1.00  0.00           C
ATOM   2360  CD1 TYR A 138      46.557  55.422  84.685  1.00  0.00           C
ATOM   2362  CE1 TYR A 138      45.806  54.292  84.325  1.00  0.00           C
ATOM   2364  CZ  TYR A 138      44.417  54.391  84.225  1.00  0.00           C
ATOM   2365  OH  TYR A 138      43.606  53.260  84.045  1.00  0.00           O
ATOM   2367  CD2 TYR A 138      44.517  56.722  84.804  1.00  0.00           C
ATOM   2369  CE2 TYR A 138      43.777  55.611  84.425  1.00  0.00           C
ATOM   2371  C   TYR A 138      48.347  59.562  85.174  1.00  0.00           C
ATOM   2372  O   TYR A 138      48.477  60.082  86.284  1.00  0.00           O
ATOM   2373  N   PHE A 139      48.407  60.301  84.055  1.00  0.00           N
ATOM   2375  CA  PHE A 139      48.676  61.722  84.115  1.00  0.00           C
ATOM   2377  CB  PHE A 139      49.856  62.091  83.195  1.00  0.00           C
ATOM   2380  CG  PHE A 139      51.087  61.332  83.615  1.00  0.00           C
ATOM   2381  CD1 PHE A 139      51.737  61.602  84.834  1.00  0.00           C
ATOM   2383  CE1 PHE A 139      52.906  60.911  85.195  1.00  0.00           C
ATOM   2385  CZ  PHE A 139      53.437  59.951  84.325  1.00  0.00           C
ATOM   2387  CD2 PHE A 139      51.617  60.331  82.784  1.00  0.00           C
ATOM   2389  CE2 PHE A 139      52.787  59.651  83.124  1.00  0.00           C
ATOM   2391  C   PHE A 139      47.467  62.542  83.724  1.00  0.00           C
ATOM   2392  O   PHE A 139      46.796  62.262  82.725  1.00  0.00           O
ATOM   2393  N   LYS A 140      47.137  63.582  84.505  1.00  0.00           N
ATOM   2395  CA  LYS A 140      46.277  64.661  84.055  1.00  0.00           C
ATOM   2397  CB  LYS A 140      45.027  64.841  84.964  1.00  0.00           C
ATOM   2400  CG  LYS A 140      44.187  63.572  85.184  1.00  0.00           C
ATOM   2403  CD  LYS A 140      42.667  63.801  85.044  1.00  0.00           C
ATOM   2406  CE  LYS A 140      42.027  64.760  86.065  1.00  0.00           C
ATOM   2409  NZ  LYS A 140      41.907  64.141  87.395  1.00  0.00           N
ATOM   2413  C   LYS A 140      47.106  65.932  84.144  1.00  0.00           C
ATOM   2414  O   LYS A 140      47.527  66.291  85.225  1.00  0.00           O
ATOM   2415  N   VAL A 141      47.376  66.651  83.045  1.00  0.00           N
ATOM   2417  CA  VAL A 141      48.187  67.852  83.164  1.00  0.00           C
ATOM   2419  CB  VAL A 141      49.567  67.761  82.525  1.00  0.00           C
ATOM   2421  CG1 VAL A 141      50.167  66.382  82.784  1.00  0.00           C
ATOM   2425  CG2 VAL A 141      49.536  67.972  81.015  1.00  0.00           C
ATOM   2429  C   VAL A 141      47.397  69.001  82.604  1.00  0.00           C
ATOM   2430  O   VAL A 141      46.607  68.821  81.685  1.00  0.00           O
ATOM   2431  N   THR A 142      47.607  70.191  83.175  1.00  0.00           N
ATOM   2433  CA  THR A 142      47.047  71.462  82.754  1.00  0.00           C
ATOM   2435  CB  THR A 142      45.747  71.822  83.465  1.00  0.00           C
ATOM   2437  OG1 THR A 142      45.126  72.972  82.915  1.00  0.00           O
ATOM   2439  CG2 THR A 142      45.966  72.062  84.974  1.00  0.00           C
ATOM   2443  C   THR A 142      48.157  72.392  83.164  1.00  0.00           C
ATOM   2444  O   THR A 142      49.097  71.932  83.805  1.00  0.00           O
ATOM   2445  N   SER A 143      48.146  73.691  82.814  1.00  0.00           N
ATOM   2447  CA  SER A 143      49.127  74.602  83.385  1.00  0.00           C
ATOM   2449  CB  SER A 143      50.027  75.301  82.334  1.00  0.00           C
ATOM   2452  OG  SER A 143      51.017  76.120  82.964  1.00  0.00           O
ATOM   2454  C   SER A 143      48.417  75.550  84.335  1.00  0.00           C
ATOM   2455  O   SER A 143      47.187  75.612  84.405  1.00  0.00           O
ATOM   2456  N   ASN A 144      49.177  76.321  85.135  1.00  0.00           N
ATOM   2458  CA  ASN A 144      48.667  77.470  85.844  1.00  0.00           C
ATOM   2460  CB  ASN A 144      49.226  77.441  87.284  1.00  0.00           C
ATOM   2463  CG  ASN A 144      48.876  78.650  88.145  1.00  0.00           C
ATOM   2464  OD1 ASN A 144      49.667  79.581  88.344  1.00  0.00           O
ATOM   2465  ND2 ASN A 144      47.657  78.611  88.735  1.00  0.00           N
ATOM   2468  C   ASN A 144      49.076  78.760  85.145  1.00  0.00           C
ATOM   2469  O   ASN A 144      48.267  79.671  84.974  1.00  0.00           O
ATOM   2470  N   SER A 145      50.336  78.871  84.715  1.00  0.00           N
ATOM   2472  CA  SER A 145      50.907  80.061  84.115  1.00  0.00           C
ATOM   2474  CB  SER A 145      52.297  80.382  84.725  1.00  0.00           C
ATOM   2477  OG  SER A 145      53.127  79.222  84.745  1.00  0.00           O
ATOM   2479  C   SER A 145      50.966  79.911  82.604  1.00  0.00           C
ATOM   2480  O   SER A 145      49.967  79.620  81.954  1.00  0.00           O
ATOM   2481  N   VAL A 146      52.137  80.102  81.954  1.00  0.00           N
ATOM   2483  CA  VAL A 146      52.347  79.651  80.595  1.00  0.00           C
ATOM   2485  CB  VAL A 146      53.547  80.361  79.965  1.00  0.00           C
ATOM   2487  CG1 VAL A 146      54.837  79.981  80.685  1.00  0.00           C
ATOM   2491  CG2 VAL A 146      53.706  80.061  78.475  1.00  0.00           C
ATOM   2495  C   VAL A 146      52.417  78.132  80.514  1.00  0.00           C
ATOM   2496  O   VAL A 146      52.877  77.431  81.414  1.00  0.00           O
ATOM   2497  N   MET A 147      51.907  77.541  79.415  1.00  0.00           N
ATOM   2499  CA  MET A 147      52.007  76.132  79.104  1.00  0.00           C
ATOM   2501  CB  MET A 147      51.557  75.852  77.664  1.00  0.00           C
ATOM   2504  CG  MET A 147      50.347  76.660  77.195  1.00  0.00           C
ATOM   2507  SD  MET A 147      50.138  76.422  75.435  1.00  0.00           S
ATOM   2508  CE  MET A 147      51.427  77.650  75.134  1.00  0.00           C
ATOM   2512  C   MET A 147      53.417  75.562  79.214  1.00  0.00           C
ATOM   2513  O   MET A 147      54.407  76.282  79.075  1.00  0.00           O
ATOM   2514  N   ASN A 148      53.536  74.242  79.404  1.00  0.00           N
ATOM   2516  CA  ASN A 148      54.847  73.620  79.474  1.00  0.00           C
ATOM   2518  CB  ASN A 148      55.357  73.580  80.945  1.00  0.00           C
ATOM   2521  CG  ASN A 148      56.877  73.521  80.924  1.00  0.00           C
ATOM   2522  OD1 ASN A 148      57.467  72.470  81.195  1.00  0.00           O
ATOM   2523  ND2 ASN A 148      57.547  74.602  80.505  1.00  0.00           N
ATOM   2526  C   ASN A 148      54.816  72.242  78.814  1.00  0.00           C
ATOM   2527  O   ASN A 148      53.857  71.891  78.134  1.00  0.00           O
ATOM   2528  N   SER A 149      55.876  71.431  78.975  1.00  0.00           N
ATOM   2530  CA  SER A 149      55.996  70.102  78.405  1.00  0.00           C
ATOM   2532  CB  SER A 149      57.187  69.931  77.405  1.00  0.00           C
ATOM   2535  OG  SER A 149      57.267  68.620  76.814  1.00  0.00           O
ATOM   2537  C   SER A 149      56.246  69.211  79.585  1.00  0.00           C
ATOM   2538  O   SER A 149      57.197  69.401  80.335  1.00  0.00           O
ATOM   2539  N   PHE A 150      55.396  68.182  79.775  1.00  0.00           N
ATOM   2541  CA  PHE A 150      55.747  67.102  80.675  1.00  0.00           C
ATOM   2543  CB  PHE A 150      54.466  66.391  81.204  1.00  0.00           C
ATOM   2546  CG  PHE A 150      54.777  65.242  82.135  1.00  0.00           C
ATOM   2547  CD1 PHE A 150      55.278  65.480  83.425  1.00  0.00           C
ATOM   2549  CE1 PHE A 150      55.427  64.430  84.344  1.00  0.00           C
ATOM   2551  CZ  PHE A 150      55.126  63.120  83.954  1.00  0.00           C
ATOM   2553  CD2 PHE A 150      54.457  63.922  81.775  1.00  0.00           C
ATOM   2555  CE2 PHE A 150      54.657  62.861  82.665  1.00  0.00           C
ATOM   2557  C   PHE A 150      56.656  66.172  79.905  1.00  0.00           C
ATOM   2558  O   PHE A 150      56.257  65.581  78.905  1.00  0.00           O
ATOM   2559  N   PHE A 151      57.927  66.041  80.335  1.00  0.00           N
ATOM   2561  CA  PHE A 151      58.867  65.230  79.614  1.00  0.00           C
ATOM   2563  CB  PHE A 151      59.786  66.091  78.704  1.00  0.00           C
ATOM   2566  CG  PHE A 151      60.676  65.201  77.865  1.00  0.00           C
ATOM   2567  CD1 PHE A 151      60.066  64.201  77.104  1.00  0.00           C
ATOM   2569  CE1 PHE A 151      60.817  63.271  76.384  1.00  0.00           C
ATOM   2571  CZ  PHE A 151      62.207  63.401  76.355  1.00  0.00           C
ATOM   2573  CD2 PHE A 151      62.067  65.331  77.825  1.00  0.00           C
ATOM   2575  CE2 PHE A 151      62.826  64.440  77.044  1.00  0.00           C
ATOM   2577  C   PHE A 151      59.697  64.471  80.615  1.00  0.00           C
ATOM   2578  O   PHE A 151      60.157  65.021  81.604  1.00  0.00           O
ATOM   2579  N   ILE A 152      59.917  63.172  80.345  1.00  0.00           N
ATOM   2581  CA  ILE A 152      60.926  62.382  81.015  1.00  0.00           C
ATOM   2583  CB  ILE A 152      60.357  61.282  81.904  1.00  0.00           C
ATOM   2585  CG2 ILE A 152      61.528  60.401  82.415  1.00  0.00           C
ATOM   2589  CG1 ILE A 152      59.567  61.861  83.105  1.00  0.00           C
ATOM   2592  CD  ILE A 152      58.076  62.122  82.835  1.00  0.00           C
ATOM   2596  C   ILE A 152      61.837  61.761  79.954  1.00  0.00           C
ATOM   2597  O   ILE A 152      61.327  60.981  79.135  1.00  0.00           O
ATOM   2598  N   PRO A 153      63.157  61.992  79.905  1.00  0.00           N
ATOM   2599  CD  PRO A 153      63.787  63.091  80.634  1.00  0.00           C
ATOM   2602  CA  PRO A 153      63.977  61.581  78.765  1.00  0.00           C
ATOM   2604  CB  PRO A 153      65.326  62.271  78.995  1.00  0.00           C
ATOM   2607  CG  PRO A 153      64.977  63.521  79.784  1.00  0.00           C
ATOM   2610  C   PRO A 153      64.187  60.102  78.655  1.00  0.00           C
ATOM   2611  O   PRO A 153      64.197  59.591  77.545  1.00  0.00           O
ATOM   2612  N   ARG A 154      64.426  59.411  79.775  1.00  0.00           N
ATOM   2614  CA  ARG A 154      64.606  57.972  79.775  1.00  0.00           C
ATOM   2616  CB  ARG A 154      65.307  57.431  81.045  1.00  0.00           C
ATOM   2619  CG  ARG A 154      66.826  57.322  80.835  1.00  0.00           C
ATOM   2622  CD  ARG A 154      67.576  58.652  80.685  1.00  0.00           C
ATOM   2625  NE  ARG A 154      68.958  58.281  80.255  1.00  0.00           N
ATOM   2627  CZ  ARG A 154      69.377  58.231  78.995  1.00  0.00           C
ATOM   2628  NH1 ARG A 154      68.597  58.481  77.975  1.00  0.00           N
ATOM   2631  NH2 ARG A 154      70.627  57.941  78.765  1.00  0.00           N
ATOM   2634  C   ARG A 154      63.376  57.182  79.395  1.00  0.00           C
ATOM   2635  O   ARG A 154      63.426  56.152  78.744  1.00  0.00           O
ATOM   2636  N   LEU A 155      62.227  57.691  79.804  1.00  0.00           N
ATOM   2638  CA  LEU A 155      60.957  57.070  79.645  1.00  0.00           C
ATOM   2640  CB  LEU A 155      60.187  57.831  80.745  1.00  0.00           C
ATOM   2643  CG  LEU A 155      58.777  57.392  81.104  1.00  0.00           C
ATOM   2645  CD1 LEU A 155      58.396  58.050  82.434  1.00  0.00           C
ATOM   2649  CD2 LEU A 155      57.836  57.821  80.005  1.00  0.00           C
ATOM   2653  C   LEU A 155      60.377  57.291  78.245  1.00  0.00           C
ATOM   2654  O   LEU A 155      59.606  56.492  77.714  1.00  0.00           O
ATOM   2655  N   GLY A 156      60.747  58.411  77.585  1.00  0.00           N
ATOM   2657  CA  GLY A 156      60.266  58.722  76.235  1.00  0.00           C
ATOM   2660  C   GLY A 156      58.816  59.121  76.174  1.00  0.00           C
ATOM   2661  O   GLY A 156      58.157  58.962  75.145  1.00  0.00           O
ATOM   2662  N   SER A 157      58.277  59.682  77.265  1.00  0.00           N
ATOM   2664  CA  SER A 157      56.937  60.242  77.255  1.00  0.00           C
ATOM   2666  CB  SER A 157      56.056  60.051  78.534  1.00  0.00           C
ATOM   2669  OG  SER A 157      56.567  60.651  79.734  1.00  0.00           O
ATOM   2671  C   SER A 157      57.117  61.711  77.044  1.00  0.00           C
ATOM   2672  O   SER A 157      57.847  62.361  77.784  1.00  0.00           O
ATOM   2673  N   GLN A 158      56.417  62.281  76.064  1.00  0.00           N
ATOM   2675  CA  GLN A 158      56.306  63.712  76.015  1.00  0.00           C
ATOM   2677  CB  GLN A 158      57.187  64.300  74.905  1.00  0.00           C
ATOM   2680  CG  GLN A 158      57.356  65.822  75.105  1.00  0.00           C
ATOM   2683  CD  GLN A 158      58.297  66.462  74.115  1.00  0.00           C
ATOM   2684  OE1 GLN A 158      58.447  67.681  74.104  1.00  0.00           O
ATOM   2685  NE2 GLN A 158      58.917  65.651  73.235  1.00  0.00           N
ATOM   2688  C   GLN A 158      54.886  64.081  75.724  1.00  0.00           C
ATOM   2689  O   GLN A 158      54.197  63.401  74.975  1.00  0.00           O
ATOM   2690  N   ILE A 159      54.447  65.212  76.274  1.00  0.00           N
ATOM   2692  CA  ILE A 159      53.176  65.822  75.945  1.00  0.00           C
ATOM   2694  CB  ILE A 159      51.997  65.150  76.635  1.00  0.00           C
ATOM   2696  CG2 ILE A 159      52.087  65.331  78.165  1.00  0.00           C
ATOM   2700  CG1 ILE A 159      50.617  65.542  76.054  1.00  0.00           C
ATOM   2703  CD  ILE A 159      49.597  64.422  76.244  1.00  0.00           C
ATOM   2707  C   ILE A 159      53.317  67.260  76.325  1.00  0.00           C
ATOM   2708  O   ILE A 159      54.356  67.721  76.805  1.00  0.00           O
ATOM   2709  N   TYR A 160      52.277  68.050  76.104  1.00  0.00           N
ATOM   2711  CA  TYR A 160      52.197  69.440  76.435  1.00  0.00           C
ATOM   2713  CB  TYR A 160      51.677  70.251  75.225  1.00  0.00           C
ATOM   2716  CG  TYR A 160      50.227  70.001  74.874  1.00  0.00           C
ATOM   2717  CD1 TYR A 160      49.786  68.791  74.325  1.00  0.00           C
ATOM   2719  CE1 TYR A 160      48.437  68.572  74.075  1.00  0.00           C
ATOM   2721  CZ  TYR A 160      47.507  69.572  74.365  1.00  0.00           C
ATOM   2722  OH  TYR A 160      46.147  69.340  74.165  1.00  0.00           O
ATOM   2724  CD2 TYR A 160      49.296  71.021  75.094  1.00  0.00           C
ATOM   2726  CE2 TYR A 160      47.937  70.812  74.845  1.00  0.00           C
ATOM   2728  C   TYR A 160      51.277  69.572  77.625  1.00  0.00           C
ATOM   2729  O   TYR A 160      50.527  68.661  77.964  1.00  0.00           O
ATOM   2730  N   ALA A 161      51.287  70.752  78.265  1.00  0.00           N
ATOM   2732  CA  ALA A 161      50.336  71.061  79.284  1.00  0.00           C
ATOM   2734  CB  ALA A 161      51.077  71.041  80.634  1.00  0.00           C
ATOM   2738  C   ALA A 161      49.767  72.431  79.034  1.00  0.00           C
ATOM   2739  O   ALA A 161      50.357  73.440  79.404  1.00  0.00           O
ATOM   2740  N   MET A 162      48.597  72.510  78.354  1.00  0.00           N
ATOM   2742  CA  MET A 162      48.046  73.791  77.944  1.00  0.00           C
ATOM   2744  CB  MET A 162      47.376  73.751  76.554  1.00  0.00           C
ATOM   2747  CG  MET A 162      46.777  75.041  75.964  1.00  0.00           C
ATOM   2750  SD  MET A 162      46.316  74.870  74.194  1.00  0.00           S
ATOM   2751  CE  MET A 162      47.877  74.541  73.325  1.00  0.00           C
ATOM   2755  C   MET A 162      47.157  74.382  79.015  1.00  0.00           C
ATOM   2756  O   MET A 162      46.477  73.672  79.744  1.00  0.00           O
ATOM   2757  N   ALA A 163      47.187  75.721  79.115  1.00  0.00           N
ATOM   2759  CA  ALA A 163      46.417  76.501  80.035  1.00  0.00           C
ATOM   2761  CB  ALA A 163      46.747  77.972  79.744  1.00  0.00           C
ATOM   2765  C   ALA A 163      44.926  76.291  79.895  1.00  0.00           C
ATOM   2766  O   ALA A 163      44.347  76.571  78.844  1.00  0.00           O
ATOM   2767  N   GLY A 164      44.286  75.752  80.955  1.00  0.00           N
ATOM   2769  CA  GLY A 164      42.857  75.451  81.005  1.00  0.00           C
ATOM   2772  C   GLY A 164      42.456  74.160  80.335  1.00  0.00           C
ATOM   2773  O   GLY A 164      41.266  73.871  80.245  1.00  0.00           O
ATOM   2774  N   MET A 165      43.426  73.322  79.895  1.00  0.00           N
ATOM   2776  CA  MET A 165      43.176  72.062  79.205  1.00  0.00           C
ATOM   2778  CB  MET A 165      43.727  72.041  77.755  1.00  0.00           C
ATOM   2781  CG  MET A 165      43.057  73.132  76.895  1.00  0.00           C
ATOM   2784  SD  MET A 165      43.477  73.281  75.134  1.00  0.00           S
ATOM   2785  CE  MET A 165      43.766  71.571  74.655  1.00  0.00           C
ATOM   2789  C   MET A 165      43.746  70.870  79.954  1.00  0.00           C
ATOM   2790  O   MET A 165      44.736  71.002  80.685  1.00  0.00           O
ATOM   2791  N   GLN A 166      43.127  69.682  79.825  1.00  0.00           N
ATOM   2793  CA  GLN A 166      43.477  68.510  80.595  1.00  0.00           C
ATOM   2795  CB  GLN A 166      42.227  67.992  81.344  1.00  0.00           C
ATOM   2798  CG  GLN A 166      42.446  66.722  82.194  1.00  0.00           C
ATOM   2801  CD  GLN A 166      41.117  66.201  82.744  1.00  0.00           C
ATOM   2802  OE1 GLN A 166      40.557  66.761  83.674  1.00  0.00           O
ATOM   2803  NE2 GLN A 166      40.617  65.051  82.255  1.00  0.00           N
ATOM   2806  C   GLN A 166      43.958  67.392  79.705  1.00  0.00           C
ATOM   2807  O   GLN A 166      43.167  66.701  79.065  1.00  0.00           O
ATOM   2808  N   THR A 167      45.266  67.111  79.664  1.00  0.00           N
ATOM   2810  CA  THR A 167      45.826  66.212  78.665  1.00  0.00           C
ATOM   2812  CB  THR A 167      47.167  66.701  78.095  1.00  0.00           C
ATOM   2814  OG1 THR A 167      48.326  66.111  78.655  1.00  0.00           O
ATOM   2816  CG2 THR A 167      47.267  68.230  78.224  1.00  0.00           C
ATOM   2820  C   THR A 167      45.896  64.801  79.235  1.00  0.00           C
ATOM   2821  O   THR A 167      45.917  64.611  80.455  1.00  0.00           O
ATOM   2822  N   ARG A 168      45.887  63.771  78.364  1.00  0.00           N
ATOM   2824  CA  ARG A 168      45.937  62.382  78.774  1.00  0.00           C
ATOM   2826  CB  ARG A 168      44.907  61.451  78.034  1.00  0.00           C
ATOM   2829  CG  ARG A 168      43.466  61.931  77.795  1.00  0.00           C
ATOM   2832  CD  ARG A 168      42.426  61.371  78.795  1.00  0.00           C
ATOM   2835  NE  ARG A 168      42.847  61.711  80.195  1.00  0.00           N
ATOM   2837  CZ  ARG A 168      43.036  62.951  80.584  1.00  0.00           C
ATOM   2838  NH1 ARG A 168      42.537  63.962  79.905  1.00  0.00           N
ATOM   2841  NH2 ARG A 168      43.757  63.172  81.665  1.00  0.00           N
ATOM   2844  C   ARG A 168      47.316  61.891  78.385  1.00  0.00           C
ATOM   2845  O   ARG A 168      47.778  62.151  77.284  1.00  0.00           O
ATOM   2846  N   LEU A 169      47.987  61.171  79.305  1.00  0.00           N
ATOM   2848  CA  LEU A 169      49.146  60.371  79.005  1.00  0.00           C
ATOM   2850  CB  LEU A 169      50.437  61.201  79.214  1.00  0.00           C
ATOM   2853  CG  LEU A 169      51.737  60.601  78.634  1.00  0.00           C
ATOM   2855  CD1 LEU A 169      52.607  61.771  78.185  1.00  0.00           C
ATOM   2859  CD2 LEU A 169      52.547  59.701  79.585  1.00  0.00           C
ATOM   2863  C   LEU A 169      49.097  59.222  79.994  1.00  0.00           C
ATOM   2864  O   LEU A 169      48.717  59.411  81.145  1.00  0.00           O
ATOM   2865  N   HIS A 170      49.437  57.980  79.594  1.00  0.00           N
ATOM   2867  CA  HIS A 170      49.587  56.891  80.555  1.00  0.00           C
ATOM   2869  CB  HIS A 170      48.466  55.820  80.485  1.00  0.00           C
ATOM   2872  ND1 HIS A 170      46.036  55.461  80.455  1.00  0.00           N
ATOM   2873  CG  HIS A 170      47.087  56.222  80.935  1.00  0.00           C
ATOM   2874  CE1 HIS A 170      44.946  56.021  80.955  1.00  0.00           C
ATOM   2876  NE2 HIS A 170      45.237  57.111  81.705  1.00  0.00           N
ATOM   2878  CD2 HIS A 170      46.617  57.231  81.714  1.00  0.00           C
ATOM   2880  C   HIS A 170      50.917  56.222  80.304  1.00  0.00           C
ATOM   2881  O   HIS A 170      51.466  56.262  79.205  1.00  0.00           O
ATOM   2882  N   LEU A 171      51.507  55.611  81.344  1.00  0.00           N
ATOM   2884  CA  LEU A 171      52.887  55.191  81.285  1.00  0.00           C
ATOM   2886  CB  LEU A 171      53.717  56.391  81.764  1.00  0.00           C
ATOM   2889  CG  LEU A 171      55.247  56.231  81.865  1.00  0.00           C
ATOM   2891  CD1 LEU A 171      55.747  55.681  83.215  1.00  0.00           C
ATOM   2895  CD2 LEU A 171      55.817  55.501  80.645  1.00  0.00           C
ATOM   2899  C   LEU A 171      53.087  53.992  82.185  1.00  0.00           C
ATOM   2900  O   LEU A 171      52.516  53.951  83.264  1.00  0.00           O
ATOM   2901  N   ILE A 172      53.946  53.021  81.814  1.00  0.00           N
ATOM   2903  CA  ILE A 172      54.437  51.981  82.674  1.00  0.00           C
ATOM   2905  CB  ILE A 172      54.377  50.611  81.995  1.00  0.00           C
ATOM   2907  CG2 ILE A 172      54.876  49.552  82.994  1.00  0.00           C
ATOM   2911  CG1 ILE A 172      52.966  50.282  81.454  1.00  0.00           C
ATOM   2914  CD  ILE A 172      51.917  50.152  82.555  1.00  0.00           C
ATOM   2918  C   ILE A 172      55.907  52.291  82.894  1.00  0.00           C
ATOM   2919  O   ILE A 172      56.557  52.691  81.935  1.00  0.00           O
ATOM   2920  N   ALA A 173      56.487  52.111  84.104  1.00  0.00           N
ATOM   2922  CA  ALA A 173      57.927  51.951  84.195  1.00  0.00           C
ATOM   2924  CB  ALA A 173      58.597  53.031  85.064  1.00  0.00           C
ATOM   2928  C   ALA A 173      58.257  50.531  84.645  1.00  0.00           C
ATOM   2929  O   ALA A 173      57.467  49.902  85.324  1.00  0.00           O
ATOM   2930  N   ASN A 174      59.387  49.941  84.214  1.00  0.00           N
ATOM   2932  CA  ASN A 174      59.716  48.561  84.545  1.00  0.00           C
ATOM   2934  CB  ASN A 174      59.587  47.641  83.285  1.00  0.00           C
ATOM   2937  CG  ASN A 174      58.176  47.621  82.684  1.00  0.00           C
ATOM   2938  OD1 ASN A 174      57.937  47.891  81.505  1.00  0.00           O
ATOM   2939  ND2 ASN A 174      57.176  47.281  83.514  1.00  0.00           N
ATOM   2942  C   ASN A 174      61.066  48.390  85.235  1.00  0.00           C
ATOM   2943  O   ASN A 174      61.537  47.262  85.394  1.00  0.00           O
ATOM   2944  N   GLU A 175      61.707  49.471  85.745  1.00  0.00           N
ATOM   2946  CA  GLU A 175      62.906  49.351  86.564  1.00  0.00           C
ATOM   2948  CB  GLU A 175      64.197  49.651  85.755  1.00  0.00           C
ATOM   2951  CG  GLU A 175      65.437  48.821  86.195  1.00  0.00           C
ATOM   2954  CD  GLU A 175      66.617  49.591  86.795  1.00  0.00           C
ATOM   2955  OE1 GLU A 175      67.286  50.361  86.044  1.00  0.00           O
ATOM   2956  OE2 GLU A 175      66.966  49.331  87.975  1.00  0.00           O
ATOM   2957  C   GLU A 175      62.797  50.361  87.704  1.00  0.00           C
ATOM   2958  O   GLU A 175      62.277  51.451  87.505  1.00  0.00           O
ATOM   2959  N   PRO A 176      63.216  50.051  88.924  1.00  0.00           N
ATOM   2960  CD  PRO A 176      63.477  48.691  89.405  1.00  0.00           C
ATOM   2963  CA  PRO A 176      63.566  51.041  89.934  1.00  0.00           C
ATOM   2965  CB  PRO A 176      64.047  50.212  91.145  1.00  0.00           C
ATOM   2968  CG  PRO A 176      63.376  48.861  90.914  1.00  0.00           C
ATOM   2971  C   PRO A 176      64.617  52.052  89.524  1.00  0.00           C
ATOM   2972  O   PRO A 176      65.367  51.882  88.575  1.00  0.00           O
ATOM   2973  N   GLY A 177      64.727  53.120  90.305  1.00  0.00           N
ATOM   2975  CA  GLY A 177      65.767  54.121  90.145  1.00  0.00           C
ATOM   2978  C   GLY A 177      65.176  55.451  89.895  1.00  0.00           C
ATOM   2979  O   GLY A 177      64.007  55.591  89.575  1.00  0.00           O
ATOM   2980  N   THR A 178      65.977  56.501  90.104  1.00  0.00           N
ATOM   2982  CA  THR A 178      65.487  57.861  89.985  1.00  0.00           C
ATOM   2984  CB  THR A 178      66.027  58.821  91.065  1.00  0.00           C
ATOM   2986  OG1 THR A 178      67.207  59.552  90.725  1.00  0.00           O
ATOM   2988  CG2 THR A 178      66.337  57.992  92.325  1.00  0.00           C
ATOM   2992  C   THR A 178      65.736  58.281  88.565  1.00  0.00           C
ATOM   2993  O   THR A 178      66.706  57.852  87.945  1.00  0.00           O
ATOM   2994  N   TYR A 179      64.847  59.090  87.994  1.00  0.00           N
ATOM   2996  CA  TYR A 179      65.027  59.711  86.704  1.00  0.00           C
ATOM   2998  CB  TYR A 179      64.107  59.151  85.575  1.00  0.00           C
ATOM   3001  CG  TYR A 179      64.098  57.652  85.585  1.00  0.00           C
ATOM   3002  CD1 TYR A 179      63.087  56.940  86.255  1.00  0.00           C
ATOM   3004  CE1 TYR A 179      63.076  55.542  86.255  1.00  0.00           C
ATOM   3006  CZ  TYR A 179      64.076  54.832  85.585  1.00  0.00           C
ATOM   3007  OH  TYR A 179      64.007  53.432  85.575  1.00  0.00           O
ATOM   3009  CD2 TYR A 179      65.076  56.931  84.895  1.00  0.00           C
ATOM   3011  CE2 TYR A 179      65.087  55.531  84.904  1.00  0.00           C
ATOM   3013  C   TYR A 179      64.716  61.181  86.914  1.00  0.00           C
ATOM   3014  O   TYR A 179      64.217  61.562  87.964  1.00  0.00           O
ATOM   3015  N   ASP A 180      65.007  62.021  85.904  1.00  0.00           N
ATOM   3017  CA  ASP A 180      64.707  63.432  85.904  1.00  0.00           C
ATOM   3019  CB  ASP A 180      65.957  64.271  85.564  1.00  0.00           C
ATOM   3022  CG  ASP A 180      66.956  64.242  86.674  1.00  0.00           C
ATOM   3023  OD1 ASP A 180      66.576  64.300  87.875  1.00  0.00           O
ATOM   3024  OD2 ASP A 180      68.176  64.312  86.364  1.00  0.00           O
ATOM   3025  C   ASP A 180      63.667  63.712  84.834  1.00  0.00           C
ATOM   3026  O   ASP A 180      63.507  62.922  83.905  1.00  0.00           O
ATOM   3027  N   GLY A 181      62.937  64.830  84.964  1.00  0.00           N
ATOM   3029  CA  GLY A 181      62.076  65.371  83.915  1.00  0.00           C
ATOM   3032  C   GLY A 181      62.496  66.761  83.484  1.00  0.00           C
ATOM   3033  O   GLY A 181      63.216  67.451  84.204  1.00  0.00           O
ATOM   3034  N   ILE A 182      62.047  67.201  82.294  1.00  0.00           N
ATOM   3036  CA  ILE A 182      62.507  68.411  81.615  1.00  0.00           C
ATOM   3038  CB  ILE A 182      63.286  68.141  80.304  1.00  0.00           C
ATOM   3040  CG2 ILE A 182      64.107  69.351  79.784  1.00  0.00           C
ATOM   3044  CG1 ILE A 182      64.237  66.932  80.424  1.00  0.00           C
ATOM   3047  CD  ILE A 182      65.396  67.120  81.414  1.00  0.00           C
ATOM   3051  C   ILE A 182      61.297  69.292  81.305  1.00  0.00           C
ATOM   3052  O   ILE A 182      60.146  68.871  81.454  1.00  0.00           O
ATOM   3053  N   SER A 183      61.567  70.542  80.885  1.00  0.00           N
ATOM   3055  CA  SER A 183      60.627  71.590  80.525  1.00  0.00           C
ATOM   3057  CB  SER A 183      61.157  72.930  81.095  1.00  0.00           C
ATOM   3060  OG  SER A 183      60.427  74.111  80.745  1.00  0.00           O
ATOM   3062  C   SER A 183      60.476  71.691  79.015  1.00  0.00           C
ATOM   3063  O   SER A 183      61.277  71.150  78.255  1.00  0.00           O
ATOM   3064  N   ALA A 184      59.426  72.400  78.554  1.00  0.00           N
ATOM   3066  CA  ALA A 184      59.146  72.761  77.174  1.00  0.00           C
ATOM   3068  CB  ALA A 184      57.927  73.712  77.125  1.00  0.00           C
ATOM   3072  C   ALA A 184      60.247  73.370  76.314  1.00  0.00           C
ATOM   3073  O   ALA A 184      61.357  73.712  76.735  1.00  0.00           O
ATOM   3074  N   SER A 185      59.917  73.611  75.024  1.00  0.00           N
ATOM   3076  CA  SER A 185      60.736  74.370  74.104  1.00  0.00           C
ATOM   3078  CB  SER A 185      60.208  74.160  72.664  1.00  0.00           C
ATOM   3081  OG  SER A 185      61.087  74.682  71.665  1.00  0.00           O
ATOM   3083  C   SER A 185      60.736  75.861  74.435  1.00  0.00           C
ATOM   3084  O   SER A 185      61.656  76.602  74.075  1.00  0.00           O
ATOM   3085  N   TYR A 186      59.716  76.321  75.175  1.00  0.00           N
ATOM   3087  CA  TYR A 186      59.617  77.672  75.704  1.00  0.00           C
ATOM   3089  CB  TYR A 186      58.317  77.901  76.525  1.00  0.00           C
ATOM   3092  CG  TYR A 186      57.117  77.411  75.784  1.00  0.00           C
ATOM   3093  CD1 TYR A 186      56.907  77.730  74.435  1.00  0.00           C
ATOM   3095  CE1 TYR A 186      55.837  77.171  73.725  1.00  0.00           C
ATOM   3097  CZ  TYR A 186      54.956  76.301  74.375  1.00  0.00           C
ATOM   3098  OH  TYR A 186      53.927  75.672  73.645  1.00  0.00           O
ATOM   3100  CD2 TYR A 186      56.196  76.571  76.435  1.00  0.00           C
ATOM   3102  CE2 TYR A 186      55.126  76.010  75.724  1.00  0.00           C
ATOM   3104  C   TYR A 186      60.777  78.011  76.615  1.00  0.00           C
ATOM   3105  O   TYR A 186      61.266  77.190  77.384  1.00  0.00           O
ATOM   3106  N   SER A 187      61.217  79.271  76.545  1.00  0.00           N
ATOM   3108  CA  SER A 187      62.397  79.752  77.214  1.00  0.00           C
ATOM   3110  CB  SER A 187      63.527  80.001  76.195  1.00  0.00           C
ATOM   3113  OG  SER A 187      63.087  80.791  75.094  1.00  0.00           O
ATOM   3115  C   SER A 187      62.067  81.021  77.964  1.00  0.00           C
ATOM   3116  O   SER A 187      60.996  81.590  77.784  1.00  0.00           O
ATOM   3117  N   GLY A 188      62.957  81.421  78.895  1.00  0.00           N
ATOM   3119  CA  GLY A 188      62.696  82.531  79.775  1.00  0.00           C
ATOM   3122  C   GLY A 188      63.536  82.402  81.005  1.00  0.00           C
ATOM   3123  O   GLY A 188      64.348  81.480  81.134  1.00  0.00           O
ATOM   3124  N   PRO A 189      63.396  83.312  81.964  1.00  0.00           N
ATOM   3125  CD  PRO A 189      62.486  84.452  81.904  1.00  0.00           C
ATOM   3128  CA  PRO A 189      63.927  83.092  83.304  1.00  0.00           C
ATOM   3130  CB  PRO A 189      63.507  84.342  84.085  1.00  0.00           C
ATOM   3133  CG  PRO A 189      62.246  84.851  83.365  1.00  0.00           C
ATOM   3136  C   PRO A 189      63.387  81.800  83.924  1.00  0.00           C
ATOM   3137  O   PRO A 189      62.187  81.702  84.055  1.00  0.00           O
ATOM   3138  N   GLY A 190      64.227  80.821  84.274  1.00  0.00           N
ATOM   3140  CA  GLY A 190      63.876  79.642  85.064  1.00  0.00           C
ATOM   3143  C   GLY A 190      63.407  78.451  84.284  1.00  0.00           C
ATOM   3144  O   GLY A 190      63.367  77.341  84.815  1.00  0.00           O
ATOM   3145  N   PHE A 191      63.097  78.591  82.984  1.00  0.00           N
ATOM   3147  CA  PHE A 191      62.638  77.501  82.135  1.00  0.00           C
ATOM   3149  CB  PHE A 191      62.316  77.992  80.704  1.00  0.00           C
ATOM   3152  CG  PHE A 191      60.996  78.701  80.704  1.00  0.00           C
ATOM   3153  CD1 PHE A 191      60.867  80.001  81.225  1.00  0.00           C
ATOM   3155  CE1 PHE A 191      59.667  80.702  81.115  1.00  0.00           C
ATOM   3157  CZ  PHE A 191      58.566  80.090  80.494  1.00  0.00           C
ATOM   3159  CD2 PHE A 191      59.876  78.101  80.115  1.00  0.00           C
ATOM   3161  CE2 PHE A 191      58.667  78.791  80.005  1.00  0.00           C
ATOM   3163  C   PHE A 191      63.587  76.321  82.034  1.00  0.00           C
ATOM   3164  O   PHE A 191      63.176  75.172  82.124  1.00  0.00           O
ATOM   3165  N   SER A 192      64.896  76.641  81.974  1.00  0.00           N
ATOM   3167  CA  SER A 192      66.017  75.701  81.925  1.00  0.00           C
ATOM   3169  CB  SER A 192      67.277  76.422  81.395  1.00  0.00           C
ATOM   3172  OG  SER A 192      67.076  76.932  80.075  1.00  0.00           O
ATOM   3174  C   SER A 192      66.367  75.102  83.285  1.00  0.00           C
ATOM   3175  O   SER A 192      67.347  74.351  83.455  1.00  0.00           O
ATOM   3176  N   GLY A 193      65.526  75.371  84.305  1.00  0.00           N
ATOM   3178  CA  GLY A 193      65.736  75.001  85.695  1.00  0.00           C
ATOM   3181  C   GLY A 193      64.606  74.191  86.245  1.00  0.00           C
ATOM   3182  O   GLY A 193      64.677  73.650  87.334  1.00  0.00           O
ATOM   3183  N   MET A 194      63.536  74.040  85.445  1.00  0.00           N
ATOM   3185  CA  MET A 194      62.417  73.182  85.725  1.00  0.00           C
ATOM   3187  CB  MET A 194      61.206  73.632  84.874  1.00  0.00           C
ATOM   3190  CG  MET A 194      60.427  74.791  85.524  1.00  0.00           C
ATOM   3193  SD  MET A 194      58.647  74.822  85.155  1.00  0.00           S
ATOM   3194  CE  MET A 194      58.816  75.290  83.414  1.00  0.00           C
ATOM   3198  C   MET A 194      62.716  71.711  85.545  1.00  0.00           C
ATOM   3199  O   MET A 194      62.337  71.080  84.565  1.00  0.00           O
ATOM   3200  N   LYS A 195      63.466  71.132  86.504  1.00  0.00           N
ATOM   3202  CA  LYS A 195      63.777  69.721  86.555  1.00  0.00           C
ATOM   3204  CB  LYS A 195      65.297  69.391  86.385  1.00  0.00           C
ATOM   3207  CG  LYS A 195      65.797  69.882  85.005  1.00  0.00           C
ATOM   3210  CD  LYS A 195      67.286  69.671  84.685  1.00  0.00           C
ATOM   3213  CE  LYS A 195      67.676  70.001  83.215  1.00  0.00           C
ATOM   3216  NZ  LYS A 195      67.216  71.331  82.744  1.00  0.00           N
ATOM   3220  C   LYS A 195      63.197  69.141  87.835  1.00  0.00           C
ATOM   3221  O   LYS A 195      63.376  69.651  88.945  1.00  0.00           O
ATOM   3222  N   PHE A 196      62.446  68.042  87.684  1.00  0.00           N
ATOM   3224  CA  PHE A 196      61.856  67.311  88.775  1.00  0.00           C
ATOM   3226  CB  PHE A 196      60.297  67.311  88.695  1.00  0.00           C
ATOM   3229  CG  PHE A 196      59.716  66.602  87.505  1.00  0.00           C
ATOM   3230  CD1 PHE A 196      59.517  67.282  86.294  1.00  0.00           C
ATOM   3232  CE1 PHE A 196      58.927  66.641  85.204  1.00  0.00           C
ATOM   3234  CZ  PHE A 196      58.547  65.301  85.305  1.00  0.00           C
ATOM   3236  CD2 PHE A 196      59.286  65.261  87.614  1.00  0.00           C
ATOM   3238  CE2 PHE A 196      58.706  64.611  86.515  1.00  0.00           C
ATOM   3240  C   PHE A 196      62.426  65.911  88.755  1.00  0.00           C
ATOM   3241  O   PHE A 196      63.127  65.531  87.814  1.00  0.00           O
ATOM   3242  N   LYS A 197      62.157  65.111  89.815  1.00  0.00           N
ATOM   3244  CA  LYS A 197      62.607  63.731  89.895  1.00  0.00           C
ATOM   3246  CB  LYS A 197      63.457  63.401  91.154  1.00  0.00           C
ATOM   3249  CG  LYS A 197      64.926  63.852  91.075  1.00  0.00           C
ATOM   3252  CD  LYS A 197      65.157  65.352  91.354  1.00  0.00           C
ATOM   3255  CE  LYS A 197      66.636  65.742  91.354  1.00  0.00           C
ATOM   3258  NZ  LYS A 197      67.216  65.682  89.995  1.00  0.00           N
ATOM   3262  C   LYS A 197      61.466  62.730  89.815  1.00  0.00           C
ATOM   3263  O   LYS A 197      60.387  62.922  90.375  1.00  0.00           O
ATOM   3264  N   ALA A 198      61.737  61.581  89.165  1.00  0.00           N
ATOM   3266  CA  ALA A 198      60.957  60.371  89.225  1.00  0.00           C
ATOM   3268  CB  ALA A 198      60.637  59.882  87.814  1.00  0.00           C
ATOM   3272  C   ALA A 198      61.707  59.261  89.934  1.00  0.00           C
ATOM   3273  O   ALA A 198      62.356  58.421  89.314  1.00  0.00           O
ATOM   3274  N   ILE A 199      61.656  59.271  91.275  1.00  0.00           N
ATOM   3276  CA  ILE A 199      62.056  58.201  92.164  1.00  0.00           C
ATOM   3278  CB  ILE A 199      62.157  58.731  93.605  1.00  0.00           C
ATOM   3280  CG2 ILE A 199      63.286  59.781  93.654  1.00  0.00           C
ATOM   3284  CG1 ILE A 199      60.867  59.321  94.225  1.00  0.00           C
ATOM   3287  CD  ILE A 199      60.347  60.611  93.605  1.00  0.00           C
ATOM   3291  C   ILE A 199      61.206  56.931  92.094  1.00  0.00           C
ATOM   3292  O   ILE A 199      60.266  56.722  92.854  1.00  0.00           O
ATOM   3293  N   ALA A 200      61.567  55.971  91.205  1.00  0.00           N
ATOM   3295  CA  ALA A 200      60.887  54.682  91.174  1.00  0.00           C
ATOM   3297  CB  ALA A 200      60.926  54.071  89.755  1.00  0.00           C
ATOM   3301  C   ALA A 200      61.497  53.722  92.194  1.00  0.00           C
ATOM   3302  O   ALA A 200      62.667  53.341  92.135  1.00  0.00           O
ATOM   3303  N   THR A 201      60.727  53.331  93.234  1.00  0.00           N
ATOM   3305  CA  THR A 201      61.196  52.472  94.314  1.00  0.00           C
ATOM   3307  CB  THR A 201      60.557  52.722  95.685  1.00  0.00           C
ATOM   3309  OG1 THR A 201      59.137  52.751  95.655  1.00  0.00           O
ATOM   3311  CG2 THR A 201      61.047  54.102  96.154  1.00  0.00           C
ATOM   3315  C   THR A 201      61.077  51.021  93.945  1.00  0.00           C
ATOM   3316  O   THR A 201      60.357  50.681  93.015  1.00  0.00           O
ATOM   3317  N   PRO A 202      61.737  50.102  94.635  1.00  0.00           N
ATOM   3318  CD  PRO A 202      62.976  50.391  95.375  1.00  0.00           C
ATOM   3321  CA  PRO A 202      61.656  48.681  94.295  1.00  0.00           C
ATOM   3323  CB  PRO A 202      62.817  48.042  95.074  1.00  0.00           C
ATOM   3326  CG  PRO A 202      63.257  49.090  96.095  1.00  0.00           C
ATOM   3329  C   PRO A 202      60.347  48.000  94.624  1.00  0.00           C
ATOM   3330  O   PRO A 202      60.077  46.940  94.055  1.00  0.00           O
ATOM   3331  N   ASP A 203      59.536  48.541  95.545  1.00  0.00           N
ATOM   3333  CA  ASP A 203      58.247  47.961  95.895  1.00  0.00           C
ATOM   3335  CB  ASP A 203      58.417  46.861  96.995  1.00  0.00           C
ATOM   3338  CG  ASP A 203      57.126  46.201  97.464  1.00  0.00           C
ATOM   3339  OD1 ASP A 203      56.136  46.152  96.685  1.00  0.00           O
ATOM   3340  OD2 ASP A 203      57.137  45.710  98.624  1.00  0.00           O
ATOM   3341  C   ASP A 203      57.286  49.081  96.284  1.00  0.00           C
ATOM   3342  O   ASP A 203      57.687  50.172  96.704  1.00  0.00           O
ATOM   3343  N   ARG A 204      55.966  48.801  96.195  1.00  0.00           N
ATOM   3345  CA  ARG A 204      54.897  49.692  96.564  1.00  0.00           C
ATOM   3347  CB  ARG A 204      53.517  49.180  96.065  1.00  0.00           C
ATOM   3350  CG  ARG A 204      52.327  50.061  96.494  1.00  0.00           C
ATOM   3353  CD  ARG A 204      50.986  49.711  95.835  1.00  0.00           C
ATOM   3356  NE  ARG A 204      51.187  49.962  94.374  1.00  0.00           N
ATOM   3358  CZ  ARG A 204      50.237  49.902  93.465  1.00  0.00           C
ATOM   3359  NH1 ARG A 204      49.067  49.382  93.705  1.00  0.00           N
ATOM   3362  NH2 ARG A 204      50.497  50.352  92.255  1.00  0.00           N
ATOM   3365  C   ARG A 204      54.856  49.962  98.055  1.00  0.00           C
ATOM   3366  O   ARG A 204      54.536  51.051  98.495  1.00  0.00           O
ATOM   3367  N   ALA A 205      55.287  48.992  98.875  1.00  0.00           N
ATOM   3369  CA  ALA A 205      55.466  49.151 100.295  1.00  0.00           C
ATOM   3371  CB  ALA A 205      55.966  47.801 100.835  1.00  0.00           C
ATOM   3375  C   ALA A 205      56.396  50.312 100.685  1.00  0.00           C
ATOM   3376  O   ALA A 205      56.206  51.012 101.685  1.00  0.00           O
ATOM   3377  N   ALA A 206      57.407  50.611  99.834  1.00  0.00           N
ATOM   3379  CA  ALA A 206      58.267  51.761 100.034  1.00  0.00           C
ATOM   3381  CB  ALA A 206      59.676  51.462  99.465  1.00  0.00           C
ATOM   3385  C   ALA A 206      57.716  53.031  99.374  1.00  0.00           C
ATOM   3386  O   ALA A 206      58.216  54.132  99.585  1.00  0.00           O
ATOM   3387  N   PHE A 207      56.617  52.910  98.605  1.00  0.00           N
ATOM   3389  CA  PHE A 207      55.847  54.042  98.115  1.00  0.00           C
ATOM   3391  CB  PHE A 207      55.208  53.681  96.734  1.00  0.00           C
ATOM   3394  CG  PHE A 207      54.337  54.801  96.245  1.00  0.00           C
ATOM   3395  CD1 PHE A 207      54.897  55.901  95.575  1.00  0.00           C
ATOM   3397  CE1 PHE A 207      54.097  57.000  95.254  1.00  0.00           C
ATOM   3399  CZ  PHE A 207      52.747  57.010  95.594  1.00  0.00           C
ATOM   3401  CD2 PHE A 207      52.976  54.811  96.564  1.00  0.00           C
ATOM   3403  CE2 PHE A 207      52.176  55.911  96.245  1.00  0.00           C
ATOM   3405  C   PHE A 207      54.806  54.500  99.144  1.00  0.00           C
ATOM   3406  O   PHE A 207      54.567  55.701  99.314  1.00  0.00           O
ATOM   3407  N   ASP A 208      54.247  53.572  99.924  1.00  0.00           N
ATOM   3409  CA  ASP A 208      53.286  53.832 100.984  1.00  0.00           C
ATOM   3411  CB  ASP A 208      52.696  52.491 101.504  1.00  0.00           C
ATOM   3414  CG  ASP A 208      51.887  51.771 100.435  1.00  0.00           C
ATOM   3415  OD1 ASP A 208      51.458  52.441  99.454  1.00  0.00           O
ATOM   3416  OD2 ASP A 208      51.576  50.562 100.634  1.00  0.00           O
ATOM   3417  C   ASP A 208      53.907  54.671 102.105  1.00  0.00           C
ATOM   3418  O   ASP A 208      53.267  55.472 102.784  1.00  0.00           O
ATOM   3419  N   GLN A 209      55.227  54.552 102.304  1.00  0.00           N
ATOM   3421  CA  GLN A 209      55.966  55.461 103.155  1.00  0.00           C
ATOM   3423  CB  GLN A 209      57.246  54.762 103.674  1.00  0.00           C
ATOM   3426  CG  GLN A 209      58.566  55.071 102.945  1.00  0.00           C
ATOM   3429  CD  GLN A 209      59.707  54.300 103.595  1.00  0.00           C
ATOM   3430  OE1 GLN A 209      59.996  54.471 104.784  1.00  0.00           O
ATOM   3431  NE2 GLN A 209      60.396  53.451 102.805  1.00  0.00           N
ATOM   3434  C   GLN A 209      56.306  56.812 102.495  1.00  0.00           C
ATOM   3435  O   GLN A 209      56.557  57.801 103.185  1.00  0.00           O
ATOM   3436  N   TRP A 210      56.327  56.931 101.154  1.00  0.00           N
ATOM   3438  CA  TRP A 210      56.547  58.190 100.454  1.00  0.00           C
ATOM   3440  CB  TRP A 210      56.837  57.941  98.945  1.00  0.00           C
ATOM   3443  CG  TRP A 210      57.216  59.160  98.155  1.00  0.00           C
ATOM   3444  CD1 TRP A 210      58.486  59.611  97.915  1.00  0.00           C
ATOM   3446  NE1 TRP A 210      58.447  60.750  97.135  1.00  0.00           N
ATOM   3448  CE2 TRP A 210      57.146  61.031  96.835  1.00  0.00           C
ATOM   3449  CD2 TRP A 210      56.336  60.051  97.455  1.00  0.00           C
ATOM   3450  CE3 TRP A 210      54.956  60.071  97.245  1.00  0.00           C
ATOM   3452  CZ3 TRP A 210      54.417  61.061  96.405  1.00  0.00           C
ATOM   3454  CZ2 TRP A 210      56.617  62.000  95.995  1.00  0.00           C
ATOM   3456  CH2 TRP A 210      55.237  62.000  95.795  1.00  0.00           C
ATOM   3458  C   TRP A 210      55.406  59.180 100.664  1.00  0.00           C
ATOM   3459  O   TRP A 210      55.617  60.352 100.965  1.00  0.00           O
ATOM   3460  N   VAL A 211      54.146  58.722 100.615  1.00  0.00           N
ATOM   3462  CA  VAL A 211      53.036  59.531 101.084  1.00  0.00           C
ATOM   3464  CB  VAL A 211      51.697  59.001 100.594  1.00  0.00           C
ATOM   3466  CG1 VAL A 211      51.716  58.951  99.045  1.00  0.00           C
ATOM   3470  CG2 VAL A 211      51.396  57.611 101.165  1.00  0.00           C
ATOM   3474  C   VAL A 211      53.057  59.762 102.604  1.00  0.00           C
ATOM   3475  O   VAL A 211      52.708  60.831 103.085  1.00  0.00           O
ATOM   3476  N   ALA A 212      53.527  58.782 103.414  1.00  0.00           N
ATOM   3478  CA  ALA A 212      53.636  58.881 104.865  1.00  0.00           C
ATOM   3480  CB  ALA A 212      54.107  57.551 105.484  1.00  0.00           C
ATOM   3484  C   ALA A 212      54.547  59.991 105.375  1.00  0.00           C
ATOM   3485  O   ALA A 212      54.247  60.690 106.345  1.00  0.00           O
ATOM   3486  N   LYS A 213      55.707  60.212 104.715  1.00  0.00           N
ATOM   3488  CA  LYS A 213      56.547  61.371 104.964  1.00  0.00           C
ATOM   3490  CB  LYS A 213      57.787  61.321 104.055  1.00  0.00           C
ATOM   3493  CG  LYS A 213      58.757  60.141 104.214  1.00  0.00           C
ATOM   3496  CD  LYS A 213      59.576  60.051 102.924  1.00  0.00           C
ATOM   3499  CE  LYS A 213      60.536  58.881 102.795  1.00  0.00           C
ATOM   3502  NZ  LYS A 213      61.306  59.021 101.534  1.00  0.00           N
ATOM   3506  C   LYS A 213      55.837  62.701 104.705  1.00  0.00           C
ATOM   3507  O   LYS A 213      56.056  63.681 105.415  1.00  0.00           O
ATOM   3508  N   ALA A 214      54.956  62.771 103.695  1.00  0.00           N
ATOM   3510  CA  ALA A 214      54.247  63.972 103.344  1.00  0.00           C
ATOM   3512  CB  ALA A 214      53.876  63.980 101.855  1.00  0.00           C
ATOM   3516  C   ALA A 214      52.976  64.132 104.134  1.00  0.00           C
ATOM   3517  O   ALA A 214      52.386  65.201 104.134  1.00  0.00           O
ATOM   3518  N   LYS A 215      52.537  63.132 104.915  1.00  0.00           N
ATOM   3520  CA  LYS A 215      51.446  63.341 105.844  1.00  0.00           C
ATOM   3522  CB  LYS A 215      50.777  62.052 106.415  1.00  0.00           C
ATOM   3525  CG  LYS A 215      50.347  60.951 105.424  1.00  0.00           C
ATOM   3528  CD  LYS A 215      49.536  61.361 104.185  1.00  0.00           C
ATOM   3531  CE  LYS A 215      48.087  61.861 104.365  1.00  0.00           C
ATOM   3534  NZ  LYS A 215      47.987  63.250 104.855  1.00  0.00           N
ATOM   3538  C   LYS A 215      51.937  64.132 107.054  1.00  0.00           C
ATOM   3539  O   LYS A 215      51.136  64.691 107.805  1.00  0.00           O
ATOM   3540  N   GLN A 216      53.247  64.191 107.304  1.00  0.00           N
ATOM   3542  CA  GLN A 216      53.727  64.841 108.505  1.00  0.00           C
ATOM   3544  CB  GLN A 216      54.917  64.042 109.094  1.00  0.00           C
ATOM   3547  CG  GLN A 216      56.347  64.531 108.714  1.00  0.00           C
ATOM   3550  CD  GLN A 216      57.437  63.611 109.234  1.00  0.00           C
ATOM   3551  OE1 GLN A 216      58.477  63.390 108.605  1.00  0.00           O
ATOM   3552  NE2 GLN A 216      57.216  63.081 110.454  1.00  0.00           N
ATOM   3555  C   GLN A 216      54.177  66.251 108.215  1.00  0.00           C
ATOM   3556  O   GLN A 216      54.497  66.992 109.144  1.00  0.00           O
ATOM   3557  N   SER A 217      54.187  66.691 106.945  1.00  0.00           N
ATOM   3559  CA  SER A 217      54.676  68.021 106.585  1.00  0.00           C
ATOM   3561  CB  SER A 217      54.797  68.212 105.044  1.00  0.00           C
ATOM   3564  OG  SER A 217      53.547  68.031 104.384  1.00  0.00           O
ATOM   3566  C   SER A 217      53.867  69.160 107.205  1.00  0.00           C
ATOM   3567  O   SER A 217      52.626  69.081 107.245  1.00  0.00           O
ATOM   3568  N   PRO A 218      54.466  70.230 107.714  1.00  0.00           N
ATOM   3569  CD  PRO A 218      55.907  70.511 107.645  1.00  0.00           C
ATOM   3572  CA  PRO A 218      53.746  71.321 108.335  1.00  0.00           C
ATOM   3574  CB  PRO A 218      54.806  71.922 109.265  1.00  0.00           C
ATOM   3577  CG  PRO A 218      56.126  71.771 108.505  1.00  0.00           C
ATOM   3580  C   PRO A 218      53.337  72.301 107.255  1.00  0.00           C
ATOM   3581  O   PRO A 218      53.636  73.492 107.345  1.00  0.00           O
ATOM   3582  N   ASN A 219      52.667  71.812 106.205  1.00  0.00           N
ATOM   3584  CA  ASN A 219      52.176  72.650 105.155  1.00  0.00           C
ATOM   3586  CB  ASN A 219      53.046  72.782 103.864  1.00  0.00           C
ATOM   3589  CG  ASN A 219      54.527  73.081 104.015  1.00  0.00           C
ATOM   3590  OD1 ASN A 219      55.237  72.821 104.995  1.00  0.00           O
ATOM   3591  ND2 ASN A 219      55.066  73.712 102.945  1.00  0.00           N
ATOM   3594  C   ASN A 219      50.896  72.010 104.715  1.00  0.00           C
ATOM   3595  O   ASN A 219      50.797  70.800 104.575  1.00  0.00           O
ATOM   3596  N   THR A 220      49.867  72.812 104.465  1.00  0.00           N
ATOM   3598  CA  THR A 220      48.617  72.330 103.915  1.00  0.00           C
ATOM   3600  CB  THR A 220      47.477  72.190 104.924  1.00  0.00           C
ATOM   3602  OG1 THR A 220      47.216  73.401 105.645  1.00  0.00           O
ATOM   3604  CG2 THR A 220      47.917  71.080 105.904  1.00  0.00           C
ATOM   3608  C   THR A 220      48.267  73.281 102.824  1.00  0.00           C
ATOM   3609  O   THR A 220      48.496  74.492 102.935  1.00  0.00           O
ATOM   3610  N   MET A 221      47.757  72.742 101.704  1.00  0.00           N
ATOM   3612  CA  MET A 221      47.197  73.502 100.624  1.00  0.00           C
ATOM   3614  CB  MET A 221      47.766  72.980  99.284  1.00  0.00           C
ATOM   3617  CG  MET A 221      47.306  73.831  98.085  1.00  0.00           C
ATOM   3620  SD  MET A 221      48.577  74.132  96.844  1.00  0.00           S
ATOM   3621  CE  MET A 221      49.697  75.032  97.935  1.00  0.00           C
ATOM   3625  C   MET A 221      45.697  73.312 100.615  1.00  0.00           C
ATOM   3626  O   MET A 221      45.177  72.470  99.895  1.00  0.00           O
ATOM   3627  N   SER A 222      44.926  73.971 101.494  1.00  0.00           N
ATOM   3629  CA  SER A 222      43.517  73.580 101.644  1.00  0.00           C
ATOM   3631  CB  SER A 222      43.017  73.521 103.124  1.00  0.00           C
ATOM   3634  OG  SER A 222      43.326  74.690 103.885  1.00  0.00           O
ATOM   3636  C   SER A 222      42.607  74.462 100.835  1.00  0.00           C
ATOM   3637  O   SER A 222      41.417  74.191 100.695  1.00  0.00           O
ATOM   3638  N   ASP A 223      43.176  75.511 100.235  1.00  0.00           N
ATOM   3640  CA  ASP A 223      42.437  76.660  99.794  1.00  0.00           C
ATOM   3642  CB  ASP A 223      42.367  77.650 100.995  1.00  0.00           C
ATOM   3645  CG  ASP A 223      41.407  78.782 100.734  1.00  0.00           C
ATOM   3646  OD1 ASP A 223      41.737  79.661  99.915  1.00  0.00           O
ATOM   3647  OD2 ASP A 223      40.307  78.791 101.345  1.00  0.00           O
ATOM   3648  C   ASP A 223      43.146  77.230  98.565  1.00  0.00           C
ATOM   3649  O   ASP A 223      44.367  77.090  98.395  1.00  0.00           O
ATOM   3650  N   MET A 224      42.386  77.871  97.655  1.00  0.00           N
ATOM   3652  CA  MET A 224      42.857  78.642  96.525  1.00  0.00           C
ATOM   3654  CB  MET A 224      41.697  79.081  95.594  1.00  0.00           C
ATOM   3657  CG  MET A 224      41.117  77.910  94.764  1.00  0.00           C
ATOM   3660  SD  MET A 224      42.347  77.031  93.755  1.00  0.00           S
ATOM   3661  CE  MET A 224      42.757  78.370  92.614  1.00  0.00           C
ATOM   3665  C   MET A 224      43.717  79.830  96.895  1.00  0.00           C
ATOM   3666  O   MET A 224      44.697  80.150  96.235  1.00  0.00           O
ATOM   3667  N   ALA A 225      43.417  80.520  98.005  1.00  0.00           N
ATOM   3669  CA  ALA A 225      44.286  81.562  98.534  1.00  0.00           C
ATOM   3671  CB  ALA A 225      43.626  82.161  99.784  1.00  0.00           C
ATOM   3675  C   ALA A 225      45.697  81.061  98.885  1.00  0.00           C
ATOM   3676  O   ALA A 225      46.726  81.672  98.584  1.00  0.00           O
ATOM   3677  N   ALA A 226      45.767  79.852  99.484  1.00  0.00           N
ATOM   3679  CA  ALA A 226      46.997  79.172  99.804  1.00  0.00           C
ATOM   3681  CB  ALA A 226      46.707  78.101 100.885  1.00  0.00           C
ATOM   3685  C   ALA A 226      47.677  78.541  98.595  1.00  0.00           C
ATOM   3686  O   ALA A 226      48.907  78.451  98.554  1.00  0.00           O
ATOM   3687  N   PHE A 227      46.896  78.141  97.574  1.00  0.00           N
ATOM   3689  CA  PHE A 227      47.386  77.751  96.265  1.00  0.00           C
ATOM   3691  CB  PHE A 227      46.176  77.271  95.394  1.00  0.00           C
ATOM   3694  CG  PHE A 227      46.627  76.751  94.064  1.00  0.00           C
ATOM   3695  CD1 PHE A 227      46.877  77.632  93.005  1.00  0.00           C
ATOM   3697  CE1 PHE A 227      47.496  77.182  91.844  1.00  0.00           C
ATOM   3699  CZ  PHE A 227      47.787  75.831  91.685  1.00  0.00           C
ATOM   3701  CD2 PHE A 227      46.877  75.382  93.885  1.00  0.00           C
ATOM   3703  CE2 PHE A 227      47.456  74.922  92.704  1.00  0.00           C
ATOM   3705  C   PHE A 227      48.167  78.861  95.534  1.00  0.00           C
ATOM   3706  O   PHE A 227      49.277  78.632  95.055  1.00  0.00           O
ATOM   3707  N   GLU A 228      47.626  80.102  95.484  1.00  0.00           N
ATOM   3709  CA  GLU A 228      48.257  81.161  94.725  1.00  0.00           C
ATOM   3711  CB  GLU A 228      47.246  82.271  94.344  1.00  0.00           C
ATOM   3714  CG  GLU A 228      45.947  81.842  93.575  1.00  0.00           C
ATOM   3717  CD  GLU A 228      46.077  81.252  92.164  1.00  0.00           C
ATOM   3718  OE1 GLU A 228      46.907  81.730  91.354  1.00  0.00           O
ATOM   3719  OE2 GLU A 228      45.266  80.352  91.805  1.00  0.00           O
ATOM   3720  C   GLU A 228      49.466  81.742  95.484  1.00  0.00           C
ATOM   3721  O   GLU A 228      50.347  82.381  94.924  1.00  0.00           O
ATOM   3722  N   LYS A 229      49.576  81.492  96.825  1.00  0.00           N
ATOM   3724  CA  LYS A 229      50.837  81.611  97.555  1.00  0.00           C
ATOM   3726  CB  LYS A 229      50.687  81.432  99.094  1.00  0.00           C
ATOM   3729  CG  LYS A 229      52.017  81.590  99.874  1.00  0.00           C
ATOM   3732  CD  LYS A 229      51.926  81.532 101.415  1.00  0.00           C
ATOM   3735  CE  LYS A 229      51.017  82.590 102.045  1.00  0.00           C
ATOM   3738  NZ  LYS A 229      50.856  82.321 103.495  1.00  0.00           N
ATOM   3742  C   LYS A 229      51.957  80.690  97.085  1.00  0.00           C
ATOM   3743  O   LYS A 229      53.106  81.112  96.984  1.00  0.00           O
ATOM   3744  N   LEU A 230      51.667  79.410  96.774  1.00  0.00           N
ATOM   3746  CA  LEU A 230      52.687  78.541  96.205  1.00  0.00           C
ATOM   3748  CB  LEU A 230      52.347  77.050  96.434  1.00  0.00           C
ATOM   3751  CG  LEU A 230      53.337  76.002  95.874  1.00  0.00           C
ATOM   3753  CD1 LEU A 230      54.697  76.021  96.594  1.00  0.00           C
ATOM   3757  CD2 LEU A 230      52.766  74.581  95.925  1.00  0.00           C
ATOM   3761  C   LEU A 230      52.906  78.801  94.725  1.00  0.00           C
ATOM   3762  O   LEU A 230      53.987  78.551  94.214  1.00  0.00           O
ATOM   3763  N   ALA A 231      51.917  79.370  94.004  1.00  0.00           N
ATOM   3765  CA  ALA A 231      52.017  79.752  92.595  1.00  0.00           C
ATOM   3767  CB  ALA A 231      50.627  79.651  91.925  1.00  0.00           C
ATOM   3771  C   ALA A 231      52.547  81.182  92.464  1.00  0.00           C
ATOM   3772  O   ALA A 231      52.286  81.912  91.504  1.00  0.00           O
ATOM   3773  N   ALA A 232      53.286  81.621  93.484  1.00  0.00           N
ATOM   3775  CA  ALA A 232      54.028  82.840  93.455  1.00  0.00           C
ATOM   3777  CB  ALA A 232      54.237  83.372  94.874  1.00  0.00           C
ATOM   3781  C   ALA A 232      55.387  82.671  92.765  1.00  0.00           C
ATOM   3782  O   ALA A 232      56.027  81.632  92.945  1.00  0.00           O
ATOM   3783  N   PRO A 233      55.867  83.691  92.035  1.00  0.00           N
ATOM   3784  CD  PRO A 233      55.016  84.801  91.585  1.00  0.00           C
ATOM   3787  CA  PRO A 233      57.106  83.620  91.255  1.00  0.00           C
ATOM   3789  CB  PRO A 233      57.197  85.021  90.615  1.00  0.00           C
ATOM   3792  CG  PRO A 233      55.736  85.422  90.394  1.00  0.00           C
ATOM   3795  C   PRO A 233      58.387  83.312  92.035  1.00  0.00           C
ATOM   3796  O   PRO A 233      59.076  84.242  92.455  1.00  0.00           O
ATOM   3797  N   SER A 234      58.736  82.031  92.215  1.00  0.00           N
ATOM   3799  CA  SER A 234      60.016  81.572  92.704  1.00  0.00           C
ATOM   3801  CB  SER A 234      59.986  80.872  94.094  1.00  0.00           C
ATOM   3804  OG  SER A 234      58.727  80.230  94.344  1.00  0.00           O
ATOM   3806  C   SER A 234      60.646  80.660  91.665  1.00  0.00           C
ATOM   3807  O   SER A 234      59.996  79.830  91.044  1.00  0.00           O
ATOM   3808  N   GLU A 235      61.957  80.891  91.415  1.00  0.00           N
ATOM   3810  CA  GLU A 235      62.787  80.131  90.475  1.00  0.00           C
ATOM   3812  CB  GLU A 235      63.927  80.961  89.794  1.00  0.00           C
ATOM   3815  CG  GLU A 235      63.547  82.052  88.745  1.00  0.00           C
ATOM   3818  CD  GLU A 235      64.757  82.861  88.245  1.00  0.00           C
ATOM   3819  OE1 GLU A 235      65.856  82.671  88.835  1.00  0.00           O
ATOM   3820  OE2 GLU A 235      64.657  83.722  87.345  1.00  0.00           O
ATOM   3821  C   GLU A 235      63.447  78.992  91.224  1.00  0.00           C
ATOM   3822  O   GLU A 235      63.987  79.191  92.315  1.00  0.00           O
ATOM   3823  N   TYR A 236      63.447  77.761  90.645  1.00  0.00           N
ATOM   3825  CA  TYR A 236      64.087  76.590  91.235  1.00  0.00           C
ATOM   3827  CB  TYR A 236      65.637  76.711  91.364  1.00  0.00           C
ATOM   3830  CG  TYR A 236      66.316  76.940  90.055  1.00  0.00           C
ATOM   3831  CD1 TYR A 236      66.786  75.840  89.325  1.00  0.00           C
ATOM   3833  CE1 TYR A 236      67.527  76.041  88.155  1.00  0.00           C
ATOM   3835  CZ  TYR A 236      67.757  77.330  87.684  1.00  0.00           C
ATOM   3836  OH  TYR A 236      68.447  77.532  86.485  1.00  0.00           O
ATOM   3838  CD2 TYR A 236      66.576  78.242  89.585  1.00  0.00           C
ATOM   3840  CE2 TYR A 236      67.277  78.440  88.395  1.00  0.00           C
ATOM   3842  C   TYR A 236      63.547  76.201  92.604  1.00  0.00           C
ATOM   3843  O   TYR A 236      64.286  76.150  93.575  1.00  0.00           O
ATOM   3844  N   ASN A 237      62.236  75.940  92.754  1.00  0.00           N
ATOM   3846  CA  ASN A 237      61.737  75.480  94.045  1.00  0.00           C
ATOM   3848  CB  ASN A 237      60.208  75.371  94.085  1.00  0.00           C
ATOM   3851  CG  ASN A 237      59.626  76.771  94.165  1.00  0.00           C
ATOM   3852  OD1 ASN A 237      59.536  77.501  93.185  1.00  0.00           O
ATOM   3853  ND2 ASN A 237      59.137  77.132  95.365  1.00  0.00           N
ATOM   3856  C   ASN A 237      62.327  74.160  94.535  1.00  0.00           C
ATOM   3857  O   ASN A 237      62.316  73.141  93.845  1.00  0.00           O
ATOM   3858  N   GLN A 238      62.826  74.172  95.795  1.00  0.00           N
ATOM   3860  CA  GLN A 238      63.267  72.992  96.515  1.00  0.00           C
ATOM   3862  CB  GLN A 238      63.777  73.312  97.945  1.00  0.00           C
ATOM   3865  CG  GLN A 238      64.867  74.410  97.984  1.00  0.00           C
ATOM   3868  CD  GLN A 238      65.566  74.581  99.335  1.00  0.00           C
ATOM   3869  OE1 GLN A 238      66.617  75.221  99.405  1.00  0.00           O
ATOM   3870  NE2 GLN A 238      64.987  74.071 100.445  1.00  0.00           N
ATOM   3873  C   GLN A 238      62.117  72.031  96.674  1.00  0.00           C
ATOM   3874  O   GLN A 238      60.986  72.470  96.825  1.00  0.00           O
ATOM   3875  N   VAL A 239      62.367  70.712  96.655  1.00  0.00           N
ATOM   3877  CA  VAL A 239      61.327  69.752  96.984  1.00  0.00           C
ATOM   3879  CB  VAL A 239      61.796  68.322  96.814  1.00  0.00           C
ATOM   3881  CG1 VAL A 239      62.146  68.090  95.335  1.00  0.00           C
ATOM   3885  CG2 VAL A 239      62.987  67.992  97.744  1.00  0.00           C
ATOM   3889  C   VAL A 239      60.687  70.001  98.355  1.00  0.00           C
ATOM   3890  O   VAL A 239      61.336  70.221  99.374  1.00  0.00           O
ATOM   3891  N   GLU A 240      59.337  70.032  98.355  1.00  0.00           N
ATOM   3893  CA  GLU A 240      58.536  70.531  99.445  1.00  0.00           C
ATOM   3895  CB  GLU A 240      58.297  72.090  99.425  1.00  0.00           C
ATOM   3898  CG  GLU A 240      56.856  72.611  99.115  1.00  0.00           C
ATOM   3901  CD  GLU A 240      56.757  74.132  98.934  1.00  0.00           C
ATOM   3902  OE1 GLU A 240      57.347  74.682  97.964  1.00  0.00           O
ATOM   3903  OE2 GLU A 240      56.077  74.782  99.775  1.00  0.00           O
ATOM   3904  C   GLU A 240      57.236  69.760  99.374  1.00  0.00           C
ATOM   3905  O   GLU A 240      56.826  69.271  98.325  1.00  0.00           O
ATOM   3906  N   TYR A 241      56.567  69.602 100.534  1.00  0.00           N
ATOM   3908  CA  TYR A 241      55.396  68.760 100.675  1.00  0.00           C
ATOM   3910  CB  TYR A 241      55.707  67.462 101.445  1.00  0.00           C
ATOM   3913  CG  TYR A 241      56.516  66.562 100.585  1.00  0.00           C
ATOM   3914  CD1 TYR A 241      55.867  65.760  99.624  1.00  0.00           C
ATOM   3916  CE1 TYR A 241      56.567  64.742  98.964  1.00  0.00           C
ATOM   3918  CZ  TYR A 241      57.906  64.531  99.265  1.00  0.00           C
ATOM   3919  OH  TYR A 241      58.556  63.411  98.705  1.00  0.00           O
ATOM   3921  CD2 TYR A 241      57.887  66.382 100.815  1.00  0.00           C
ATOM   3923  CE2 TYR A 241      58.577  65.352 100.174  1.00  0.00           C
ATOM   3925  C   TYR A 241      54.286  69.440 101.424  1.00  0.00           C
ATOM   3926  O   TYR A 241      54.497  70.301 102.264  1.00  0.00           O
ATOM   3927  N   PHE A 242      53.046  69.001 101.135  1.00  0.00           N
ATOM   3929  CA  PHE A 242      51.837  69.462 101.774  1.00  0.00           C
ATOM   3931  CB  PHE A 242      50.896  70.221 100.804  1.00  0.00           C
ATOM   3934  CG  PHE A 242      51.586  71.471 100.344  1.00  0.00           C
ATOM   3935  CD1 PHE A 242      51.347  72.691 100.995  1.00  0.00           C
ATOM   3937  CE1 PHE A 242      52.036  73.852 100.615  1.00  0.00           C
ATOM   3939  CZ  PHE A 242      52.957  73.791  99.575  1.00  0.00           C
ATOM   3941  CD2 PHE A 242      52.496  71.441  99.274  1.00  0.00           C
ATOM   3943  CE2 PHE A 242      53.197  72.590  98.905  1.00  0.00           C
ATOM   3945  C   PHE A 242      51.117  68.242 102.275  1.00  0.00           C
ATOM   3946  O   PHE A 242      51.117  67.212 101.594  1.00  0.00           O
ATOM   3947  N   SER A 243      50.507  68.300 103.475  1.00  0.00           N
ATOM   3949  CA  SER A 243      49.986  67.142 104.155  1.00  0.00           C
ATOM   3951  CB  SER A 243      50.387  67.102 105.655  1.00  0.00           C
ATOM   3954  OG  SER A 243      50.047  68.281 106.395  1.00  0.00           O
ATOM   3956  C   SER A 243      48.496  66.980 104.004  1.00  0.00           C
ATOM   3957  O   SER A 243      47.937  66.041 104.545  1.00  0.00           O
ATOM   3958  N   ASN A 244      47.847  67.840 103.204  1.00  0.00           N
ATOM   3960  CA  ASN A 244      46.446  67.771 102.884  1.00  0.00           C
ATOM   3962  CB  ASN A 244      45.597  68.451 104.015  1.00  0.00           C
ATOM   3965  CG  ASN A 244      44.107  68.502 103.674  1.00  0.00           C
ATOM   3966  OD1 ASN A 244      43.597  67.562 103.055  1.00  0.00           O
ATOM   3967  ND2 ASN A 244      43.426  69.620 104.004  1.00  0.00           N
ATOM   3970  C   ASN A 244      46.316  68.480 101.545  1.00  0.00           C
ATOM   3971  O   ASN A 244      47.157  69.331 101.224  1.00  0.00           O
ATOM   3972  N   VAL A 245      45.247  68.221 100.764  1.00  0.00           N
ATOM   3974  CA  VAL A 245      44.926  68.931  99.545  1.00  0.00           C
ATOM   3976  CB  VAL A 245      45.367  68.212  98.274  1.00  0.00           C
ATOM   3978  CG1 VAL A 245      46.896  68.252  98.175  1.00  0.00           C
ATOM   3982  CG2 VAL A 245      44.886  66.742  98.285  1.00  0.00           C
ATOM   3986  C   VAL A 245      43.426  69.132  99.535  1.00  0.00           C
ATOM   3987  O   VAL A 245      42.677  68.312 100.055  1.00  0.00           O
ATOM   3988  N   LYS A 246      42.947  70.261  98.964  1.00  0.00           N
ATOM   3990  CA  LYS A 246      41.528  70.542  98.805  1.00  0.00           C
ATOM   3992  CB  LYS A 246      41.367  71.971  98.195  1.00  0.00           C
ATOM   3995  CG  LYS A 246      39.966  72.602  98.045  1.00  0.00           C
ATOM   3998  CD  LYS A 246      39.277  72.151  96.744  1.00  0.00           C
ATOM   4001  CE  LYS A 246      37.826  72.590  96.574  1.00  0.00           C
ATOM   4004  NZ  LYS A 246      37.257  71.910  95.394  1.00  0.00           N
ATOM   4008  C   LYS A 246      40.867  69.462  97.945  1.00  0.00           C
ATOM   4009  O   LYS A 246      41.437  69.081  96.914  1.00  0.00           O
ATOM   4010  N   PRO A 247      39.707  68.922  98.295  1.00  0.00           N
ATOM   4011  CD  PRO A 247      38.888  69.382  99.414  1.00  0.00           C
ATOM   4014  CA  PRO A 247      39.016  67.922  97.495  1.00  0.00           C
ATOM   4016  CB  PRO A 247      37.807  67.541  98.365  1.00  0.00           C
ATOM   4019  CG  PRO A 247      37.496  68.791  99.195  1.00  0.00           C
ATOM   4022  C   PRO A 247      38.656  68.471  96.124  1.00  0.00           C
ATOM   4023  O   PRO A 247      37.826  69.370  96.054  1.00  0.00           O
ATOM   4024  N   ASP A 248      39.287  67.992  95.034  1.00  0.00           N
ATOM   4026  CA  ASP A 248      39.028  68.480  93.695  1.00  0.00           C
ATOM   4028  CB  ASP A 248      37.517  68.440  93.325  1.00  0.00           C
ATOM   4031  CG  ASP A 248      37.266  68.591  91.835  1.00  0.00           C
ATOM   4032  OD1 ASP A 248      38.227  68.340  91.065  1.00  0.00           O
ATOM   4033  OD2 ASP A 248      36.086  68.821  91.454  1.00  0.00           O
ATOM   4034  C   ASP A 248      39.707  69.830  93.395  1.00  0.00           C
ATOM   4035  O   ASP A 248      39.146  70.721  92.754  1.00  0.00           O
ATOM   4036  N   LEU A 249      40.957  70.041  93.864  1.00  0.00           N
ATOM   4038  CA  LEU A 249      41.786  71.181  93.465  1.00  0.00           C
ATOM   4040  CB  LEU A 249      43.057  71.312  94.355  1.00  0.00           C
ATOM   4043  CG  LEU A 249      44.156  72.330  93.915  1.00  0.00           C
ATOM   4045  CD1 LEU A 249      43.797  73.771  94.265  1.00  0.00           C
ATOM   4049  CD2 LEU A 249      45.576  71.971  94.405  1.00  0.00           C
ATOM   4053  C   LEU A 249      42.146  71.172  91.984  1.00  0.00           C
ATOM   4054  O   LEU A 249      42.367  72.221  91.364  1.00  0.00           O
ATOM   4055  N   PHE A 250      42.227  69.992  91.345  1.00  0.00           N
ATOM   4057  CA  PHE A 250      42.426  69.911  89.904  1.00  0.00           C
ATOM   4059  CB  PHE A 250      42.617  68.421  89.495  1.00  0.00           C
ATOM   4062  CG  PHE A 250      43.046  68.370  88.064  1.00  0.00           C
ATOM   4063  CD1 PHE A 250      44.377  68.620  87.735  1.00  0.00           C
ATOM   4065  CE1 PHE A 250      44.786  68.731  86.395  1.00  0.00           C
ATOM   4067  CZ  PHE A 250      43.847  68.580  85.375  1.00  0.00           C
ATOM   4069  CD2 PHE A 250      42.117  68.182  87.035  1.00  0.00           C
ATOM   4071  CE2 PHE A 250      42.516  68.300  85.704  1.00  0.00           C
ATOM   4073  C   PHE A 250      41.327  70.612  89.094  1.00  0.00           C
ATOM   4074  O   PHE A 250      41.617  71.431  88.215  1.00  0.00           O
ATOM   4075  N   ALA A 251      40.037  70.401  89.425  1.00  0.00           N
ATOM   4077  CA  ALA A 251      38.966  71.220  88.864  1.00  0.00           C
ATOM   4079  CB  ALA A 251      37.576  70.682  89.225  1.00  0.00           C
ATOM   4083  C   ALA A 251      39.047  72.691  89.244  1.00  0.00           C
ATOM   4084  O   ALA A 251      38.757  73.551  88.414  1.00  0.00           O
ATOM   4085  N   ASP A 252      39.466  73.042  90.484  1.00  0.00           N
ATOM   4087  CA  ASP A 252      39.567  74.422  90.944  1.00  0.00           C
ATOM   4089  CB  ASP A 252      40.126  74.572  92.385  1.00  0.00           C
ATOM   4092  CG  ASP A 252      39.187  74.230  93.514  1.00  0.00           C
ATOM   4093  OD1 ASP A 252      38.306  73.352  93.404  1.00  0.00           O
ATOM   4094  OD2 ASP A 252      39.306  74.922  94.575  1.00  0.00           O
ATOM   4095  C   ASP A 252      40.466  75.290  90.085  1.00  0.00           C
ATOM   4096  O   ASP A 252      40.117  76.441  89.784  1.00  0.00           O
ATOM   4097  N   VAL A 253      41.656  74.791  89.675  1.00  0.00           N
ATOM   4099  CA  VAL A 253      42.467  75.501  88.684  1.00  0.00           C
ATOM   4101  CB  VAL A 253      43.917  75.032  88.525  1.00  0.00           C
ATOM   4103  CG1 VAL A 253      44.676  75.181  89.865  1.00  0.00           C
ATOM   4107  CG2 VAL A 253      44.028  73.580  88.024  1.00  0.00           C
ATOM   4111  C   VAL A 253      41.796  75.620  87.325  1.00  0.00           C
ATOM   4112  O   VAL A 253      41.667  76.742  86.844  1.00  0.00           O
ATOM   4113  N   ILE A 254      41.257  74.531  86.725  1.00  0.00           N
ATOM   4115  CA  ILE A 254      40.657  74.611  85.384  1.00  0.00           C
ATOM   4117  CB  ILE A 254      40.196  73.252  84.845  1.00  0.00           C
ATOM   4119  CG2 ILE A 254      39.446  73.411  83.495  1.00  0.00           C
ATOM   4123  CG1 ILE A 254      41.407  72.322  84.675  1.00  0.00           C
ATOM   4126  CD  ILE A 254      41.007  70.861  84.475  1.00  0.00           C
ATOM   4130  C   ILE A 254      39.517  75.581  85.354  1.00  0.00           C
ATOM   4131  O   ILE A 254      39.466  76.480  84.514  1.00  0.00           O
ATOM   4132  N   ASN A 255      38.617  75.531  86.354  1.00  0.00           N
ATOM   4134  CA  ASN A 255      37.426  76.352  86.434  1.00  0.00           C
ATOM   4136  CB  ASN A 255      36.587  75.962  87.674  1.00  0.00           C
ATOM   4139  CG  ASN A 255      35.917  74.620  87.385  1.00  0.00           C
ATOM   4140  OD1 ASN A 255      35.667  74.292  86.224  1.00  0.00           O
ATOM   4141  ND2 ASN A 255      35.597  73.852  88.444  1.00  0.00           N
ATOM   4144  C   ASN A 255      37.716  77.840  86.454  1.00  0.00           C
ATOM   4145  O   ASN A 255      37.036  78.602  85.785  1.00  0.00           O
ATOM   4146  N   LYS A 256      38.736  78.291  87.194  1.00  0.00           N
ATOM   4148  CA  LYS A 256      39.097  79.701  87.194  1.00  0.00           C
ATOM   4150  CB  LYS A 256      39.797  80.182  88.495  1.00  0.00           C
ATOM   4153  CG  LYS A 256      41.097  79.480  88.924  1.00  0.00           C
ATOM   4156  CD  LYS A 256      42.397  80.141  88.414  1.00  0.00           C
ATOM   4159  CE  LYS A 256      43.617  79.671  89.234  1.00  0.00           C
ATOM   4162  NZ  LYS A 256      44.746  80.620  89.185  1.00  0.00           N
ATOM   4166  C   LYS A 256      39.817  80.161  85.935  1.00  0.00           C
ATOM   4167  O   LYS A 256      39.836  81.340  85.645  1.00  0.00           O
ATOM   4168  N   PHE A 257      40.326  79.201  85.135  1.00  0.00           N
ATOM   4170  CA  PHE A 257      40.806  79.410  83.784  1.00  0.00           C
ATOM   4172  CB  PHE A 257      41.957  78.401  83.475  1.00  0.00           C
ATOM   4175  CG  PHE A 257      43.146  78.701  84.344  1.00  0.00           C
ATOM   4176  CD1 PHE A 257      43.766  79.941  84.214  1.00  0.00           C
ATOM   4178  CE1 PHE A 257      44.917  80.252  84.934  1.00  0.00           C
ATOM   4180  CZ  PHE A 257      45.437  79.340  85.844  1.00  0.00           C
ATOM   4182  CD2 PHE A 257      43.757  77.742  85.174  1.00  0.00           C
ATOM   4184  CE2 PHE A 257      44.867  78.062  85.955  1.00  0.00           C
ATOM   4186  C   PHE A 257      39.736  79.242  82.704  1.00  0.00           C
ATOM   4187  O   PHE A 257      39.957  79.550  81.534  1.00  0.00           O
ATOM   4188  N   MET A 258      38.507  78.801  83.045  1.00  0.00           N
ATOM   4190  CA  MET A 258      37.367  78.801  82.124  1.00  0.00           C
ATOM   4192  CB  MET A 258      36.267  77.782  82.544  1.00  0.00           C
ATOM   4195  CG  MET A 258      36.667  76.291  82.585  1.00  0.00           C
ATOM   4198  SD  MET A 258      37.167  75.572  80.994  1.00  0.00           S
ATOM   4199  CE  MET A 258      35.547  75.581  80.175  1.00  0.00           C
ATOM   4203  C   MET A 258      36.667  80.150  82.094  1.00  0.00           C
ATOM   4204  O   MET A 258      35.757  80.371  81.285  1.00  0.00           O
ATOM   4205  N   ALA A 259      37.007  81.042  83.024  1.00  0.00           N
ATOM   4207  CA  ALA A 259      36.176  82.181  83.344  1.00  0.00           C
ATOM   4209  CB  ALA A 259      36.376  82.502  84.845  1.00  0.00           C
ATOM   4213  C   ALA A 259      36.427  83.442  82.474  1.00  0.00           C
ATOM   4214  OT1 ALA A 259      37.157  83.372  81.454  1.00  0.00           O
ATOM   4215  OT2 ALA A 259      35.806  84.482  82.824  1.00  0.00           O
ATOM   4216  NH3 POPEB 260      28.806  28.971  67.975  1.00  0.00           N
ATOM   4220  C12 POPEB 260      28.617  27.521  68.284  1.00  0.00           C
ATOM   4223  C11 POPEB 260      27.297  26.991  67.685  1.00  0.00           C
ATOM   4226  P   POPEB 260      26.107  24.761  67.075  1.00  0.00           P
ATOM   4227  O13 POPEB 260      26.216  23.321  67.405  1.00  0.00           O
ATOM   4228  O14 POPEB 260      24.797  25.441  67.295  1.00  0.00           O
ATOM   4229  O11 POPEB 260      26.587  24.911  65.584  1.00  0.00           O
ATOM   4230  O12 POPEB 260      27.277  25.571  67.775  1.00  0.00           O
ATOM   4231  C1  POPEB 260      25.677  25.111  64.505  1.00  0.00           C
ATOM   4234  C2  POPEB 260      26.277  26.122  63.505  1.00  0.00           C
ATOM   4236  O21 POPEB 260      25.237  26.501  62.595  1.00  0.00           O
ATOM   4237  C21 POPEB 260      25.527  27.511  61.784  1.00  0.00           C
ATOM   4238  O22 POPEB 260      26.587  28.122  61.755  1.00  0.00           O
ATOM   4239  C22 POPEB 260      24.326  27.751  60.895  1.00  0.00           C
ATOM   4242  C3  POPEB 260      27.577  25.541  62.845  1.00  0.00           C
ATOM   4245  O31 POPEB 260      27.466  25.331  61.415  1.00  0.00           O
ATOM   4246  C31 POPEB 260      26.917  24.181  61.075  1.00  0.00           C
ATOM   4247  O32 POPEB 260      26.597  23.292  61.845  1.00  0.00           O
ATOM   4248  C32 POPEB 260      26.847  24.101  59.545  1.00  0.00           C
ATOM   4251  C23 POPEB 260      24.697  27.841  59.405  1.00  0.00           C
ATOM   4254  C24 POPEB 260      23.437  27.821  58.545  1.00  0.00           C
ATOM   4257  C25 POPEB 260      23.486  28.801  57.375  1.00  0.00           C
ATOM   4260  C26 POPEB 260      22.457  28.421  56.305  1.00  0.00           C
ATOM   4263  C27 POPEB 260      22.357  29.441  55.165  1.00  0.00           C
ATOM   4266  C28 POPEB 260      21.607  28.871  53.955  1.00  0.00           C
ATOM   4269  C29 POPEB 260      22.477  28.011  53.085  1.00  0.00           C
ATOM   4271 0C21 POPEB 260      22.556  28.051  51.744  1.00  0.00           C
ATOM   4273 1C21 POPEB 260      21.767  28.961  50.825  1.00  0.00           C
ATOM   4276 2C21 POPEB 260      20.486  28.261  50.315  1.00  0.00           C
ATOM   4279 3C21 POPEB 260      19.757  29.081  49.235  1.00  0.00           C
ATOM   4282 4C21 POPEB 260      18.637  28.292  48.565  1.00  0.00           C
ATOM   4285 5C21 POPEB 260      17.986  29.071  47.415  1.00  0.00           C
ATOM   4288 6C21 POPEB 260      17.027  28.211  46.585  1.00  0.00           C
ATOM   4291 7C21 POPEB 260      16.406  28.981  45.415  1.00  0.00           C
ATOM   4294 8C21 POPEB 260      15.577  28.091  44.494  1.00  0.00           C
ATOM   4298  C33 POPEB 260      25.667  23.222  59.065  1.00  0.00           C
ATOM   4301  C34 POPEB 260      25.617  22.962  57.545  1.00  0.00           C
ATOM   4304  C35 POPEB 260      25.357  24.201  56.665  1.00  0.00           C
ATOM   4307  C36 POPEB 260      25.287  23.812  55.165  1.00  0.00           C
ATOM   4310  C37 POPEB 260      24.606  24.872  54.284  1.00  0.00           C
ATOM   4313  C38 POPEB 260      24.137  24.341  52.915  1.00  0.00           C
ATOM   4316  C39 POPEB 260      25.117  24.561  51.755  1.00  0.00           C
ATOM   4319 0C31 POPEB 260      26.467  23.840  51.884  1.00  0.00           C
ATOM   4322 1C31 POPEB 260      27.206  23.771  50.534  1.00  0.00           C
ATOM   4325 2C31 POPEB 260      28.547  23.021  50.595  1.00  0.00           C
ATOM   4328 3C31 POPEB 260      29.127  22.811  49.185  1.00  0.00           C
ATOM   4331 4C31 POPEB 260      30.477  22.071  49.185  1.00  0.00           C
ATOM   4334 5C31 POPEB 260      30.986  21.851  47.755  1.00  0.00           C
ATOM   4337 6C31 POPEB 260      32.247  20.991  47.645  1.00  0.00           C
ATOM   4341  NH3 POPEC 261      30.486  30.971  25.735  1.00  0.00           N
ATOM   4345  C12 POPEC 261      31.067  29.701  25.175  1.00  0.00           C
ATOM   4348  C11 POPEC 261      31.637  28.831  26.305  1.00  0.00           C
ATOM   4351  P   POPEC 261      31.777  26.491  25.075  1.00  0.00           P
ATOM   4352  O13 POPEC 261      32.056  26.581  23.615  1.00  0.00           O
ATOM   4353  O14 POPEC 261      32.117  25.241  25.775  1.00  0.00           O
ATOM   4354  O11 POPEC 261      30.226  26.751  25.214  1.00  0.00           O
ATOM   4355  O12 POPEC 261      32.406  27.741  25.815  1.00  0.00           O
ATOM   4356  C1  POPEC 261      29.337  25.811  25.825  1.00  0.00           C
ATOM   4359  C2  POPEC 261      28.967  26.292  27.245  1.00  0.00           C
ATOM   4361  O21 POPEC 261      29.977  25.851  28.165  1.00  0.00           O
ATOM   4362  C21 POPEC 261      30.247  26.651  29.155  1.00  0.00           C
ATOM   4363  O22 POPEC 261      29.787  27.761  29.355  1.00  0.00           O
ATOM   4364  C22 POPEC 261      31.156  25.921  30.145  1.00  0.00           C
ATOM   4367  C3  POPEC 261      27.597  25.771  27.725  1.00  0.00           C
ATOM   4370  O31 POPEC 261      26.806  26.851  28.264  1.00  0.00           O
ATOM   4371  C31 POPEC 261      26.867  27.042  29.585  1.00  0.00           C
ATOM   4372  O32 POPEC 261      27.337  26.271  30.395  1.00  0.00           O
ATOM   4373  C32 POPEC 261      26.257  28.421  29.844  1.00  0.00           C
ATOM   4376  C23 POPEC 261      31.476  26.812  31.354  1.00  0.00           C
ATOM   4379  C24 POPEC 261      32.336  26.131  32.415  1.00  0.00           C
ATOM   4382  C25 POPEC 261      32.707  27.131  33.514  1.00  0.00           C
ATOM   4385  C26 POPEC 261      33.676  26.601  34.585  1.00  0.00           C
ATOM   4388  C27 POPEC 261      33.017  25.681  35.615  1.00  0.00           C
ATOM   4391  C28 POPEC 261      33.867  25.481  36.884  1.00  0.00           C
ATOM   4394  C29 POPEC 261      33.957  26.771  37.685  1.00  0.00           C
ATOM   4396 0C21 POPEC 261      33.367  27.051  38.865  1.00  0.00           C
ATOM   4398 1C21 POPEC 261      32.517  26.131  39.694  1.00  0.00           C
ATOM   4401 2C21 POPEC 261      31.017  26.511  39.725  1.00  0.00           C
ATOM   4404 3C21 POPEC 261      30.726  27.861  40.405  1.00  0.00           C
ATOM   4407 4C21 POPEC 261      29.267  27.992  40.874  1.00  0.00           C
ATOM   4410 5C21 POPEC 261      28.257  28.171  39.735  1.00  0.00           C
ATOM   4413 6C21 POPEC 261      26.797  27.992  40.195  1.00  0.00           C
ATOM   4416 7C21 POPEC 261      25.786  28.091  39.045  1.00  0.00           C
ATOM   4419 8C21 POPEC 261      24.367  27.671  39.444  1.00  0.00           C
ATOM   4423  C33 POPEC 261      25.937  28.731  31.325  1.00  0.00           C
ATOM   4426  C34 POPEC 261      24.527  28.261  31.715  1.00  0.00           C
ATOM   4429  C35 POPEC 261      24.076  28.801  33.075  1.00  0.00           C
ATOM   4432  C36 POPEC 261      22.717  28.251  33.495  1.00  0.00           C
ATOM   4435  C37 POPEC 261      22.167  28.951  34.735  1.00  0.00           C
ATOM   4438  C38 POPEC 261      20.867  28.311  35.225  1.00  0.00           C
ATOM   4441  C39 POPEC 261      20.117  29.161  36.255  1.00  0.00           C
ATOM   4444 0C31 POPEC 261      19.347  30.331  35.624  1.00  0.00           C
ATOM   4447 1C31 POPEC 261      18.787  31.281  36.685  1.00  0.00           C
ATOM   4450 2C31 POPEC 261      18.087  32.511  36.094  1.00  0.00           C
ATOM   4453 3C31 POPEC 261      17.857  33.582  37.165  1.00  0.00           C
ATOM   4456 4C31 POPEC 261      17.316  34.911  36.615  1.00  0.00           C
ATOM   4459 5C31 POPEC 261      17.207  35.961  37.725  1.00  0.00           C
ATOM   4462 6C31 POPEC 261      16.847  37.341  37.204  1.00  0.00           C
ATOM   4466  NH3 POPED 262      26.557 110.471  26.224  1.00  0.00           N
ATOM   4470  C12 POPED 262      27.277 110.931  24.985  1.00  0.00           C
ATOM   4473  C11 POPED 262      28.187 112.141  25.265  1.00  0.00           C
ATOM   4476  P   POPED 262      30.867 112.001  25.045  1.00  0.00           P
ATOM   4477  O13 POPED 262      31.557 110.861  24.395  1.00  0.00           O
ATOM   4478  O14 POPED 262      31.527 113.321  24.995  1.00  0.00           O
ATOM   4479  O11 POPED 262      30.567 111.590  26.554  1.00  0.00           O
ATOM   4480  O12 POPED 262      29.387 112.122  24.475  1.00  0.00           O
ATOM   4481  C1  POPED 262      30.997 112.382  27.665  1.00  0.00           C
ATOM   4484  C2  POPED 262      29.966 112.332  28.825  1.00  0.00           C
ATOM   4486  O21 POPED 262      30.387 113.251  29.844  1.00  0.00           O
ATOM   4487  C21 POPED 262      31.376 112.901  30.665  1.00  0.00           C
ATOM   4488  O22 POPED 262      31.927 111.821  30.725  1.00  0.00           O
ATOM   4489  C22 POPED 262      31.826 114.132  31.464  1.00  0.00           C
ATOM   4492  C3  POPED 262      29.676 110.891  29.345  1.00  0.00           C
ATOM   4495  O31 POPED 262      28.967 110.961  30.615  1.00  0.00           O
ATOM   4496  C31 POPED 262      27.636 111.001  30.475  1.00  0.00           C
ATOM   4497  O32 POPED 262      27.036 110.532  29.514  1.00  0.00           O
ATOM   4498  C32 POPED 262      27.017 111.742  31.645  1.00  0.00           C
ATOM   4501  C23 POPED 262      31.736 113.900  32.985  1.00  0.00           C
ATOM   4504  C24 POPED 262      32.187 115.131  33.784  1.00  0.00           C
ATOM   4507  C25 POPED 262      31.837 115.061  35.284  1.00  0.00           C
ATOM   4510  C26 POPED 262      32.737 114.142  36.125  1.00  0.00           C
ATOM   4513  C27 POPED 262      32.406 114.291  37.625  1.00  0.00           C
ATOM   4516  C28 POPED 262      33.126 113.302  38.555  1.00  0.00           C
ATOM   4519  C29 POPED 262      34.617 113.531  38.695  1.00  0.00           C
ATOM   4521 0C21 POPED 262      35.196 114.401  39.545  1.00  0.00           C
ATOM   4523 1C21 POPED 262      34.477 115.382  40.455  1.00  0.00           C
ATOM   4526 2C21 POPED 262      34.157 114.811  41.845  1.00  0.00           C
ATOM   4529 3C21 POPED 262      33.417 115.851  42.695  1.00  0.00           C
ATOM   4532 4C21 POPED 262      33.177 115.422  44.155  1.00  0.00           C
ATOM   4535 5C21 POPED 262      32.576 116.562  45.005  1.00  0.00           C
ATOM   4538 6C21 POPED 262      31.076 116.761  44.785  1.00  0.00           C
ATOM   4541 7C21 POPED 262      30.587 118.151  45.214  1.00  0.00           C
ATOM   4544 8C21 POPED 262      29.057 118.271  45.235  1.00  0.00           C
ATOM   4548  C33 POPED 262      26.347 110.872  32.735  1.00  0.00           C
ATOM   4551  C34 POPED 262      27.357 110.231  33.695  1.00  0.00           C
ATOM   4554  C35 POPED 262      26.876 110.142  35.145  1.00  0.00           C
ATOM   4557  C36 POPED 262      28.027 109.870  36.125  1.00  0.00           C
ATOM   4560  C37 POPED 262      27.636 110.051  37.595  1.00  0.00           C
ATOM   4563  C38 POPED 262      28.857 110.191  38.514  1.00  0.00           C
ATOM   4566  C39 POPED 262      28.497 110.452  39.985  1.00  0.00           C
ATOM   4569 0C31 POPED 262      27.737 109.291  40.634  1.00  0.00           C
ATOM   4572 1C31 POPED 262      27.267 109.601  42.054  1.00  0.00           C
ATOM   4575 2C31 POPED 262      25.967 108.862  42.385  1.00  0.00           C
ATOM   4578 3C31 POPED 262      25.387 109.221  43.755  1.00  0.00           C
ATOM   4581 4C31 POPED 262      26.067 108.480  44.915  1.00  0.00           C
ATOM   4584 5C31 POPED 262      25.427 108.801  46.265  1.00  0.00           C
ATOM   4587 6C31 POPED 262      25.897 107.882  47.395  1.00  0.00           C
ATOM   4591  NH3 POPEE 263      29.806 131.120  23.465  1.00  0.00           N
ATOM   4595  C12 POPEE 263      28.467 130.822  22.865  1.00  0.00           C
ATOM   4598  C11 POPEE 263      27.396 131.510  23.715  1.00  0.00           C
ATOM   4601  P   POPEE 263      24.867 131.742  24.025  1.00  0.00           P
ATOM   4602  O13 POPEE 263      25.326 132.600  25.135  1.00  0.00           O
ATOM   4603  O14 POPEE 263      24.097 132.362  22.945  1.00  0.00           O
ATOM   4604  O11 POPEE 263      24.157 130.441  24.585  1.00  0.00           O
ATOM   4605  O12 POPEE 263      26.107 131.132  23.225  1.00  0.00           O
ATOM   4606  C1  POPEE 263      24.676 129.790  25.764  1.00  0.00           C
ATOM   4609  C2  POPEE 263      23.597 128.871  26.415  1.00  0.00           C
ATOM   4611  O21 POPEE 263      24.157 128.202  27.555  1.00  0.00           O
ATOM   4612  C21 POPEE 263      24.107 128.862  28.685  1.00  0.00           C
ATOM   4613  O22 POPEE 263      23.816 130.051  28.805  1.00  0.00           O
ATOM   4614  C22 POPEE 263      24.517 127.941  29.844  1.00  0.00           C
ATOM   4617  C3  POPEE 263      23.097 127.771  25.434  1.00  0.00           C
ATOM   4620  O31 POPEE 263      22.267 126.791  26.105  1.00  0.00           O
ATOM   4621  C31 POPEE 263      22.757 125.690  26.725  1.00  0.00           C
ATOM   4622  O32 POPEE 263      22.187 125.131  27.635  1.00  0.00           O
ATOM   4623  C32 POPEE 263      24.127 125.282  26.185  1.00  0.00           C
ATOM   4626  C23 POPEE 263      23.677 126.660  30.055  1.00  0.00           C
ATOM   4629  C24 POPEE 263      24.097 125.861  31.305  1.00  0.00           C
ATOM   4632  C25 POPEE 263      23.146 124.701  31.645  1.00  0.00           C
ATOM   4635  C26 POPEE 263      23.307 124.221  33.105  1.00  0.00           C
ATOM   4638  C27 POPEE 263      22.337 123.090  33.485  1.00  0.00           C
ATOM   4641  C28 POPEE 263      22.306 122.782  35.005  1.00  0.00           C
ATOM   4644  C29 POPEE 263      23.627 122.430  35.634  1.00  0.00           C
ATOM   4646 0C21 POPEE 263      23.827 122.241  36.955  1.00  0.00           C
ATOM   4648 1C21 POPEE 263      22.766 122.271  38.034  1.00  0.00           C
ATOM   4651 2C21 POPEE 263      22.787 123.582  38.845  1.00  0.00           C
ATOM   4654 3C21 POPEE 263      21.817 123.540  40.034  1.00  0.00           C
ATOM   4657 4C21 POPEE 263      21.747 124.870  40.795  1.00  0.00           C
ATOM   4660 5C21 POPEE 263      20.816 124.821  42.014  1.00  0.00           C
ATOM   4663 6C21 POPEE 263      20.737 126.171  42.735  1.00  0.00           C
ATOM   4666 7C21 POPEE 263      19.867 126.152  43.995  1.00  0.00           C
ATOM   4669 8C21 POPEE 263      19.716 127.542  44.624  1.00  0.00           C
ATOM   4673  C33 POPEE 263      24.597 123.881  26.635  1.00  0.00           C
ATOM   4676  C34 POPEE 263      26.097 123.831  26.925  1.00  0.00           C
ATOM   4679  C35 POPEE 263      26.417 124.230  28.374  1.00  0.00           C
ATOM   4682  C36 POPEE 263      27.927 124.212  28.665  1.00  0.00           C
ATOM   4685  C37 POPEE 263      28.257 124.191  30.155  1.00  0.00           C
ATOM   4688  C38 POPEE 263      29.736 124.452  30.415  1.00  0.00           C
ATOM   4691  C39 POPEE 263      30.117 124.261  31.884  1.00  0.00           C
ATOM   4694 0C31 POPEE 263      31.597 124.552  32.155  1.00  0.00           C
ATOM   4697 1C31 POPEE 263      31.957 124.340  33.635  1.00  0.00           C
ATOM   4700 2C31 POPEE 263      33.376 124.801  33.964  1.00  0.00           C
ATOM   4703 3C31 POPEE 263      33.597 125.031  35.464  1.00  0.00           C
ATOM   4706 4C31 POPEE 263      33.637 123.741  36.284  1.00  0.00           C
ATOM   4709 5C31 POPEE 263      33.886 123.992  37.775  1.00  0.00           C
ATOM   4712 6C31 POPEE 263      33.937 122.712  38.615  1.00  0.00           C
ATOM   4716  NH3 POPEF 264      55.757  74.340  37.464  1.00  0.00           N
ATOM   4720  C12 POPEF 264      55.347  75.081  36.214  1.00  0.00           C
ATOM   4723  C11 POPEF 264      54.856  76.511  36.505  1.00  0.00           C
ATOM   4726  P   POPEF 264      53.536  78.392  35.235  1.00  0.00           P
ATOM   4727  O13 POPEF 264      54.646  79.331  35.435  1.00  0.00           O
ATOM   4728  O14 POPEF 264      52.817  78.471  33.935  1.00  0.00           O
ATOM   4729  O11 POPEF 264      52.446  78.591  36.385  1.00  0.00           O
ATOM   4730  O12 POPEF 264      53.977  76.901  35.445  1.00  0.00           O
ATOM   4731  C1  POPEF 264      52.857  79.242  37.604  1.00  0.00           C
ATOM   4734  C2  POPEF 264      51.867  78.891  38.765  1.00  0.00           C
ATOM   4736  O21 POPEF 264      52.197  79.370  40.065  1.00  0.00           O
ATOM   4737  C21 POPEF 264      53.007  80.322  40.365  1.00  0.00           C
ATOM   4738  O22 POPEF 264      53.496  81.161  39.615  1.00  0.00           O
ATOM   4739  C22 POPEF 264      53.157  80.331  41.905  1.00  0.00           C
ATOM   4742  C3  POPEF 264      51.677  77.361  38.885  1.00  0.00           C
ATOM   4745  O31 POPEF 264      50.977  76.962  40.085  1.00  0.00           O
ATOM   4746  C31 POPEF 264      51.726  76.822  41.175  1.00  0.00           C
ATOM   4747  O32 POPEF 264      52.906  77.111  41.275  1.00  0.00           O
ATOM   4748  C32 POPEF 264      50.887  76.142  42.255  1.00  0.00           C
ATOM   4751  C23 POPEF 264      54.517  79.870  42.464  1.00  0.00           C
ATOM   4754  C24 POPEF 264      55.487  81.051  42.645  1.00  0.00           C
ATOM   4757  C25 POPEF 264      56.947  80.660  42.905  1.00  0.00           C
ATOM   4760  C26 POPEF 264      57.187  79.752  44.115  1.00  0.00           C
ATOM   4763  C27 POPEF 264      58.676  79.391  44.225  1.00  0.00           C
ATOM   4766  C28 POPEF 264      59.007  78.462  45.405  1.00  0.00           C
ATOM   4769  C29 POPEF 264      60.487  78.141  45.445  1.00  0.00           C
ATOM   4771 0C21 POPEF 264      61.287  78.090  46.534  1.00  0.00           C
ATOM   4773 1C21 POPEF 264      60.867  78.361  47.955  1.00  0.00           C
ATOM   4776 2C21 POPEF 264      62.017  78.861  48.865  1.00  0.00           C
ATOM   4779 3C21 POPEF 264      63.216  77.901  49.015  1.00  0.00           C
ATOM   4782 4C21 POPEF 264      62.826  76.462  49.415  1.00  0.00           C
ATOM   4785 5C21 POPEF 264      64.047  75.601  49.755  1.00  0.00           C
ATOM   4788 6C21 POPEF 264      63.676  74.141  50.055  1.00  0.00           C
ATOM   4791 7C21 POPEF 264      64.887  73.271  50.395  1.00  0.00           C
ATOM   4794 8C21 POPEF 264      64.547  71.781  50.564  1.00  0.00           C
ATOM   4798  C33 POPEF 264      50.747  76.932  43.575  1.00  0.00           C
ATOM   4801  C34 POPEF 264      49.856  76.142  44.545  1.00  0.00           C
ATOM   4804  C35 POPEF 264      49.617  76.812  45.895  1.00  0.00           C
ATOM   4807  C36 POPEF 264      50.707  76.501  46.915  1.00  0.00           C
ATOM   4810  C37 POPEF 264      50.278  76.851  48.345  1.00  0.00           C
ATOM   4813  C38 POPEF 264      51.257  76.361  49.424  1.00  0.00           C
ATOM   4816  C39 POPEF 264      51.347  74.830  49.554  1.00  0.00           C
ATOM   4819 0C31 POPEF 264      50.037  74.160  49.985  1.00  0.00           C
ATOM   4822 1C31 POPEF 264      50.247  72.701  50.424  1.00  0.00           C
ATOM   4825 2C31 POPEF 264      48.987  72.102  51.065  1.00  0.00           C
ATOM   4828 3C31 POPEF 264      49.277  70.812  51.835  1.00  0.00           C
ATOM   4831 4C31 POPEF 264      48.117  70.410  52.765  1.00  0.00           C
ATOM   4834 5C31 POPEF 264      48.447  69.222  53.675  1.00  0.00           C
ATOM   4837 6C31 POPEF 264      47.386  68.962  54.745  1.00  0.00           C
ATOM   4841  NH3 POPEG 265      31.857 122.761  25.325  1.00  0.00           N
ATOM   4845  C12 POPEG 265      30.597 123.442  24.815  1.00  0.00           C
ATOM   4848  C11 POPEG 265      29.896 124.331  25.874  1.00  0.00           C
ATOM   4851  P   POPEG 265      31.587 126.322  25.804  1.00  0.00           P
ATOM   4852  O13 POPEG 265      32.087 126.471  24.435  1.00  0.00           O
ATOM   4853  O14 POPEG 265      31.587 127.572  26.614  1.00  0.00           O
ATOM   4854  O11 POPEG 265      32.367 125.191  26.565  1.00  0.00           O
ATOM   4855  O12 POPEG 265      30.126 125.732  25.694  1.00  0.00           O
ATOM   4856  C1  POPEG 265      33.716 125.331  27.035  1.00  0.00           C
ATOM   4859  C2  POPEG 265      33.806 125.242  28.605  1.00  0.00           C
ATOM   4861  O21 POPEG 265      33.347 126.381  29.345  1.00  0.00           O
ATOM   4862  C21 POPEG 265      33.826 127.581  29.104  1.00  0.00           C
ATOM   4863  O22 POPEG 265      34.527 127.941  28.175  1.00  0.00           O
ATOM   4864  C22 POPEG 265      33.337 128.551  30.205  1.00  0.00           C
ATOM   4867  C3  POPEG 265      35.177 124.681  29.145  1.00  0.00           C
ATOM   4870  O31 POPEG 265      36.236 125.660  29.325  1.00  0.00           O
ATOM   4871  C31 POPEG 265      36.396 126.040  30.605  1.00  0.00           C
ATOM   4872  O32 POPEG 265      35.646 125.751  31.515  1.00  0.00           O
ATOM   4873  C32 POPEG 265      37.667 126.891  30.764  1.00  0.00           C
ATOM   4876  C23 POPEG 265      34.457 128.932  31.205  1.00  0.00           C
ATOM   4879  C24 POPEG 265      34.016 130.002  32.215  1.00  0.00           C
ATOM   4882  C25 POPEG 265      34.996 130.201  33.374  1.00  0.00           C
ATOM   4885  C26 POPEG 265      34.937 129.081  34.435  1.00  0.00           C
ATOM   4888  C27 POPEG 265      35.757 129.391  35.705  1.00  0.00           C
ATOM   4891  C28 POPEG 265      35.477 128.382  36.845  1.00  0.00           C
ATOM   4894  C29 POPEG 265      36.316 128.632  38.075  1.00  0.00           C
ATOM   4896 0C21 POPEG 265      35.907 128.701  39.354  1.00  0.00           C
ATOM   4898 1C21 POPEG 265      34.507 128.540  39.904  1.00  0.00           C
ATOM   4901 2C21 POPEG 265      34.457 127.601  41.135  1.00  0.00           C
ATOM   4904 3C21 POPEG 265      34.267 126.120  40.755  1.00  0.00           C
ATOM   4907 4C21 POPEG 265      34.277 125.171  41.965  1.00  0.00           C
ATOM   4910 5C21 POPEG 265      35.687 124.911  42.515  1.00  0.00           C
ATOM   4913 6C21 POPEG 265      35.707 123.941  43.705  1.00  0.00           C
ATOM   4916 7C21 POPEG 265      37.117 123.620  44.195  1.00  0.00           C
ATOM   4919 8C21 POPEG 265      37.146 122.782  45.464  1.00  0.00           C
ATOM   4923  C33 POPEG 265      37.947 127.321  32.245  1.00  0.00           C
ATOM   4926  C34 POPEG 265      39.446 127.551  32.534  1.00  0.00           C
ATOM   4929  C35 POPEG 265      39.826 127.761  34.025  1.00  0.00           C
ATOM   4932  C36 POPEG 265      39.277 126.721  35.025  1.00  0.00           C
ATOM   4935  C37 POPEG 265      39.786 126.901  36.464  1.00  0.00           C
ATOM   4938  C38 POPEG 265      39.076 125.931  37.425  1.00  0.00           C
ATOM   4941  C39 POPEG 265      39.626 125.861  38.854  1.00  0.00           C
ATOM   4944 0C31 POPEG 265      38.927 124.741  39.645  1.00  0.00           C
ATOM   4947 1C31 POPEG 265      39.197 124.771  41.154  1.00  0.00           C
ATOM   4950 2C31 POPEG 265      40.637 124.440  41.565  1.00  0.00           C
ATOM   4953 3C31 POPEG 265      40.957 122.941  41.485  1.00  0.00           C
ATOM   4956 4C31 POPEG 265      42.316 122.601  42.115  1.00  0.00           C
ATOM   4959 5C31 POPEG 265      42.556 121.091  42.264  1.00  0.00           C
ATOM   4962 6C31 POPEG 265      43.746 120.771  43.185  1.00  0.00           C
ATOM   4966  NH3 POPEH 266      58.626  34.501  24.405  1.00  0.00           N
ATOM   4970  C12 POPEH 266      59.946  34.062  25.005  1.00  0.00           C
ATOM   4973  C11 POPEH 266      60.216  32.562  24.715  1.00  0.00           C
ATOM   4976  P   POPEH 266      62.826  32.301  24.675  1.00  0.00           P
ATOM   4977  O13 POPEH 266      63.067  31.312  23.605  1.00  0.00           O
ATOM   4978  O14 POPEH 266      62.987  33.731  24.315  1.00  0.00           O
ATOM   4979  O11 POPEH 266      63.836  31.991  25.855  1.00  0.00           O
ATOM   4980  O12 POPEH 266      61.407  32.081  25.354  1.00  0.00           O
ATOM   4981  C1  POPEH 266      63.696  30.971  26.835  1.00  0.00           C
ATOM   4984  C2  POPEH 266      63.736  31.631  28.235  1.00  0.00           C
ATOM   4986  O21 POPEH 266      63.407  30.622  29.225  1.00  0.00           O
ATOM   4987  C21 POPEH 266      64.007  30.811  30.405  1.00  0.00           C
ATOM   4988  O22 POPEH 266      64.856  31.642  30.634  1.00  0.00           O
ATOM   4989  C22 POPEH 266      63.496  29.821  31.435  1.00  0.00           C
ATOM   4992  C3  POPEH 266      62.757  32.840  28.255  1.00  0.00           C
ATOM   4995  O31 POPEH 266      62.426  33.271  29.575  1.00  0.00           O
ATOM   4996  C31 POPEH 266      61.306  32.882  30.205  1.00  0.00           C
ATOM   4997  O32 POPEH 266      61.196  32.832  31.405  1.00  0.00           O
ATOM   4998  C32 POPEH 266      60.107  32.511  29.314  1.00  0.00           C
ATOM   5001  C23 POPEH 266      63.207  30.521  32.784  1.00  0.00           C
ATOM   5004  C24 POPEH 266      62.047  29.861  33.545  1.00  0.00           C
ATOM   5007  C25 POPEH 266      61.277  30.801  34.475  1.00  0.00           C
ATOM   5010  C26 POPEH 266      62.106  31.431  35.585  1.00  0.00           C
ATOM   5013  C27 POPEH 266      62.227  30.622  36.874  1.00  0.00           C
ATOM   5016  C28 POPEH 266      62.778  31.531  37.985  1.00  0.00           C
ATOM   5019  C29 POPEH 266      63.007  30.851  39.314  1.00  0.00           C
ATOM   5021 0C21 POPEH 266      63.958  31.191  40.205  1.00  0.00           C
ATOM   5023 1C21 POPEH 266      64.957  32.321  40.075  1.00  0.00           C
ATOM   5026 2C21 POPEH 266      64.556  33.551  40.895  1.00  0.00           C
ATOM   5029 3C21 POPEH 266      64.596  33.331  42.415  1.00  0.00           C
ATOM   5032 4C21 POPEH 266      64.307  34.621  43.205  1.00  0.00           C
ATOM   5035 5C21 POPEH 266      64.337  34.391  44.725  1.00  0.00           C
ATOM   5038 6C21 POPEH 266      63.836  35.601  45.525  1.00  0.00           C
ATOM   5041 7C21 POPEH 266      62.607  35.281  46.375  1.00  0.00           C
ATOM   5044 8C21 POPEH 266      62.067  36.492  47.155  1.00  0.00           C
ATOM   5048  C33 POPEH 266      60.007  30.982  29.095  1.00  0.00           C
ATOM   5051  C34 POPEH 266      58.566  30.431  29.034  1.00  0.00           C
ATOM   5054  C35 POPEH 266      57.766  30.632  30.325  1.00  0.00           C
ATOM   5057  C36 POPEH 266      56.586  29.651  30.485  1.00  0.00           C
ATOM   5060  C37 POPEH 266      56.786  28.641  31.635  1.00  0.00           C
ATOM   5063  C38 POPEH 266      55.667  27.601  31.695  1.00  0.00           C
ATOM   5066  C39 POPEH 266      55.986  26.371  32.565  1.00  0.00           C
ATOM   5069 0C31 POPEH 266      56.106  26.691  34.054  1.00  0.00           C
ATOM   5072 1C31 POPEH 266      56.007  25.471  34.985  1.00  0.00           C
ATOM   5075 2C31 POPEH 266      55.856  25.831  36.475  1.00  0.00           C
ATOM   5078 3C31 POPEH 266      55.557  24.591  37.344  1.00  0.00           C
ATOM   5081 4C31 POPEH 266      55.437  24.891  38.854  1.00  0.00           C
ATOM   5084 5C31 POPEH 266      55.107  23.631  39.675  1.00  0.00           C
ATOM   5087 6C31 POPEH 266      54.996  23.882  41.185  1.00  0.00           C
ATOM   5091  NH3 POPEI 267      97.696 110.632  26.835  1.00  0.00           N
ATOM   5095  C12 POPEI 267      97.537 109.291  26.185  1.00  0.00           C
ATOM   5098  C11 POPEI 267      98.057 108.190  27.115  1.00  0.00           C
ATOM   5101  P   POPEI 267     100.287 107.111  27.864  1.00  0.00           P
ATOM   5102  O13 POPEI 267      99.846 105.861  27.215  1.00  0.00           O
ATOM   5103  O14 POPEI 267     101.726 107.430  27.794  1.00  0.00           O
ATOM   5104  O11 POPEI 267      99.816 107.161  29.374  1.00  0.00           O
ATOM   5105  O12 POPEI 267      99.477 108.321  27.255  1.00  0.00           O
ATOM   5106  C1  POPEI 267      99.557 105.951  30.104  1.00  0.00           C
ATOM   5109  C2  POPEI 267      98.456 106.180  31.195  1.00  0.00           C
ATOM   5111  O21 POPEI 267      98.307 105.161  32.194  1.00  0.00           O
ATOM   5112  C21 POPEI 267      98.757 103.921  32.115  1.00  0.00           C
ATOM   5113  O22 POPEI 267      99.417 103.431  31.224  1.00  0.00           O
ATOM   5114  C22 POPEI 267      98.337 103.221  33.425  1.00  0.00           C
ATOM   5117  C3  POPEI 267      97.087 106.511  30.525  1.00  0.00           C
ATOM   5120  O31 POPEI 267      95.966 106.572  31.435  1.00  0.00           O
ATOM   5121  C31 POPEI 267      95.917 107.591  32.264  1.00  0.00           C
ATOM   5122  O32 POPEI 267      96.726 108.501  32.344  1.00  0.00           O
ATOM   5123  C32 POPEI 267      94.697 107.421  33.175  1.00  0.00           C
ATOM   5126  C23 POPEI 267      98.946 101.812  33.645  1.00  0.00           C
ATOM   5129  C24 POPEI 267     100.457 101.782  33.915  1.00  0.00           C
ATOM   5132  C25 POPEI 267     100.867 102.111  35.365  1.00  0.00           C
ATOM   5135  C26 POPEI 267     100.597 100.951  36.335  1.00  0.00           C
ATOM   5138  C27 POPEI 267     101.106 101.231  37.755  1.00  0.00           C
ATOM   5141  C28 POPEI 267     101.357  99.961  38.605  1.00  0.00           C
ATOM   5144  C29 POPEI 267     100.147  99.300  39.225  1.00  0.00           C
ATOM   5146 0C21 POPEI 267      99.827  99.340  40.534  1.00  0.00           C
ATOM   5148 1C21 POPEI 267     100.576 100.131  41.575  1.00  0.00           C
ATOM   5151 2C21 POPEI 267      99.706 100.690  42.735  1.00  0.00           C
ATOM   5154 3C21 POPEI 267      99.536  99.730  43.915  1.00  0.00           C
ATOM   5157 4C21 POPEI 267      98.216  98.941  43.915  1.00  0.00           C
ATOM   5160 5C21 POPEI 267      97.906  98.411  45.325  1.00  0.00           C
ATOM   5163 6C21 POPEI 267      96.617  97.612  45.415  1.00  0.00           C
ATOM   5166 7C21 POPEI 267      96.206  97.341  46.865  1.00  0.00           C
ATOM   5169 8C21 POPEI 267      94.897  96.562  46.975  1.00  0.00           C
ATOM   5173  C33 POPEI 267      95.056 107.682  34.655  1.00  0.00           C
ATOM   5176  C34 POPEI 267      95.956 106.602  35.265  1.00  0.00           C
ATOM   5179  C35 POPEI 267      96.147 106.861  36.765  1.00  0.00           C
ATOM   5182  C36 POPEI 267      97.106 105.931  37.515  1.00  0.00           C
ATOM   5185  C37 POPEI 267      97.298 106.271  39.015  1.00  0.00           C
ATOM   5188  C38 POPEI 267      98.517 105.562  39.634  1.00  0.00           C
ATOM   5191  C39 POPEI 267      98.727 105.781  41.145  1.00  0.00           C
ATOM   5194 0C31 POPEI 267      97.567 105.242  41.994  1.00  0.00           C
ATOM   5197 1C31 POPEI 267      97.917 104.930  43.465  1.00  0.00           C
ATOM   5200 2C31 POPEI 267      96.677 104.461  44.255  1.00  0.00           C
ATOM   5203 3C31 POPEI 267      96.926 103.312  45.245  1.00  0.00           C
ATOM   5206 4C31 POPEI 267      97.946 103.661  46.325  1.00  0.00           C
ATOM   5209 5C31 POPEI 267      98.036 102.701  47.515  1.00  0.00           C
ATOM   5212 6C31 POPEI 267      99.146 103.081  48.495  1.00  0.00           C
ATOM   5216  NH3 POPEJ 268      29.617  96.341  71.445  1.00  0.00           N
ATOM   5220  C12 POPEJ 268      29.227  97.122  72.675  1.00  0.00           C
ATOM   5223  C11 POPEJ 268      30.147  96.791  73.865  1.00  0.00           C
ATOM   5226  P   POPEJ 268      32.677  96.581  73.115  1.00  0.00           P
ATOM   5227  O13 POPEJ 268      33.946  97.290  73.385  1.00  0.00           O
ATOM   5228  O14 POPEJ 268      32.626  95.150  73.484  1.00  0.00           O
ATOM   5229  O11 POPEJ 268      32.356  96.721  71.554  1.00  0.00           O
ATOM   5230  O12 POPEJ 268      31.437  97.370  73.704  1.00  0.00           O
ATOM   5231  C1  POPEJ 268      32.847  95.721  70.654  1.00  0.00           C
ATOM   5234  C2  POPEJ 268      33.367  96.351  69.334  1.00  0.00           C
ATOM   5236  O21 POPEJ 268      33.586  95.271  68.414  1.00  0.00           O
ATOM   5237  C21 POPEJ 268      32.617  95.061  67.535  1.00  0.00           C
ATOM   5238  O22 POPEJ 268      31.687  95.821  67.325  1.00  0.00           O
ATOM   5239  C22 POPEJ 268      32.777  93.691  66.895  1.00  0.00           C
ATOM   5242  C3  POPEJ 268      34.676  97.161  69.565  1.00  0.00           C
ATOM   5245  O31 POPEJ 268      35.646  96.891  68.534  1.00  0.00           O
ATOM   5246  C31 POPEJ 268      36.547  95.961  68.835  1.00  0.00           C
ATOM   5247  O32 POPEJ 268      36.707  95.422  69.915  1.00  0.00           O
ATOM   5248  C32 POPEJ 268      37.406  95.690  67.605  1.00  0.00           C
ATOM   5251  C23 POPEJ 268      32.477  93.671  65.375  1.00  0.00           C
ATOM   5254  C24 POPEJ 268      32.257  92.241  64.855  1.00  0.00           C
ATOM   5257  C25 POPEJ 268      32.097  92.171  63.335  1.00  0.00           C
ATOM   5260  C26 POPEJ 268      31.966  90.742  62.795  1.00  0.00           C
ATOM   5263  C27 POPEJ 268      31.896  90.681  61.255  1.00  0.00           C
ATOM   5266  C28 POPEJ 268      32.417  89.361  60.655  1.00  0.00           C
ATOM   5269  C29 POPEJ 268      33.927  89.242  60.694  1.00  0.00           C
ATOM   5271 0C21 POPEJ 268      34.786  89.711  59.764  1.00  0.00           C
ATOM   5273 1C21 POPEJ 268      34.417  90.480  58.524  1.00  0.00           C
ATOM   5276 2C21 POPEJ 268      34.527  89.650  57.225  1.00  0.00           C
ATOM   5279 3C21 POPEJ 268      35.977  89.382  56.775  1.00  0.00           C
ATOM   5282 4C21 POPEJ 268      36.007  88.671  55.405  1.00  0.00           C
ATOM   5285 5C21 POPEJ 268      37.417  88.461  54.825  1.00  0.00           C
ATOM   5288 6C21 POPEJ 268      38.177  89.771  54.575  1.00  0.00           C
ATOM   5291 7C21 POPEJ 268      39.437  89.580  53.714  1.00  0.00           C
ATOM   5294 8C21 POPEJ 268      40.278  90.851  53.575  1.00  0.00           C
ATOM   5298  C33 POPEJ 268      36.997  94.391  66.875  1.00  0.00           C
ATOM   5301  C34 POPEJ 268      37.856  94.172  65.625  1.00  0.00           C
ATOM   5304  C35 POPEJ 268      37.306  93.090  64.685  1.00  0.00           C
ATOM   5307  C36 POPEJ 268      37.996  93.141  63.314  1.00  0.00           C
ATOM   5310  C37 POPEJ 268      37.286  92.301  62.255  1.00  0.00           C
ATOM   5313  C38 POPEJ 268      37.187  92.992  60.884  1.00  0.00           C
ATOM   5316  C39 POPEJ 268      36.007  93.962  60.835  1.00  0.00           C
ATOM   5319 0C31 POPEJ 268      35.946  94.730  59.505  1.00  0.00           C
ATOM   5322 1C31 POPEJ 268      34.547  95.261  59.185  1.00  0.00           C
ATOM   5325 2C31 POPEJ 268      34.507  95.980  57.825  1.00  0.00           C
ATOM   5328 3C31 POPEJ 268      33.137  96.581  57.474  1.00  0.00           C
ATOM   5331 4C31 POPEJ 268      32.036  95.541  57.245  1.00  0.00           C
ATOM   5334 5C31 POPEJ 268      30.667  96.191  57.035  1.00  0.00           C
ATOM   5337 6C31 POPEJ 268      29.536  95.201  56.765  1.00  0.00           C
ATOM   5341  NH3 POPEK 269      12.877  45.361  27.035  1.00  0.00           N
ATOM   5345  C12 POPEK 269      14.007  46.311  27.365  1.00  0.00           C
ATOM   5348  C11 POPEK 269      13.617  47.792  27.455  1.00  0.00           C
ATOM   5351  P   POPEK 269      15.057  49.851  26.554  1.00  0.00           P
ATOM   5352  O13 POPEK 269      16.406  49.752  25.975  1.00  0.00           O
ATOM   5353  O14 POPEK 269      13.917  49.951  25.605  1.00  0.00           O
ATOM   5354  O11 POPEK 269      15.037  51.051  27.585  1.00  0.00           O
ATOM   5355  O12 POPEK 269      14.807  48.582  27.495  1.00  0.00           O
ATOM   5356  C1  POPEK 269      14.097  51.082  28.665  1.00  0.00           C
ATOM   5359  C2  POPEK 269      14.597  51.971  29.825  1.00  0.00           C
ATOM   5361  O21 POPEK 269      13.487  52.081  30.725  1.00  0.00           O
ATOM   5362  C21 POPEK 269      13.597  51.431  31.865  1.00  0.00           C
ATOM   5363  O22 POPEK 269      14.627  50.911  32.295  1.00  0.00           O
ATOM   5364  C22 POPEK 269      12.247  51.422  32.565  1.00  0.00           C
ATOM   5367  C3  POPEK 269      15.017  53.390  29.395  1.00  0.00           C
ATOM   5370  O31 POPEK 269      15.177  54.230  30.554  1.00  0.00           O
ATOM   5371  C31 POPEK 269      16.387  54.230  31.084  1.00  0.00           C
ATOM   5372  O32 POPEK 269      17.377  53.661  30.645  1.00  0.00           O
ATOM   5373  C32 POPEK 269      16.357  55.012  32.404  1.00  0.00           C
ATOM   5376  C23 POPEK 269      12.316  50.841  33.995  1.00  0.00           C
ATOM   5379  C24 POPEK 269      12.826  51.861  35.015  1.00  0.00           C
ATOM   5382  C25 POPEK 269      13.316  51.201  36.305  1.00  0.00           C
ATOM   5385  C26 POPEK 269      13.307  52.182  37.485  1.00  0.00           C
ATOM   5388  C27 POPEK 269      13.707  51.532  38.815  1.00  0.00           C
ATOM   5391  C28 POPEK 269      13.517  52.451  40.034  1.00  0.00           C
ATOM   5394  C29 POPEK 269      12.057  52.761  40.265  1.00  0.00           C
ATOM   5396 0C21 POPEK 269      11.337  52.590  41.385  1.00  0.00           C
ATOM   5398 1C21 POPEK 269      11.817  52.101  42.735  1.00  0.00           C
ATOM   5401 2C21 POPEK 269      11.867  53.312  43.685  1.00  0.00           C
ATOM   5404 3C21 POPEK 269      12.077  53.001  45.175  1.00  0.00           C
ATOM   5407 4C21 POPEK 269      11.656  54.230  45.995  1.00  0.00           C
ATOM   5410 5C21 POPEK 269      11.967  54.211  47.495  1.00  0.00           C
ATOM   5413 6C21 POPEK 269      11.377  53.011  48.255  1.00  0.00           C
ATOM   5416 7C21 POPEK 269      11.647  53.091  49.764  1.00  0.00           C
ATOM   5419 8C21 POPEK 269      11.076  51.911  50.545  1.00  0.00           C
ATOM   5423  C33 POPEK 269      16.107  54.111  33.635  1.00  0.00           C
ATOM   5426  C34 POPEK 269      16.236  54.871  34.964  1.00  0.00           C
ATOM   5429  C35 POPEK 269      15.027  55.760  35.315  1.00  0.00           C
ATOM   5432  C36 POPEK 269      15.057  56.201  36.784  1.00  0.00           C
ATOM   5435  C37 POPEK 269      13.847  57.041  37.245  1.00  0.00           C
ATOM   5438  C38 POPEK 269      14.037  57.602  38.665  1.00  0.00           C
ATOM   5441  C39 POPEK 269      14.067  56.511  39.745  1.00  0.00           C
ATOM   5444 0C31 POPEK 269      14.527  57.031  41.125  1.00  0.00           C
ATOM   5447 1C31 POPEK 269      14.377  55.961  42.215  1.00  0.00           C
ATOM   5450 2C31 POPEK 269      15.287  56.132  43.444  1.00  0.00           C
ATOM   5453 3C31 POPEK 269      15.117  57.431  44.244  1.00  0.00           C
ATOM   5456 4C31 POPEK 269      16.066  58.561  43.805  1.00  0.00           C
ATOM   5459 5C31 POPEK 269      16.097  59.731  44.785  1.00  0.00           C
ATOM   5462 6C31 POPEK 269      17.076  60.841  44.395  1.00  0.00           C
ATOM   5466  NH3 POPEL 270      72.216 111.581  28.095  1.00  0.00           N
ATOM   5470  C12 POPEL 270      71.266 110.501  27.615  1.00  0.00           C
ATOM   5473  C11 POPEL 270      70.137 111.051  26.705  1.00  0.00           C
ATOM   5476  P   POPEL 270      67.797 109.941  27.315  1.00  0.00           P
ATOM   5477  O13 POPEL 270      66.706 110.840  26.905  1.00  0.00           O
ATOM   5478  O14 POPEL 270      67.496 108.501  27.555  1.00  0.00           O
ATOM   5479  O11 POPEL 270      68.417 110.422  28.675  1.00  0.00           O
ATOM   5480  O12 POPEL 270      69.107 110.081  26.415  1.00  0.00           O
ATOM   5481  C1  POPEL 270      67.637 111.040  29.694  1.00  0.00           C
ATOM   5484  C2  POPEL 270      68.317 110.732  31.045  1.00  0.00           C
ATOM   5486  O21 POPEL 270      67.487 111.101  32.155  1.00  0.00           O
ATOM   5487  C21 POPEL 270      67.236 112.382  32.355  1.00  0.00           C
ATOM   5488  O22 POPEL 270      67.606 113.321  31.674  1.00  0.00           O
ATOM   5489  C22 POPEL 270      66.557 112.510  33.714  1.00  0.00           C
ATOM   5492  C3  POPEL 270      69.767 111.292  31.135  1.00  0.00           C
ATOM   5495  O31 POPEL 270      70.736 110.221  31.075  1.00  0.00           O
ATOM   5496  C31 POPEL 270      70.997 109.492  32.175  1.00  0.00           C
ATOM   5497  O32 POPEL 270      70.997 108.281  32.204  1.00  0.00           O
ATOM   5498  C32 POPEL 270      71.286 110.361  33.405  1.00  0.00           C
ATOM   5501  C23 POPEL 270      67.536 112.171  34.865  1.00  0.00           C
ATOM   5504  C24 POPEL 270      66.947 112.402  36.265  1.00  0.00           C
ATOM   5507  C25 POPEL 270      67.507 111.471  37.344  1.00  0.00           C
ATOM   5510  C26 POPEL 270      67.157 111.922  38.765  1.00  0.00           C
ATOM   5513  C27 POPEL 270      67.457 110.851  39.834  1.00  0.00           C
ATOM   5516  C28 POPEL 270      67.197 111.311  41.284  1.00  0.00           C
ATOM   5519  C29 POPEL 270      65.757 111.691  41.525  1.00  0.00           C
ATOM   5521 0C21 POPEL 270      65.326 112.721  42.274  1.00  0.00           C
ATOM   5523 1C21 POPEL 270      66.207 113.652  43.075  1.00  0.00           C
ATOM   5526 2C21 POPEL 270      65.497 114.321  44.265  1.00  0.00           C
ATOM   5529 3C21 POPEL 270      64.797 113.372  45.255  1.00  0.00           C
ATOM   5532 4C21 POPEL 270      64.507 114.081  46.585  1.00  0.00           C
ATOM   5535 5C21 POPEL 270      63.517 113.330  47.495  1.00  0.00           C
ATOM   5538 6C21 POPEL 270      63.387 114.011  48.865  1.00  0.00           C
ATOM   5541 7C21 POPEL 270      62.246 113.442  49.715  1.00  0.00           C
ATOM   5544 8C21 POPEL 270      62.137 114.111  51.094  1.00  0.00           C
ATOM   5548  C33 POPEL 270      72.487 109.832  34.235  1.00  0.00           C
ATOM   5551  C34 POPEL 270      72.907 110.791  35.354  1.00  0.00           C
ATOM   5554  C35 POPEL 270      71.896 110.900  36.515  1.00  0.00           C
ATOM   5557  C36 POPEL 270      72.337 111.861  37.625  1.00  0.00           C
ATOM   5560  C37 POPEL 270      71.286 112.010  38.724  1.00  0.00           C
ATOM   5563  C38 POPEL 270      71.676 113.041  39.785  1.00  0.00           C
ATOM   5566  C39 POPEL 270      72.797 112.591  40.735  1.00  0.00           C
ATOM   5569 0C31 POPEL 270      72.337 111.541  41.755  1.00  0.00           C
ATOM   5572 1C31 POPEL 270      73.277 111.462  42.964  1.00  0.00           C
ATOM   5575 2C31 POPEL 270      72.877 110.382  43.975  1.00  0.00           C
ATOM   5578 3C31 POPEL 270      73.797 110.392  45.205  1.00  0.00           C
ATOM   5581 4C31 POPEL 270      73.407 109.331  46.245  1.00  0.00           C
ATOM   5584 5C31 POPEL 270      74.337 109.361  47.464  1.00  0.00           C
ATOM   5587 6C31 POPEL 270      73.896 108.400  48.575  1.00  0.00           C
ATOM   5591  NH3 POPEM 271      12.017  22.731  22.095  1.00  0.00           N
ATOM   5595  C12 POPEM 271      11.877  21.361  21.475  1.00  0.00           C
ATOM   5598  C11 POPEM 271      12.177  20.231  22.485  1.00  0.00           C
ATOM   5601  P   POPEM 271      11.887  17.681  22.845  1.00  0.00           P
ATOM   5602  O13 POPEM 271      13.207  17.372  23.435  1.00  0.00           O
ATOM   5603  O14 POPEM 271      11.277  16.531  22.145  1.00  0.00           O
ATOM   5604  O11 POPEM 271      10.927  18.132  24.005  1.00  0.00           O
ATOM   5605  O12 POPEM 271      11.957  18.941  21.885  1.00  0.00           O
ATOM   5606  C1  POPEM 271       9.607  17.611  24.134  1.00  0.00           C
ATOM   5609  C2  POPEM 271       9.607  16.341  25.015  1.00  0.00           C
ATOM   5611  O21 POPEM 271       8.287  16.111  25.535  1.00  0.00           O
ATOM   5612  C21 POPEM 271       7.457  15.581  24.665  1.00  0.00           C
ATOM   5613  O22 POPEM 271       7.787  14.981  23.645  1.00  0.00           O
ATOM   5614  C22 POPEM 271       6.047  15.921  25.085  1.00  0.00           C
ATOM   5617  C3  POPEM 271      10.587  16.431  26.205  1.00  0.00           C
ATOM   5620  O31 POPEM 271      10.847  15.111  26.744  1.00  0.00           O
ATOM   5621  C31 POPEM 271      11.526  15.201  27.895  1.00  0.00           C
ATOM   5622  O32 POPEM 271      11.977  16.241  28.345  1.00  0.00           O
ATOM   5623  C32 POPEM 271      11.727  13.821  28.535  1.00  0.00           C
ATOM   5626  C23 POPEM 271       5.857  17.441  25.284  1.00  0.00           C
ATOM   5629  C24 POPEM 271       4.527  17.771  25.975  1.00  0.00           C
ATOM   5632  C25 POPEM 271       4.467  17.292  27.435  1.00  0.00           C
ATOM   5635  C26 POPEM 271       3.487  16.122  27.645  1.00  0.00           C
ATOM   5638  C27 POPEM 271       2.837  16.101  29.034  1.00  0.00           C
ATOM   5641  C28 POPEM 271       1.767  15.001  29.155  1.00  0.00           C
ATOM   5644  C29 POPEM 271       0.867  15.171  30.345  1.00  0.00           C
ATOM   5646 0C21 POPEM 271       0.837  14.411  31.455  1.00  0.00           C
ATOM   5648 1C21 POPEM 271       1.697  13.211  31.765  1.00  0.00           C
ATOM   5651 2C21 POPEM 271       0.857  11.971  32.175  1.00  0.00           C
ATOM   5654 3C21 POPEM 271       0.257  12.081  33.584  1.00  0.00           C
ATOM   5657 4C21 POPEM 271      -0.933  11.151  33.845  1.00  0.00           C
ATOM   5660 5C21 POPEM 271      -0.603   9.651  34.044  1.00  0.00           C
ATOM   5663 6C21 POPEM 271      -0.363   8.861  32.745  1.00  0.00           C
ATOM   5666 7C21 POPEM 271      -0.693   7.378  32.905  1.00  0.00           C
ATOM   5669 8C21 POPEM 271      -0.613   6.568  31.614  1.00  0.00           C
ATOM   5673  C33 POPEM 271      11.857  13.921  30.075  1.00  0.00           C
ATOM   5676  C34 POPEM 271      10.486  14.061  30.775  1.00  0.00           C
ATOM   5679  C35 POPEM 271      10.577  14.791  32.124  1.00  0.00           C
ATOM   5682  C36 POPEM 271      11.207  13.971  33.264  1.00  0.00           C
ATOM   5685  C37 POPEM 271      11.377  14.841  34.514  1.00  0.00           C
ATOM   5688  C38 POPEM 271      11.337  14.071  35.835  1.00  0.00           C
ATOM   5691  C39 POPEM 271      11.417  15.011  37.045  1.00  0.00           C
ATOM   5694 0C31 POPEM 271      10.647  14.511  38.264  1.00  0.00           C
ATOM   5697 1C31 POPEM 271      10.627  15.541  39.395  1.00  0.00           C
ATOM   5700 2C31 POPEM 271       9.747  15.101  40.575  1.00  0.00           C
ATOM   5703 3C31 POPEM 271       9.317  16.281  41.455  1.00  0.00           C
ATOM   5706 4C31 POPEM 271       8.417  15.861  42.625  1.00  0.00           C
ATOM   5709 5C31 POPEM 271       7.567  17.031  43.155  1.00  0.00           C
ATOM   5712 6C31 POPEM 271       6.677  16.621  44.325  1.00  0.00           C
ATOM   5716  NH3 POPEN 272      12.826  64.440  72.085  1.00  0.00           N
ATOM   5720  C12 POPEN 272      11.427  64.632  72.555  1.00  0.00           C
ATOM   5723  C11 POPEN 272      10.807  63.250  72.835  1.00  0.00           C
ATOM   5726  P   POPEN 272       8.267  63.840  72.605  1.00  0.00           P
ATOM   5727  O13 POPEN 272       7.157  62.972  73.025  1.00  0.00           O
ATOM   5728  O14 POPEN 272       8.047  65.290  72.755  1.00  0.00           O
ATOM   5729  O11 POPEN 272       8.597  63.502  71.095  1.00  0.00           O
ATOM   5730  O12 POPEN 272       9.527  63.382  73.414  1.00  0.00           O
ATOM   5731  C1  POPEN 272       8.447  64.481  70.064  1.00  0.00           C
ATOM   5734  C2  POPEN 272       8.877  63.871  68.695  1.00  0.00           C
ATOM   5736  O21 POPEN 272       8.777  64.830  67.634  1.00  0.00           O
ATOM   5737  C21 POPEN 272       9.767  65.701  67.515  1.00  0.00           C
ATOM   5738  O22 POPEN 272      10.727  65.800  68.255  1.00  0.00           O
ATOM   5739  C22 POPEN 272       9.537  66.562  66.265  1.00  0.00           C
ATOM   5742  C3  POPEN 272       7.967  62.652  68.335  1.00  0.00           C
ATOM   5745  O31 POPEN 272       8.047  62.211  66.954  1.00  0.00           O
ATOM   5746  C31 POPEN 272       9.077  61.402  66.694  1.00  0.00           C
ATOM   5747  O32 POPEN 272      10.017  61.231  67.445  1.00  0.00           O
ATOM   5748  C32 POPEN 272       8.807  60.711  65.354  1.00  0.00           C
ATOM   5751  C23 POPEN 272      10.237  65.901  65.055  1.00  0.00           C
ATOM   5754  C24 POPEN 272      10.177  66.680  63.735  1.00  0.00           C
ATOM   5757  C25 POPEN 272       9.197  66.080  62.714  1.00  0.00           C
ATOM   5760  C26 POPEN 272       9.637  64.730  62.115  1.00  0.00           C
ATOM   5763  C27 POPEN 272       8.647  64.191  61.065  1.00  0.00           C
ATOM   5766  C28 POPEN 272       9.137  62.910  60.354  1.00  0.00           C
ATOM   5769  C29 POPEN 272       8.076  62.351  59.435  1.00  0.00           C
ATOM   5771 0C21 POPEN 272       8.217  61.821  58.205  1.00  0.00           C
ATOM   5773 1C21 POPEN 272       9.477  61.632  57.395  1.00  0.00           C
ATOM   5776 2C21 POPEN 272       9.417  62.281  55.995  1.00  0.00           C
ATOM   5779 3C21 POPEN 272       8.237  61.821  55.125  1.00  0.00           C
ATOM   5782 4C21 POPEN 272       8.307  62.361  53.685  1.00  0.00           C
ATOM   5785 5C21 POPEN 272       6.957  62.351  52.955  1.00  0.00           C
ATOM   5788 6C21 POPEN 272       6.397  60.951  52.665  1.00  0.00           C
ATOM   5791 7C21 POPEN 272       5.047  61.012  51.935  1.00  0.00           C
ATOM   5794 8C21 POPEN 272       4.437  59.640  51.665  1.00  0.00           C
ATOM   5798  C33 POPEN 272      10.057  60.251  64.564  1.00  0.00           C
ATOM   5801  C34 POPEN 272       9.667  59.411  63.325  1.00  0.00           C
ATOM   5804  C35 POPEN 272      10.866  58.871  62.525  1.00  0.00           C
ATOM   5807  C36 POPEN 272      11.567  59.911  61.635  1.00  0.00           C
ATOM   5810  C37 POPEN 272      12.697  59.281  60.804  1.00  0.00           C
ATOM   5813  C38 POPEN 272      13.316  60.222  59.764  1.00  0.00           C
ATOM   5816  C39 POPEN 272      14.357  59.531  58.885  1.00  0.00           C
ATOM   5819 0C31 POPEN 272      15.007  60.492  57.865  1.00  0.00           C
ATOM   5822 1C31 POPEN 272      15.967  59.762  56.924  1.00  0.00           C
ATOM   5825 2C31 POPEN 272      16.587  60.690  55.874  1.00  0.00           C
ATOM   5828 3C31 POPEN 272      17.367  59.921  54.805  1.00  0.00           C
ATOM   5831 4C31 POPEN 272      17.887  60.820  53.685  1.00  0.00           C
ATOM   5834 5C31 POPEN 272      18.656  60.042  52.615  1.00  0.00           C
ATOM   5837 6C31 POPEN 272      19.297  60.942  51.554  1.00  0.00           C
ATOM   5841  NH3 POPEO 273      80.686  70.361  74.505  1.00  0.00           N
ATOM   5845  C12 POPEO 273      79.777  69.462  73.704  1.00  0.00           C
ATOM   5848  C11 POPEO 273      80.396  68.072  73.385  1.00  0.00           C
ATOM   5851  P   POPEO 273      78.326  66.551  72.815  1.00  0.00           P
ATOM   5852  O13 POPEO 273      78.617  65.221  73.424  1.00  0.00           O
ATOM   5853  O14 POPEO 273      77.437  67.451  73.575  1.00  0.00           O
ATOM   5854  O11 POPEO 273      77.637  66.212  71.445  1.00  0.00           O
ATOM   5855  O12 POPEO 273      79.637  67.352  72.405  1.00  0.00           O
ATOM   5856  C1  POPEO 273      76.826  67.151  70.755  1.00  0.00           C
ATOM   5859  C2  POPEO 273      76.848  66.851  69.235  1.00  0.00           C
ATOM   5861  O21 POPEO 273      78.187  67.090  68.785  1.00  0.00           O
ATOM   5862  C21 POPEO 273      78.787  66.410  67.795  1.00  0.00           C
ATOM   5863  O22 POPEO 273      79.837  66.781  67.295  1.00  0.00           O
ATOM   5864  C22 POPEO 273      78.098  65.132  67.284  1.00  0.00           C
ATOM   5867  C3  POPEO 273      75.806  67.751  68.505  1.00  0.00           C
ATOM   5870  O31 POPEO 273      76.106  67.882  67.104  1.00  0.00           O
ATOM   5871  C31 POPEO 273      75.087  68.182  66.314  1.00  0.00           C
ATOM   5872  O32 POPEO 273      73.917  68.221  66.645  1.00  0.00           O
ATOM   5873  C32 POPEO 273      75.657  68.532  64.945  1.00  0.00           C
ATOM   5876  C23 POPEO 273      77.247  65.331  66.014  1.00  0.00           C
ATOM   5879  C24 POPEO 273      77.566  64.312  64.915  1.00  0.00           C
ATOM   5882  C25 POPEO 273      76.896  64.712  63.594  1.00  0.00           C
ATOM   5885  C26 POPEO 273      77.407  63.891  62.415  1.00  0.00           C
ATOM   5888  C27 POPEO 273      76.837  64.370  61.075  1.00  0.00           C
ATOM   5891  C28 POPEO 273      77.477  63.611  59.895  1.00  0.00           C
ATOM   5894  C29 POPEO 273      77.207  64.160  58.524  1.00  0.00           C
ATOM   5896 0C21 POPEO 273      76.067  64.001  57.825  1.00  0.00           C
ATOM   5898 1C21 POPEO 273      74.837  63.291  58.335  1.00  0.00           C
ATOM   5901 2C21 POPEO 273      74.536  61.971  57.595  1.00  0.00           C
ATOM   5904 3C21 POPEO 273      73.567  61.121  58.425  1.00  0.00           C
ATOM   5907 4C21 POPEO 273      72.757  60.131  57.585  1.00  0.00           C
ATOM   5910 5C21 POPEO 273      72.056  59.071  58.454  1.00  0.00           C
ATOM   5913 6C21 POPEO 273      72.997  57.910  58.815  1.00  0.00           C
ATOM   5916 7C21 POPEO 273      72.267  56.761  59.514  1.00  0.00           C
ATOM   5919 8C21 POPEO 273      73.127  55.501  59.634  1.00  0.00           C
ATOM   5923  C33 POPEO 273      74.587  68.861  63.895  1.00  0.00           C
ATOM   5926  C34 POPEO 273      74.977  68.271  62.534  1.00  0.00           C
ATOM   5929  C35 POPEO 273      73.867  68.382  61.495  1.00  0.00           C
ATOM   5932  C36 POPEO 273      74.348  67.882  60.125  1.00  0.00           C
ATOM   5935  C37 POPEO 273      73.187  67.581  59.155  1.00  0.00           C
ATOM   5938  C38 POPEO 273      73.687  66.862  57.895  1.00  0.00           C
ATOM   5941  C39 POPEO 273      74.167  67.812  56.784  1.00  0.00           C
ATOM   5944 0C31 POPEO 273      73.017  68.260  55.874  1.00  0.00           C
ATOM   5947 1C31 POPEO 273      73.507  69.151  54.725  1.00  0.00           C
ATOM   5950 2C31 POPEO 273      72.426  69.432  53.675  1.00  0.00           C
ATOM   5953 3C31 POPEO 273      71.207  70.181  54.214  1.00  0.00           C
ATOM   5956 4C31 POPEO 273      70.297  70.690  53.095  1.00  0.00           C
ATOM   5959 5C31 POPEO 273      69.076  71.451  53.615  1.00  0.00           C
ATOM   5962 6C31 POPEO 273      68.057  71.761  52.515  1.00  0.00           C
ATOM   5966  NH3 POPEP 274      86.477   5.888  24.585  1.00  0.00           N
ATOM   5970  C12 POPEP 274      85.637   4.678  24.285  1.00  0.00           C
ATOM   5973  C11 POPEP 274      85.087   4.768  22.854  1.00  0.00           C
ATOM   5976  P   POPEP 274      83.227   3.597  21.405  1.00  0.00           P
ATOM   5977  O13 POPEP 274      82.967   4.998  21.005  1.00  0.00           O
ATOM   5978  O14 POPEP 274      83.697   2.668  20.354  1.00  0.00           O
ATOM   5979  O11 POPEP 274      81.926   3.028  22.135  1.00  0.00           O
ATOM   5980  O12 POPEP 274      84.296   3.618  22.575  1.00  0.00           O
ATOM   5981  C1  POPEP 274      81.987   2.428  23.425  1.00  0.00           C
ATOM   5984  C2  POPEP 274      81.858   3.468  24.575  1.00  0.00           C
ATOM   5986  O21 POPEP 274      82.197   2.858  25.835  1.00  0.00           O
ATOM   5987  C21 POPEP 274      81.287   2.358  26.655  1.00  0.00           C
ATOM   5988  O22 POPEP 274      80.117   2.168  26.405  1.00  0.00           O
ATOM   5989  C22 POPEP 274      81.977   2.108  28.015  1.00  0.00           C
ATOM   5992  C3  POPEP 274      80.497   4.257  24.495  1.00  0.00           C
ATOM   5995  O31 POPEP 274      80.467   5.507  25.225  1.00  0.00           O
ATOM   5996  C31 POPEP 274      80.557   5.398  26.544  1.00  0.00           C
ATOM   5997  O32 POPEP 274      81.597   5.298  27.165  1.00  0.00           O
ATOM   5998  C32 POPEP 274      79.146   5.298  27.134  1.00  0.00           C
ATOM   6001  C23 POPEP 274      81.168   1.438  29.165  1.00  0.00           C
ATOM   6004  C24 POPEP 274      81.858   1.687  30.515  1.00  0.00           C
ATOM   6007  C25 POPEP 274      81.266   0.958  31.725  1.00  0.00           C
ATOM   6010  C26 POPEP 274      81.998   1.318  33.035  1.00  0.00           C
ATOM   6013  C27 POPEP 274      81.276   0.837  34.314  1.00  0.00           C
ATOM   6016  C28 POPEP 274      81.987   1.288  35.624  1.00  0.00           C
ATOM   6019  C29 POPEP 274      81.887   2.768  35.905  1.00  0.00           C
ATOM   6021 0C21 POPEP 274      82.106   3.368  37.095  1.00  0.00           C
ATOM   6023 1C21 POPEP 274      82.526   2.688  38.374  1.00  0.00           C
ATOM   6026 2C21 POPEP 274      83.937   3.108  38.845  1.00  0.00           C
ATOM   6029 3C21 POPEP 274      83.997   4.478  39.545  1.00  0.00           C
ATOM   6032 4C21 POPEP 274      85.436   4.847  39.935  1.00  0.00           C
ATOM   6035 5C21 POPEP 274      85.536   6.198  40.665  1.00  0.00           C
ATOM   6038 6C21 POPEP 274      86.987   6.568  40.995  1.00  0.00           C
ATOM   6041 7C21 POPEP 274      87.087   7.898  41.765  1.00  0.00           C
ATOM   6044 8C21 POPEP 274      88.528   8.271  42.134  1.00  0.00           C
ATOM   6048  C33 POPEP 274      79.127   5.028  28.665  1.00  0.00           C
ATOM   6051  C34 POPEP 274      77.687   4.898  29.205  1.00  0.00           C
ATOM   6054  C35 POPEP 274      77.637   4.698  30.725  1.00  0.00           C
ATOM   6057  C36 POPEP 274      76.197   4.598  31.284  1.00  0.00           C
ATOM   6060  C37 POPEP 274      75.957   5.398  32.575  1.00  0.00           C
ATOM   6063  C38 POPEP 274      75.687   4.558  33.825  1.00  0.00           C
ATOM   6066  C39 POPEP 274      76.947   3.948  34.455  1.00  0.00           C
ATOM   6069 0C31 POPEP 274      76.918   3.988  35.985  1.00  0.00           C
ATOM   6072 1C31 POPEP 274      78.137   3.318  36.635  1.00  0.00           C
ATOM   6075 2C31 POPEP 274      78.447   3.818  38.054  1.00  0.00           C
ATOM   6078 3C31 POPEP 274      77.247   3.848  39.015  1.00  0.00           C
ATOM   6081 4C31 POPEP 274      76.657   2.458  39.325  1.00  0.00           C
ATOM   6084 5C31 POPEP 274      75.487   2.548  40.315  1.00  0.00           C
ATOM   6087 6C31 POPEP 274      74.947   1.178  40.735  1.00  0.00           C
ATOM   6091  NH3 POPEQ 275     122.717  69.370  71.595  1.00  0.00           N
ATOM   6095  C12 POPEQ 275     122.467  69.201  73.064  1.00  0.00           C
ATOM   6098  C11 POPEQ 275     123.766  68.701  73.704  1.00  0.00           C
ATOM   6101  P   POPEQ 275     125.847  70.301  74.165  1.00  0.00           P
ATOM   6102  O13 POPEQ 275     126.028  71.691  73.704  1.00  0.00           O
ATOM   6103  O14 POPEQ 275     125.487  70.090  75.595  1.00  0.00           O
ATOM   6104  O11 POPEQ 275     127.220  69.531  73.935  1.00  0.00           O
ATOM   6105  O12 POPEQ 275     124.837  69.531  73.255  1.00  0.00           O
ATOM   6106  C1  POPEQ 275     127.460  68.831  72.714  1.00  0.00           C
ATOM   6109  C2  POPEQ 275     127.780  69.801  71.545  1.00  0.00           C
ATOM   6111  O21 POPEQ 275     127.549  69.172  70.284  1.00  0.00           O
ATOM   6112  C21 POPEQ 275     126.306  68.910  69.954  1.00  0.00           C
ATOM   6113  O22 POPEQ 275     125.306  69.121  70.625  1.00  0.00           O
ATOM   6114  C22 POPEQ 275     126.266  68.561  68.494  1.00  0.00           C
ATOM   6117  C3  POPEQ 275     129.260  70.290  71.585  1.00  0.00           C
ATOM   6120  O31 POPEQ 275     129.750  70.701  70.275  1.00  0.00           O
ATOM   6121  C31 POPEQ 275     130.749  69.962  69.784  1.00  0.00           C
ATOM   6122  O32 POPEQ 275     131.389  69.141  70.415  1.00  0.00           O
ATOM   6123  C32 POPEQ 275     131.079  70.361  68.344  1.00  0.00           C
ATOM   6126  C23 POPEQ 275     126.327  69.931  67.825  1.00  0.00           C
ATOM   6129  C24 POPEQ 275     126.287  69.922  66.305  1.00  0.00           C
ATOM   6132  C25 POPEQ 275     126.477  71.361  65.855  1.00  0.00           C
ATOM   6135  C26 POPEQ 275     126.337  71.540  64.354  1.00  0.00           C
ATOM   6138  C27 POPEQ 275     126.541  73.011  63.985  1.00  0.00           C
ATOM   6141  C28 POPEQ 275     126.206  73.331  62.525  1.00  0.00           C
ATOM   6144  C29 POPEQ 275     127.251  72.751  61.604  1.00  0.00           C
ATOM   6146 0C21 POPEQ 275     127.799  73.361  60.534  1.00  0.00           C
ATOM   6148 1C21 POPEQ 275     127.500  74.752  60.034  1.00  0.00           C
ATOM   6151 2C21 POPEQ 275     128.770  75.401  59.465  1.00  0.00           C
ATOM   6154 3C21 POPEQ 275     128.510  76.771  58.825  1.00  0.00           C
ATOM   6157 4C21 POPEQ 275     129.779  77.341  58.165  1.00  0.00           C
ATOM   6160 5C21 POPEQ 275     129.520  78.611  57.344  1.00  0.00           C
ATOM   6163 6C21 POPEQ 275     129.460  79.922  58.145  1.00  0.00           C
ATOM   6166 7C21 POPEQ 275     129.270  81.112  57.194  1.00  0.00           C
ATOM   6169 8C21 POPEQ 275     129.270  82.481  57.875  1.00  0.00           C
ATOM   6173  C33 POPEQ 275     130.201  69.701  67.255  1.00  0.00           C
ATOM   6176  C34 POPEQ 275     130.840  69.811  65.864  1.00  0.00           C
ATOM   6179  C35 POPEQ 275     129.920  69.331  64.735  1.00  0.00           C
ATOM   6182  C36 POPEQ 275     130.620  69.160  63.374  1.00  0.00           C
ATOM   6185  C37 POPEQ 275     129.650  68.632  62.305  1.00  0.00           C
ATOM   6188  C38 POPEQ 275     130.250  68.440  60.905  1.00  0.00           C
ATOM   6191  C39 POPEQ 275     131.371  67.392  60.845  1.00  0.00           C
ATOM   6194 0C31 POPEQ 275     131.760  67.041  59.395  1.00  0.00           C
ATOM   6197 1C31 POPEQ 275     132.859  65.992  59.295  1.00  0.00           C
ATOM   6200 2C31 POPEQ 275     132.931  65.312  57.915  1.00  0.00           C
ATOM   6203 3C31 POPEQ 275     132.919  63.782  58.015  1.00  0.00           C
ATOM   6206 4C31 POPEQ 275     132.701  63.091  56.655  1.00  0.00           C
ATOM   6209 5C31 POPEQ 275     132.490  61.581  56.804  1.00  0.00           C
ATOM   6212 6C31 POPEQ 275     132.069  60.882  55.505  1.00  0.00           C
ATOM   6216  NH3 POPER 276      29.847 115.182  69.485  1.00  0.00           N
ATOM   6220  C12 POPER 276      29.277 114.961  70.854  1.00  0.00           C
ATOM   6223  C11 POPER 276      29.257 113.461  71.215  1.00  0.00           C
ATOM   6226  P   POPER 276      27.136 112.721  69.905  1.00  0.00           P
ATOM   6227  O13 POPER 276      26.357 112.351  71.104  1.00  0.00           O
ATOM   6228  O14 POPER 276      26.837 114.051  69.305  1.00  0.00           O
ATOM   6229  O11 POPER 276      26.966 111.602  68.814  1.00  0.00           O
ATOM   6230  O12 POPER 276      28.707 112.661  70.185  1.00  0.00           O
ATOM   6231  C1  POPER 276      28.097 110.961  68.214  1.00  0.00           C
ATOM   6234  C2  POPER 276      27.737 110.410  66.814  1.00  0.00           C
ATOM   6236  O21 POPER 276      28.777 109.562  66.274  1.00  0.00           O
ATOM   6237  C21 POPER 276      29.957 110.091  65.975  1.00  0.00           C
ATOM   6238  O22 POPER 276      30.277 111.260  66.115  1.00  0.00           O
ATOM   6239  C22 POPER 276      30.877 109.011  65.444  1.00  0.00           C
ATOM   6242  C3  POPER 276      27.297 111.590  65.905  1.00  0.00           C
ATOM   6245  O31 POPER 276      26.747 111.091  64.685  1.00  0.00           O
ATOM   6246  C31 POPER 276      26.467 112.021  63.784  1.00  0.00           C
ATOM   6247  O32 POPER 276      26.747 113.211  63.845  1.00  0.00           O
ATOM   6248  C32 POPER 276      25.767 111.331  62.604  1.00  0.00           C
ATOM   6251  C23 POPER 276      30.287 108.202  64.284  1.00  0.00           C
ATOM   6254  C24 POPER 276      31.216 107.062  63.865  1.00  0.00           C
ATOM   6257  C25 POPER 276      30.737 106.432  62.565  1.00  0.00           C
ATOM   6260  C26 POPER 276      31.667 105.331  62.054  1.00  0.00           C
ATOM   6263  C27 POPER 276      31.386 104.961  60.604  1.00  0.00           C
ATOM   6266  C28 POPER 276      32.387 103.941  60.045  1.00  0.00           C
ATOM   6269  C29 POPER 276      32.067 102.572  60.585  1.00  0.00           C
ATOM   6271 0C21 POPER 276      31.646 101.511  59.885  1.00  0.00           C
ATOM   6273 1C21 POPER 276      31.417 101.411  58.395  1.00  0.00           C
ATOM   6276 2C21 POPER 276      29.997 100.970  58.005  1.00  0.00           C
ATOM   6279 3C21 POPER 276      29.657  99.571  58.514  1.00  0.00           C
ATOM   6282 4C21 POPER 276      28.456  98.911  57.825  1.00  0.00           C
ATOM   6285 5C21 POPER 276      27.127  99.671  57.964  1.00  0.00           C
ATOM   6288 6C21 POPER 276      26.767 100.010  59.415  1.00  0.00           C
ATOM   6291 7C21 POPER 276      25.257 100.201  59.595  1.00  0.00           C
ATOM   6294 8C21 POPER 276      24.857 100.751  60.954  1.00  0.00           C
ATOM   6298  C33 POPER 276      26.557 110.101  62.105  1.00  0.00           C
ATOM   6301  C34 POPER 276      25.807 109.300  61.035  1.00  0.00           C
ATOM   6304  C35 POPER 276      24.687 108.421  61.604  1.00  0.00           C
ATOM   6307  C36 POPER 276      23.957 107.642  60.494  1.00  0.00           C
ATOM   6310  C37 POPER 276      23.076 106.521  61.055  1.00  0.00           C
ATOM   6313  C38 POPER 276      22.427 105.660  59.955  1.00  0.00           C
ATOM   6316  C39 POPER 276      23.417 104.841  59.125  1.00  0.00           C
ATOM   6319 0C31 POPER 276      23.367 105.201  57.635  1.00  0.00           C
ATOM   6322 1C31 POPER 276      24.497 104.541  56.825  1.00  0.00           C
ATOM   6325 2C31 POPER 276      24.277 104.681  55.315  1.00  0.00           C
ATOM   6328 3C31 POPER 276      25.347 103.941  54.485  1.00  0.00           C
ATOM   6331 4C31 POPER 276      25.207 104.242  52.985  1.00  0.00           C
ATOM   6334 5C31 POPER 276      26.027 103.281  52.115  1.00  0.00           C
ATOM   6337 6C31 POPER 276      25.937 103.620  50.624  1.00  0.00           C
ATOM   6341  NH3 POPES 277     112.497 124.930  27.264  1.00  0.00           N
ATOM   6345  C12 POPES 277     113.577 124.461  28.205  1.00  0.00           C
ATOM   6348  C11 POPES 277     114.757 125.422  28.275  1.00  0.00           C
ATOM   6351  P   POPES 277     117.298 125.191  28.705  1.00  0.00           P
ATOM   6352  O13 POPES 277     117.537 124.941  27.264  1.00  0.00           O
ATOM   6353  O14 POPES 277     117.677 126.511  29.255  1.00  0.00           O
ATOM   6354  O11 POPES 277     118.116 124.072  29.485  1.00  0.00           O
ATOM   6355  O12 POPES 277     115.786 124.870  29.095  1.00  0.00           O
ATOM   6356  C1  POPES 277     118.067 124.151  30.915  1.00  0.00           C
ATOM   6359  C2  POPES 277     119.007 123.111  31.544  1.00  0.00           C
ATOM   6361  O21 POPES 277     118.946 123.330  32.955  1.00  0.00           O
ATOM   6362  C21 POPES 277     119.186 122.311  33.735  1.00  0.00           C
ATOM   6363  O22 POPES 277     119.358 121.152  33.405  1.00  0.00           O
ATOM   6364  C22 POPES 277     119.217 122.840  35.175  1.00  0.00           C
ATOM   6367  C3  POPES 277     120.467 123.260  31.024  1.00  0.00           C
ATOM   6370  O31 POPES 277     121.197 122.021  31.115  1.00  0.00           O
ATOM   6371  C31 POPES 277     121.926 121.812  32.194  1.00  0.00           C
ATOM   6372  O32 POPES 277     122.146 122.621  33.095  1.00  0.00           O
ATOM   6373  C32 POPES 277     122.427 120.361  32.165  1.00  0.00           C
ATOM   6376  C23 POPES 277     120.257 122.141  36.065  1.00  0.00           C
ATOM   6379  C24 POPES 277     120.536 122.931  37.355  1.00  0.00           C
ATOM   6382  C25 POPES 277     121.427 122.122  38.295  1.00  0.00           C
ATOM   6385  C26 POPES 277     121.998 122.892  39.494  1.00  0.00           C
ATOM   6388  C27 POPES 277     120.956 123.480  40.464  1.00  0.00           C
ATOM   6391  C28 POPES 277     121.626 123.932  41.784  1.00  0.00           C
ATOM   6394  C29 POPES 277     120.646 124.431  42.815  1.00  0.00           C
ATOM   6396 0C21 POPES 277     120.266 123.760  43.925  1.00  0.00           C
ATOM   6398 1C21 POPES 277     120.727 122.391  44.335  1.00  0.00           C
ATOM   6401 2C21 POPES 277     119.886 121.791  45.475  1.00  0.00           C
ATOM   6404 3C21 POPES 277     118.426 121.462  45.104  1.00  0.00           C
ATOM   6407 4C21 POPES 277     117.418 121.931  46.154  1.00  0.00           C
ATOM   6410 5C21 POPES 277     117.537 121.211  47.515  1.00  0.00           C
ATOM   6413 6C21 POPES 277     116.777 119.870  47.565  1.00  0.00           C
ATOM   6416 7C21 POPES 277     116.947 119.181  48.935  1.00  0.00           C
ATOM   6419 8C21 POPES 277     116.126 117.910  49.095  1.00  0.00           C
ATOM   6423  C33 POPES 277     122.246 119.622  33.505  1.00  0.00           C
ATOM   6426  C34 POPES 277     122.946 118.251  33.454  1.00  0.00           C
ATOM   6429  C35 POPES 277     122.817 117.430  34.735  1.00  0.00           C
ATOM   6432  C36 POPES 277     121.357 117.211  35.155  1.00  0.00           C
ATOM   6435  C37 POPES 277     121.188 116.091  36.185  1.00  0.00           C
ATOM   6438  C38 POPES 277     119.736 115.931  36.655  1.00  0.00           C
ATOM   6441  C39 POPES 277     119.487 114.650  37.464  1.00  0.00           C
ATOM   6444 0C31 POPES 277     120.296 114.590  38.765  1.00  0.00           C
ATOM   6447 1C31 POPES 277     120.056 113.302  39.575  1.00  0.00           C
ATOM   6450 2C31 POPES 277     120.777 113.312  40.935  1.00  0.00           C
ATOM   6453 3C31 POPES 277     119.997 114.090  41.994  1.00  0.00           C
ATOM   6456 4C31 POPES 277     120.748 114.291  43.314  1.00  0.00           C
ATOM   6459 5C31 POPES 277     119.918 115.101  44.314  1.00  0.00           C
ATOM   6462 6C31 POPES 277     120.716 115.620  45.515  1.00  0.00           C
ATOM   6466  NH3 POPET 278      57.597  92.572  75.225  1.00  0.00           N
ATOM   6470  C12 POPET 278      56.167  92.192  75.534  1.00  0.00           C
ATOM   6473  C11 POPET 278      56.087  91.260  76.755  1.00  0.00           C
ATOM   6476  P   POPET 278      57.047  88.831  77.225  1.00  0.00           P
ATOM   6477  O13 POPET 278      58.387  88.321  77.545  1.00  0.00           O
ATOM   6478  O14 POPET 278      56.027  88.680  78.294  1.00  0.00           O
ATOM   6479  O11 POPET 278      56.507  88.062  75.945  1.00  0.00           O
ATOM   6480  O12 POPET 278      57.167  90.331  76.735  1.00  0.00           O
ATOM   6481  C1  POPET 278      57.056  88.351  74.645  1.00  0.00           C
ATOM   6484  C2  POPET 278      56.777  87.161  73.665  1.00  0.00           C
ATOM   6486  O21 POPET 278      57.556  87.311  72.475  1.00  0.00           O
ATOM   6487  C21 POPET 278      58.067  86.182  71.995  1.00  0.00           C
ATOM   6488  O22 POPET 278      58.076  85.101  72.555  1.00  0.00           O
ATOM   6489  C22 POPET 278      58.626  86.462  70.595  1.00  0.00           C
ATOM   6492  C3  POPET 278      55.297  87.101  73.265  1.00  0.00           C
ATOM   6495  O31 POPET 278      54.986  85.951  72.415  1.00  0.00           O
ATOM   6496  C31 POPET 278      54.337  86.252  71.265  1.00  0.00           C
ATOM   6497  O32 POPET 278      54.187  87.370  70.825  1.00  0.00           O
ATOM   6498  C32 POPET 278      53.676  85.010  70.634  1.00  0.00           C
ATOM   6501  C23 POPET 278      59.107  85.182  69.884  1.00  0.00           C
ATOM   6504  C24 POPET 278      59.986  85.480  68.655  1.00  0.00           C
ATOM   6507  C25 POPET 278      59.226  85.980  67.415  1.00  0.00           C
ATOM   6510  C26 POPET 278      58.457  84.902  66.645  1.00  0.00           C
ATOM   6513  C27 POPET 278      57.787  85.471  65.375  1.00  0.00           C
ATOM   6516  C28 POPET 278      57.966  84.601  64.115  1.00  0.00           C
ATOM   6519  C29 POPET 278      57.297  85.271  62.945  1.00  0.00           C
ATOM   6521 0C21 POPET 278      57.687  85.230  61.655  1.00  0.00           C
ATOM   6523 1C21 POPET 278      58.827  84.431  61.084  1.00  0.00           C
ATOM   6526 2C21 POPET 278      58.337  83.480  59.974  1.00  0.00           C
ATOM   6529 3C21 POPET 278      57.376  82.402  60.485  1.00  0.00           C
ATOM   6532 4C21 POPET 278      56.917  81.432  59.384  1.00  0.00           C
ATOM   6535 5C21 POPET 278      56.047  80.290  59.915  1.00  0.00           C
ATOM   6538 6C21 POPET 278      55.546  79.370  58.795  1.00  0.00           C
ATOM   6541 7C21 POPET 278      54.687  78.212  59.304  1.00  0.00           C
ATOM   6544 8C21 POPET 278      54.187  77.291  58.185  1.00  0.00           C
ATOM   6548  C33 POPET 278      52.197  85.322  70.255  1.00  0.00           C
ATOM   6551  C34 POPET 278      51.637  84.531  69.054  1.00  0.00           C
ATOM   6554  C35 POPET 278      50.307  85.150  68.564  1.00  0.00           C
ATOM   6557  C36 POPET 278      49.667  84.492  67.325  1.00  0.00           C
ATOM   6560  C37 POPET 278      48.966  83.172  67.645  1.00  0.00           C
ATOM   6563  C38 POPET 278      48.127  82.561  66.505  1.00  0.00           C
ATOM   6566  C39 POPET 278      48.937  81.751  65.485  1.00  0.00           C
ATOM   6569 0C31 POPET 278      49.307  82.531  64.214  1.00  0.00           C
ATOM   6572 1C31 POPET 278      50.257  81.761  63.285  1.00  0.00           C
ATOM   6575 2C31 POPET 278      50.457  82.510  61.965  1.00  0.00           C
ATOM   6578 3C31 POPET 278      51.516  81.882  61.055  1.00  0.00           C
ATOM   6581 4C31 POPET 278      51.576  82.572  59.694  1.00  0.00           C
ATOM   6584 5C31 POPET 278      52.607  81.952  58.735  1.00  0.00           C
ATOM   6587 6C31 POPET 278      52.586  82.581  57.344  1.00  0.00           C
ATOM   6591  NH3 POPEU 279      22.577  34.391  24.205  1.00  0.00           N
ATOM   6595  C12 POPEU 279      24.067  34.201  24.145  1.00  0.00           C
ATOM   6598  C11 POPEU 279      24.507  33.091  25.124  1.00  0.00           C
ATOM   6601  P   POPEU 279      26.797  32.111  26.065  1.00  0.00           P
ATOM   6602  O13 POPEU 279      27.297  30.801  25.595  1.00  0.00           O
ATOM   6603  O14 POPEU 279      27.837  33.111  26.365  1.00  0.00           O
ATOM   6604  O11 POPEU 279      25.816  31.911  27.305  1.00  0.00           O
ATOM   6605  O12 POPEU 279      25.886  32.750  24.935  1.00  0.00           O
ATOM   6606  C1  POPEU 279      24.877  30.831  27.334  1.00  0.00           C
ATOM   6609  C2  POPEU 279      23.627  31.152  28.205  1.00  0.00           C
ATOM   6611  O21 POPEU 279      22.457  31.212  27.385  1.00  0.00           O
ATOM   6612  C21 POPEU 279      21.627  30.181  27.185  1.00  0.00           C
ATOM   6613  O22 POPEU 279      20.497  30.341  26.735  1.00  0.00           O
ATOM   6614  C22 POPEU 279      22.247  28.801  27.445  1.00  0.00           C
ATOM   6617  C3  POPEU 279      23.777  32.521  28.955  1.00  0.00           C
ATOM   6620  O31 POPEU 279      22.507  33.011  29.395  1.00  0.00           O
ATOM   6621  C31 POPEU 279      22.147  33.261  30.655  1.00  0.00           C
ATOM   6622  O32 POPEU 279      21.017  33.632  30.954  1.00  0.00           O
ATOM   6623  C32 POPEU 279      23.237  33.001  31.715  1.00  0.00           C
ATOM   6626  C23 POPEU 279      21.386  27.621  26.895  1.00  0.00           C
ATOM   6629  C24 POPEU 279      20.417  26.981  27.895  1.00  0.00           C
ATOM   6632  C25 POPEU 279      19.396  27.962  28.485  1.00  0.00           C
ATOM   6635  C26 POPEU 279      18.477  27.311  29.545  1.00  0.00           C
ATOM   6638  C27 POPEU 279      17.826  28.371  30.445  1.00  0.00           C
ATOM   6641  C28 POPEU 279      17.406  27.821  31.825  1.00  0.00           C
ATOM   6644  C29 POPEU 279      15.997  27.271  31.884  1.00  0.00           C
ATOM   6646 0C21 POPEU 279      15.307  27.081  33.025  1.00  0.00           C
ATOM   6648 1C21 POPEU 279      15.827  27.372  34.424  1.00  0.00           C
ATOM   6651 2C21 POPEU 279      14.697  27.792  35.385  1.00  0.00           C
ATOM   6654 3C21 POPEU 279      15.207  28.091  36.804  1.00  0.00           C
ATOM   6657 4C21 POPEU 279      14.076  28.591  37.725  1.00  0.00           C
ATOM   6660 5C21 POPEU 279      14.427  28.561  39.225  1.00  0.00           C
ATOM   6663 6C21 POPEU 279      15.617  29.431  39.645  1.00  0.00           C
ATOM   6666 7C21 POPEU 279      15.367  30.931  39.485  1.00  0.00           C
ATOM   6669 8C21 POPEU 279      16.427  31.791  40.165  1.00  0.00           C
ATOM   6673  C33 POPEU 279      22.726  33.292  33.155  1.00  0.00           C
ATOM   6676  C34 POPEU 279      23.667  32.792  34.265  1.00  0.00           C
ATOM   6679  C35 POPEU 279      23.027  32.910  35.655  1.00  0.00           C
ATOM   6682  C36 POPEU 279      23.677  32.071  36.755  1.00  0.00           C
ATOM   6685  C37 POPEU 279      22.866  32.141  38.054  1.00  0.00           C
ATOM   6688  C38 POPEU 279      23.467  31.321  39.205  1.00  0.00           C
ATOM   6691  C39 POPEU 279      22.587  31.301  40.464  1.00  0.00           C
ATOM   6694 0C31 POPEU 279      21.417  30.311  40.375  1.00  0.00           C
ATOM   6697 1C31 POPEU 279      20.486  30.401  41.595  1.00  0.00           C
ATOM   6700 2C31 POPEU 279      19.566  29.181  41.765  1.00  0.00           C
ATOM   6703 3C31 POPEU 279      20.287  27.871  42.145  1.00  0.00           C
ATOM   6706 4C31 POPEU 279      21.207  28.011  43.374  1.00  0.00           C
ATOM   6709 5C31 POPEU 279      21.657  26.672  43.955  1.00  0.00           C
ATOM   6712 6C31 POPEU 279      22.527  26.812  45.205  1.00  0.00           C
ATOM   6716  NH3 POPEV 280      97.257  90.571  70.875  1.00  0.00           N
ATOM   6720  C12 POPEV 280      98.557  91.322  71.095  1.00  0.00           C
ATOM   6723  C11 POPEV 280      98.367  92.852  71.085  1.00  0.00           C
ATOM   6726  P   POPEV 280     100.667  94.051  70.395  1.00  0.00           P
ATOM   6727  O13 POPEV 280     100.217  95.291  69.744  1.00  0.00           O
ATOM   6728  O14 POPEV 280     101.977  94.121  71.085  1.00  0.00           O
ATOM   6729  O11 POPEV 280     100.676  92.852  69.365  1.00  0.00           O
ATOM   6730  O12 POPEV 280      99.576  93.531  71.414  1.00  0.00           O
ATOM   6731  C1  POPEV 280     100.727  93.050  67.944  1.00  0.00           C
ATOM   6734  C2  POPEV 280     100.117  91.840  67.174  1.00  0.00           C
ATOM   6736  O21 POPEV 280     100.207  92.122  65.765  1.00  0.00           O
ATOM   6737  C21 POPEV 280     100.417  91.071  64.985  1.00  0.00           C
ATOM   6738  O22 POPEV 280     100.707  89.951  65.365  1.00  0.00           O
ATOM   6739  C22 POPEV 280     100.187  91.511  63.535  1.00  0.00           C
ATOM   6742  C3  POPEV 280      98.626  91.621  67.564  1.00  0.00           C
ATOM   6745  O31 POPEV 280      98.268  90.231  67.585  1.00  0.00           O
ATOM   6746  C31 POPEV 280      97.367  89.661  66.755  1.00  0.00           C
ATOM   6747  O32 POPEV 280      96.987  88.512  66.895  1.00  0.00           O
ATOM   6748  C32 POPEV 280      96.866  90.581  65.645  1.00  0.00           C
ATOM   6751  C23 POPEV 280     100.697  90.501  62.485  1.00  0.00           C
ATOM   6754  C24 POPEV 280      99.606  89.521  62.035  1.00  0.00           C
ATOM   6757  C25 POPEV 280      98.677  90.112  60.975  1.00  0.00           C
ATOM   6760  C26 POPEV 280      99.226  90.031  59.535  1.00  0.00           C
ATOM   6763  C27 POPEV 280      98.356  90.760  58.505  1.00  0.00           C
ATOM   6766  C28 POPEV 280      98.797  90.501  57.054  1.00  0.00           C
ATOM   6769  C29 POPEV 280      98.697  89.062  56.585  1.00  0.00           C
ATOM   6771 0C21 POPEV 280      97.626  88.251  56.575  1.00  0.00           C
ATOM   6773 1C21 POPEV 280      96.197  88.521  56.965  1.00  0.00           C
ATOM   6776 2C21 POPEV 280      95.557  89.841  56.495  1.00  0.00           C
ATOM   6779 3C21 POPEV 280      95.487  90.000  54.974  1.00  0.00           C
ATOM   6782 4C21 POPEV 280      94.997  91.392  54.585  1.00  0.00           C
ATOM   6785 5C21 POPEV 280      94.837  91.532  53.075  1.00  0.00           C
ATOM   6788 6C21 POPEV 280      94.337  92.922  52.665  1.00  0.00           C
ATOM   6791 7C21 POPEV 280      93.946  92.992  51.195  1.00  0.00           C
ATOM   6794 8C21 POPEV 280      93.466  94.370  50.775  1.00  0.00           C
ATOM   6798  C33 POPEV 280      96.188  89.851  64.465  1.00  0.00           C
ATOM   6801  C34 POPEV 280      95.888  90.830  63.325  1.00  0.00           C
ATOM   6804  C35 POPEV 280      95.236  90.161  62.105  1.00  0.00           C
ATOM   6807  C36 POPEV 280      95.367  90.991  60.814  1.00  0.00           C
ATOM   6810  C37 POPEV 280      94.097  91.770  60.464  1.00  0.00           C
ATOM   6813  C38 POPEV 280      94.257  92.551  59.155  1.00  0.00           C
ATOM   6816  C39 POPEV 280      92.946  93.211  58.724  1.00  0.00           C
ATOM   6819 0C31 POPEV 280      92.936  93.610  57.245  1.00  0.00           C
ATOM   6822 1C31 POPEV 280      91.527  93.962  56.765  1.00  0.00           C
ATOM   6825 2C31 POPEV 280      91.257  93.540  55.315  1.00  0.00           C
ATOM   6828 3C31 POPEV 280      89.757  93.582  54.995  1.00  0.00           C
ATOM   6831 4C31 POPEV 280      89.436  92.992  53.615  1.00  0.00           C
ATOM   6834 5C31 POPEV 280      87.936  92.871  53.355  1.00  0.00           C
ATOM   6837 6C31 POPEV 280      87.626  92.181  52.035  1.00  0.00           C
ATOM   6841  NH3 POPEW 281      11.667  73.541  73.624  1.00  0.00           N
ATOM   6845  C12 POPEW 281      10.527  74.422  74.054  1.00  0.00           C
ATOM   6848  C11 POPEW 281       9.207  73.941  73.464  1.00  0.00           C
ATOM   6851  P   POPEW 281       7.597  76.010  73.435  1.00  0.00           P
ATOM   6852  O13 POPEW 281       6.487  75.581  72.555  1.00  0.00           O
ATOM   6853  O14 POPEW 281       7.397  77.021  74.485  1.00  0.00           O
ATOM   6854  O11 POPEW 281       8.827  76.441  72.545  1.00  0.00           O
ATOM   6855  O12 POPEW 281       8.127  74.661  74.085  1.00  0.00           O
ATOM   6856  C1  POPEW 281       9.067  77.782  72.085  1.00  0.00           C
ATOM   6859  C2  POPEW 281       8.997  77.852  70.525  1.00  0.00           C
ATOM   6861  O21 POPEW 281       7.787  78.541  70.185  1.00  0.00           O
ATOM   6862  C21 POPEW 281       7.667  79.492  69.255  1.00  0.00           C
ATOM   6863  O22 POPEW 281       6.667  80.191  69.115  1.00  0.00           O
ATOM   6864  C22 POPEW 281       8.866  79.651  68.315  1.00  0.00           C
ATOM   6867  C3  POPEW 281       8.977  76.391  69.975  1.00  0.00           C
ATOM   6870  O31 POPEW 281       9.307  76.282  68.575  1.00  0.00           O
ATOM   6871  C31 POPEW 281       8.797  75.191  68.005  1.00  0.00           C
ATOM   6872  O32 POPEW 281       7.887  74.510  68.464  1.00  0.00           O
ATOM   6873  C32 POPEW 281       9.577  74.892  66.725  1.00  0.00           C
ATOM   6876  C23 POPEW 281       8.557  80.581  67.114  1.00  0.00           C
ATOM   6879  C24 POPEW 281       9.697  80.550  66.095  1.00  0.00           C
ATOM   6882  C25 POPEW 281       9.597  81.572  64.955  1.00  0.00           C
ATOM   6885  C26 POPEW 281       8.497  81.241  63.925  1.00  0.00           C
ATOM   6888  C27 POPEW 281       8.747  81.940  62.575  1.00  0.00           C
ATOM   6891  C28 POPEW 281       7.627  81.712  61.545  1.00  0.00           C
ATOM   6894  C29 POPEW 281       7.507  80.301  61.005  1.00  0.00           C
ATOM   6896 0C21 POPEW 281       7.397  79.922  59.725  1.00  0.00           C
ATOM   6898 1C21 POPEW 281       7.387  80.821  58.505  1.00  0.00           C
ATOM   6901 2C21 POPEW 281       6.097  80.702  57.675  1.00  0.00           C
ATOM   6904 3C21 POPEW 281       6.097  81.681  56.485  1.00  0.00           C
ATOM   6907 4C21 POPEW 281       4.877  81.562  55.575  1.00  0.00           C
ATOM   6910 5C21 POPEW 281       4.947  82.551  54.405  1.00  0.00           C
ATOM   6913 6C21 POPEW 281       3.827  82.370  53.374  1.00  0.00           C
ATOM   6916 7C21 POPEW 281       4.067  83.211  52.105  1.00  0.00           C
ATOM   6919 8C21 POPEW 281       3.007  83.011  51.024  1.00  0.00           C
ATOM   6923  C33 POPEW 281       8.957  73.731  65.914  1.00  0.00           C
ATOM   6926  C34 POPEW 281       9.947  73.132  64.895  1.00  0.00           C
ATOM   6929  C35 POPEW 281      10.187  74.021  63.665  1.00  0.00           C
ATOM   6932  C36 POPEW 281       9.037  73.962  62.665  1.00  0.00           C
ATOM   6935  C37 POPEW 281       9.236  74.892  61.455  1.00  0.00           C
ATOM   6938  C38 POPEW 281       8.157  74.671  60.395  1.00  0.00           C
ATOM   6941  C39 POPEW 281       8.197  75.690  59.244  1.00  0.00           C
ATOM   6944 0C31 POPEW 281       9.517  75.742  58.475  1.00  0.00           C
ATOM   6947 1C31 POPEW 281       9.407  76.660  57.245  1.00  0.00           C
ATOM   6950 2C31 POPEW 281      10.757  76.992  56.585  1.00  0.00           C
ATOM   6953 3C31 POPEW 281      10.977  76.340  55.214  1.00  0.00           C
ATOM   6956 4C31 POPEW 281      11.117  74.822  55.245  1.00  0.00           C
ATOM   6959 5C31 POPEW 281      11.467  74.251  53.854  1.00  0.00           C
ATOM   6962 6C31 POPEW 281      11.647  72.730  53.845  1.00  0.00           C
ATOM   6966  NH3 POPEX 282       5.967  66.882  72.755  1.00  0.00           N
ATOM   6970  C12 POPEX 282       5.077  66.331  71.685  1.00  0.00           C
ATOM   6973  C11 POPEX 282       4.447  65.001  72.104  1.00  0.00           C
ATOM   6976  P   POPEX 282       3.747  62.771  70.875  1.00  0.00           P
ATOM   6977  O13 POPEX 282       4.867  62.021  70.265  1.00  0.00           O
ATOM   6978  O14 POPEX 282       3.307  62.351  72.234  1.00  0.00           O
ATOM   6979  O11 POPEX 282       2.446  62.761  69.935  1.00  0.00           O
ATOM   6980  O12 POPEX 282       4.127  64.300  70.914  1.00  0.00           O
ATOM   6981  C1  POPEX 282       1.847  64.032  69.635  1.00  0.00           C
ATOM   6984  C2  POPEX 282       0.746  63.980  68.534  1.00  0.00           C
ATOM   6986  O21 POPEX 282       0.886  65.201  67.784  1.00  0.00           O
ATOM   6987  C21 POPEX 282       0.417  65.251  66.534  1.00  0.00           C
ATOM   6988  O22 POPEX 282      -0.212  66.191  66.095  1.00  0.00           O
ATOM   6989  C22 POPEX 282       0.767  64.011  65.715  1.00  0.00           C
ATOM   6992  C3  POPEX 282      -0.723  63.861  69.075  1.00  0.00           C
ATOM   6995  O31 POPEX 282      -1.673  64.160  68.025  1.00  0.00           O
ATOM   6996  C31 POPEX 282      -2.836  64.701  68.364  1.00  0.00           C
ATOM   6997  O32 POPEX 282      -3.316  64.742  69.485  1.00  0.00           O
ATOM   6998  C32 POPEX 282      -3.435  65.422  67.155  1.00  0.00           C
ATOM   7001  C23 POPEX 282       0.868  64.292  64.205  1.00  0.00           C
ATOM   7004  C24 POPEX 282       1.017  62.992  63.405  1.00  0.00           C
ATOM   7007  C25 POPEX 282       1.406  63.211  61.935  1.00  0.00           C
ATOM   7010  C26 POPEX 282       0.357  64.001  61.145  1.00  0.00           C
ATOM   7013  C27 POPEX 282       0.697  64.071  59.645  1.00  0.00           C
ATOM   7016  C28 POPEX 282      -0.313  64.900  58.835  1.00  0.00           C
ATOM   7019  C29 POPEX 282       0.068  64.941  57.385  1.00  0.00           C
ATOM   7021 0C21 POPEX 282      -0.333  65.852  56.475  1.00  0.00           C
ATOM   7023 1C21 POPEX 282      -1.243  67.031  56.714  1.00  0.00           C
ATOM   7026 2C21 POPEX 282      -0.712  68.300  56.035  1.00  0.00           C
ATOM   7029 3C21 POPEX 282       0.527  68.882  56.714  1.00  0.00           C
ATOM   7032 4C21 POPEX 282       0.967  70.191  56.045  1.00  0.00           C
ATOM   7035 5C21 POPEX 282       2.288  70.721  56.615  1.00  0.00           C
ATOM   7038 6C21 POPEX 282       3.486  69.811  56.284  1.00  0.00           C
ATOM   7041 7C21 POPEX 282       4.606  70.521  55.515  1.00  0.00           C
ATOM   7044 8C21 POPEX 282       5.667  69.550  54.995  1.00  0.00           C
ATOM   7048  C33 POPEX 282      -3.456  64.640  65.815  1.00  0.00           C
ATOM   7051  C34 POPEX 282      -4.005  65.501  64.665  1.00  0.00           C
ATOM   7054  C35 POPEX 282      -2.936  66.391  64.025  1.00  0.00           C
ATOM   7057  C36 POPEX 282      -3.505  67.581  63.244  1.00  0.00           C
ATOM   7060  C37 POPEX 282      -2.656  67.961  62.025  1.00  0.00           C
ATOM   7063  C38 POPEX 282      -3.127  69.281  61.385  1.00  0.00           C
ATOM   7066  C39 POPEX 282      -2.586  69.510  59.974  1.00  0.00           C
ATOM   7069 0C31 POPEX 282      -3.337  70.651  59.284  1.00  0.00           C
ATOM   7072 1C31 POPEX 282      -3.097  70.742  57.775  1.00  0.00           C
ATOM   7075 2C31 POPEX 282      -4.126  71.651  57.105  1.00  0.00           C
ATOM   7078 3C31 POPEX 282      -3.956  71.711  55.575  1.00  0.00           C
ATOM   7081 4C31 POPEX 282      -5.107  72.470  54.904  1.00  0.00           C
ATOM   7084 5C31 POPEX 282      -4.937  72.562  53.384  1.00  0.00           C
ATOM   7087 6C31 POPEX 282      -6.117  73.252  52.695  1.00  0.00           C
ATOM   7091  NH3 POPEY 283       7.577   4.888  25.785  1.00  0.00           N
ATOM   7095  C12 POPEY 283       8.057   6.198  25.235  1.00  0.00           C
ATOM   7098  C11 POPEY 283       7.567   6.418  23.795  1.00  0.00           C
ATOM   7101  P   POPEY 283       5.387   7.518  22.825  1.00  0.00           P
ATOM   7102  O13 POPEY 283       6.287   8.121  21.805  1.00  0.00           O
ATOM   7103  O14 POPEY 283       4.137   6.898  22.325  1.00  0.00           O
ATOM   7104  O11 POPEY 283       4.907   8.671  23.804  1.00  0.00           O
ATOM   7105  O12 POPEY 283       6.147   6.498  23.765  1.00  0.00           O
ATOM   7106  C1  POPEY 283       5.717   9.321  24.785  1.00  0.00           C
ATOM   7109  C2  POPEY 283       4.877   9.491  26.084  1.00  0.00           C
ATOM   7111  O21 POPEY 283       5.367  10.511  26.965  1.00  0.00           O
ATOM   7112  C21 POPEY 283       5.397  11.761  26.544  1.00  0.00           C
ATOM   7113  O22 POPEY 283       4.897  12.201  25.525  1.00  0.00           O
ATOM   7114  C22 POPEY 283       6.097  12.621  27.585  1.00  0.00           C
ATOM   7117  C3  POPEY 283       4.837   8.171  26.905  1.00  0.00           C
ATOM   7120  O31 POPEY 283       3.677   8.111  27.745  1.00  0.00           O
ATOM   7121  C31 POPEY 283       3.607   9.031  28.714  1.00  0.00           C
ATOM   7122  O32 POPEY 283       2.757   9.911  28.755  1.00  0.00           O
ATOM   7123  C32 POPEY 283       4.637   8.761  29.825  1.00  0.00           C
ATOM   7126  C23 POPEY 283       5.867  12.151  29.044  1.00  0.00           C
ATOM   7129  C24 POPEY 283       6.347  13.181  30.075  1.00  0.00           C
ATOM   7132  C25 POPEY 283       6.287  12.631  31.505  1.00  0.00           C
ATOM   7135  C26 POPEY 283       6.707  13.681  32.545  1.00  0.00           C
ATOM   7138  C27 POPEY 283       7.167  13.031  33.865  1.00  0.00           C
ATOM   7141  C28 POPEY 283       7.517  14.041  34.974  1.00  0.00           C
ATOM   7144  C29 POPEY 283       6.327  14.881  35.365  1.00  0.00           C
ATOM   7146 0C21 POPEY 283       6.347  16.171  35.725  1.00  0.00           C
ATOM   7148 1C21 POPEY 283       7.557  17.051  35.915  1.00  0.00           C
ATOM   7151 2C21 POPEY 283       7.677  17.542  37.365  1.00  0.00           C
ATOM   7154 3C21 POPEY 283       6.647  18.611  37.765  1.00  0.00           C
ATOM   7157 4C21 POPEY 283       6.757  18.961  39.255  1.00  0.00           C
ATOM   7160 5C21 POPEY 283       5.757  20.031  39.735  1.00  0.00           C
ATOM   7163 6C21 POPEY 283       6.157  21.471  39.365  1.00  0.00           C
ATOM   7166 7C21 POPEY 283       5.287  22.521  40.075  1.00  0.00           C
ATOM   7169 8C21 POPEY 283       5.877  23.931  40.034  1.00  0.00           C
ATOM   7173  C33 POPEY 283       4.147   9.331  31.175  1.00  0.00           C
ATOM   7176  C34 POPEY 283       5.167   9.131  32.315  1.00  0.00           C
ATOM   7179  C35 POPEY 283       4.757   9.801  33.635  1.00  0.00           C
ATOM   7182  C36 POPEY 283       3.667   9.061  34.435  1.00  0.00           C
ATOM   7185  C37 POPEY 283       3.547   9.591  35.874  1.00  0.00           C
ATOM   7188  C38 POPEY 283       2.657   8.711  36.775  1.00  0.00           C
ATOM   7191  C39 POPEY 283       2.837   8.991  38.275  1.00  0.00           C
ATOM   7194 0C31 POPEY 283       2.017  10.181  38.805  1.00  0.00           C
ATOM   7197 1C31 POPEY 283       2.217  10.471  40.304  1.00  0.00           C
ATOM   7200 2C31 POPEY 283       1.867   9.271  41.205  1.00  0.00           C
ATOM   7203 3C31 POPEY 283       1.947   9.561  42.705  1.00  0.00           C
ATOM   7206 4C31 POPEY 283       0.637  10.101  43.295  1.00  0.00           C
ATOM   7209 5C31 POPEY 283       0.577   9.931  44.815  1.00  0.00           C
ATOM   7212 6C31 POPEY 283      -0.653  10.571  45.455  1.00  0.00           C
ATOM   7216  NH3 POPEZ 284      38.216  83.302  34.374  1.00  0.00           N
ATOM   7220  C12 POPEZ 284      39.437  83.612  35.195  1.00  0.00           C
ATOM   7223  C11 POPEZ 284      40.367  82.381  35.335  1.00  0.00           C
ATOM   7226  P   POPEZ 284      42.757  83.242  36.084  1.00  0.00           P
ATOM   7227  O13 POPEZ 284      43.626  82.271  35.405  1.00  0.00           O
ATOM   7228  O14 POPEZ 284      42.586  84.531  35.385  1.00  0.00           O
ATOM   7229  O11 POPEZ 284      43.286  83.461  37.555  1.00  0.00           O
ATOM   7230  O12 POPEZ 284      41.347  82.612  36.354  1.00  0.00           O
ATOM   7231  C1  POPEZ 284      42.566  84.202  38.535  1.00  0.00           C
ATOM   7234  C2  POPEZ 284      42.417  83.431  39.875  1.00  0.00           C
ATOM   7236  O21 POPEZ 284      41.627  84.202  40.804  1.00  0.00           O
ATOM   7237  C21 POPEZ 284      42.117  85.322  41.315  1.00  0.00           C
ATOM   7238  O22 POPEZ 284      43.157  85.882  41.014  1.00  0.00           O
ATOM   7239  C22 POPEZ 284      41.136  85.812  42.375  1.00  0.00           C
ATOM   7242  C3  POPEZ 284      43.766  82.952  40.505  1.00  0.00           C
ATOM   7245  O31 POPEZ 284      43.676  82.782  41.935  1.00  0.00           O
ATOM   7246  C31 POPEZ 284      43.046  81.702  42.385  1.00  0.00           C
ATOM   7247  O32 POPEZ 284      42.737  80.732  41.735  1.00  0.00           O
ATOM   7248  C32 POPEZ 284      42.677  81.912  43.865  1.00  0.00           C
ATOM   7251  C23 POPEZ 284      41.747  86.861  43.325  1.00  0.00           C
ATOM   7254  C24 POPEZ 284      40.806  87.222  44.485  1.00  0.00           C
ATOM   7257  C25 POPEZ 284      41.446  88.232  45.445  1.00  0.00           C
ATOM   7260  C26 POPEZ 284      40.517  88.671  46.585  1.00  0.00           C
ATOM   7263  C27 POPEZ 284      41.246  89.531  47.635  1.00  0.00           C
ATOM   7266  C28 POPEZ 284      40.307  90.091  48.714  1.00  0.00           C
ATOM   7269  C29 POPEZ 284      41.066  90.872  49.764  1.00  0.00           C
ATOM   7271 0C21 POPEZ 284      41.306  92.192  49.755  1.00  0.00           C
ATOM   7273 1C21 POPEZ 284      40.856  93.172  48.695  1.00  0.00           C
ATOM   7276 2C21 POPEZ 284      40.716  94.611  49.214  1.00  0.00           C
ATOM   7279 3C21 POPEZ 284      39.536  94.832  50.175  1.00  0.00           C
ATOM   7282 4C21 POPEZ 284      39.317  96.301  50.545  1.00  0.00           C
ATOM   7285 5C21 POPEZ 284      39.957  96.761  51.865  1.00  0.00           C
ATOM   7288 6C21 POPEZ 284      41.466  96.532  51.965  1.00  0.00           C
ATOM   7291 7C21 POPEZ 284      42.097  97.201  53.194  1.00  0.00           C
ATOM   7294 8C21 POPEZ 284      43.267  96.432  53.805  1.00  0.00           C
ATOM   7298  C33 POPEZ 284      41.157  82.132  44.054  1.00  0.00           C
ATOM   7301  C34 POPEZ 284      40.797  83.032  45.255  1.00  0.00           C
ATOM   7304  C35 POPEZ 284      40.497  82.292  46.575  1.00  0.00           C
ATOM   7307  C36 POPEZ 284      41.726  81.761  47.334  1.00  0.00           C
ATOM   7310  C37 POPEZ 284      41.336  81.051  48.635  1.00  0.00           C
ATOM   7313  C38 POPEZ 284      42.537  80.371  49.314  1.00  0.00           C
ATOM   7316  C39 POPEZ 284      42.197  79.742  50.685  1.00  0.00           C
ATOM   7319 0C31 POPEZ 284      41.867  80.781  51.765  1.00  0.00           C
ATOM   7322 1C31 POPEZ 284      41.757  80.150  53.165  1.00  0.00           C
ATOM   7325 2C31 POPEZ 284      41.407  81.152  54.275  1.00  0.00           C
ATOM   7328 3C31 POPEZ 284      39.966  81.660  54.195  1.00  0.00           C
ATOM   7331 4C31 POPEZ 284      39.567  82.472  55.435  1.00  0.00           C
ATOM   7334 5C31 POPEZ 284      38.196  83.151  55.295  1.00  0.00           C
ATOM   7337 6C31 POPEZ 284      37.777  83.881  56.575  1.00  0.00           C
ATOM   7341  NH3 POPEa 285     100.137 105.242  71.414  1.00  0.00           N
ATOM   7345  C12 POPEa 285      98.677 104.991  71.115  1.00  0.00           C
ATOM   7348  C11 POPEa 285      98.087 106.222  70.395  1.00  0.00           C
ATOM   7351  P   POPEa 285      98.887 108.781  70.485  1.00  0.00           P
ATOM   7352  O13 POPEa 285      97.777 109.521  69.835  1.00  0.00           O
ATOM   7353  O14 POPEa 285      99.587 109.590  71.505  1.00  0.00           O
ATOM   7354  O11 POPEa 285      99.927 108.340  69.375  1.00  0.00           O
ATOM   7355  O12 POPEa 285      98.417 107.411  71.124  1.00  0.00           O
ATOM   7356  C1  POPEa 285      99.676 108.521  67.975  1.00  0.00           C
ATOM   7359  C2  POPEa 285     100.977 108.971  67.255  1.00  0.00           C
ATOM   7361  O21 POPEa 285     100.797 108.822  65.825  1.00  0.00           O
ATOM   7362  C21 POPEa 285     100.406 109.951  65.255  1.00  0.00           C
ATOM   7363  O22 POPEa 285      99.807 110.861  65.804  1.00  0.00           O
ATOM   7364  C22 POPEa 285     101.028 110.000  63.854  1.00  0.00           C
ATOM   7367  C3  POPEa 285     102.227 108.151  67.704  1.00  0.00           C
ATOM   7370  O31 POPEa 285     103.256 108.102  66.694  1.00  0.00           O
ATOM   7371  C31 POPEa 285     103.286 106.992  65.944  1.00  0.00           C
ATOM   7372  O32 POPEa 285     102.677 105.961  66.174  1.00  0.00           O
ATOM   7373  C32 POPEa 285     104.177 107.220  64.715  1.00  0.00           C
ATOM   7376  C23 POPEa 285     100.427 111.061  62.915  1.00  0.00           C
ATOM   7379  C24 POPEa 285     100.016 110.452  61.565  1.00  0.00           C
ATOM   7382  C25 POPEa 285     101.197 110.142  60.645  1.00  0.00           C
ATOM   7385  C26 POPEa 285     100.707 109.590  59.295  1.00  0.00           C
ATOM   7388  C27 POPEa 285     101.817 109.492  58.235  1.00  0.00           C
ATOM   7391  C28 POPEa 285     101.297 108.750  56.994  1.00  0.00           C
ATOM   7394  C29 POPEa 285     102.236 108.862  55.814  1.00  0.00           C
ATOM   7396 0C21 POPEa 285     102.006 109.571  54.694  1.00  0.00           C
ATOM   7398 1C21 POPEa 285     100.768 110.382  54.435  1.00  0.00           C
ATOM   7401 2C21 POPEa 285     100.487 110.620  52.945  1.00  0.00           C
ATOM   7404 3C21 POPEa 285      99.237 111.492  52.735  1.00  0.00           C
ATOM   7407 4C21 POPEa 285      99.267 112.230  51.395  1.00  0.00           C
ATOM   7410 5C21 POPEa 285      98.097 113.221  51.235  1.00  0.00           C
ATOM   7413 6C21 POPEa 285      96.747 112.551  50.985  1.00  0.00           C
ATOM   7416 7C21 POPEa 285      95.956 113.260  49.885  1.00  0.00           C
ATOM   7419 8C21 POPEa 285      94.727 112.491  49.405  1.00  0.00           C
ATOM   7423  C33 POPEa 285     103.396 106.982  63.405  1.00  0.00           C
ATOM   7426  C34 POPEa 285     104.286 106.551  62.235  1.00  0.00           C
ATOM   7429  C35 POPEa 285     103.496 106.502  60.915  1.00  0.00           C
ATOM   7432  C36 POPEa 285     104.217 105.760  59.795  1.00  0.00           C
ATOM   7435  C37 POPEa 285     103.396 105.760  58.495  1.00  0.00           C
ATOM   7438  C38 POPEa 285     104.007 104.882  57.404  1.00  0.00           C
ATOM   7441  C39 POPEa 285     103.417 105.101  56.005  1.00  0.00           C
ATOM   7444 0C31 POPEa 285     101.887 104.991  55.905  1.00  0.00           C
ATOM   7447 1C31 POPEa 285     101.397 105.462  54.535  1.00  0.00           C
ATOM   7450 2C31 POPEa 285      99.897 105.791  54.455  1.00  0.00           C
ATOM   7453 3C31 POPEa 285      99.536 106.400  53.095  1.00  0.00           C
ATOM   7456 4C31 POPEa 285      98.116 106.992  53.034  1.00  0.00           C
ATOM   7459 5C31 POPEa 285      97.777 107.510  51.635  1.00  0.00           C
ATOM   7462 6C31 POPEa 285      96.486 108.330  51.565  1.00  0.00           C
ATOM   7466  NH3 POPEb 286     114.716  98.671  72.244  1.00  0.00           N
ATOM   7470  C12 POPEb 286     114.177  99.860  71.475  1.00  0.00           C
ATOM   7473  C11 POPEb 286     112.896 100.471  72.114  1.00  0.00           C
ATOM   7476  P   POPEb 286     111.136 102.351  71.725  1.00  0.00           P
ATOM   7477  O13 POPEb 286     110.737 102.150  73.125  1.00  0.00           O
ATOM   7478  O14 POPEb 286     111.036 103.731  71.215  1.00  0.00           O
ATOM   7479  O11 POPEb 286     110.257 101.371  70.854  1.00  0.00           O
ATOM   7480  O12 POPEb 286     112.607 101.761  71.534  1.00  0.00           O
ATOM   7481  C1  POPEb 286     110.497 101.211  69.464  1.00  0.00           C
ATOM   7484  C2  POPEb 286     109.798  99.930  68.935  1.00  0.00           C
ATOM   7486  O21 POPEb 286     110.406  99.452  67.714  1.00  0.00           O
ATOM   7487  C21 POPEb 286     110.207 100.182  66.615  1.00  0.00           C
ATOM   7488  O22 POPEb 286     109.716 101.292  66.585  1.00  0.00           O
ATOM   7489  C22 POPEb 286     110.676  99.382  65.395  1.00  0.00           C
ATOM   7492  C3  POPEb 286     108.248 100.081  68.835  1.00  0.00           C
ATOM   7495  O31 POPEb 286     107.687  99.202  67.845  1.00  0.00           O
ATOM   7496  C31 POPEb 286     107.386  97.971  68.195  1.00  0.00           C
ATOM   7497  O32 POPEb 286     107.507  97.491  69.314  1.00  0.00           O
ATOM   7498  C32 POPEb 286     106.907  97.230  66.954  1.00  0.00           C
ATOM   7501  C23 POPEb 286     109.617  99.370  64.265  1.00  0.00           C
ATOM   7504  C24 POPEb 286     109.918  98.351  63.145  1.00  0.00           C
ATOM   7507  C25 POPEb 286     111.106  98.741  62.245  1.00  0.00           C
ATOM   7510  C26 POPEb 286     110.727  99.781  61.185  1.00  0.00           C
ATOM   7513  C27 POPEb 286     111.947 100.322  60.424  1.00  0.00           C
ATOM   7516  C28 POPEb 286     111.617 101.481  59.465  1.00  0.00           C
ATOM   7519  C29 POPEb 286     110.597 101.101  58.415  1.00  0.00           C
ATOM   7521 0C21 POPEb 286     110.877 100.602  57.194  1.00  0.00           C
ATOM   7523 1C21 POPEb 286     112.246 100.282  56.665  1.00  0.00           C
ATOM   7526 2C21 POPEb 286     112.896 101.441  55.895  1.00  0.00           C
ATOM   7529 3C21 POPEb 286     112.197 101.770  54.564  1.00  0.00           C
ATOM   7532 4C21 POPEb 286     113.067 102.642  53.635  1.00  0.00           C
ATOM   7535 5C21 POPEb 286     112.486 102.701  52.215  1.00  0.00           C
ATOM   7538 6C21 POPEb 286     111.287 103.641  52.005  1.00  0.00           C
ATOM   7541 7C21 POPEb 286     110.576 103.372  50.674  1.00  0.00           C
ATOM   7544 8C21 POPEb 286     109.457 104.361  50.325  1.00  0.00           C
ATOM   7548  C33 POPEb 286     105.888  98.081  66.165  1.00  0.00           C
ATOM   7551  C34 POPEb 286     105.446  97.500  64.825  1.00  0.00           C
ATOM   7554  C35 POPEb 286     104.716  96.161  64.964  1.00  0.00           C
ATOM   7557  C36 POPEb 286     104.137  95.681  63.635  1.00  0.00           C
ATOM   7560  C37 POPEb 286     103.548  94.270  63.755  1.00  0.00           C
ATOM   7563  C38 POPEb 286     102.806  93.792  62.505  1.00  0.00           C
ATOM   7566  C39 POPEb 286     103.528  93.932  61.154  1.00  0.00           C
ATOM   7569 0C31 POPEb 286     102.617  93.461  60.015  1.00  0.00           C
ATOM   7572 1C31 POPEb 286     103.297  93.411  58.645  1.00  0.00           C
ATOM   7575 2C31 POPEb 286     102.298  92.971  57.555  1.00  0.00           C
ATOM   7578 3C31 POPEb 286     102.946  92.791  56.175  1.00  0.00           C
ATOM   7581 4C31 POPEb 286     101.987  92.220  55.115  1.00  0.00           C
ATOM   7584 5C31 POPEb 286     100.748  93.081  54.875  1.00  0.00           C
ATOM   7587 6C31 POPEb 286      99.938  92.661  53.635  1.00  0.00           C
ATOM   7591  NH3 POPEc 287     110.107  98.260  26.614  1.00  0.00           N
ATOM   7595  C12 POPEc 287     108.837  98.302  25.785  1.00  0.00           C
ATOM   7598  C11 POPEc 287     108.347  99.751  25.494  1.00  0.00           C
ATOM   7601  P   POPEc 287     105.786  99.911  26.284  1.00  0.00           P
ATOM   7602  O13 POPEc 287     104.646 100.760  25.835  1.00  0.00           O
ATOM   7603  O14 POPEc 287     105.436  98.551  26.755  1.00  0.00           O
ATOM   7604  O11 POPEc 287     106.556 100.660  27.425  1.00  0.00           O
ATOM   7605  O12 POPEc 287     106.947  99.801  25.205  1.00  0.00           O
ATOM   7606  C1  POPEc 287     105.956 101.411  28.485  1.00  0.00           C
ATOM   7609  C2  POPEc 287     107.057 101.761  29.525  1.00  0.00           C
ATOM   7611  O21 POPEc 287     106.546 102.712  30.485  1.00  0.00           O
ATOM   7612  C21 POPEc 287     107.227 102.712  31.635  1.00  0.00           C
ATOM   7613  O22 POPEc 287     108.137 101.940  31.915  1.00  0.00           O
ATOM   7614  C22 POPEc 287     106.686 103.811  32.555  1.00  0.00           C
ATOM   7617  C3  POPEc 287     108.307 102.332  28.775  1.00  0.00           C
ATOM   7620  O31 POPEc 287     109.277 102.952  29.634  1.00  0.00           O
ATOM   7621  C31 POPEc 287     110.376 102.271  29.935  1.00  0.00           C
ATOM   7622  O32 POPEc 287     110.697 101.191  29.475  1.00  0.00           O
ATOM   7623  C32 POPEc 287     111.197 103.062  30.944  1.00  0.00           C
ATOM   7626  C23 POPEc 287     107.556 104.111  33.805  1.00  0.00           C
ATOM   7629  C24 POPEc 287     108.127 105.541  33.825  1.00  0.00           C
ATOM   7632  C25 POPEc 287     108.528 106.021  35.225  1.00  0.00           C
ATOM   7635  C26 POPEc 287     109.457 105.081  36.005  1.00  0.00           C
ATOM   7638  C27 POPEc 287     109.907 105.711  37.334  1.00  0.00           C
ATOM   7641  C28 POPEc 287     110.826 104.821  38.194  1.00  0.00           C
ATOM   7644  C29 POPEc 287     110.087 103.691  38.865  1.00  0.00           C
ATOM   7646 0C21 POPEc 287     110.608 102.791  39.715  1.00  0.00           C
ATOM   7648 1C21 POPEc 287     112.036 102.771  40.175  1.00  0.00           C
ATOM   7651 2C21 POPEc 287     112.176 102.370  41.655  1.00  0.00           C
ATOM   7654 3C21 POPEc 287     111.486 103.321  42.655  1.00  0.00           C
ATOM   7657 4C21 POPEc 287     111.777 102.980  44.125  1.00  0.00           C
ATOM   7660 5C21 POPEc 287     113.277 103.090  44.435  1.00  0.00           C
ATOM   7663 6C21 POPEc 287     113.626 102.901  45.915  1.00  0.00           C
ATOM   7666 7C21 POPEc 287     115.126 102.691  46.084  1.00  0.00           C
ATOM   7669 8C21 POPEc 287     115.557 102.671  47.545  1.00  0.00           C
ATOM   7673  C33 POPEc 287     112.677 102.631  30.944  1.00  0.00           C
ATOM   7676  C34 POPEc 287     113.536 103.470  31.895  1.00  0.00           C
ATOM   7679  C35 POPEc 287     113.176 103.330  33.384  1.00  0.00           C
ATOM   7682  C36 POPEc 287     113.417 101.922  33.945  1.00  0.00           C
ATOM   7685  C37 POPEc 287     113.426 101.901  35.485  1.00  0.00           C
ATOM   7688  C38 POPEc 287     113.668 100.511  36.105  1.00  0.00           C
ATOM   7691  C39 POPEc 287     114.927  99.811  35.564  1.00  0.00           C
ATOM   7694 0C31 POPEc 287     115.327  98.521  36.305  1.00  0.00           C
ATOM   7697 1C31 POPEc 287     115.756  98.741  37.765  1.00  0.00           C
ATOM   7700 2C31 POPEc 287     116.646  97.612  38.304  1.00  0.00           C
ATOM   7703 3C31 POPEc 287     115.867  96.322  38.594  1.00  0.00           C
ATOM   7706 4C31 POPEc 287     116.757  95.131  38.975  1.00  0.00           C
ATOM   7709 5C31 POPEc 287     115.937  93.862  39.214  1.00  0.00           C
ATOM   7712 6C31 POPEc 287     116.777  92.612  39.465  1.00  0.00           C
ATOM   7716  NH3 POPEd 288     130.151  91.870  27.804  1.00  0.00           N
ATOM   7720  C12 POPEd 288     129.861  93.340  27.895  1.00  0.00           C
ATOM   7723  C11 POPEd 288     128.349  93.582  27.675  1.00  0.00           C
ATOM   7726  P   POPEd 288     126.509  95.392  27.585  1.00  0.00           P
ATOM   7727  O13 POPEd 288     126.570  96.812  27.204  1.00  0.00           O
ATOM   7728  O14 POPEd 288     125.947  94.440  26.595  1.00  0.00           O
ATOM   7729  O11 POPEd 288     125.748  95.242  28.964  1.00  0.00           O
ATOM   7730  O12 POPEd 288     128.010  94.951  27.915  1.00  0.00           O
ATOM   7731  C1  POPEd 288     126.509  95.231  30.165  1.00  0.00           C
ATOM   7734  C2  POPEd 288     127.250  96.541  30.535  1.00  0.00           C
ATOM   7736  O21 POPEd 288     127.750  96.260  31.845  1.00  0.00           O
ATOM   7737  C21 POPEd 288     128.969  96.642  32.155  1.00  0.00           C
ATOM   7738  O22 POPEd 288     129.829  97.031  31.385  1.00  0.00           O
ATOM   7739  C22 POPEd 288     129.130  96.481  33.675  1.00  0.00           C
ATOM   7742  C3  POPEd 288     126.306  97.791  30.554  1.00  0.00           C
ATOM   7745  O31 POPEd 288     126.660  98.680  31.635  1.00  0.00           O
ATOM   7746  C31 POPEd 288     125.686  99.172  32.395  1.00  0.00           C
ATOM   7747  O32 POPEd 288     124.487  99.062  32.194  1.00  0.00           O
ATOM   7748  C32 POPEd 288     126.317  99.911  33.575  1.00  0.00           C
ATOM   7751  C23 POPEd 288     127.840  95.991  34.384  1.00  0.00           C
ATOM   7754  C24 POPEd 288     127.889  96.152  35.905  1.00  0.00           C
ATOM   7757  C25 POPEd 288     126.486  96.171  36.495  1.00  0.00           C
ATOM   7760  C26 POPEd 288     126.446  96.730  37.915  1.00  0.00           C
ATOM   7763  C27 POPEd 288     126.821  95.732  39.015  1.00  0.00           C
ATOM   7766  C28 POPEd 288     126.880  96.400  40.405  1.00  0.00           C
ATOM   7769  C29 POPEd 288     125.557  96.992  40.835  1.00  0.00           C
ATOM   7771 0C21 POPEd 288     124.876  96.702  41.955  1.00  0.00           C
ATOM   7773 1C21 POPEd 288     125.306  95.721  43.025  1.00  0.00           C
ATOM   7776 2C21 POPEd 288     126.106  96.421  44.135  1.00  0.00           C
ATOM   7779 3C21 POPEd 288     126.579  95.422  45.205  1.00  0.00           C
ATOM   7782 4C21 POPEd 288     127.239  96.101  46.415  1.00  0.00           C
ATOM   7785 5C21 POPEd 288     128.629  96.691  46.165  1.00  0.00           C
ATOM   7788 6C21 POPEd 288     129.130  97.421  47.415  1.00  0.00           C
ATOM   7791 7C21 POPEd 288     130.580  97.931  47.355  1.00  0.00           C
ATOM   7794 8C21 POPEd 288     130.990  98.671  48.635  1.00  0.00           C
ATOM   7798  C33 POPEd 288     125.287 100.441  34.605  1.00  0.00           C
ATOM   7801  C34 POPEd 288     124.676  99.370  35.515  1.00  0.00           C
ATOM   7804  C35 POPEd 288     123.606  99.941  36.475  1.00  0.00           C
ATOM   7807  C36 POPEd 288     122.896  98.871  37.325  1.00  0.00           C
ATOM   7810  C37 POPEd 288     121.457  99.270  37.695  1.00  0.00           C
ATOM   7813  C38 POPEd 288     120.608  98.202  38.405  1.00  0.00           C
ATOM   7816  C39 POPEd 288     121.168  97.701  39.745  1.00  0.00           C
ATOM   7819 0C31 POPEd 288     120.166  96.761  40.445  1.00  0.00           C
ATOM   7822 1C31 POPEd 288     120.727  96.021  41.665  1.00  0.00           C
ATOM   7825 2C31 POPEd 288     119.706  95.031  42.235  1.00  0.00           C
ATOM   7828 3C31 POPEd 288     120.196  94.312  43.495  1.00  0.00           C
ATOM   7831 4C31 POPEd 288     119.377  93.041  43.784  1.00  0.00           C
ATOM   7834 5C31 POPEd 288     119.716  92.411  45.145  1.00  0.00           C
ATOM   7837 6C31 POPEd 288     119.067  91.040  45.354  1.00  0.00           C
ATOM   7841  NH3 POPEe 289      25.977  53.701  27.435  1.00  0.00           N
ATOM   7845  C12 POPEe 289      25.886  55.121  26.944  1.00  0.00           C
ATOM   7848  C11 POPEe 289      26.896  56.051  27.665  1.00  0.00           C
ATOM   7851  P   POPEe 289      25.856  55.942  30.065  1.00  0.00           P
ATOM   7852  O13 POPEe 289      25.417  57.341  30.104  1.00  0.00           O
ATOM   7853  O14 POPEe 289      24.887  54.871  29.745  1.00  0.00           O
ATOM   7854  O11 POPEe 289      26.507  55.661  31.475  1.00  0.00           O
ATOM   7855  O12 POPEe 289      27.057  55.760  29.054  1.00  0.00           O
ATOM   7856  C1  POPEe 289      27.326  54.500  31.595  1.00  0.00           C
ATOM   7859  C2  POPEe 289      28.076  54.531  32.924  1.00  0.00           C
ATOM   7861  O21 POPEe 289      29.167  53.601  32.784  1.00  0.00           O
ATOM   7862  C21 POPEe 289      30.337  54.062  33.155  1.00  0.00           C
ATOM   7863  O22 POPEe 289      30.547  55.121  33.735  1.00  0.00           O
ATOM   7864  C22 POPEe 289      31.427  53.050  32.765  1.00  0.00           C
ATOM   7867  C3  POPEe 289      27.167  54.222  34.145  1.00  0.00           C
ATOM   7870  O31 POPEe 289      27.896  53.621  35.225  1.00  0.00           O
ATOM   7871  C31 POPEe 289      28.356  54.391  36.205  1.00  0.00           C
ATOM   7872  O32 POPEe 289      28.047  55.550  36.405  1.00  0.00           O
ATOM   7873  C32 POPEe 289      29.326  53.541  37.014  1.00  0.00           C
ATOM   7876  C23 POPEe 289      32.837  53.531  33.165  1.00  0.00           C
ATOM   7879  C24 POPEe 289      33.987  52.681  32.604  1.00  0.00           C
ATOM   7882  C25 POPEe 289      33.937  51.201  33.005  1.00  0.00           C
ATOM   7885  C26 POPEe 289      34.087  50.961  34.514  1.00  0.00           C
ATOM   7888  C27 POPEe 289      33.547  49.581  34.915  1.00  0.00           C
ATOM   7891  C28 POPEe 289      34.067  49.062  36.275  1.00  0.00           C
ATOM   7894  C29 POPEe 289      33.767  49.931  37.455  1.00  0.00           C
ATOM   7896 0C21 POPEe 289      34.217  49.661  38.695  1.00  0.00           C
ATOM   7898 1C21 POPEe 289      35.007  48.432  39.054  1.00  0.00           C
ATOM   7901 2C21 POPEe 289      34.977  48.161  40.564  1.00  0.00           C
ATOM   7904 3C21 POPEe 289      35.617  46.812  40.925  1.00  0.00           C
ATOM   7907 4C21 POPEe 289      35.626  46.551  42.435  1.00  0.00           C
ATOM   7910 5C21 POPEe 289      36.236  45.191  42.784  1.00  0.00           C
ATOM   7913 6C21 POPEe 289      36.106  44.840  44.265  1.00  0.00           C
ATOM   7916 7C21 POPEe 289      36.627  43.432  44.585  1.00  0.00           C
ATOM   7919 8C21 POPEe 289      36.487  43.042  46.065  1.00  0.00           C
ATOM   7923  C33 POPEe 289      30.126  54.312  38.085  1.00  0.00           C
ATOM   7926  C34 POPEe 289      31.306  53.442  38.535  1.00  0.00           C
ATOM   7929  C35 POPEe 289      32.227  54.071  39.585  1.00  0.00           C
ATOM   7932  C36 POPEe 289      33.326  53.062  39.945  1.00  0.00           C
ATOM   7935  C37 POPEe 289      34.297  53.491  41.045  1.00  0.00           C
ATOM   7938  C38 POPEe 289      33.676  53.461  42.455  1.00  0.00           C
ATOM   7941  C39 POPEe 289      34.736  53.561  43.575  1.00  0.00           C
ATOM   7944 0C31 POPEe 289      35.646  52.332  43.665  1.00  0.00           C
ATOM   7947 1C31 POPEe 289      36.597  52.351  44.875  1.00  0.00           C
ATOM   7950 2C31 POPEe 289      37.507  51.121  44.904  1.00  0.00           C
ATOM   7953 3C31 POPEe 289      38.236  50.932  46.245  1.00  0.00           C
ATOM   7956 4C31 POPEe 289      39.317  51.981  46.545  1.00  0.00           C
ATOM   7959 5C31 POPEe 289      40.027  51.680  47.865  1.00  0.00           C
ATOM   7962 6C31 POPEe 289      41.196  52.602  48.185  1.00  0.00           C
ATOM   7966  NH3 POPEf 290     123.806  92.980  27.105  1.00  0.00           N
ATOM   7970  C12 POPEf 290     123.517  91.712  26.375  1.00  0.00           C
ATOM   7973  C11 POPEf 290     124.797  90.872  26.235  1.00  0.00           C
ATOM   7976  P   POPEf 290     126.919  90.051  27.355  1.00  0.00           P
ATOM   7977  O13 POPEf 290     126.497  88.661  27.075  1.00  0.00           O
ATOM   7978  O14 POPEf 290     127.931  90.681  26.495  1.00  0.00           O
ATOM   7979  O11 POPEf 290     127.511  90.081  28.805  1.00  0.00           O
ATOM   7980  O12 POPEf 290     125.627  90.970  27.425  1.00  0.00           O
ATOM   7981  C1  POPEf 290     126.740  90.072  29.995  1.00  0.00           C
ATOM   7984  C2  POPEf 290     127.279  91.171  30.925  1.00  0.00           C
ATOM   7986  O21 POPEf 290     128.230  90.651  31.865  1.00  0.00           O
ATOM   7987  C21 POPEf 290     129.480  90.562  31.455  1.00  0.00           C
ATOM   7988  O22 POPEf 290     129.890  90.791  30.335  1.00  0.00           O
ATOM   7989  C22 POPEf 290     130.380  90.242  32.665  1.00  0.00           C
ATOM   7992  C3  POPEf 290     126.136  91.931  31.655  1.00  0.00           C
ATOM   7995  O31 POPEf 290     126.318  92.010  33.095  1.00  0.00           O
ATOM   7996  C31 POPEf 290     125.277  92.631  33.645  1.00  0.00           C
ATOM   7997  O32 POPEf 290     124.498  93.351  33.045  1.00  0.00           O
ATOM   7998  C32 POPEf 290     125.068  92.122  35.085  1.00  0.00           C
ATOM   8001  C23 POPEf 290     130.359  91.341  33.745  1.00  0.00           C
ATOM   8004  C24 POPEf 290     131.439  91.161  34.825  1.00  0.00           C
ATOM   8007  C25 POPEf 290     131.380  92.241  35.915  1.00  0.00           C
ATOM   8010  C26 POPEf 290     132.530  92.122  36.924  1.00  0.00           C
ATOM   8013  C27 POPEf 290     132.651  93.340  37.865  1.00  0.00           C
ATOM   8016  C28 POPEf 290     133.680  93.141  38.985  1.00  0.00           C
ATOM   8019  C29 POPEf 290     133.199  92.141  40.015  1.00  0.00           C
ATOM   8021 0C21 POPEf 290     133.620  92.010  41.284  1.00  0.00           C
ATOM   8023 1C21 POPEf 290     134.689  92.791  41.994  1.00  0.00           C
ATOM   8026 2C21 POPEf 290     134.281  93.351  43.384  1.00  0.00           C
ATOM   8029 3C21 POPEf 290     133.599  92.311  44.304  1.00  0.00           C
ATOM   8032 4C21 POPEf 290     133.299  92.840  45.725  1.00  0.00           C
ATOM   8035 5C21 POPEf 290     134.529  92.992  46.635  1.00  0.00           C
ATOM   8038 6C21 POPEf 290     135.250  91.672  46.944  1.00  0.00           C
ATOM   8041 7C21 POPEf 290     136.409  91.852  47.924  1.00  0.00           C
ATOM   8044 8C21 POPEf 290     137.099  90.532  48.295  1.00  0.00           C
ATOM   8048  C33 POPEf 290     126.096  92.551  36.165  1.00  0.00           C
ATOM   8051  C34 POPEf 290     126.740  91.341  36.884  1.00  0.00           C
ATOM   8054  C35 POPEf 290     127.260  91.621  38.304  1.00  0.00           C
ATOM   8057  C36 POPEf 290     126.126  91.870  39.325  1.00  0.00           C
ATOM   8060  C37 POPEf 290     126.560  91.770  40.795  1.00  0.00           C
ATOM   8063  C38 POPEf 290     125.387  92.001  41.755  1.00  0.00           C
ATOM   8066  C39 POPEf 290     125.756  91.821  43.235  1.00  0.00           C
ATOM   8069 0C31 POPEf 290     124.566  92.062  44.185  1.00  0.00           C
ATOM   8072 1C31 POPEf 290     124.937  91.852  45.665  1.00  0.00           C
ATOM   8075 2C31 POPEf 290     123.766  92.132  46.635  1.00  0.00           C
ATOM   8078 3C31 POPEf 290     123.407  93.620  46.744  1.00  0.00           C
ATOM   8081 4C31 POPEf 290     122.157  93.881  47.604  1.00  0.00           C
ATOM   8084 5C31 POPEf 290     121.607  95.301  47.395  1.00  0.00           C
ATOM   8087 6C31 POPEf 290     120.266  95.550  48.085  1.00  0.00           C
ATOM   8091  NH3 POPEg 291       3.407 103.671  66.265  1.00  0.00           N
ATOM   8095  C12 POPEg 291       4.197 103.242  67.475  1.00  0.00           C
ATOM   8098  C11 POPEg 291       5.137 102.090  67.114  1.00  0.00           C
ATOM   8101  P   POPEg 291       4.877 100.081  65.494  1.00  0.00           P
ATOM   8102  O13 POPEg 291       6.347  99.902  65.615  1.00  0.00           O
ATOM   8103  O14 POPEg 291       4.047  98.862  65.375  1.00  0.00           O
ATOM   8104  O11 POPEg 291       4.497 101.031  64.304  1.00  0.00           O
ATOM   8105  O12 POPEg 291       4.367 100.951  66.714  1.00  0.00           O
ATOM   8106  C1  POPEg 291       5.337 101.110  63.155  1.00  0.00           C
ATOM   8109  C2  POPEg 291       5.067  99.972  62.134  1.00  0.00           C
ATOM   8111  O21 POPEg 291       5.827 100.142  60.935  1.00  0.00           O
ATOM   8112  C21 POPEg 291       5.657 101.211  60.175  1.00  0.00           C
ATOM   8113  O22 POPEg 291       4.927 102.171  60.405  1.00  0.00           O
ATOM   8114  C22 POPEg 291       6.617 101.141  58.995  1.00  0.00           C
ATOM   8117  C3  POPEg 291       3.567  99.681  61.814  1.00  0.00           C
ATOM   8120  O31 POPEg 291       3.437  98.610  60.845  1.00  0.00           O
ATOM   8121  C31 POPEg 291       3.587  97.382  61.345  1.00  0.00           C
ATOM   8122  O32 POPEg 291       3.647  97.101  62.525  1.00  0.00           O
ATOM   8123  C32 POPEg 291       3.867  96.392  60.214  1.00  0.00           C
ATOM   8126  C23 POPEg 291       5.957 101.541  57.665  1.00  0.00           C
ATOM   8129  C24 POPEg 291       5.097 100.431  57.054  1.00  0.00           C
ATOM   8132  C25 POPEg 291       4.407 100.911  55.775  1.00  0.00           C
ATOM   8135  C26 POPEg 291       3.487  99.870  55.145  1.00  0.00           C
ATOM   8138  C27 POPEg 291       2.797 100.410  53.885  1.00  0.00           C
ATOM   8141  C28 POPEg 291       2.127  99.331  53.015  1.00  0.00           C
ATOM   8144  C29 POPEg 291       0.937  98.711  53.685  1.00  0.00           C
ATOM   8146 0C21 POPEg 291      -0.343  99.011  53.435  1.00  0.00           C
ATOM   8148 1C21 POPEg 291      -0.793 100.042  52.425  1.00  0.00           C
ATOM   8151 2C21 POPEg 291      -2.306 100.081  52.194  1.00  0.00           C
ATOM   8154 3C21 POPEg 291      -2.696 101.211  51.235  1.00  0.00           C
ATOM   8157 4C21 POPEg 291      -4.206 101.462  51.195  1.00  0.00           C
ATOM   8160 5C21 POPEg 291      -4.586 102.721  50.405  1.00  0.00           C
ATOM   8163 6C21 POPEg 291      -6.076 103.041  50.545  1.00  0.00           C
ATOM   8166 7C21 POPEg 291      -6.586 104.142  49.605  1.00  0.00           C
ATOM   8169 8C21 POPEg 291      -7.986 103.851  49.054  1.00  0.00           C
ATOM   8173  C33 POPEg 291       5.337  95.931  60.315  1.00  0.00           C
ATOM   8176  C34 POPEg 291       5.957  95.441  59.005  1.00  0.00           C
ATOM   8179  C35 POPEg 291       7.477  95.271  59.155  1.00  0.00           C
ATOM   8182  C36 POPEg 291       8.247  95.361  57.825  1.00  0.00           C
ATOM   8185  C37 POPEg 291       9.757  95.471  58.054  1.00  0.00           C
ATOM   8188  C38 POPEg 291      10.536  95.961  56.835  1.00  0.00           C
ATOM   8191  C39 POPEg 291      11.957  96.411  57.215  1.00  0.00           C
ATOM   8194 0C31 POPEg 291      12.737  97.001  56.035  1.00  0.00           C
ATOM   8197 1C31 POPEg 291      14.147  97.461  56.445  1.00  0.00           C
ATOM   8200 2C31 POPEg 291      14.967  97.980  55.265  1.00  0.00           C
ATOM   8203 3C31 POPEg 291      16.406  98.330  55.665  1.00  0.00           C
ATOM   8206 4C31 POPEg 291      17.287  98.722  54.475  1.00  0.00           C
ATOM   8209 5C31 POPEg 291      18.757  98.862  54.865  1.00  0.00           C
ATOM   8212 6C31 POPEg 291      19.667  99.291  53.705  1.00  0.00           C
ATOM   8216  NH3 POPEh 292      98.957 112.101  69.575  1.00  0.00           N
ATOM   8220  C12 POPEh 292      98.456 112.612  70.895  1.00  0.00           C
ATOM   8223  C11 POPEh 292      96.917 112.481  71.045  1.00  0.00           C
ATOM   8226  P   POPEh 292      95.888 114.832  70.405  1.00  0.00           P
ATOM   8227  O13 POPEh 292      94.466 115.171  70.654  1.00  0.00           O
ATOM   8228  O14 POPEh 292      96.847 115.951  70.534  1.00  0.00           O
ATOM   8229  O11 POPEh 292      96.028 114.111  69.005  1.00  0.00           O
ATOM   8230  O12 POPEh 292      96.327 113.722  71.435  1.00  0.00           O
ATOM   8231  C1  POPEh 292      95.117 114.312  67.924  1.00  0.00           C
ATOM   8234  C2  POPEh 292      95.616 113.512  66.685  1.00  0.00           C
ATOM   8236  O21 POPEh 292      94.597 113.132  65.745  1.00  0.00           O
ATOM   8237  C21 POPEh 292      93.697 114.002  65.335  1.00  0.00           C
ATOM   8238  O22 POPEh 292      93.517 115.131  65.774  1.00  0.00           O
ATOM   8239  C22 POPEh 292      92.876 113.382  64.195  1.00  0.00           C
ATOM   8242  C3  POPEh 292      96.367 112.241  67.185  1.00  0.00           C
ATOM   8245  O31 POPEh 292      96.637 111.281  66.145  1.00  0.00           O
ATOM   8246  C31 POPEh 292      95.966 110.121  66.265  1.00  0.00           C
ATOM   8247  O32 POPEh 292      95.207 109.832  67.174  1.00  0.00           O
ATOM   8248  C32 POPEh 292      96.387 109.172  65.145  1.00  0.00           C
ATOM   8251  C23 POPEh 292      92.887 114.212  62.875  1.00  0.00           C
ATOM   8254  C24 POPEh 292      92.257 113.442  61.685  1.00  0.00           C
ATOM   8257  C25 POPEh 292      92.138 114.261  60.395  1.00  0.00           C
ATOM   8260  C26 POPEh 292      91.406 113.501  59.255  1.00  0.00           C
ATOM   8263  C27 POPEh 292      91.077 114.382  58.034  1.00  0.00           C
ATOM   8266  C28 POPEh 292      90.367 113.591  56.915  1.00  0.00           C
ATOM   8269  C29 POPEh 292      89.617 114.482  55.954  1.00  0.00           C
ATOM   8271 0C21 POPEh 292      89.886 114.711  54.655  1.00  0.00           C
ATOM   8273 1C21 POPEh 292      91.036 114.142  53.865  1.00  0.00           C
ATOM   8276 2C21 POPEh 292      90.686 112.812  53.185  1.00  0.00           C
ATOM   8279 3C21 POPEh 292      89.667 112.892  52.035  1.00  0.00           C
ATOM   8282 4C21 POPEh 292      90.196 113.641  50.795  1.00  0.00           C
ATOM   8285 5C21 POPEh 292      89.307 113.512  49.554  1.00  0.00           C
ATOM   8288 6C21 POPEh 292      89.347 112.122  48.905  1.00  0.00           C
ATOM   8291 7C21 POPEh 292      88.827 112.141  47.455  1.00  0.00           C
ATOM   8294 8C21 POPEh 292      88.967 110.802  46.725  1.00  0.00           C
ATOM   8298  C33 POPEh 292      95.296 108.111  64.875  1.00  0.00           C
ATOM   8301  C34 POPEh 292      95.608 107.201  63.685  1.00  0.00           C
ATOM   8304  C35 POPEh 292      94.387 106.381  63.255  1.00  0.00           C
ATOM   8307  C36 POPEh 292      94.506 105.791  61.845  1.00  0.00           C
ATOM   8310  C37 POPEh 292      93.197 105.131  61.415  1.00  0.00           C
ATOM   8313  C38 POPEh 292      93.197 104.590  59.985  1.00  0.00           C
ATOM   8316  C39 POPEh 292      91.858 103.932  59.634  1.00  0.00           C
ATOM   8319 0C31 POPEh 292      91.826 103.330  58.235  1.00  0.00           C
ATOM   8322 1C31 POPEh 292      90.487 102.650  57.915  1.00  0.00           C
ATOM   8325 2C31 POPEh 292      89.518 103.531  57.105  1.00  0.00           C
ATOM   8328 3C31 POPEh 292      89.977 103.811  55.665  1.00  0.00           C
ATOM   8331 4C31 POPEh 292      90.047 102.572  54.764  1.00  0.00           C
ATOM   8334 5C31 POPEh 292      90.446 102.922  53.335  1.00  0.00           C
ATOM   8337 6C31 POPEh 292      90.587 101.702  52.425  1.00  0.00           C
ATOM   8341  NH3 POPEi 293     114.706  25.321  28.654  1.00  0.00           N
ATOM   8345  C12 POPEi 293     114.667  26.471  27.695  1.00  0.00           C
ATOM   8348  C11 POPEi 293     113.806  27.641  28.215  1.00  0.00           C
ATOM   8351  P   POPEi 293     114.487  30.211  27.905  1.00  0.00           P
ATOM   8352  O13 POPEi 293     113.548  31.292  27.505  1.00  0.00           O
ATOM   8353  O14 POPEi 293     115.867  30.422  27.395  1.00  0.00           O
ATOM   8354  O11 POPEi 293     114.518  30.081  29.475  1.00  0.00           O
ATOM   8355  O12 POPEi 293     113.997  28.792  27.375  1.00  0.00           O
ATOM   8356  C1  POPEi 293     115.686  30.021  30.275  1.00  0.00           C
ATOM   8359  C2  POPEi 293     115.257  29.881  31.765  1.00  0.00           C
ATOM   8361  O21 POPEi 293     116.206  30.591  32.595  1.00  0.00           O
ATOM   8362  C21 POPEi 293     115.937  31.872  32.915  1.00  0.00           C
ATOM   8363  O22 POPEi 293     116.726  32.792  32.804  1.00  0.00           O
ATOM   8364  C22 POPEi 293     114.576  32.021  33.615  1.00  0.00           C
ATOM   8367  C3  POPEi 293     115.077  28.391  32.185  1.00  0.00           C
ATOM   8370  O31 POPEi 293     114.557  28.241  33.514  1.00  0.00           O
ATOM   8371  C31 POPEi 293     115.287  28.021  34.624  1.00  0.00           C
ATOM   8372  O32 POPEi 293     114.757  27.821  35.715  1.00  0.00           O
ATOM   8373  C32 POPEi 293     116.807  28.111  34.494  1.00  0.00           C
ATOM   8376  C23 POPEi 293     114.757  32.571  35.045  1.00  0.00           C
ATOM   8379  C24 POPEi 293     113.426  32.742  35.785  1.00  0.00           C
ATOM   8382  C25 POPEi 293     113.617  33.081  37.264  1.00  0.00           C
ATOM   8385  C26 POPEi 293     113.846  31.872  38.185  1.00  0.00           C
ATOM   8388  C27 POPEi 293     114.056  32.332  39.634  1.00  0.00           C
ATOM   8391  C28 POPEi 293     114.167  31.191  40.665  1.00  0.00           C
ATOM   8394  C29 POPEi 293     112.867  30.451  40.855  1.00  0.00           C
ATOM   8396 0C21 POPEi 293     111.917  30.741  41.765  1.00  0.00           C
ATOM   8398 1C21 POPEi 293     111.947  31.882  42.765  1.00  0.00           C
ATOM   8401 2C21 POPEi 293     110.867  31.681  43.845  1.00  0.00           C
ATOM   8404 3C21 POPEi 293     111.087  30.401  44.665  1.00  0.00           C
ATOM   8407 4C21 POPEi 293     110.047  30.201  45.775  1.00  0.00           C
ATOM   8410 5C21 POPEi 293     110.287  28.911  46.554  1.00  0.00           C
ATOM   8413 6C21 POPEi 293     111.577  28.961  47.395  1.00  0.00           C
ATOM   8416 7C21 POPEi 293     111.847  27.651  48.134  1.00  0.00           C
ATOM   8419 8C21 POPEi 293     113.027  27.751  49.095  1.00  0.00           C
ATOM   8423  C33 POPEi 293     117.337  29.261  35.385  1.00  0.00           C
ATOM   8426  C34 POPEi 293     118.867  29.331  35.385  1.00  0.00           C
ATOM   8429  C35 POPEi 293     119.557  28.122  36.045  1.00  0.00           C
ATOM   8432  C36 POPEi 293     118.977  27.801  37.435  1.00  0.00           C
ATOM   8435  C37 POPEi 293     119.947  27.091  38.365  1.00  0.00           C
ATOM   8438  C38 POPEi 293     119.307  26.821  39.735  1.00  0.00           C
ATOM   8441  C39 POPEi 293     120.317  26.631  40.865  1.00  0.00           C
ATOM   8444 0C31 POPEi 293     121.257  25.451  40.655  1.00  0.00           C
ATOM   8447 1C31 POPEi 293     122.127  25.181  41.895  1.00  0.00           C
ATOM   8450 2C31 POPEi 293     123.186  24.091  41.674  1.00  0.00           C
ATOM   8453 3C31 POPEi 293     123.986  23.821  42.964  1.00  0.00           C
ATOM   8456 4C31 POPEi 293     123.207  22.951  43.975  1.00  0.00           C
ATOM   8459 5C31 POPEi 293     123.867  22.911  45.365  1.00  0.00           C
ATOM   8462 6C31 POPEi 293     123.146  21.961  46.325  1.00  0.00           C
ATOM   8466  NH3 POPEj 294      65.137  83.172  31.915  1.00  0.00           N
ATOM   8470  C12 POPEj 294      66.617  83.382  31.674  1.00  0.00           C
ATOM   8473  C11 POPEj 294      67.466  82.090  31.775  1.00  0.00           C
ATOM   8476  P   POPEj 294      66.557  79.900  32.854  1.00  0.00           P
ATOM   8477  O13 POPEj 294      67.407  79.062  31.975  1.00  0.00           O
ATOM   8478  O14 POPEj 294      65.137  80.081  32.505  1.00  0.00           O
ATOM   8479  O11 POPEj 294      66.737  79.362  34.325  1.00  0.00           O
ATOM   8480  O12 POPEj 294      67.177  81.351  32.965  1.00  0.00           O
ATOM   8481  C1  POPEj 294      68.017  79.391  34.964  1.00  0.00           C
ATOM   8484  C2  POPEj 294      67.967  80.131  36.325  1.00  0.00           C
ATOM   8486  O21 POPEj 294      68.856  79.440  37.235  1.00  0.00           O
ATOM   8487  C21 POPEj 294      69.348  80.242  38.174  1.00  0.00           C
ATOM   8488  O22 POPEj 294      69.286  81.451  38.174  1.00  0.00           O
ATOM   8489  C22 POPEj 294      69.947  79.422  39.314  1.00  0.00           C
ATOM   8492  C3  POPEj 294      66.527  80.121  36.924  1.00  0.00           C
ATOM   8495  O31 POPEj 294      66.496  80.451  38.325  1.00  0.00           O
ATOM   8496  C31 POPEj 294      66.337  81.742  38.615  1.00  0.00           C
ATOM   8497  O32 POPEj 294      66.146  82.631  37.815  1.00  0.00           O
ATOM   8498  C32 POPEj 294      66.466  81.870  40.135  1.00  0.00           C
ATOM   8501  C23 POPEj 294      69.547  80.042  40.674  1.00  0.00           C
ATOM   8504  C24 POPEj 294      70.307  79.471  41.874  1.00  0.00           C
ATOM   8507  C25 POPEj 294      69.807  80.032  43.215  1.00  0.00           C
ATOM   8510  C26 POPEj 294      69.957  81.562  43.325  1.00  0.00           C
ATOM   8513  C27 POPEj 294      69.657  82.090  44.735  1.00  0.00           C
ATOM   8516  C28 POPEj 294      70.817  82.922  45.325  1.00  0.00           C
ATOM   8519  C29 POPEj 294      72.017  82.071  45.634  1.00  0.00           C
ATOM   8521 0C21 POPEj 294      72.947  82.321  46.575  1.00  0.00           C
ATOM   8523 1C21 POPEj 294      73.036  83.512  47.485  1.00  0.00           C
ATOM   8526 2C21 POPEj 294      72.576  83.221  48.925  1.00  0.00           C
ATOM   8529 3C21 POPEj 294      72.807  84.422  49.844  1.00  0.00           C
ATOM   8532 4C21 POPEj 294      72.466  84.151  51.315  1.00  0.00           C
ATOM   8535 5C21 POPEj 294      72.757  85.361  52.225  1.00  0.00           C
ATOM   8538 6C21 POPEj 294      72.646  85.031  53.724  1.00  0.00           C
ATOM   8541 7C21 POPEj 294      73.057  86.211  54.615  1.00  0.00           C
ATOM   8544 8C21 POPEj 294      72.967  85.911  56.115  1.00  0.00           C
ATOM   8548  C33 POPEj 294      65.716  83.050  40.775  1.00  0.00           C
ATOM   8551  C34 POPEj 294      66.017  83.092  42.285  1.00  0.00           C
ATOM   8554  C35 POPEj 294      65.307  84.212  43.045  1.00  0.00           C
ATOM   8557  C36 POPEj 294      65.907  85.592  42.775  1.00  0.00           C
ATOM   8560  C37 POPEj 294      65.257  86.712  43.594  1.00  0.00           C
ATOM   8563  C38 POPEj 294      65.887  88.062  43.244  1.00  0.00           C
ATOM   8566  C39 POPEj 294      65.267  89.270  43.955  1.00  0.00           C
ATOM   8569 0C31 POPEj 294      65.607  89.391  45.445  1.00  0.00           C
ATOM   8572 1C31 POPEj 294      65.087  90.711  46.024  1.00  0.00           C
ATOM   8575 2C31 POPEj 294      65.497  90.951  47.485  1.00  0.00           C
ATOM   8578 3C31 POPEj 294      65.127  92.351  47.985  1.00  0.00           C
ATOM   8581 4C31 POPEj 294      63.606  92.581  48.115  1.00  0.00           C
ATOM   8584 5C31 POPEj 294      63.257  94.032  48.454  1.00  0.00           C
ATOM   8587 6C31 POPEj 294      61.747  94.261  48.575  1.00  0.00           C
ATOM   8591  NH3 POPEk 295      58.946 105.201  72.874  1.00  0.00           N
ATOM   8595  C12 POPEk 295      58.027 106.152  73.615  1.00  0.00           C
ATOM   8598  C11 POPEk 295      58.067 107.642  73.145  1.00  0.00           C
ATOM   8601  P   POPEk 295      57.638 107.161  70.654  1.00  0.00           P
ATOM   8602  O13 POPEk 295      59.097 106.931  70.675  1.00  0.00           O
ATOM   8603  O14 POPEk 295      56.786 105.961  70.595  1.00  0.00           O
ATOM   8604  O11 POPEk 295      57.267 108.202  69.524  1.00  0.00           O
ATOM   8605  O12 POPEk 295      57.286 107.941  71.974  1.00  0.00           O
ATOM   8606  C1  POPEk 295      56.287 107.852  68.525  1.00  0.00           C
ATOM   8609  C2  POPEk 295      56.907 107.122  67.284  1.00  0.00           C
ATOM   8611  O21 POPEk 295      56.097 107.491  66.155  1.00  0.00           O
ATOM   8612  C21 POPEk 295      56.667 107.382  64.964  1.00  0.00           C
ATOM   8613  O22 POPEk 295      57.817 107.080  64.735  1.00  0.00           O
ATOM   8614  C22 POPEk 295      55.637 107.712  63.895  1.00  0.00           C
ATOM   8617  C3  POPEk 295      56.977 105.571  67.515  1.00  0.00           C
ATOM   8620  O31 POPEk 295      57.017 104.762  66.314  1.00  0.00           O
ATOM   8621  C31 POPEk 295      58.216 104.471  65.855  1.00  0.00           C
ATOM   8622  O32 POPEk 295      59.286 104.851  66.305  1.00  0.00           O
ATOM   8623  C32 POPEk 295      58.046 103.610  64.605  1.00  0.00           C
ATOM   8626  C23 POPEk 295      55.606 106.702  62.714  1.00  0.00           C
ATOM   8629  C24 POPEk 295      56.297 107.211  61.445  1.00  0.00           C
ATOM   8632  C25 POPEk 295      57.826 107.122  61.485  1.00  0.00           C
ATOM   8635  C26 POPEk 295      58.426 107.080  60.065  1.00  0.00           C
ATOM   8638  C27 POPEk 295      59.937 106.812  60.075  1.00  0.00           C
ATOM   8641  C28 POPEk 295      60.487 106.301  58.724  1.00  0.00           C
ATOM   8644  C29 POPEk 295      60.527 107.360  57.655  1.00  0.00           C
ATOM   8646 0C21 POPEk 295      61.627 107.980  57.185  1.00  0.00           C
ATOM   8648 1C21 POPEk 295      63.046 107.742  57.645  1.00  0.00           C
ATOM   8651 2C21 POPEk 295      63.437 108.632  58.835  1.00  0.00           C
ATOM   8654 3C21 POPEk 295      63.727 110.091  58.454  1.00  0.00           C
ATOM   8657 4C21 POPEk 295      64.057 110.931  59.694  1.00  0.00           C
ATOM   8660 5C21 POPEk 295      64.817 112.241  59.405  1.00  0.00           C
ATOM   8663 6C21 POPEk 295      64.107 113.190  58.435  1.00  0.00           C
ATOM   8666 7C21 POPEk 295      64.937 114.440  58.165  1.00  0.00           C
ATOM   8669 8C21 POPEk 295      64.187 115.520  57.375  1.00  0.00           C
ATOM   8673  C33 POPEk 295      59.207 102.601  64.395  1.00  0.00           C
ATOM   8676  C34 POPEk 295      58.836 101.521  63.365  1.00  0.00           C
ATOM   8679  C35 POPEk 295      58.927 101.992  61.905  1.00  0.00           C
ATOM   8682  C36 POPEk 295      60.357 101.891  61.375  1.00  0.00           C
ATOM   8685  C37 POPEk 295      60.487 102.301  59.904  1.00  0.00           C
ATOM   8688  C38 POPEk 295      61.947 102.192  59.435  1.00  0.00           C
ATOM   8691  C39 POPEk 295      62.176 102.812  58.054  1.00  0.00           C
ATOM   8694 0C31 POPEk 295      63.547 103.480  57.935  1.00  0.00           C
ATOM   8697 1C31 POPEk 295      63.766 104.032  56.515  1.00  0.00           C
ATOM   8700 2C31 POPEk 295      65.087 104.801  56.365  1.00  0.00           C
ATOM   8703 3C31 POPEk 295      65.326 105.282  54.925  1.00  0.00           C
ATOM   8706 4C31 POPEk 295      65.576 104.121  53.945  1.00  0.00           C
ATOM   8709 5C31 POPEk 295      66.017 104.590  52.565  1.00  0.00           C
ATOM   8712 6C31 POPEk 295      66.257 103.431  51.595  1.00  0.00           C
ATOM   8716  NH3 POPEl 296     105.737  62.542  26.415  1.00  0.00           N
ATOM   8720  C12 POPEl 296     106.926  63.101  25.675  1.00  0.00           C
ATOM   8723  C11 POPEl 296     107.087  64.621  25.795  1.00  0.00           C
ATOM   8726  P   POPEl 296     106.036  65.581  27.985  1.00  0.00           P
ATOM   8727  O13 POPEl 296     105.147  66.352  27.095  1.00  0.00           O
ATOM   8728  O14 POPEl 296     105.497  64.351  28.625  1.00  0.00           O
ATOM   8729  O11 POPEl 296     106.757  66.532  29.015  1.00  0.00           O
ATOM   8730  O12 POPEl 296     107.257  65.081  27.124  1.00  0.00           O
ATOM   8731  C1  POPEl 296     106.796  67.930  28.724  1.00  0.00           C
ATOM   8734  C2  POPEl 296     107.857  68.642  29.615  1.00  0.00           C
ATOM   8736  O21 POPEl 296     107.447  70.021  29.795  1.00  0.00           O
ATOM   8737  C21 POPEl 296     107.587  70.480  31.055  1.00  0.00           C
ATOM   8738  O22 POPEl 296     108.127  69.861  31.955  1.00  0.00           O
ATOM   8739  C22 POPEl 296     106.987  71.870  31.205  1.00  0.00           C
ATOM   8742  C3  POPEl 296     109.286  68.521  29.005  1.00  0.00           C
ATOM   8745  O31 POPEl 296     110.177  67.882  29.945  1.00  0.00           O
ATOM   8746  C31 POPEl 296     110.597  66.651  29.704  1.00  0.00           C
ATOM   8747  O32 POPEl 296     110.608  66.072  28.635  1.00  0.00           O
ATOM   8748  C32 POPEl 296     111.087  66.061  31.055  1.00  0.00           C
ATOM   8751  C23 POPEl 296     107.827  72.821  32.095  1.00  0.00           C
ATOM   8754  C24 POPEl 296     106.977  73.840  32.885  1.00  0.00           C
ATOM   8757  C25 POPEl 296     106.306  73.201  34.115  1.00  0.00           C
ATOM   8760  C26 POPEl 296     105.807  74.191  35.175  1.00  0.00           C
ATOM   8763  C27 POPEl 296     105.387  73.462  36.464  1.00  0.00           C
ATOM   8766  C28 POPEl 296     105.476  74.362  37.714  1.00  0.00           C
ATOM   8769  C29 POPEl 296     105.417  73.580  39.005  1.00  0.00           C
ATOM   8771 0C21 POPEl 296     105.257  74.081  40.245  1.00  0.00           C
ATOM   8773 1C21 POPEl 296     105.016  75.521  40.595  1.00  0.00           C
ATOM   8776 2C21 POPEl 296     103.927  75.682  41.674  1.00  0.00           C
ATOM   8779 3C21 POPEl 296     103.496  77.151  41.884  1.00  0.00           C
ATOM   8782 4C21 POPEl 296     102.687  77.691  40.705  1.00  0.00           C
ATOM   8785 5C21 POPEl 296     102.337  79.180  40.804  1.00  0.00           C
ATOM   8788 6C21 POPEl 296     101.887  79.742  39.444  1.00  0.00           C
ATOM   8791 7C21 POPEl 296     101.397  81.191  39.525  1.00  0.00           C
ATOM   8794 8C21 POPEl 296     101.066  81.791  38.155  1.00  0.00           C
ATOM   8798  C33 POPEl 296     110.327  66.602  32.315  1.00  0.00           C
ATOM   8801  C34 POPEl 296     110.768  65.932  33.635  1.00  0.00           C
ATOM   8804  C35 POPEl 296     110.126  66.511  34.915  1.00  0.00           C
ATOM   8807  C36 POPEl 296     110.427  65.730  36.214  1.00  0.00           C
ATOM   8810  C37 POPEl 296     110.047  66.540  37.474  1.00  0.00           C
ATOM   8813  C38 POPEl 296     110.387  65.831  38.795  1.00  0.00           C
ATOM   8816  C39 POPEl 296     110.117  66.711  40.045  1.00  0.00           C
ATOM   8819 0C31 POPEl 296     111.077  66.371  41.195  1.00  0.00           C
ATOM   8822 1C31 POPEl 296     110.947  67.260  42.435  1.00  0.00           C
ATOM   8825 2C31 POPEl 296     112.167  67.102  43.355  1.00  0.00           C
ATOM   8828 3C31 POPEl 296     112.106  67.882  44.675  1.00  0.00           C
ATOM   8831 4C31 POPEl 296     111.157  67.260  45.715  1.00  0.00           C
ATOM   8834 5C31 POPEl 296     111.337  67.852  47.115  1.00  0.00           C
ATOM   8837 6C31 POPEl 296     110.406  67.230  48.165  1.00  0.00           C
ATOM   8841  NH3 POPEm 297      98.857 117.801  70.155  1.00  0.00           N
ATOM   8845  C12 POPEm 297     100.306 118.181  70.304  1.00  0.00           C
ATOM   8848  C11 POPEm 297     101.197 117.360  69.355  1.00  0.00           C
ATOM   8851  P   POPEm 297     102.806 118.900  67.955  1.00  0.00           P
ATOM   8852  O13 POPEm 297     101.757 119.951  67.975  1.00  0.00           O
ATOM   8853  O14 POPEm 297     104.226 119.331  68.025  1.00  0.00           O
ATOM   8854  O11 POPEm 297     102.587 117.931  66.705  1.00  0.00           O
ATOM   8855  O12 POPEm 297     102.497 117.952  69.194  1.00  0.00           O
ATOM   8856  C1  POPEm 297     103.347 118.132  65.505  1.00  0.00           C
ATOM   8859  C2  POPEm 297     102.438 118.330  64.265  1.00  0.00           C
ATOM   8861  O21 POPEm 297     103.227 118.141  63.064  1.00  0.00           O
ATOM   8862  C21 POPEm 297     102.647 117.391  62.124  1.00  0.00           C
ATOM   8863  O22 POPEm 297     101.597 116.791  62.225  1.00  0.00           O
ATOM   8864  C22 POPEm 297     103.377 117.542  60.795  1.00  0.00           C
ATOM   8867  C3  POPEm 297     101.707 119.701  64.235  1.00  0.00           C
ATOM   8870  O31 POPEm 297     101.157 120.031  62.924  1.00  0.00           O
ATOM   8871  C31 POPEm 297     100.037 119.401  62.604  1.00  0.00           C
ATOM   8872  O32 POPEm 297      99.358 118.701  63.335  1.00  0.00           O
ATOM   8873  C32 POPEm 297      99.778 119.661  61.115  1.00  0.00           C
ATOM   8876  C23 POPEm 297     104.077 116.250  60.325  1.00  0.00           C
ATOM   8879  C24 POPEm 297     103.137 115.061  60.095  1.00  0.00           C
ATOM   8882  C25 POPEm 297     103.766 113.911  59.284  1.00  0.00           C
ATOM   8885  C26 POPEm 297     103.827 114.202  57.775  1.00  0.00           C
ATOM   8888  C27 POPEm 297     104.566 113.120  56.985  1.00  0.00           C
ATOM   8891  C28 POPEm 297     104.396 113.330  55.475  1.00  0.00           C
ATOM   8894  C29 POPEm 297     105.436 112.572  54.694  1.00  0.00           C
ATOM   8896 0C21 POPEm 297     105.667 112.712  53.374  1.00  0.00           C
ATOM   8898 1C21 POPEm 297     104.897 113.582  52.415  1.00  0.00           C
ATOM   8901 2C21 POPEm 297     104.177 112.721  51.365  1.00  0.00           C
ATOM   8904 3C21 POPEm 297     105.126 111.852  50.505  1.00  0.00           C
ATOM   8907 4C21 POPEm 297     104.407 110.991  49.455  1.00  0.00           C
ATOM   8910 5C21 POPEm 297     103.268 110.182  50.095  1.00  0.00           C
ATOM   8913 6C21 POPEm 297     102.537 109.270  49.115  1.00  0.00           C
ATOM   8916 7C21 POPEm 297     101.317 108.661  49.795  1.00  0.00           C
ATOM   8919 8C21 POPEm 297     100.497 107.831  48.825  1.00  0.00           C
ATOM   8923  C33 POPEm 297      99.237 118.421  60.354  1.00  0.00           C
ATOM   8926  C34 POPEm 297      99.186 118.641  58.835  1.00  0.00           C
ATOM   8929  C35 POPEm 297      98.017 119.501  58.325  1.00  0.00           C
ATOM   8932  C36 POPEm 297      96.917 118.731  57.575  1.00  0.00           C
ATOM   8935  C37 POPEm 297      95.986 117.910  58.485  1.00  0.00           C
ATOM   8938  C38 POPEm 297      95.067 116.891  57.775  1.00  0.00           C
ATOM   8941  C39 POPEm 297      94.207 117.461  56.635  1.00  0.00           C
ATOM   8944 0C31 POPEm 297      94.837 117.321  55.225  1.00  0.00           C
ATOM   8947 1C31 POPEm 297      94.576 115.951  54.564  1.00  0.00           C
ATOM   8950 2C31 POPEm 297      95.367 115.721  53.255  1.00  0.00           C
ATOM   8953 3C31 POPEm 297      95.026 116.672  52.095  1.00  0.00           C
ATOM   8956 4C31 POPEm 297      93.688 116.371  51.405  1.00  0.00           C
ATOM   8959 5C31 POPEm 297      93.517 117.181  50.115  1.00  0.00           C
ATOM   8962 6C31 POPEm 297      92.197 116.931  49.384  1.00  0.00           C
ATOM   8966  NH3 POPEn 298      91.306  69.760  27.714  1.00  0.00           N
ATOM   8970  C12 POPEn 298      90.306  70.331  28.695  1.00  0.00           C
ATOM   8973  C11 POPEn 298      90.387  69.682  30.095  1.00  0.00           C
ATOM   8976  P   POPEn 298      90.657  67.090  29.795  1.00  0.00           P
ATOM   8977  O13 POPEn 298      91.007  67.142  28.365  1.00  0.00           O
ATOM   8978  O14 POPEn 298      91.767  67.010  30.755  1.00  0.00           O
ATOM   8979  O11 POPEn 298      89.676  65.861  30.015  1.00  0.00           O
ATOM   8980  O12 POPEn 298      89.807  68.370  30.135  1.00  0.00           O
ATOM   8981  C1  POPEn 298      89.086  65.550  31.275  1.00  0.00           C
ATOM   8984  C2  POPEn 298      89.736  64.271  31.884  1.00  0.00           C
ATOM   8986  O21 POPEn 298      89.366  63.941  33.255  1.00  0.00           O
ATOM   8987  C21 POPEn 298      88.146  63.910  33.805  1.00  0.00           C
ATOM   8988  O22 POPEn 298      87.127  64.251  33.255  1.00  0.00           O
ATOM   8989  C22 POPEn 298      88.157  63.201  35.235  1.00  0.00           C
ATOM   8992  C3  POPEn 298      91.297  64.242  31.665  1.00  0.00           C
ATOM   8995  O31 POPEn 298      91.977  62.961  31.765  1.00  0.00           O
ATOM   8996  C31 POPEn 298      92.427  62.512  30.585  1.00  0.00           C
ATOM   8997  O32 POPEn 298      91.796  62.521  29.535  1.00  0.00           O
ATOM   8998  C32 POPEn 298      93.946  62.351  30.595  1.00  0.00           C
ATOM   9001  C23 POPEn 298      88.837  63.741  36.575  1.00  0.00           C
ATOM   9004  C24 POPEn 298      88.377  63.111  37.924  1.00  0.00           C
ATOM   9007  C25 POPEn 298      89.387  63.161  39.115  1.00  0.00           C
ATOM   9010  C26 POPEn 298      89.646  64.471  39.915  1.00  0.00           C
ATOM   9013  C27 POPEn 298      89.067  64.651  41.354  1.00  0.00           C
ATOM   9016  C28 POPEn 298      89.086  63.432  42.334  1.00  0.00           C
ATOM   9019  C29 POPEn 298      90.007  63.471  43.535  1.00  0.00           C
ATOM   9021 0C21 POPEn 298      89.687  63.281  44.834  1.00  0.00           C
ATOM   9023 1C21 POPEn 298      88.326  62.992  45.455  1.00  0.00           C
ATOM   9026 2C21 POPEn 298      88.408  62.122  46.725  1.00  0.00           C
ATOM   9029 3C21 POPEn 298      87.087  61.441  47.124  1.00  0.00           C
ATOM   9032 4C21 POPEn 298      87.286  60.051  47.755  1.00  0.00           C
ATOM   9035 5C21 POPEn 298      86.188  59.032  47.395  1.00  0.00           C
ATOM   9038 6C21 POPEn 298      86.686  57.582  47.245  1.00  0.00           C
ATOM   9041 7C21 POPEn 298      87.027  56.901  48.575  1.00  0.00           C
ATOM   9044 8C21 POPEn 298      87.427  55.441  48.415  1.00  0.00           C
ATOM   9048  C33 POPEn 298      94.477  60.981  31.065  1.00  0.00           C
ATOM   9051  C34 POPEn 298      94.786  60.932  32.555  1.00  0.00           C
ATOM   9054  C35 POPEn 298      95.756  62.021  33.045  1.00  0.00           C
ATOM   9057  C36 POPEn 298      96.346  61.602  34.395  1.00  0.00           C
ATOM   9060  C37 POPEn 298      96.826  62.751  35.284  1.00  0.00           C
ATOM   9063  C38 POPEn 298      97.467  62.161  36.545  1.00  0.00           C
ATOM   9066  C39 POPEn 298      97.607  63.132  37.714  1.00  0.00           C
ATOM   9069 0C31 POPEn 298      98.377  62.481  38.875  1.00  0.00           C
ATOM   9072 1C31 POPEn 298      98.097  63.081  40.245  1.00  0.00           C
ATOM   9075 2C31 POPEn 298      99.196  62.701  41.255  1.00  0.00           C
ATOM   9078 3C31 POPEn 298      98.997  63.331  42.635  1.00  0.00           C
ATOM   9081 4C31 POPEn 298     100.287  63.361  43.475  1.00  0.00           C
ATOM   9084 5C31 POPEn 298     100.236  62.441  44.694  1.00  0.00           C
ATOM   9087 6C31 POPEn 298     101.516  62.501  45.545  1.00  0.00           C
ATOM   9091  NH3 POPEo 299     103.277  45.441  24.995  1.00  0.00           N
ATOM   9095  C12 POPEo 299     104.566  46.222  24.865  1.00  0.00           C
ATOM   9098  C11 POPEo 299     105.786  45.391  25.284  1.00  0.00           C
ATOM   9101  P   POPEo 299     108.326  45.222  24.635  1.00  0.00           P
ATOM   9102  O13 POPEo 299     108.046  43.911  24.025  1.00  0.00           O
ATOM   9103  O14 POPEo 299     109.286  46.072  23.905  1.00  0.00           O
ATOM   9104  O11 POPEo 299     108.806  44.962  26.115  1.00  0.00           O
ATOM   9105  O12 POPEo 299     106.977  46.051  24.835  1.00  0.00           O
ATOM   9106  C1  POPEo 299     109.986  45.601  26.604  1.00  0.00           C
ATOM   9109  C2  POPEo 299     110.507  44.892  27.875  1.00  0.00           C
ATOM   9111  O21 POPEo 299     109.807  45.410  29.015  1.00  0.00           O
ATOM   9112  C21 POPEo 299     110.037  44.791  30.155  1.00  0.00           C
ATOM   9113  O22 POPEo 299     110.676  43.762  30.294  1.00  0.00           O
ATOM   9114  C22 POPEo 299     109.207  45.500  31.224  1.00  0.00           C
ATOM   9117  C3  POPEo 299     112.036  45.042  28.015  1.00  0.00           C
ATOM   9120  O31 POPEo 299     112.376  46.391  28.374  1.00  0.00           O
ATOM   9121  C31 POPEo 299     112.957  46.571  29.554  1.00  0.00           C
ATOM   9122  O32 POPEo 299     113.297  45.690  30.325  1.00  0.00           O
ATOM   9123  C32 POPEo 299     113.146  48.062  29.834  1.00  0.00           C
ATOM   9126  C23 POPEo 299     109.956  46.300  32.315  1.00  0.00           C
ATOM   9129  C24 POPEo 299     108.967  46.771  33.395  1.00  0.00           C
ATOM   9132  C25 POPEo 299     109.447  47.891  34.335  1.00  0.00           C
ATOM   9135  C26 POPEo 299     108.377  48.181  35.405  1.00  0.00           C
ATOM   9138  C27 POPEo 299     108.657  49.411  36.275  1.00  0.00           C
ATOM   9141  C28 POPEo 299     107.777  49.401  37.545  1.00  0.00           C
ATOM   9144  C29 POPEo 299     107.917  50.581  38.475  1.00  0.00           C
ATOM   9146 0C21 POPEo 299     108.977  50.882  39.244  1.00  0.00           C
ATOM   9148 1C21 POPEo 299     110.296  50.152  39.325  1.00  0.00           C
ATOM   9151 2C21 POPEo 299     110.536  49.422  40.655  1.00  0.00           C
ATOM   9154 3C21 POPEo 299     110.467  50.321  41.895  1.00  0.00           C
ATOM   9157 4C21 POPEo 299     110.996  49.640  43.165  1.00  0.00           C
ATOM   9160 5C21 POPEo 299     112.526  49.752  43.295  1.00  0.00           C
ATOM   9163 6C21 POPEo 299     113.067  48.972  44.505  1.00  0.00           C
ATOM   9166 7C21 POPEo 299     114.576  49.141  44.694  1.00  0.00           C
ATOM   9169 8C21 POPEo 299     115.137  48.281  45.825  1.00  0.00           C
ATOM   9173  C33 POPEo 299     113.717  48.291  31.255  1.00  0.00           C
ATOM   9176  C34 POPEo 299     113.837  49.781  31.604  1.00  0.00           C
ATOM   9179  C35 POPEo 299     113.668  50.061  33.105  1.00  0.00           C
ATOM   9182  C36 POPEo 299     113.557  51.571  33.405  1.00  0.00           C
ATOM   9185  C37 POPEo 299     113.108  51.861  34.844  1.00  0.00           C
ATOM   9188  C38 POPEo 299     112.736  53.331  35.075  1.00  0.00           C
ATOM   9191  C39 POPEo 299     111.837  53.541  36.305  1.00  0.00           C
ATOM   9194 0C31 POPEo 299     112.596  53.722  37.635  1.00  0.00           C
ATOM   9197 1C31 POPEo 299     113.017  55.181  37.854  1.00  0.00           C
ATOM   9200 2C31 POPEo 299     113.517  55.492  39.275  1.00  0.00           C
ATOM   9203 3C31 POPEo 299     113.787  56.992  39.475  1.00  0.00           C
ATOM   9206 4C31 POPEo 299     114.337  57.332  40.865  1.00  0.00           C
ATOM   9209 5C31 POPEo 299     114.706  58.811  41.005  1.00  0.00           C
ATOM   9212 6C31 POPEo 299     115.347  59.172  42.355  1.00  0.00           C
ATOM   9216  NH3 POPEp 300     107.376  32.472  25.205  1.00  0.00           N
ATOM   9220  C12 POPEp 300     105.937  32.882  25.045  1.00  0.00           C
ATOM   9223  C11 POPEp 300     105.207  31.761  24.285  1.00  0.00           C
ATOM   9226  P   POPEp 300     103.036  30.931  23.285  1.00  0.00           P
ATOM   9227  O13 POPEp 300     101.677  31.261  22.815  1.00  0.00           O
ATOM   9228  O14 POPEp 300     103.827  30.071  22.365  1.00  0.00           O
ATOM   9229  O11 POPEp 300     102.796  30.121  24.615  1.00  0.00           O
ATOM   9230  O12 POPEp 300     103.916  32.181  23.775  1.00  0.00           O
ATOM   9231  C1  POPEp 300     102.027  30.761  25.645  1.00  0.00           C
ATOM   9234  C2  POPEp 300     101.977  29.921  26.944  1.00  0.00           C
ATOM   9236  O21 POPEp 300     103.297  29.902  27.525  1.00  0.00           O
ATOM   9237  C21 POPEp 300     103.356  30.231  28.795  1.00  0.00           C
ATOM   9238  O22 POPEp 300     102.447  30.622  29.505  1.00  0.00           O
ATOM   9239  C22 POPEp 300     104.786  30.071  29.295  1.00  0.00           C
ATOM   9242  C3  POPEp 300     101.467  28.471  26.715  1.00  0.00           C
ATOM   9245  O31 POPEp 300     100.567  28.071  27.765  1.00  0.00           O
ATOM   9246  C31 POPEp 300     100.977  27.121  28.594  1.00  0.00           C
ATOM   9247  O32 POPEp 300     102.047  26.521  28.524  1.00  0.00           O
ATOM   9248  C32 POPEp 300      99.918  26.821  29.634  1.00  0.00           C
ATOM   9251  C23 POPEp 300     105.026  30.881  30.585  1.00  0.00           C
ATOM   9254  C24 POPEp 300     106.357  30.571  31.284  1.00  0.00           C
ATOM   9257  C25 POPEp 300     106.387  29.201  31.955  1.00  0.00           C
ATOM   9260  C26 POPEp 300     105.616  29.111  33.285  1.00  0.00           C
ATOM   9263  C27 POPEp 300     105.616  27.681  33.854  1.00  0.00           C
ATOM   9266  C28 POPEp 300     104.886  27.551  35.205  1.00  0.00           C
ATOM   9269  C29 POPEp 300     104.658  26.101  35.545  1.00  0.00           C
ATOM   9271 0C21 POPEp 300     105.047  25.431  36.655  1.00  0.00           C
ATOM   9273 1C21 POPEp 300     105.768  25.982  37.854  1.00  0.00           C
ATOM   9276 2C21 POPEp 300     105.156  25.531  39.195  1.00  0.00           C
ATOM   9279 3C21 POPEp 300     105.207  24.011  39.444  1.00  0.00           C
ATOM   9282 4C21 POPEp 300     104.907  23.611  40.905  1.00  0.00           C
ATOM   9285 5C21 POPEp 300     103.617  24.242  41.455  1.00  0.00           C
ATOM   9288 6C21 POPEp 300     103.248  23.731  42.854  1.00  0.00           C
ATOM   9291 7C21 POPEp 300     102.176  24.601  43.524  1.00  0.00           C
ATOM   9294 8C21 POPEp 300     101.717  24.111  44.895  1.00  0.00           C
ATOM   9298  C33 POPEp 300     100.527  26.361  30.965  1.00  0.00           C
ATOM   9301  C34 POPEp 300      99.506  25.611  31.814  1.00  0.00           C
ATOM   9304  C35 POPEp 300      99.918  25.471  33.285  1.00  0.00           C
ATOM   9307  C36 POPEp 300      99.856  26.821  34.015  1.00  0.00           C
ATOM   9310  C37 POPEp 300     100.137  26.731  35.515  1.00  0.00           C
ATOM   9313  C38 POPEp 300      99.867  28.062  36.214  1.00  0.00           C
ATOM   9316  C39 POPEp 300     100.047  27.971  37.735  1.00  0.00           C
ATOM   9319 0C31 POPEp 300      99.536  29.221  38.465  1.00  0.00           C
ATOM   9322 1C31 POPEp 300      99.536  29.031  39.985  1.00  0.00           C
ATOM   9325 2C31 POPEp 300      99.107  30.271  40.764  1.00  0.00           C
ATOM   9328 3C31 POPEp 300      97.666  30.722  40.475  1.00  0.00           C
ATOM   9331 4C31 POPEp 300      97.138  31.771  41.455  1.00  0.00           C
ATOM   9334 5C31 POPEp 300      95.716  32.221  41.094  1.00  0.00           C
ATOM   9337 6C31 POPEp 300      95.117  33.222  42.085  1.00  0.00           C
ATOM   9341  NH3 POPEq 301       2.637  99.021  26.075  1.00  0.00           N
ATOM   9345  C12 POPEq 301       2.807  98.652  24.635  1.00  0.00           C
ATOM   9348  C11 POPEq 301       4.207  99.041  24.145  1.00  0.00           C
ATOM   9351  P   POPEq 301       6.587  98.081  24.165  1.00  0.00           P
ATOM   9352  O13 POPEq 301       6.317  97.101  23.095  1.00  0.00           O
ATOM   9353  O14 POPEq 301       7.227  99.361  23.795  1.00  0.00           O
ATOM   9354  O11 POPEq 301       7.437  97.311  25.245  1.00  0.00           O
ATOM   9355  O12 POPEq 301       5.217  98.391  24.925  1.00  0.00           O
ATOM   9356  C1  POPEq 301       8.307  98.020  26.115  1.00  0.00           C
ATOM   9359  C2  POPEq 301       8.157  97.521  27.575  1.00  0.00           C
ATOM   9361  O21 POPEq 301       9.487  97.290  28.054  1.00  0.00           O
ATOM   9362  C21 POPEq 301      10.017  98.172  28.895  1.00  0.00           C
ATOM   9363  O22 POPEq 301      11.127  98.671  28.735  1.00  0.00           O
ATOM   9364  C22 POPEq 301       9.157  98.291  30.155  1.00  0.00           C
ATOM   9367  C3  POPEq 301       7.337  96.191  27.665  1.00  0.00           C
ATOM   9370  O31 POPEq 301       7.037  95.840  29.025  1.00  0.00           O
ATOM   9371  C31 POPEq 301       7.667  94.811  29.585  1.00  0.00           C
ATOM   9372  O32 POPEq 301       8.557  94.142  29.104  1.00  0.00           O
ATOM   9373  C32 POPEq 301       6.957  94.510  30.905  1.00  0.00           C
ATOM   9376  C23 POPEq 301      10.007  98.610  31.405  1.00  0.00           C
ATOM   9379  C24 POPEq 301       9.227  98.302  32.675  1.00  0.00           C
ATOM   9382  C25 POPEq 301      10.127  97.992  33.875  1.00  0.00           C
ATOM   9385  C26 POPEq 301      11.017  99.160  34.275  1.00  0.00           C
ATOM   9388  C27 POPEq 301      11.087  99.340  35.795  1.00  0.00           C
ATOM   9391  C28 POPEq 301      11.857 100.590  36.205  1.00  0.00           C
ATOM   9394  C29 POPEq 301      13.347 100.410  36.035  1.00  0.00           C
ATOM   9396 0C21 POPEq 301      14.277 100.441  37.005  1.00  0.00           C
ATOM   9398 1C21 POPEq 301      14.037 100.672  38.475  1.00  0.00           C
ATOM   9401 2C21 POPEq 301      14.447  99.440  39.284  1.00  0.00           C
ATOM   9404 3C21 POPEq 301      14.167  99.611  40.775  1.00  0.00           C
ATOM   9407 4C21 POPEq 301      14.857  98.512  41.595  1.00  0.00           C
ATOM   9410 5C21 POPEq 301      14.597  98.661  43.095  1.00  0.00           C
ATOM   9413 6C21 POPEq 301      15.427  97.650  43.895  1.00  0.00           C
ATOM   9416 7C21 POPEq 301      15.177  97.761  45.395  1.00  0.00           C
ATOM   9419 8C21 POPEq 301      16.076  96.821  46.185  1.00  0.00           C
ATOM   9423  C33 POPEq 301       7.297  93.102  31.405  1.00  0.00           C
ATOM   9426  C34 POPEq 301       6.327  92.572  32.474  1.00  0.00           C
ATOM   9429  C35 POPEq 301       6.257  93.421  33.745  1.00  0.00           C
ATOM   9432  C36 POPEq 301       7.647  93.750  34.314  1.00  0.00           C
ATOM   9435  C37 POPEq 301       7.607  94.111  35.795  1.00  0.00           C
ATOM   9438  C38 POPEq 301       8.797  94.981  36.205  1.00  0.00           C
ATOM   9441  C39 POPEq 301       8.747  95.382  37.685  1.00  0.00           C
ATOM   9444 0C31 POPEq 301       9.457  96.712  37.955  1.00  0.00           C
ATOM   9447 1C31 POPEq 301       9.357  97.111  39.424  1.00  0.00           C
ATOM   9450 2C31 POPEq 301      10.037  98.451  39.745  1.00  0.00           C
ATOM   9453 3C31 POPEq 301       9.727  98.941  41.165  1.00  0.00           C
ATOM   9456 4C31 POPEq 301      10.076  97.922  42.255  1.00  0.00           C
ATOM   9459 5C31 POPEq 301       9.777  98.421  43.675  1.00  0.00           C
ATOM   9462 6C31 POPEq 301      10.076  97.370  44.735  1.00  0.00           C
ATOM   9466  NH3 POPEr 302     102.927  22.922  27.685  1.00  0.00           N
ATOM   9470  C12 POPEr 302     101.567  22.332  27.485  1.00  0.00           C
ATOM   9473  C11 POPEr 302     100.576  23.471  27.245  1.00  0.00           C
ATOM   9476  P   POPEr 302      98.046  23.821  27.295  1.00  0.00           P
ATOM   9477  O13 POPEr 302      98.326  25.241  26.985  1.00  0.00           O
ATOM   9478  O14 POPEr 302      96.796  23.250  26.725  1.00  0.00           O
ATOM   9479  O11 POPEr 302      98.087  23.622  28.865  1.00  0.00           O
ATOM   9480  O12 POPEr 302      99.296  22.962  26.855  1.00  0.00           O
ATOM   9481  C1  POPEr 302      97.836  22.332  29.444  1.00  0.00           C
ATOM   9484  C2  POPEr 302      96.516  22.281  30.275  1.00  0.00           C
ATOM   9486  O21 POPEr 302      96.757  22.781  31.604  1.00  0.00           O
ATOM   9487  C21 POPEr 302      95.748  22.801  32.464  1.00  0.00           C
ATOM   9488  O22 POPEr 302      94.566  22.601  32.255  1.00  0.00           O
ATOM   9489  C22 POPEr 302      96.337  23.122  33.854  1.00  0.00           C
ATOM   9492  C3  POPEr 302      95.947  20.841  30.284  1.00  0.00           C
ATOM   9495  O31 POPEr 302      96.597  19.981  31.255  1.00  0.00           O
ATOM   9496  C31 POPEr 302      97.596  19.221  30.845  1.00  0.00           C
ATOM   9497  O32 POPEr 302      98.197  19.331  29.785  1.00  0.00           O
ATOM   9498  C32 POPEr 302      97.917  18.181  31.915  1.00  0.00           C
ATOM   9501  C23 POPEr 302      95.327  22.941  35.005  1.00  0.00           C
ATOM   9504  C24 POPEr 302      95.996  23.071  36.385  1.00  0.00           C
ATOM   9507  C25 POPEr 302      96.337  24.521  36.784  1.00  0.00           C
ATOM   9510  C26 POPEr 302      95.277  25.141  37.705  1.00  0.00           C
ATOM   9513  C27 POPEr 302      95.536  26.621  38.045  1.00  0.00           C
ATOM   9516  C28 POPEr 302      94.658  27.171  39.185  1.00  0.00           C
ATOM   9519  C29 POPEr 302      93.176  27.011  38.915  1.00  0.00           C
ATOM   9521 0C21 POPEr 302      92.227  27.971  38.854  1.00  0.00           C
ATOM   9523 1C21 POPEr 302      92.397  29.461  39.015  1.00  0.00           C
ATOM   9526 2C21 POPEr 302      92.537  29.931  40.475  1.00  0.00           C
ATOM   9529 3C21 POPEr 302      91.346  29.531  41.365  1.00  0.00           C
ATOM   9532 4C21 POPEr 302      91.346  30.231  42.735  1.00  0.00           C
ATOM   9535 5C21 POPEr 302      92.687  30.101  43.485  1.00  0.00           C
ATOM   9538 6C21 POPEr 302      92.666  30.731  44.885  1.00  0.00           C
ATOM   9541 7C21 POPEr 302      94.056  30.701  45.554  1.00  0.00           C
ATOM   9544 8C21 POPEr 302      94.146  31.401  46.915  1.00  0.00           C
ATOM   9548  C33 POPEr 302      99.286  17.491  31.705  1.00  0.00           C
ATOM   9551  C34 POPEr 302      99.436  16.141  32.435  1.00  0.00           C
ATOM   9554  C35 POPEr 302      99.226  16.181  33.955  1.00  0.00           C
ATOM   9557  C36 POPEr 302     100.217  17.101  34.685  1.00  0.00           C
ATOM   9560  C37 POPEr 302     100.236  16.891  36.205  1.00  0.00           C
ATOM   9563  C38 POPEr 302     101.437  17.591  36.854  1.00  0.00           C
ATOM   9566  C39 POPEr 302     101.667  17.241  38.325  1.00  0.00           C
ATOM   9569 0C31 POPEr 302     100.716  17.951  39.304  1.00  0.00           C
ATOM   9572 1C31 POPEr 302     101.157  17.741  40.755  1.00  0.00           C
ATOM   9575 2C31 POPEr 302     100.367  18.571  41.784  1.00  0.00           C
ATOM   9578 3C31 POPEr 302     100.908  18.341  43.205  1.00  0.00           C
ATOM   9581 4C31 POPEr 302     100.137  19.081  44.295  1.00  0.00           C
ATOM   9584 5C31 POPEr 302     100.517  18.591  45.705  1.00  0.00           C
ATOM   9587 6C31 POPEr 302     100.567  19.691  46.765  1.00  0.00           C
ATOM   9591  NH3 POPEs 303      47.187 113.680  65.804  1.00  0.00           N
ATOM   9595  C12 POPEs 303      48.137 114.340  66.775  1.00  0.00           C
ATOM   9598  C11 POPEs 303      48.117 115.891  66.665  1.00  0.00           C
ATOM   9601  P   POPEs 303      45.627 116.541  66.165  1.00  0.00           P
ATOM   9602  O13 POPEs 303      46.097 116.940  64.834  1.00  0.00           O
ATOM   9603  O14 POPEs 303      45.027 115.201  66.274  1.00  0.00           O
ATOM   9604  O11 POPEs 303      44.657 117.601  66.825  1.00  0.00           O
ATOM   9605  O12 POPEs 303      46.877 116.462  67.114  1.00  0.00           O
ATOM   9606  C1  POPEs 303      44.326 118.831  66.174  1.00  0.00           C
ATOM   9609  C2  POPEs 303      43.097 118.691  65.235  1.00  0.00           C
ATOM   9611  O21 POPEs 303      43.007 119.941  64.525  1.00  0.00           O
ATOM   9612  C21 POPEs 303      41.957 120.331  63.845  1.00  0.00           C
ATOM   9613  O22 POPEs 303      40.817 119.911  63.905  1.00  0.00           O
ATOM   9614  C22 POPEs 303      42.426 121.341  62.795  1.00  0.00           C
ATOM   9617  C3  POPEs 303      41.817 118.211  66.014  1.00  0.00           C
ATOM   9620  O31 POPEs 303      40.727 117.731  65.185  1.00  0.00           O
ATOM   9621  C31 POPEs 303      40.947 116.621  64.505  1.00  0.00           C
ATOM   9622  O32 POPEs 303      41.917 115.891  64.645  1.00  0.00           O
ATOM   9623  C32 POPEs 303      39.766 116.322  63.584  1.00  0.00           C
ATOM   9626  C23 POPEs 303      41.767 121.082  61.415  1.00  0.00           C
ATOM   9629  C24 POPEs 303      42.778 121.071  60.255  1.00  0.00           C
ATOM   9632  C25 POPEs 303      42.187 120.492  58.964  1.00  0.00           C
ATOM   9635  C26 POPEs 303      41.126 121.381  58.285  1.00  0.00           C
ATOM   9638  C27 POPEs 303      41.726 122.631  57.625  1.00  0.00           C
ATOM   9641  C28 POPEs 303      40.676 123.442  56.825  1.00  0.00           C
ATOM   9644  C29 POPEs 303      41.287 124.632  56.125  1.00  0.00           C
ATOM   9646 0C21 POPEs 303      40.646 125.760  55.785  1.00  0.00           C
ATOM   9648 1C21 POPEs 303      39.176 126.031  55.985  1.00  0.00           C
ATOM   9651 2C21 POPEs 303      38.507 126.812  54.844  1.00  0.00           C
ATOM   9654 3C21 POPEs 303      38.486 126.061  53.514  1.00  0.00           C
ATOM   9657 4C21 POPEs 303      37.587 126.742  52.464  1.00  0.00           C
ATOM   9660 5C21 POPEs 303      37.566 125.961  51.145  1.00  0.00           C
ATOM   9663 6C21 POPEs 303      36.597 126.551  50.115  1.00  0.00           C
ATOM   9666 7C21 POPEs 303      36.667 125.802  48.775  1.00  0.00           C
ATOM   9669 8C21 POPEs 303      35.707 126.331  47.725  1.00  0.00           C
ATOM   9673  C33 POPEs 303      39.826 116.992  62.185  1.00  0.00           C
ATOM   9676  C34 POPEs 303      38.426 117.062  61.565  1.00  0.00           C
ATOM   9679  C35 POPEs 303      38.367 117.731  60.175  1.00  0.00           C
ATOM   9682  C36 POPEs 303      38.697 116.761  59.034  1.00  0.00           C
ATOM   9685  C37 POPEs 303      38.367 117.311  57.645  1.00  0.00           C
ATOM   9688  C38 POPEs 303      38.286 116.222  56.575  1.00  0.00           C
ATOM   9691  C39 POPEs 303      37.587 116.691  55.295  1.00  0.00           C
ATOM   9694 0C31 POPEs 303      37.336 115.581  54.275  1.00  0.00           C
ATOM   9697 1C31 POPEs 303      36.547 116.120  53.075  1.00  0.00           C
ATOM   9700 2C31 POPEs 303      36.016 115.051  52.115  1.00  0.00           C
ATOM   9703 3C31 POPEs 303      35.257 115.690  50.935  1.00  0.00           C
ATOM   9706 4C31 POPEs 303      34.556 114.641  50.075  1.00  0.00           C
ATOM   9709 5C31 POPEs 303      34.407 115.051  48.605  1.00  0.00           C
ATOM   9712 6C31 POPEs 303      33.676 113.992  47.775  1.00  0.00           C
ATOM   9716  NH3 POPEt 304     128.410  82.840  26.835  1.00  0.00           N
ATOM   9720  C12 POPEt 304     127.040  82.812  26.185  1.00  0.00           C
ATOM   9723  C11 POPEt 304     126.206  84.062  26.534  1.00  0.00           C
ATOM   9726  P   POPEt 304     124.237  83.001  27.915  1.00  0.00           P
ATOM   9727  O13 POPEt 304     123.057  83.722  28.415  1.00  0.00           O
ATOM   9728  O14 POPEt 304     124.067  81.541  27.714  1.00  0.00           O
ATOM   9729  O11 POPEt 304     125.426  83.141  28.964  1.00  0.00           O
ATOM   9730  O12 POPEt 304     124.827  83.731  26.635  1.00  0.00           O
ATOM   9731  C1  POPEt 304     125.187  83.722  30.255  1.00  0.00           C
ATOM   9734  C2  POPEt 304     126.446  83.582  31.154  1.00  0.00           C
ATOM   9736  O21 POPEt 304     125.956  83.652  32.505  1.00  0.00           O
ATOM   9737  C21 POPEt 304     126.497  84.321  33.495  1.00  0.00           C
ATOM   9738  O22 POPEt 304     127.530  84.972  33.475  1.00  0.00           O
ATOM   9739  C22 POPEt 304     125.566  84.212  34.694  1.00  0.00           C
ATOM   9742  C3  POPEt 304     127.609  84.541  30.715  1.00  0.00           C
ATOM   9745  O31 POPEt 304     128.871  84.242  31.354  1.00  0.00           O
ATOM   9746  C31 POPEt 304     129.740  83.472  30.745  1.00  0.00           C
ATOM   9747  O32 POPEt 304     129.620  82.992  29.624  1.00  0.00           O
ATOM   9748  C32 POPEt 304     130.930  83.251  31.684  1.00  0.00           C
ATOM   9751  C23 POPEt 304     126.357  83.980  35.995  1.00  0.00           C
ATOM   9754  C24 POPEt 304     125.426  83.760  37.194  1.00  0.00           C
ATOM   9757  C25 POPEt 304     124.587  84.991  37.575  1.00  0.00           C
ATOM   9760  C26 POPEt 304     125.426  86.131  38.165  1.00  0.00           C
ATOM   9763  C27 POPEt 304     124.547  87.292  38.635  1.00  0.00           C
ATOM   9766  C28 POPEt 304     125.266  88.312  39.535  1.00  0.00           C
ATOM   9769  C29 POPEt 304     125.667  87.730  40.865  1.00  0.00           C
ATOM   9771 0C21 POPEt 304     124.886  87.671  41.965  1.00  0.00           C
ATOM   9773 1C21 POPEt 304     123.456  88.141  42.064  1.00  0.00           C
ATOM   9776 2C21 POPEt 304     122.507  87.041  42.585  1.00  0.00           C
ATOM   9779 3C21 POPEt 304     122.216  85.921  41.565  1.00  0.00           C
ATOM   9782 4C21 POPEt 304     121.217  84.881  42.095  1.00  0.00           C
ATOM   9785 5C21 POPEt 304     121.816  83.971  43.185  1.00  0.00           C
ATOM   9788 6C21 POPEt 304     120.826  83.591  44.295  1.00  0.00           C
ATOM   9791 7C21 POPEt 304     121.567  83.011  45.505  1.00  0.00           C
ATOM   9794 8C21 POPEt 304     120.667  82.682  46.705  1.00  0.00           C
ATOM   9798  C33 POPEt 304     130.549  82.411  32.924  1.00  0.00           C
ATOM   9801  C34 POPEt 304     131.380  82.721  34.185  1.00  0.00           C
ATOM   9804  C35 POPEt 304     130.939  84.021  34.895  1.00  0.00           C
ATOM   9807  C36 POPEt 304     131.150  83.932  36.415  1.00  0.00           C
ATOM   9810  C37 POPEt 304     131.000  85.282  37.124  1.00  0.00           C
ATOM   9813  C38 POPEt 304     131.700  85.291  38.495  1.00  0.00           C
ATOM   9816  C39 POPEt 304     131.919  86.691  39.075  1.00  0.00           C
ATOM   9819 0C31 POPEt 304     130.749  87.241  39.895  1.00  0.00           C
ATOM   9822 1C31 POPEt 304     131.020  88.661  40.415  1.00  0.00           C
ATOM   9825 2C31 POPEt 304     129.930  89.181  41.365  1.00  0.00           C
ATOM   9828 3C31 POPEt 304     130.040  88.620  42.795  1.00  0.00           C
ATOM   9831 4C31 POPEt 304     128.680  88.610  43.505  1.00  0.00           C
ATOM   9834 5C31 POPEt 304     128.761  88.062  44.935  1.00  0.00           C
ATOM   9837 6C31 POPEt 304     127.379  88.001  45.604  1.00  0.00           C
ATOM   9841  NH3 POPEu 305      67.487  75.911  33.955  1.00  0.00           N
ATOM   9845  C12 POPEu 305      68.317  75.822  32.705  1.00  0.00           C
ATOM   9848  C11 POPEu 305      67.487  75.312  31.515  1.00  0.00           C
ATOM   9851  P   POPEu 305      65.767  73.411  32.245  1.00  0.00           P
ATOM   9852  O13 POPEu 305      65.576  72.002  31.865  1.00  0.00           O
ATOM   9853  O14 POPEu 305      64.667  74.331  31.895  1.00  0.00           O
ATOM   9854  O11 POPEu 305      66.137  73.532  33.795  1.00  0.00           O
ATOM   9855  O12 POPEu 305      67.137  73.931  31.635  1.00  0.00           O
ATOM   9856  C1  POPEu 305      65.966  72.330  34.575  1.00  0.00           C
ATOM   9859  C2  POPEu 305      66.536  72.431  36.024  1.00  0.00           C
ATOM   9861  O21 POPEu 305      65.846  73.471  36.735  1.00  0.00           O
ATOM   9862  C21 POPEu 305      65.896  73.551  38.075  1.00  0.00           C
ATOM   9863  O22 POPEu 305      65.736  74.611  38.665  1.00  0.00           O
ATOM   9864  C22 POPEu 305      66.216  72.242  38.795  1.00  0.00           C
ATOM   9867  C3  POPEu 305      68.076  72.691  35.954  1.00  0.00           C
ATOM   9870  O31 POPEu 305      68.687  73.141  37.185  1.00  0.00           O
ATOM   9871  C31 POPEu 305      68.826  74.471  37.305  1.00  0.00           C
ATOM   9872  O32 POPEu 305      68.447  75.290  36.485  1.00  0.00           O
ATOM   9873  C32 POPEu 305      69.536  74.791  38.625  1.00  0.00           C
ATOM   9876  C23 POPEu 305      66.157  72.422  40.335  1.00  0.00           C
ATOM   9879  C24 POPEu 305      67.067  71.471  41.115  1.00  0.00           C
ATOM   9882  C25 POPEu 305      66.966  71.812  42.604  1.00  0.00           C
ATOM   9885  C26 POPEu 305      68.047  71.181  43.485  1.00  0.00           C
ATOM   9888  C27 POPEu 305      67.797  71.492  44.974  1.00  0.00           C
ATOM   9891  C28 POPEu 305      68.597  70.572  45.915  1.00  0.00           C
ATOM   9894  C29 POPEu 305      68.087  70.601  47.344  1.00  0.00           C
ATOM   9896 0C21 POPEu 305      68.576  71.331  48.365  1.00  0.00           C
ATOM   9898 1C21 POPEu 305      69.736  72.291  48.314  1.00  0.00           C
ATOM   9901 2C21 POPEu 305      70.747  72.090  49.465  1.00  0.00           C
ATOM   9904 3C21 POPEu 305      71.918  73.062  49.314  1.00  0.00           C
ATOM   9907 4C21 POPEu 305      73.007  72.930  50.385  1.00  0.00           C
ATOM   9910 5C21 POPEu 305      74.197  73.861  50.085  1.00  0.00           C
ATOM   9913 6C21 POPEu 305      75.357  73.681  51.075  1.00  0.00           C
ATOM   9916 7C21 POPEu 305      76.576  74.531  50.715  1.00  0.00           C
ATOM   9919 8C21 POPEu 305      77.826  74.180  51.515  1.00  0.00           C
ATOM   9923  C33 POPEu 305      68.657  75.581  39.624  1.00  0.00           C
ATOM   9926  C34 POPEu 305      69.357  75.861  40.975  1.00  0.00           C
ATOM   9929  C35 POPEu 305      69.517  74.611  41.854  1.00  0.00           C
ATOM   9932  C36 POPEu 305      70.607  74.712  42.935  1.00  0.00           C
ATOM   9935  C37 POPEu 305      71.106  73.322  43.374  1.00  0.00           C
ATOM   9938  C38 POPEu 305      72.516  73.300  43.975  1.00  0.00           C
ATOM   9941  C39 POPEu 305      72.516  73.101  45.494  1.00  0.00           C
ATOM   9944 0C31 POPEu 305      73.926  72.951  46.075  1.00  0.00           C
ATOM   9947 1C31 POPEu 305      74.337  71.492  46.354  1.00  0.00           C
ATOM   9950 2C31 POPEu 305      75.456  71.361  47.404  1.00  0.00           C
ATOM   9953 3C31 POPEu 305      76.657  72.291  47.155  1.00  0.00           C
ATOM   9956 4C31 POPEu 305      77.708  72.271  48.275  1.00  0.00           C
ATOM   9959 5C31 POPEu 305      78.896  71.352  48.034  1.00  0.00           C
ATOM   9962 6C31 POPEu 305      80.037  71.660  49.015  1.00  0.00           C
ATOM   9966  NH3 POPEv 306      55.007 104.002  70.315  1.00  0.00           N
ATOM   9970  C12 POPEv 306      54.117 103.260  71.265  1.00  0.00           C
ATOM   9973  C11 POPEv 306      53.087 104.191  71.915  1.00  0.00           C
ATOM   9976  P   POPEv 306      51.357 102.561  72.994  1.00  0.00           P
ATOM   9977  O13 POPEv 306      50.077 103.281  73.134  1.00  0.00           O
ATOM   9978  O14 POPEv 306      51.497 101.441  73.964  1.00  0.00           O
ATOM   9979  O11 POPEv 306      51.388 101.940  71.525  1.00  0.00           O
ATOM   9980  O12 POPEv 306      52.577 103.571  73.084  1.00  0.00           O
ATOM   9981  C1  POPEv 306      50.237 102.132  70.695  1.00  0.00           C
ATOM   9984  C2  POPEv 306      50.317 101.311  69.375  1.00  0.00           C
ATOM   9986  O21 POPEv 306      51.357 101.882  68.554  1.00  0.00           O
ATOM   9987  C21 POPEv 306      51.847 101.082  67.615  1.00  0.00           C
ATOM   9988  O22 POPEv 306      51.637  99.891  67.515  1.00  0.00           O
ATOM   9989  C22 POPEv 306      52.607 101.961  66.615  1.00  0.00           C
ATOM   9992  C3  POPEv 306      48.946 101.400  68.665  1.00  0.00           C
ATOM   9995  O31 POPEv 306      48.696 100.312  67.765  1.00  0.00           O
ATOM   9996  C31 POPEv 306      48.577 100.632  66.495  1.00  0.00           C
ATOM   9997  O32 POPEv 306      49.156 101.572  65.944  1.00  0.00           O
ATOM   9998  C32 POPEv 306      47.477  99.781  65.864  1.00  0.00           C
ATOM  10001  C23 POPEv 306      53.507 101.180  65.625  1.00  0.00           C
ATOM  10004  C24 POPEv 306      54.286 102.080  64.645  1.00  0.00           C
ATOM  10007  C25 POPEv 306      53.486 102.572  63.415  1.00  0.00           C
ATOM  10010  C26 POPEv 306      53.137 101.432  62.455  1.00  0.00           C
ATOM  10013  C27 POPEv 306      52.677 101.852  61.045  1.00  0.00           C
ATOM  10016  C28 POPEv 306      53.787 101.861  59.964  1.00  0.00           C
ATOM  10019  C29 POPEv 306      54.657 103.081  60.045  1.00  0.00           C
ATOM  10021 0C21 POPEv 306      54.917 103.962  59.065  1.00  0.00           C
ATOM  10023 1C21 POPEv 306      54.466 103.851  57.625  1.00  0.00           C
ATOM  10026 2C21 POPEv 306      55.576 104.331  56.665  1.00  0.00           C
ATOM  10029 3C21 POPEv 306      56.887 103.531  56.765  1.00  0.00           C
ATOM  10032 4C21 POPEv 306      58.017 104.102  55.884  1.00  0.00           C
ATOM  10035 5C21 POPEv 306      57.727 103.971  54.384  1.00  0.00           C
ATOM  10038 6C21 POPEv 306      58.836 104.562  53.514  1.00  0.00           C
ATOM  10041 7C21 POPEv 306      58.507 104.471  52.014  1.00  0.00           C
ATOM  10044 8C21 POPEv 306      59.547 105.150  51.125  1.00  0.00           C
ATOM  10048  C33 POPEv 306      46.726 100.581  64.774  1.00  0.00           C
ATOM  10051  C34 POPEv 306      47.507 100.590  63.454  1.00  0.00           C
ATOM  10054  C35 POPEv 306      47.056 101.691  62.485  1.00  0.00           C
ATOM  10057  C36 POPEv 306      47.877 101.651  61.195  1.00  0.00           C
ATOM  10060  C37 POPEv 306      47.657 102.822  60.235  1.00  0.00           C
ATOM  10063  C38 POPEv 306      48.636 102.752  59.054  1.00  0.00           C
ATOM  10066  C39 POPEv 306      48.787 104.072  58.285  1.00  0.00           C
ATOM  10069 0C31 POPEv 306      49.926 104.021  57.245  1.00  0.00           C
ATOM  10072 1C31 POPEv 306      49.617 103.111  56.055  1.00  0.00           C
ATOM  10075 2C31 POPEv 306      50.837 102.782  55.185  1.00  0.00           C
ATOM  10078 3C31 POPEv 306      51.567 104.011  54.605  1.00  0.00           C
ATOM  10081 4C31 POPEv 306      52.496 103.601  53.465  1.00  0.00           C
ATOM  10084 5C31 POPEv 306      53.227 104.781  52.804  1.00  0.00           C
ATOM  10087 6C31 POPEv 306      53.977 104.370  51.545  1.00  0.00           C
ATOM  10091  NH3 POPEw 307     104.196  95.602  71.714  1.00  0.00           N
ATOM  10095  C12 POPEw 307     105.536  94.951  71.435  1.00  0.00           C
ATOM  10098  C11 POPEw 307     105.517  93.411  71.615  1.00  0.00           C
ATOM  10101  P   POPEw 307     107.127  91.462  72.395  1.00  0.00           P
ATOM  10102  O13 POPEw 307     108.528  91.211  71.964  1.00  0.00           O
ATOM  10103  O14 POPEw 307     106.786  91.211  73.814  1.00  0.00           O
ATOM  10104  O11 POPEw 307     106.077  90.641  71.515  1.00  0.00           O
ATOM  10105  O12 POPEw 307     106.807  92.962  72.034  1.00  0.00           O
ATOM  10106  C1  POPEw 307     106.546  89.720  70.525  1.00  0.00           C
ATOM  10109  C2  POPEw 307     106.877  90.410  69.155  1.00  0.00           C
ATOM  10111  O21 POPEw 307     105.786  90.760  68.274  1.00  0.00           O
ATOM  10112  C21 POPEw 307     104.807  89.941  67.975  1.00  0.00           C
ATOM  10113  O22 POPEw 307     104.407  88.992  68.645  1.00  0.00           O
ATOM  10114  C22 POPEw 307     104.226  90.331  66.585  1.00  0.00           C
ATOM  10117  C3  POPEw 307     107.936  89.571  68.395  1.00  0.00           C
ATOM  10120  O31 POPEw 307     108.237  90.121  67.094  1.00  0.00           O
ATOM  10121  C31 POPEw 307     108.986  91.222  67.114  1.00  0.00           C
ATOM  10122  O32 POPEw 307     109.536  91.691  68.095  1.00  0.00           O
ATOM  10123  C32 POPEw 307     108.967  91.852  65.724  1.00  0.00           C
ATOM  10126  C23 POPEw 307     104.837  89.571  65.365  1.00  0.00           C
ATOM  10129  C24 POPEw 307     104.347  90.072  63.975  1.00  0.00           C
ATOM  10132  C25 POPEw 307     104.436  89.011  62.854  1.00  0.00           C
ATOM  10135  C26 POPEw 307     104.366  89.552  61.405  1.00  0.00           C
ATOM  10138  C27 POPEw 307     104.627  88.461  60.335  1.00  0.00           C
ATOM  10141  C28 POPEw 307     104.956  88.981  58.905  1.00  0.00           C
ATOM  10144  C29 POPEw 307     103.797  89.202  57.955  1.00  0.00           C
ATOM  10146 0C21 POPEw 307     103.437  88.442  56.895  1.00  0.00           C
ATOM  10148 1C21 POPEw 307     104.077  87.161  56.415  1.00  0.00           C
ATOM  10151 2C21 POPEw 307     104.547  87.201  54.945  1.00  0.00           C
ATOM  10154 3C21 POPEw 307     105.427  85.991  54.564  1.00  0.00           C
ATOM  10157 4C21 POPEw 307     105.996  86.042  53.145  1.00  0.00           C
ATOM  10160 5C21 POPEw 307     104.997  85.690  52.045  1.00  0.00           C
ATOM  10163 6C21 POPEw 307     105.546  85.951  50.634  1.00  0.00           C
ATOM  10166 7C21 POPEw 307     104.576  85.492  49.525  1.00  0.00           C
ATOM  10169 8C21 POPEw 307     105.056  85.831  48.115  1.00  0.00           C
ATOM  10173  C33 POPEw 307     107.596  92.500  65.405  1.00  0.00           C
ATOM  10176  C34 POPEw 307     107.346  92.601  63.895  1.00  0.00           C
ATOM  10179  C35 POPEw 307     108.157  93.691  63.185  1.00  0.00           C
ATOM  10182  C36 POPEw 307     108.146  93.431  61.674  1.00  0.00           C
ATOM  10185  C37 POPEw 307     108.797  94.531  60.825  1.00  0.00           C
ATOM  10188  C38 POPEw 307     109.007  94.032  59.384  1.00  0.00           C
ATOM  10191  C39 POPEw 307     108.766  95.081  58.295  1.00  0.00           C
ATOM  10194 0C31 POPEw 307     109.786  96.241  58.244  1.00  0.00           C
ATOM  10197 1C31 POPEw 307     109.886  96.852  56.845  1.00  0.00           C
ATOM  10200 2C31 POPEw 307     108.566  97.472  56.335  1.00  0.00           C
ATOM  10203 3C31 POPEw 307     108.396  97.421  54.815  1.00  0.00           C
ATOM  10206 4C31 POPEw 307     108.186  96.001  54.284  1.00  0.00           C
ATOM  10209 5C31 POPEw 307     107.747  95.961  52.815  1.00  0.00           C
ATOM  10212 6C31 POPEw 307     107.556  94.541  52.295  1.00  0.00           C
ATOM  10216  NH3 POPEx 308       7.317 111.171  68.595  1.00  0.00           N
ATOM  10220  C12 POPEx 308       7.007 109.711  68.515  1.00  0.00           C
ATOM  10223  C11 POPEx 308       6.847 109.261  67.055  1.00  0.00           C
ATOM  10226  P   POPEx 308       4.747 107.752  66.915  1.00  0.00           P
ATOM  10227  O13 POPEx 308       4.417 106.311  66.995  1.00  0.00           O
ATOM  10228  O14 POPEx 308       4.127 108.632  67.944  1.00  0.00           O
ATOM  10229  O11 POPEx 308       4.437 108.291  65.464  1.00  0.00           O
ATOM  10230  O12 POPEx 308       6.317 107.931  67.005  1.00  0.00           O
ATOM  10231  C1  POPEx 308       3.717 107.510  64.494  1.00  0.00           C
ATOM  10234  C2  POPEx 308       2.207 107.882  64.455  1.00  0.00           C
ATOM  10236  O21 POPEx 308       1.677 107.591  63.145  1.00  0.00           O
ATOM  10237  C21 POPEx 308       1.367 106.322  62.945  1.00  0.00           C
ATOM  10238  O22 POPEx 308       1.587 105.410  63.735  1.00  0.00           O
ATOM  10239  C22 POPEx 308       0.787 106.141  61.534  1.00  0.00           C
ATOM  10242  C3  POPEx 308       1.987 109.391  64.745  1.00  0.00           C
ATOM  10245  O31 POPEx 308       0.587 109.720  64.815  1.00  0.00           O
ATOM  10246  C31 POPEx 308      -0.043 109.891  63.645  1.00  0.00           C
ATOM  10247  O32 POPEx 308      -0.963 109.202  63.255  1.00  0.00           O
ATOM  10248  C32 POPEx 308       0.527 111.110  62.885  1.00  0.00           C
ATOM  10251  C23 POPEx 308       0.407 104.671  61.214  1.00  0.00           C
ATOM  10254  C24 POPEx 308      -0.593 104.501  60.055  1.00  0.00           C
ATOM  10257  C25 POPEx 308       0.017 104.471  58.635  1.00  0.00           C
ATOM  10260  C26 POPEx 308       0.617 105.802  58.155  1.00  0.00           C
ATOM  10263  C27 POPEx 308       1.097 105.702  56.695  1.00  0.00           C
ATOM  10266  C28 POPEx 308       2.207 106.702  56.335  1.00  0.00           C
ATOM  10269  C29 POPEx 308       1.767 108.120  56.115  1.00  0.00           C
ATOM  10271 0C21 POPEx 308       2.347 108.981  55.255  1.00  0.00           C
ATOM  10273 1C21 POPEx 308       3.567 108.671  54.424  1.00  0.00           C
ATOM  10276 2C21 POPEx 308       3.217 108.120  53.025  1.00  0.00           C
ATOM  10279 3C21 POPEx 308       4.457 107.712  52.225  1.00  0.00           C
ATOM  10282 4C21 POPEx 308       4.097 107.010  50.905  1.00  0.00           C
ATOM  10285 5C21 POPEx 308       5.337 106.702  50.045  1.00  0.00           C
ATOM  10288 6C21 POPEx 308       5.017 105.742  48.895  1.00  0.00           C
ATOM  10291 7C21 POPEx 308       6.247 105.392  48.054  1.00  0.00           C
ATOM  10294 8C21 POPEx 308       5.957 104.340  46.985  1.00  0.00           C
ATOM  10298  C33 POPEx 308       1.287 110.742  61.595  1.00  0.00           C
ATOM  10301  C34 POPEx 308       2.287 111.840  61.185  1.00  0.00           C
ATOM  10304  C35 POPEx 308       3.137 111.471  59.964  1.00  0.00           C
ATOM  10307  C36 POPEx 308       4.187 112.542  59.634  1.00  0.00           C
ATOM  10310  C37 POPEx 308       5.037 112.211  58.405  1.00  0.00           C
ATOM  10313  C38 POPEx 308       5.967 113.361  58.005  1.00  0.00           C
ATOM  10316  C39 POPEx 308       6.707 113.120  56.674  1.00  0.00           C
ATOM  10319 0C31 POPEx 308       7.547 114.331  56.265  1.00  0.00           C
ATOM  10322 1C31 POPEx 308       8.177 114.261  54.875  1.00  0.00           C
ATOM  10325 2C31 POPEx 308       8.866 115.581  54.485  1.00  0.00           C
ATOM  10328 3C31 POPEx 308       9.597 115.511  53.134  1.00  0.00           C
ATOM  10331 4C31 POPEx 308       8.657 115.131  51.985  1.00  0.00           C
ATOM  10334 5C31 POPEx 308       9.377 114.981  50.634  1.00  0.00           C
ATOM  10337 6C31 POPEx 308       8.457 114.391  49.575  1.00  0.00           C
ATOM  10341  NH3 POPEy 309       6.987  60.951  71.405  1.00  0.00           N
ATOM  10345  C12 POPEy 309       6.697  59.570  71.855  1.00  0.00           C
ATOM  10348  C11 POPEy 309       6.627  58.671  70.634  1.00  0.00           C
ATOM  10351  P   POPEy 309       6.107  56.212  70.075  1.00  0.00           P
ATOM  10352  O13 POPEy 309       6.407  54.962  70.784  1.00  0.00           O
ATOM  10353  O14 POPEy 309       4.757  56.391  69.505  1.00  0.00           O
ATOM  10354  O11 POPEy 309       7.187  56.501  68.945  1.00  0.00           O
ATOM  10355  O12 POPEy 309       6.407  57.361  71.095  1.00  0.00           O
ATOM  10356  C1  POPEy 309       8.017  55.472  68.414  1.00  0.00           C
ATOM  10359  C2  POPEy 309       9.437  56.021  68.084  1.00  0.00           C
ATOM  10361  O21 POPEy 309      10.257  55.001  67.494  1.00  0.00           O
ATOM  10362  C21 POPEy 309      10.437  54.962  66.165  1.00  0.00           C
ATOM  10363  O22 POPEy 309      11.507  54.682  65.634  1.00  0.00           O
ATOM  10364  C22 POPEy 309       9.227  55.371  65.325  1.00  0.00           C
ATOM  10367  C3  POPEy 309      10.137  56.551  69.384  1.00  0.00           C
ATOM  10370  O31 POPEy 309      11.537  56.940  69.214  1.00  0.00           O
ATOM  10371  C31 POPEy 309      11.717  58.011  68.445  1.00  0.00           C
ATOM  10372  O32 POPEy 309      10.816  58.712  68.014  1.00  0.00           O
ATOM  10373  C32 POPEy 309      13.217  58.181  68.175  1.00  0.00           C
ATOM  10376  C23 POPEy 309       9.527  55.141  63.825  1.00  0.00           C
ATOM  10379  C24 POPEy 309       8.267  55.301  62.945  1.00  0.00           C
ATOM  10382  C25 POPEy 309       8.417  54.671  61.554  1.00  0.00           C
ATOM  10385  C26 POPEy 309       9.457  55.371  60.674  1.00  0.00           C
ATOM  10388  C27 POPEy 309       9.777  54.562  59.415  1.00  0.00           C
ATOM  10391  C28 POPEy 309      10.687  55.340  58.454  1.00  0.00           C
ATOM  10394  C29 POPEy 309      11.467  54.401  57.565  1.00  0.00           C
ATOM  10396 0C21 POPEy 309      11.187  54.081  56.295  1.00  0.00           C
ATOM  10398 1C21 POPEy 309       9.997  54.552  55.494  1.00  0.00           C
ATOM  10401 2C21 POPEy 309       9.437  53.401  54.624  1.00  0.00           C
ATOM  10404 3C21 POPEy 309       8.147  53.801  53.915  1.00  0.00           C
ATOM  10407 4C21 POPEy 309       7.557  52.660  53.075  1.00  0.00           C
ATOM  10410 5C21 POPEy 309       6.107  52.930  52.655  1.00  0.00           C
ATOM  10413 6C21 POPEy 309       5.607  51.981  51.565  1.00  0.00           C
ATOM  10416 7C21 POPEy 309       4.167  52.291  51.135  1.00  0.00           C
ATOM  10419 8C21 POPEy 309       3.697  51.511  49.904  1.00  0.00           C
ATOM  10423  C33 POPEy 309      13.627  59.500  67.475  1.00  0.00           C
ATOM  10426  C34 POPEy 309      14.557  59.230  66.274  1.00  0.00           C
ATOM  10429  C35 POPEy 309      15.477  60.401  65.864  1.00  0.00           C
ATOM  10432  C36 POPEy 309      14.737  61.562  65.195  1.00  0.00           C
ATOM  10435  C37 POPEy 309      15.627  62.801  65.005  1.00  0.00           C
ATOM  10438  C38 POPEy 309      16.497  62.840  63.735  1.00  0.00           C
ATOM  10441  C39 POPEy 309      17.257  64.180  63.675  1.00  0.00           C
ATOM  10444 0C31 POPEy 309      18.097  64.401  62.395  1.00  0.00           C
ATOM  10447 1C31 POPEy 309      18.316  65.901  62.134  1.00  0.00           C
ATOM  10450 2C31 POPEy 309      19.547  66.291  61.284  1.00  0.00           C
ATOM  10453 3C31 POPEy 309      19.607  65.760  59.855  1.00  0.00           C
ATOM  10456 4C31 POPEy 309      20.797  66.361  59.085  1.00  0.00           C
ATOM  10459 5C31 POPEy 309      20.807  66.002  57.595  1.00  0.00           C
ATOM  10462 6C31 POPEy 309      22.066  66.451  56.865  1.00  0.00           C
ATOM  10466  NH3 POPEz 310      96.837  71.922  68.204  1.00  0.00           N
ATOM  10470  C12 POPEz 310      98.157  71.781  68.895  1.00  0.00           C
ATOM  10473  C11 POPEz 310      98.466  73.021  69.755  1.00  0.00           C
ATOM  10476  P   POPEz 310      96.236  73.672  71.005  1.00  0.00           P
ATOM  10477  O13 POPEz 310      95.306  72.790  70.255  1.00  0.00           O
ATOM  10478  O14 POPEz 310      95.896  73.992  72.395  1.00  0.00           O
ATOM  10479  O11 POPEz 310      96.446  75.010  70.175  1.00  0.00           O
ATOM  10480  O12 POPEz 310      97.666  73.021  70.935  1.00  0.00           O
ATOM  10481  C1  POPEz 310      95.347  75.932  70.055  1.00  0.00           C
ATOM  10484  C2  POPEz 310      94.317  75.531  68.945  1.00  0.00           C
ATOM  10486  O21 POPEz 310      94.587  76.212  67.695  1.00  0.00           O
ATOM  10487  C21 POPEz 310      95.376  75.542  66.884  1.00  0.00           C
ATOM  10488  O22 POPEz 310      96.096  74.590  67.174  1.00  0.00           O
ATOM  10489  C22 POPEz 310      95.196  76.041  65.455  1.00  0.00           C
ATOM  10492  C3  POPEz 310      92.847  75.831  69.345  1.00  0.00           C
ATOM  10495  O31 POPEz 310      91.987  75.321  68.305  1.00  0.00           O
ATOM  10496  C31 POPEz 310      90.737  75.800  68.284  1.00  0.00           C
ATOM  10497  O32 POPEz 310      90.277  76.562  69.115  1.00  0.00           O
ATOM  10498  C32 POPEz 310      90.026  75.382  67.005  1.00  0.00           C
ATOM  10501  C23 POPEz 310      95.026  74.822  64.535  1.00  0.00           C
ATOM  10504  C24 POPEz 310      94.716  75.212  63.095  1.00  0.00           C
ATOM  10507  C25 POPEz 310      93.277  75.701  62.955  1.00  0.00           C
ATOM  10510  C26 POPEz 310      92.796  75.690  61.505  1.00  0.00           C
ATOM  10513  C27 POPEz 310      91.297  75.992  61.395  1.00  0.00           C
ATOM  10516  C28 POPEz 310      90.816  75.921  59.945  1.00  0.00           C
ATOM  10519  C29 POPEz 310      89.326  76.132  59.844  1.00  0.00           C
ATOM  10521 0C21 POPEz 310      88.717  77.291  59.575  1.00  0.00           C
ATOM  10523 1C21 POPEz 310      89.417  78.611  59.374  1.00  0.00           C
ATOM  10526 2C21 POPEz 310      88.437  79.791  59.335  1.00  0.00           C
ATOM  10529 3C21 POPEz 310      89.177  81.131  59.225  1.00  0.00           C
ATOM  10532 4C21 POPEz 310      88.227  82.332  59.085  1.00  0.00           C
ATOM  10535 5C21 POPEz 310      89.007  83.661  59.145  1.00  0.00           C
ATOM  10538 6C21 POPEz 310      88.186  84.881  58.695  1.00  0.00           C
ATOM  10541 7C21 POPEz 310      87.876  84.881  57.185  1.00  0.00           C
ATOM  10544 8C21 POPEz 310      87.556  86.271  56.635  1.00  0.00           C
ATOM  10548  C33 POPEz 310      88.606  74.841  67.234  1.00  0.00           C
ATOM  10551  C34 POPEz 310      88.017  74.331  65.914  1.00  0.00           C
ATOM  10554  C35 POPEz 310      86.546  73.882  65.995  1.00  0.00           C
ATOM  10557  C36 POPEz 310      86.147  73.212  64.675  1.00  0.00           C
ATOM  10560  C37 POPEz 310      84.687  72.751  64.575  1.00  0.00           C
ATOM  10563  C38 POPEz 310      84.387  72.341  63.124  1.00  0.00           C
ATOM  10566  C39 POPEz 310      82.997  71.761  62.885  1.00  0.00           C
ATOM  10569 0C31 POPEz 310      82.747  71.581  61.375  1.00  0.00           C
ATOM  10572 1C31 POPEz 310      81.266  71.441  61.005  1.00  0.00           C
ATOM  10575 2C31 POPEz 310      80.986  71.621  59.505  1.00  0.00           C
ATOM  10578 3C31 POPEz 310      81.266  73.031  58.945  1.00  0.00           C
ATOM  10581 4C31 POPEz 310      80.327  74.111  59.494  1.00  0.00           C
ATOM  10584 5C31 POPEz 310      80.627  75.511  58.945  1.00  0.00           C
ATOM  10587 6C31 POPEz 310      79.637  76.571  59.435  1.00  0.00           C
ATOM  10591  NH3 POPE0 311      41.437 103.111  27.905  1.00  0.00           N
ATOM  10595  C12 POPE0 311      42.877 102.721  27.755  1.00  0.00           C
ATOM  10598  C11 POPE0 311      43.036 101.451  26.874  1.00  0.00           C
ATOM  10601  P   POPE0 311      40.727 100.282  26.275  1.00  0.00           P
ATOM  10602  O13 POPE0 311      39.417 100.961  26.154  1.00  0.00           O
ATOM  10603  O14 POPE0 311      40.926  98.981  25.624  1.00  0.00           O
ATOM  10604  O11 POPE0 311      40.917 100.042  27.825  1.00  0.00           O
ATOM  10605  O12 POPE0 311      41.926 101.260  25.985  1.00  0.00           O
ATOM  10606  C1  POPE0 311      39.957  99.242  28.524  1.00  0.00           C
ATOM  10609  C2  POPE0 311      39.326 100.061  29.675  1.00  0.00           C
ATOM  10611  O21 POPE0 311      40.287 100.632  30.585  1.00  0.00           O
ATOM  10612  C21 POPE0 311      40.966  99.741  31.325  1.00  0.00           C
ATOM  10613  O22 POPE0 311      40.996  98.540  31.135  1.00  0.00           O
ATOM  10614  C22 POPE0 311      41.627 100.471  32.485  1.00  0.00           C
ATOM  10617  C3  POPE0 311      38.177  99.300  30.375  1.00  0.00           C
ATOM  10620  O31 POPE0 311      37.106 100.221  30.655  1.00  0.00           O
ATOM  10621  C31 POPE0 311      37.187 100.751  31.865  1.00  0.00           C
ATOM  10622  O32 POPE0 311      38.087 100.550  32.665  1.00  0.00           O
ATOM  10623  C32 POPE0 311      36.016 101.702  32.054  1.00  0.00           C
ATOM  10626  C23 POPE0 311      42.286  99.501  33.505  1.00  0.00           C
ATOM  10629  C24 POPE0 311      42.126  99.961  34.955  1.00  0.00           C
ATOM  10632  C25 POPE0 311      42.867 101.271  35.255  1.00  0.00           C
ATOM  10635  C26 POPE0 311      42.626 101.742  36.695  1.00  0.00           C
ATOM  10638  C27 POPE0 311      43.387 103.020  37.035  1.00  0.00           C
ATOM  10641  C28 POPE0 311      44.547 102.791  38.025  1.00  0.00           C
ATOM  10644  C29 POPE0 311      44.057 102.572  39.435  1.00  0.00           C
ATOM  10646 0C21 POPE0 311      44.216 103.400  40.485  1.00  0.00           C
ATOM  10648 1C21 POPE0 311      44.926 104.730  40.435  1.00  0.00           C
ATOM  10651 2C21 POPE0 311      46.417 104.580  40.775  1.00  0.00           C
ATOM  10654 3C21 POPE0 311      46.687 104.382  42.274  1.00  0.00           C
ATOM  10657 4C21 POPE0 311      48.176 104.111  42.515  1.00  0.00           C
ATOM  10660 5C21 POPE0 311      48.587 104.151  43.995  1.00  0.00           C
ATOM  10663 6C21 POPE0 311      50.117 104.062  44.104  1.00  0.00           C
ATOM  10666 7C21 POPE0 311      50.627 104.312  45.525  1.00  0.00           C
ATOM  10669 8C21 POPE0 311      52.157 104.410  45.564  1.00  0.00           C
ATOM  10673  C33 POPE0 311      34.747 100.911  32.435  1.00  0.00           C
ATOM  10676  C34 POPE0 311      34.786 100.422  33.885  1.00  0.00           C
ATOM  10679  C35 POPE0 311      34.637 101.541  34.935  1.00  0.00           C
ATOM  10682  C36 POPE0 311      33.257 102.201  34.904  1.00  0.00           C
ATOM  10685  C37 POPE0 311      33.117 103.351  35.895  1.00  0.00           C
ATOM  10688  C38 POPE0 311      31.646 103.781  36.024  1.00  0.00           C
ATOM  10691  C39 POPE0 311      30.907 103.071  37.175  1.00  0.00           C
ATOM  10694 0C31 POPE0 311      30.677 104.051  38.335  1.00  0.00           C
ATOM  10697 1C31 POPE0 311      29.847 103.470  39.485  1.00  0.00           C
ATOM  10700 2C31 POPE0 311      29.636 104.531  40.575  1.00  0.00           C
ATOM  10703 3C31 POPE0 311      28.747 104.081  41.725  1.00  0.00           C
ATOM  10706 4C31 POPE0 311      28.806 105.072  42.895  1.00  0.00           C
ATOM  10709 5C31 POPE0 311      27.927 104.661  44.075  1.00  0.00           C
ATOM  10712 6C31 POPE0 311      28.316 105.371  45.375  1.00  0.00           C
ATOM  10716  NH3 POPE1 312      72.307 122.861  26.395  1.00  0.00           N
ATOM  10720  C12 POPE1 312      73.206 122.531  27.555  1.00  0.00           C
ATOM  10723  C11 POPE1 312      74.657 122.962  27.295  1.00  0.00           C
ATOM  10726  P   POPE1 312      76.557 121.322  28.064  1.00  0.00           P
ATOM  10727  O13 POPE1 312      75.907 120.201  27.334  1.00  0.00           O
ATOM  10728  O14 POPE1 312      77.746 121.861  27.385  1.00  0.00           O
ATOM  10729  O11 POPE1 312      77.007 120.891  29.505  1.00  0.00           O
ATOM  10730  O12 POPE1 312      75.497 122.441  28.325  1.00  0.00           O
ATOM  10731  C1  POPE1 312      76.636 121.511  30.735  1.00  0.00           C
ATOM  10734  C2  POPE1 312      77.877 122.062  31.495  1.00  0.00           C
ATOM  10736  O21 POPE1 312      77.477 122.521  32.815  1.00  0.00           O
ATOM  10737  C21 POPE1 312      77.597 121.611  33.765  1.00  0.00           C
ATOM  10738  O22 POPE1 312      78.326 120.632  33.745  1.00  0.00           O
ATOM  10739  C22 POPE1 312      76.617 121.922  34.895  1.00  0.00           C
ATOM  10742  C3  POPE1 312      78.557 123.190  30.705  1.00  0.00           C
ATOM  10745  O31 POPE1 312      79.677 123.760  31.405  1.00  0.00           O
ATOM  10746  C31 POPE1 312      80.756 123.001  31.495  1.00  0.00           C
ATOM  10747  O32 POPE1 312      80.956 121.931  30.944  1.00  0.00           O
ATOM  10748  C32 POPE1 312      81.747 123.691  32.425  1.00  0.00           C
ATOM  10751  C23 POPE1 312      77.267 121.891  36.305  1.00  0.00           C
ATOM  10754  C24 POPE1 312      76.257 121.831  37.455  1.00  0.00           C
ATOM  10757  C25 POPE1 312      76.926 121.901  38.835  1.00  0.00           C
ATOM  10760  C26 POPE1 312      75.927 121.791  39.985  1.00  0.00           C
ATOM  10763  C27 POPE1 312      76.557 121.691  41.375  1.00  0.00           C
ATOM  10766  C28 POPE1 312      75.467 121.511  42.445  1.00  0.00           C
ATOM  10769  C29 POPE1 312      75.966 121.231  43.835  1.00  0.00           C
ATOM  10771 0C21 POPE1 312      75.646 120.161  44.595  1.00  0.00           C
ATOM  10773 1C21 POPE1 312      74.707 119.051  44.205  1.00  0.00           C
ATOM  10776 2C21 POPE1 312      73.917 118.480  45.395  1.00  0.00           C
ATOM  10779 3C21 POPE1 312      72.857 119.431  45.965  1.00  0.00           C
ATOM  10782 4C21 POPE1 312      72.087 118.771  47.124  1.00  0.00           C
ATOM  10785 5C21 POPE1 312      71.387 119.762  48.064  1.00  0.00           C
ATOM  10788 6C21 POPE1 312      70.167 120.471  47.455  1.00  0.00           C
ATOM  10791 7C21 POPE1 312      69.587 121.521  48.415  1.00  0.00           C
ATOM  10794 8C21 POPE1 312      68.297 122.171  47.905  1.00  0.00           C
ATOM  10798  C33 POPE1 312      81.817 122.992  33.795  1.00  0.00           C
ATOM  10801  C34 POPE1 312      82.647 123.801  34.795  1.00  0.00           C
ATOM  10804  C35 POPE1 312      82.607 123.232  36.224  1.00  0.00           C
ATOM  10807  C36 POPE1 312      83.766 123.760  37.054  1.00  0.00           C
ATOM  10810  C37 POPE1 312      83.817 123.251  38.505  1.00  0.00           C
ATOM  10813  C38 POPE1 312      85.177 123.591  39.135  1.00  0.00           C
ATOM  10816  C39 POPE1 312      85.376 123.102  40.585  1.00  0.00           C
ATOM  10819 0C31 POPE1 312      84.457 123.792  41.604  1.00  0.00           C
ATOM  10822 1C31 POPE1 312      84.967 123.551  43.034  1.00  0.00           C
ATOM  10825 2C31 POPE1 312      83.957 123.941  44.125  1.00  0.00           C
ATOM  10828 3C31 POPE1 312      82.637 123.181  43.995  1.00  0.00           C
ATOM  10831 4C31 POPE1 312      81.966 122.801  45.325  1.00  0.00           C
ATOM  10834 5C31 POPE1 312      80.667 122.041  45.055  1.00  0.00           C
ATOM  10837 6C31 POPE1 312      79.977 121.502  46.315  1.00  0.00           C
ATOM  10841  NH3 POPE2 313     125.067 103.652  69.255  1.00  0.00           N
ATOM  10845  C12 POPE2 313     123.927 103.160  68.414  1.00  0.00           C
ATOM  10848  C11 POPE2 313     122.617 103.641  69.034  1.00  0.00           C
ATOM  10851  P   POPE2 313     120.877 103.020  70.825  1.00  0.00           P
ATOM  10852  O13 POPE2 313     120.888 102.962  72.304  1.00  0.00           O
ATOM  10853  O14 POPE2 313     120.177 104.172  70.214  1.00  0.00           O
ATOM  10854  O11 POPE2 313     120.187 101.681  70.325  1.00  0.00           O
ATOM  10855  O12 POPE2 313     122.346 102.901  70.225  1.00  0.00           O
ATOM  10856  C1  POPE2 313     119.107 101.651  69.395  1.00  0.00           C
ATOM  10859  C2  POPE2 313     119.606 101.712  67.924  1.00  0.00           C
ATOM  10861  O21 POPE2 313     118.496 101.392  67.044  1.00  0.00           O
ATOM  10862  C21 POPE2 313     118.596 101.952  65.835  1.00  0.00           C
ATOM  10863  O22 POPE2 313     119.527 102.612  65.435  1.00  0.00           O
ATOM  10864  C22 POPE2 313     117.407 101.541  64.974  1.00  0.00           C
ATOM  10867  C3  POPE2 313     120.797 100.721  67.714  1.00  0.00           C
ATOM  10870  O31 POPE2 313     121.317 100.791  66.375  1.00  0.00           O
ATOM  10871  C31 POPE2 313     121.206  99.711  65.625  1.00  0.00           C
ATOM  10872  O32 POPE2 313     120.768  98.632  66.005  1.00  0.00           O
ATOM  10873  C32 POPE2 313     121.667  99.991  64.195  1.00  0.00           C
ATOM  10876  C23 POPE2 313     117.036 102.701  64.025  1.00  0.00           C
ATOM  10879  C24 POPE2 313     116.168 102.321  62.825  1.00  0.00           C
ATOM  10882  C25 POPE2 313     116.858 101.362  61.845  1.00  0.00           C
ATOM  10885  C26 POPE2 313     115.917 101.061  60.674  1.00  0.00           C
ATOM  10888  C27 POPE2 313     116.516 100.091  59.665  1.00  0.00           C
ATOM  10891  C28 POPE2 313     115.476  99.762  58.575  1.00  0.00           C
ATOM  10894  C29 POPE2 313     115.996  98.771  57.575  1.00  0.00           C
ATOM  10896 0C21 POPE2 313     116.998  99.011  56.714  1.00  0.00           C
ATOM  10898 1C21 POPE2 313     117.757 100.312  56.585  1.00  0.00           C
ATOM  10901 2C21 POPE2 313     118.097 100.620  55.115  1.00  0.00           C
ATOM  10904 3C21 POPE2 313     116.896 101.191  54.345  1.00  0.00           C
ATOM  10907 4C21 POPE2 313     116.936 100.891  52.845  1.00  0.00           C
ATOM  10910 5C21 POPE2 313     118.286 101.141  52.155  1.00  0.00           C
ATOM  10913 6C21 POPE2 313     118.977  99.832  51.735  1.00  0.00           C
ATOM  10916 7C21 POPE2 313     120.277 100.042  50.965  1.00  0.00           C
ATOM  10919 8C21 POPE2 313     120.867  98.741  50.405  1.00  0.00           C
ATOM  10923  C33 POPE2 313     120.847  99.212  63.134  1.00  0.00           C
ATOM  10926  C34 POPE2 313     120.287 100.121  62.025  1.00  0.00           C
ATOM  10929  C35 POPE2 313     121.346 100.492  60.975  1.00  0.00           C
ATOM  10932  C36 POPE2 313     120.727 101.141  59.735  1.00  0.00           C
ATOM  10935  C37 POPE2 313     121.767 101.362  58.615  1.00  0.00           C
ATOM  10938  C38 POPE2 313     121.197 102.161  57.435  1.00  0.00           C
ATOM  10941  C39 POPE2 313     122.117 102.192  56.205  1.00  0.00           C
ATOM  10944 0C31 POPE2 313     123.566 102.591  56.515  1.00  0.00           C
ATOM  10947 1C31 POPE2 313     124.326 103.020  55.255  1.00  0.00           C
ATOM  10950 2C31 POPE2 313     125.837 103.181  55.494  1.00  0.00           C
ATOM  10953 3C31 POPE2 313     126.549 103.871  54.325  1.00  0.00           C
ATOM  10956 4C31 POPE2 313     128.060 103.582  54.284  1.00  0.00           C
ATOM  10959 5C31 POPE2 313     128.781 104.361  53.185  1.00  0.00           C
ATOM  10962 6C31 POPE2 313     130.270 104.011  53.064  1.00  0.00           C
ATOM  10966  NH3 POPE3 314     111.667 106.770  70.094  1.00  0.00           N
ATOM  10970  C12 POPE3 314     111.266 106.681  71.545  1.00  0.00           C
ATOM  10973  C11 POPE3 314     111.227 108.062  72.205  1.00  0.00           C
ATOM  10976  P   POPE3 314     110.527 110.261  70.994  1.00  0.00           P
ATOM  10977  O13 POPE3 314     109.296 111.082  70.895  1.00  0.00           O
ATOM  10978  O14 POPE3 314     111.646 110.851  71.725  1.00  0.00           O
ATOM  10979  O11 POPE3 314     110.837 109.762  69.534  1.00  0.00           O
ATOM  10980  O12 POPE3 314     110.166 108.871  71.655  1.00  0.00           O
ATOM  10981  C1  POPE3 314     111.957 109.981  68.685  1.00  0.00           C
ATOM  10984  C2  POPE3 314     111.537 110.371  67.214  1.00  0.00           C
ATOM  10986  O21 POPE3 314     110.187 109.991  66.895  1.00  0.00           O
ATOM  10987  C21 POPE3 314     110.026 108.731  66.554  1.00  0.00           C
ATOM  10988  O22 POPE3 314     110.676 107.771  66.954  1.00  0.00           O
ATOM  10989  C22 POPE3 314     108.937 108.711  65.464  1.00  0.00           C
ATOM  10992  C3  POPE3 314     112.556 109.902  66.104  1.00  0.00           C
ATOM  10995  O31 POPE3 314     112.057 109.911  64.745  1.00  0.00           O
ATOM  10996  C31 POPE3 314     111.966 111.101  64.145  1.00  0.00           C
ATOM  10997  O32 POPE3 314     111.998 112.171  64.704  1.00  0.00           O
ATOM  10998  C32 POPE3 314     112.047 110.900  62.615  1.00  0.00           C
ATOM  11001  C23 POPE3 314     108.997 107.441  64.605  1.00  0.00           C
ATOM  11004  C24 POPE3 314     108.137 107.451  63.325  1.00  0.00           C
ATOM  11007  C25 POPE3 314     108.636 106.341  62.385  1.00  0.00           C
ATOM  11010  C26 POPE3 314     107.867 106.152  61.075  1.00  0.00           C
ATOM  11013  C27 POPE3 314     108.636 105.221  60.125  1.00  0.00           C
ATOM  11016  C28 POPE3 314     108.017 105.081  58.724  1.00  0.00           C
ATOM  11019  C29 POPE3 314     108.977 104.352  57.804  1.00  0.00           C
ATOM  11021 0C21 POPE3 314     108.657 103.480  56.835  1.00  0.00           C
ATOM  11023 1C21 POPE3 314     107.267 103.102  56.395  1.00  0.00           C
ATOM  11026 2C21 POPE3 314     107.158 102.952  54.875  1.00  0.00           C
ATOM  11029 3C21 POPE3 314     107.637 101.590  54.345  1.00  0.00           C
ATOM  11032 4C21 POPE3 314     107.547 101.521  52.815  1.00  0.00           C
ATOM  11035 5C21 POPE3 314     107.447 100.091  52.255  1.00  0.00           C
ATOM  11038 6C21 POPE3 314     107.278 100.101  50.725  1.00  0.00           C
ATOM  11041 7C21 POPE3 314     106.877  98.741  50.145  1.00  0.00           C
ATOM  11044 8C21 POPE3 314     107.117  98.652  48.635  1.00  0.00           C
ATOM  11048  C33 POPE3 314     110.716 110.970  61.845  1.00  0.00           C
ATOM  11051  C34 POPE3 314     110.937 110.821  60.325  1.00  0.00           C
ATOM  11054  C35 POPE3 314     109.638 110.742  59.514  1.00  0.00           C
ATOM  11057  C36 POPE3 314     109.867 110.602  58.005  1.00  0.00           C
ATOM  11060  C37 POPE3 314     109.658 111.901  57.215  1.00  0.00           C
ATOM  11063  C38 POPE3 314     109.997 111.751  55.725  1.00  0.00           C
ATOM  11066  C39 POPE3 314     109.518 112.910  54.834  1.00  0.00           C
ATOM  11069 0C31 POPE3 314     110.047 114.282  55.275  1.00  0.00           C
ATOM  11072 1C31 POPE3 314     109.716 115.410  54.284  1.00  0.00           C
ATOM  11075 2C31 POPE3 314     110.257 116.751  54.785  1.00  0.00           C
ATOM  11078 3C31 POPE3 314     110.087 117.922  53.805  1.00  0.00           C
ATOM  11081 4C31 POPE3 314     111.188 117.962  52.725  1.00  0.00           C
ATOM  11084 5C31 POPE3 314     111.066 119.202  51.835  1.00  0.00           C
ATOM  11087 6C31 POPE3 314     112.197 119.361  50.814  1.00  0.00           C
ATOM  11091  NH3 POPE4 315      86.737  22.181  68.505  1.00  0.00           N
ATOM  11095  C12 POPE4 315      85.676  21.371  69.205  1.00  0.00           C
ATOM  11098  C11 POPE4 315      84.307  21.451  68.484  1.00  0.00           C
ATOM  11101  P   POPE4 315      84.156  23.840  67.384  1.00  0.00           P
ATOM  11102  O13 POPE4 315      82.976  24.681  67.075  1.00  0.00           O
ATOM  11103  O14 POPE4 315      85.396  24.511  67.845  1.00  0.00           O
ATOM  11104  O11 POPE4 315      84.547  22.941  66.165  1.00  0.00           O
ATOM  11105  O12 POPE4 315      83.787  22.781  68.494  1.00  0.00           O
ATOM  11106  C1  POPE4 315      84.146  23.181  64.815  1.00  0.00           C
ATOM  11109  C2  POPE4 315      83.057  22.161  64.365  1.00  0.00           C
ATOM  11111  O21 POPE4 315      83.426  21.712  63.045  1.00  0.00           O
ATOM  11112  C21 POPE4 315      83.167  20.471  62.705  1.00  0.00           C
ATOM  11113  O22 POPE4 315      82.607  19.621  63.365  1.00  0.00           O
ATOM  11114  C22 POPE4 315      83.606  20.292  61.245  1.00  0.00           C
ATOM  11117  C3  POPE4 315      81.656  22.821  64.354  1.00  0.00           C
ATOM  11120  O31 POPE4 315      80.676  21.941  63.755  1.00  0.00           O
ATOM  11121  C31 POPE4 315      80.236  22.261  62.545  1.00  0.00           C
ATOM  11122  O32 POPE4 315      80.517  23.261  61.915  1.00  0.00           O
ATOM  11123  C32 POPE4 315      79.377  21.082  62.085  1.00  0.00           C
ATOM  11126  C23 POPE4 315      83.957  18.831  60.825  1.00  0.00           C
ATOM  11129  C24 POPE4 315      84.146  18.691  59.304  1.00  0.00           C
ATOM  11132  C25 POPE4 315      84.697  17.341  58.815  1.00  0.00           C
ATOM  11135  C26 POPE4 315      83.706  16.191  58.955  1.00  0.00           C
ATOM  11138  C27 POPE4 315      84.156  14.911  58.225  1.00  0.00           C
ATOM  11141  C28 POPE4 315      83.027  13.881  58.085  1.00  0.00           C
ATOM  11144  C29 POPE4 315      83.528  12.611  57.435  1.00  0.00           C
ATOM  11146 0C21 POPE4 315      83.248  12.181  56.185  1.00  0.00           C
ATOM  11148 1C21 POPE4 315      82.376  12.911  55.205  1.00  0.00           C
ATOM  11151 2C21 POPE4 315      82.066  12.161  53.895  1.00  0.00           C
ATOM  11154 3C21 POPE4 315      80.837  12.751  53.174  1.00  0.00           C
ATOM  11157 4C21 POPE4 315      80.457  12.031  51.874  1.00  0.00           C
ATOM  11160 5C21 POPE4 315      81.397  12.341  50.715  1.00  0.00           C
ATOM  11163 6C21 POPE4 315      80.837  11.891  49.354  1.00  0.00           C
ATOM  11166 7C21 POPE4 315      81.786  12.211  48.185  1.00  0.00           C
ATOM  11169 8C21 POPE4 315      81.197  11.851  46.814  1.00  0.00           C
ATOM  11173  C33 POPE4 315      78.587  21.321  60.785  1.00  0.00           C
ATOM  11176  C34 POPE4 315      79.456  21.382  59.525  1.00  0.00           C
ATOM  11179  C35 POPE4 315      78.576  21.451  58.275  1.00  0.00           C
ATOM  11182  C36 POPE4 315      79.367  21.581  56.975  1.00  0.00           C
ATOM  11185  C37 POPE4 315      78.427  21.601  55.764  1.00  0.00           C
ATOM  11188  C38 POPE4 315      79.138  21.701  54.415  1.00  0.00           C
ATOM  11191  C39 POPE4 315      79.867  23.031  54.195  1.00  0.00           C
ATOM  11194 0C31 POPE4 315      80.467  23.132  52.795  1.00  0.00           C
ATOM  11197 1C31 POPE4 315      81.236  24.431  52.545  1.00  0.00           C
ATOM  11200 2C31 POPE4 315      81.747  24.521  51.094  1.00  0.00           C
ATOM  11203 3C31 POPE4 315      82.596  25.771  50.835  1.00  0.00           C
ATOM  11206 4C31 POPE4 315      83.076  25.851  49.374  1.00  0.00           C
ATOM  11209 5C31 POPE4 315      83.916  27.101  49.104  1.00  0.00           C
ATOM  11212 6C31 POPE4 315      84.387  27.221  47.655  1.00  0.00           C
ATOM  11216  NH3 POPE5 316      93.486 117.822  66.964  1.00  0.00           N
ATOM  11220  C12 POPE5 316      94.217 118.020  68.274  1.00  0.00           C
ATOM  11223  C11 POPE5 316      94.207 119.501  68.715  1.00  0.00           C
ATOM  11226  P   POPE5 316      96.586 120.212  69.565  1.00  0.00           P
ATOM  11227  O13 POPE5 316      96.586 121.521  68.895  1.00  0.00           O
ATOM  11228  O14 POPE5 316      97.397 120.010  70.784  1.00  0.00           O
ATOM  11229  O11 POPE5 316      97.127 119.132  68.525  1.00  0.00           O
ATOM  11230  O12 POPE5 316      95.107 119.720  69.814  1.00  0.00           O
ATOM  11231  C1  POPE5 316      97.896 119.571  67.384  1.00  0.00           C
ATOM  11234  C2  POPE5 316      96.998 119.650  66.124  1.00  0.00           C
ATOM  11236  O21 POPE5 316      97.117 118.431  65.345  1.00  0.00           O
ATOM  11237  C21 POPE5 316      96.057 118.160  64.585  1.00  0.00           C
ATOM  11238  O22 POPE5 316      94.927 118.582  64.795  1.00  0.00           O
ATOM  11239  C22 POPE5 316      96.427 117.192  63.454  1.00  0.00           C
ATOM  11242  C3  POPE5 316      97.346 120.891  65.284  1.00  0.00           C
ATOM  11245  O31 POPE5 316      96.276 121.152  64.354  1.00  0.00           O
ATOM  11246  C31 POPE5 316      96.607 121.511  63.145  1.00  0.00           C
ATOM  11247  O32 POPE5 316      97.736 121.651  62.705  1.00  0.00           O
ATOM  11248  C32 POPE5 316      95.327 121.702  62.334  1.00  0.00           C
ATOM  11251  C23 POPE5 316      96.837 115.781  63.945  1.00  0.00           C
ATOM  11254  C24 POPE5 316      97.047 114.751  62.815  1.00  0.00           C
ATOM  11257  C25 POPE5 316      98.316 115.010  61.975  1.00  0.00           C
ATOM  11260  C26 POPE5 316      98.447 114.062  60.764  1.00  0.00           C
ATOM  11263  C27 POPE5 316      99.646 114.452  59.885  1.00  0.00           C
ATOM  11266  C28 POPE5 316     100.067 113.451  58.765  1.00  0.00           C
ATOM  11269  C29 POPE5 316      99.067 113.050  57.705  1.00  0.00           C
ATOM  11271 0C21 POPE5 316      99.107 113.312  56.365  1.00  0.00           C
ATOM  11273 1C21 POPE5 316     100.117 114.132  55.585  1.00  0.00           C
ATOM  11276 2C21 POPE5 316      99.518 115.150  54.575  1.00  0.00           C
ATOM  11279 3C21 POPE5 316      99.807 116.621  54.895  1.00  0.00           C
ATOM  11282 4C21 POPE5 316      99.046 117.601  53.995  1.00  0.00           C
ATOM  11285 5C21 POPE5 316      99.286 119.081  54.345  1.00  0.00           C
ATOM  11288 6C21 POPE5 316      98.557 120.081  53.425  1.00  0.00           C
ATOM  11291 7C21 POPE5 316      97.036 119.902  53.405  1.00  0.00           C
ATOM  11294 8C21 POPE5 316      96.297 120.861  52.474  1.00  0.00           C
ATOM  11298  C33 POPE5 316      95.587 121.581  60.825  1.00  0.00           C
ATOM  11301  C34 POPE5 316      94.396 122.062  59.985  1.00  0.00           C
ATOM  11304  C35 POPE5 316      94.658 122.031  58.465  1.00  0.00           C
ATOM  11307  C36 POPE5 316      96.007 122.650  58.095  1.00  0.00           C
ATOM  11310  C37 POPE5 316      96.227 122.852  56.595  1.00  0.00           C
ATOM  11313  C38 POPE5 316      97.687 123.242  56.295  1.00  0.00           C
ATOM  11316  C39 POPE5 316      97.867 123.801  54.885  1.00  0.00           C
ATOM  11319 0C31 POPE5 316      97.356 125.231  54.725  1.00  0.00           C
ATOM  11322 1C31 POPE5 316      96.747 125.471  53.345  1.00  0.00           C
ATOM  11325 2C31 POPE5 316      96.346 126.940  53.095  1.00  0.00           C
ATOM  11328 3C31 POPE5 316      95.487 127.101  51.835  1.00  0.00           C
ATOM  11331 4C31 POPE5 316      96.257 126.730  50.554  1.00  0.00           C
ATOM  11334 5C31 POPE5 316      95.406 126.791  49.284  1.00  0.00           C
ATOM  11337 6C31 POPE5 316      96.177 126.392  48.025  1.00  0.00           C
ATOM  11341  NH3 POPE6 317      28.056  19.711  23.855  1.00  0.00           N
ATOM  11345  C12 POPE6 317      28.497  19.861  22.415  1.00  0.00           C
ATOM  11348  C11 POPE6 317      29.357  18.671  21.985  1.00  0.00           C
ATOM  11351  P   POPE6 317      31.306  18.201  20.284  1.00  0.00           P
ATOM  11352  O13 POPE6 317      31.076  16.741  20.335  1.00  0.00           O
ATOM  11353  O14 POPE6 317      31.657  18.781  18.975  1.00  0.00           O
ATOM  11354  O11 POPE6 317      32.377  18.601  21.355  1.00  0.00           O
ATOM  11355  O12 POPE6 317      30.007  18.971  20.755  1.00  0.00           O
ATOM  11356  C1  POPE6 317      32.877  17.701  22.335  1.00  0.00           C
ATOM  11359  C2  POPE6 317      33.306  18.471  23.605  1.00  0.00           C
ATOM  11361  O21 POPE6 317      33.306  17.552  24.715  1.00  0.00           O
ATOM  11362  C21 POPE6 317      34.396  16.791  24.794  1.00  0.00           C
ATOM  11363  O22 POPE6 317      35.417  16.951  24.145  1.00  0.00           O
ATOM  11364  C22 POPE6 317      34.236  15.751  25.905  1.00  0.00           C
ATOM  11367  C3  POPE6 317      32.347  19.661  23.935  1.00  0.00           C
ATOM  11370  O31 POPE6 317      32.957  20.611  24.835  1.00  0.00           O
ATOM  11371  C31 POPE6 317      32.247  20.951  25.895  1.00  0.00           C
ATOM  11372  O32 POPE6 317      31.277  20.361  26.325  1.00  0.00           O
ATOM  11373  C32 POPE6 317      32.797  22.241  26.495  1.00  0.00           C
ATOM  11376  C23 POPE6 317      35.457  15.671  26.865  1.00  0.00           C
ATOM  11379  C24 POPE6 317      35.257  16.411  28.194  1.00  0.00           C
ATOM  11382  C25 POPE6 317      34.207  15.781  29.145  1.00  0.00           C
ATOM  11385  C26 POPE6 317      34.517  14.331  29.565  1.00  0.00           C
ATOM  11388  C27 POPE6 317      33.637  13.831  30.715  1.00  0.00           C
ATOM  11391  C28 POPE6 317      34.027  12.451  31.284  1.00  0.00           C
ATOM  11394  C29 POPE6 317      33.356  11.291  30.585  1.00  0.00           C
ATOM  11396 0C21 POPE6 317      32.996  10.121  31.145  1.00  0.00           C
ATOM  11398 1C21 POPE6 317      33.227   9.711  32.575  1.00  0.00           C
ATOM  11401 2C21 POPE6 317      32.117  10.251  33.495  1.00  0.00           C
ATOM  11404 3C21 POPE6 317      32.236   9.781  34.955  1.00  0.00           C
ATOM  11407 4C21 POPE6 317      31.537  10.751  35.915  1.00  0.00           C
ATOM  11410 5C21 POPE6 317      31.337  10.181  37.325  1.00  0.00           C
ATOM  11413 6C21 POPE6 317      30.117   9.261  37.425  1.00  0.00           C
ATOM  11416 7C21 POPE6 317      29.817   8.801  38.854  1.00  0.00           C
ATOM  11419 8C21 POPE6 317      28.426   8.181  39.015  1.00  0.00           C
ATOM  11423  C33 POPE6 317      33.697  22.031  27.735  1.00  0.00           C
ATOM  11426  C34 POPE6 317      33.847  23.351  28.505  1.00  0.00           C
ATOM  11429  C35 POPE6 317      34.617  23.231  29.825  1.00  0.00           C
ATOM  11432  C36 POPE6 317      33.837  22.481  30.915  1.00  0.00           C
ATOM  11435  C37 POPE6 317      34.736  21.721  31.884  1.00  0.00           C
ATOM  11438  C38 POPE6 317      33.907  20.971  32.945  1.00  0.00           C
ATOM  11441  C39 POPE6 317      34.736  20.352  34.075  1.00  0.00           C
ATOM  11444 0C31 POPE6 317      35.576  19.151  33.615  1.00  0.00           C
ATOM  11447 1C31 POPE6 317      36.367  18.511  34.755  1.00  0.00           C
ATOM  11450 2C31 POPE6 317      35.527  17.661  35.715  1.00  0.00           C
ATOM  11453 3C31 POPE6 317      36.396  17.021  36.804  1.00  0.00           C
ATOM  11456 4C31 POPE6 317      35.637  16.061  37.725  1.00  0.00           C
ATOM  11459 5C31 POPE6 317      36.576  15.341  38.695  1.00  0.00           C
ATOM  11462 6C31 POPE6 317      35.856  14.411  39.675  1.00  0.00           C
ATOM  11466  NH3 POPE7 318      35.657  10.491  65.955  1.00  0.00           N
ATOM  11470  C12 POPE7 318      36.697  11.481  65.514  1.00  0.00           C
ATOM  11473  C11 POPE7 318      37.347  11.001  64.214  1.00  0.00           C
ATOM  11476  P   POPE7 318      39.477  11.341  62.804  1.00  0.00           P
ATOM  11477  O13 POPE7 318      40.027  12.541  62.155  1.00  0.00           O
ATOM  11478  O14 POPE7 318      40.437  10.411  63.425  1.00  0.00           O
ATOM  11479  O11 POPE7 318      38.576  10.531  61.784  1.00  0.00           O
ATOM  11480  O12 POPE7 318      38.446  11.851  63.885  1.00  0.00           O
ATOM  11481  C1  POPE7 318      38.646  10.681  60.365  1.00  0.00           C
ATOM  11484  C2  POPE7 318      37.426  11.441  59.805  1.00  0.00           C
ATOM  11486  O21 POPE7 318      37.417  11.381  58.355  1.00  0.00           O
ATOM  11487  C21 POPE7 318      38.247  12.151  57.695  1.00  0.00           C
ATOM  11488  O22 POPE7 318      39.117  12.871  58.174  1.00  0.00           O
ATOM  11489  C22 POPE7 318      37.967  12.041  56.185  1.00  0.00           C
ATOM  11492  C3  POPE7 318      37.326  12.881  60.405  1.00  0.00           C
ATOM  11495  O31 POPE7 318      36.437  13.771  59.694  1.00  0.00           O
ATOM  11496  C31 POPE7 318      35.157  13.581  59.945  1.00  0.00           C
ATOM  11497  O32 POPE7 318      34.687  12.731  60.685  1.00  0.00           O
ATOM  11498  C32 POPE7 318      34.367  14.741  59.365  1.00  0.00           C
ATOM  11501  C23 POPE7 318      38.746  13.091  55.354  1.00  0.00           C
ATOM  11504  C24 POPE7 318      38.656  12.901  53.835  1.00  0.00           C
ATOM  11507  C25 POPE7 318      37.317  13.281  53.194  1.00  0.00           C
ATOM  11510  C26 POPE7 318      37.326  13.131  51.665  1.00  0.00           C
ATOM  11513  C27 POPE7 318      36.047  13.622  50.975  1.00  0.00           C
ATOM  11516  C28 POPE7 318      36.047  13.441  49.444  1.00  0.00           C
ATOM  11519  C29 POPE7 318      37.076  14.331  48.775  1.00  0.00           C
ATOM  11521 0C21 POPE7 318      37.677  14.211  47.575  1.00  0.00           C
ATOM  11523 1C21 POPE7 318      37.547  13.191  46.464  1.00  0.00           C
ATOM  11526 2C21 POPE7 318      36.966  11.771  46.705  1.00  0.00           C
ATOM  11529 3C21 POPE7 318      37.896  10.851  47.505  1.00  0.00           C
ATOM  11532 4C21 POPE7 318      37.377   9.421  47.675  1.00  0.00           C
ATOM  11535 5C21 POPE7 318      37.167   8.681  46.345  1.00  0.00           C
ATOM  11538 6C21 POPE7 318      36.847   7.198  46.515  1.00  0.00           C
ATOM  11541 7C21 POPE7 318      36.497   6.528  45.185  1.00  0.00           C
ATOM  11544 8C21 POPE7 318      36.267   5.028  45.304  1.00  0.00           C
ATOM  11548  C33 POPE7 318      33.196  14.301  58.475  1.00  0.00           C
ATOM  11551  C34 POPE7 318      32.326  15.481  57.994  1.00  0.00           C
ATOM  11554  C35 POPE7 318      33.056  16.421  57.025  1.00  0.00           C
ATOM  11557  C36 POPE7 318      33.656  17.641  57.735  1.00  0.00           C
ATOM  11560  C37 POPE7 318      34.657  18.431  56.884  1.00  0.00           C
ATOM  11563  C38 POPE7 318      33.997  19.541  56.055  1.00  0.00           C
ATOM  11566  C39 POPE7 318      33.746  19.171  54.585  1.00  0.00           C
ATOM  11569 0C31 POPE7 318      33.536  20.451  53.775  1.00  0.00           C
ATOM  11572 1C31 POPE7 318      33.516  20.261  52.255  1.00  0.00           C
ATOM  11575 2C31 POPE7 318      33.957  21.542  51.515  1.00  0.00           C
ATOM  11578 3C31 POPE7 318      33.187  22.781  51.985  1.00  0.00           C
ATOM  11581 4C31 POPE7 318      33.497  24.021  51.145  1.00  0.00           C
ATOM  11584 5C31 POPE7 318      32.797  25.281  51.674  1.00  0.00           C
ATOM  11587 6C31 POPE7 318      32.856  26.441  50.685  1.00  0.00           C
ATOM  11591  NH3 POPE8 319      19.367  85.581  31.595  1.00  0.00           N
ATOM  11595  C12 POPE8 319      20.187  84.501  30.965  1.00  0.00           C
ATOM  11598  C11 POPE8 319      21.667  84.902  30.944  1.00  0.00           C
ATOM  11601  P   POPE8 319      23.656  83.221  30.535  1.00  0.00           P
ATOM  11602  O13 POPE8 319      24.867  84.011  30.214  1.00  0.00           O
ATOM  11603  O14 POPE8 319      23.597  81.882  29.925  1.00  0.00           O
ATOM  11604  O11 POPE8 319      23.547  83.181  32.095  1.00  0.00           O
ATOM  11605  O12 POPE8 319      22.357  83.992  30.095  1.00  0.00           O
ATOM  11606  C1  POPE8 319      23.777  82.090  32.965  1.00  0.00           C
ATOM  11609  C2  POPE8 319      22.896  82.271  34.244  1.00  0.00           C
ATOM  11611  O21 POPE8 319      23.646  82.542  35.445  1.00  0.00           O
ATOM  11612  C21 POPE8 319      24.326  83.671  35.534  1.00  0.00           C
ATOM  11613  O22 POPE8 319      24.507  84.492  34.655  1.00  0.00           O
ATOM  11614  C22 POPE8 319      24.777  83.871  36.985  1.00  0.00           C
ATOM  11617  C3  POPE8 319      22.017  81.001  34.485  1.00  0.00           C
ATOM  11620  O31 POPE8 319      21.017  81.171  35.515  1.00  0.00           O
ATOM  11621  C31 POPE8 319      19.957  81.870  35.145  1.00  0.00           C
ATOM  11622  O32 POPE8 319      19.816  82.451  34.075  1.00  0.00           O
ATOM  11623  C32 POPE8 319      18.887  81.800  36.235  1.00  0.00           C
ATOM  11626  C23 POPE8 319      23.627  84.440  37.854  1.00  0.00           C
ATOM  11629  C24 POPE8 319      23.757  84.111  39.345  1.00  0.00           C
ATOM  11632  C25 POPE8 319      24.757  84.972  40.125  1.00  0.00           C
ATOM  11635  C26 POPE8 319      25.077  84.342  41.485  1.00  0.00           C
ATOM  11638  C27 POPE8 319      26.007  85.201  42.344  1.00  0.00           C
ATOM  11641  C28 POPE8 319      26.937  84.382  43.264  1.00  0.00           C
ATOM  11644  C29 POPE8 319      26.277  83.661  44.415  1.00  0.00           C
ATOM  11646 0C21 POPE8 319      26.957  82.941  45.325  1.00  0.00           C
ATOM  11648 1C21 POPE8 319      28.456  82.752  45.335  1.00  0.00           C
ATOM  11651 2C21 POPE8 319      29.127  82.812  46.714  1.00  0.00           C
ATOM  11654 3C21 POPE8 319      30.637  83.092  46.565  1.00  0.00           C
ATOM  11657 4C21 POPE8 319      31.457  83.011  47.854  1.00  0.00           C
ATOM  11660 5C21 POPE8 319      32.856  83.601  47.645  1.00  0.00           C
ATOM  11663 6C21 POPE8 319      33.797  83.442  48.845  1.00  0.00           C
ATOM  11666 7C21 POPE8 319      35.187  84.021  48.565  1.00  0.00           C
ATOM  11669 8C21 POPE8 319      36.137  83.971  49.755  1.00  0.00           C
ATOM  11673  C33 POPE8 319      18.707  83.022  37.165  1.00  0.00           C
ATOM  11676  C34 POPE8 319      19.917  83.340  38.034  1.00  0.00           C
ATOM  11679  C35 POPE8 319      19.536  83.911  39.415  1.00  0.00           C
ATOM  11682  C36 POPE8 319      18.347  84.881  39.435  1.00  0.00           C
ATOM  11685  C37 POPE8 319      18.037  85.382  40.855  1.00  0.00           C
ATOM  11688  C38 POPE8 319      16.787  86.260  40.874  1.00  0.00           C
ATOM  11691  C39 POPE8 319      16.507  86.882  42.245  1.00  0.00           C
ATOM  11694 0C31 POPE8 319      16.007  85.872  43.285  1.00  0.00           C
ATOM  11697 1C31 POPE8 319      15.727  86.562  44.624  1.00  0.00           C
ATOM  11700 2C31 POPE8 319      14.826  85.742  45.564  1.00  0.00           C
ATOM  11703 3C31 POPE8 319      15.477  84.452  46.084  1.00  0.00           C
ATOM  11706 4C31 POPE8 319      14.616  83.801  47.175  1.00  0.00           C
ATOM  11709 5C31 POPE8 319      13.477  82.931  46.645  1.00  0.00           C
ATOM  11712 6C31 POPE8 319      12.517  82.481  47.745  1.00  0.00           C
ATOM  11716  NH3 POPE9 320      37.247 127.901  66.935  1.00  0.00           N
ATOM  11720  C12 POPE9 320      37.926 128.071  68.274  1.00  0.00           C
ATOM  11723  C11 POPE9 320      37.257 127.161  69.314  1.00  0.00           C
ATOM  11726  P   POPE9 320      37.176 124.501  69.474  1.00  0.00           P
ATOM  11727  O13 POPE9 320      38.076 124.671  70.634  1.00  0.00           O
ATOM  11728  O14 POPE9 320      35.767 124.090  69.705  1.00  0.00           O
ATOM  11729  O11 POPE9 320      37.867 123.601  68.335  1.00  0.00           O
ATOM  11730  O12 POPE9 320      37.076 125.882  68.735  1.00  0.00           O
ATOM  11731  C1  POPE9 320      38.286 124.251  67.125  1.00  0.00           C
ATOM  11734  C2  POPE9 320      38.937 123.312  66.054  1.00  0.00           C
ATOM  11736  O21 POPE9 320      38.958 123.851  64.715  1.00  0.00           O
ATOM  11737  C21 POPE9 320      38.927 125.112  64.395  1.00  0.00           C
ATOM  11738  O22 POPE9 320      38.987 126.071  65.145  1.00  0.00           O
ATOM  11739  C22 POPE9 320      38.837 125.212  62.875  1.00  0.00           C
ATOM  11742  C3  POPE9 320      38.257 121.910  66.005  1.00  0.00           C
ATOM  11745  O31 POPE9 320      38.516 121.241  64.745  1.00  0.00           O
ATOM  11746  C31 POPE9 320      37.527 121.250  63.865  1.00  0.00           C
ATOM  11747  O32 POPE9 320      36.357 121.421  64.125  1.00  0.00           O
ATOM  11748  C32 POPE9 320      38.037 121.021  62.435  1.00  0.00           C
ATOM  11751  C23 POPE9 320      40.208 125.471  62.194  1.00  0.00           C
ATOM  11754  C24 POPE9 320      40.077 125.462  60.674  1.00  0.00           C
ATOM  11757  C25 POPE9 320      41.388 125.702  59.915  1.00  0.00           C
ATOM  11760  C26 POPE9 320      41.847 127.171  59.895  1.00  0.00           C
ATOM  11763  C27 POPE9 320      42.917 127.430  58.825  1.00  0.00           C
ATOM  11766  C28 POPE9 320      43.367 128.900  58.724  1.00  0.00           C
ATOM  11769  C29 POPE9 320      42.257 129.820  58.295  1.00  0.00           C
ATOM  11771 0C21 POPE9 320      42.137 131.132  58.605  1.00  0.00           C
ATOM  11773 1C21 POPE9 320      43.127 131.971  59.374  1.00  0.00           C
ATOM  11776 2C21 POPE9 320      43.766 133.001  58.425  1.00  0.00           C
ATOM  11779 3C21 POPE9 320      44.657 134.041  59.115  1.00  0.00           C
ATOM  11782 4C21 POPE9 320      45.427 134.941  58.134  1.00  0.00           C
ATOM  11785 5C21 POPE9 320      44.727 135.271  56.804  1.00  0.00           C
ATOM  11788 6C21 POPE9 320      45.676 135.972  55.814  1.00  0.00           C
[truncated: 1,747,887 more chars]
