# Supplementary material for: Characterizing Membrane Association and Periplasmic Transfer of Bacterial Lipoproteins through Molecular Dynamics Simulations
Source: Structure. 2020 Apr 7;28(4):475–487.e3. doi: 10.1016/j.str.2020.01.012 (PMC7139219; doi:10.1016/j.str.2020.01.012)
Supplement: Data S2. Final Coordinates from Simulations (A–L), Related to Figure 3 [file mmc4.zip › A-L/ECNB-1-atomistic.pdb]

TITLE     Protein
REMARK    THIS IS A SIMULATION BOX
CRYST1  129.083  129.083  114.856  90.00  90.00  90.00 P 1           1
MODEL        1
ATOM      1  N   CYSTA   1      58.780  55.201  77.138  1.00  0.00           N
ATOM      3  CA  CYSTA   1      59.951  54.572  77.718  1.00  0.00           C
ATOM      5  C   CYSTA   1      59.532  53.472  78.628  1.00  0.00           C
ATOM      6  O   CYSTA   1      59.081  53.642  79.748  1.00  0.00           O
ATOM      7  CB  CYSTA   1      60.922  55.512  78.468  1.00  0.00           C
ATOM     10  SG  CYSTA   1      62.122  56.202  77.318  1.00  0.00           S
ATOM     11  C1  CYSTA   1      60.951  57.432  76.668  1.00  0.00           C
ATOM     14  CA1 CYSTA   1      58.151  54.772  76.028  1.00  0.00           C
ATOM     15  OA1 CYSTA   1      57.021  55.192  75.848  1.00  0.00           O
ATOM     16  CA2 CYSTA   1      58.771  53.822  75.038  1.00  0.00           C
ATOM     19  C11 CYSTA   1      61.661  58.722  76.248  1.00  0.00           C
ATOM     21  O11 CYSTA   1      62.672  58.412  75.278  1.00  0.00           O
ATOM     22  CX1 CYSTA   1      62.250  58.032  74.078  1.00  0.00           C
ATOM     23  OX1 CYSTA   1      61.101  57.871  73.718  1.00  0.00           O
ATOM     24  CX2 CYSTA   1      63.492  57.871  73.218  1.00  0.00           C
ATOM     27  C12 CYSTA   1      62.320  59.412  77.488  1.00  0.00           C
ATOM     30  O12 CYSTA   1      63.500  60.162  77.178  1.00  0.00           O
ATOM     31  CD1 CYSTA   1      63.552  61.252  76.408  1.00  0.00           C
ATOM     32  OD1 CYSTA   1      64.591  61.782  76.068  1.00  0.00           O
ATOM     33  CD2 CYSTA   1      62.201  61.892  76.068  1.00  0.00           C
ATOM     36  CA3 CYSTA   1      57.701  53.142  74.158  1.00  0.00           C
ATOM     39  CA4 CYSTA   1      58.261  52.052  73.228  1.00  0.00           C
ATOM     42  CA5 CYSTA   1      57.131  51.211  72.588  1.00  0.00           C
ATOM     45  CA6 CYSTA   1      56.581  50.162  73.558  1.00  0.00           C
ATOM     48  CA7 CYSTA   1      55.132  49.732  73.308  1.00  0.00           C
ATOM     51  CA8 CYSTA   1      54.872  49.002  71.988  1.00  0.00           C
ATOM     54  CA9 CYSTA   1      53.372  48.722  71.798  1.00  0.00           C
ATOM     57 0CA1 CYSTA   1      53.051  47.622  70.788  1.00  0.00           C
ATOM     60 1CA1 CYSTA   1      53.491  47.921  69.348  1.00  0.00           C
ATOM     63 2CA1 CYSTA   1      53.980  46.642  68.668  1.00  0.00           C
ATOM     66 3CA1 CYSTA   1      54.482  46.852  67.238  1.00  0.00           C
ATOM     69 4CA1 CYSTA   1      55.132  45.582  66.678  1.00  0.00           C
ATOM     72 5CA1 CYSTA   1      54.151  44.402  66.548  1.00  0.00           C
ATOM     75 6CA1 CYSTA   1      54.802  43.131  65.998  1.00  0.00           C
ATOM     79  CD3 CYSTA   1      61.751  61.782  74.588  1.00  0.00           C
ATOM     82  CD4 CYSTA   1      62.411  62.811  73.668  1.00  0.00           C
ATOM     85  CD5 CYSTA   1      61.842  62.762  72.238  1.00  0.00           C
ATOM     88  CD6 CYSTA   1      61.070  64.021  71.798  1.00  0.00           C
ATOM     91  CD7 CYSTA   1      59.661  64.162  72.388  1.00  0.00           C
ATOM     94  CD8 CYSTA   1      58.780  65.112  71.548  1.00  0.00           C
ATOM     97  CD9 CYSTA   1      57.302  65.142  71.968  1.00  0.00           C
ATOM    100 0CD1 CYSTA   1      56.361  65.472  70.788  1.00  0.00           C
ATOM    103 1CD1 CYSTA   1      56.442  66.932  70.308  1.00  0.00           C
ATOM    106 2CD1 CYSTA   1      55.861  67.112  68.898  1.00  0.00           C
ATOM    109 3CD1 CYSTA   1      55.681  68.582  68.488  1.00  0.00           C
ATOM    112 4CD1 CYSTA   1      54.212  69.002  68.428  1.00  0.00           C
ATOM    115 5CD1 CYSTA   1      53.561  68.822  69.788  1.00  0.00           C
ATOM    118 6CD1 CYSTA   1      52.111  69.262  69.898  1.00  0.00           C
ATOM    122  CX3 CYSTA   1      64.110  59.252  72.928  1.00  0.00           C
ATOM    125  CX4 CYSTA   1      65.451  59.091  72.198  1.00  0.00           C
ATOM    128  CX5 CYSTA   1      65.852  60.302  71.348  1.00  0.00           C
ATOM    131  CX6 CYSTA   1      64.891  60.502  70.178  1.00  0.00           C
ATOM    134  CX7 CYSTA   1      65.551  61.182  68.968  1.00  0.00           C
ATOM    137  CX8 CYSTA   1      64.611  61.222  67.758  1.00  0.00           C
ATOM    140  CX9 CYSTA   1      63.541  62.271  67.938  1.00  0.00           C
ATOM    142 0CX1 CYSTA   1      63.201  63.212  67.038  1.00  0.00           C
ATOM    144 1CX1 CYSTA   1      63.762  63.362  65.648  1.00  0.00           C
ATOM    147 2CX1 CYSTA   1      62.911  62.512  64.688  1.00  0.00           C
ATOM    150 3CX1 CYSTA   1      61.462  62.991  64.598  1.00  0.00           C
ATOM    153 4CX1 CYSTA   1      60.581  62.002  63.838  1.00  0.00           C
ATOM    156 5CX1 CYSTA   1      59.142  62.492  63.628  1.00  0.00           C
ATOM    159 6CX1 CYSTA   1      59.051  63.832  62.878  1.00  0.00           C
ATOM    162 7CX1 CYSTA   1      57.611  64.232  62.578  1.00  0.00           C
ATOM    165 8CX1 CYSTA   1      57.530  65.451  61.658  1.00  0.00           C
ATOM    169  N   ASN A   2      59.611  52.242  78.148  1.00  0.00           N
ATOM    171  CA  ASN A   2      60.881  51.561  77.998  1.00  0.00           C
ATOM    173  CB  ASN A   2      62.000  52.052  78.998  1.00  0.00           C
ATOM    176  CG  ASN A   2      63.132  52.862  78.368  1.00  0.00           C
ATOM    177  OD1 ASN A   2      63.861  53.522  79.108  1.00  0.00           O
ATOM    178  ND2 ASN A   2      63.302  52.792  77.028  1.00  0.00           N
ATOM    181  C   ASN A   2      60.532  50.192  78.478  1.00  0.00           C
ATOM    182  O   ASN A   2      60.811  49.171  77.858  1.00  0.00           O
ATOM    183  N   THR A   3      59.890  50.211  79.648  1.00  0.00           N
ATOM    185  CA  THR A   3      59.561  49.012  80.378  1.00  0.00           C
ATOM    187  CB  THR A   3      60.841  48.472  81.038  1.00  0.00           C
ATOM    189  OG1 THR A   3      60.911  47.052  80.978  1.00  0.00           O
ATOM    191  CG2 THR A   3      61.101  48.912  82.478  1.00  0.00           C
ATOM    195  C   THR A   3      58.451  49.422  81.348  1.00  0.00           C
ATOM    196  O   THR A   3      57.481  48.702  81.538  1.00  0.00           O
ATOM    197  N   THR A   4      58.491  50.662  81.888  1.00  0.00           N
ATOM    199  CA  THR A   4      57.632  51.031  82.988  1.00  0.00           C
ATOM    201  CB  THR A   4      58.311  50.722  84.328  1.00  0.00           C
ATOM    203  OG1 THR A   4      57.751  49.552  84.898  1.00  0.00           O
ATOM    205  CG2 THR A   4      58.241  51.842  85.368  1.00  0.00           C
ATOM    209  C   THR A   4      57.201  52.472  82.828  1.00  0.00           C
ATOM    210  O   THR A   4      57.981  53.342  82.448  1.00  0.00           O
ATOM    211  N   ARG A   5      55.891  52.722  83.038  1.00  0.00           N
ATOM    213  CA  ARG A   5      55.072  53.912  82.818  1.00  0.00           C
ATOM    215  CB  ARG A   5      54.132  53.762  81.568  1.00  0.00           C
ATOM    218  CG  ARG A   5      54.631  54.182  80.148  1.00  0.00           C
ATOM    221  CD  ARG A   5      56.070  53.862  79.798  1.00  0.00           C
ATOM    224  NE  ARG A   5      56.150  52.382  79.898  1.00  0.00           N
ATOM    226  CZ  ARG A   5      56.182  51.542  78.888  1.00  0.00           C
ATOM    227  NH1 ARG A   5      56.061  50.262  79.178  1.00  0.00           N
ATOM    230  NH2 ARG A   5      56.292  51.871  77.628  1.00  0.00           N
ATOM    233  C   ARG A   5      55.571  55.351  82.948  1.00  0.00           C
ATOM    234  O   ARG A   5      56.521  55.691  83.648  1.00  0.00           O
ATOM    235  N   GLY A   6      54.791  56.262  82.318  1.00  0.00           N
ATOM    237  CA  GLY A   6      55.062  57.692  82.238  1.00  0.00           C
ATOM    240  C   GLY A   6      55.611  58.201  80.928  1.00  0.00           C
ATOM    241  O   GLY A   6      56.572  58.961  80.958  1.00  0.00           O
ATOM    242  N   VAL A   7      55.062  57.892  79.728  1.00  0.00           N
ATOM    244  CA  VAL A   7      55.672  58.352  78.468  1.00  0.00           C
ATOM    246  CB  VAL A   7      54.872  57.952  77.228  1.00  0.00           C
ATOM    248  CG1 VAL A   7      55.711  58.222  75.958  1.00  0.00           C
ATOM    252  CG2 VAL A   7      54.500  56.472  77.308  1.00  0.00           C
ATOM    256  C   VAL A   7      55.852  59.862  78.398  1.00  0.00           C
ATOM    257  O   VAL A   7      56.912  60.371  78.058  1.00  0.00           O
ATOM    258  N   GLY A   8      54.791  60.592  78.818  1.00  0.00           N
ATOM    260  CA  GLY A   8      54.750  62.042  78.908  1.00  0.00           C
ATOM    263  C   GLY A   8      55.401  62.582  80.158  1.00  0.00           C
ATOM    264  O   GLY A   8      55.672  63.772  80.268  1.00  0.00           O
ATOM    265  N   GLU A   9      55.632  61.722  81.148  1.00  0.00           N
ATOM    267  CA  GLU A   9      56.280  62.081  82.398  1.00  0.00           C
ATOM    269  CB  GLU A   9      55.771  61.142  83.518  1.00  0.00           C
ATOM    272  CG  GLU A   9      56.422  61.292  84.908  1.00  0.00           C
ATOM    275  CD  GLU A   9      55.641  60.522  85.978  1.00  0.00           C
ATOM    276  OE1 GLU A   9      54.701  59.772  85.618  1.00  0.00           O
ATOM    277  OE2 GLU A   9      55.922  60.742  87.188  1.00  0.00           O
ATOM    278  C   GLU A   9      57.790  62.032  82.288  1.00  0.00           C
ATOM    279  O   GLU A   9      58.482  62.961  82.708  1.00  0.00           O
ATOM    280  N   ASP A  10      58.320  60.972  81.648  1.00  0.00           N
ATOM    282  CA  ASP A  10      59.721  60.602  81.528  1.00  0.00           C
ATOM    284  CB  ASP A  10      59.692  59.061  81.228  1.00  0.00           C
ATOM    287  CG  ASP A  10      60.791  58.201  81.838  1.00  0.00           C
ATOM    288  OD1 ASP A  10      61.312  58.552  82.918  1.00  0.00           O
ATOM    289  OD2 ASP A  10      60.901  57.042  81.338  1.00  0.00           O
ATOM    290  C   ASP A  10      60.462  61.421  80.458  1.00  0.00           C
ATOM    291  O   ASP A  10      61.632  61.762  80.588  1.00  0.00           O
ATOM    292  N   ILE A  11      59.741  61.892  79.408  1.00  0.00           N
ATOM    294  CA  ILE A  11      60.172  63.022  78.578  1.00  0.00           C
ATOM    296  CB  ILE A  11      59.240  63.201  77.358  1.00  0.00           C
ATOM    298  CG2 ILE A  11      57.782  63.442  77.778  1.00  0.00           C
ATOM    302  CG1 ILE A  11      59.672  64.232  76.288  1.00  0.00           C
ATOM    305  CD  ILE A  11      59.361  65.712  76.558  1.00  0.00           C
ATOM    309  C   ILE A  11      60.352  64.302  79.368  1.00  0.00           C
ATOM    310  O   ILE A  11      61.361  65.002  79.238  1.00  0.00           O
ATOM    311  N   SER A  12      59.401  64.612  80.258  1.00  0.00           N
ATOM    313  CA  SER A  12      59.371  65.842  81.018  1.00  0.00           C
ATOM    315  CB  SER A  12      57.901  66.101  81.488  1.00  0.00           C
ATOM    318  OG  SER A  12      57.632  67.451  81.908  1.00  0.00           O
ATOM    320  C   SER A  12      60.392  65.811  82.158  1.00  0.00           C
ATOM    321  O   SER A  12      60.852  66.862  82.598  1.00  0.00           O
ATOM    322  N   ASP A  13      60.841  64.602  82.608  1.00  0.00           N
ATOM    324  CA  ASP A  13      61.961  64.432  83.548  1.00  0.00           C
ATOM    326  CB  ASP A  13      62.131  62.921  83.938  1.00  0.00           C
ATOM    329  CG  ASP A  13      62.882  62.731  85.258  1.00  0.00           C
ATOM    330  OD1 ASP A  13      62.720  63.572  86.188  1.00  0.00           O
ATOM    331  OD2 ASP A  13      63.521  61.652  85.458  1.00  0.00           O
ATOM    332  C   ASP A  13      63.271  64.980  82.978  1.00  0.00           C
ATOM    333  O   ASP A  13      63.970  65.811  83.578  1.00  0.00           O
ATOM    334  N   GLY A  14      63.580  64.622  81.708  1.00  0.00           N
ATOM    336  CA  GLY A  14      64.712  65.152  80.958  1.00  0.00           C
ATOM    339  C   GLY A  14      64.500  66.582  80.548  1.00  0.00           C
ATOM    340  O   GLY A  14      65.432  67.382  80.528  1.00  0.00           O
ATOM    341  N   GLY A  15      63.232  66.951  80.268  1.00  0.00           N
ATOM    343  CA  GLY A  15      62.790  68.342  80.048  1.00  0.00           C
ATOM    346  C   GLY A  15      63.051  69.292  81.198  1.00  0.00           C
ATOM    347  O   GLY A  15      63.471  70.432  81.028  1.00  0.00           O
ATOM    348  N   ASN A  16      62.790  68.831  82.428  1.00  0.00           N
ATOM    350  CA  ASN A  16      63.071  69.542  83.668  1.00  0.00           C
ATOM    352  CB  ASN A  16      62.451  68.762  84.858  1.00  0.00           C
ATOM    355  CG  ASN A  16      60.951  69.031  84.958  1.00  0.00           C
ATOM    356  OD1 ASN A  16      60.431  70.072  84.548  1.00  0.00           O
ATOM    357  ND2 ASN A  16      60.201  68.061  85.528  1.00  0.00           N
ATOM    360  C   ASN A  16      64.551  69.781  83.908  1.00  0.00           C
ATOM    361  O   ASN A  16      64.951  70.872  84.328  1.00  0.00           O
ATOM    362  N   ALA A  17      65.421  68.792  83.648  1.00  0.00           N
ATOM    364  CA  ALA A  17      66.841  68.912  83.878  1.00  0.00           C
ATOM    366  CB  ALA A  17      67.411  67.502  84.058  1.00  0.00           C
ATOM    370  C   ALA A  17      67.562  69.671  82.758  1.00  0.00           C
ATOM    371  O   ALA A  17      68.471  70.461  83.018  1.00  0.00           O
ATOM    372  N   ILE A  18      67.102  69.551  81.498  1.00  0.00           N
ATOM    374  CA  ILE A  18      67.632  70.292  80.358  1.00  0.00           C
ATOM    376  CB  ILE A  18      67.212  69.682  79.018  1.00  0.00           C
ATOM    378  CG2 ILE A  18      65.771  70.081  78.628  1.00  0.00           C
ATOM    382  CG1 ILE A  18      68.180  70.022  77.868  1.00  0.00           C
ATOM    385  CD  ILE A  18      67.830  69.351  76.528  1.00  0.00           C
ATOM    389  C   ILE A  18      67.221  71.762  80.438  1.00  0.00           C
ATOM    390  O   ILE A  18      67.911  72.642  79.908  1.00  0.00           O
ATOM    391  N   SER A  19      66.111  72.072  81.158  1.00  0.00           N
ATOM    393  CA  SER A  19      65.572  73.411  81.378  1.00  0.00           C
ATOM    395  CB  SER A  19      64.311  73.392  82.288  1.00  0.00           C
ATOM    398  OG  SER A  19      63.780  74.682  82.618  1.00  0.00           O
ATOM    400  C   SER A  19      66.580  74.392  81.948  1.00  0.00           C
ATOM    401  O   SER A  19      66.642  75.542  81.518  1.00  0.00           O
ATOM    402  N   GLY A  20      67.431  73.942  82.898  1.00  0.00           N
ATOM    404  CA  GLY A  20      68.521  74.752  83.458  1.00  0.00           C
ATOM    407  C   GLY A  20      69.532  75.211  82.448  1.00  0.00           C
ATOM    408  O   GLY A  20      69.911  76.382  82.388  1.00  0.00           O
ATOM    409  N   ALA A  21      70.012  74.302  81.578  1.00  0.00           N
ATOM    411  CA  ALA A  21      70.892  74.692  80.498  1.00  0.00           C
ATOM    413  CB  ALA A  21      71.400  73.482  79.708  1.00  0.00           C
ATOM    417  C   ALA A  21      70.251  75.642  79.508  1.00  0.00           C
ATOM    418  O   ALA A  21      70.861  76.632  79.128  1.00  0.00           O
ATOM    419  N   ALA A  22      69.001  75.362  79.108  1.00  0.00           N
ATOM    421  CA  ALA A  22      68.221  76.152  78.168  1.00  0.00           C
ATOM    423  CB  ALA A  22      66.871  75.421  77.968  1.00  0.00           C
ATOM    427  C   ALA A  22      67.961  77.581  78.608  1.00  0.00           C
ATOM    428  O   ALA A  22      68.081  78.531  77.838  1.00  0.00           O
ATOM    429  N   THR A  23      67.611  77.762  79.898  1.00  0.00           N
ATOM    431  CA  THR A  23      67.212  79.042  80.498  1.00  0.00           C
ATOM    433  CB  THR A  23      66.391  78.811  81.778  1.00  0.00           C
ATOM    435  OG1 THR A  23      65.701  79.951  82.258  1.00  0.00           O
ATOM    437  CG2 THR A  23      67.282  78.371  82.948  1.00  0.00           C
ATOM    441  C   THR A  23      68.392  79.961  80.778  1.00  0.00           C
ATOM    442  O   THR A  23      68.221  81.142  81.038  1.00  0.00           O
ATOM    443  N   LYS A  24      69.631  79.441  80.748  1.00  0.00           N
ATOM    445  CA  LYS A  24      70.812  80.261  80.898  1.00  0.00           C
ATOM    447  CB  LYS A  24      71.971  79.332  81.378  1.00  0.00           C
ATOM    450  CG  LYS A  24      73.072  80.000  82.228  1.00  0.00           C
ATOM    453  CD  LYS A  24      74.040  80.882  81.418  1.00  0.00           C
ATOM    456  CE  LYS A  24      75.281  81.411  82.138  1.00  0.00           C
ATOM    459  NZ  LYS A  24      74.861  82.320  83.218  1.00  0.00           N
ATOM    463  C   LYS A  24      71.201  80.951  79.578  1.00  0.00           C
ATOM    464  O   LYS A  24      71.911  81.940  79.558  1.00  0.00           O
ATOM    465  N   ALA A  25      70.761  80.422  78.428  1.00  0.00           N
ATOM    467  CA  ALA A  25      71.371  80.641  77.118  1.00  0.00           C
ATOM    469  CB  ALA A  25      70.771  79.642  76.118  1.00  0.00           C
ATOM    473  C   ALA A  25      71.361  82.080  76.508  1.00  0.00           C
ATOM    474  OT1 ALA A  25      72.422  82.761  76.638  1.00  0.00           O
ATOM    475  OT2 ALA A  25      70.392  82.481  75.818  1.00  0.00           O
ATOM    476  NH3 POPEB  26      75.581  73.551  76.828  1.00  0.00           N
ATOM    480  C12 POPEB  26      76.521  73.381  77.988  1.00  0.00           C
ATOM    483  C11 POPEB  26      77.731  74.322  77.828  1.00  0.00           C
ATOM    486  P   POPEB  26      79.430  73.352  76.058  1.00  0.00           P
ATOM    487  O13 POPEB  26      80.221  74.042  75.018  1.00  0.00           O
ATOM    488  O14 POPEB  26      80.161  72.870  77.238  1.00  0.00           O
ATOM    489  O11 POPEB  26      78.551  72.211  75.428  1.00  0.00           O
ATOM    490  O12 POPEB  26      78.282  74.351  76.508  1.00  0.00           O
ATOM    491  C1  POPEB  26      77.851  72.480  74.208  1.00  0.00           C
ATOM    494  C2  POPEB  26      78.710  72.102  72.998  1.00  0.00           C
ATOM    496  O21 POPEB  26      78.040  72.542  71.808  1.00  0.00           O
ATOM    497  C21 POPEB  26      78.861  72.802  70.808  1.00  0.00           C
ATOM    498  O22 POPEB  26      80.061  72.942  70.858  1.00  0.00           O
ATOM    499  C22 POPEB  26      78.040  72.822  69.528  1.00  0.00           C
ATOM    502  C3  POPEB  26      78.922  70.561  72.948  1.00  0.00           C
ATOM    505  O31 POPEB  26      79.811  70.211  71.868  1.00  0.00           O
ATOM    506  C31 POPEB  26      79.341  69.341  70.968  1.00  0.00           C
ATOM    507  O32 POPEB  26      78.282  68.762  71.018  1.00  0.00           O
ATOM    508  C32 POPEB  26      80.352  69.232  69.838  1.00  0.00           C
ATOM    511  C23 POPEB  26      78.970  73.052  68.318  1.00  0.00           C
ATOM    514  C24 POPEB  26      78.191  73.052  67.018  1.00  0.00           C
ATOM    517  C25 POPEB  26      79.071  73.271  65.778  1.00  0.00           C
ATOM    520  C26 POPEB  26      79.712  74.661  65.788  1.00  0.00           C
ATOM    523  C27 POPEB  26      80.510  74.961  64.518  1.00  0.00           C
ATOM    526  C28 POPEB  26      81.282  76.281  64.618  1.00  0.00           C
ATOM    529  C29 POPEB  26      80.411  77.522  64.498  1.00  0.00           C
ATOM    531 0C21 POPEB  26      80.681  78.592  63.728  1.00  0.00           C
ATOM    533 1C21 POPEB  26      81.922  78.781  62.898  1.00  0.00           C
ATOM    536 2C21 POPEB  26      82.481  80.221  62.858  1.00  0.00           C
ATOM    539 3C21 POPEB  26      81.731  81.161  61.918  1.00  0.00           C
ATOM    542 4C21 POPEB  26      82.400  82.542  61.798  1.00  0.00           C
ATOM    545 5C21 POPEB  26      82.301  83.382  63.078  1.00  0.00           C
ATOM    548 6C21 POPEB  26      82.971  84.752  62.948  1.00  0.00           C
ATOM    551 7C21 POPEB  26      82.372  85.812  63.888  1.00  0.00           C
ATOM    554 8C21 POPEB  26      83.032  87.180  63.778  1.00  0.00           C
ATOM    558  C33 POPEB  26      79.671  68.822  68.518  1.00  0.00           C
ATOM    561  C34 POPEB  26      80.571  69.072  67.308  1.00  0.00           C
ATOM    564  C35 POPEB  26      79.951  68.642  65.968  1.00  0.00           C
ATOM    567  C36 POPEB  26      78.551  69.232  65.738  1.00  0.00           C
ATOM    570  C37 POPEB  26      78.061  69.112  64.288  1.00  0.00           C
ATOM    573  C38 POPEB  26      76.551  69.341  64.148  1.00  0.00           C
ATOM    576  C39 POPEB  26      76.102  69.572  62.698  1.00  0.00           C
ATOM    579 0C31 POPEB  26      74.581  69.542  62.528  1.00  0.00           C
ATOM    582 1C31 POPEB  26      74.091  70.311  61.288  1.00  0.00           C
ATOM    585 2C31 POPEB  26      72.661  69.910  60.868  1.00  0.00           C
ATOM    588 3C31 POPEB  26      71.991  70.911  59.918  1.00  0.00           C
ATOM    591 4C31 POPEB  26      72.720  71.122  58.588  1.00  0.00           C
ATOM    594 5C31 POPEB  26      71.941  72.051  57.648  1.00  0.00           C
ATOM    597 6C31 POPEB  26      72.602  72.262  56.288  1.00  0.00           C
ATOM    601  NH3 POPEC  27      77.602   4.002  36.388  1.00  0.00           N
ATOM    605  C12 POPEC  27      77.021   4.892  35.318  1.00  0.00           C
ATOM    608  C11 POPEC  27      75.581   4.472  35.038  1.00  0.00           C
ATOM    611  P   POPEC  27      73.341   4.042  36.198  1.00  0.00           P
ATOM    612  O13 POPEC  27      72.541   5.232  36.588  1.00  0.00           O
ATOM    613  O14 POPEC  27      73.072   3.462  34.858  1.00  0.00           O
ATOM    614  O11 POPEC  27      73.201   2.902  37.308  1.00  0.00           O
ATOM    615  O12 POPEC  27      74.861   4.412  36.268  1.00  0.00           O
ATOM    616  C1  POPEC  27      73.970   3.002  38.518  1.00  0.00           C
ATOM    619  C2  POPEC  27      73.681   1.882  39.588  1.00  0.00           C
ATOM    621  O21 POPEC  27      74.782   0.942  39.628  1.00  0.00           O
ATOM    622  C21 POPEC  27      75.062   0.352  40.798  1.00  0.00           C
ATOM    623  O22 POPEC  27      75.102  -0.851  40.978  1.00  0.00           O
ATOM    624  C22 POPEC  27      75.400   1.382  41.878  1.00  0.00           C
ATOM    627  C3  POPEC  27      72.352   1.102  39.378  1.00  0.00           C
ATOM    630  O31 POPEC  27      72.301  -0.118  40.168  1.00  0.00           O
ATOM    631  C31 POPEC  27      71.422  -0.208  41.158  1.00  0.00           C
ATOM    632  O32 POPEC  27      70.591   0.632  41.438  1.00  0.00           O
ATOM    633  C32 POPEC  27      71.580  -1.581  41.848  1.00  0.00           C
ATOM    636  C23 POPEC  27      76.132   0.782  43.088  1.00  0.00           C
ATOM    639  C24 POPEC  27      76.111   1.742  44.288  1.00  0.00           C
ATOM    642  C25 POPEC  27      74.721   1.882  44.948  1.00  0.00           C
ATOM    645  C26 POPEC  27      74.801   2.742  46.208  1.00  0.00           C
ATOM    648  C27 POPEC  27      73.611   2.622  47.178  1.00  0.00           C
ATOM    651  C28 POPEC  27      73.970   3.362  48.468  1.00  0.00           C
ATOM    654  C29 POPEC  27      72.941   3.362  49.568  1.00  0.00           C
ATOM    656 0C21 POPEC  27      73.180   3.912  50.778  1.00  0.00           C
ATOM    658 1C21 POPEC  27      74.471   4.582  51.188  1.00  0.00           C
ATOM    661 2C21 POPEC  27      75.132   3.972  52.448  1.00  0.00           C
ATOM    664 3C21 POPEC  27      74.562   4.532  53.748  1.00  0.00           C
ATOM    667 4C21 POPEC  27      75.211   3.912  54.998  1.00  0.00           C
ATOM    670 5C21 POPEC  27      75.021   4.742  56.268  1.00  0.00           C
ATOM    673 6C21 POPEC  27      73.562   5.102  56.568  1.00  0.00           C
ATOM    676 7C21 POPEC  27      73.392   5.742  57.948  1.00  0.00           C
ATOM    679 8C21 POPEC  27      72.000   6.322  58.188  1.00  0.00           C
ATOM    683  C33 POPEC  27      71.661  -1.551  43.398  1.00  0.00           C
ATOM    686  C34 POPEC  27      73.091  -1.591  43.968  1.00  0.00           C
ATOM    689  C35 POPEC  27      73.101  -1.981  45.458  1.00  0.00           C
ATOM    692  C36 POPEC  27      74.471  -2.371  46.058  1.00  0.00           C
ATOM    695  C37 POPEC  27      75.201  -1.221  46.788  1.00  0.00           C
ATOM    698  C38 POPEC  27      76.210  -1.711  47.828  1.00  0.00           C
ATOM    701  C39 POPEC  27      76.891  -0.558  48.588  1.00  0.00           C
ATOM    704 0C31 POPEC  27      77.851  -1.051  49.688  1.00  0.00           C
ATOM    707 1C31 POPEC  27      78.580   0.092  50.398  1.00  0.00           C
ATOM    710 2C31 POPEC  27      79.652  -0.388  51.388  1.00  0.00           C
ATOM    713 3C31 POPEC  27      79.121  -1.351  52.468  1.00  0.00           C
ATOM    716 4C31 POPEC  27      80.121  -1.591  53.608  1.00  0.00           C
ATOM    719 5C31 POPEC  27      79.521  -1.341  54.998  1.00  0.00           C
ATOM    722 6C31 POPEC  27      80.552  -1.361  56.128  1.00  0.00           C
ATOM    726  NH3 POPED  28      43.692  94.090  35.858  1.00  0.00           N
ATOM    730  C12 POPED  28      44.631  93.321  34.968  1.00  0.00           C
ATOM    733  C11 POPED  28      45.922  94.111  34.678  1.00  0.00           C
ATOM    736  P   POPED  28      47.871  95.252  35.958  1.00  0.00           P
ATOM    737  O13 POPED  28      48.801  94.820  34.898  1.00  0.00           O
ATOM    738  O14 POPED  28      47.521  96.691  35.938  1.00  0.00           O
ATOM    739  O11 POPED  28      48.411  94.771  37.378  1.00  0.00           O
ATOM    740  O12 POPED  28      46.562  94.382  35.918  1.00  0.00           O
ATOM    741  C1  POPED  28      49.711  95.012  37.898  1.00  0.00           C
ATOM    744  C2  POPED  28      50.481  93.701  38.238  1.00  0.00           C
ATOM    746  O21 POPED  28      51.222  93.881  39.478  1.00  0.00           O
ATOM    747  C21 POPED  28      50.481  93.652  40.558  1.00  0.00           C
ATOM    748  O22 POPED  28      49.272  93.502  40.558  1.00  0.00           O
ATOM    749  C22 POPED  28      51.330  93.622  41.838  1.00  0.00           C
ATOM    752  C3  POPED  28      51.431  93.251  37.088  1.00  0.00           C
ATOM    755  O31 POPED  28      52.771  93.020  37.548  1.00  0.00           O
ATOM    756  C31 POPED  28      53.570  94.051  37.498  1.00  0.00           C
ATOM    757  O32 POPED  28      53.352  95.121  36.938  1.00  0.00           O
ATOM    758  C32 POPED  28      54.881  93.710  38.208  1.00  0.00           C
ATOM    761  C23 POPED  28      50.501  93.212  43.078  1.00  0.00           C
ATOM    764  C24 POPED  28      51.312  93.160  44.388  1.00  0.00           C
ATOM    767  C25 POPED  28      51.431  94.540  45.048  1.00  0.00           C
ATOM    770  C26 POPED  28      52.052  94.480  46.458  1.00  0.00           C
ATOM    773  C27 POPED  28      52.232  95.891  47.028  1.00  0.00           C
ATOM    776  C28 POPED  28      52.871  95.921  48.438  1.00  0.00           C
ATOM    779  C29 POPED  28      53.331  97.311  48.788  1.00  0.00           C
ATOM    781 0C21 POPED  28      52.590  98.290  49.338  1.00  0.00           C
ATOM    783 1C21 POPED  28      51.140  98.190  49.728  1.00  0.00           C
ATOM    786 2C21 POPED  28      50.982  98.132  51.258  1.00  0.00           C
ATOM    789 3C21 POPED  28      50.831  99.472  51.978  1.00  0.00           C
ATOM    792 4C21 POPED  28      50.651  99.230  53.478  1.00  0.00           C
ATOM    795 5C21 POPED  28      50.062 100.410  54.278  1.00  0.00           C
ATOM    798 6C21 POPED  28      51.122 101.320  54.908  1.00  0.00           C
ATOM    801 7C21 POPED  28      50.511 102.220  55.988  1.00  0.00           C
ATOM    804 8C21 POPED  28      51.551 103.090  56.718  1.00  0.00           C
ATOM    808  C33 POPED  28      54.951  94.201  39.678  1.00  0.00           C
ATOM    811  C34 POPED  28      56.371  93.990  40.248  1.00  0.00           C
ATOM    814  C35 POPED  28      56.661  94.692  41.588  1.00  0.00           C
ATOM    817  C36 POPED  28      56.330  93.792  42.788  1.00  0.00           C
ATOM    820  C37 POPED  28      56.470  94.480  44.158  1.00  0.00           C
ATOM    823  C38 POPED  28      56.192  93.482  45.298  1.00  0.00           C
ATOM    826  C39 POPED  28      55.872  94.120  46.648  1.00  0.00           C
ATOM    829 0C31 POPED  28      57.091  94.620  47.438  1.00  0.00           C
ATOM    832 1C31 POPED  28      56.691  95.392  48.698  1.00  0.00           C
ATOM    835 2C31 POPED  28      57.860  95.641  49.658  1.00  0.00           C
ATOM    838 3C31 POPED  28      57.650  96.832  50.608  1.00  0.00           C
ATOM    841 4C31 POPED  28      56.410  96.742  51.508  1.00  0.00           C
ATOM    844 5C31 POPED  28      56.322  97.910  52.498  1.00  0.00           C
ATOM    847 6C31 POPED  28      55.090  97.870  53.408  1.00  0.00           C
ATOM    851  NH3 POPEE  29      39.791  34.572  42.538  1.00  0.00           N
ATOM    855  C12 POPEE  29      39.501  35.902  43.158  1.00  0.00           C
ATOM    858  C11 POPEE  29      39.750  37.072  42.188  1.00  0.00           C
ATOM    861  P   POPEE  29      38.570  39.412  42.458  1.00  0.00           P
ATOM    862  O13 POPEE  29      39.201  40.402  41.558  1.00  0.00           O
ATOM    863  O14 POPEE  29      37.392  38.711  41.918  1.00  0.00           O
ATOM    864  O11 POPEE  29      38.142  40.072  43.818  1.00  0.00           O
ATOM    865  O12 POPEE  29      39.631  38.312  42.878  1.00  0.00           O
ATOM    866  C1  POPEE  29      38.991  40.631  44.808  1.00  0.00           C
ATOM    869  C2  POPEE  29      39.132  39.711  46.068  1.00  0.00           C
ATOM    871  O21 POPEE  29      39.532  40.412  47.268  1.00  0.00           O
ATOM    872  C21 POPEE  29      40.761  40.882  47.298  1.00  0.00           C
ATOM    873  O22 POPEE  29      41.492  41.031  46.338  1.00  0.00           O
ATOM    874  C22 POPEE  29      41.210  41.062  48.748  1.00  0.00           C
ATOM    877  C3  POPEE  29      40.030  38.472  45.778  1.00  0.00           C
ATOM    880  O31 POPEE  29      40.621  37.882  46.968  1.00  0.00           O
ATOM    881  C31 POPEE  29      40.451  36.572  47.088  1.00  0.00           C
ATOM    882  O32 POPEE  29      39.802  35.851  46.358  1.00  0.00           O
ATOM    883  C32 POPEE  29      41.280  36.032  48.258  1.00  0.00           C
ATOM    886  C23 POPEE  29      40.922  42.472  49.308  1.00  0.00           C
ATOM    889  C24 POPEE  29      41.610  42.762  50.658  1.00  0.00           C
ATOM    892  C25 POPEE  29      43.141  42.682  50.618  1.00  0.00           C
ATOM    895  C26 POPEE  29      43.882  42.902  51.958  1.00  0.00           C
ATOM    898  C27 POPEE  29      45.382  42.592  51.768  1.00  0.00           C
ATOM    901  C28 POPEE  29      46.201  42.502  53.068  1.00  0.00           C
ATOM    904  C29 POPEE  29      47.632  42.142  52.718  1.00  0.00           C
ATOM    906 0C21 POPEE  29      48.411  41.182  53.258  1.00  0.00           C
ATOM    908 1C21 POPEE  29      48.102  40.281  54.418  1.00  0.00           C
ATOM    911 2C21 POPEE  29      49.251  40.252  55.448  1.00  0.00           C
ATOM    914 3C21 POPEE  29      50.490  39.472  54.978  1.00  0.00           C
ATOM    917 4C21 POPEE  29      51.701  39.682  55.898  1.00  0.00           C
ATOM    920 5C21 POPEE  29      52.951  38.922  55.428  1.00  0.00           C
ATOM    923 6C21 POPEE  29      54.161  39.152  56.348  1.00  0.00           C
ATOM    926 7C21 POPEE  29      55.422  38.410  55.868  1.00  0.00           C
ATOM    929 8C21 POPEE  29      56.581  38.512  56.858  1.00  0.00           C
ATOM    933  C33 POPEE  29      40.541  35.992  49.618  1.00  0.00           C
ATOM    936  C34 POPEE  29      40.701  37.272  50.448  1.00  0.00           C
ATOM    939  C35 POPEE  29      41.000  37.002  51.938  1.00  0.00           C
ATOM    942  C36 POPEE  29      39.890  36.292  52.728  1.00  0.00           C
ATOM    945  C37 POPEE  29      40.231  36.272  54.228  1.00  0.00           C
ATOM    948  C38 POPEE  29      39.172  35.572  55.098  1.00  0.00           C
ATOM    951  C39 POPEE  29      39.382  35.752  56.618  1.00  0.00           C
ATOM    954 0C31 POPEE  29      39.142  37.202  57.088  1.00  0.00           C
ATOM    957 1C31 POPEE  29      39.242  37.402  58.608  1.00  0.00           C
ATOM    960 2C31 POPEE  29      38.861  38.842  58.998  1.00  0.00           C
ATOM    963 3C31 POPEE  29      39.091  39.162  60.478  1.00  0.00           C
ATOM    966 4C31 POPEE  29      38.542  40.532  60.878  1.00  0.00           C
ATOM    969 5C31 POPEE  29      38.861  40.901  62.338  1.00  0.00           C
ATOM    972 6C31 POPEE  29      38.361  42.281  62.738  1.00  0.00           C
ATOM    976  NH3 POPEF  30      79.801 120.712  33.948  1.00  0.00           N
ATOM    980  C12 POPEF  30      78.570 119.921  34.288  1.00  0.00           C
ATOM    983  C11 POPEF  30      78.632 118.502  33.718  1.00  0.00           C
ATOM    986  P   POPEF  30      77.501 116.381  34.808  1.00  0.00           P
ATOM    987  O13 POPEF  30      78.511 115.510  34.178  1.00  0.00           O
ATOM    988  O14 POPEF  30      76.141 115.852  34.838  1.00  0.00           O
ATOM    989  O11 POPEF  30      77.970 116.682  36.288  1.00  0.00           O
ATOM    990  O12 POPEF  30      77.471 117.792  34.108  1.00  0.00           O
ATOM    991  C1  POPEF  30      77.151 117.500  37.138  1.00  0.00           C
ATOM    994  C2  POPEF  30      76.551 116.712  38.348  1.00  0.00           C
ATOM    996  O21 POPEF  30      77.481 116.590  39.428  1.00  0.00           O
ATOM    997  C21 POPEF  30      77.650 117.691  40.158  1.00  0.00           C
ATOM    998  O22 POPEF  30      77.282 118.811  39.858  1.00  0.00           O
ATOM    999  C22 POPEF  30      78.231 117.271  41.508  1.00  0.00           C
ATOM   1002  C3  POPEF  30      76.041 115.282  37.938  1.00  0.00           C
ATOM   1005  O31 POPEF  30      75.290 114.580  38.978  1.00  0.00           O
ATOM   1006  C31 POPEF  30      75.551 113.290  39.138  1.00  0.00           C
ATOM   1007  O32 POPEF  30      76.562 112.701  38.768  1.00  0.00           O
ATOM   1008  C32 POPEF  30      74.331 112.590  39.738  1.00  0.00           C
ATOM   1011  C23 POPEF  30      77.970 118.271  42.658  1.00  0.00           C
ATOM   1014  C24 POPEF  30      77.991 117.551  44.018  1.00  0.00           C
ATOM   1017  C25 POPEF  30      77.591 118.400  45.228  1.00  0.00           C
ATOM   1020  C26 POPEF  30      77.451 117.570  46.518  1.00  0.00           C
ATOM   1023  C27 POPEF  30      76.851 118.352  47.698  1.00  0.00           C
ATOM   1026  C28 POPEF  30      76.691 117.512  48.978  1.00  0.00           C
ATOM   1029  C29 POPEF  30      77.951 117.421  49.798  1.00  0.00           C
ATOM   1031 0C21 POPEF  30      78.101 117.730  51.108  1.00  0.00           C
ATOM   1033 1C21 POPEF  30      77.032 118.212  52.058  1.00  0.00           C
ATOM   1036 2C21 POPEF  30      77.172 117.652  53.498  1.00  0.00           C
ATOM   1039 3C21 POPEF  30      78.392 118.212  54.248  1.00  0.00           C
ATOM   1042 4C21 POPEF  30      78.521 117.710  55.698  1.00  0.00           C
ATOM   1045 5C21 POPEF  30      79.922 118.041  56.278  1.00  0.00           C
ATOM   1048 6C21 POPEF  30      80.121 117.612  57.738  1.00  0.00           C
ATOM   1051 7C21 POPEF  30      81.521 117.992  58.248  1.00  0.00           C
ATOM   1054 8C21 POPEF  30      81.731 117.730  59.738  1.00  0.00           C
ATOM   1058  C33 POPEF  30      74.471 112.301  41.248  1.00  0.00           C
ATOM   1061  C34 POPEF  30      73.201 111.642  41.798  1.00  0.00           C
ATOM   1064  C35 POPEF  30      73.320 111.142  43.248  1.00  0.00           C
ATOM   1067  C36 POPEF  30      73.672 112.232  44.268  1.00  0.00           C
ATOM   1070  C37 POPEF  30      73.352 111.782  45.698  1.00  0.00           C
ATOM   1073  C38 POPEF  30      73.821 112.761  46.788  1.00  0.00           C
ATOM   1076  C39 POPEF  30      75.341 112.782  46.998  1.00  0.00           C
ATOM   1079 0C31 POPEF  30      75.731 113.370  48.358  1.00  0.00           C
ATOM   1082 1C31 POPEF  30      77.242 113.391  48.648  1.00  0.00           C
ATOM   1085 2C31 POPEF  30      77.512 113.632  50.138  1.00  0.00           C
ATOM   1088 3C31 POPEF  30      78.981 113.850  50.488  1.00  0.00           C
ATOM   1091 4C31 POPEF  30      79.161 114.111  51.998  1.00  0.00           C
ATOM   1094 5C31 POPEF  30      80.562 114.592  52.378  1.00  0.00           C
ATOM   1097 6C31 POPEF  30      80.711 114.851  53.878  1.00  0.00           C
ATOM   1101  NH3 POPEG  31      62.971   2.522  40.718  1.00  0.00           N
ATOM   1105  C12 POPEG  31      63.661   3.462  39.798  1.00  0.00           C
ATOM   1108  C11 POPEG  31      64.051   4.692  40.598  1.00  0.00           C
ATOM   1111  P   POPEG  31      65.371   6.882  40.038  1.00  0.00           P
ATOM   1112  O13 POPEG  31      66.400   6.992  38.998  1.00  0.00           O
ATOM   1113  O14 POPEG  31      64.551   8.092  40.288  1.00  0.00           O
ATOM   1114  O11 POPEG  31      66.172   6.512  41.338  1.00  0.00           O
ATOM   1115  O12 POPEG  31      64.481   5.652  39.678  1.00  0.00           O
ATOM   1116  C1  POPEG  31      65.632   6.742  42.628  1.00  0.00           C
ATOM   1119  C2  POPEG  31      66.761   6.552  43.688  1.00  0.00           C
ATOM   1121  O21 POPEG  31      66.251   5.932  44.888  1.00  0.00           O
ATOM   1122  C21 POPEG  31      65.132   6.462  45.348  1.00  0.00           C
ATOM   1123  O22 POPEG  31      64.820   7.642  45.278  1.00  0.00           O
ATOM   1124  C22 POPEG  31      64.191   5.352  45.798  1.00  0.00           C
ATOM   1127  C3  POPEG  31      67.531   7.872  43.938  1.00  0.00           C
ATOM   1130  O31 POPEG  31      68.922   7.632  44.198  1.00  0.00           O
ATOM   1131  C31 POPEG  31      69.500   7.872  45.378  1.00  0.00           C
ATOM   1132  O32 POPEG  31      70.691   8.122  45.488  1.00  0.00           O
ATOM   1133  C32 POPEG  31      68.580   7.842  46.608  1.00  0.00           C
ATOM   1136  C23 POPEG  31      62.762   5.662  45.328  1.00  0.00           C
ATOM   1139  C24 POPEG  31      61.701   4.782  45.988  1.00  0.00           C
ATOM   1142  C25 POPEG  31      61.361   3.522  45.188  1.00  0.00           C
ATOM   1145  C26 POPEG  31      59.951   3.032  45.538  1.00  0.00           C
ATOM   1148  C27 POPEG  31      59.451   1.862  44.678  1.00  0.00           C
ATOM   1151  C28 POPEG  31      57.941   1.602  44.868  1.00  0.00           C
ATOM   1154  C29 POPEG  31      57.580   1.242  46.288  1.00  0.00           C
ATOM   1156 0C21 POPEG  31      56.982   0.122  46.728  1.00  0.00           C
ATOM   1158 1C21 POPEG  31      56.540  -1.061  45.898  1.00  0.00           C
ATOM   1161 2C21 POPEG  31      57.201  -2.381  46.358  1.00  0.00           C
ATOM   1164 3C21 POPEG  31      58.731  -2.331  46.308  1.00  0.00           C
ATOM   1167 4C21 POPEG  31      59.422  -3.711  46.368  1.00  0.00           C
ATOM   1170 5C21 POPEG  31      59.201  -4.511  47.658  1.00  0.00           C
ATOM   1173 6C21 POPEG  31      58.121  -5.601  47.578  1.00  0.00           C
ATOM   1176 7C21 POPEG  31      58.041  -6.391  48.888  1.00  0.00           C
ATOM   1179 8C21 POPEG  31      57.192  -7.651  48.808  1.00  0.00           C
ATOM   1183  C33 POPEG  31      69.371   8.072  47.938  1.00  0.00           C
ATOM   1186  C34 POPEG  31      68.521   7.992  49.218  1.00  0.00           C
ATOM   1189  C35 POPEG  31      68.430   6.592  49.858  1.00  0.00           C
ATOM   1192  C36 POPEG  31      69.481   6.332  50.948  1.00  0.00           C
ATOM   1195  C37 POPEG  31      69.251   4.982  51.648  1.00  0.00           C
ATOM   1198  C38 POPEG  31      69.951   4.882  53.008  1.00  0.00           C
ATOM   1201  C39 POPEG  31      69.680   3.562  53.748  1.00  0.00           C
ATOM   1204 0C31 POPEG  31      70.532   2.392  53.248  1.00  0.00           C
ATOM   1207 1C31 POPEG  31      70.192   1.092  53.998  1.00  0.00           C
ATOM   1210 2C31 POPEG  31      71.021  -0.118  53.528  1.00  0.00           C
ATOM   1213 3C31 POPEG  31      72.460  -0.118  54.038  1.00  0.00           C
ATOM   1216 4C31 POPEG  31      73.231  -1.391  53.658  1.00  0.00           C
ATOM   1219 5C31 POPEG  31      74.642  -1.421  54.268  1.00  0.00           C
ATOM   1222 6C31 POPEG  31      75.461  -2.661  53.898  1.00  0.00           C
ATOM   1226  NH3 POPEH  32     118.582  88.202  34.208  1.00  0.00           N
ATOM   1230  C12 POPEH  32     119.540  87.320  33.448  1.00  0.00           C
ATOM   1233  C11 POPEH  32     121.012  87.590  33.828  1.00  0.00           C
ATOM   1236  P   POPEH  32     121.422  90.100  34.458  1.00  0.00           P
ATOM   1237  O13 POPEH  32     122.131  91.262  33.888  1.00  0.00           O
ATOM   1238  O14 POPEH  32     120.021  90.282  34.908  1.00  0.00           O
ATOM   1239  O11 POPEH  32     122.201  89.510  35.688  1.00  0.00           O
ATOM   1240  O12 POPEH  32     121.462  88.890  33.428  1.00  0.00           O
ATOM   1241  C1  POPEH  32     122.911  90.410  36.548  1.00  0.00           C
ATOM   1244  C2  POPEH  32     122.602  90.061  38.018  1.00  0.00           C
ATOM   1246  O21 POPEH  32     122.952  91.210  38.818  1.00  0.00           O
ATOM   1247  C21 POPEH  32     122.521  91.262  40.078  1.00  0.00           C
ATOM   1248  O22 POPEH  32     123.202  91.602  41.028  1.00  0.00           O
ATOM   1249  C22 POPEH  32     121.001  91.031  40.168  1.00  0.00           C
ATOM   1252  C3  POPEH  32     123.361  88.771  38.448  1.00  0.00           C
ATOM   1255  O31 POPEH  32     123.381  88.531  39.858  1.00  0.00           O
ATOM   1256  C31 POPEH  32     122.441  87.761  40.378  1.00  0.00           C
ATOM   1257  O32 POPEH  32     121.471  87.332  39.768  1.00  0.00           O
ATOM   1258  C32 POPEH  32     122.730  87.640  41.868  1.00  0.00           C
ATOM   1261  C23 POPEH  32     120.370  91.751  41.388  1.00  0.00           C
ATOM   1264  C24 POPEH  32     118.881  91.460  41.538  1.00  0.00           C
ATOM   1267  C25 POPEH  32     118.232  92.242  42.688  1.00  0.00           C
ATOM   1270  C26 POPEH  32     116.742  91.922  42.858  1.00  0.00           C
ATOM   1273  C27 POPEH  32     115.991  93.062  43.558  1.00  0.00           C
ATOM   1276  C28 POPEH  32     114.521  92.691  43.848  1.00  0.00           C
ATOM   1279  C29 POPEH  32     113.752  93.862  44.398  1.00  0.00           C
ATOM   1281 0C21 POPEH  32     113.631  94.212  45.698  1.00  0.00           C
ATOM   1283 1C21 POPEH  32     114.260  93.521  46.878  1.00  0.00           C
ATOM   1286 2C21 POPEH  32     115.510  94.282  47.368  1.00  0.00           C
ATOM   1289 3C21 POPEH  32     115.201  95.641  48.008  1.00  0.00           C
ATOM   1292 4C21 POPEH  32     116.480  96.451  48.218  1.00  0.00           C
ATOM   1295 5C21 POPEH  32     116.241  97.880  48.738  1.00  0.00           C
ATOM   1298 6C21 POPEH  32     116.301  97.910  50.268  1.00  0.00           C
ATOM   1301 7C21 POPEH  32     116.131  99.291  50.878  1.00  0.00           C
ATOM   1304 8C21 POPEH  32     116.352  99.282  52.398  1.00  0.00           C
ATOM   1308  C33 POPEH  32     121.642  86.900  42.648  1.00  0.00           C
ATOM   1311  C34 POPEH  32     121.942  86.832  44.158  1.00  0.00           C
ATOM   1314  C35 POPEH  32     121.721  88.150  44.898  1.00  0.00           C
ATOM   1317  C36 POPEH  32     121.760  87.962  46.418  1.00  0.00           C
ATOM   1320  C37 POPEH  32     121.301  89.201  47.198  1.00  0.00           C
ATOM   1323  C38 POPEH  32     121.122  88.960  48.708  1.00  0.00           C
ATOM   1326  C39 POPEH  32     122.432  88.701  49.478  1.00  0.00           C
ATOM   1329 0C31 POPEH  32     122.281  89.051  50.958  1.00  0.00           C
ATOM   1332 1C31 POPEH  32     123.391  88.502  51.878  1.00  0.00           C
ATOM   1335 2C31 POPEH  32     123.192  88.960  53.328  1.00  0.00           C
ATOM   1338 3C31 POPEH  32     123.641  87.951  54.398  1.00  0.00           C
ATOM   1341 4C31 POPEH  32     125.112  88.062  54.818  1.00  0.00           C
ATOM   1344 5C31 POPEH  32     125.471  87.010  55.888  1.00  0.00           C
ATOM   1347 6C31 POPEH  32     126.872  87.150  56.478  1.00  0.00           C
ATOM   1351  NH3 POPEI  33      37.102  54.132  38.888  1.00  0.00           N
ATOM   1355  C12 POPEI  33      36.442  53.742  40.188  1.00  0.00           C
ATOM   1358  C11 POPEI  33      35.111  53.022  39.928  1.00  0.00           C
ATOM   1361  P   POPEI  33      33.201  51.652  40.998  1.00  0.00           P
ATOM   1362  O13 POPEI  33      33.232  50.812  39.778  1.00  0.00           O
ATOM   1363  O14 POPEI  33      32.991  50.932  42.258  1.00  0.00           O
ATOM   1364  O11 POPEI  33      32.102  52.792  40.888  1.00  0.00           O
ATOM   1365  O12 POPEI  33      34.552  52.492  41.128  1.00  0.00           O
ATOM   1366  C1  POPEI  33      32.081  53.722  41.988  1.00  0.00           C
ATOM   1369  C2  POPEI  33      30.891  54.711  41.868  1.00  0.00           C
ATOM   1371  O21 POPEI  33      31.221  55.972  42.498  1.00  0.00           O
ATOM   1372  C21 POPEI  33      31.281  55.961  43.838  1.00  0.00           C
ATOM   1373  O22 POPEI  33      31.330  54.982  44.548  1.00  0.00           O
ATOM   1374  C22 POPEI  33      31.472  57.422  44.308  1.00  0.00           C
ATOM   1377  C3  POPEI  33      29.511  54.112  42.258  1.00  0.00           C
ATOM   1380  O31 POPEI  33      28.400  54.961  41.908  1.00  0.00           O
ATOM   1381  C31 POPEI  33      28.132  55.961  42.768  1.00  0.00           C
ATOM   1382  O32 POPEI  33      28.521  57.102  42.638  1.00  0.00           O
ATOM   1383  C32 POPEI  33      27.341  55.452  43.968  1.00  0.00           C
ATOM   1386  C23 POPEI  33      30.872  57.662  45.718  1.00  0.00           C
ATOM   1389  C24 POPEI  33      31.271  58.972  46.398  1.00  0.00           C
ATOM   1392  C25 POPEI  33      30.851  58.892  47.878  1.00  0.00           C
ATOM   1395  C26 POPEI  33      31.372  60.002  48.788  1.00  0.00           C
ATOM   1398  C27 POPEI  33      30.982  59.692  50.248  1.00  0.00           C
ATOM   1401  C28 POPEI  33      31.312  60.782  51.278  1.00  0.00           C
ATOM   1404  C29 POPEI  33      32.792  60.912  51.538  1.00  0.00           C
ATOM   1406 0C21 POPEI  33      33.401  60.952  52.738  1.00  0.00           C
ATOM   1408 1C21 POPEI  33      32.731  60.922  54.098  1.00  0.00           C
ATOM   1411 2C21 POPEI  33      33.221  59.762  54.988  1.00  0.00           C
ATOM   1414 3C21 POPEI  33      32.471  59.732  56.328  1.00  0.00           C
ATOM   1417 4C21 POPEI  33      33.121  58.862  57.408  1.00  0.00           C
ATOM   1420 5C21 POPEI  33      34.462  59.441  57.898  1.00  0.00           C
ATOM   1423 6C21 POPEI  33      34.922  58.862  59.238  1.00  0.00           C
ATOM   1426 7C21 POPEI  33      36.302  59.392  59.648  1.00  0.00           C
ATOM   1429 8C21 POPEI  33      36.701  59.012  61.078  1.00  0.00           C
ATOM   1433  C33 POPEI  33      27.682  56.182  45.288  1.00  0.00           C
ATOM   1436  C34 POPEI  33      26.752  55.802  46.428  1.00  0.00           C
ATOM   1439  C35 POPEI  33      27.111  56.482  47.758  1.00  0.00           C
ATOM   1442  C36 POPEI  33      28.361  55.922  48.458  1.00  0.00           C
ATOM   1445  C37 POPEI  33      28.521  56.582  49.838  1.00  0.00           C
ATOM   1448  C38 POPEI  33      29.622  55.992  50.728  1.00  0.00           C
ATOM   1451  C39 POPEI  33      29.650  56.682  52.108  1.00  0.00           C
ATOM   1454 0C31 POPEI  33      29.792  55.701  53.278  1.00  0.00           C
ATOM   1457 1C31 POPEI  33      29.732  56.402  54.648  1.00  0.00           C
ATOM   1460 2C31 POPEI  33      30.122  55.472  55.798  1.00  0.00           C
ATOM   1463 3C31 POPEI  33      30.050  56.132  57.178  1.00  0.00           C
ATOM   1466 4C31 POPEI  33      30.900  55.382  58.208  1.00  0.00           C
ATOM   1469 5C31 POPEI  33      30.861  56.012  59.608  1.00  0.00           C
ATOM   1472 6C31 POPEI  33      31.752  55.311  60.628  1.00  0.00           C
ATOM   1476  NH3 POPEJ  34      96.821  52.642  80.408  1.00  0.00           N
ATOM   1480  C12 POPEJ  34      96.562  51.172  80.568  1.00  0.00           C
ATOM   1483  C11 POPEJ  34      96.611  50.761  82.028  1.00  0.00           C
ATOM   1486  P   POPEJ  34      95.762  48.372  82.748  1.00  0.00           P
ATOM   1487  O13 POPEJ  34      96.282  47.011  82.528  1.00  0.00           O
ATOM   1488  O14 POPEJ  34      95.510  48.812  84.138  1.00  0.00           O
ATOM   1489  O11 POPEJ  34      94.491  48.662  81.838  1.00  0.00           O
ATOM   1490  O12 POPEJ  34      96.812  49.352  82.098  1.00  0.00           O
ATOM   1491  C1  POPEJ  34      93.951  47.642  80.988  1.00  0.00           C
ATOM   1494  C2  POPEJ  34      94.251  47.892  79.498  1.00  0.00           C
ATOM   1496  O21 POPEJ  34      93.372  47.081  78.728  1.00  0.00           O
ATOM   1497  C21 POPEJ  34      92.642  47.622  77.788  1.00  0.00           C
ATOM   1498  O22 POPEJ  34      92.521  48.812  77.548  1.00  0.00           O
ATOM   1499  C22 POPEJ  34      91.991  46.472  77.008  1.00  0.00           C
ATOM   1502  C3  POPEJ  34      95.702  47.472  79.148  1.00  0.00           C
ATOM   1505  O31 POPEJ  34      96.150  48.102  77.938  1.00  0.00           O
ATOM   1506  C31 POPEJ  34      95.982  47.382  76.828  1.00  0.00           C
ATOM   1507  O32 POPEJ  34      95.552  46.252  76.768  1.00  0.00           O
ATOM   1508  C32 POPEJ  34      96.371  48.271  75.648  1.00  0.00           C
ATOM   1511  C23 POPEJ  34      91.112  46.871  75.808  1.00  0.00           C
ATOM   1514  C24 POPEJ  34      90.771  45.642  74.938  1.00  0.00           C
ATOM   1517  C25 POPEJ  34      89.821  45.952  73.768  1.00  0.00           C
ATOM   1520  C26 POPEJ  34      88.402  46.272  74.238  1.00  0.00           C
ATOM   1523  C27 POPEJ  34      87.491  46.782  73.108  1.00  0.00           C
ATOM   1526  C28 POPEJ  34      86.101  47.172  73.648  1.00  0.00           C
ATOM   1529  C29 POPEJ  34      85.312  47.972  72.638  1.00  0.00           C
ATOM   1531 0C21 POPEJ  34      84.272  47.552  71.898  1.00  0.00           C
ATOM   1533 1C21 POPEJ  34      83.671  46.162  71.888  1.00  0.00           C
ATOM   1536 2C21 POPEJ  34      83.722  45.552  70.478  1.00  0.00           C
ATOM   1539 3C21 POPEJ  34      82.861  44.292  70.358  1.00  0.00           C
ATOM   1542 4C21 POPEJ  34      82.981  43.652  68.968  1.00  0.00           C
ATOM   1545 5C21 POPEJ  34      81.952  42.522  68.728  1.00  0.00           C
ATOM   1548 6C21 POPEJ  34      80.641  43.032  68.108  1.00  0.00           C
ATOM   1551 7C21 POPEJ  34      79.661  41.881  67.828  1.00  0.00           C
ATOM   1554 8C21 POPEJ  34      78.411  42.302  67.038  1.00  0.00           C
ATOM   1558  C33 POPEJ  34      95.121  48.722  74.878  1.00  0.00           C
ATOM   1561  C34 POPEJ  34      94.601  47.632  73.938  1.00  0.00           C
ATOM   1564  C35 POPEJ  34      95.230  47.732  72.548  1.00  0.00           C
ATOM   1567  C36 POPEJ  34      94.862  46.552  71.648  1.00  0.00           C
ATOM   1570  C37 POPEJ  34      95.201  46.802  70.178  1.00  0.00           C
ATOM   1573  C38 POPEJ  34      95.032  45.561  69.298  1.00  0.00           C
ATOM   1576  C39 POPEJ  34      95.221  45.862  67.798  1.00  0.00           C
ATOM   1579 0C31 POPEJ  34      96.691  46.101  67.408  1.00  0.00           C
ATOM   1582 1C31 POPEJ  34      96.842  46.531  65.938  1.00  0.00           C
ATOM   1585 2C31 POPEJ  34      98.312  46.792  65.558  1.00  0.00           C
ATOM   1588 3C31 POPEJ  34      98.531  46.982  64.048  1.00  0.00           C
ATOM   1591 4C31 POPEJ  34      97.952  48.292  63.488  1.00  0.00           C
ATOM   1594 5C31 POPEJ  34      98.211  48.452  61.988  1.00  0.00           C
ATOM   1597 6C31 POPEJ  34      97.701  49.772  61.408  1.00  0.00           C
ATOM   1601  NH3 POPEK  35      68.482  51.881  35.308  1.00  0.00           N
ATOM   1605  C12 POPEK  35      68.992  53.292  35.118  1.00  0.00           C
ATOM   1608  C11 POPEK  35      69.430  53.531  33.658  1.00  0.00           C
ATOM   1611  P   POPEK  35      70.441  55.421  32.148  1.00  0.00           P
ATOM   1612  O13 POPEK  35      71.132  54.362  31.378  1.00  0.00           O
ATOM   1613  O14 POPEK  35      69.311  56.092  31.488  1.00  0.00           O
ATOM   1614  O11 POPEK  35      71.461  56.572  32.498  1.00  0.00           O
ATOM   1615  O12 POPEK  35      69.971  54.842  33.548  1.00  0.00           O
ATOM   1616  C1  POPEK  35      72.611  56.502  33.348  1.00  0.00           C
ATOM   1619  C2  POPEK  35      72.391  57.281  34.668  1.00  0.00           C
ATOM   1621  O21 POPEK  35      73.661  57.482  35.358  1.00  0.00           O
ATOM   1622  C21 POPEK  35      73.622  58.492  36.228  1.00  0.00           C
ATOM   1623  O22 POPEK  35      72.781  59.362  36.258  1.00  0.00           O
ATOM   1624  C22 POPEK  35      74.782  58.372  37.228  1.00  0.00           C
ATOM   1627  C3  POPEK  35      71.352  56.521  35.548  1.00  0.00           C
ATOM   1630  O31 POPEK  35      71.312  56.932  36.938  1.00  0.00           O
ATOM   1631  C31 POPEK  35      71.281  55.912  37.808  1.00  0.00           C
ATOM   1632  O32 POPEK  35      71.501  54.752  37.558  1.00  0.00           O
ATOM   1633  C32 POPEK  35      70.790  56.402  39.158  1.00  0.00           C
ATOM   1636  C23 POPEK  35      74.841  59.592  38.188  1.00  0.00           C
ATOM   1639  C24 POPEK  35      76.051  59.572  39.138  1.00  0.00           C
ATOM   1642  C25 POPEK  35      76.141  60.812  40.048  1.00  0.00           C
ATOM   1645  C26 POPEK  35      75.161  60.822  41.238  1.00  0.00           C
ATOM   1648  C27 POPEK  35      75.080  62.171  41.968  1.00  0.00           C
ATOM   1651  C28 POPEK  35      74.142  62.162  43.198  1.00  0.00           C
ATOM   1654  C29 POPEK  35      73.710  63.552  43.618  1.00  0.00           C
ATOM   1656 0C21 POPEK  35      73.591  64.042  44.868  1.00  0.00           C
ATOM   1658 1C21 POPEK  35      73.861  63.332  46.168  1.00  0.00           C
ATOM   1661 2C21 POPEK  35      72.650  63.232  47.128  1.00  0.00           C
ATOM   1664 3C21 POPEK  35      72.242  64.531  47.838  1.00  0.00           C
ATOM   1667 4C21 POPEK  35      71.132  65.311  47.128  1.00  0.00           C
ATOM   1670 5C21 POPEK  35      70.371  66.262  48.058  1.00  0.00           C
ATOM   1673 6C21 POPEK  35      69.171  66.911  47.348  1.00  0.00           C
ATOM   1676 7C21 POPEK  35      68.150  67.522  48.308  1.00  0.00           C
ATOM   1679 8C21 POPEK  35      66.930  68.052  47.568  1.00  0.00           C
ATOM   1683  C33 POPEK  35      71.741  57.412  39.838  1.00  0.00           C
ATOM   1686  C34 POPEK  35      71.132  57.841  41.178  1.00  0.00           C
ATOM   1689  C35 POPEK  35      72.180  58.322  42.178  1.00  0.00           C
ATOM   1692  C36 POPEK  35      71.610  58.442  43.588  1.00  0.00           C
ATOM   1695  C37 POPEK  35      72.711  58.642  44.618  1.00  0.00           C
ATOM   1698  C38 POPEK  35      72.172  58.632  46.048  1.00  0.00           C
ATOM   1701  C39 POPEK  35      73.261  58.942  47.068  1.00  0.00           C
ATOM   1704 0C31 POPEK  35      72.742  59.042  48.508  1.00  0.00           C
ATOM   1707 1C31 POPEK  35      73.900  59.101  49.508  1.00  0.00           C
ATOM   1710 2C31 POPEK  35      73.462  59.451  50.928  1.00  0.00           C
ATOM   1713 3C31 POPEK  35      74.680  59.511  51.868  1.00  0.00           C
ATOM   1716 4C31 POPEK  35      74.341  59.952  53.298  1.00  0.00           C
ATOM   1719 5C31 POPEK  35      75.601  60.211  54.118  1.00  0.00           C
ATOM   1722 6C31 POPEK  35      75.351  60.412  55.618  1.00  0.00           C
ATOM   1726  NH3 POPEL  36      86.471  -2.011  36.218  1.00  0.00           N
ATOM   1730  C12 POPEL  36      84.991  -1.751  36.048  1.00  0.00           C
ATOM   1733  C11 POPEL  36      84.652  -0.248  36.008  1.00  0.00           C
ATOM   1736  P   POPEL  36      82.612   1.372  35.468  1.00  0.00           P
ATOM   1737  O13 POPEL  36      83.571   2.462  35.218  1.00  0.00           O
ATOM   1738  O14 POPEL  36      81.411   1.302  34.598  1.00  0.00           O
ATOM   1739  O11 POPEL  36      82.111   1.492  36.968  1.00  0.00           O
ATOM   1740  O12 POPEL  36      83.312  -0.068  35.568  1.00  0.00           O
ATOM   1741  C1  POPEL  36      80.790   1.992  37.198  1.00  0.00           C
ATOM   1744  C2  POPEL  36      80.571   2.262  38.708  1.00  0.00           C
ATOM   1746  O21 POPEL  36      81.562   3.232  39.138  1.00  0.00           O
ATOM   1747  C21 POPEL  36      81.212   3.862  40.248  1.00  0.00           C
ATOM   1748  O22 POPEL  36      80.112   3.812  40.768  1.00  0.00           O
ATOM   1749  C22 POPEL  36      82.400   4.602  40.848  1.00  0.00           C
ATOM   1752  C3  POPEL  36      80.711   0.922  39.498  1.00  0.00           C
ATOM   1755  O31 POPEL  36      80.201   1.012  40.858  1.00  0.00           O
ATOM   1756  C31 POPEL  36      81.112   0.862  41.828  1.00  0.00           C
ATOM   1757  O32 POPEL  36      82.262   0.522  41.678  1.00  0.00           O
ATOM   1758  C32 POPEL  36      80.510   1.232  43.188  1.00  0.00           C
ATOM   1761  C23 POPEL  36      81.991   5.072  42.258  1.00  0.00           C
ATOM   1764  C24 POPEL  36      83.052   5.792  43.088  1.00  0.00           C
ATOM   1767  C25 POPEL  36      82.411   6.122  44.438  1.00  0.00           C
ATOM   1770  C26 POPEL  36      83.290   6.852  45.458  1.00  0.00           C
ATOM   1773  C27 POPEL  36      82.462   7.122  46.728  1.00  0.00           C
ATOM   1776  C28 POPEL  36      83.251   7.772  47.878  1.00  0.00           C
ATOM   1779  C29 POPEL  36      84.291   6.822  48.438  1.00  0.00           C
ATOM   1781 0C21 POPEL  36      84.482   6.502  49.728  1.00  0.00           C
ATOM   1783 1C21 POPEL  36      83.752   7.082  50.918  1.00  0.00           C
ATOM   1786 2C21 POPEL  36      84.751   7.442  52.038  1.00  0.00           C
ATOM   1789 3C21 POPEL  36      84.102   8.272  53.148  1.00  0.00           C
ATOM   1792 4C21 POPEL  36      85.131   8.862  54.128  1.00  0.00           C
ATOM   1795 5C21 POPEL  36      84.482   9.872  55.078  1.00  0.00           C
ATOM   1798 6C21 POPEL  36      85.510  10.712  55.848  1.00  0.00           C
ATOM   1801 7C21 POPEL  36      84.881  11.962  56.468  1.00  0.00           C
ATOM   1804 8C21 POPEL  36      85.902  12.822  57.208  1.00  0.00           C
ATOM   1808  C33 POPEL  36      81.611   1.282  44.278  1.00  0.00           C
ATOM   1811  C34 POPEL  36      81.101   1.782  45.638  1.00  0.00           C
ATOM   1814  C35 POPEL  36      82.111   1.642  46.798  1.00  0.00           C
ATOM   1817  C36 POPEL  36      83.482   2.312  46.528  1.00  0.00           C
ATOM   1820  C37 POPEL  36      84.251   2.682  47.818  1.00  0.00           C
ATOM   1823  C38 POPEL  36      84.711   1.492  48.688  1.00  0.00           C
ATOM   1826  C39 POPEL  36      85.891   0.702  48.108  1.00  0.00           C
ATOM   1829 0C31 POPEL  36      86.802   0.112  49.198  1.00  0.00           C
ATOM   1832 1C31 POPEL  36      87.981  -0.688  48.628  1.00  0.00           C
ATOM   1835 2C31 POPEL  36      89.081  -0.951  49.678  1.00  0.00           C
ATOM   1838 3C31 POPEL  36      90.331  -1.631  49.088  1.00  0.00           C
ATOM   1841 4C31 POPEL  36      90.102  -3.091  48.688  1.00  0.00           C
ATOM   1844 5C31 POPEL  36      91.331  -3.721  48.028  1.00  0.00           C
ATOM   1847 6C31 POPEL  36      91.112  -5.171  47.588  1.00  0.00           C
ATOM   1851  NH3 POPEM  37      61.912  64.941  36.668  1.00  0.00           N
ATOM   1855  C12 POPEM  37      61.480  66.372  36.498  1.00  0.00           C
ATOM   1858  C11 POPEM  37      62.542  67.182  35.718  1.00  0.00           C
ATOM   1861  P   POPEM  37      65.111  66.632  36.148  1.00  0.00           P
ATOM   1862  O13 POPEM  37      64.960  65.951  34.838  1.00  0.00           O
ATOM   1863  O14 POPEM  37      66.221  67.601  36.298  1.00  0.00           O
ATOM   1864  O11 POPEM  37      65.091  65.531  37.298  1.00  0.00           O
ATOM   1865  O12 POPEM  37      63.742  67.351  36.468  1.00  0.00           O
ATOM   1866  C1  POPEM  37      65.852  65.752  38.488  1.00  0.00           C
ATOM   1869  C2  POPEM  37      65.812  64.491  39.388  1.00  0.00           C
ATOM   1871  O21 POPEM  37      66.321  64.762  40.708  1.00  0.00           O
ATOM   1872  C21 POPEM  37      65.491  65.402  41.498  1.00  0.00           C
ATOM   1873  O22 POPEM  37      64.351  65.712  41.228  1.00  0.00           O
ATOM   1874  C22 POPEM  37      66.262  65.792  42.768  1.00  0.00           C
ATOM   1877  C3  POPEM  37      66.632  63.332  38.768  1.00  0.00           C
ATOM   1880  O31 POPEM  37      68.040  63.451  39.078  1.00  0.00           O
ATOM   1881  C31 POPEM  37      68.492  62.632  40.028  1.00  0.00           C
ATOM   1882  O32 POPEM  37      67.871  61.712  40.518  1.00  0.00           O
ATOM   1883  C32 POPEM  37      69.900  63.052  40.438  1.00  0.00           C
ATOM   1886  C23 POPEM  37      65.441  65.671  44.078  1.00  0.00           C
ATOM   1889  C24 POPEM  37      65.161  64.222  44.458  1.00  0.00           C
ATOM   1892  C25 POPEM  37      65.731  63.802  45.828  1.00  0.00           C
ATOM   1895  C26 POPEM  37      64.911  64.332  47.018  1.00  0.00           C
ATOM   1898  C27 POPEM  37      65.411  63.762  48.358  1.00  0.00           C
ATOM   1901  C28 POPEM  37      64.391  63.822  49.508  1.00  0.00           C
ATOM   1904  C29 POPEM  37      64.021  65.222  49.928  1.00  0.00           C
ATOM   1906 0C21 POPEM  37      64.101  65.752  51.158  1.00  0.00           C
ATOM   1908 1C21 POPEM  37      64.642  65.090  52.408  1.00  0.00           C
ATOM   1911 2C21 POPEM  37      65.501  66.051  53.258  1.00  0.00           C
ATOM   1914 3C21 POPEM  37      66.551  66.822  52.448  1.00  0.00           C
ATOM   1917 4C21 POPEM  37      67.731  67.362  53.278  1.00  0.00           C
ATOM   1920 5C21 POPEM  37      67.372  68.352  54.388  1.00  0.00           C
ATOM   1923 6C21 POPEM  37      66.650  69.612  53.878  1.00  0.00           C
ATOM   1926 7C21 POPEM  37      66.822  70.801  54.828  1.00  0.00           C
ATOM   1929 8C21 POPEM  37      66.011  72.031  54.418  1.00  0.00           C
ATOM   1933  C33 POPEM  37      70.312  62.461  41.808  1.00  0.00           C
ATOM   1936  C34 POPEM  37      69.551  63.122  42.958  1.00  0.00           C
ATOM   1939  C35 POPEM  37      68.762  62.122  43.828  1.00  0.00           C
ATOM   1942  C36 POPEM  37      69.351  62.021  45.238  1.00  0.00           C
ATOM   1945  C37 POPEM  37      68.801  60.822  46.008  1.00  0.00           C
ATOM   1948  C38 POPEM  37      69.371  60.722  47.438  1.00  0.00           C
ATOM   1951  C39 POPEM  37      68.710  61.691  48.428  1.00  0.00           C
ATOM   1954 0C31 POPEM  37      68.882  61.222  49.878  1.00  0.00           C
ATOM   1957 1C31 POPEM  37      68.001  62.002  50.868  1.00  0.00           C
ATOM   1960 2C31 POPEM  37      68.511  63.421  51.168  1.00  0.00           C
ATOM   1963 3C31 POPEM  37      69.540  63.482  52.318  1.00  0.00           C
ATOM   1966 4C31 POPEM  37      68.871  63.442  53.698  1.00  0.00           C
ATOM   1969 5C31 POPEM  37      69.872  63.612  54.848  1.00  0.00           C
ATOM   1972 6C31 POPEM  37      69.201  63.701  56.228  1.00  0.00           C
ATOM   1976  NH3 POPEN  38      44.251 113.741  78.838  1.00  0.00           N
ATOM   1980  C12 POPEN  38      44.282 113.960  80.318  1.00  0.00           C
ATOM   1983  C11 POPEN  38      44.830 115.361  80.628  1.00  0.00           C
ATOM   1986  P   POPEN  38      47.032 115.930  79.328  1.00  0.00           P
ATOM   1987  O13 POPEN  38      46.540 117.271  78.938  1.00  0.00           O
ATOM   1988  O14 POPEN  38      48.471 115.742  79.618  1.00  0.00           O
ATOM   1989  O11 POPEN  38      46.521 114.872  78.258  1.00  0.00           O
ATOM   1990  O12 POPEN  38      46.252 115.380  80.558  1.00  0.00           O
ATOM   1991  C1  POPEN  38      47.341 114.260  77.258  1.00  0.00           C
ATOM   1994  C2  POPEN  38      46.801 114.592  75.828  1.00  0.00           C
ATOM   1996  O21 POPEN  38      46.831 113.442  74.968  1.00  0.00           O
ATOM   1997  C21 POPEN  38      46.061 112.421  75.308  1.00  0.00           C
ATOM   1998  O22 POPEN  38      45.322 112.372  76.278  1.00  0.00           O
ATOM   1999  C22 POPEN  38      46.161 111.331  74.238  1.00  0.00           C
ATOM   2002  C3  POPEN  38      47.602 115.760  75.168  1.00  0.00           C
ATOM   2005  O31 POPEN  38      47.351 115.852  73.748  1.00  0.00           O
ATOM   2006  C31 POPEN  38      46.271 116.490  73.368  1.00  0.00           C
ATOM   2007  O32 POPEN  38      45.522 117.132  74.088  1.00  0.00           O
ATOM   2008  C32 POPEN  38      46.031 116.250  71.878  1.00  0.00           C
ATOM   2011  C23 POPEN  38      44.762 110.882  73.788  1.00  0.00           C
ATOM   2014  C24 POPEN  38      44.820 109.832  72.678  1.00  0.00           C
ATOM   2017  C25 POPEN  38      45.080 108.411  73.168  1.00  0.00           C
ATOM   2020  C26 POPEN  38      45.312 107.411  72.028  1.00  0.00           C
ATOM   2023  C27 POPEN  38      45.111 105.970  72.508  1.00  0.00           C
ATOM   2026  C28 POPEN  38      46.131 104.991  71.928  1.00  0.00           C
ATOM   2029  C29 POPEN  38      45.991 103.671  72.638  1.00  0.00           C
ATOM   2031 0C21 POPEN  38      46.882 102.661  72.598  1.00  0.00           C
ATOM   2033 1C21 POPEN  38      48.141 102.621  71.788  1.00  0.00           C
ATOM   2036 2C21 POPEN  38      48.051 101.542  70.688  1.00  0.00           C
ATOM   2039 3C21 POPEN  38      48.071 100.112  71.248  1.00  0.00           C
ATOM   2042 4C21 POPEN  38      47.681  99.042  70.228  1.00  0.00           C
ATOM   2045 5C21 POPEN  38      48.580  98.971  68.988  1.00  0.00           C
ATOM   2048 6C21 POPEN  38      48.451  97.631  68.268  1.00  0.00           C
ATOM   2051 7C21 POPEN  38      49.511  97.402  67.178  1.00  0.00           C
ATOM   2054 8C21 POPEN  38      49.711  95.930  66.828  1.00  0.00           C
ATOM   2058  C33 POPEN  38      45.371 114.872  71.608  1.00  0.00           C
ATOM   2061  C34 POPEN  38      45.632 114.282  70.218  1.00  0.00           C
ATOM   2064  C35 POPEN  38      44.921 114.960  69.028  1.00  0.00           C
ATOM   2067  C36 POPEN  38      45.462 116.362  68.708  1.00  0.00           C
ATOM   2070  C37 POPEN  38      45.331 116.812  67.248  1.00  0.00           C
ATOM   2073  C38 POPEN  38      43.931 117.332  66.878  1.00  0.00           C
ATOM   2076  C39 POPEN  38      43.762 117.652  65.378  1.00  0.00           C
ATOM   2079 0C31 POPEN  38      44.830 118.591  64.798  1.00  0.00           C
ATOM   2082 1C31 POPEN  38      44.532 118.951  63.338  1.00  0.00           C
ATOM   2085 2C31 POPEN  38      45.621 119.781  62.648  1.00  0.00           C
ATOM   2088 3C31 POPEN  38      46.442 118.980  61.618  1.00  0.00           C
ATOM   2091 4C31 POPEN  38      47.320 117.910  62.278  1.00  0.00           C
ATOM   2094 5C31 POPEN  38      47.990 116.962  61.278  1.00  0.00           C
ATOM   2097 6C31 POPEN  38      48.852 115.921  61.978  1.00  0.00           C
ATOM   2101  NH3 POPEO  39      44.532  84.270  79.868  1.00  0.00           N
ATOM   2105  C12 POPEO  39      44.890  85.730  79.848  1.00  0.00           C
ATOM   2108  C11 POPEO  39      45.721  86.132  78.618  1.00  0.00           C
ATOM   2111  P   POPEO  39      48.191  86.511  79.398  1.00  0.00           P
ATOM   2112  O13 POPEO  39      47.521  87.491  80.288  1.00  0.00           O
ATOM   2113  O14 POPEO  39      49.201  85.641  80.028  1.00  0.00           O
ATOM   2114  O11 POPEO  39      48.900  87.271  78.188  1.00  0.00           O
ATOM   2115  O12 POPEO  39      47.061  85.632  78.698  1.00  0.00           O
ATOM   2116  C1  POPEO  39      48.232  87.472  76.928  1.00  0.00           C
ATOM   2119  C2  POPEO  39      49.051  88.330  75.898  1.00  0.00           C
ATOM   2121  O21 POPEO  39      48.282  88.960  74.828  1.00  0.00           O
ATOM   2122  C21 POPEO  39      47.451  88.242  74.088  1.00  0.00           C
ATOM   2123  O22 POPEO  39      46.941  87.180  74.408  1.00  0.00           O
ATOM   2124  C22 POPEO  39      47.311  88.890  72.688  1.00  0.00           C
ATOM   2127  C3  POPEO  39      50.282  87.581  75.318  1.00  0.00           C
ATOM   2130  O31 POPEO  39      50.911  88.362  74.278  1.00  0.00           O
ATOM   2131  C31 POPEO  39      51.041  87.980  73.008  1.00  0.00           C
ATOM   2132  O32 POPEO  39      51.410  88.741  72.118  1.00  0.00           O
ATOM   2133  C32 POPEO  39      50.691  86.521  72.718  1.00  0.00           C
ATOM   2136  C23 POPEO  39      45.961  88.582  71.988  1.00  0.00           C
ATOM   2139  C24 POPEO  39      45.922  88.750  70.458  1.00  0.00           C
ATOM   2142  C25 POPEO  39      46.701  87.682  69.678  1.00  0.00           C
ATOM   2145  C26 POPEO  39      46.312  87.581  68.188  1.00  0.00           C
ATOM   2148  C27 POPEO  39      46.922  86.340  67.508  1.00  0.00           C
ATOM   2151  C28 POPEO  39      46.712  86.262  65.978  1.00  0.00           C
ATOM   2154  C29 POPEO  39      47.551  87.262  65.208  1.00  0.00           C
ATOM   2156 0C21 POPEO  39      47.111  88.072  64.228  1.00  0.00           C
ATOM   2158 1C21 POPEO  39      45.711  88.111  63.668  1.00  0.00           C
ATOM   2161 2C21 POPEO  39      45.641  88.591  62.208  1.00  0.00           C
ATOM   2164 3C21 POPEO  39      46.322  87.661  61.188  1.00  0.00           C
ATOM   2167 4C21 POPEO  39      46.112  88.160  59.748  1.00  0.00           C
ATOM   2170 5C21 POPEO  39      46.991  87.460  58.698  1.00  0.00           C
ATOM   2173 6C21 POPEO  39      46.810  88.102  57.308  1.00  0.00           C
ATOM   2176 7C21 POPEO  39      47.922  87.761  56.308  1.00  0.00           C
ATOM   2179 8C21 POPEO  39      47.771  88.492  54.978  1.00  0.00           C
ATOM   2183  C33 POPEO  39      50.711  86.180  71.208  1.00  0.00           C
ATOM   2186  C34 POPEO  39      50.271  84.742  70.978  1.00  0.00           C
ATOM   2189  C35 POPEO  39      49.631  84.501  69.598  1.00  0.00           C
ATOM   2192  C36 POPEO  39      50.662  84.191  68.508  1.00  0.00           C
ATOM   2195  C37 POPEO  39      50.002  83.881  67.158  1.00  0.00           C
ATOM   2198  C38 POPEO  39      51.031  83.512  66.078  1.00  0.00           C
ATOM   2201  C39 POPEO  39      50.382  83.300  64.708  1.00  0.00           C
ATOM   2204 0C31 POPEO  39      51.431  83.032  63.618  1.00  0.00           C
ATOM   2207 1C31 POPEO  39      50.852  83.141  62.198  1.00  0.00           C
ATOM   2210 2C31 POPEO  39      51.831  82.682  61.098  1.00  0.00           C
ATOM   2213 3C31 POPEO  39      53.282  83.141  61.328  1.00  0.00           C
ATOM   2216 4C31 POPEO  39      54.201  82.852  60.138  1.00  0.00           C
ATOM   2219 5C31 POPEO  39      55.681  83.082  60.478  1.00  0.00           C
ATOM   2222 6C31 POPEO  39      56.610  82.792  59.298  1.00  0.00           C
ATOM   2226  NH3 POPEP  40      23.321  12.792  38.318  1.00  0.00           N
ATOM   2230  C12 POPEP  40      24.501  13.712  38.168  1.00  0.00           C
ATOM   2233  C11 POPEP  40      24.151  15.212  38.238  1.00  0.00           C
ATOM   2236  P   POPEP  40      25.310  16.452  40.198  1.00  0.00           P
ATOM   2237  O13 POPEP  40      26.581  17.122  40.568  1.00  0.00           O
ATOM   2238  O14 POPEP  40      24.102  17.242  40.438  1.00  0.00           O
ATOM   2239  O11 POPEP  40      25.222  15.122  41.018  1.00  0.00           O
ATOM   2240  O12 POPEP  40      25.292  15.962  38.708  1.00  0.00           O
ATOM   2241  C1  POPEP  40      24.352  14.982  42.128  1.00  0.00           C
ATOM   2244  C2  POPEP  40      25.021  14.022  43.138  1.00  0.00           C
ATOM   2246  O21 POPEP  40      24.092  13.342  43.998  1.00  0.00           O
ATOM   2247  C21 POPEP  40      23.391  12.392  43.408  1.00  0.00           C
ATOM   2248  O22 POPEP  40      23.292  12.222  42.198  1.00  0.00           O
ATOM   2249  C22 POPEP  40      22.872  11.422  44.478  1.00  0.00           C
ATOM   2252  C3  POPEP  40      26.070  14.762  43.998  1.00  0.00           C
ATOM   2255  O31 POPEP  40      26.481  13.972  45.138  1.00  0.00           O
ATOM   2256  C31 POPEP  40      25.732  14.142  46.238  1.00  0.00           C
ATOM   2257  O32 POPEP  40      24.931  15.032  46.408  1.00  0.00           O
ATOM   2258  C32 POPEP  40      26.052  13.032  47.228  1.00  0.00           C
ATOM   2261  C23 POPEP  40      22.132  12.102  45.648  1.00  0.00           C
ATOM   2264  C24 POPEP  40      21.832  11.172  46.828  1.00  0.00           C
ATOM   2267  C25 POPEP  40      20.951  11.902  47.858  1.00  0.00           C
ATOM   2270  C26 POPEP  40      21.061  11.372  49.298  1.00  0.00           C
ATOM   2273  C27 POPEP  40      19.962  10.382  49.728  1.00  0.00           C
ATOM   2276  C28 POPEP  40      19.972  10.202  51.258  1.00  0.00           C
ATOM   2279  C29 POPEP  40      19.011   9.162  51.768  1.00  0.00           C
ATOM   2281 0C21 POPEP  40      17.802   9.372  52.338  1.00  0.00           C
ATOM   2283 1C21 POPEP  40      17.122  10.692  52.568  1.00  0.00           C
ATOM   2286 2C21 POPEP  40      16.392  10.772  53.928  1.00  0.00           C
ATOM   2289 3C21 POPEP  40      15.602  12.082  54.078  1.00  0.00           C
ATOM   2292 4C21 POPEP  40      14.772  12.192  55.368  1.00  0.00           C
ATOM   2295 5C21 POPEP  40      13.601  11.202  55.498  1.00  0.00           C
ATOM   2298 6C21 POPEP  40      12.611  11.262  54.318  1.00  0.00           C
ATOM   2301 7C21 POPEP  40      11.322  10.452  54.538  1.00  0.00           C
ATOM   2304 8C21 POPEP  40      10.392  10.992  55.628  1.00  0.00           C
ATOM   2308  C33 POPEP  40      25.372  13.262  48.608  1.00  0.00           C
ATOM   2311  C34 POPEP  40      25.702  12.152  49.608  1.00  0.00           C
ATOM   2314  C35 POPEP  40      25.342  12.502  51.058  1.00  0.00           C
ATOM   2317  C36 POPEP  40      24.072  11.822  51.588  1.00  0.00           C
ATOM   2320  C37 POPEP  40      23.800  12.172  53.058  1.00  0.00           C
ATOM   2323  C38 POPEP  40      22.402  11.742  53.528  1.00  0.00           C
ATOM   2326  C39 POPEP  40      22.192  11.842  55.048  1.00  0.00           C
ATOM   2329 0C31 POPEP  40      22.810  10.662  55.818  1.00  0.00           C
ATOM   2332 1C31 POPEP  40      22.431  10.632  57.298  1.00  0.00           C
ATOM   2335 2C31 POPEP  40      22.951   9.372  57.988  1.00  0.00           C
ATOM   2338 3C31 POPEP  40      22.550   9.262  59.468  1.00  0.00           C
ATOM   2341 4C31 POPEP  40      23.041   7.942  60.108  1.00  0.00           C
ATOM   2344 5C31 POPEP  40      22.752   7.852  61.608  1.00  0.00           C
ATOM   2347 6C31 POPEP  40      23.391   6.622  62.268  1.00  0.00           C
ATOM   2351  NH3 POPEQ  41      46.521   4.742  80.038  1.00  0.00           N
ATOM   2355  C12 POPEQ  41      47.262   3.932  81.058  1.00  0.00           C
ATOM   2358  C11 POPEQ  41      47.061   4.542  82.458  1.00  0.00           C
ATOM   2361  P   POPEQ  41      44.750   3.392  82.858  1.00  0.00           P
ATOM   2362  O13 POPEQ  41      45.551   2.232  83.288  1.00  0.00           O
ATOM   2363  O14 POPEQ  41      43.512   3.672  83.618  1.00  0.00           O
ATOM   2364  O11 POPEQ  41      44.382   3.192  81.328  1.00  0.00           O
ATOM   2365  O12 POPEQ  41      45.691   4.682  82.858  1.00  0.00           O
ATOM   2366  C1  POPEQ  41      43.022   2.982  80.958  1.00  0.00           C
ATOM   2369  C2  POPEQ  41      42.922   2.322  79.558  1.00  0.00           C
ATOM   2371  O21 POPEQ  41      42.381   3.272  78.628  1.00  0.00           O
ATOM   2372  C21 POPEQ  41      43.250   4.002  77.978  1.00  0.00           C
ATOM   2373  O22 POPEQ  41      44.461   4.032  78.178  1.00  0.00           O
ATOM   2374  C22 POPEQ  41      42.530   4.772  76.878  1.00  0.00           C
ATOM   2377  C3  POPEQ  41      41.982   1.092  79.548  1.00  0.00           C
ATOM   2380  O31 POPEQ  41      42.061   0.382  78.288  1.00  0.00           O
ATOM   2381  C31 POPEQ  41      41.222   0.782  77.338  1.00  0.00           C
ATOM   2382  O32 POPEQ  41      40.341   1.622  77.468  1.00  0.00           O
ATOM   2383  C32 POPEQ  41      41.532   0.042  76.038  1.00  0.00           C
ATOM   2386  C23 POPEQ  41      43.271   4.722  75.518  1.00  0.00           C
ATOM   2389  C24 POPEQ  41      42.632   5.652  74.468  1.00  0.00           C
ATOM   2392  C25 POPEQ  41      41.540   4.992  73.608  1.00  0.00           C
ATOM   2395  C26 POPEQ  41      40.181   4.842  74.308  1.00  0.00           C
ATOM   2398  C27 POPEQ  41      39.111   4.352  73.328  1.00  0.00           C
ATOM   2401  C28 POPEQ  41      37.701   4.342  73.948  1.00  0.00           C
ATOM   2404  C29 POPEQ  41      36.661   3.772  73.018  1.00  0.00           C
ATOM   2406 0C21 POPEQ  41      35.701   4.452  72.358  1.00  0.00           C
ATOM   2408 1C21 POPEQ  41      35.422   5.932  72.378  1.00  0.00           C
ATOM   2411 2C21 POPEQ  41      35.922   6.632  71.098  1.00  0.00           C
ATOM   2414 3C21 POPEQ  41      35.341   6.072  69.788  1.00  0.00           C
ATOM   2417 4C21 POPEQ  41      36.422   5.452  68.888  1.00  0.00           C
ATOM   2420 5C21 POPEQ  41      35.891   4.822  67.588  1.00  0.00           C
ATOM   2423 6C21 POPEQ  41      35.251   5.832  66.628  1.00  0.00           C
ATOM   2426 7C21 POPEQ  41      34.892   5.192  65.278  1.00  0.00           C
ATOM   2429 8C21 POPEQ  41      34.252   6.172  64.298  1.00  0.00           C
ATOM   2433  C33 POPEQ  41      40.441   0.322  74.978  1.00  0.00           C
ATOM   2436  C34 POPEQ  41      40.701  -0.338  73.618  1.00  0.00           C
ATOM   2439  C35 POPEQ  41      41.982   0.132  72.938  1.00  0.00           C
ATOM   2442  C36 POPEQ  41      42.052  -0.398  71.508  1.00  0.00           C
ATOM   2445  C37 POPEQ  41      43.352  -0.038  70.788  1.00  0.00           C
ATOM   2448  C38 POPEQ  41      43.320  -0.488  69.328  1.00  0.00           C
ATOM   2451  C39 POPEQ  41      44.371   0.192  68.448  1.00  0.00           C
ATOM   2454 0C31 POPEQ  41      45.820  -0.028  68.918  1.00  0.00           C
ATOM   2457 1C31 POPEQ  41      46.791   0.682  67.958  1.00  0.00           C
ATOM   2460 2C31 POPEQ  41      48.271   0.462  68.288  1.00  0.00           C
ATOM   2463 3C31 POPEQ  41      49.161   1.142  67.238  1.00  0.00           C
ATOM   2466 4C31 POPEQ  41      50.662   0.882  67.428  1.00  0.00           C
ATOM   2469 5C31 POPEQ  41      51.492   1.562  66.338  1.00  0.00           C
ATOM   2472 6C31 POPEQ  41      52.981   1.212  66.378  1.00  0.00           C
ATOM   2476  NH3 POPER  42      64.351 118.771  79.458  1.00  0.00           N
ATOM   2480  C12 POPER  42      65.132 117.481  79.398  1.00  0.00           C
ATOM   2483  C11 POPER  42      66.141 117.392  80.558  1.00  0.00           C
ATOM   2486  P   POPER  42      66.891 114.882  79.908  1.00  0.00           P
ATOM   2487  O13 POPER  42      68.121 114.230  80.408  1.00  0.00           O
ATOM   2488  O14 POPER  42      65.672 114.072  79.728  1.00  0.00           O
ATOM   2489  O11 POPER  42      67.282 115.550  78.498  1.00  0.00           O
ATOM   2490  O12 POPER  42      66.540 116.070  80.878  1.00  0.00           O
ATOM   2491  C1  POPER  42      67.081 114.701  77.338  1.00  0.00           C
ATOM   2494  C2  POPER  42      67.812 115.161  76.028  1.00  0.00           C
ATOM   2496  O21 POPER  42      68.970 114.352  75.698  1.00  0.00           O
ATOM   2497  C21 POPER  42      70.111 114.661  76.268  1.00  0.00           C
ATOM   2498  O22 POPER  42      70.271 115.171  77.368  1.00  0.00           O
ATOM   2499  C22 POPER  42      71.281 114.391  75.298  1.00  0.00           C
ATOM   2502  C3  POPER  42      68.091 116.691  75.928  1.00  0.00           C
ATOM   2505  O31 POPER  42      68.961 117.001  74.798  1.00  0.00           O
ATOM   2506  C31 POPER  42      68.320 117.192  73.648  1.00  0.00           C
ATOM   2507  O32 POPER  42      67.151 117.500  73.538  1.00  0.00           O
ATOM   2508  C32 POPER  42      69.282 116.980  72.468  1.00  0.00           C
ATOM   2511  C23 POPER  42      71.562 112.901  75.028  1.00  0.00           C
ATOM   2514  C24 POPER  42      72.892 112.621  74.288  1.00  0.00           C
ATOM   2517  C25 POPER  42      72.951 113.090  72.828  1.00  0.00           C
ATOM   2520  C26 POPER  42      74.040 112.392  71.978  1.00  0.00           C
ATOM   2523  C27 POPER  42      75.481 112.840  72.268  1.00  0.00           C
ATOM   2526  C28 POPER  42      76.551 112.320  71.268  1.00  0.00           C
ATOM   2529  C29 POPER  42      76.711 110.830  71.198  1.00  0.00           C
ATOM   2531 0C21 POPER  42      77.751 110.191  70.618  1.00  0.00           C
ATOM   2533 1C21 POPER  42      78.942 110.812  69.928  1.00  0.00           C
ATOM   2536 2C21 POPER  42      79.961 109.732  69.498  1.00  0.00           C
ATOM   2539 3C21 POPER  42      81.182 110.311  68.748  1.00  0.00           C
ATOM   2542 4C21 POPER  42      82.271 109.251  68.518  1.00  0.00           C
ATOM   2545 5C21 POPER  42      83.431 109.692  67.598  1.00  0.00           C
ATOM   2548 6C21 POPER  42      83.010 109.951  66.148  1.00  0.00           C
ATOM   2551 7C21 POPER  42      84.210 110.061  65.198  1.00  0.00           C
ATOM   2554 8C21 POPER  42      83.811 110.361  63.758  1.00  0.00           C
ATOM   2558  C33 POPER  42      68.602 116.451  71.168  1.00  0.00           C
ATOM   2561  C34 POPER  42      69.311 115.210  70.598  1.00  0.00           C
ATOM   2564  C35 POPER  42      68.570 114.462  69.478  1.00  0.00           C
ATOM   2567  C36 POPER  42      67.271 113.771  69.888  1.00  0.00           C
ATOM   2570  C37 POPER  42      66.720 112.822  68.808  1.00  0.00           C
ATOM   2573  C38 POPER  42      65.610 111.922  69.378  1.00  0.00           C
ATOM   2576  C39 POPER  42      64.251 112.631  69.538  1.00  0.00           C
ATOM   2579 0C31 POPER  42      63.261 112.262  68.418  1.00  0.00           C
ATOM   2582 1C31 POPER  42      61.831 112.721  68.728  1.00  0.00           C
ATOM   2585 2C31 POPER  42      60.771 111.980  67.888  1.00  0.00           C
ATOM   2588 3C31 POPER  42      60.602 112.481  66.458  1.00  0.00           C
ATOM   2591 4C31 POPER  42      59.661 113.680  66.358  1.00  0.00           C
ATOM   2594 5C31 POPER  42      59.471 114.160  64.918  1.00  0.00           C
ATOM   2597 6C31 POPER  42      58.622 115.422  64.828  1.00  0.00           C
ATOM   2601  NH3 POPES  43      55.551  35.202  40.208  1.00  0.00           N
ATOM   2605  C12 POPES  43      56.791  35.552  39.408  1.00  0.00           C
ATOM   2608  C11 POPES  43      56.971  34.562  38.228  1.00  0.00           C
ATOM   2611  P   POPES  43      59.212  33.292  38.658  1.00  0.00           P
ATOM   2612  O13 POPES  43      58.500  32.002  38.568  1.00  0.00           O
ATOM   2613  O14 POPES  43      60.611  33.272  38.208  1.00  0.00           O
ATOM   2614  O11 POPES  43      59.142  33.812  40.138  1.00  0.00           O
ATOM   2615  O12 POPES  43      58.352  34.371  37.848  1.00  0.00           O
ATOM   2616  C1  POPES  43      59.301  32.982  41.278  1.00  0.00           C
ATOM   2619  C2  POPES  43      60.791  32.592  41.448  1.00  0.00           C
ATOM   2621  O21 POPES  43      60.922  31.662  42.538  1.00  0.00           O
ATOM   2622  C21 POPES  43      60.911  30.372  42.168  1.00  0.00           C
ATOM   2623  O22 POPES  43      60.811  29.992  41.018  1.00  0.00           O
ATOM   2624  C22 POPES  43      60.942  29.492  43.418  1.00  0.00           C
ATOM   2627  C3  POPES  43      61.701  33.842  41.628  1.00  0.00           C
ATOM   2630  O31 POPES  43      63.032  33.432  41.988  1.00  0.00           O
ATOM   2631  C31 POPES  43      63.401  33.192  43.258  1.00  0.00           C
ATOM   2632  O32 POPES  43      64.382  32.522  43.538  1.00  0.00           O
ATOM   2633  C32 POPES  43      62.460  33.781  44.318  1.00  0.00           C
ATOM   2636  C23 POPES  43      60.961  27.962  43.168  1.00  0.00           C
ATOM   2639  C24 POPES  43      60.301  27.202  44.318  1.00  0.00           C
ATOM   2642  C25 POPES  43      60.181  25.672  44.148  1.00  0.00           C
ATOM   2645  C26 POPES  43      61.410  24.862  44.588  1.00  0.00           C
ATOM   2648  C27 POPES  43      61.061  23.682  45.518  1.00  0.00           C
ATOM   2651  C28 POPES  43      62.271  22.832  45.968  1.00  0.00           C
ATOM   2654  C29 POPES  43      63.302  23.642  46.728  1.00  0.00           C
ATOM   2656 0C21 POPES  43      63.762  23.442  47.968  1.00  0.00           C
ATOM   2658 1C21 POPES  43      63.381  22.332  48.928  1.00  0.00           C
ATOM   2661 2C21 POPES  43      64.351  22.232  50.128  1.00  0.00           C
ATOM   2664 3C21 POPES  43      63.852  21.242  51.198  1.00  0.00           C
ATOM   2667 4C21 POPES  43      64.761  21.192  52.438  1.00  0.00           C
ATOM   2670 5C21 POPES  43      64.271  20.172  53.468  1.00  0.00           C
ATOM   2673 6C21 POPES  43      65.201  20.062  54.688  1.00  0.00           C
ATOM   2676 7C21 POPES  43      64.861  18.832  55.548  1.00  0.00           C
ATOM   2679 8C21 POPES  43      65.591  18.792  56.888  1.00  0.00           C
ATOM   2683  C33 POPES  43      62.632  33.132  45.708  1.00  0.00           C
ATOM   2686  C34 POPES  43      61.602  33.622  46.738  1.00  0.00           C
ATOM   2689  C35 POPES  43      61.540  35.152  46.868  1.00  0.00           C
ATOM   2692  C36 POPES  43      60.581  35.592  47.988  1.00  0.00           C
ATOM   2695  C37 POPES  43      60.451  37.112  48.118  1.00  0.00           C
ATOM   2698  C38 POPES  43      59.352  37.542  49.108  1.00  0.00           C
ATOM   2701  C39 POPES  43      59.500  37.002  50.538  1.00  0.00           C
ATOM   2704 0C31 POPES  43      60.750  37.512  51.268  1.00  0.00           C
ATOM   2707 1C31 POPES  43      60.811  37.092  52.748  1.00  0.00           C
ATOM   2710 2C31 POPES  43      61.901  37.862  53.508  1.00  0.00           C
ATOM   2713 3C31 POPES  43      62.111  37.412  54.958  1.00  0.00           C
ATOM   2716 4C31 POPES  43      60.942  37.742  55.888  1.00  0.00           C
ATOM   2719 5C31 POPES  43      61.312  37.602  57.368  1.00  0.00           C
ATOM   2722 6C31 POPES  43      60.301  38.252  58.308  1.00  0.00           C
ATOM   2726  NH3 POPET  44     127.642  74.631  76.128  1.00  0.00           N
ATOM   2730  C12 POPET  44     127.171  75.661  75.148  1.00  0.00           C
ATOM   2733  C11 POPET  44     126.882  76.962  75.898  1.00  0.00           C
ATOM   2736  P   POPET  44     126.982  79.340  74.738  1.00  0.00           P
ATOM   2737  O13 POPET  44     126.171  80.340  75.488  1.00  0.00           O
ATOM   2738  O14 POPET  44     128.452  79.332  74.948  1.00  0.00           O
ATOM   2739  O11 POPET  44     126.661  79.531  73.208  1.00  0.00           O
ATOM   2740  O12 POPET  44     126.371  77.921  75.008  1.00  0.00           O
ATOM   2741  C1  POPET  44     126.842  78.441  72.288  1.00  0.00           C
ATOM   2744  C2  POPET  44     126.061  78.692  70.958  1.00  0.00           C
ATOM   2746  O21 POPET  44     126.922  79.012  69.858  1.00  0.00           O
ATOM   2747  C21 POPET  44     127.672  77.991  69.468  1.00  0.00           C
ATOM   2748  O22 POPET  44     127.680  76.881  69.978  1.00  0.00           O
ATOM   2749  C22 POPET  44     128.521  78.452  68.278  1.00  0.00           C
ATOM   2752  C3  POPET  44     125.002  79.811  71.158  1.00  0.00           C
ATOM   2755  O31 POPET  44     124.260  80.100  69.958  1.00  0.00           O
ATOM   2756  C31 POPET  44     123.181  80.830  70.208  1.00  0.00           C
ATOM   2757  O32 POPET  44     122.801  81.142  71.338  1.00  0.00           O
ATOM   2758  C32 POPET  44     122.561  81.292  68.878  1.00  0.00           C
ATOM   2761  C23 POPET  44     128.741  77.340  67.238  1.00  0.00           C
ATOM   2764  C24 POPET  44     129.955  76.461  67.568  1.00  0.00           C
ATOM   2767  C25 POPET  44     130.173  75.332  66.558  1.00  0.00           C
ATOM   2770  C26 POPET  44     130.004  75.762  65.098  1.00  0.00           C
ATOM   2773  C27 POPET  44     130.394  74.661  64.088  1.00  0.00           C
ATOM   2776  C28 POPET  44     129.935  74.972  62.658  1.00  0.00           C
ATOM   2779  C29 POPET  44     130.625  76.191  62.088  1.00  0.00           C
ATOM   2781 0C21 POPET  44     131.234  76.292  60.888  1.00  0.00           C
ATOM   2783 1C21 POPET  44     131.324  75.201  59.848  1.00  0.00           C
ATOM   2786 2C21 POPET  44     129.974  74.910  59.168  1.00  0.00           C
ATOM   2789 3C21 POPET  44     129.372  76.112  58.398  1.00  0.00           C
ATOM   2792 4C21 POPET  44     127.952  75.811  57.908  1.00  0.00           C
ATOM   2795 5C21 POPET  44     127.262  77.012  57.238  1.00  0.00           C
ATOM   2798 6C21 POPET  44     127.680  77.192  55.768  1.00  0.00           C
ATOM   2801 7C21 POPET  44     126.942  78.352  55.078  1.00  0.00           C
ATOM   2804 8C21 POPET  44     127.421  78.592  53.648  1.00  0.00           C
ATOM   2808  C33 POPET  44     121.362  82.252  69.028  1.00  0.00           C
ATOM   2811  C34 POPET  44     121.091  83.141  67.798  1.00  0.00           C
ATOM   2814  C35 POPET  44     120.212  82.542  66.678  1.00  0.00           C
ATOM   2817  C36 POPET  44     120.921  81.630  65.658  1.00  0.00           C
ATOM   2820  C37 POPET  44     120.510  81.940  64.198  1.00  0.00           C
ATOM   2823  C38 POPET  44     121.051  80.961  63.138  1.00  0.00           C
ATOM   2826  C39 POPET  44     120.102  79.791  62.788  1.00  0.00           C
ATOM   2829 0C31 POPET  44     118.911  80.221  61.918  1.00  0.00           C
ATOM   2832 1C31 POPET  44     117.861  79.132  61.658  1.00  0.00           C
ATOM   2835 2C31 POPET  44     116.882  79.531  60.538  1.00  0.00           C
ATOM   2838 3C31 POPET  44     115.611  78.662  60.448  1.00  0.00           C
ATOM   2841 4C31 POPET  44     114.582  78.972  61.548  1.00  0.00           C
ATOM   2844 5C31 POPET  44     113.232  78.281  61.308  1.00  0.00           C
ATOM   2847 6C31 POPET  44     112.181  78.622  62.368  1.00  0.00           C
ATOM   2851  NH3 POPEU  45      15.781 100.401  33.298  1.00  0.00           N
ATOM   2855  C12 POPEU  45      17.152 100.100  32.728  1.00  0.00           C
ATOM   2858  C11 POPEU  45      17.572  98.632  32.888  1.00  0.00           C
ATOM   2861  P   POPEU  45      20.071  98.671  31.898  1.00  0.00           P
ATOM   2862  O13 POPEU  45      20.382  99.312  30.598  1.00  0.00           O
ATOM   2863  O14 POPEU  45      20.372  99.501  33.078  1.00  0.00           O
ATOM   2864  O11 POPEU  45      20.842  97.311  32.028  1.00  0.00           O
ATOM   2865  O12 POPEU  45      18.542  98.260  31.908  1.00  0.00           O
ATOM   2866  C1  POPEU  45      20.372  96.171  32.748  1.00  0.00           C
ATOM   2869  C2  POPEU  45      21.002  96.091  34.158  1.00  0.00           C
ATOM   2871  O21 POPEU  45      21.042  94.701  34.548  1.00  0.00           O
ATOM   2872  C21 POPEU  45      21.972  94.452  35.478  1.00  0.00           C
ATOM   2873  O22 POPEU  45      22.901  95.161  35.748  1.00  0.00           O
ATOM   2874  C22 POPEU  45      21.642  93.150  36.218  1.00  0.00           C
ATOM   2877  C3  POPEU  45      20.191  96.900  35.208  1.00  0.00           C
ATOM   2880  O31 POPEU  45      20.982  97.161  36.378  1.00  0.00           O
ATOM   2881  C31 POPEU  45      20.410  97.001  37.558  1.00  0.00           C
ATOM   2882  O32 POPEU  45      19.212  96.852  37.738  1.00  0.00           O
ATOM   2883  C32 POPEU  45      21.481  97.021  38.628  1.00  0.00           C
ATOM   2886  C23 POPEU  45      21.251  93.482  37.678  1.00  0.00           C
ATOM   2889  C24 POPEU  45      20.912  92.271  38.548  1.00  0.00           C
ATOM   2892  C25 POPEU  45      20.640  92.752  39.988  1.00  0.00           C
ATOM   2895  C26 POPEU  45      20.352  91.651  41.018  1.00  0.00           C
ATOM   2898  C27 POPEU  45      20.462  92.201  42.448  1.00  0.00           C
ATOM   2901  C28 POPEU  45      19.852  91.281  43.528  1.00  0.00           C
ATOM   2904  C29 POPEU  45      19.522  92.112  44.748  1.00  0.00           C
ATOM   2906 0C21 POPEU  45      19.771  91.852  46.038  1.00  0.00           C
ATOM   2908 1C21 POPEU  45      20.392  90.620  46.648  1.00  0.00           C
ATOM   2911 2C21 POPEU  45      19.531  90.051  47.798  1.00  0.00           C
ATOM   2914 3C21 POPEU  45      19.462  90.951  49.048  1.00  0.00           C
ATOM   2917 4C21 POPEU  45      18.330  90.550  50.018  1.00  0.00           C
ATOM   2920 5C21 POPEU  45      18.080  91.642  51.058  1.00  0.00           C
ATOM   2923 6C21 POPEU  45      16.882  91.371  51.968  1.00  0.00           C
ATOM   2926 7C21 POPEU  45      16.732  92.451  53.058  1.00  0.00           C
ATOM   2929 8C21 POPEU  45      15.502  92.262  53.948  1.00  0.00           C
ATOM   2933  C33 POPEU  45      20.932  96.840  40.068  1.00  0.00           C
ATOM   2936  C34 POPEU  45      22.042  97.062  41.098  1.00  0.00           C
ATOM   2939  C35 POPEU  45      21.560  97.281  42.528  1.00  0.00           C
ATOM   2942  C36 POPEU  45      21.522  96.021  43.408  1.00  0.00           C
ATOM   2945  C37 POPEU  45      21.421  96.411  44.888  1.00  0.00           C
ATOM   2948  C38 POPEU  45      21.432  95.230  45.858  1.00  0.00           C
ATOM   2951  C39 POPEU  45      21.762  95.641  47.308  1.00  0.00           C
ATOM   2954 0C31 POPEU  45      23.251  95.921  47.498  1.00  0.00           C
ATOM   2957 1C31 POPEU  45      23.642  96.402  48.908  1.00  0.00           C
ATOM   2960 2C31 POPEU  45      25.152  96.691  48.968  1.00  0.00           C
ATOM   2963 3C31 POPEU  45      25.622  97.360  50.268  1.00  0.00           C
ATOM   2966 4C31 POPEU  45      26.061  96.340  51.338  1.00  0.00           C
ATOM   2969 5C31 POPEU  45      26.872  97.001  52.458  1.00  0.00           C
ATOM   2972 6C31 POPEU  45      27.480  95.992  53.438  1.00  0.00           C
ATOM   2976  NH3 POPEV  46      90.460 124.501  80.608  1.00  0.00           N
ATOM   2980  C12 POPEV  46      91.462 123.611  81.298  1.00  0.00           C
ATOM   2983  C11 POPEV  46      92.861 123.751  80.668  1.00  0.00           C
ATOM   2986  P   POPEV  46      93.202 126.351  80.268  1.00  0.00           P
ATOM   2987  O13 POPEV  46      92.372 127.232  81.118  1.00  0.00           O
ATOM   2988  O14 POPEV  46      94.471 126.931  79.788  1.00  0.00           O
ATOM   2989  O11 POPEV  46      92.251 125.931  79.068  1.00  0.00           O
ATOM   2990  O12 POPEV  46      93.461 124.991  81.008  1.00  0.00           O
ATOM   2991  C1  POPEV  46      92.651 125.861  77.708  1.00  0.00           C
ATOM   2994  C2  POPEV  46      91.672 126.691  76.828  1.00  0.00           C
ATOM   2996  O21 POPEV  46      91.591 126.192  75.488  1.00  0.00           O
ATOM   2997  C21 POPEV  46      92.680 126.211  74.768  1.00  0.00           C
ATOM   2998  O22 POPEV  46      93.782 126.642  75.088  1.00  0.00           O
ATOM   2999  C22 POPEV  46      92.381 125.621  73.398  1.00  0.00           C
ATOM   3002  C3  POPEV  46      91.971 128.221  76.908  1.00  0.00           C
ATOM   3005  O31 POPEV  46      90.911 129.025  76.318  1.00  0.00           O
ATOM   3006  C31 POPEV  46      91.262 130.324  76.228  1.00  0.00           C
ATOM   3007  O32 POPEV  46      92.372 130.754  76.438  1.00  0.00           O
ATOM   3008  C32 POPEV  46      90.012 131.145  75.868  1.00  0.00           C
ATOM   3011  C23 POPEV  46      93.591 125.791  72.458  1.00  0.00           C
ATOM   3014  C24 POPEV  46      93.271 125.551  70.978  1.00  0.00           C
ATOM   3017  C25 POPEV  46      93.001 124.091  70.658  1.00  0.00           C
ATOM   3020  C26 POPEV  46      92.901 123.871  69.148  1.00  0.00           C
ATOM   3023  C27 POPEV  46      92.661 122.391  68.828  1.00  0.00           C
ATOM   3026  C28 POPEV  46      92.701 122.081  67.328  1.00  0.00           C
ATOM   3029  C29 POPEV  46      92.491 120.602  67.118  1.00  0.00           C
ATOM   3031 0C21 POPEV  46      92.901 119.872  66.068  1.00  0.00           C
ATOM   3033 1C21 POPEV  46      93.612 120.392  64.838  1.00  0.00           C
ATOM   3036 2C21 POPEV  46      92.590 120.602  63.708  1.00  0.00           C
ATOM   3039 3C21 POPEV  46      93.202 121.031  62.368  1.00  0.00           C
ATOM   3042 4C21 POPEV  46      92.101 121.292  61.338  1.00  0.00           C
ATOM   3045 5C21 POPEV  46      92.590 121.572  59.908  1.00  0.00           C
ATOM   3048 6C21 POPEV  46      93.361 122.892  59.778  1.00  0.00           C
ATOM   3051 7C21 POPEV  46      93.671 123.231  58.318  1.00  0.00           C
ATOM   3054 8C21 POPEV  46      94.811 124.242  58.158  1.00  0.00           C
ATOM   3058  C33 POPEV  46      90.040 132.575  76.458  1.00  0.00           C
ATOM   3061  C34 POPEV  46      88.811 133.424  76.068  1.00  0.00           C
ATOM   3064  C35 POPEV  46      88.790 133.844  74.588  1.00  0.00           C
ATOM   3067  C36 POPEV  46      87.631 134.803  74.268  1.00  0.00           C
ATOM   3070  C37 POPEV  46      87.672 135.345  72.828  1.00  0.00           C
ATOM   3073  C38 POPEV  46      86.620 136.444  72.538  1.00  0.00           C
ATOM   3076  C39 POPEV  46      85.172 135.935  72.598  1.00  0.00           C
ATOM   3079 0C31 POPEV  46      84.102 137.014  72.348  1.00  0.00           C
ATOM   3082 1C31 POPEV  46      82.691 136.404  72.268  1.00  0.00           C
ATOM   3085 2C31 POPEV  46      81.551 137.435  72.248  1.00  0.00           C
ATOM   3088 3C31 POPEV  46      81.271 138.104  73.608  1.00  0.00           C
ATOM   3091 4C31 POPEV  46      80.702 137.164  74.678  1.00  0.00           C
ATOM   3094 5C31 POPEV  46      80.331 137.915  75.978  1.00  0.00           C
ATOM   3097 6C31 POPEV  46      79.712 137.014  77.058  1.00  0.00           C
ATOM   3101  NH3 POPEW  47      97.171  75.622  75.138  1.00  0.00           N
ATOM   3105  C12 POPEW  47      97.341  77.102  75.038  1.00  0.00           C
ATOM   3108  C11 POPEW  47      96.462  77.781  76.078  1.00  0.00           C
ATOM   3111  P   POPEW  47      96.900  80.221  76.848  1.00  0.00           P
ATOM   3112  O13 POPEW  47      95.832  80.271  77.858  1.00  0.00           O
ATOM   3113  O14 POPEW  47      98.290  79.971  77.298  1.00  0.00           O
ATOM   3114  O11 POPEW  47      96.861  81.551  76.008  1.00  0.00           O
ATOM   3115  O12 POPEW  47      96.502  79.161  75.788  1.00  0.00           O
ATOM   3116  C1  POPEW  47      97.171  81.521  74.618  1.00  0.00           C
ATOM   3119  C2  POPEW  47      95.942  81.210  73.748  1.00  0.00           C
ATOM   3121  O21 POPEW  47      96.161  81.630  72.398  1.00  0.00           O
ATOM   3122  C21 POPEW  47      96.831  80.751  71.688  1.00  0.00           C
ATOM   3123  O22 POPEW  47      97.321  79.711  72.108  1.00  0.00           O
ATOM   3124  C22 POPEW  47      96.831  81.271  70.238  1.00  0.00           C
ATOM   3127  C3  POPEW  47      94.681  81.952  74.258  1.00  0.00           C
ATOM   3130  O31 POPEW  47      93.612  81.800  73.308  1.00  0.00           O
ATOM   3131  C31 POPEW  47      93.141  80.572  73.248  1.00  0.00           C
ATOM   3132  O32 POPEW  47      93.281  79.702  74.088  1.00  0.00           O
ATOM   3133  C32 POPEW  47      92.432  80.361  71.908  1.00  0.00           C
ATOM   3136  C23 POPEW  47      97.311  80.252  69.188  1.00  0.00           C
ATOM   3139  C24 POPEW  47      97.062  80.702  67.748  1.00  0.00           C
ATOM   3142  C25 POPEW  47      95.592  80.562  67.338  1.00  0.00           C
ATOM   3145  C26 POPEW  47      95.361  80.852  65.858  1.00  0.00           C
ATOM   3148  C27 POPEW  47      93.971  80.410  65.358  1.00  0.00           C
ATOM   3151  C28 POPEW  47      93.582  81.012  63.998  1.00  0.00           C
ATOM   3154  C29 POPEW  47      94.692  80.930  62.968  1.00  0.00           C
ATOM   3156 0C21 POPEW  47      94.641  80.401  61.738  1.00  0.00           C
ATOM   3158 1C21 POPEW  47      93.472  79.711  61.078  1.00  0.00           C
ATOM   3161 2C21 POPEW  47      93.992  78.612  60.128  1.00  0.00           C
ATOM   3164 3C21 POPEW  47      94.661  77.441  60.848  1.00  0.00           C
ATOM   3167 4C21 POPEW  47      95.221  76.372  59.898  1.00  0.00           C
ATOM   3170 5C21 POPEW  47      96.352  76.902  59.008  1.00  0.00           C
ATOM   3173 6C21 POPEW  47      97.021  75.811  58.168  1.00  0.00           C
ATOM   3176 7C21 POPEW  47      98.071  76.412  57.218  1.00  0.00           C
ATOM   3179 8C21 POPEW  47      98.901  75.362  56.478  1.00  0.00           C
ATOM   3183  C33 POPEW  47      93.132  79.301  71.038  1.00  0.00           C
ATOM   3186  C34 POPEW  47      92.831  79.502  69.538  1.00  0.00           C
ATOM   3189  C35 POPEW  47      91.331  79.511  69.188  1.00  0.00           C
ATOM   3192  C36 POPEW  47      90.662  78.172  69.508  1.00  0.00           C
ATOM   3195  C37 POPEW  47      89.342  77.972  68.768  1.00  0.00           C
ATOM   3198  C38 POPEW  47      88.922  76.502  68.828  1.00  0.00           C
ATOM   3201  C39 POPEW  47      87.841  76.090  67.818  1.00  0.00           C
ATOM   3204 0C31 POPEW  47      87.752  74.561  67.748  1.00  0.00           C
ATOM   3207 1C31 POPEW  47      87.062  74.082  66.468  1.00  0.00           C
ATOM   3210 2C31 POPEW  47      87.271  72.590  66.198  1.00  0.00           C
ATOM   3213 3C31 POPEW  47      87.040  72.271  64.718  1.00  0.00           C
ATOM   3216 4C31 POPEW  47      87.381  70.832  64.358  1.00  0.00           C
ATOM   3219 5C31 POPEW  47      87.590  70.642  62.858  1.00  0.00           C
ATOM   3222 6C31 POPEW  47      88.871  69.902  62.498  1.00  0.00           C
ATOM   3226  NH3 POPEX  48      79.801 116.630  79.488  1.00  0.00           N
ATOM   3230  C12 POPEX  48      79.722 117.092  80.918  1.00  0.00           C
ATOM   3233  C11 POPEX  48      78.981 118.442  81.068  1.00  0.00           C
ATOM   3236  P   POPEX  48      78.562 120.760  79.988  1.00  0.00           P
ATOM   3237  O13 POPEX  48      79.430 121.350  81.028  1.00  0.00           O
ATOM   3238  O14 POPEX  48      77.102 120.951  80.088  1.00  0.00           O
ATOM   3239  O11 POPEX  48      79.031 121.320  78.588  1.00  0.00           O
ATOM   3240  O12 POPEX  48      78.961 119.212  79.858  1.00  0.00           O
ATOM   3241  C1  POPEX  48      79.012 120.480  77.428  1.00  0.00           C
ATOM   3244  C2  POPEX  48      78.290 121.110  76.218  1.00  0.00           C
ATOM   3246  O21 POPEX  48      79.062 120.830  75.038  1.00  0.00           O
ATOM   3247  C21 POPEX  48      78.812 119.711  74.388  1.00  0.00           C
ATOM   3248  O22 POPEX  48      77.951 118.890  74.638  1.00  0.00           O
ATOM   3249  C22 POPEX  48      79.741 119.732  73.158  1.00  0.00           C
ATOM   3252  C3  POPEX  48      78.172 122.640  76.368  1.00  0.00           C
ATOM   3255  O31 POPEX  48      77.411 123.212  75.288  1.00  0.00           O
ATOM   3256  C31 POPEX  48      78.081 123.811  74.318  1.00  0.00           C
ATOM   3257  O32 POPEX  48      79.290 123.911  74.218  1.00  0.00           O
ATOM   3258  C32 POPEX  48      77.062 124.501  73.398  1.00  0.00           C
ATOM   3261  C23 POPEX  48      79.421 118.741  72.018  1.00  0.00           C
ATOM   3264  C24 POPEX  48      80.142 119.212  70.748  1.00  0.00           C
ATOM   3267  C25 POPEX  48      79.941 118.362  69.488  1.00  0.00           C
ATOM   3270  C26 POPEX  48      80.802 118.902  68.328  1.00  0.00           C
ATOM   3273  C27 POPEX  48      80.861 118.001  67.078  1.00  0.00           C
ATOM   3276  C28 POPEX  48      81.441 118.710  65.838  1.00  0.00           C
ATOM   3279  C29 POPEX  48      82.771 119.361  66.098  1.00  0.00           C
ATOM   3281 0C21 POPEX  48      83.941 119.172  65.478  1.00  0.00           C
ATOM   3283 1C21 POPEX  48      84.251 118.251  64.318  1.00  0.00           C
ATOM   3286 2C21 POPEX  48      84.132 116.742  64.608  1.00  0.00           C
ATOM   3289 3C21 POPEX  48      85.061 116.210  65.708  1.00  0.00           C
ATOM   3292 4C21 POPEX  48      84.872 114.701  65.898  1.00  0.00           C
ATOM   3295 5C21 POPEX  48      85.911 114.021  66.798  1.00  0.00           C
ATOM   3298 6C21 POPEX  48      85.991 114.612  68.208  1.00  0.00           C
ATOM   3301 7C21 POPEX  48      86.861 113.762  69.128  1.00  0.00           C
ATOM   3304 8C21 POPEX  48      86.952 114.332  70.528  1.00  0.00           C
ATOM   3308  C33 POPEX  48      77.521 124.701  71.928  1.00  0.00           C
ATOM   3311  C34 POPEX  48      76.930 125.982  71.318  1.00  0.00           C
ATOM   3314  C35 POPEX  48      77.841 127.201  71.538  1.00  0.00           C
ATOM   3317  C36 POPEX  48      79.001 127.262  70.548  1.00  0.00           C
ATOM   3320  C37 POPEX  48      79.992 128.383  70.888  1.00  0.00           C
ATOM   3323  C38 POPEX  48      81.171 128.464  69.908  1.00  0.00           C
ATOM   3326  C39 POPEX  48      80.802 129.044  68.528  1.00  0.00           C
ATOM   3329 0C31 POPEX  48      82.062 129.324  67.698  1.00  0.00           C
ATOM   3332 1C31 POPEX  48      81.772 129.993  66.348  1.00  0.00           C
ATOM   3335 2C31 POPEX  48      83.041 130.564  65.708  1.00  0.00           C
ATOM   3338 3C31 POPEX  48      83.281 130.105  64.268  1.00  0.00           C
ATOM   3341 4C31 POPEX  48      82.222 130.634  63.288  1.00  0.00           C
ATOM   3344 5C31 POPEX  48      82.651 130.415  61.838  1.00  0.00           C
ATOM   3347 6C31 POPEX  48      81.632 130.975  60.848  1.00  0.00           C
ATOM   3351  NH3 POPEY  49      89.622  56.272  32.968  1.00  0.00           N
ATOM   3355  C12 POPEY  49      89.681  56.392  31.468  1.00  0.00           C
ATOM   3358  C11 POPEY  49      90.242  57.752  30.958  1.00  0.00           C
ATOM   3361  P   POPEY  49      89.991  60.341  31.368  1.00  0.00           P
ATOM   3362  O13 POPEY  49      91.411  60.332  31.768  1.00  0.00           O
ATOM   3363  O14 POPEY  49      89.540  61.092  30.168  1.00  0.00           O
ATOM   3364  O11 POPEY  49      89.081  60.771  32.598  1.00  0.00           O
ATOM   3365  O12 POPEY  49      89.382  58.862  31.228  1.00  0.00           O
ATOM   3366  C1  POPEY  49      89.601  61.752  33.518  1.00  0.00           C
ATOM   3369  C2  POPEY  49      89.552  61.262  34.988  1.00  0.00           C
ATOM   3371  O21 POPEY  49      89.431  62.432  35.808  1.00  0.00           O
ATOM   3372  C21 POPEY  49      88.752  62.492  36.948  1.00  0.00           C
ATOM   3373  O22 POPEY  49      88.992  63.302  37.818  1.00  0.00           O
ATOM   3374  C22 POPEY  49      87.631  61.451  37.098  1.00  0.00           C
ATOM   3377  C3  POPEY  49      90.832  60.482  35.428  1.00  0.00           C
ATOM   3380  O31 POPEY  49      90.562  59.692  36.588  1.00  0.00           O
ATOM   3381  C31 POPEY  49      91.001  59.902  37.838  1.00  0.00           C
ATOM   3382  O32 POPEY  49      90.751  59.132  38.758  1.00  0.00           O
ATOM   3383  C32 POPEY  49      91.842  61.172  38.058  1.00  0.00           C
ATOM   3386  C23 POPEY  49      86.731  61.642  38.348  1.00  0.00           C
ATOM   3389  C24 POPEY  49      87.062  60.722  39.538  1.00  0.00           C
ATOM   3392  C25 POPEY  49      88.211  61.192  40.428  1.00  0.00           C
ATOM   3395  C26 POPEY  49      87.752  62.112  41.568  1.00  0.00           C
ATOM   3398  C27 POPEY  49      88.871  62.461  42.558  1.00  0.00           C
ATOM   3401  C28 POPEY  49      88.372  63.092  43.878  1.00  0.00           C
ATOM   3404  C29 POPEY  49      87.812  64.481  43.718  1.00  0.00           C
ATOM   3406 0C21 POPEY  49      86.900  65.072  44.518  1.00  0.00           C
ATOM   3408 1C21 POPEY  49      86.282  64.481  45.758  1.00  0.00           C
ATOM   3411 2C21 POPEY  49      86.311  65.442  46.958  1.00  0.00           C
ATOM   3414 3C21 POPEY  49      85.741  64.771  48.218  1.00  0.00           C
ATOM   3417 4C21 POPEY  49      85.632  65.741  49.418  1.00  0.00           C
ATOM   3420 5C21 POPEY  49      85.352  65.012  50.738  1.00  0.00           C
ATOM   3423 6C21 POPEY  49      84.062  64.182  50.688  1.00  0.00           C
ATOM   3426 7C21 POPEY  49      83.762  63.482  52.018  1.00  0.00           C
ATOM   3429 8C21 POPEY  49      82.411  62.762  51.998  1.00  0.00           C
ATOM   3433  C33 POPEY  49      92.111  61.412  39.568  1.00  0.00           C
ATOM   3436  C34 POPEY  49      92.701  62.802  39.898  1.00  0.00           C
ATOM   3439  C35 POPEY  49      92.661  63.131  41.398  1.00  0.00           C
ATOM   3442  C36 POPEY  49      92.852  64.631  41.698  1.00  0.00           C
ATOM   3445  C37 POPEY  49      92.332  65.052  43.078  1.00  0.00           C
ATOM   3448  C38 POPEY  49      92.672  66.521  43.398  1.00  0.00           C
ATOM   3451  C39 POPEY  49      91.861  67.122  44.558  1.00  0.00           C
ATOM   3454 0C31 POPEY  49      91.942  66.351  45.888  1.00  0.00           C
ATOM   3457 1C31 POPEY  49      91.141  67.092  46.968  1.00  0.00           C
ATOM   3460 2C31 POPEY  49      91.031  66.402  48.328  1.00  0.00           C
ATOM   3463 3C31 POPEY  49      90.021  67.171  49.198  1.00  0.00           C
ATOM   3466 4C31 POPEY  49      89.921  66.741  50.668  1.00  0.00           C
ATOM   3469 5C31 POPEY  49      88.862  67.581  51.388  1.00  0.00           C
ATOM   3472 6C31 POPEY  49      89.282  68.042  52.788  1.00  0.00           C
ATOM   3476  NH3 POPEZ  50       8.732  26.442  35.888  1.00  0.00           N
ATOM   3480  C12 POPEZ  50       7.582  25.732  35.208  1.00  0.00           C
ATOM   3483  C11 POPEZ  50       7.972  24.352  34.618  1.00  0.00           C
ATOM   3486  P   POPEZ  50       6.642  22.132  34.278  1.00  0.00           P
ATOM   3487  O13 POPEZ  50       5.472  21.592  33.548  1.00  0.00           O
ATOM   3488  O14 POPEZ  50       7.952  21.452  34.108  1.00  0.00           O
ATOM   3489  O11 POPEZ  50       6.292  22.162  35.808  1.00  0.00           O
ATOM   3490  O12 POPEZ  50       6.822  23.702  34.028  1.00  0.00           O
ATOM   3491  C1  POPEZ  50       6.491  21.032  36.648  1.00  0.00           C
ATOM   3494  C2  POPEZ  50       5.962  21.372  38.068  1.00  0.00           C
ATOM   3496  O21 POPEZ  50       6.232  20.392  39.108  1.00  0.00           O
ATOM   3497  C21 POPEZ  50       6.132  19.102  38.878  1.00  0.00           C
ATOM   3498  O22 POPEZ  50       5.822  18.562  37.838  1.00  0.00           O
ATOM   3499  C22 POPEZ  50       6.402  18.312  40.168  1.00  0.00           C
ATOM   3502  C3  POPEZ  50       4.451  21.732  38.008  1.00  0.00           C
ATOM   3505  O31 POPEZ  50       3.982  22.202  39.278  1.00  0.00           O
ATOM   3506  C31 POPEZ  50       3.952  23.522  39.458  1.00  0.00           C
ATOM   3507  O32 POPEZ  50       3.892  24.342  38.558  1.00  0.00           O
ATOM   3508  C32 POPEZ  50       3.812  23.842  40.948  1.00  0.00           C
ATOM   3511  C23 POPEZ  50       5.482  18.602  41.378  1.00  0.00           C
ATOM   3514  C24 POPEZ  50       5.992  17.882  42.648  1.00  0.00           C
ATOM   3517  C25 POPEZ  50       4.872  17.532  43.638  1.00  0.00           C
ATOM   3520  C26 POPEZ  50       5.412  16.972  44.968  1.00  0.00           C
ATOM   3523  C27 POPEZ  50       4.322  16.252  45.778  1.00  0.00           C
ATOM   3526  C28 POPEZ  50       4.742  15.722  47.168  1.00  0.00           C
ATOM   3529  C29 POPEZ  50       5.882  14.742  47.178  1.00  0.00           C
ATOM   3531 0C21 POPEZ  50       6.522  14.272  48.268  1.00  0.00           C
ATOM   3533 1C21 POPEZ  50       6.182  14.572  49.718  1.00  0.00           C
ATOM   3536 2C21 POPEZ  50       7.332  15.252  50.498  1.00  0.00           C
ATOM   3539 3C21 POPEZ  50       7.012  15.322  51.998  1.00  0.00           C
ATOM   3542 4C21 POPEZ  50       8.072  16.052  52.848  1.00  0.00           C
ATOM   3545 5C21 POPEZ  50       9.352  15.232  53.068  1.00  0.00           C
ATOM   3548 6C21 POPEZ  50      10.342  15.962  53.988  1.00  0.00           C
ATOM   3551 7C21 POPEZ  50      11.642  15.182  54.178  1.00  0.00           C
ATOM   3554 8C21 POPEZ  50      12.682  15.942  54.978  1.00  0.00           C
ATOM   3558  C33 POPEZ  50       4.202  22.672  41.888  1.00  0.00           C
ATOM   3561  C34 POPEZ  50       3.092  21.652  42.128  1.00  0.00           C
ATOM   3564  C35 POPEZ  50       1.952  22.132  43.038  1.00  0.00           C
ATOM   3567  C36 POPEZ  50       2.362  22.212  44.508  1.00  0.00           C
ATOM   3570  C37 POPEZ  50       1.262  22.852  45.358  1.00  0.00           C
ATOM   3573  C38 POPEZ  50       1.702  23.092  46.808  1.00  0.00           C
ATOM   3576  C39 POPEZ  50       1.792  21.812  47.628  1.00  0.00           C
ATOM   3579 0C31 POPEZ  50       2.152  22.092  49.088  1.00  0.00           C
ATOM   3582 1C31 POPEZ  50       1.922  20.862  49.968  1.00  0.00           C
ATOM   3585 2C31 POPEZ  50       1.932  21.172  51.468  1.00  0.00           C
ATOM   3588 3C31 POPEZ  50       0.852  22.202  51.838  1.00  0.00           C
ATOM   3591 4C31 POPEZ  50      -0.031  21.782  53.008  1.00  0.00           C
ATOM   3594 5C31 POPEZ  50      -1.131  22.832  53.238  1.00  0.00           C
ATOM   3597 6C31 POPEZ  50      -2.041  22.552  54.428  1.00  0.00           C
ATOM   3601  NH3 POPEa  51       3.472  59.132  79.188  1.00  0.00           N
ATOM   3605  C12 POPEa  51       2.672  60.412  79.228  1.00  0.00           C
ATOM   3608  C11 POPEa  51       1.702  60.482  78.048  1.00  0.00           C
ATOM   3611  P   POPEa  51      -0.361  61.902  78.838  1.00  0.00           P
ATOM   3612  O13 POPEa  51      -1.501  61.232  78.168  1.00  0.00           O
ATOM   3613  O14 POPEa  51      -0.201  61.601  80.268  1.00  0.00           O
ATOM   3614  O11 POPEa  51      -0.521  63.482  78.668  1.00  0.00           O
ATOM   3615  O12 POPEa  51       0.992  61.712  78.048  1.00  0.00           O
ATOM   3616  C1  POPEa  51      -0.841  64.012  77.358  1.00  0.00           C
ATOM   3619  C2  POPEa  51      -0.061  65.302  76.968  1.00  0.00           C
ATOM   3621  O21 POPEa  51      -0.631  65.712  75.698  1.00  0.00           O
ATOM   3622  C21 POPEa  51      -0.511  66.972  75.328  1.00  0.00           C
ATOM   3623  O22 POPEa  51      -0.161  67.902  76.038  1.00  0.00           O
ATOM   3624  C22 POPEa  51      -1.081  67.122  73.898  1.00  0.00           C
ATOM   3627  C3  POPEa  51       1.482  65.031  76.888  1.00  0.00           C
ATOM   3630  O31 POPEa  51       1.952  65.062  75.528  1.00  0.00           O
ATOM   3631  C31 POPEa  51       2.882  64.171  75.168  1.00  0.00           C
ATOM   3632  O32 POPEa  51       3.472  63.412  75.918  1.00  0.00           O
ATOM   3633  C32 POPEa  51       3.082  64.241  73.648  1.00  0.00           C
ATOM   3636  C23 POPEa  51      -0.061  67.601  72.828  1.00  0.00           C
ATOM   3639  C24 POPEa  51      -0.651  67.652  71.418  1.00  0.00           C
ATOM   3642  C25 POPEa  51      -0.431  66.340  70.658  1.00  0.00           C
ATOM   3645  C26 POPEa  51      -0.931  66.402  69.208  1.00  0.00           C
ATOM   3648  C27 POPEa  51      -0.731  65.072  68.458  1.00  0.00           C
ATOM   3651  C28 POPEa  51       0.382  65.101  67.388  1.00  0.00           C
ATOM   3654  C29 POPEa  51      -0.031  65.932  66.198  1.00  0.00           C
ATOM   3656 0C21 POPEa  51      -0.801  65.512  65.178  1.00  0.00           C
ATOM   3658 1C21 POPEa  51      -1.381  64.120  64.998  1.00  0.00           C
ATOM   3661 2C21 POPEa  51      -1.121  63.582  63.578  1.00  0.00           C
ATOM   3664 3C21 POPEa  51      -1.551  62.112  63.438  1.00  0.00           C
ATOM   3667 4C21 POPEa  51      -1.621  61.621  61.978  1.00  0.00           C
ATOM   3670 5C21 POPEa  51      -0.311  61.762  61.188  1.00  0.00           C
ATOM   3673 6C21 POPEa  51       0.832  60.882  61.718  1.00  0.00           C
ATOM   3676 7C21 POPEa  51       2.022  60.842  60.748  1.00  0.00           C
ATOM   3679 8C21 POPEa  51       3.112  59.851  61.158  1.00  0.00           C
ATOM   3683  C33 POPEa  51       2.612  62.932  72.978  1.00  0.00           C
ATOM   3686  C34 POPEa  51       2.562  62.982  71.438  1.00  0.00           C
ATOM   3689  C35 POPEa  51       2.182  61.642  70.768  1.00  0.00           C
ATOM   3692  C36 POPEa  51       0.732  61.172  71.018  1.00  0.00           C
ATOM   3695  C37 POPEa  51       0.552  60.292  72.268  1.00  0.00           C
ATOM   3698  C38 POPEa  51       0.882  58.812  72.048  1.00  0.00           C
ATOM   3701  C39 POPEa  51      -0.291  57.982  71.508  1.00  0.00           C
ATOM   3704 0C31 POPEa  51       0.129  56.542  71.208  1.00  0.00           C
ATOM   3707 1C31 POPEa  51      -0.921  55.742  70.428  1.00  0.00           C
ATOM   3710 2C31 POPEa  51      -0.361  55.082  69.158  1.00  0.00           C
ATOM   3713 3C31 POPEa  51       0.772  54.091  69.428  1.00  0.00           C
ATOM   3716 4C31 POPEa  51       1.372  53.482  68.158  1.00  0.00           C
ATOM   3719 5C31 POPEa  51       2.602  52.622  68.458  1.00  0.00           C
ATOM   3722 6C31 POPEa  51       3.172  51.892  67.238  1.00  0.00           C
ATOM   3726  NH3 POPEb  52      82.502 122.521  77.758  1.00  0.00           N
ATOM   3730  C12 POPEb  52      82.680 121.311  76.888  1.00  0.00           C
ATOM   3733  C11 POPEb  52      82.952 120.070  77.758  1.00  0.00           C
ATOM   3736  P   POPEb  52      83.491 117.570  77.698  1.00  0.00           P
ATOM   3737  O13 POPEb  52      84.821 117.801  78.298  1.00  0.00           O
ATOM   3738  O14 POPEb  52      82.372 117.112  78.558  1.00  0.00           O
ATOM   3739  O11 POPEb  52      83.691 116.542  76.528  1.00  0.00           O
ATOM   3740  O12 POPEb  52      83.022 118.890  76.938  1.00  0.00           O
ATOM   3741  C1  POPEb  52      83.192 116.730  75.208  1.00  0.00           C
ATOM   3744  C2  POPEb  52      83.172 115.380  74.458  1.00  0.00           C
ATOM   3746  O21 POPEb  52      82.321 115.441  73.288  1.00  0.00           O
ATOM   3747  C21 POPEb  52      82.931 115.961  72.228  1.00  0.00           C
ATOM   3748  O22 POPEb  52      84.051 116.460  72.218  1.00  0.00           O
ATOM   3749  C22 POPEb  52      82.082 115.751  70.968  1.00  0.00           C
ATOM   3752  C3  POPEb  52      82.721 114.221  75.388  1.00  0.00           C
ATOM   3755  O31 POPEb  52      82.861 112.951  74.728  1.00  0.00           O
ATOM   3756  C31 POPEb  52      83.041 111.922  75.538  1.00  0.00           C
ATOM   3757  O32 POPEb  52      83.032 111.980  76.758  1.00  0.00           O
ATOM   3758  C32 POPEb  52      83.342 110.702  74.668  1.00  0.00           C
ATOM   3761  C23 POPEb  52      82.362 114.391  70.298  1.00  0.00           C
ATOM   3764  C24 POPEb  52      81.982 114.300  68.798  1.00  0.00           C
ATOM   3767  C25 POPEb  52      80.501 113.971  68.568  1.00  0.00           C
ATOM   3770  C26 POPEb  52      80.061 113.971  67.088  1.00  0.00           C
ATOM   3773  C27 POPEb  52      78.672 113.330  66.858  1.00  0.00           C
ATOM   3776  C28 POPEb  52      78.021 113.722  65.508  1.00  0.00           C
ATOM   3779  C29 POPEb  52      77.131 112.682  64.878  1.00  0.00           C
ATOM   3781 0C21 POPEb  52      75.922 112.252  65.278  1.00  0.00           C
ATOM   3783 1C21 POPEb  52      75.121 112.721  66.468  1.00  0.00           C
ATOM   3786 2C21 POPEb  52      73.661 113.032  66.078  1.00  0.00           C
ATOM   3789 3C21 POPEb  52      72.790 113.330  67.308  1.00  0.00           C
ATOM   3792 4C21 POPEb  52      71.382 113.850  66.978  1.00  0.00           C
ATOM   3795 5C21 POPEb  52      71.371 115.191  66.228  1.00  0.00           C
ATOM   3798 6C21 POPEb  52      70.150 116.061  66.558  1.00  0.00           C
ATOM   3801 7C21 POPEb  52      70.321 117.512  66.088  1.00  0.00           C
ATOM   3804 8C21 POPEb  52      69.322 118.470  66.728  1.00  0.00           C
ATOM   3808  C33 POPEb  52      83.312 109.352  75.418  1.00  0.00           C
ATOM   3811  C34 POPEb  52      83.840 108.202  74.558  1.00  0.00           C
ATOM   3814  C35 POPEb  52      82.892 107.822  73.408  1.00  0.00           C
ATOM   3817  C36 POPEb  52      83.472 106.682  72.558  1.00  0.00           C
ATOM   3820  C37 POPEb  52      82.532 106.201  71.448  1.00  0.00           C
ATOM   3823  C38 POPEb  52      83.181 105.131  70.568  1.00  0.00           C
ATOM   3826  C39 POPEb  52      83.372 105.562  69.108  1.00  0.00           C
ATOM   3829 0C31 POPEb  52      82.082 105.572  68.268  1.00  0.00           C
ATOM   3832 1C31 POPEb  52      81.462 104.172  68.108  1.00  0.00           C
ATOM   3835 2C31 POPEb  52      80.581 104.002  66.858  1.00  0.00           C
ATOM   3838 3C31 POPEb  52      81.392 103.801  65.558  1.00  0.00           C
ATOM   3841 4C31 POPEb  52      81.492 105.051  64.668  1.00  0.00           C
ATOM   3844 5C31 POPEb  52      82.311 104.781  63.398  1.00  0.00           C
ATOM   3847 6C31 POPEb  52      82.491 106.021  62.508  1.00  0.00           C
ATOM   3851  NH3 POPEc  53      78.032  44.202  36.248  1.00  0.00           N
ATOM   3855  C12 POPEc  53      77.762  45.222  35.188  1.00  0.00           C
ATOM   3858  C11 POPEc  53      77.841  46.632  35.778  1.00  0.00           C
ATOM   3861  P   POPEc  53      79.290  47.972  34.058  1.00  0.00           P
ATOM   3862  O13 POPEc  53      80.131  46.762  33.888  1.00  0.00           O
ATOM   3863  O14 POPEc  53      79.021  48.832  32.878  1.00  0.00           O
ATOM   3864  O11 POPEc  53      79.992  48.851  35.198  1.00  0.00           O
ATOM   3865  O12 POPEc  53      77.900  47.582  34.718  1.00  0.00           O
ATOM   3866  C1  POPEc  53      79.242  49.932  35.788  1.00  0.00           C
ATOM   3869  C2  POPEc  53      80.072  50.621  36.918  1.00  0.00           C
ATOM   3871  O21 POPEc  53      79.201  51.502  37.648  1.00  0.00           O
ATOM   3872  C21 POPEc  53      79.531  51.862  38.908  1.00  0.00           C
ATOM   3873  O22 POPEc  53      79.330  52.982  39.348  1.00  0.00           O
ATOM   3874  C22 POPEc  53      80.131  50.722  39.748  1.00  0.00           C
ATOM   3877  C3  POPEc  53      81.301  51.372  36.308  1.00  0.00           C
ATOM   3880  O31 POPEc  53      81.982  52.262  37.218  1.00  0.00           O
ATOM   3881  C31 POPEc  53      82.941  51.732  37.958  1.00  0.00           C
ATOM   3882  O32 POPEc  53      83.132  50.532  38.108  1.00  0.00           O
ATOM   3883  C32 POPEc  53      83.722  52.862  38.658  1.00  0.00           C
ATOM   3886  C23 POPEc  53      80.221  51.101  41.238  1.00  0.00           C
ATOM   3889  C24 POPEc  53      80.982  50.052  42.078  1.00  0.00           C
ATOM   3892  C25 POPEc  53      80.931  50.341  43.588  1.00  0.00           C
ATOM   3895  C26 POPEc  53      81.430  51.752  43.938  1.00  0.00           C
ATOM   3898  C27 POPEc  53      81.150  52.192  45.388  1.00  0.00           C
ATOM   3901  C28 POPEc  53      81.392  53.702  45.518  1.00  0.00           C
ATOM   3904  C29 POPEc  53      81.201  54.232  46.918  1.00  0.00           C
ATOM   3906 0C21 POPEc  53      80.230  55.052  47.348  1.00  0.00           C
ATOM   3908 1C21 POPEc  53      79.062  55.592  46.568  1.00  0.00           C
ATOM   3911 2C21 POPEc  53      78.931  57.122  46.658  1.00  0.00           C
ATOM   3914 3C21 POPEc  53      77.521  57.622  46.298  1.00  0.00           C
ATOM   3917 4C21 POPEc  53      77.441  59.152  46.158  1.00  0.00           C
ATOM   3920 5C21 POPEc  53      77.970  59.632  44.808  1.00  0.00           C
ATOM   3923 6C21 POPEc  53      78.312  61.132  44.768  1.00  0.00           C
ATOM   3926 7C21 POPEc  53      79.012  61.512  43.448  1.00  0.00           C
ATOM   3929 8C21 POPEc  53      79.631  62.902  43.478  1.00  0.00           C
ATOM   3933  C33 POPEc  53      84.151  52.531  40.118  1.00  0.00           C
ATOM   3936  C34 POPEc  53      85.291  53.422  40.648  1.00  0.00           C
ATOM   3939  C35 POPEc  53      84.841  54.702  41.388  1.00  0.00           C
ATOM   3942  C36 POPEc  53      86.042  55.522  41.908  1.00  0.00           C
ATOM   3945  C37 POPEc  53      85.641  56.892  42.498  1.00  0.00           C
ATOM   3948  C38 POPEc  53      86.742  57.962  42.398  1.00  0.00           C
ATOM   3951  C39 POPEc  53      87.931  57.822  43.378  1.00  0.00           C
ATOM   3954 0C31 POPEc  53      87.952  58.851  44.508  1.00  0.00           C
ATOM   3957 1C31 POPEc  53      87.031  58.502  45.688  1.00  0.00           C
ATOM   3960 2C31 POPEc  53      86.441  59.742  46.378  1.00  0.00           C
ATOM   3963 3C31 POPEc  53      87.491  60.742  46.898  1.00  0.00           C
ATOM   3966 4C31 POPEc  53      88.150  60.332  48.218  1.00  0.00           C
ATOM   3969 5C31 POPEc  53      89.242  61.322  48.638  1.00  0.00           C
ATOM   3972 6C31 POPEc  53      89.841  61.022  50.008  1.00  0.00           C
ATOM   3976  NH3 POPEd  54      23.512  79.851  36.748  1.00  0.00           N
ATOM   3980  C12 POPEd  54      22.882  79.521  35.438  1.00  0.00           C
ATOM   3983  C11 POPEd  54      21.542  80.261  35.278  1.00  0.00           C
ATOM   3986  P   POPEd  54      19.032  80.090  35.488  1.00  0.00           P
ATOM   3987  O13 POPEd  54      19.021  81.551  35.308  1.00  0.00           O
ATOM   3988  O14 POPEd  54      18.701  79.261  34.308  1.00  0.00           O
ATOM   3989  O11 POPEd  54      18.012  79.732  36.648  1.00  0.00           O
ATOM   3990  O12 POPEd  54      20.471  79.642  36.028  1.00  0.00           O
ATOM   3991  C1  POPEd  54      17.831  78.371  37.088  1.00  0.00           C
ATOM   3994  C2  POPEd  54      18.242  78.201  38.578  1.00  0.00           C
ATOM   3996  O21 POPEd  54      17.332  77.402  39.348  1.00  0.00           O
ATOM   3997  C21 POPEd  54      16.942  76.222  38.928  1.00  0.00           C
ATOM   3998  O22 POPEd  54      17.080  75.731  37.818  1.00  0.00           O
ATOM   3999  C22 POPEd  54      16.322  75.502  40.138  1.00  0.00           C
ATOM   4002  C3  POPEd  54      18.431  79.550  39.328  1.00  0.00           C
ATOM   4005  O31 POPEd  54      18.512  79.362  40.758  1.00  0.00           O
ATOM   4006  C31 POPEd  54      17.441  79.441  41.578  1.00  0.00           C
ATOM   4007  O32 POPEd  54      17.502  79.161  42.768  1.00  0.00           O
ATOM   4008  C32 POPEd  54      16.132  79.861  40.898  1.00  0.00           C
ATOM   4011  C23 POPEd  54      17.311  75.062  41.248  1.00  0.00           C
ATOM   4014  C24 POPEd  54      17.122  75.682  42.638  1.00  0.00           C
ATOM   4017  C25 POPEd  54      18.351  75.402  43.518  1.00  0.00           C
ATOM   4020  C26 POPEd  54      18.321  76.101  44.878  1.00  0.00           C
ATOM   4023  C27 POPEd  54      17.482  75.362  45.948  1.00  0.00           C
ATOM   4026  C28 POPEd  54      17.192  76.172  47.238  1.00  0.00           C
ATOM   4029  C29 POPEd  54      18.201  77.242  47.568  1.00  0.00           C
ATOM   4031 0C21 POPEd  54      18.932  77.392  48.688  1.00  0.00           C
ATOM   4033 1C21 POPEd  54      18.972  76.480  49.888  1.00  0.00           C
ATOM   4036 2C21 POPEd  54      20.422  76.372  50.388  1.00  0.00           C
ATOM   4039 3C21 POPEd  54      20.552  75.482  51.628  1.00  0.00           C
ATOM   4042 4C21 POPEd  54      22.022  75.302  52.038  1.00  0.00           C
ATOM   4045 5C21 POPEd  54      22.201  74.262  53.148  1.00  0.00           C
ATOM   4048 6C21 POPEd  54      23.611  74.302  53.728  1.00  0.00           C
ATOM   4051 7C21 POPEd  54      23.812  73.292  54.858  1.00  0.00           C
ATOM   4054 8C21 POPEd  54      25.062  73.582  55.688  1.00  0.00           C
ATOM   4058  C33 POPEd  54      14.861  79.721  41.778  1.00  0.00           C
ATOM   4061  C34 POPEd  54      13.611  79.492  40.908  1.00  0.00           C
ATOM   4064  C35 POPEd  54      12.292  79.410  41.688  1.00  0.00           C
ATOM   4067  C36 POPEd  54      11.062  79.441  40.778  1.00  0.00           C
ATOM   4070  C37 POPEd  54       9.742  79.371  41.568  1.00  0.00           C
ATOM   4073  C38 POPEd  54       8.522  79.502  40.638  1.00  0.00           C
ATOM   4076  C39 POPEd  54       7.182  79.811  41.328  1.00  0.00           C
ATOM   4079 0C31 POPEd  54       6.702  78.732  42.308  1.00  0.00           C
ATOM   4082 1C31 POPEd  54       5.172  78.632  42.398  1.00  0.00           C
ATOM   4085 2C31 POPEd  54       4.702  77.552  43.378  1.00  0.00           C
ATOM   4088 3C31 POPEd  54       3.172  77.480  43.458  1.00  0.00           C
ATOM   4091 4C31 POPEd  54       2.672  76.741  44.698  1.00  0.00           C
ATOM   4094 5C31 POPEd  54       1.142  76.762  44.798  1.00  0.00           C
ATOM   4097 6C31 POPEd  54       0.612  76.382  46.178  1.00  0.00           C
ATOM   4101  NH3 POPEe  55      45.431  33.542  37.658  1.00  0.00           N
ATOM   4105  C12 POPEe  55      45.192  35.002  37.408  1.00  0.00           C
ATOM   4108  C11 POPEe  55      44.221  35.552  38.438  1.00  0.00           C
ATOM   4111  P   POPEe  55      44.251  37.752  39.748  1.00  0.00           P
ATOM   4112  O13 POPEe  55      43.401  36.961  40.668  1.00  0.00           O
ATOM   4113  O14 POPEe  55      45.662  37.991  40.118  1.00  0.00           O
ATOM   4114  O11 POPEe  55      43.521  39.121  39.528  1.00  0.00           O
ATOM   4115  O12 POPEe  55      44.221  36.992  38.358  1.00  0.00           O
ATOM   4116  C1  POPEe  55      43.191  39.792  40.778  1.00  0.00           C
ATOM   4119  C2  POPEe  55      43.682  41.252  40.768  1.00  0.00           C
ATOM   4121  O21 POPEe  55      43.752  41.762  42.118  1.00  0.00           O
ATOM   4122  C21 POPEe  55      44.872  41.531  42.808  1.00  0.00           C
ATOM   4123  O22 POPEe  55      45.901  41.042  42.368  1.00  0.00           O
ATOM   4124  C22 POPEe  55      44.692  42.062  44.228  1.00  0.00           C
ATOM   4127  C3  POPEe  55      42.672  42.052  39.898  1.00  0.00           C
ATOM   4130  O31 POPEe  55      43.022  43.432  39.838  1.00  0.00           O
ATOM   4131  C31 POPEe  55      42.551  44.302  40.758  1.00  0.00           C
ATOM   4132  O32 POPEe  55      42.990  45.432  40.848  1.00  0.00           O
ATOM   4133  C32 POPEe  55      41.392  43.832  41.658  1.00  0.00           C
ATOM   4136  C23 POPEe  55      45.901  41.741  45.148  1.00  0.00           C
ATOM   4139  C24 POPEe  55      45.771  42.442  46.518  1.00  0.00           C
ATOM   4142  C25 POPEe  55      46.501  41.741  47.678  1.00  0.00           C
ATOM   4145  C26 POPEe  55      48.041  41.732  47.598  1.00  0.00           C
ATOM   4148  C27 POPEe  55      48.692  41.112  48.848  1.00  0.00           C
ATOM   4151  C28 POPEe  55      50.220  41.302  48.968  1.00  0.00           C
ATOM   4154  C29 POPEe  55      50.641  42.632  49.538  1.00  0.00           C
ATOM   4156 0C21 POPEe  55      51.422  42.871  50.618  1.00  0.00           C
ATOM   4158 1C21 POPEe  55      52.081  41.862  51.518  1.00  0.00           C
ATOM   4161 2C21 POPEe  55      52.232  42.302  52.988  1.00  0.00           C
ATOM   4164 3C21 POPEe  55      53.102  43.562  53.188  1.00  0.00           C
ATOM   4167 4C21 POPEe  55      53.561  43.742  54.638  1.00  0.00           C
ATOM   4170 5C21 POPEe  55      54.132  45.142  54.908  1.00  0.00           C
ATOM   4173 6C21 POPEe  55      54.511  45.371  56.378  1.00  0.00           C
ATOM   4176 7C21 POPEe  55      54.960  46.802  56.658  1.00  0.00           C
ATOM   4179 8C21 POPEe  55      55.322  47.052  58.128  1.00  0.00           C
ATOM   4183  C33 POPEe  55      40.991  44.932  42.678  1.00  0.00           C
ATOM   4186  C34 POPEe  55      40.111  44.451  43.848  1.00  0.00           C
ATOM   4189  C35 POPEe  55      40.311  45.341  45.088  1.00  0.00           C
ATOM   4192  C36 POPEe  55      39.431  44.972  46.298  1.00  0.00           C
ATOM   4195  C37 POPEe  55      39.692  45.892  47.498  1.00  0.00           C
ATOM   4198  C38 POPEe  55      38.841  45.612  48.748  1.00  0.00           C
ATOM   4201  C39 POPEe  55      37.331  45.792  48.518  1.00  0.00           C
ATOM   4204 0C31 POPEe  55      36.411  45.682  49.728  1.00  0.00           C
ATOM   4207 1C31 POPEe  55      34.982  46.072  49.298  1.00  0.00           C
ATOM   4210 2C31 POPEe  55      33.852  45.472  50.138  1.00  0.00           C
ATOM   4213 3C31 POPEe  55      33.051  46.472  50.978  1.00  0.00           C
ATOM   4216 4C31 POPEe  55      33.782  47.042  52.188  1.00  0.00           C
ATOM   4219 5C31 POPEe  55      32.821  47.781  53.128  1.00  0.00           C
ATOM   4222 6C31 POPEe  55      33.471  48.261  54.418  1.00  0.00           C
ATOM   4226  NH3 POPEf  56     127.502  17.342  34.158  1.00  0.00           N
ATOM   4230  C12 POPEf  56     127.071  16.042  33.578  1.00  0.00           C
ATOM   4233  C11 POPEf  56     126.991  14.992  34.698  1.00  0.00           C
ATOM   4236  P   POPEf  56     126.541  12.492  35.138  1.00  0.00           P
ATOM   4237  O13 POPEf  56     125.872  11.352  34.448  1.00  0.00           O
ATOM   4238  O14 POPEf  56     127.941  12.332  35.558  1.00  0.00           O
ATOM   4239  O11 POPEf  56     125.641  12.802  36.418  1.00  0.00           O
ATOM   4240  O12 POPEf  56     126.411  13.772  34.208  1.00  0.00           O
ATOM   4241  C1  POPEf  56     126.091  12.222  37.658  1.00  0.00           C
ATOM   4244  C2  POPEf  56     125.131  12.462  38.868  1.00  0.00           C
ATOM   4246  O21 POPEf  56     125.692  13.422  39.778  1.00  0.00           O
ATOM   4247  C21 POPEf  56     124.841  14.212  40.398  1.00  0.00           C
ATOM   4248  O22 POPEf  56     123.641  14.322  40.158  1.00  0.00           O
ATOM   4249  C22 POPEf  56     125.552  14.912  41.568  1.00  0.00           C
ATOM   4252  C3  POPEf  56     124.981  11.162  39.688  1.00  0.00           C
ATOM   4255  O31 POPEf  56     124.161  11.342  40.868  1.00  0.00           O
ATOM   4256  C31 POPEf  56     124.501  10.572  41.898  1.00  0.00           C
ATOM   4257  O32 POPEf  56     125.331   9.672  41.858  1.00  0.00           O
ATOM   4258  C32 POPEf  56     123.701  11.022  43.118  1.00  0.00           C
ATOM   4261  C23 POPEf  56     124.622  15.782  42.438  1.00  0.00           C
ATOM   4264  C24 POPEf  56     125.341  16.452  43.628  1.00  0.00           C
ATOM   4267  C25 POPEf  56     125.541  15.572  44.878  1.00  0.00           C
ATOM   4270  C26 POPEf  56     124.231  15.182  45.598  1.00  0.00           C
ATOM   4273  C27 POPEf  56     124.372  15.192  47.138  1.00  0.00           C
ATOM   4276  C28 POPEf  56     123.141  14.642  47.888  1.00  0.00           C
ATOM   4279  C29 POPEf  56     123.032  13.132  47.798  1.00  0.00           C
ATOM   4281 0C21 POPEf  56     122.181  12.362  48.498  1.00  0.00           C
ATOM   4283 1C21 POPEf  56     121.131  12.832  49.478  1.00  0.00           C
ATOM   4286 2C21 POPEf  56     121.401  12.512  50.968  1.00  0.00           C
ATOM   4289 3C21 POPEf  56     121.231  11.022  51.348  1.00  0.00           C
ATOM   4292 4C21 POPEf  56     122.532  10.212  51.208  1.00  0.00           C
ATOM   4295 5C21 POPEf  56     122.341   8.702  51.388  1.00  0.00           C
ATOM   4298 6C21 POPEf  56     121.851   8.292  52.778  1.00  0.00           C
ATOM   4301 7C21 POPEf  56     122.001   6.782  53.038  1.00  0.00           C
ATOM   4304 8C21 POPEf  56     121.521   6.352  54.418  1.00  0.00           C
ATOM   4308  C33 POPEf  56     124.242  10.492  44.468  1.00  0.00           C
ATOM   4311  C34 POPEf  56     125.471  11.252  45.008  1.00  0.00           C
ATOM   4314  C35 POPEf  56     125.812  10.812  46.438  1.00  0.00           C
ATOM   4317  C36 POPEf  56     126.681  11.792  47.248  1.00  0.00           C
ATOM   4320  C37 POPEf  56     126.532  11.512  48.748  1.00  0.00           C
ATOM   4323  C38 POPEf  56     127.421  12.372  49.658  1.00  0.00           C
ATOM   4326  C39 POPEf  56     127.372  11.852  51.108  1.00  0.00           C
ATOM   4329 0C31 POPEf  56     128.571  12.232  51.978  1.00  0.00           C
ATOM   4332 1C31 POPEf  56     128.671  11.302  53.198  1.00  0.00           C
ATOM   4335 2C31 POPEf  56     129.893  11.582  54.088  1.00  0.00           C
ATOM   4338 3C31 POPEf  56     130.065  10.542  55.218  1.00  0.00           C
ATOM   4341 4C31 POPEf  56     128.801  10.332  56.068  1.00  0.00           C
ATOM   4344 5C31 POPEf  56     129.070   9.552  57.358  1.00  0.00           C
ATOM   4347 6C31 POPEf  56     127.831   9.382  58.228  1.00  0.00           C
ATOM   4351  NH3 POPEg  57      37.320  12.092  82.188  1.00  0.00           N
ATOM   4355  C12 POPEg  57      38.361  12.102  83.268  1.00  0.00           C
ATOM   4358  C11 POPEg  57      39.471  11.092  82.948  1.00  0.00           C
ATOM   4361  P   POPEg  57      39.172   8.722  81.778  1.00  0.00           P
ATOM   4362  O13 POPEg  57      40.571   8.662  81.338  1.00  0.00           O
ATOM   4363  O14 POPEg  57      38.451   7.472  82.048  1.00  0.00           O
ATOM   4364  O11 POPEg  57      38.341   9.492  80.658  1.00  0.00           O
ATOM   4365  O12 POPEg  57      38.981   9.752  82.968  1.00  0.00           O
ATOM   4366  C1  POPEg  57      37.961   8.782  79.478  1.00  0.00           C
ATOM   4369  C2  POPEg  57      38.401   9.572  78.228  1.00  0.00           C
ATOM   4371  O21 POPEg  57      37.942   8.872  77.068  1.00  0.00           O
ATOM   4372  C21 POPEg  57      37.392   9.632  76.138  1.00  0.00           C
ATOM   4373  O22 POPEg  57      37.062  10.802  76.268  1.00  0.00           O
ATOM   4374  C22 POPEg  57      37.172   8.792  74.868  1.00  0.00           C
ATOM   4377  C3  POPEg  57      39.942   9.702  78.148  1.00  0.00           C
ATOM   4380  O31 POPEg  57      40.331  10.252  76.858  1.00  0.00           O
ATOM   4381  C31 POPEg  57      41.371  11.052  76.898  1.00  0.00           C
ATOM   4382  O32 POPEg  57      42.081  11.252  77.858  1.00  0.00           O
ATOM   4383  C32 POPEg  57      41.581  11.692  75.528  1.00  0.00           C
ATOM   4386  C23 POPEg  57      37.751   9.452  73.588  1.00  0.00           C
ATOM   4389  C24 POPEg  57      39.261   9.202  73.398  1.00  0.00           C
ATOM   4392  C25 POPEg  57      39.581   8.282  72.198  1.00  0.00           C
ATOM   4395  C26 POPEg  57      39.282   8.942  70.838  1.00  0.00           C
ATOM   4398  C27 POPEg  57      39.361   7.972  69.648  1.00  0.00           C
ATOM   4401  C28 POPEg  57      38.751   8.562  68.358  1.00  0.00           C
ATOM   4404  C29 POPEg  57      39.661   9.492  67.588  1.00  0.00           C
ATOM   4406 0C21 POPEg  57      40.171   9.282  66.348  1.00  0.00           C
ATOM   4408 1C21 POPEg  57      39.960   8.072  65.468  1.00  0.00           C
ATOM   4411 2C21 POPEg  57      39.431   8.392  64.048  1.00  0.00           C
ATOM   4414 3C21 POPEg  57      39.191   7.092  63.258  1.00  0.00           C
ATOM   4417 4C21 POPEg  57      38.830   7.312  61.778  1.00  0.00           C
ATOM   4420 5C21 POPEg  57      37.580   8.172  61.558  1.00  0.00           C
ATOM   4423 6C21 POPEg  57      36.941   7.932  60.188  1.00  0.00           C
ATOM   4426 7C21 POPEg  57      35.611   8.682  60.038  1.00  0.00           C
ATOM   4429 8C21 POPEg  57      34.811   8.292  58.798  1.00  0.00           C
ATOM   4433  C33 POPEg  57      40.392  12.562  75.078  1.00  0.00           C
ATOM   4436  C34 POPEg  57      40.732  13.422  73.858  1.00  0.00           C
ATOM   4439  C35 POPEg  57      39.471  14.042  73.228  1.00  0.00           C
ATOM   4442  C36 POPEg  57      38.812  13.162  72.168  1.00  0.00           C
ATOM   4445  C37 POPEg  57      37.381  13.612  71.848  1.00  0.00           C
ATOM   4448  C38 POPEg  57      36.672  12.622  70.918  1.00  0.00           C
ATOM   4451  C39 POPEg  57      37.172  12.632  69.478  1.00  0.00           C
ATOM   4454 0C31 POPEg  57      36.232  11.852  68.548  1.00  0.00           C
ATOM   4457 1C31 POPEg  57      36.602  11.992  67.068  1.00  0.00           C
ATOM   4460 2C31 POPEg  57      35.442  11.602  66.148  1.00  0.00           C
ATOM   4463 3C31 POPEg  57      35.782  11.792  64.668  1.00  0.00           C
ATOM   4466 4C31 POPEg  57      34.571  11.562  63.748  1.00  0.00           C
ATOM   4469 5C31 POPEg  57      34.922  11.772  62.268  1.00  0.00           C
ATOM   4472 6C31 POPEg  57      33.751  11.492  61.328  1.00  0.00           C
ATOM   4476  NH3 POPEh  58      87.262 117.671  77.128  1.00  0.00           N
ATOM   4480  C12 POPEh  58      88.092 118.482  78.088  1.00  0.00           C
ATOM   4483  C11 POPEh  58      89.382 117.730  78.508  1.00  0.00           C
ATOM   4486  P   POPEh  58      90.180 119.902  79.908  1.00  0.00           P
ATOM   4487  O13 POPEh  58      88.801 120.121  80.358  1.00  0.00           O
ATOM   4488  O14 POPEh  58      91.231 120.152  80.928  1.00  0.00           O
ATOM   4489  O11 POPEh  58      90.392 120.882  78.688  1.00  0.00           O
ATOM   4490  O12 POPEh  58      90.312 118.451  79.298  1.00  0.00           O
ATOM   4491  C1  POPEh  58      91.051 120.432  77.508  1.00  0.00           C
ATOM   4494  C2  POPEh  58      91.942 121.561  76.918  1.00  0.00           C
ATOM   4496  O21 POPEh  58      91.842 121.620  75.478  1.00  0.00           O
ATOM   4497  C21 POPEh  58      92.171 120.520  74.828  1.00  0.00           C
ATOM   4498  O22 POPEh  58      92.472 119.440  75.308  1.00  0.00           O
ATOM   4499  C22 POPEh  58      92.141 120.790  73.328  1.00  0.00           C
ATOM   4502  C3  POPEh  58      93.411 121.451  77.438  1.00  0.00           C
ATOM   4505  O31 POPEh  58      94.151 122.671  77.328  1.00  0.00           O
ATOM   4506  C31 POPEh  58      94.832 122.852  76.198  1.00  0.00           C
ATOM   4507  O32 POPEh  58      94.711 122.192  75.178  1.00  0.00           O
ATOM   4508  C32 POPEh  58      95.771 124.051  76.388  1.00  0.00           C
ATOM   4511  C23 POPEh  58      91.381 119.661  72.598  1.00  0.00           C
ATOM   4514  C24 POPEh  58      91.691 119.650  71.098  1.00  0.00           C
ATOM   4517  C25 POPEh  58      90.931 118.561  70.328  1.00  0.00           C
ATOM   4520  C26 POPEh  58      89.412 118.792  70.238  1.00  0.00           C
ATOM   4523  C27 POPEh  58      89.021 120.112  69.558  1.00  0.00           C
ATOM   4526  C28 POPEh  58      87.521 120.140  69.228  1.00  0.00           C
ATOM   4529  C29 POPEh  58      87.012 121.432  68.648  1.00  0.00           C
ATOM   4531 0C21 POPEh  58      87.001 121.760  67.348  1.00  0.00           C
ATOM   4533 1C21 POPEh  58      87.612 120.970  66.218  1.00  0.00           C
ATOM   4536 2C21 POPEh  58      88.081 121.931  65.108  1.00  0.00           C
ATOM   4539 3C21 POPEh  58      89.242 122.840  65.548  1.00  0.00           C
ATOM   4542 4C21 POPEh  58      89.692 123.771  64.418  1.00  0.00           C
ATOM   4545 5C21 POPEh  58      90.942 124.592  64.718  1.00  0.00           C
ATOM   4548 6C21 POPEh  58      90.741 125.641  65.808  1.00  0.00           C
ATOM   4551 7C21 POPEh  58      92.071 126.292  66.188  1.00  0.00           C
ATOM   4554 8C21 POPEh  58      91.912 127.402  67.228  1.00  0.00           C
ATOM   4558  C33 POPEh  58      97.241 123.762  75.978  1.00  0.00           C
ATOM   4561  C34 POPEh  58      97.631 124.452  74.668  1.00  0.00           C
ATOM   4564  C35 POPEh  58      98.941 123.921  74.078  1.00  0.00           C
ATOM   4567  C36 POPEh  58      99.321 124.632  72.778  1.00  0.00           C
ATOM   4570  C37 POPEh  58     100.650 124.111  72.198  1.00  0.00           C
ATOM   4573  C38 POPEh  58     100.832 124.501  70.728  1.00  0.00           C
ATOM   4576  C39 POPEh  58     102.181 124.081  70.148  1.00  0.00           C
ATOM   4579 0C31 POPEh  58     103.312 125.000  70.598  1.00  0.00           C
ATOM   4582 1C31 POPEh  58     104.391 125.171  69.528  1.00  0.00           C
ATOM   4585 2C31 POPEh  58     105.541 126.091  69.958  1.00  0.00           C
ATOM   4588 3C31 POPEh  58     105.142 127.551  70.248  1.00  0.00           C
ATOM   4591 4C31 POPEh  58     106.182 128.273  71.118  1.00  0.00           C
ATOM   4594 5C31 POPEh  58     105.872 129.764  71.348  1.00  0.00           C
ATOM   4597 6C31 POPEh  58     106.480 130.333  72.638  1.00  0.00           C
ATOM   4601  NH3 POPEi  59      55.002  59.902  38.238  1.00  0.00           N
ATOM   4605  C12 POPEi  59      53.682  59.182  38.148  1.00  0.00           C
ATOM   4608  C11 POPEi  59      52.562  60.162  37.758  1.00  0.00           C
ATOM   4611  P   POPEi  59      51.642  62.542  38.128  1.00  0.00           P
ATOM   4612  O13 POPEi  59      52.381  63.451  37.228  1.00  0.00           O
ATOM   4613  O14 POPEi  59      50.341  61.982  37.688  1.00  0.00           O
ATOM   4614  O11 POPEi  59      51.382  63.362  39.438  1.00  0.00           O
ATOM   4615  O12 POPEi  59      52.621  61.362  38.558  1.00  0.00           O
ATOM   4616  C1  POPEi  59      51.810  62.952  40.728  1.00  0.00           C
ATOM   4619  C2  POPEi  59      53.151  63.622  41.068  1.00  0.00           C
ATOM   4621  O21 POPEi  59      53.622  63.171  42.358  1.00  0.00           O
ATOM   4622  C21 POPEi  59      53.221  63.832  43.428  1.00  0.00           C
ATOM   4623  O22 POPEi  59      52.172  64.442  43.548  1.00  0.00           O
ATOM   4624  C22 POPEi  59      54.321  63.762  44.478  1.00  0.00           C
ATOM   4627  C3  POPEi  59      53.081  65.182  40.898  1.00  0.00           C
ATOM   4630  O31 POPEi  59      54.172  65.842  41.568  1.00  0.00           O
ATOM   4631  C31 POPEi  59      53.922  67.102  41.888  1.00  0.00           C
ATOM   4632  O32 POPEi  59      53.001  67.771  41.418  1.00  0.00           O
ATOM   4633  C32 POPEi  59      54.890  67.542  42.978  1.00  0.00           C
ATOM   4636  C23 POPEi  59      53.910  64.332  45.858  1.00  0.00           C
ATOM   4639  C24 POPEi  59      55.090  64.411  46.828  1.00  0.00           C
ATOM   4642  C25 POPEi  59      54.711  64.822  48.258  1.00  0.00           C
ATOM   4645  C26 POPEi  59      54.581  66.331  48.468  1.00  0.00           C
ATOM   4648  C27 POPEi  59      53.951  66.662  49.838  1.00  0.00           C
ATOM   4651  C28 POPEi  59      54.240  68.091  50.348  1.00  0.00           C
ATOM   4654  C29 POPEi  59      55.511  68.201  51.158  1.00  0.00           C
ATOM   4656 0C21 POPEi  59      55.611  68.101  52.498  1.00  0.00           C
ATOM   4658 1C21 POPEi  59      54.491  67.822  53.468  1.00  0.00           C
ATOM   4661 2C21 POPEi  59      54.412  68.840  54.628  1.00  0.00           C
ATOM   4664 3C21 POPEi  59      55.522  68.672  55.668  1.00  0.00           C
ATOM   4667 4C21 POPEi  59      55.312  69.491  56.958  1.00  0.00           C
ATOM   4670 5C21 POPEi  59      54.142  68.980  57.828  1.00  0.00           C
ATOM   4673 6C21 POPEi  59      54.181  69.531  59.258  1.00  0.00           C
ATOM   4676 7C21 POPEi  59      52.911  69.201  60.058  1.00  0.00           C
ATOM   4679 8C21 POPEi  59      52.981  69.561  61.538  1.00  0.00           C
ATOM   4683  C33 POPEi  59      54.282  68.672  43.828  1.00  0.00           C
ATOM   4686  C34 POPEi  59      55.301  69.332  44.768  1.00  0.00           C
ATOM   4689  C35 POPEi  59      54.631  70.252  45.788  1.00  0.00           C
ATOM   4692  C36 POPEi  59      54.001  71.521  45.178  1.00  0.00           C
ATOM   4695  C37 POPEi  59      53.211  72.301  46.228  1.00  0.00           C
ATOM   4698  C38 POPEi  59      52.871  73.752  45.858  1.00  0.00           C
ATOM   4701  C39 POPEi  59      52.492  74.542  47.118  1.00  0.00           C
ATOM   4704 0C31 POPEi  59      52.411  76.072  46.968  1.00  0.00           C
ATOM   4707 1C31 POPEi  59      52.472  76.741  48.348  1.00  0.00           C
ATOM   4710 2C31 POPEi  59      52.372  78.271  48.328  1.00  0.00           C
ATOM   4713 3C31 POPEi  59      52.852  78.851  49.658  1.00  0.00           C
ATOM   4716 4C31 POPEi  59      52.632  80.361  49.818  1.00  0.00           C
ATOM   4719 5C31 POPEi  59      53.141  80.852  51.178  1.00  0.00           C
ATOM   4722 6C31 POPEi  59      53.060  82.372  51.328  1.00  0.00           C
ATOM   4726  NH3 POPEj  60      52.041 119.602  35.558  1.00  0.00           N
ATOM   4730  C12 POPEj  60      52.421 120.961  36.078  1.00  0.00           C
ATOM   4733  C11 POPEj  60      51.701 121.311  37.398  1.00  0.00           C
ATOM   4736  P   POPEj  60      51.610 123.271  39.148  1.00  0.00           P
ATOM   4737  O13 POPEj  60      52.782 123.862  39.848  1.00  0.00           O
ATOM   4738  O14 POPEj  60      50.501 124.172  38.758  1.00  0.00           O
ATOM   4739  O11 POPEj  60      51.031 122.040  39.968  1.00  0.00           O
ATOM   4740  O12 POPEj  60      52.181 122.570  37.858  1.00  0.00           O
ATOM   4741  C1  POPEj  60      51.562 121.730  41.268  1.00  0.00           C
ATOM   4744  C2  POPEj  60      52.131 120.282  41.318  1.00  0.00           C
ATOM   4746  O21 POPEj  60      52.021 119.762  42.658  1.00  0.00           O
ATOM   4747  C21 POPEj  60      50.761 119.492  42.978  1.00  0.00           C
ATOM   4748  O22 POPEj  60      49.802 119.580  42.238  1.00  0.00           O
ATOM   4749  C22 POPEj  60      50.662 119.251  44.478  1.00  0.00           C
ATOM   4752  C3  POPEj  60      53.612 120.271  40.818  1.00  0.00           C
ATOM   4755  O31 POPEj  60      54.191 118.951  40.808  1.00  0.00           O
ATOM   4756  C31 POPEj  60      55.352 118.932  40.128  1.00  0.00           C
ATOM   4757  O32 POPEj  60      55.820 119.892  39.548  1.00  0.00           O
ATOM   4758  C32 POPEj  60      55.991 117.531  40.208  1.00  0.00           C
ATOM   4761  C23 POPEj  60      51.322 117.971  45.008  1.00  0.00           C
ATOM   4764  C24 POPEj  60      51.262 117.870  46.538  1.00  0.00           C
ATOM   4767  C25 POPEj  60      51.721 119.151  47.258  1.00  0.00           C
ATOM   4770  C26 POPEj  60      52.011 118.932  48.738  1.00  0.00           C
ATOM   4773  C27 POPEj  60      52.481 120.221  49.418  1.00  0.00           C
ATOM   4776  C28 POPEj  60      52.892 120.012  50.878  1.00  0.00           C
ATOM   4779  C29 POPEj  60      53.291 121.311  51.518  1.00  0.00           C
ATOM   4781 0C21 POPEj  60      52.822 121.840  52.658  1.00  0.00           C
ATOM   4783 1C21 POPEj  60      51.782 121.262  53.588  1.00  0.00           C
ATOM   4786 2C21 POPEj  60      52.351 120.532  54.828  1.00  0.00           C
ATOM   4789 3C21 POPEj  60      53.622 121.161  55.448  1.00  0.00           C
ATOM   4792 4C21 POPEj  60      54.911 120.501  54.948  1.00  0.00           C
ATOM   4795 5C21 POPEj  60      55.951 121.451  54.338  1.00  0.00           C
ATOM   4798 6C21 POPEj  60      57.091 120.672  53.668  1.00  0.00           C
ATOM   4801 7C21 POPEj  60      58.051 121.551  52.848  1.00  0.00           C
ATOM   4804 8C21 POPEj  60      59.151 120.751  52.148  1.00  0.00           C
ATOM   4808  C33 POPEj  60      57.161 117.402  41.228  1.00  0.00           C
ATOM   4811  C34 POPEj  60      56.861 116.390  42.348  1.00  0.00           C
ATOM   4814  C35 POPEj  60      55.791 116.832  43.358  1.00  0.00           C
ATOM   4817  C36 POPEj  60      56.322 117.771  44.448  1.00  0.00           C
ATOM   4820  C37 POPEj  60      55.220 118.230  45.408  1.00  0.00           C
ATOM   4823  C38 POPEj  60      55.732 118.871  46.718  1.00  0.00           C
ATOM   4826  C39 POPEj  60      56.581 117.951  47.618  1.00  0.00           C
ATOM   4829 0C31 POPEj  60      55.901 116.620  47.988  1.00  0.00           C
ATOM   4832 1C31 POPEj  60      56.782 115.712  48.848  1.00  0.00           C
ATOM   4835 2C31 POPEj  60      57.081 116.231  50.268  1.00  0.00           C
ATOM   4838 3C31 POPEj  60      55.831 116.362  51.138  1.00  0.00           C
ATOM   4841 4C31 POPEj  60      56.131 116.672  52.608  1.00  0.00           C
ATOM   4844 5C31 POPEj  60      54.851 116.840  53.438  1.00  0.00           C
ATOM   4847 6C31 POPEj  60      55.090 116.952  54.948  1.00  0.00           C
ATOM   4851  NH3 POPEk  61      58.491  30.802  83.628  1.00  0.00           N
ATOM   4855  C12 POPEk  61      59.681  30.812  82.698  1.00  0.00           C
ATOM   4858  C11 POPEk  61      59.622  31.912  81.618  1.00  0.00           C
ATOM   4861  P   POPEk  61      61.140  32.862  79.738  1.00  0.00           P
ATOM   4862  O13 POPEk  61      61.681  33.802  80.748  1.00  0.00           O
ATOM   4863  O14 POPEk  61      62.131  32.382  78.748  1.00  0.00           O
ATOM   4864  O11 POPEk  61      59.911  33.472  78.958  1.00  0.00           O
ATOM   4865  O12 POPEk  61      60.581  31.642  80.578  1.00  0.00           O
ATOM   4866  C1  POPEk  61      60.142  34.632  78.138  1.00  0.00           C
ATOM   4869  C2  POPEk  61      59.212  34.642  76.908  1.00  0.00           C
ATOM   4871  O21 POPEk  61      59.552  35.762  76.048  1.00  0.00           O
ATOM   4872  C21 POPEk  61      60.481  35.552  75.158  1.00  0.00           C
ATOM   4873  O22 POPEk  61      61.122  34.512  74.988  1.00  0.00           O
ATOM   4874  C22 POPEk  61      60.551  36.772  74.238  1.00  0.00           C
ATOM   4877  C3  POPEk  61      57.701  34.782  77.288  1.00  0.00           C
ATOM   4880  O31 POPEk  61      56.971  35.302  76.138  1.00  0.00           O
ATOM   4881  C31 POPEk  61      56.352  36.461  76.358  1.00  0.00           C
ATOM   4882  O32 POPEk  61      55.852  36.832  77.398  1.00  0.00           O
ATOM   4883  C32 POPEk  61      56.492  37.332  75.108  1.00  0.00           C
ATOM   4886  C23 POPEk  61      60.581  36.392  72.728  1.00  0.00           C
ATOM   4889  C24 POPEk  61      59.820  37.402  71.858  1.00  0.00           C
ATOM   4892  C25 POPEk  61      59.750  37.122  70.338  1.00  0.00           C
ATOM   4895  C26 POPEk  61      61.061  36.662  69.668  1.00  0.00           C
ATOM   4898  C27 POPEk  61      60.911  36.362  68.168  1.00  0.00           C
ATOM   4901  C28 POPEk  61      62.271  36.042  67.538  1.00  0.00           C
ATOM   4904  C29 POPEk  61      62.131  35.342  66.218  1.00  0.00           C
ATOM   4906 0C21 POPEk  61      62.481  35.832  65.018  1.00  0.00           C
ATOM   4908 1C21 POPEk  61      63.041  37.212  64.758  1.00  0.00           C
ATOM   4911 2C21 POPEk  61      63.282  37.402  63.258  1.00  0.00           C
ATOM   4914 3C21 POPEk  61      63.661  38.842  62.868  1.00  0.00           C
ATOM   4917 4C21 POPEk  61      63.701  39.012  61.348  1.00  0.00           C
ATOM   4920 5C21 POPEk  61      63.791  40.472  60.888  1.00  0.00           C
ATOM   4923 6C21 POPEk  61      63.492  40.572  59.388  1.00  0.00           C
ATOM   4926 7C21 POPEk  61      63.312  42.011  58.898  1.00  0.00           C
ATOM   4929 8C21 POPEk  61      62.562  42.062  57.568  1.00  0.00           C
ATOM   4933  C33 POPEk  61      56.871  38.772  75.498  1.00  0.00           C
ATOM   4936  C34 POPEk  61      57.351  39.602  74.298  1.00  0.00           C
ATOM   4939  C35 POPEk  61      56.392  39.642  73.108  1.00  0.00           C
ATOM   4942  C36 POPEk  61      56.861  40.662  72.068  1.00  0.00           C
ATOM   4945  C37 POPEk  61      56.182  40.512  70.698  1.00  0.00           C
ATOM   4948  C38 POPEk  61      56.751  41.482  69.648  1.00  0.00           C
ATOM   4951  C39 POPEk  61      56.280  42.941  69.848  1.00  0.00           C
ATOM   4954 0C31 POPEk  61      57.390  44.002  69.788  1.00  0.00           C
ATOM   4957 1C31 POPEk  61      58.241  43.951  68.508  1.00  0.00           C
ATOM   4960 2C31 POPEk  61      59.110  45.201  68.318  1.00  0.00           C
ATOM   4963 3C31 POPEk  61      60.142  45.022  67.188  1.00  0.00           C
ATOM   4966 4C31 POPEk  61      60.872  46.312  66.798  1.00  0.00           C
ATOM   4969 5C31 POPEk  61      60.172  47.032  65.628  1.00  0.00           C
ATOM   4972 6C31 POPEk  61      60.831  48.352  65.208  1.00  0.00           C
ATOM   4976  NH3 POPEl  62      96.872  49.381  37.498  1.00  0.00           N
ATOM   4980  C12 POPEl  62      96.751  48.872  36.088  1.00  0.00           C
ATOM   4983  C11 POPEl  62      95.902  47.582  35.968  1.00  0.00           C
ATOM   4986  P   POPEl  62      97.472  45.552  36.668  1.00  0.00           P
ATOM   4987  O13 POPEl  62      96.661  44.422  37.178  1.00  0.00           O
ATOM   4988  O14 POPEl  62      98.771  45.201  36.098  1.00  0.00           O
ATOM   4989  O11 POPEl  62      97.761  46.572  37.838  1.00  0.00           O
ATOM   4990  O12 POPEl  62      96.672  46.432  35.648  1.00  0.00           O
ATOM   4991  C1  POPEl  62      98.001  46.052  39.148  1.00  0.00           C
ATOM   4994  C2  POPEl  62      96.952  46.632  40.088  1.00  0.00           C
ATOM   4996  O21 POPEl  62      97.281  46.242  41.428  1.00  0.00           O
ATOM   4997  C21 POPEl  62      96.691  47.021  42.308  1.00  0.00           C
ATOM   4998  O22 POPEl  62      96.371  48.191  42.118  1.00  0.00           O
ATOM   4999  C22 POPEl  62      96.492  46.242  43.608  1.00  0.00           C
ATOM   5002  C3  POPEl  62      95.522  46.142  39.708  1.00  0.00           C
ATOM   5005  O31 POPEl  62      94.491  46.782  40.478  1.00  0.00           O
ATOM   5006  C31 POPEl  62      94.102  47.972  40.038  1.00  0.00           C
ATOM   5007  O32 POPEl  62      94.622  48.601  39.128  1.00  0.00           O
ATOM   5008  C32 POPEl  62      93.032  48.522  40.988  1.00  0.00           C
ATOM   5011  C23 POPEl  62      95.201  46.642  44.358  1.00  0.00           C
ATOM   5014  C24 POPEl  62      95.112  45.922  45.708  1.00  0.00           C
ATOM   5017  C25 POPEl  62      93.831  46.242  46.498  1.00  0.00           C
ATOM   5020  C26 POPEl  62      93.911  45.742  47.948  1.00  0.00           C
ATOM   5023  C27 POPEl  62      92.540  45.561  48.608  1.00  0.00           C
ATOM   5026  C28 POPEl  62      92.612  44.842  49.968  1.00  0.00           C
ATOM   5029  C29 POPEl  62      93.101  45.712  51.108  1.00  0.00           C
ATOM   5031 0C21 POPEl  62      92.472  45.882  52.278  1.00  0.00           C
ATOM   5033 1C21 POPEl  62      91.161  45.232  52.648  1.00  0.00           C
ATOM   5036 2C21 POPEl  62      90.592  45.712  53.998  1.00  0.00           C
ATOM   5039 3C21 POPEl  62      90.282  47.222  54.008  1.00  0.00           C
ATOM   5042 4C21 POPEl  62      89.021  47.542  54.838  1.00  0.00           C
ATOM   5045 5C21 POPEl  62      88.531  48.982  54.668  1.00  0.00           C
ATOM   5048 6C21 POPEl  62      89.491  50.052  55.218  1.00  0.00           C
ATOM   5051 7C21 POPEl  62      88.930  51.451  54.968  1.00  0.00           C
ATOM   5054 8C21 POPEl  62      89.732  52.582  55.628  1.00  0.00           C
ATOM   5058  C33 POPEl  62      93.431  49.902  41.538  1.00  0.00           C
ATOM   5061  C34 POPEl  62      92.540  50.351  42.698  1.00  0.00           C
ATOM   5064  C35 POPEl  62      92.941  49.781  44.078  1.00  0.00           C
ATOM   5067  C36 POPEl  62      92.281  50.582  45.198  1.00  0.00           C
ATOM   5070  C37 POPEl  62      92.672  50.192  46.618  1.00  0.00           C
ATOM   5073  C38 POPEl  62      92.192  51.281  47.598  1.00  0.00           C
ATOM   5076  C39 POPEl  62      91.791  50.771  48.988  1.00  0.00           C
ATOM   5079 0C31 POPEl  62      92.931  50.192  49.818  1.00  0.00           C
ATOM   5082 1C31 POPEl  62      92.621  50.311  51.318  1.00  0.00           C
ATOM   5085 2C31 POPEl  62      93.701  49.692  52.208  1.00  0.00           C
ATOM   5088 3C31 POPEl  62      93.561  50.132  53.668  1.00  0.00           C
ATOM   5091 4C31 POPEl  62      94.231  49.171  54.658  1.00  0.00           C
ATOM   5094 5C31 POPEl  62      94.321  49.772  56.058  1.00  0.00           C
ATOM   5097 6C31 POPEl  62      95.032  48.862  57.058  1.00  0.00           C
ATOM   5101  NH3 POPEm  63     115.711  94.781  74.728  1.00  0.00           N
ATOM   5105  C12 POPEm  63     116.451  96.021  75.158  1.00  0.00           C
ATOM   5108  C11 POPEm  63     117.521  95.632  76.178  1.00  0.00           C
ATOM   5111  P   POPEm  63     119.652  97.201  76.198  1.00  0.00           P
ATOM   5112  O13 POPEm  63     120.382  97.910  77.278  1.00  0.00           O
ATOM   5113  O14 POPEm  63     120.301  95.970  75.698  1.00  0.00           O
ATOM   5114  O11 POPEm  63     119.412  98.160  74.948  1.00  0.00           O
ATOM   5115  O12 POPEm  63     118.192  96.800  76.658  1.00  0.00           O
ATOM   5116  C1  POPEm  63     120.441  98.382  73.968  1.00  0.00           C
ATOM   5119  C2  POPEm  63     120.040  97.792  72.588  1.00  0.00           C
ATOM   5121  O21 POPEm  63     121.191  97.752  71.698  1.00  0.00           O
ATOM   5122  C21 POPEm  63     121.091  96.782  70.768  1.00  0.00           C
ATOM   5123  O22 POPEm  63     120.242  95.921  70.758  1.00  0.00           O
ATOM   5124  C22 POPEm  63     122.201  96.922  69.728  1.00  0.00           C
ATOM   5127  C3  POPEm  63     118.892  98.622  71.958  1.00  0.00           C
ATOM   5130  O31 POPEm  63     118.262  97.880  70.888  1.00  0.00           O
ATOM   5131  C31 POPEm  63     117.021  97.481  71.088  1.00  0.00           C
ATOM   5132  O32 POPEm  63     116.222  97.992  71.858  1.00  0.00           O
ATOM   5133  C32 POPEm  63     116.751  96.201  70.288  1.00  0.00           C
ATOM   5136  C23 POPEm  63     122.052  95.891  68.568  1.00  0.00           C
ATOM   5139  C24 POPEm  63     123.022  96.110  67.398  1.00  0.00           C
ATOM   5142  C25 POPEm  63     122.502  95.451  66.118  1.00  0.00           C
ATOM   5145  C26 POPEm  63     123.342  95.751  64.868  1.00  0.00           C
ATOM   5148  C27 POPEm  63     122.752  95.061  63.618  1.00  0.00           C
ATOM   5151  C28 POPEm  63     123.411  95.520  62.298  1.00  0.00           C
ATOM   5154  C29 POPEm  63     122.861  94.820  61.078  1.00  0.00           C
ATOM   5156 0C21 POPEm  63     121.642  95.012  60.538  1.00  0.00           C
ATOM   5158 1C21 POPEm  63     120.571  95.961  61.028  1.00  0.00           C
ATOM   5161 2C21 POPEm  63     119.941  96.861  59.948  1.00  0.00           C
ATOM   5164 3C21 POPEm  63     119.231  96.082  58.838  1.00  0.00           C
ATOM   5167 4C21 POPEm  63     118.342  96.931  57.918  1.00  0.00           C
ATOM   5170 5C21 POPEm  63     117.691  96.051  56.848  1.00  0.00           C
ATOM   5173 6C21 POPEm  63     116.541  96.712  56.058  1.00  0.00           C
ATOM   5176 7C21 POPEm  63     115.702  95.641  55.338  1.00  0.00           C
ATOM   5179 8C21 POPEm  63     114.442  96.180  54.648  1.00  0.00           C
ATOM   5183  C33 POPEm  63     115.972  96.411  68.958  1.00  0.00           C
ATOM   5186  C34 POPEm  63     115.951  95.112  68.148  1.00  0.00           C
ATOM   5189  C35 POPEm  63     115.252  95.191  66.788  1.00  0.00           C
ATOM   5192  C36 POPEm  63     116.051  95.942  65.718  1.00  0.00           C
ATOM   5195  C37 POPEm  63     115.562  95.641  64.288  1.00  0.00           C
ATOM   5198  C38 POPEm  63     116.502  96.210  63.208  1.00  0.00           C
ATOM   5201  C39 POPEm  63     116.322  95.572  61.828  1.00  0.00           C
ATOM   5204 0C31 POPEm  63     115.151  96.152  61.028  1.00  0.00           C
ATOM   5207 1C31 POPEm  63     114.941  95.392  59.708  1.00  0.00           C
ATOM   5210 2C31 POPEm  63     114.041  96.142  58.708  1.00  0.00           C
ATOM   5213 3C31 POPEm  63     112.590  95.650  58.638  1.00  0.00           C
ATOM   5216 4C31 POPEm  63     111.802  95.800  59.948  1.00  0.00           C
ATOM   5219 5C31 POPEm  63     110.352  95.340  59.778  1.00  0.00           C
ATOM   5222 6C31 POPEm  63     109.592  95.282  61.098  1.00  0.00           C
ATOM   5226  NH3 POPEn  64      67.812 127.822  39.888  1.00  0.00           N
ATOM   5230  C12 POPEn  64      66.661 126.900  40.218  1.00  0.00           C
ATOM   5233  C11 POPEn  64      66.782 125.541  39.508  1.00  0.00           C
ATOM   5236  P   POPEn  64      69.201 124.580  39.188  1.00  0.00           P
ATOM   5237  O13 POPEn  64      69.922 125.882  39.168  1.00  0.00           O
ATOM   5238  O14 POPEn  64      68.900 123.960  37.888  1.00  0.00           O
ATOM   5239  O11 POPEn  64      69.992 123.561  40.078  1.00  0.00           O
ATOM   5240  O12 POPEn  64      67.892 124.820  40.028  1.00  0.00           O
ATOM   5241  C1  POPEn  64      69.651 123.352  41.458  1.00  0.00           C
ATOM   5244  C2  POPEn  64      70.901 122.730  42.118  1.00  0.00           C
ATOM   5246  O21 POPEn  64      70.601 122.201  43.428  1.00  0.00           O
ATOM   5247  C21 POPEn  64      70.360 123.032  44.438  1.00  0.00           C
ATOM   5248  O22 POPEn  64      70.271 124.242  44.378  1.00  0.00           O
ATOM   5249  C22 POPEn  64      70.150 122.201  45.708  1.00  0.00           C
ATOM   5252  C3  POPEn  64      72.102 123.731  42.048  1.00  0.00           C
ATOM   5255  O31 POPEn  64      73.371 123.111  42.308  1.00  0.00           O
ATOM   5256  C31 POPEn  64      73.830 123.300  43.538  1.00  0.00           C
ATOM   5257  O32 POPEn  64      73.261 123.881  44.438  1.00  0.00           O
ATOM   5258  C32 POPEn  64      75.242 122.721  43.688  1.00  0.00           C
ATOM   5261  C23 POPEn  64      70.111 123.050  47.008  1.00  0.00           C
ATOM   5264  C24 POPEn  64      69.771 122.171  48.228  1.00  0.00           C
ATOM   5267  C25 POPEn  64      68.632 122.710  49.118  1.00  0.00           C
ATOM   5270  C26 POPEn  64      68.172 121.651  50.128  1.00  0.00           C
ATOM   5273  C27 POPEn  64      67.271 122.150  51.268  1.00  0.00           C
ATOM   5276  C28 POPEn  64      66.822 121.021  52.228  1.00  0.00           C
ATOM   5279  C29 POPEn  64      67.981 120.370  52.928  1.00  0.00           C
ATOM   5281 0C21 POPEn  64      68.212 120.261  54.258  1.00  0.00           C
ATOM   5283 1C21 POPEn  64      67.361 120.760  55.398  1.00  0.00           C
ATOM   5286 2C21 POPEn  64      66.720 119.620  56.228  1.00  0.00           C
ATOM   5289 3C21 POPEn  64      67.711 118.701  56.978  1.00  0.00           C
ATOM   5292 4C21 POPEn  64      68.172 117.491  56.148  1.00  0.00           C
ATOM   5295 5C21 POPEn  64      69.001 116.460  56.928  1.00  0.00           C
ATOM   5298 6C21 POPEn  64      69.351 115.261  56.048  1.00  0.00           C
ATOM   5301 7C21 POPEn  64      70.321 114.270  56.708  1.00  0.00           C
ATOM   5304 8C21 POPEn  64      70.672 113.090  55.788  1.00  0.00           C
ATOM   5308  C33 POPEn  64      75.691 122.831  45.158  1.00  0.00           C
ATOM   5311  C34 POPEn  64      77.032 122.141  45.408  1.00  0.00           C
ATOM   5314  C35 POPEn  64      77.291 121.900  46.898  1.00  0.00           C
ATOM   5317  C36 POPEn  64      77.460 123.190  47.718  1.00  0.00           C
ATOM   5320  C37 POPEn  64      77.571 122.901  49.218  1.00  0.00           C
ATOM   5323  C38 POPEn  64      77.591 124.160  50.088  1.00  0.00           C
ATOM   5326  C39 POPEn  64      77.790 123.881  51.588  1.00  0.00           C
ATOM   5329 0C31 POPEn  64      76.871 122.792  52.148  1.00  0.00           C
ATOM   5332 1C31 POPEn  64      77.000 122.600  53.668  1.00  0.00           C
ATOM   5335 2C31 POPEn  64      75.901 121.691  54.228  1.00  0.00           C
ATOM   5338 3C31 POPEn  64      75.992 121.441  55.738  1.00  0.00           C
ATOM   5341 4C31 POPEn  64      76.111 122.730  56.568  1.00  0.00           C
ATOM   5344 5C31 POPEn  64      75.591 122.590  57.998  1.00  0.00           C
ATOM   5347 6C31 POPEn  64      75.831 123.840  58.848  1.00  0.00           C
ATOM   5351  NH3 POPEo  65      17.542 118.622  35.878  1.00  0.00           N
ATOM   5355  C12 POPEo  65      16.872 119.811  35.238  1.00  0.00           C
ATOM   5358  C11 POPEo  65      16.912 119.680  33.708  1.00  0.00           C
ATOM   5361  P   POPEo  65      15.692 117.901  32.108  1.00  0.00           P
ATOM   5362  O13 POPEo  65      15.232 119.090  31.338  1.00  0.00           O
ATOM   5363  O14 POPEo  65      16.292 116.791  31.338  1.00  0.00           O
ATOM   5364  O11 POPEo  65      14.432 117.341  32.888  1.00  0.00           O
ATOM   5365  O12 POPEo  65      16.651 118.330  33.308  1.00  0.00           O
ATOM   5366  C1  POPEo  65      14.241 117.721  34.248  1.00  0.00           C
ATOM   5369  C2  POPEo  65      13.012 117.001  34.838  1.00  0.00           C
ATOM   5371  O21 POPEo  65      12.562 117.671  36.028  1.00  0.00           O
ATOM   5372  C21 POPEo  65      13.342 117.701  37.088  1.00  0.00           C
ATOM   5373  O22 POPEo  65      14.512 117.382  37.168  1.00  0.00           O
ATOM   5374  C22 POPEo  65      12.481 118.160  38.278  1.00  0.00           C
ATOM   5377  C3  POPEo  65      13.242 115.480  35.048  1.00  0.00           C
ATOM   5380  O31 POPEo  65      12.071 114.921  35.678  1.00  0.00           O
ATOM   5381  C31 POPEo  65      12.302 113.980  36.588  1.00  0.00           C
ATOM   5382  O32 POPEo  65      13.271 113.230  36.618  1.00  0.00           O
ATOM   5383  C32 POPEo  65      11.322 114.242  37.748  1.00  0.00           C
ATOM   5386  C23 POPEo  65      13.012 117.581  39.608  1.00  0.00           C
ATOM   5389  C24 POPEo  65      11.932 117.542  40.688  1.00  0.00           C
ATOM   5392  C25 POPEo  65      12.392 116.870  41.988  1.00  0.00           C
ATOM   5395  C26 POPEo  65      11.231 116.642  42.958  1.00  0.00           C
ATOM   5398  C27 POPEo  65      11.662 115.951  44.258  1.00  0.00           C
ATOM   5401  C28 POPEo  65      10.512 115.852  45.268  1.00  0.00           C
ATOM   5404  C29 POPEo  65      10.862 114.991  46.458  1.00  0.00           C
ATOM   5406 0C21 POPEo  65      11.472 115.401  47.578  1.00  0.00           C
ATOM   5408 1C21 POPEo  65      11.992 116.791  47.858  1.00  0.00           C
ATOM   5411 2C21 POPEo  65      13.351 116.782  48.578  1.00  0.00           C
ATOM   5414 3C21 POPEo  65      13.302 116.191  49.998  1.00  0.00           C
ATOM   5417 4C21 POPEo  65      14.632 116.281  50.758  1.00  0.00           C
ATOM   5420 5C21 POPEo  65      14.531 115.702  52.168  1.00  0.00           C
ATOM   5423 6C21 POPEo  65      15.872 115.690  52.908  1.00  0.00           C
ATOM   5426 7C21 POPEo  65      15.712 115.261  54.368  1.00  0.00           C
ATOM   5429 8C21 POPEo  65      16.972 115.510  55.198  1.00  0.00           C
ATOM   5433  C33 POPEo  65      11.502 113.281  38.948  1.00  0.00           C
ATOM   5436  C34 POPEo  65      10.882 113.750  40.278  1.00  0.00           C
ATOM   5439  C35 POPEo  65      10.332 112.581  41.118  1.00  0.00           C
ATOM   5442  C36 POPEo  65       9.802 112.951  42.508  1.00  0.00           C
ATOM   5445  C37 POPEo  65       9.472 111.691  43.348  1.00  0.00           C
ATOM   5448  C38 POPEo  65       9.861 111.852  44.828  1.00  0.00           C
ATOM   5451  C39 POPEo  65       9.910 110.520  45.588  1.00  0.00           C
ATOM   5454 0C31 POPEo  65      10.502 110.672  46.998  1.00  0.00           C
ATOM   5457 1C31 POPEo  65      10.742 109.322  47.698  1.00  0.00           C
ATOM   5460 2C31 POPEo  65      11.592 109.440  48.968  1.00  0.00           C
ATOM   5463 3C31 POPEo  65      10.862 109.991  50.198  1.00  0.00           C
ATOM   5466 4C31 POPEo  65      11.841 110.311  51.338  1.00  0.00           C
ATOM   5469 5C31 POPEo  65      11.252 110.140  52.738  1.00  0.00           C
ATOM   5472 6C31 POPEo  65      11.832 108.941  53.498  1.00  0.00           C
ATOM   5476  NH3 POPEp  66     112.852  62.211  33.998  1.00  0.00           N
ATOM   5480  C12 POPEp  66     113.782  62.542  35.138  1.00  0.00           C
ATOM   5483  C11 POPEp  66     113.451  63.902  35.798  1.00  0.00           C
ATOM   5486  P   POPEp  66     113.571  65.671  33.898  1.00  0.00           P
ATOM   5487  O13 POPEp  66     114.452  66.781  33.468  1.00  0.00           O
ATOM   5488  O14 POPEp  66     113.332  64.582  32.928  1.00  0.00           O
ATOM   5489  O11 POPEp  66     112.201  66.252  34.468  1.00  0.00           O
ATOM   5490  O12 POPEp  66     114.151  65.002  35.198  1.00  0.00           O
ATOM   5491  C1  POPEp  66     112.152  67.552  35.088  1.00  0.00           C
ATOM   5494  C2  POPEp  66     111.731  67.502  36.588  1.00  0.00           C
ATOM   5496  O21 POPEp  66     111.340  68.802  37.078  1.00  0.00           O
ATOM   5497  C21 POPEp  66     112.311  69.692  37.238  1.00  0.00           C
ATOM   5498  O22 POPEp  66     113.451  69.602  36.828  1.00  0.00           O
ATOM   5499  C22 POPEp  66     111.772  70.932  37.948  1.00  0.00           C
ATOM   5502  C3  POPEp  66     112.761  66.832  37.548  1.00  0.00           C
ATOM   5505  O31 POPEp  66     112.532  67.161  38.948  1.00  0.00           O
ATOM   5506  C31 POPEp  66     111.821  66.262  39.638  1.00  0.00           C
ATOM   5507  O32 POPEp  66     111.371  65.230  39.188  1.00  0.00           O
ATOM   5508  C32 POPEp  66     111.731  66.682  41.098  1.00  0.00           C
ATOM   5511  C23 POPEp  66     111.872  70.832  39.488  1.00  0.00           C
ATOM   5514  C24 POPEp  66     111.331  72.112  40.138  1.00  0.00           C
ATOM   5517  C25 POPEp  66     111.492  72.192  41.658  1.00  0.00           C
ATOM   5520  C26 POPEp  66     110.802  71.082  42.458  1.00  0.00           C
ATOM   5523  C27 POPEp  66     110.460  71.552  43.878  1.00  0.00           C
ATOM   5526  C28 POPEp  66     110.090  70.432  44.868  1.00  0.00           C
ATOM   5529  C29 POPEp  66     111.282  69.661  45.368  1.00  0.00           C
ATOM   5531 0C21 POPEp  66     112.171  70.090  46.288  1.00  0.00           C
ATOM   5533 1C21 POPEp  66     112.131  71.432  46.998  1.00  0.00           C
ATOM   5536 2C21 POPEp  66     111.952  71.302  48.518  1.00  0.00           C
ATOM   5539 3C21 POPEp  66     113.211  70.801  49.228  1.00  0.00           C
ATOM   5542 4C21 POPEp  66     112.971  70.392  50.688  1.00  0.00           C
ATOM   5545 5C21 POPEp  66     112.532  71.531  51.618  1.00  0.00           C
ATOM   5548 6C21 POPEp  66     112.400  71.012  53.058  1.00  0.00           C
ATOM   5551 7C21 POPEp  66     112.211  72.122  54.098  1.00  0.00           C
ATOM   5554 8C21 POPEp  66     112.192  71.582  55.528  1.00  0.00           C
ATOM   5558  C33 POPEp  66     113.032  66.392  41.868  1.00  0.00           C
ATOM   5561  C34 POPEp  66     112.971  66.981  43.278  1.00  0.00           C
ATOM   5564  C35 POPEp  66     114.242  66.752  44.108  1.00  0.00           C
ATOM   5567  C36 POPEp  66     115.481  67.410  43.488  1.00  0.00           C
ATOM   5570  C37 POPEp  66     116.681  67.451  44.448  1.00  0.00           C
ATOM   5573  C38 POPEp  66     117.111  66.061  44.918  1.00  0.00           C
ATOM   5576  C39 POPEp  66     116.620  65.701  46.328  1.00  0.00           C
ATOM   5579 0C31 POPEp  66     116.952  64.241  46.678  1.00  0.00           C
ATOM   5582 1C31 POPEp  66     116.882  63.961  48.188  1.00  0.00           C
ATOM   5585 2C31 POPEp  66     117.092  62.472  48.488  1.00  0.00           C
ATOM   5588 3C31 POPEp  66     117.232  62.142  49.978  1.00  0.00           C
ATOM   5591 4C31 POPEp  66     118.601  62.531  50.538  1.00  0.00           C
ATOM   5594 5C31 POPEp  66     118.840  61.982  51.948  1.00  0.00           C
ATOM   5597 6C31 POPEp  66     120.271  62.211  52.428  1.00  0.00           C
ATOM   5601  NH3 POPEq  67      85.711 101.432  34.128  1.00  0.00           N
ATOM   5605  C12 POPEq  67      84.582 100.760  33.388  1.00  0.00           C
ATOM   5608  C11 POPEq  67      83.342 101.660  33.258  1.00  0.00           C
ATOM   5611  P   POPEq  67      82.400 103.591  34.778  1.00  0.00           P
ATOM   5612  O13 POPEq  67      83.010 104.472  33.758  1.00  0.00           O
ATOM   5613  O14 POPEq  67      80.942 103.642  35.028  1.00  0.00           O
ATOM   5614  O11 POPEq  67      83.192 103.792  36.138  1.00  0.00           O
ATOM   5615  O12 POPEq  67      82.870 102.080  34.548  1.00  0.00           O
ATOM   5616  C1  POPEq  67      82.931 104.960  36.938  1.00  0.00           C
ATOM   5619  C2  POPEq  67      83.232 104.692  38.428  1.00  0.00           C
ATOM   5621  O21 POPEq  67      83.081 105.911  39.178  1.00  0.00           O
ATOM   5622  C21 POPEq  67      82.712 105.760  40.438  1.00  0.00           C
ATOM   5623  O22 POPEq  67      82.491 104.692  40.988  1.00  0.00           O
ATOM   5624  C22 POPEq  67      82.631 107.112  41.158  1.00  0.00           C
ATOM   5627  C3  POPEq  67      84.641 104.081  38.628  1.00  0.00           C
ATOM   5630  O31 POPEq  67      84.622 103.141  39.718  1.00  0.00           O
ATOM   5631  C31 POPEq  67      85.802 102.822  40.218  1.00  0.00           C
ATOM   5632  O32 POPEq  67      86.872 103.242  39.848  1.00  0.00           O
ATOM   5633  C32 POPEq  67      85.581 101.800  41.338  1.00  0.00           C
ATOM   5636  C23 POPEq  67      82.362 106.940  42.668  1.00  0.00           C
ATOM   5639  C24 POPEq  67      82.341 108.271  43.438  1.00  0.00           C
ATOM   5642  C25 POPEq  67      82.131 108.111  44.948  1.00  0.00           C
ATOM   5645  C26 POPEq  67      81.961 109.462  45.678  1.00  0.00           C
ATOM   5648  C27 POPEq  67      81.311 109.361  47.068  1.00  0.00           C
ATOM   5651  C28 POPEq  67      82.171 108.671  48.148  1.00  0.00           C
ATOM   5654  C29 POPEq  67      81.451 108.691  49.478  1.00  0.00           C
ATOM   5656 0C21 POPEq  67      81.961 108.911  50.708  1.00  0.00           C
ATOM   5658 1C21 POPEq  67      83.402 109.191  51.068  1.00  0.00           C
ATOM   5661 2C21 POPEq  67      83.561 110.492  51.888  1.00  0.00           C
ATOM   5664 3C21 POPEq  67      83.081 110.392  53.348  1.00  0.00           C
ATOM   5667 4C21 POPEq  67      83.290 111.701  54.118  1.00  0.00           C
ATOM   5670 5C21 POPEq  67      82.791 111.620  55.568  1.00  0.00           C
ATOM   5673 6C21 POPEq  67      82.971 112.932  56.338  1.00  0.00           C
ATOM   5676 7C21 POPEq  67      82.301 112.892  57.718  1.00  0.00           C
ATOM   5679 8C21 POPEq  67      82.241 114.251  58.408  1.00  0.00           C
ATOM   5683  C33 POPEq  67      84.862 102.421  42.568  1.00  0.00           C
ATOM   5686  C34 POPEq  67      84.202 101.411  43.528  1.00  0.00           C
ATOM   5689  C35 POPEq  67      82.841 100.891  43.028  1.00  0.00           C
ATOM   5692  C36 POPEq  67      82.152  99.811  43.878  1.00  0.00           C
ATOM   5695  C37 POPEq  67      81.212  98.932  43.028  1.00  0.00           C
ATOM   5698  C38 POPEq  67      80.031  98.342  43.808  1.00  0.00           C
ATOM   5701  C39 POPEq  67      80.341  97.062  44.598  1.00  0.00           C
ATOM   5704 0C31 POPEq  67      79.470  96.952  45.848  1.00  0.00           C
ATOM   5707 1C31 POPEq  67      80.142  97.531  47.098  1.00  0.00           C
ATOM   5710 2C31 POPEq  67      79.220  97.621  48.318  1.00  0.00           C
ATOM   5713 3C31 POPEq  67      79.891  98.172  49.588  1.00  0.00           C
ATOM   5716 4C31 POPEq  67      80.562  97.112  50.468  1.00  0.00           C
ATOM   5719 5C31 POPEq  67      80.931  97.671  51.858  1.00  0.00           C
ATOM   5722 6C31 POPEq  67      81.471  96.611  52.818  1.00  0.00           C
ATOM   5726  NH3 POPEr  68     130.294  41.881  37.498  1.00  0.00           N
ATOM   5730  C12 POPEr  68     131.604  41.552  38.158  1.00  0.00           C
ATOM   5733  C11 POPEr  68     131.924  40.031  38.098  1.00  0.00           C
ATOM   5736  P   POPEr  68     129.885  38.852  39.348  1.00  0.00           P
ATOM   5737  O13 POPEr  68     129.120  39.692  38.408  1.00  0.00           O
ATOM   5738  O14 POPEr  68     129.764  37.392  39.258  1.00  0.00           O
ATOM   5739  O11 POPEr  68     129.564  39.332  40.818  1.00  0.00           O
ATOM   5740  O12 POPEr  68     131.404  39.282  39.208  1.00  0.00           O
ATOM   5741  C1  POPEr  68     130.235  38.832  41.968  1.00  0.00           C
ATOM   5744  C2  POPEr  68     129.232  38.232  42.998  1.00  0.00           C
ATOM   5746  O21 POPEr  68     129.894  37.122  43.598  1.00  0.00           O
ATOM   5747  C21 POPEr  68     129.855  36.832  44.898  1.00  0.00           C
ATOM   5748  O22 POPEr  68     130.243  35.762  45.348  1.00  0.00           O
ATOM   5749  C22 POPEr  68     129.534  38.012  45.818  1.00  0.00           C
ATOM   5752  C3  POPEr  68     127.941  37.711  42.328  1.00  0.00           C
ATOM   5755  O31 POPEr  68     127.300  36.702  43.148  1.00  0.00           O
ATOM   5756  C31 POPEr  68     126.431  35.992  42.428  1.00  0.00           C
ATOM   5757  O32 POPEr  68     125.910  36.382  41.388  1.00  0.00           O
ATOM   5758  C32 POPEr  68     126.212  34.632  43.078  1.00  0.00           C
ATOM   5761  C23 POPEr  68     129.944  37.612  47.248  1.00  0.00           C
ATOM   5764  C24 POPEr  68     129.694  38.671  48.328  1.00  0.00           C
ATOM   5767  C25 POPEr  68     129.824  38.062  49.738  1.00  0.00           C
ATOM   5770  C26 POPEr  68     129.904  39.101  50.858  1.00  0.00           C
ATOM   5773  C27 POPEr  68     130.184  38.472  52.228  1.00  0.00           C
ATOM   5776  C28 POPEr  68     130.394  39.542  53.308  1.00  0.00           C
ATOM   5779  C29 POPEr  68     130.814  38.961  54.638  1.00  0.00           C
ATOM   5781 0C21 POPEr  68     130.124  39.031  55.788  1.00  0.00           C
ATOM   5783 1C21 POPEr  68     128.781  39.682  55.958  1.00  0.00           C
ATOM   5786 2C21 POPEr  68     128.111  39.371  57.308  1.00  0.00           C
ATOM   5789 3C21 POPEr  68     127.561  37.942  57.428  1.00  0.00           C
ATOM   5792 4C21 POPEr  68     128.521  36.932  58.078  1.00  0.00           C
ATOM   5795 5C21 POPEr  68     128.801  37.142  59.588  1.00  0.00           C
ATOM   5798 6C21 POPEr  68     127.521  37.282  60.438  1.00  0.00           C
ATOM   5801 7C21 POPEr  68     127.742  36.952  61.918  1.00  0.00           C
ATOM   5804 8C21 POPEr  68     126.581  37.412  62.818  1.00  0.00           C
ATOM   5808  C33 POPEr  68     127.432  33.682  42.958  1.00  0.00           C
ATOM   5811  C34 POPEr  68     127.440  32.531  43.978  1.00  0.00           C
ATOM   5814  C35 POPEr  68     128.010  32.972  45.328  1.00  0.00           C
ATOM   5817  C36 POPEr  68     127.931  31.902  46.438  1.00  0.00           C
ATOM   5820  C37 POPEr  68     128.472  32.492  47.748  1.00  0.00           C
ATOM   5823  C38 POPEr  68     128.340  31.632  49.018  1.00  0.00           C
ATOM   5826  C39 POPEr  68     126.900  31.502  49.518  1.00  0.00           C
ATOM   5829 0C31 POPEr  68     126.751  30.562  50.718  1.00  0.00           C
ATOM   5832 1C31 POPEr  68     125.291  30.182  50.998  1.00  0.00           C
ATOM   5835 2C31 POPEr  68     125.121  28.932  51.878  1.00  0.00           C
ATOM   5838 3C31 POPEr  68     125.341  27.632  51.088  1.00  0.00           C
ATOM   5841 4C31 POPEr  68     124.991  26.372  51.888  1.00  0.00           C
ATOM   5844 5C31 POPEr  68     125.201  25.092  51.068  1.00  0.00           C
ATOM   5847 6C31 POPEr  68     124.692  23.842  51.788  1.00  0.00           C
ATOM   5851  NH3 POPEs  69     123.980  42.612  79.588  1.00  0.00           N
ATOM   5855  C12 POPEs  69     122.761  42.032  78.938  1.00  0.00           C
ATOM   5858  C11 POPEs  69     121.731  43.131  78.658  1.00  0.00           C
ATOM   5861  P   POPEs  69     120.032  44.511  80.118  1.00  0.00           P
ATOM   5862  O13 POPEs  69     119.781  44.792  81.548  1.00  0.00           O
ATOM   5863  O14 POPEs  69     119.851  45.642  79.178  1.00  0.00           O
ATOM   5864  O11 POPEs  69     119.091  43.331  79.668  1.00  0.00           O
ATOM   5865  O12 POPEs  69     121.430  43.812  79.878  1.00  0.00           O
ATOM   5866  C1  POPEs  69     117.691  43.572  79.798  1.00  0.00           C
ATOM   5869  C2  POPEs  69     117.001  42.832  78.658  1.00  0.00           C
ATOM   5871  O21 POPEs  69     115.672  43.362  78.608  1.00  0.00           O
ATOM   5872  C21 POPEs  69     115.142  43.382  77.408  1.00  0.00           C
ATOM   5873  O22 POPEs  69     115.702  43.102  76.368  1.00  0.00           O
ATOM   5874  C22 POPEs  69     113.701  43.822  77.538  1.00  0.00           C
ATOM   5877  C3  POPEs  69     117.031  41.302  78.938  1.00  0.00           C
ATOM   5880  O31 POPEs  69     116.031  40.582  78.188  1.00  0.00           O
ATOM   5881  C31 POPEs  69     116.371  40.232  76.968  1.00  0.00           C
ATOM   5882  O32 POPEs  69     117.481  40.311  76.468  1.00  0.00           O
ATOM   5883  C32 POPEs  69     115.142  39.632  76.308  1.00  0.00           C
ATOM   5886  C23 POPEs  69     113.041  44.212  76.208  1.00  0.00           C
ATOM   5889  C24 POPEs  69     111.591  44.602  76.498  1.00  0.00           C
ATOM   5892  C25 POPEs  69     110.681  44.672  75.278  1.00  0.00           C
ATOM   5895  C26 POPEs  69     109.231  44.902  75.738  1.00  0.00           C
ATOM   5898  C27 POPEs  69     108.202  44.432  74.708  1.00  0.00           C
ATOM   5901  C28 POPEs  69     106.772  44.752  75.158  1.00  0.00           C
ATOM   5904  C29 POPEs  69     105.732  44.422  74.118  1.00  0.00           C
ATOM   5906 0C21 POPEs  69     104.881  43.382  74.178  1.00  0.00           C
ATOM   5908 1C21 POPEs  69     104.891  42.362  75.278  1.00  0.00           C
ATOM   5911 2C21 POPEs  69     103.901  41.202  75.078  1.00  0.00           C
ATOM   5914 3C21 POPEs  69     104.382  39.922  75.768  1.00  0.00           C
ATOM   5917 4C21 POPEs  69     103.351  38.781  75.718  1.00  0.00           C
ATOM   5920 5C21 POPEs  69     102.801  38.472  74.318  1.00  0.00           C
ATOM   5923 6C21 POPEs  69     103.881  38.162  73.268  1.00  0.00           C
ATOM   5926 7C21 POPEs  69     103.281  37.781  71.908  1.00  0.00           C
ATOM   5929 8C21 POPEs  69     104.331  37.422  70.848  1.00  0.00           C
ATOM   5933  C33 POPEs  69     115.401  39.371  74.828  1.00  0.00           C
ATOM   5936  C34 POPEs  69     114.221  38.711  74.128  1.00  0.00           C
ATOM   5939  C35 POPEs  69     114.431  38.692  72.608  1.00  0.00           C
ATOM   5942  C36 POPEs  69     115.681  37.902  72.198  1.00  0.00           C
ATOM   5945  C37 POPEs  69     115.641  37.442  70.738  1.00  0.00           C
ATOM   5948  C38 POPEs  69     117.040  37.212  70.148  1.00  0.00           C
ATOM   5951  C39 POPEs  69     117.031  36.612  68.738  1.00  0.00           C
ATOM   5954 0C31 POPEs  69     116.222  37.452  67.738  1.00  0.00           C
ATOM   5957 1C31 POPEs  69     116.581  37.132  66.278  1.00  0.00           C
ATOM   5960 2C31 POPEs  69     115.781  37.972  65.258  1.00  0.00           C
ATOM   5963 3C31 POPEs  69     116.161  39.451  65.288  1.00  0.00           C
ATOM   5966 4C31 POPEs  69     115.392  40.311  64.278  1.00  0.00           C
ATOM   5969 5C31 POPEs  69     115.851  41.772  64.308  1.00  0.00           C
ATOM   5972 6C31 POPEs  69     114.962  42.682  63.488  1.00  0.00           C
ATOM   5976  NH3 POPEt  70      10.682  33.532  37.098  1.00  0.00           N
ATOM   5980  C12 POPEt  70       9.580  34.442  37.588  1.00  0.00           C
ATOM   5983  C11 POPEt  70       8.802  35.112  36.448  1.00  0.00           C
ATOM   5986  P   POPEt  70       7.062  36.461  37.948  1.00  0.00           P
ATOM   5987  O13 POPEt  70       6.161  35.281  37.938  1.00  0.00           O
ATOM   5988  O14 POPEt  70       6.462  37.802  37.828  1.00  0.00           O
ATOM   5989  O11 POPEt  70       7.922  36.382  39.268  1.00  0.00           O
ATOM   5990  O12 POPEt  70       8.182  36.322  36.858  1.00  0.00           O
ATOM   5991  C1  POPEt  70       7.362  36.871  40.478  1.00  0.00           C
ATOM   5994  C2  POPEt  70       8.062  38.142  40.998  1.00  0.00           C
ATOM   5996  O21 POPEt  70       7.982  38.121  42.428  1.00  0.00           O
ATOM   5997  C21 POPEt  70       9.132  37.991  43.078  1.00  0.00           C
ATOM   5998  O22 POPEt  70      10.191  37.652  42.588  1.00  0.00           O
ATOM   5999  C22 POPEt  70       8.872  38.352  44.548  1.00  0.00           C
ATOM   6002  C3  POPEt  70       7.352  39.422  40.488  1.00  0.00           C
ATOM   6005  O31 POPEt  70       7.892  40.582  41.118  1.00  0.00           O
ATOM   6006  C31 POPEt  70       7.352  41.232  42.168  1.00  0.00           C
ATOM   6007  O32 POPEt  70       7.822  42.252  42.618  1.00  0.00           O
ATOM   6008  C32 POPEt  70       6.102  40.582  42.818  1.00  0.00           C
ATOM   6011  C23 POPEt  70      10.161  38.671  45.338  1.00  0.00           C
ATOM   6014  C24 POPEt  70       9.861  39.322  46.698  1.00  0.00           C
ATOM   6017  C25 POPEt  70       9.472  40.812  46.608  1.00  0.00           C
ATOM   6020  C26 POPEt  70       9.031  41.402  47.968  1.00  0.00           C
ATOM   6023  C27 POPEt  70       8.602  42.871  47.888  1.00  0.00           C
ATOM   6026  C28 POPEt  70       8.042  43.401  49.228  1.00  0.00           C
ATOM   6029  C29 POPEt  70       7.522  44.812  49.148  1.00  0.00           C
ATOM   6031 0C21 POPEt  70       8.042  45.901  49.748  1.00  0.00           C
ATOM   6033 1C21 POPEt  70       9.292  45.942  50.588  1.00  0.00           C
ATOM   6036 2C21 POPEt  70       9.092  45.642  52.088  1.00  0.00           C
ATOM   6039 3C21 POPEt  70       8.142  46.601  52.808  1.00  0.00           C
ATOM   6042 4C21 POPEt  70       8.132  46.382  54.328  1.00  0.00           C
ATOM   6045 5C21 POPEt  70       7.402  47.482  55.098  1.00  0.00           C
ATOM   6048 6C21 POPEt  70       7.562  47.382  56.618  1.00  0.00           C
ATOM   6051 7C21 POPEt  70       7.202  48.682  57.338  1.00  0.00           C
ATOM   6054 8C21 POPEt  70       7.522  48.672  58.828  1.00  0.00           C
ATOM   6058  C33 POPEt  70       5.812  41.202  44.208  1.00  0.00           C
ATOM   6061  C34 POPEt  70       4.482  40.761  44.858  1.00  0.00           C
ATOM   6064  C35 POPEt  70       4.572  39.622  45.878  1.00  0.00           C
ATOM   6067  C36 POPEt  70       5.162  40.012  47.248  1.00  0.00           C
ATOM   6070  C37 POPEt  70       4.812  38.982  48.338  1.00  0.00           C
ATOM   6073  C38 POPEt  70       5.372  39.332  49.728  1.00  0.00           C
ATOM   6076  C39 POPEt  70       4.932  38.312  50.798  1.00  0.00           C
ATOM   6079 0C31 POPEt  70       5.492  38.562  52.208  1.00  0.00           C
ATOM   6082 1C31 POPEt  70       5.182  37.392  53.158  1.00  0.00           C
ATOM   6085 2C31 POPEt  70       5.992  37.382  54.468  1.00  0.00           C
ATOM   6088 3C31 POPEt  70       5.442  38.302  55.568  1.00  0.00           C
ATOM   6091 4C31 POPEt  70       6.232  38.182  56.888  1.00  0.00           C
ATOM   6094 5C31 POPEt  70       5.661  39.082  57.998  1.00  0.00           C
ATOM   6097 6C31 POPEt  70       6.372  38.922  59.338  1.00  0.00           C
ATOM   6101  NH3 POPEu  71      95.581  55.441  32.158  1.00  0.00           N
ATOM   6105  C12 POPEu  71      96.541  54.602  32.928  1.00  0.00           C
ATOM   6108  C11 POPEu  71      95.762  53.792  33.978  1.00  0.00           C
ATOM   6111  P   POPEu  71      97.831  53.131  35.418  1.00  0.00           P
ATOM   6112  O13 POPEu  71      97.841  52.102  36.478  1.00  0.00           O
ATOM   6113  O14 POPEu  71      99.011  53.201  34.518  1.00  0.00           O
ATOM   6114  O11 POPEu  71      97.432  54.572  35.948  1.00  0.00           O
ATOM   6115  O12 POPEu  71      96.581  52.781  34.548  1.00  0.00           O
ATOM   6116  C1  POPEu  71      97.651  55.022  37.278  1.00  0.00           C
ATOM   6119  C2  POPEu  71      99.062  55.642  37.468  1.00  0.00           C
ATOM   6121  O21 POPEu  71      99.422  55.561  38.848  1.00  0.00           O
ATOM   6122  C21 POPEu  71      98.762  56.302  39.708  1.00  0.00           C
ATOM   6123  O22 POPEu  71      98.001  57.222  39.478  1.00  0.00           O
ATOM   6124  C22 POPEu  71      99.120  55.792  41.108  1.00  0.00           C
ATOM   6127  C3  POPEu  71      99.202  57.072  36.878  1.00  0.00           C
ATOM   6130  O31 POPEu  71     100.331  57.732  37.468  1.00  0.00           O
ATOM   6131  C31 POPEu  71     101.480  57.552  36.858  1.00  0.00           C
ATOM   6132  O32 POPEu  71     101.651  57.042  35.768  1.00  0.00           O
ATOM   6133  C32 POPEu  71     102.602  58.102  37.738  1.00  0.00           C
ATOM   6136  C23 POPEu  71      98.701  56.782  42.218  1.00  0.00           C
ATOM   6139  C24 POPEu  71      98.771  56.172  43.628  1.00  0.00           C
ATOM   6142  C25 POPEu  71     100.172  55.691  44.018  1.00  0.00           C
ATOM   6145  C26 POPEu  71     100.252  55.042  45.408  1.00  0.00           C
ATOM   6148  C27 POPEu  71      99.622  55.901  46.518  1.00  0.00           C
ATOM   6151  C28 POPEu  71      99.872  55.441  47.958  1.00  0.00           C
ATOM   6154  C29 POPEu  71     101.331  55.452  48.338  1.00  0.00           C
ATOM   6156 0C21 POPEu  71     101.831  54.942  49.468  1.00  0.00           C
ATOM   6158 1C21 POPEu  71     101.042  54.311  50.598  1.00  0.00           C
ATOM   6161 2C21 POPEu  71     101.502  54.842  51.968  1.00  0.00           C
ATOM   6164 3C21 POPEu  71     100.632  54.322  53.118  1.00  0.00           C
ATOM   6167 4C21 POPEu  71     101.161  54.682  54.518  1.00  0.00           C
ATOM   6170 5C21 POPEu  71     101.502  56.172  54.678  1.00  0.00           C
ATOM   6173 6C21 POPEu  71     101.861  56.561  56.118  1.00  0.00           C
ATOM   6176 7C21 POPEu  71     102.222  58.052  56.218  1.00  0.00           C
ATOM   6179 8C21 POPEu  71     102.721  58.512  57.588  1.00  0.00           C
ATOM   6183  C33 POPEu  71     102.761  57.292  39.028  1.00  0.00           C
ATOM   6186  C34 POPEu  71     104.032  57.692  39.778  1.00  0.00           C
ATOM   6189  C35 POPEu  71     104.021  57.222  41.238  1.00  0.00           C
ATOM   6192  C36 POPEu  71     104.070  55.701  41.428  1.00  0.00           C
ATOM   6195  C37 POPEu  71     103.491  55.311  42.788  1.00  0.00           C
ATOM   6198  C38 POPEu  71     103.822  53.872  43.208  1.00  0.00           C
ATOM   6201  C39 POPEu  71     105.012  53.781  44.168  1.00  0.00           C
ATOM   6204 0C31 POPEu  71     104.611  53.781  45.648  1.00  0.00           C
ATOM   6207 1C31 POPEu  71     105.842  53.542  46.538  1.00  0.00           C
ATOM   6210 2C31 POPEu  71     105.501  53.252  48.008  1.00  0.00           C
ATOM   6213 3C31 POPEu  71     105.641  54.482  48.918  1.00  0.00           C
ATOM   6216 4C31 POPEu  71     105.481  54.132  50.408  1.00  0.00           C
ATOM   6219 5C31 POPEu  71     105.452  55.371  51.308  1.00  0.00           C
ATOM   6222 6C31 POPEu  71     105.401  55.042  52.808  1.00  0.00           C
ATOM   6226  NH3 POPEv  72     116.150   1.012  79.418  1.00  0.00           N
ATOM   6230  C12 POPEv  72     115.261   2.102  79.928  1.00  0.00           C
ATOM   6233  C11 POPEv  72     113.862   2.002  79.308  1.00  0.00           C
ATOM   6236  P   POPEv  72     113.010  -0.488  79.268  1.00  0.00           P
ATOM   6237  O13 POPEv  72     114.412  -0.961  79.158  1.00  0.00           O
ATOM   6238  O14 POPEv  72     112.082  -1.381  79.968  1.00  0.00           O
ATOM   6239  O11 POPEv  72     112.462  -0.248  77.788  1.00  0.00           O
ATOM   6240  O12 POPEv  72     113.062   0.972  79.908  1.00  0.00           O
ATOM   6241  C1  POPEv  72     111.411   0.722  77.558  1.00  0.00           C
ATOM   6244  C2  POPEv  72     111.031   0.762  76.038  1.00  0.00           C
ATOM   6246  O21 POPEv  72     110.592   2.062  75.598  1.00  0.00           O
ATOM   6247  C21 POPEv  72     111.012   2.452  74.398  1.00  0.00           C
ATOM   6248  O22 POPEv  72     111.931   1.952  73.768  1.00  0.00           O
ATOM   6249  C22 POPEv  72     110.191   3.632  73.868  1.00  0.00           C
ATOM   6252  C3  POPEv  72     109.921  -0.278  75.738  1.00  0.00           C
ATOM   6255  O31 POPEv  72     110.012  -0.678  74.358  1.00  0.00           O
ATOM   6256  C31 POPEv  72     109.251  -1.711  74.048  1.00  0.00           C
ATOM   6257  O32 POPEv  72     108.391  -2.201  74.758  1.00  0.00           O
ATOM   6258  C32 POPEv  72     109.592  -2.171  72.618  1.00  0.00           C
ATOM   6261  C23 POPEv  72     109.881   3.512  72.348  1.00  0.00           C
ATOM   6264  C24 POPEv  72     110.510   4.582  71.448  1.00  0.00           C
ATOM   6267  C25 POPEv  72     109.571   5.062  70.318  1.00  0.00           C
ATOM   6270  C26 POPEv  72     109.302   4.032  69.198  1.00  0.00           C
ATOM   6273  C27 POPEv  72     108.001   4.342  68.428  1.00  0.00           C
ATOM   6276  C28 POPEv  72     107.742   3.392  67.238  1.00  0.00           C
ATOM   6279  C29 POPEv  72     106.271   3.332  66.868  1.00  0.00           C
ATOM   6281 0C21 POPEv  72     105.702   3.572  65.668  1.00  0.00           C
ATOM   6283 1C21 POPEv  72     106.381   3.942  64.368  1.00  0.00           C
ATOM   6286 2C21 POPEv  72     105.821   3.132  63.168  1.00  0.00           C
ATOM   6289 3C21 POPEv  72     106.462   3.532  61.828  1.00  0.00           C
ATOM   6292 4C21 POPEv  72     105.601   3.202  60.598  1.00  0.00           C
ATOM   6295 5C21 POPEv  72     105.452   1.702  60.288  1.00  0.00           C
ATOM   6298 6C21 POPEv  72     106.661   1.082  59.588  1.00  0.00           C
ATOM   6301 7C21 POPEv  72     106.430  -0.408  59.268  1.00  0.00           C
ATOM   6304 8C21 POPEv  72     107.631  -1.111  58.628  1.00  0.00           C
ATOM   6308  C33 POPEv  72     111.101  -2.491  72.388  1.00  0.00           C
ATOM   6311  C34 POPEv  72     111.551  -2.451  70.908  1.00  0.00           C
ATOM   6314  C35 POPEv  72     111.831  -1.031  70.368  1.00  0.00           C
ATOM   6317  C36 POPEv  72     111.751  -0.891  68.828  1.00  0.00           C
ATOM   6320  C37 POPEv  72     111.161   0.452  68.338  1.00  0.00           C
ATOM   6323  C38 POPEv  72     111.541   0.842  66.898  1.00  0.00           C
ATOM   6326  C39 POPEv  72     110.471   0.592  65.818  1.00  0.00           C
ATOM   6329 0C31 POPEv  72     109.792  -0.778  65.888  1.00  0.00           C
ATOM   6332 1C31 POPEv  72     108.992  -1.141  64.628  1.00  0.00           C
ATOM   6335 2C31 POPEv  72     108.132  -2.401  64.858  1.00  0.00           C
ATOM   6338 3C31 POPEv  72     107.521  -3.011  63.588  1.00  0.00           C
ATOM   6341 4C31 POPEv  72     106.271  -2.281  63.058  1.00  0.00           C
ATOM   6344 5C31 POPEv  72     105.532  -3.121  62.008  1.00  0.00           C
ATOM   6347 6C31 POPEv  72     104.172  -2.551  61.608  1.00  0.00           C
ATOM   6351  NH3 POPEw  73      27.431  80.992  76.428  1.00  0.00           N
ATOM   6355  C12 POPEw  73      26.382  80.982  75.368  1.00  0.00           C
ATOM   6358  C11 POPEw  73      25.101  81.630  75.918  1.00  0.00           C
ATOM   6361  P   POPEw  73      23.921  79.851  77.468  1.00  0.00           P
ATOM   6362  O13 POPEw  73      24.212  79.322  78.818  1.00  0.00           O
ATOM   6363  O14 POPEw  73      22.512  80.171  77.168  1.00  0.00           O
ATOM   6364  O11 POPEw  73      24.472  78.832  76.388  1.00  0.00           O
ATOM   6365  O12 POPEw  73      24.771  81.171  77.228  1.00  0.00           O
ATOM   6366  C1  POPEw  73      23.561  77.961  75.688  1.00  0.00           C
ATOM   6369  C2  POPEw  73      24.332  76.911  74.808  1.00  0.00           C
ATOM   6371  O21 POPEw  73      23.591  76.572  73.628  1.00  0.00           O
ATOM   6372  C21 POPEw  73      23.652  77.472  72.658  1.00  0.00           C
ATOM   6373  O22 POPEw  73      24.132  78.592  72.758  1.00  0.00           O
ATOM   6374  C22 POPEw  73      23.031  76.911  71.378  1.00  0.00           C
ATOM   6377  C3  POPEw  73      24.650  75.582  75.558  1.00  0.00           C
ATOM   6380  O31 POPEw  73      25.821  74.961  74.988  1.00  0.00           O
ATOM   6381  C31 POPEw  73      25.792  74.192  73.888  1.00  0.00           C
ATOM   6382  O32 POPEw  73      26.712  74.132  73.088  1.00  0.00           O
ATOM   6383  C32 POPEw  73      24.522  73.362  73.738  1.00  0.00           C
ATOM   6386  C23 POPEw  73      23.872  77.340  70.148  1.00  0.00           C
ATOM   6389  C24 POPEw  73      25.080  76.432  69.908  1.00  0.00           C
ATOM   6392  C25 POPEw  73      26.061  76.972  68.858  1.00  0.00           C
ATOM   6395  C26 POPEw  73      25.372  77.562  67.618  1.00  0.00           C
ATOM   6398  C27 POPEw  73      26.372  77.951  66.518  1.00  0.00           C
ATOM   6401  C28 POPEw  73      25.722  78.571  65.268  1.00  0.00           C
ATOM   6404  C29 POPEw  73      25.171  79.961  65.528  1.00  0.00           C
ATOM   6406 0C21 POPEw  73      25.712  81.110  65.088  1.00  0.00           C
ATOM   6408 1C21 POPEw  73      26.982  81.231  64.278  1.00  0.00           C
ATOM   6411 2C21 POPEw  73      26.781  81.021  62.768  1.00  0.00           C
ATOM   6414 3C21 POPEw  73      28.111  80.702  62.058  1.00  0.00           C
ATOM   6417 4C21 POPEw  73      27.922  80.352  60.578  1.00  0.00           C
ATOM   6420 5C21 POPEw  73      29.081  79.521  59.998  1.00  0.00           C
ATOM   6423 6C21 POPEw  73      28.821  79.082  58.548  1.00  0.00           C
ATOM   6426 7C21 POPEw  73      29.922  78.172  57.998  1.00  0.00           C
ATOM   6429 8C21 POPEw  73      29.622  77.662  56.588  1.00  0.00           C
ATOM   6433  C33 POPEw  73      24.741  72.311  72.618  1.00  0.00           C
ATOM   6436  C34 POPEw  73      23.642  71.262  72.538  1.00  0.00           C
ATOM   6439  C35 POPEw  73      23.932  70.171  71.488  1.00  0.00           C
ATOM   6442  C36 POPEw  73      23.882  70.661  70.038  1.00  0.00           C
ATOM   6445  C37 POPEw  73      22.480  71.122  69.608  1.00  0.00           C
ATOM   6448  C38 POPEw  73      22.150  70.692  68.178  1.00  0.00           C
ATOM   6451  C39 POPEw  73      20.751  71.132  67.728  1.00  0.00           C
ATOM   6454 0C31 POPEw  73      20.331  70.362  66.468  1.00  0.00           C
ATOM   6457 1C31 POPEw  73      18.951  70.781  65.938  1.00  0.00           C
ATOM   6460 2C31 POPEw  73      18.572  70.002  64.678  1.00  0.00           C
ATOM   6463 3C31 POPEw  73      19.441  70.362  63.468  1.00  0.00           C
ATOM   6466 4C31 POPEw  73      19.091  69.551  62.218  1.00  0.00           C
ATOM   6469 5C31 POPEw  73      20.062  69.832  61.068  1.00  0.00           C
ATOM   6472 6C31 POPEw  73      19.802  68.951  59.848  1.00  0.00           C
ATOM   6476  NH3 POPEx  74      57.712  82.661  82.018  1.00  0.00           N
ATOM   6480  C12 POPEx  74      59.132  82.600  81.518  1.00  0.00           C
ATOM   6483  C11 POPEx  74      59.851  81.320  81.958  1.00  0.00           C
ATOM   6486  P   POPEx  74      62.141  80.182  81.428  1.00  0.00           P
ATOM   6487  O13 POPEx  74      63.102  80.722  82.398  1.00  0.00           O
ATOM   6488  O14 POPEx  74      61.602  78.861  81.808  1.00  0.00           O
ATOM   6489  O11 POPEx  74      62.852  80.021  80.038  1.00  0.00           O
ATOM   6490  O12 POPEx  74      61.012  81.210  81.138  1.00  0.00           O
ATOM   6491  C1  POPEx  74      62.102  80.252  78.838  1.00  0.00           C
ATOM   6494  C2  POPEx  74      63.051  79.961  77.668  1.00  0.00           C
ATOM   6496  O21 POPEx  74      62.411  80.140  76.398  1.00  0.00           O
ATOM   6497  C21 POPEx  74      61.501  79.312  75.968  1.00  0.00           C
ATOM   6498  O22 POPEx  74      60.961  78.412  76.598  1.00  0.00           O
ATOM   6499  C22 POPEx  74      61.262  79.592  74.478  1.00  0.00           C
ATOM   6502  C3  POPEx  74      63.762  78.581  77.868  1.00  0.00           C
ATOM   6505  O31 POPEx  74      64.150  77.902  76.658  1.00  0.00           O
ATOM   6506  C31 POPEx  74      65.121  78.522  75.978  1.00  0.00           C
ATOM   6507  O32 POPEx  74      65.581  79.612  76.238  1.00  0.00           O
ATOM   6508  C32 POPEx  74      65.572  77.601  74.848  1.00  0.00           C
ATOM   6511  C23 POPEx  74      61.330  78.322  73.618  1.00  0.00           C
ATOM   6514  C24 POPEx  74      61.392  78.662  72.118  1.00  0.00           C
ATOM   6517  C25 POPEx  74      61.651  77.422  71.268  1.00  0.00           C
ATOM   6520  C26 POPEx  74      61.882  77.762  69.788  1.00  0.00           C
ATOM   6523  C27 POPEx  74      62.311  76.542  68.978  1.00  0.00           C
ATOM   6526  C28 POPEx  74      62.650  76.921  67.528  1.00  0.00           C
ATOM   6529  C29 POPEx  74      62.962  75.712  66.678  1.00  0.00           C
ATOM   6531 0C21 POPEx  74      62.901  75.701  65.338  1.00  0.00           C
ATOM   6533 1C21 POPEx  74      62.562  76.902  64.488  1.00  0.00           C
ATOM   6536 2C21 POPEx  74      61.101  76.892  64.028  1.00  0.00           C
ATOM   6539 3C21 POPEx  74      60.641  78.261  63.528  1.00  0.00           C
ATOM   6542 4C21 POPEx  74      59.261  78.231  62.868  1.00  0.00           C
ATOM   6545 5C21 POPEx  74      59.310  77.572  61.478  1.00  0.00           C
ATOM   6548 6C21 POPEx  74      57.971  77.632  60.738  1.00  0.00           C
ATOM   6551 7C21 POPEx  74      58.111  77.112  59.298  1.00  0.00           C
ATOM   6554 8C21 POPEx  74      56.821  77.201  58.488  1.00  0.00           C
ATOM   6558  C33 POPEx  74      65.421  78.271  73.478  1.00  0.00           C
ATOM   6561  C34 POPEx  74      65.951  77.362  72.368  1.00  0.00           C
ATOM   6564  C35 POPEx  74      65.481  77.762  70.968  1.00  0.00           C
ATOM   6567  C36 POPEx  74      66.301  78.872  70.308  1.00  0.00           C
ATOM   6570  C37 POPEx  74      65.971  78.981  68.808  1.00  0.00           C
ATOM   6573  C38 POPEx  74      66.831  79.982  68.018  1.00  0.00           C
ATOM   6576  C39 POPEx  74      66.871  81.381  68.628  1.00  0.00           C
ATOM   6579 0C31 POPEx  74      67.771  82.351  67.838  1.00  0.00           C
ATOM   6582 1C31 POPEx  74      67.070  83.072  66.678  1.00  0.00           C
ATOM   6585 2C31 POPEx  74      68.021  84.072  65.988  1.00  0.00           C
ATOM   6588 3C31 POPEx  74      67.330  85.352  65.488  1.00  0.00           C
ATOM   6591 4C31 POPEx  74      66.531  85.161  64.198  1.00  0.00           C
ATOM   6594 5C31 POPEx  74      65.721  86.411  63.828  1.00  0.00           C
ATOM   6597 6C31 POPEx  74      64.941  86.281  62.518  1.00  0.00           C
ATOM   6601  NH3 POPEy  75      70.892 122.592  79.688  1.00  0.00           N
ATOM   6605  C12 POPEy  75      71.091 124.072  79.718  1.00  0.00           C
ATOM   6608  C11 POPEy  75      70.071 124.742  80.648  1.00  0.00           C
ATOM   6611  P   POPEy  75      69.161 127.192  81.048  1.00  0.00           P
ATOM   6612  O13 POPEy  75      67.801 126.912  80.528  1.00  0.00           O
ATOM   6613  O14 POPEy  75      69.301 127.272  82.508  1.00  0.00           O
ATOM   6614  O11 POPEy  75      69.691 128.505  80.358  1.00  0.00           O
ATOM   6615  O12 POPEy  75      70.181 126.132  80.468  1.00  0.00           O
ATOM   6616  C1  POPEy  75      69.721 128.535  78.918  1.00  0.00           C
ATOM   6619  C2  POPEy  75      70.601 129.725  78.448  1.00  0.00           C
ATOM   6621  O21 POPEy  75      70.181 130.225  77.158  1.00  0.00           O
ATOM   6622  C21 POPEy  75      70.141 129.385  76.148  1.00  0.00           C
ATOM   6623  O22 POPEy  75      70.411 128.202  76.158  1.00  0.00           O
ATOM   6624  C22 POPEy  75      69.751 130.185  74.888  1.00  0.00           C
ATOM   6627  C3  POPEy  75      72.131 129.455  78.488  1.00  0.00           C
ATOM   6630  O31 POPEy  75      72.871 130.695  78.448  1.00  0.00           O
ATOM   6631  C31 POPEy  75      73.051 131.325  77.278  1.00  0.00           C
ATOM   6632  O32 POPEy  75      72.882 132.525  77.128  1.00  0.00           O
ATOM   6633  C32 POPEy  75      73.492 130.405  76.128  1.00  0.00           C
ATOM   6636  C23 POPEy  75      70.441 129.675  73.608  1.00  0.00           C
ATOM   6639  C24 POPEy  75      69.861 130.314  72.338  1.00  0.00           C
ATOM   6642  C25 POPEy  75      70.470 129.765  71.038  1.00  0.00           C
ATOM   6645  C26 POPEy  75      69.742 130.215  69.758  1.00  0.00           C
ATOM   6648  C27 POPEy  75      68.282 129.704  69.698  1.00  0.00           C
ATOM   6651  C28 POPEy  75      67.611 129.885  68.318  1.00  0.00           C
ATOM   6654  C29 POPEy  75      66.361 129.045  68.218  1.00  0.00           C
ATOM   6656 0C21 POPEy  75      66.301 127.782  67.758  1.00  0.00           C
ATOM   6658 1C21 POPEy  75      67.471 126.962  67.278  1.00  0.00           C
ATOM   6661 2C21 POPEy  75      67.512 125.542  67.858  1.00  0.00           C
ATOM   6664 3C21 POPEy  75      68.821 124.822  67.488  1.00  0.00           C
ATOM   6667 4C21 POPEy  75      68.951 123.422  68.108  1.00  0.00           C
ATOM   6670 5C21 POPEy  75      69.911 122.502  67.328  1.00  0.00           C
ATOM   6673 6C21 POPEy  75      71.312 123.072  67.098  1.00  0.00           C
ATOM   6676 7C21 POPEy  75      72.212 122.112  66.318  1.00  0.00           C
ATOM   6679 8C21 POPEy  75      73.541 122.732  65.878  1.00  0.00           C
ATOM   6683  C33 POPEy  75      73.821 131.215  74.848  1.00  0.00           C
ATOM   6686  C34 POPEy  75      74.351 130.355  73.698  1.00  0.00           C
ATOM   6689  C35 POPEy  75      74.651 131.215  72.458  1.00  0.00           C
ATOM   6692  C36 POPEy  75      75.192 130.405  71.278  1.00  0.00           C
ATOM   6695  C37 POPEy  75      75.992 131.295  70.318  1.00  0.00           C
ATOM   6698  C38 POPEy  75      76.492 130.555  69.058  1.00  0.00           C
ATOM   6701  C39 POPEy  75      77.261 131.505  68.128  1.00  0.00           C
ATOM   6704 0C31 POPEy  75      77.512 130.925  66.728  1.00  0.00           C
ATOM   6707 1C31 POPEy  75      77.981 132.005  65.728  1.00  0.00           C
ATOM   6710 2C31 POPEy  75      78.341 131.415  64.358  1.00  0.00           C
ATOM   6713 3C31 POPEy  75      77.602 132.085  63.188  1.00  0.00           C
ATOM   6716 4C31 POPEy  75      78.121 133.495  62.858  1.00  0.00           C
ATOM   6719 5C31 POPEy  75      77.352 134.135  61.688  1.00  0.00           C
ATOM   6722 6C31 POPEy  75      77.921 135.484  61.248  1.00  0.00           C
ATOM   6726  NH3 POPEz  76      54.521  -5.891  77.148  1.00  0.00           N
ATOM   6730  C12 POPEz  76      55.681  -5.141  77.738  1.00  0.00           C
ATOM   6733  C11 POPEz  76      55.301  -4.091  78.798  1.00  0.00           C
ATOM   6736  P   POPEz  76      56.392  -2.051  80.028  1.00  0.00           P
ATOM   6737  O13 POPEz  76      55.150  -2.091  80.818  1.00  0.00           O
ATOM   6738  O14 POPEz  76      57.681  -1.991  80.758  1.00  0.00           O
ATOM   6739  O11 POPEz  76      56.410  -0.788  79.078  1.00  0.00           O
ATOM   6740  O12 POPEz  76      56.451  -3.271  79.028  1.00  0.00           O
ATOM   6741  C1  POPEz  76      55.501  -0.688  77.998  1.00  0.00           C
ATOM   6744  C2  POPEz  76      54.072  -0.338  78.488  1.00  0.00           C
ATOM   6746  O21 POPEz  76      53.271  -0.018  77.348  1.00  0.00           O
ATOM   6747  C21 POPEz  76      52.871  -1.071  76.658  1.00  0.00           C
ATOM   6748  O22 POPEz  76      52.941  -2.231  77.018  1.00  0.00           O
ATOM   6749  C22 POPEz  76      52.250  -0.598  75.348  1.00  0.00           C
ATOM   6752  C3  POPEz  76      54.062   0.852  79.498  1.00  0.00           C
ATOM   6755  O31 POPEz  76      54.890   1.952  79.068  1.00  0.00           O
ATOM   6756  C31 POPEz  76      54.570   2.582  77.938  1.00  0.00           C
ATOM   6757  O32 POPEz  76      55.392   2.882  77.078  1.00  0.00           O
ATOM   6758  C32 POPEz  76      53.092   2.972  77.848  1.00  0.00           C
ATOM   6761  C23 POPEz  76      51.681  -1.761  74.508  1.00  0.00           C
ATOM   6764  C24 POPEz  76      51.112  -1.311  73.148  1.00  0.00           C
ATOM   6767  C25 POPEz  76      52.141  -0.648  72.228  1.00  0.00           C
ATOM   6770  C26 POPEz  76      52.091   0.882  72.218  1.00  0.00           C
ATOM   6773  C27 POPEz  76      53.241   1.482  71.398  1.00  0.00           C
ATOM   6776  C28 POPEz  76      53.250   3.022  71.388  1.00  0.00           C
ATOM   6779  C29 POPEz  76      52.052   3.582  70.678  1.00  0.00           C
ATOM   6781 0C21 POPEz  76      52.032   4.212  69.488  1.00  0.00           C
ATOM   6783 1C21 POPEz  76      53.211   4.542  68.608  1.00  0.00           C
ATOM   6786 2C21 POPEz  76      53.102   5.992  68.108  1.00  0.00           C
ATOM   6789 3C21 POPEz  76      54.231   6.432  67.168  1.00  0.00           C
ATOM   6792 4C21 POPEz  76      54.231   5.682  65.818  1.00  0.00           C
ATOM   6795 5C21 POPEz  76      55.172   6.322  64.788  1.00  0.00           C
ATOM   6798 6C21 POPEz  76      55.042   5.712  63.388  1.00  0.00           C
ATOM   6801 7C21 POPEz  76      55.942   6.412  62.368  1.00  0.00           C
ATOM   6804 8C21 POPEz  76      55.861   5.822  60.958  1.00  0.00           C
ATOM   6808  C33 POPEz  76      52.882   3.982  76.698  1.00  0.00           C
ATOM   6811  C34 POPEz  76      51.400   4.222  76.368  1.00  0.00           C
ATOM   6814  C35 POPEz  76      50.982   3.612  75.018  1.00  0.00           C
ATOM   6817  C36 POPEz  76      49.631   4.152  74.528  1.00  0.00           C
ATOM   6820  C37 POPEz  76      49.701   5.622  74.038  1.00  0.00           C
ATOM   6823  C38 POPEz  76      48.341   6.192  73.628  1.00  0.00           C
ATOM   6826  C39 POPEz  76      47.812   5.662  72.288  1.00  0.00           C
ATOM   6829 0C31 POPEz  76      46.280   5.542  72.308  1.00  0.00           C
ATOM   6832 1C31 POPEz  76      45.691   4.942  71.018  1.00  0.00           C
ATOM   6835 2C31 POPEz  76      44.251   4.462  71.238  1.00  0.00           C
ATOM   6838 3C31 POPEz  76      43.612   3.832  69.998  1.00  0.00           C
ATOM   6841 4C31 POPEz  76      42.922   4.862  69.078  1.00  0.00           C
ATOM   6844 5C31 POPEz  76      42.111   4.182  67.968  1.00  0.00           C
ATOM   6847 6C31 POPEz  76      41.262   5.162  67.158  1.00  0.00           C
ATOM   6851  NH3 POPE0  77      55.462  48.482  39.038  1.00  0.00           N
ATOM   6855  C12 POPE0  77      56.610  47.531  39.208  1.00  0.00           C
ATOM   6858  C11 POPE0  77      56.382  46.152  38.568  1.00  0.00           C
ATOM   6861  P   POPE0  77      57.860  44.031  39.168  1.00  0.00           P
ATOM   6862  O13 POPE0  77      57.052  43.032  38.418  1.00  0.00           O
ATOM   6863  O14 POPE0  77      59.310  43.772  39.288  1.00  0.00           O
ATOM   6864  O11 POPE0  77      57.311  44.262  40.648  1.00  0.00           O
ATOM   6865  O12 POPE0  77      57.621  45.462  38.518  1.00  0.00           O
ATOM   6866  C1  POPE0  77      58.121  45.002  41.588  1.00  0.00           C
ATOM   6869  C2  POPE0  77      57.451  45.241  42.998  1.00  0.00           C
ATOM   6871  O21 POPE0  77      57.192  44.012  43.698  1.00  0.00           O
ATOM   6872  C21 POPE0  77      58.201  43.531  44.378  1.00  0.00           C
ATOM   6873  O22 POPE0  77      59.342  43.961  44.358  1.00  0.00           O
ATOM   6874  C22 POPE0  77      57.742  42.382  45.248  1.00  0.00           C
ATOM   6877  C3  POPE0  77      56.101  46.002  42.918  1.00  0.00           C
ATOM   6880  O31 POPE0  77      55.672  46.512  44.208  1.00  0.00           O
ATOM   6881  C31 POPE0  77      56.061  47.752  44.478  1.00  0.00           C
ATOM   6882  O32 POPE0  77      56.672  48.472  43.708  1.00  0.00           O
ATOM   6883  C32 POPE0  77      55.691  48.152  45.908  1.00  0.00           C
ATOM   6886  C23 POPE0  77      57.771  42.732  46.748  1.00  0.00           C
ATOM   6889  C24 POPE0  77      57.111  41.601  47.538  1.00  0.00           C
ATOM   6892  C25 POPE0  77      56.821  41.902  49.008  1.00  0.00           C
ATOM   6895  C26 POPE0  77      58.032  41.671  49.918  1.00  0.00           C
ATOM   6898  C27 POPE0  77      57.602  41.502  51.378  1.00  0.00           C
ATOM   6901  C28 POPE0  77      58.801  41.242  52.308  1.00  0.00           C
ATOM   6904  C29 POPE0  77      58.331  40.722  53.638  1.00  0.00           C
ATOM   6906 0C21 POPE0  77      58.381  41.351  54.818  1.00  0.00           C
ATOM   6908 1C21 POPE0  77      58.892  42.752  55.088  1.00  0.00           C
ATOM   6911 2C21 POPE0  77      58.211  43.382  56.328  1.00  0.00           C
ATOM   6914 3C21 POPE0  77      58.561  42.642  57.628  1.00  0.00           C
ATOM   6917 4C21 POPE0  77      57.922  43.222  58.898  1.00  0.00           C
ATOM   6920 5C21 POPE0  77      58.001  42.242  60.088  1.00  0.00           C
ATOM   6923 6C21 POPE0  77      59.422  41.702  60.348  1.00  0.00           C
ATOM   6926 7C21 POPE0  77      59.511  40.701  61.508  1.00  0.00           C
ATOM   6929 8C21 POPE0  77      59.352  41.332  62.898  1.00  0.00           C
ATOM   6933  C33 POPE0  77      56.271  49.532  46.278  1.00  0.00           C
ATOM   6936  C34 POPE0  77      56.301  49.802  47.788  1.00  0.00           C
ATOM   6939  C35 POPE0  77      56.681  51.272  48.058  1.00  0.00           C
ATOM   6942  C36 POPE0  77      55.481  52.211  48.228  1.00  0.00           C
ATOM   6945  C37 POPE0  77      54.841  52.032  49.608  1.00  0.00           C
ATOM   6948  C38 POPE0  77      54.172  53.302  50.158  1.00  0.00           C
ATOM   6951  C39 POPE0  77      55.172  54.451  50.348  1.00  0.00           C
ATOM   6954 0C31 POPE0  77      54.741  55.412  51.458  1.00  0.00           C
ATOM   6957 1C31 POPE0  77      55.501  56.732  51.388  1.00  0.00           C
ATOM   6960 2C31 POPE0  77      54.981  57.781  52.368  1.00  0.00           C
ATOM   6963 3C31 POPE0  77      55.511  57.582  53.788  1.00  0.00           C
ATOM   6966 4C31 POPE0  77      54.911  58.601  54.748  1.00  0.00           C
ATOM   6969 5C31 POPE0  77      55.481  58.492  56.158  1.00  0.00           C
ATOM   6972 6C31 POPE0  77      54.750  59.381  57.158  1.00  0.00           C
ATOM   6976  NH3 POPE1  78     115.242  80.882  33.218  1.00  0.00           N
ATOM   6980  C12 POPE1  78     115.481  82.290  32.778  1.00  0.00           C
ATOM   6983  C11 POPE1  78     116.702  82.870  33.488  1.00  0.00           C
ATOM   6986  P   POPE1  78     116.171  85.441  33.528  1.00  0.00           P
ATOM   6987  O13 POPE1  78     116.231  86.490  32.488  1.00  0.00           O
ATOM   6988  O14 POPE1  78     114.821  85.051  33.958  1.00  0.00           O
ATOM   6989  O11 POPE1  78     116.991  85.970  34.808  1.00  0.00           O
ATOM   6990  O12 POPE1  78     116.982  84.191  33.018  1.00  0.00           O
ATOM   6991  C1  POPE1  78     117.251  85.081  35.908  1.00  0.00           C
ATOM   6994  C2  POPE1  78     117.481  85.852  37.238  1.00  0.00           C
ATOM   6996  O21 POPE1  78     118.342  85.070  38.098  1.00  0.00           O
ATOM   6997  C21 POPE1  78     118.032  84.701  39.338  1.00  0.00           C
ATOM   6998  O22 POPE1  78     116.952  84.771  39.888  1.00  0.00           O
ATOM   6999  C22 POPE1  78     119.302  84.142  39.998  1.00  0.00           C
ATOM   7002  C3  POPE1  78     116.141  86.411  37.818  1.00  0.00           C
ATOM   7005  O31 POPE1  78     116.392  87.341  38.898  1.00  0.00           O
ATOM   7006  C31 POPE1  78     115.291  87.992  39.278  1.00  0.00           C
ATOM   7007  O32 POPE1  78     114.210  87.901  38.718  1.00  0.00           O
ATOM   7008  C32 POPE1  78     115.611  89.011  40.378  1.00  0.00           C
ATOM   7011  C23 POPE1  78     118.971  83.020  41.008  1.00  0.00           C
ATOM   7014  C24 POPE1  78     120.221  82.451  41.688  1.00  0.00           C
ATOM   7017  C25 POPE1  78     119.941  81.180  42.518  1.00  0.00           C
ATOM   7020  C26 POPE1  78     119.091  81.421  43.778  1.00  0.00           C
ATOM   7023  C27 POPE1  78     118.871  80.152  44.608  1.00  0.00           C
ATOM   7026  C28 POPE1  78     118.001  80.331  45.858  1.00  0.00           C
ATOM   7029  C29 POPE1  78     117.941  79.031  46.628  1.00  0.00           C
ATOM   7031 0C21 POPE1  78     117.931  78.881  47.968  1.00  0.00           C
ATOM   7033 1C21 POPE1  78     117.870  79.991  48.988  1.00  0.00           C
ATOM   7036 2C21 POPE1  78     119.120  80.131  49.888  1.00  0.00           C
ATOM   7039 3C21 POPE1  78     118.852  81.171  50.988  1.00  0.00           C
ATOM   7042 4C21 POPE1  78     120.002  81.381  51.998  1.00  0.00           C
ATOM   7045 5C21 POPE1  78     120.982  82.481  51.578  1.00  0.00           C
ATOM   7048 6C21 POPE1  78     122.031  82.811  52.658  1.00  0.00           C
ATOM   7051 7C21 POPE1  78     122.981  83.932  52.238  1.00  0.00           C
ATOM   7054 8C21 POPE1  78     124.102  84.172  53.258  1.00  0.00           C
ATOM   7058  C33 POPE1  78     114.631  89.002  41.578  1.00  0.00           C
ATOM   7061  C34 POPE1  78     115.151  88.260  42.818  1.00  0.00           C
ATOM   7064  C35 POPE1  78     114.321  88.610  44.058  1.00  0.00           C
ATOM   7067  C36 POPE1  78     114.932  88.082  45.358  1.00  0.00           C
ATOM   7070  C37 POPE1  78     114.210  88.652  46.588  1.00  0.00           C
ATOM   7073  C38 POPE1  78     114.711  88.082  47.928  1.00  0.00           C
ATOM   7076  C39 POPE1  78     115.581  89.042  48.738  1.00  0.00           C
ATOM   7079 0C31 POPE1  78     115.812  88.531  50.168  1.00  0.00           C
ATOM   7082 1C31 POPE1  78     116.710  89.440  51.018  1.00  0.00           C
ATOM   7085 2C31 POPE1  78     116.642  89.130  52.528  1.00  0.00           C
ATOM   7088 3C31 POPE1  78     117.171  87.752  52.928  1.00  0.00           C
ATOM   7091 4C31 POPE1  78     118.641  87.752  53.378  1.00  0.00           C
ATOM   7094 5C31 POPE1  78     119.111  86.350  53.808  1.00  0.00           C
ATOM   7097 6C31 POPE1  78     120.552  86.320  54.328  1.00  0.00           C
ATOM   7101  NH3 POPE2  79     118.871  25.892  79.208  1.00  0.00           N
ATOM   7105  C12 POPE2  79     118.561  24.442  79.498  1.00  0.00           C
ATOM   7108  C11 POPE2  79     117.551  23.822  78.518  1.00  0.00           C
ATOM   7111  P   POPE2  79     118.571  21.422  78.258  1.00  0.00           P
ATOM   7112  O13 POPE2  79     119.202  21.952  77.038  1.00  0.00           O
ATOM   7113  O14 POPE2  79     119.501  21.152  79.378  1.00  0.00           O
ATOM   7114  O11 POPE2  79     117.761  20.122  77.868  1.00  0.00           O
ATOM   7115  O12 POPE2  79     117.441  22.412  78.748  1.00  0.00           O
ATOM   7116  C1  POPE2  79     117.040  20.162  76.618  1.00  0.00           C
ATOM   7119  C2  POPE2  79     117.192  18.832  75.868  1.00  0.00           C
ATOM   7121  O21 POPE2  79     116.971  19.132  74.488  1.00  0.00           O
ATOM   7122  C21 POPE2  79     117.672  18.422  73.618  1.00  0.00           C
ATOM   7123  O22 POPE2  79     118.402  17.482  73.878  1.00  0.00           O
ATOM   7124  C22 POPE2  79     117.292  18.952  72.228  1.00  0.00           C
ATOM   7127  C3  POPE2  79     116.171  17.802  76.438  1.00  0.00           C
ATOM   7130  O31 POPE2  79     116.322  16.502  75.838  1.00  0.00           O
ATOM   7131  C31 POPE2  79     115.541  16.232  74.818  1.00  0.00           C
ATOM   7132  O32 POPE2  79     114.661  16.952  74.348  1.00  0.00           O
ATOM   7133  C32 POPE2  79     116.001  14.902  74.258  1.00  0.00           C
ATOM   7136  C23 POPE2  79     118.302  18.642  71.098  1.00  0.00           C
ATOM   7139  C24 POPE2  79     117.861  19.282  69.768  1.00  0.00           C
ATOM   7142  C25 POPE2  79     118.491  18.672  68.508  1.00  0.00           C
ATOM   7145  C26 POPE2  79     117.441  18.402  67.418  1.00  0.00           C
ATOM   7148  C27 POPE2  79     118.001  17.772  66.128  1.00  0.00           C
ATOM   7151  C28 POPE2  79     116.922  17.512  65.058  1.00  0.00           C
ATOM   7154  C29 POPE2  79     116.082  16.292  65.318  1.00  0.00           C
ATOM   7156 0C21 POPE2  79     115.732  15.352  64.408  1.00  0.00           C
ATOM   7158 1C21 POPE2  79     116.122  15.352  62.948  1.00  0.00           C
ATOM   7161 2C21 POPE2  79     115.301  16.342  62.118  1.00  0.00           C
ATOM   7164 3C21 POPE2  79     115.802  16.472  60.668  1.00  0.00           C
ATOM   7167 4C21 POPE2  79     115.051  17.572  59.898  1.00  0.00           C
ATOM   7170 5C21 POPE2  79     115.562  17.762  58.468  1.00  0.00           C
ATOM   7173 6C21 POPE2  79     116.942  18.432  58.368  1.00  0.00           C
ATOM   7176 7C21 POPE2  79     117.391  18.612  56.918  1.00  0.00           C
ATOM   7179 8C21 POPE2  79     118.771  19.252  56.778  1.00  0.00           C
ATOM   7183  C33 POPE2  79     115.261  14.532  72.978  1.00  0.00           C
ATOM   7186  C34 POPE2  79     115.881  13.312  72.298  1.00  0.00           C
ATOM   7189  C35 POPE2  79     115.762  13.442  70.788  1.00  0.00           C
ATOM   7192  C36 POPE2  79     115.961  12.132  70.028  1.00  0.00           C
ATOM   7195  C37 POPE2  79     116.191  12.402  68.538  1.00  0.00           C
ATOM   7198  C38 POPE2  79     115.622  11.332  67.618  1.00  0.00           C
ATOM   7201  C39 POPE2  79     115.972  11.612  66.158  1.00  0.00           C
ATOM   7204 0C31 POPE2  79     115.341  10.592  65.208  1.00  0.00           C
ATOM   7207 1C31 POPE2  79     115.741  10.822  63.738  1.00  0.00           C
ATOM   7210 2C31 POPE2  79     115.212   9.702  62.848  1.00  0.00           C
ATOM   7213 3C31 POPE2  79     115.571   9.872  61.358  1.00  0.00           C
ATOM   7216 4C31 POPE2  79     114.881  11.082  60.708  1.00  0.00           C
ATOM   7219 5C31 POPE2  79     115.032  11.092  59.178  1.00  0.00           C
ATOM   7222 6C31 POPE2  79     114.242  12.222  58.508  1.00  0.00           C
ATOM   7226  NH3 POPE3  80      13.542   9.202  77.798  1.00  0.00           N
ATOM   7230  C12 POPE3  80      15.052   9.192  77.868  1.00  0.00           C
ATOM   7233  C11 POPE3  80      15.532   9.382  79.308  1.00  0.00           C
ATOM   7236  P   POPE3  80      18.012   8.612  79.198  1.00  0.00           P
ATOM   7237  O13 POPE3  80      18.740   8.522  80.478  1.00  0.00           O
ATOM   7238  O14 POPE3  80      17.322   7.392  78.738  1.00  0.00           O
ATOM   7239  O11 POPE3  80      18.922   9.172  78.028  1.00  0.00           O
ATOM   7240  O12 POPE3  80      16.912   9.762  79.338  1.00  0.00           O
ATOM   7241  C1  POPE3  80      18.361   9.172  76.688  1.00  0.00           C
ATOM   7244  C2  POPE3  80      19.402   8.842  75.578  1.00  0.00           C
ATOM   7246  O21 POPE3  80      18.642   8.452  74.408  1.00  0.00           O
ATOM   7247  C21 POPE3  80      19.160   8.792  73.248  1.00  0.00           C
ATOM   7248  O22 POPE3  80      20.150   9.482  73.068  1.00  0.00           O
ATOM   7249  C22 POPE3  80      18.321   8.212  72.108  1.00  0.00           C
ATOM   7252  C3  POPE3  80      20.401   7.712  75.988  1.00  0.00           C
ATOM   7255  O31 POPE3  80      21.472   7.542  75.018  1.00  0.00           O
ATOM   7256  C31 POPE3  80      21.312   6.542  74.148  1.00  0.00           C
ATOM   7257  O32 POPE3  80      20.322   5.822  74.078  1.00  0.00           O
ATOM   7258  C32 POPE3  80      22.472   6.512  73.148  1.00  0.00           C
ATOM   7261  C23 POPE3  80      17.901   9.302  71.088  1.00  0.00           C
ATOM   7264  C24 POPE3  80      17.332   8.702  69.798  1.00  0.00           C
ATOM   7267  C25 POPE3  80      18.422   8.162  68.868  1.00  0.00           C
ATOM   7270  C26 POPE3  80      17.892   7.752  67.478  1.00  0.00           C
ATOM   7273  C27 POPE3  80      19.011   7.292  66.538  1.00  0.00           C
ATOM   7276  C28 POPE3  80      18.462   6.682  65.238  1.00  0.00           C
ATOM   7279  C29 POPE3  80      19.511   6.282  64.228  1.00  0.00           C
ATOM   7281 0C21 POPE3  80      19.631   5.082  63.628  1.00  0.00           C
ATOM   7283 1C21 POPE3  80      18.712   3.892  63.818  1.00  0.00           C
ATOM   7286 2C21 POPE3  80      18.792   2.802  62.728  1.00  0.00           C
ATOM   7289 3C21 POPE3  80      18.171   3.222  61.388  1.00  0.00           C
ATOM   7292 4C21 POPE3  80      17.901   2.022  60.448  1.00  0.00           C
ATOM   7295 5C21 POPE3  80      16.651   1.222  60.838  1.00  0.00           C
ATOM   7298 6C21 POPE3  80      16.392   0.012  59.928  1.00  0.00           C
ATOM   7301 7C21 POPE3  80      15.111  -0.748  60.298  1.00  0.00           C
ATOM   7304 8C21 POPE3  80      14.882  -2.001  59.458  1.00  0.00           C
ATOM   7308  C33 POPE3  80      22.011   6.292  71.688  1.00  0.00           C
ATOM   7311  C34 POPE3  80      23.070   6.792  70.688  1.00  0.00           C
ATOM   7314  C35 POPE3  80      22.691   6.692  69.198  1.00  0.00           C
ATOM   7317  C36 POPE3  80      23.102   5.362  68.558  1.00  0.00           C
ATOM   7320  C37 POPE3  80      22.571   5.162  67.128  1.00  0.00           C
ATOM   7323  C38 POPE3  80      23.421   4.162  66.338  1.00  0.00           C
ATOM   7326  C39 POPE3  80      22.740   3.592  65.088  1.00  0.00           C
ATOM   7329 0C31 POPE3  80      23.681   2.642  64.308  1.00  0.00           C
ATOM   7332 1C31 POPE3  80      24.671   3.382  63.398  1.00  0.00           C
ATOM   7335 2C31 POPE3  80      25.932   2.582  63.058  1.00  0.00           C
ATOM   7338 3C31 POPE3  80      27.011   3.462  62.398  1.00  0.00           C
ATOM   7341 4C31 POPE3  80      28.451   3.122  62.828  1.00  0.00           C
ATOM   7344 5C31 POPE3  80      29.390   4.332  62.668  1.00  0.00           C
ATOM   7347 6C31 POPE3  80      30.661   4.302  63.518  1.00  0.00           C
ATOM   7351  NH3 POPE4  81      98.332  45.432  81.928  1.00  0.00           N
ATOM   7355  C12 POPE4  81      99.382  46.342  81.338  1.00  0.00           C
ATOM   7358  C11 POPE4  81     100.452  46.722  82.378  1.00  0.00           C
ATOM   7361  P   POPE4  81     102.621  47.252  80.998  1.00  0.00           P
ATOM   7362  O13 POPE4  81     102.612  45.792  80.798  1.00  0.00           O
ATOM   7363  O14 POPE4  81     103.822  47.912  81.548  1.00  0.00           O
ATOM   7364  O11 POPE4  81     102.262  47.932  79.618  1.00  0.00           O
ATOM   7365  O12 POPE4  81     101.371  47.692  81.868  1.00  0.00           O
ATOM   7366  C1  POPE4  81     102.232  49.352  79.468  1.00  0.00           C
ATOM   7369  C2  POPE4  81     103.241  49.862  78.408  1.00  0.00           C
ATOM   7371  O21 POPE4  81     102.551  50.241  77.198  1.00  0.00           O
ATOM   7372  C21 POPE4  81     102.001  51.442  77.218  1.00  0.00           C
ATOM   7373  O22 POPE4  81     102.092  52.242  78.138  1.00  0.00           O
ATOM   7374  C22 POPE4  81     101.182  51.682  75.948  1.00  0.00           C
ATOM   7377  C3  POPE4  81     104.331  48.822  78.048  1.00  0.00           C
ATOM   7380  O31 POPE4  81     105.460  49.441  77.408  1.00  0.00           O
ATOM   7381  C31 POPE4  81     105.650  49.511  76.088  1.00  0.00           C
ATOM   7382  O32 POPE4  81     106.562  50.152  75.578  1.00  0.00           O
ATOM   7383  C32 POPE4  81     104.681  48.692  75.218  1.00  0.00           C
ATOM   7386  C23 POPE4  81     100.601  50.432  75.228  1.00  0.00           C
ATOM   7389  C24 POPE4  81     100.090  50.842  73.838  1.00  0.00           C
ATOM   7392  C25 POPE4  81      99.540  49.702  72.968  1.00  0.00           C
ATOM   7395  C26 POPE4  81      99.002  50.281  71.648  1.00  0.00           C
ATOM   7398  C27 POPE4  81      98.442  49.241  70.658  1.00  0.00           C
ATOM   7401  C28 POPE4  81      98.081  49.812  69.268  1.00  0.00           C
ATOM   7404  C29 POPE4  81      97.141  50.992  69.348  1.00  0.00           C
ATOM   7406 0C21 POPE4  81      96.581  51.652  68.318  1.00  0.00           C
ATOM   7408 1C21 POPE4  81      96.742  51.351  66.848  1.00  0.00           C
ATOM   7411 2C21 POPE4  81      95.382  50.942  66.278  1.00  0.00           C
ATOM   7414 3C21 POPE4  81      95.320  50.882  64.748  1.00  0.00           C
ATOM   7417 4C21 POPE4  81      93.980  50.292  64.288  1.00  0.00           C
ATOM   7420 5C21 POPE4  81      93.930  50.101  62.768  1.00  0.00           C
ATOM   7423 6C21 POPE4  81      92.512  49.851  62.248  1.00  0.00           C
ATOM   7426 7C21 POPE4  81      92.540  49.572  60.748  1.00  0.00           C
ATOM   7429 8C21 POPE4  81      91.182  49.232  60.148  1.00  0.00           C
ATOM   7433  C33 POPE4  81     105.012  48.892  73.708  1.00  0.00           C
ATOM   7436  C34 POPE4  81     104.041  48.191  72.748  1.00  0.00           C
ATOM   7439  C35 POPE4  81     104.291  48.542  71.268  1.00  0.00           C
ATOM   7442  C36 POPE4  81     105.552  47.921  70.648  1.00  0.00           C
ATOM   7445  C37 POPE4  81     105.702  48.131  69.128  1.00  0.00           C
ATOM   7448  C38 POPE4  81     107.141  47.902  68.628  1.00  0.00           C
ATOM   7451  C39 POPE4  81     107.691  46.461  68.698  1.00  0.00           C
ATOM   7454 0C31 POPE4  81     107.071  45.512  67.668  1.00  0.00           C
ATOM   7457 1C31 POPE4  81     107.981  44.302  67.378  1.00  0.00           C
ATOM   7460 2C31 POPE4  81     107.421  43.362  66.308  1.00  0.00           C
ATOM   7463 3C31 POPE4  81     108.111  41.992  66.298  1.00  0.00           C
ATOM   7466 4C31 POPE4  81     109.531  42.032  65.708  1.00  0.00           C
ATOM   7469 5C31 POPE4  81     110.471  41.002  66.358  1.00  0.00           C
ATOM   7472 6C31 POPE4  81     111.851  40.961  65.728  1.00  0.00           C
ATOM   7476  NH3 POPE5  82      85.102  80.051  76.698  1.00  0.00           N
ATOM   7480  C12 POPE5  82      84.221  81.051  77.418  1.00  0.00           C
ATOM   7483  C11 POPE5  82      85.012  82.171  78.148  1.00  0.00           C
ATOM   7486  P   POPE5  82      83.332  84.172  78.548  1.00  0.00           P
ATOM   7487  O13 POPE5  82      84.181  85.100  77.768  1.00  0.00           O
ATOM   7488  O14 POPE5  82      82.540  84.801  79.638  1.00  0.00           O
ATOM   7489  O11 POPE5  82      82.311  83.492  77.558  1.00  0.00           O
ATOM   7490  O12 POPE5  82      84.161  82.910  79.038  1.00  0.00           O
ATOM   7491  C1  POPE5  82      81.502  84.300  76.708  1.00  0.00           C
ATOM   7494  C2  POPE5  82      80.501  83.421  75.918  1.00  0.00           C
ATOM   7496  O21 POPE5  82      81.262  82.640  74.978  1.00  0.00           O
ATOM   7497  C21 POPE5  82      80.662  81.910  74.048  1.00  0.00           C
ATOM   7498  O22 POPE5  82      79.461  81.701  73.958  1.00  0.00           O
ATOM   7499  C22 POPE5  82      81.710  81.451  73.018  1.00  0.00           C
ATOM   7502  C3  POPE5  82      79.330  84.251  75.328  1.00  0.00           C
ATOM   7505  O31 POPE5  82      78.110  83.531  75.558  1.00  0.00           O
ATOM   7506  C31 POPE5  82      76.951  83.871  74.988  1.00  0.00           C
ATOM   7507  O32 POPE5  82      75.930  83.222  75.148  1.00  0.00           O
ATOM   7508  C32 POPE5  82      77.021  85.152  74.148  1.00  0.00           C
ATOM   7511  C23 POPE5  82      81.201  80.681  71.768  1.00  0.00           C
ATOM   7514  C24 POPE5  82      82.372  80.292  70.828  1.00  0.00           C
ATOM   7517  C25 POPE5  82      81.971  79.721  69.448  1.00  0.00           C
ATOM   7520  C26 POPE5  82      83.202  79.392  68.568  1.00  0.00           C
ATOM   7523  C27 POPE5  82      82.882  79.182  67.068  1.00  0.00           C
ATOM   7526  C28 POPE5  82      84.132  79.012  66.168  1.00  0.00           C
ATOM   7529  C29 POPE5  82      84.711  77.622  66.148  1.00  0.00           C
ATOM   7531 0C21 POPE5  82      85.291  76.991  65.098  1.00  0.00           C
ATOM   7533 1C21 POPE5  82      85.522  77.512  63.698  1.00  0.00           C
ATOM   7536 2C21 POPE5  82      84.891  76.652  62.568  1.00  0.00           C
ATOM   7539 3C21 POPE5  82      85.650  75.370  62.198  1.00  0.00           C
ATOM   7542 4C21 POPE5  82      84.881  74.521  61.168  1.00  0.00           C
ATOM   7545 5C21 POPE5  82      85.711  73.342  60.628  1.00  0.00           C
ATOM   7548 6C21 POPE5  82      84.911  72.340  59.788  1.00  0.00           C
ATOM   7551 7C21 POPE5  82      85.711  71.061  59.498  1.00  0.00           C
ATOM   7554 8C21 POPE5  82      84.911  69.980  58.768  1.00  0.00           C
ATOM   7558  C33 POPE5  82      75.771  85.471  73.288  1.00  0.00           C
ATOM   7561  C34 POPE5  82      76.150  86.301  72.048  1.00  0.00           C
ATOM   7564  C35 POPE5  82      75.021  86.542  71.038  1.00  0.00           C
ATOM   7567  C36 POPE5  82      75.511  87.290  69.788  1.00  0.00           C
ATOM   7570  C37 POPE5  82      74.391  87.752  68.828  1.00  0.00           C
ATOM   7573  C38 POPE5  82      74.211  86.891  67.558  1.00  0.00           C
ATOM   7576  C39 POPE5  82      72.981  85.970  67.608  1.00  0.00           C
ATOM   7579 0C31 POPE5  82      72.451  85.562  66.218  1.00  0.00           C
ATOM   7582 1C31 POPE5  82      73.341  84.550  65.458  1.00  0.00           C
ATOM   7585 2C31 POPE5  82      72.692  84.111  64.138  1.00  0.00           C
ATOM   7588 3C31 POPE5  82      73.401  82.932  63.458  1.00  0.00           C
ATOM   7591 4C31 POPE5  82      72.711  82.512  62.158  1.00  0.00           C
ATOM   7594 5C31 POPE5  82      73.301  81.241  61.528  1.00  0.00           C
ATOM   7597 6C31 POPE5  82      72.650  80.882  60.188  1.00  0.00           C
ATOM   7601  NH3 POPE6  83      83.551  32.652  37.678  1.00  0.00           N
ATOM   7605  C12 POPE6  83      84.661  31.942  36.968  1.00  0.00           C
ATOM   7608  C11 POPE6  83      84.921  30.572  37.598  1.00  0.00           C
ATOM   7611  P   POPE6  83      83.901  28.212  37.798  1.00  0.00           P
ATOM   7612  O13 POPE6  83      82.572  27.562  37.828  1.00  0.00           O
ATOM   7613  O14 POPE6  83      84.972  27.632  36.988  1.00  0.00           O
ATOM   7614  O11 POPE6  83      84.482  28.302  39.268  1.00  0.00           O
ATOM   7615  O12 POPE6  83      83.762  29.752  37.448  1.00  0.00           O
ATOM   7616  C1  POPE6  83      83.962  27.592  40.378  1.00  0.00           C
ATOM   7619  C2  POPE6  83      85.102  27.442  41.418  1.00  0.00           C
ATOM   7621  O21 POPE6  83      84.722  26.762  42.638  1.00  0.00           O
ATOM   7622  C21 POPE6  83      83.831  27.342  43.428  1.00  0.00           C
ATOM   7623  O22 POPE6  83      82.870  28.002  43.098  1.00  0.00           O
ATOM   7624  C22 POPE6  83      84.331  27.212  44.878  1.00  0.00           C
ATOM   7627  C3  POPE6  83      85.790  28.802  41.728  1.00  0.00           C
ATOM   7630  O31 POPE6  83      86.511  28.762  42.988  1.00  0.00           O
ATOM   7631  C31 POPE6  83      87.661  28.102  42.978  1.00  0.00           C
ATOM   7632  O32 POPE6  83      88.372  27.882  42.008  1.00  0.00           O
ATOM   7633  C32 POPE6  83      87.911  27.572  44.398  1.00  0.00           C
ATOM   7636  C23 POPE6  83      83.241  26.882  45.928  1.00  0.00           C
ATOM   7639  C24 POPE6  83      83.822  27.022  47.338  1.00  0.00           C
ATOM   7642  C25 POPE6  83      82.820  26.772  48.478  1.00  0.00           C
ATOM   7645  C26 POPE6  83      83.472  27.042  49.838  1.00  0.00           C
ATOM   7648  C27 POPE6  83      82.502  26.992  51.028  1.00  0.00           C
ATOM   7651  C28 POPE6  83      83.092  27.762  52.228  1.00  0.00           C
ATOM   7654  C29 POPE6  83      82.271  27.672  53.488  1.00  0.00           C
ATOM   7656 0C21 POPE6  83      82.752  27.902  54.728  1.00  0.00           C
ATOM   7658 1C21 POPE6  83      84.181  28.282  55.038  1.00  0.00           C
ATOM   7661 2C21 POPE6  83      84.592  28.022  56.498  1.00  0.00           C
ATOM   7664 3C21 POPE6  83      84.701  26.532  56.858  1.00  0.00           C
ATOM   7667 4C21 POPE6  83      85.201  26.312  58.288  1.00  0.00           C
ATOM   7670 5C21 POPE6  83      85.581  24.852  58.608  1.00  0.00           C
ATOM   7673 6C21 POPE6  83      84.412  23.862  58.488  1.00  0.00           C
ATOM   7676 7C21 POPE6  83      84.781  22.442  58.928  1.00  0.00           C
ATOM   7679 8C21 POPE6  83      83.641  21.442  58.708  1.00  0.00           C
ATOM   7683  C33 POPE6  83      89.400  27.402  44.708  1.00  0.00           C
ATOM   7686  C34 POPE6  83      89.671  26.412  45.858  1.00  0.00           C
ATOM   7689  C35 POPE6  83      89.981  25.002  45.318  1.00  0.00           C
ATOM   7692  C36 POPE6  83      89.781  23.892  46.358  1.00  0.00           C
ATOM   7695  C37 POPE6  83      90.172  22.502  45.848  1.00  0.00           C
ATOM   7698  C38 POPE6  83      89.342  21.382  46.488  1.00  0.00           C
ATOM   7701  C39 POPE6  83      89.732  19.961  46.068  1.00  0.00           C
ATOM   7704 0C31 POPE6  83      91.122  19.592  46.588  1.00  0.00           C
ATOM   7707 1C31 POPE6  83      91.362  18.082  46.688  1.00  0.00           C
ATOM   7710 2C31 POPE6  83      92.651  17.752  47.448  1.00  0.00           C
ATOM   7713 3C31 POPE6  83      93.881  18.472  46.898  1.00  0.00           C
ATOM   7716 4C31 POPE6  83      95.201  17.872  47.398  1.00  0.00           C
ATOM   7719 5C31 POPE6  83      96.411  18.672  46.908  1.00  0.00           C
ATOM   7722 6C31 POPE6  83      97.752  17.962  47.138  1.00  0.00           C
ATOM   7726  NH3 POPE7  84      32.071  47.882  80.248  1.00  0.00           N
ATOM   7730  C12 POPE7  84      31.732  47.412  81.628  1.00  0.00           C
ATOM   7733  C11 POPE7  84      31.931  45.892  81.728  1.00  0.00           C
ATOM   7736  P   POPE7  84      34.091  44.851  80.618  1.00  0.00           P
ATOM   7737  O13 POPE7  84      35.442  45.452  80.548  1.00  0.00           O
ATOM   7738  O14 POPE7  84      33.951  43.392  80.808  1.00  0.00           O
ATOM   7739  O11 POPE7  84      33.271  45.332  79.348  1.00  0.00           O
ATOM   7740  O12 POPE7  84      33.321  45.592  81.768  1.00  0.00           O
ATOM   7741  C1  POPE7  84      32.652  44.332  78.528  1.00  0.00           C
ATOM   7744  C2  POPE7  84      32.041  44.952  77.248  1.00  0.00           C
ATOM   7746  O21 POPE7  84      31.330  43.872  76.618  1.00  0.00           O
ATOM   7747  C21 POPE7  84      30.541  44.222  75.638  1.00  0.00           C
ATOM   7748  O22 POPE7  84      30.272  45.362  75.298  1.00  0.00           O
ATOM   7749  C22 POPE7  84      30.042  42.972  74.918  1.00  0.00           C
ATOM   7752  C3  POPE7  84      33.121  45.582  76.308  1.00  0.00           C
ATOM   7755  O31 POPE7  84      32.831  46.962  76.008  1.00  0.00           O
ATOM   7756  C31 POPE7  84      32.782  47.552  74.798  1.00  0.00           C
ATOM   7757  O32 POPE7  84      32.731  48.762  74.658  1.00  0.00           O
ATOM   7758  C32 POPE7  84      32.792  46.612  73.588  1.00  0.00           C
ATOM   7761  C23 POPE7  84      30.062  43.232  73.398  1.00  0.00           C
ATOM   7764  C24 POPE7  84      29.641  42.032  72.538  1.00  0.00           C
ATOM   7767  C25 POPE7  84      28.161  41.642  72.658  1.00  0.00           C
ATOM   7770  C26 POPE7  84      27.852  40.371  71.848  1.00  0.00           C
ATOM   7773  C27 POPE7  84      26.362  39.992  71.838  1.00  0.00           C
ATOM   7776  C28 POPE7  84      26.061  38.711  71.038  1.00  0.00           C
ATOM   7779  C29 POPE7  84      26.560  37.472  71.728  1.00  0.00           C
ATOM   7781 0C21 POPE7  84      26.330  36.211  71.328  1.00  0.00           C
ATOM   7783 1C21 POPE7  84      25.570  35.792  70.108  1.00  0.00           C
ATOM   7786 2C21 POPE7  84      26.002  34.392  69.648  1.00  0.00           C
ATOM   7789 3C21 POPE7  84      27.372  34.382  68.948  1.00  0.00           C
ATOM   7792 4C21 POPE7  84      27.942  32.962  68.918  1.00  0.00           C
ATOM   7795 5C21 POPE7  84      29.262  32.772  68.168  1.00  0.00           C
ATOM   7798 6C21 POPE7  84      29.111  32.952  66.648  1.00  0.00           C
ATOM   7801 7C21 POPE7  84      30.231  32.262  65.878  1.00  0.00           C
ATOM   7804 8C21 POPE7  84      30.112  32.432  64.368  1.00  0.00           C
ATOM   7808  C33 POPE7  84      33.111  47.372  72.268  1.00  0.00           C
ATOM   7811  C34 POPE7  84      33.401  46.432  71.078  1.00  0.00           C
ATOM   7814  C35 POPE7  84      34.231  47.081  69.958  1.00  0.00           C
ATOM   7817  C36 POPE7  84      33.391  47.982  69.048  1.00  0.00           C
ATOM   7820  C37 POPE7  84      34.201  48.592  67.888  1.00  0.00           C
ATOM   7823  C38 POPE7  84      33.302  48.972  66.708  1.00  0.00           C
ATOM   7826  C39 POPE7  84      32.872  47.762  65.868  1.00  0.00           C
ATOM   7829 0C31 POPE7  84      31.951  48.142  64.698  1.00  0.00           C
ATOM   7832 1C31 POPE7  84      31.662  46.962  63.758  1.00  0.00           C
ATOM   7835 2C31 POPE7  84      30.821  47.351  62.538  1.00  0.00           C
ATOM   7838 3C31 POPE7  84      29.402  47.832  62.878  1.00  0.00           C
ATOM   7841 4C31 POPE7  84      28.611  48.201  61.618  1.00  0.00           C
ATOM   7844 5C31 POPE7  84      27.211  48.742  61.938  1.00  0.00           C
ATOM   7847 6C31 POPE7  84      26.481  49.272  60.698  1.00  0.00           C
ATOM   7851  NH3 POPE8  85      67.212  70.211  36.148  1.00  0.00           N
ATOM   7855  C12 POPE8  85      68.231  71.142  35.568  1.00  0.00           C
ATOM   7858  C11 POPE8  85      69.471  70.392  35.058  1.00  0.00           C
ATOM   7861  P   POPE8  85      71.172  72.422  34.818  1.00  0.00           P
ATOM   7862  O13 POPE8  85      72.451  72.441  34.078  1.00  0.00           O
ATOM   7863  O14 POPE8  85      70.432  73.691  34.888  1.00  0.00           O
ATOM   7864  O11 POPE8  85      71.431  71.981  36.288  1.00  0.00           O
ATOM   7865  O12 POPE8  85      70.271  71.262  34.258  1.00  0.00           O
ATOM   7866  C1  POPE8  85      72.720  71.671  36.798  1.00  0.00           C
ATOM   7869  C2  POPE8  85      72.781  72.012  38.308  1.00  0.00           C
ATOM   7871  O21 POPE8  85      72.961  70.822  39.098  1.00  0.00           O
ATOM   7872  C21 POPE8  85      72.131  69.801  38.998  1.00  0.00           C
ATOM   7873  O22 POPE8  85      71.102  69.742  38.348  1.00  0.00           O
ATOM   7874  C22 POPE8  85      72.742  68.652  39.818  1.00  0.00           C
ATOM   7877  C3  POPE8  85      71.601  72.921  38.778  1.00  0.00           C
ATOM   7880  O31 POPE8  85      71.962  73.762  39.898  1.00  0.00           O
ATOM   7881  C31 POPE8  85      71.782  73.192  41.078  1.00  0.00           C
ATOM   7882  O32 POPE8  85      71.371  72.061  41.268  1.00  0.00           O
ATOM   7883  C32 POPE8  85      72.180  74.142  42.228  1.00  0.00           C
ATOM   7886  C23 POPE8  85      71.720  67.722  40.518  1.00  0.00           C
ATOM   7889  C24 POPE8  85      72.151  67.372  41.958  1.00  0.00           C
ATOM   7892  C25 POPE8  85      72.021  68.561  42.928  1.00  0.00           C
ATOM   7895  C26 POPE8  85      72.932  68.442  44.168  1.00  0.00           C
ATOM   7898  C27 POPE8  85      73.161  69.811  44.808  1.00  0.00           C
ATOM   7901  C28 POPE8  85      73.961  69.781  46.128  1.00  0.00           C
ATOM   7904  C29 POPE8  85      73.110  69.372  47.308  1.00  0.00           C
ATOM   7906 0C21 POPE8  85      73.580  68.921  48.478  1.00  0.00           C
ATOM   7908 1C21 POPE8  85      75.041  68.762  48.808  1.00  0.00           C
ATOM   7911 2C21 POPE8  85      75.312  68.031  50.138  1.00  0.00           C
ATOM   7914 3C21 POPE8  85      74.971  68.872  51.388  1.00  0.00           C
ATOM   7917 4C21 POPE8  85      75.341  68.161  52.688  1.00  0.00           C
ATOM   7920 5C21 POPE8  85      75.371  69.082  53.918  1.00  0.00           C
ATOM   7923 6C21 POPE8  85      75.661  68.301  55.208  1.00  0.00           C
ATOM   7926 7C21 POPE8  85      75.741  69.162  56.468  1.00  0.00           C
ATOM   7929 8C21 POPE8  85      75.930  68.322  57.738  1.00  0.00           C
ATOM   7933  C33 POPE8  85      72.271  73.392  43.578  1.00  0.00           C
ATOM   7936  C34 POPE8  85      72.742  74.292  44.728  1.00  0.00           C
ATOM   7939  C35 POPE8  85      72.632  73.660  46.128  1.00  0.00           C
ATOM   7942  C36 POPE8  85      73.141  74.602  47.228  1.00  0.00           C
ATOM   7945  C37 POPE8  85      72.851  74.082  48.648  1.00  0.00           C
ATOM   7948  C38 POPE8  85      73.212  75.101  49.738  1.00  0.00           C
ATOM   7951  C39 POPE8  85      72.661  74.692  51.118  1.00  0.00           C
ATOM   7954 0C31 POPE8  85      72.941  75.722  52.218  1.00  0.00           C
ATOM   7957 1C31 POPE8  85      72.352  75.302  53.578  1.00  0.00           C
ATOM   7960 2C31 POPE8  85      72.180  76.480  54.558  1.00  0.00           C
ATOM   7963 3C31 POPE8  85      73.482  77.171  54.978  1.00  0.00           C
ATOM   7966 4C31 POPE8  85      74.360  76.312  55.898  1.00  0.00           C
ATOM   7969 5C31 POPE8  85      75.481  77.112  56.578  1.00  0.00           C
ATOM   7972 6C31 POPE8  85      76.221  76.312  57.648  1.00  0.00           C
ATOM   7976  NH3 POPE9  86      44.872 118.731  77.548  1.00  0.00           N
ATOM   7980  C12 POPE9  86      44.791 120.152  78.008  1.00  0.00           C
ATOM   7983  C11 POPE9  86      46.201 120.660  78.338  1.00  0.00           C
ATOM   7986  P   POPE9  86      47.311 122.941  79.028  1.00  0.00           P
ATOM   7987  O13 POPE9  86      46.721 124.201  79.548  1.00  0.00           O
ATOM   7988  O14 POPE9  86      48.191 122.150  79.918  1.00  0.00           O
ATOM   7989  O11 POPE9  86      48.211 123.342  77.798  1.00  0.00           O
ATOM   7990  O12 POPE9  86      46.171 122.080  78.358  1.00  0.00           O
ATOM   7991  C1  POPE9  86      48.512 122.472  76.698  1.00  0.00           C
ATOM   7994  C2  POPE9  86      47.621 122.831  75.498  1.00  0.00           C
ATOM   7996  O21 POPE9  86      48.102 122.211  74.288  1.00  0.00           O
ATOM   7997  C21 POPE9  86      47.692 120.961  74.028  1.00  0.00           C
ATOM   7998  O22 POPE9  86      46.982 120.292  74.768  1.00  0.00           O
ATOM   7999  C22 POPE9  86      48.191 120.590  72.618  1.00  0.00           C
ATOM   8002  C3  POPE9  86      47.632 124.391  75.328  1.00  0.00           C
ATOM   8005  O31 POPE9  86      47.241 124.820  73.998  1.00  0.00           O
ATOM   8006  C31 POPE9  86      48.271 124.911  73.158  1.00  0.00           C
ATOM   8007  O32 POPE9  86      49.451 124.781  73.458  1.00  0.00           O
ATOM   8008  C32 POPE9  86      47.771 125.191  71.738  1.00  0.00           C
ATOM   8011  C23 POPE9  86      47.172 119.941  71.648  1.00  0.00           C
ATOM   8014  C24 POPE9  86      47.712 119.851  70.208  1.00  0.00           C
ATOM   8017  C25 POPE9  86      47.580 121.171  69.408  1.00  0.00           C
ATOM   8020  C26 POPE9  86      46.392 121.142  68.428  1.00  0.00           C
ATOM   8023  C27 POPE9  86      46.041 122.512  67.828  1.00  0.00           C
ATOM   8026  C28 POPE9  86      44.851 122.430  66.848  1.00  0.00           C
ATOM   8029  C29 POPE9  86      44.181 123.771  66.668  1.00  0.00           C
ATOM   8031 0C21 POPE9  86      44.672 124.841  66.018  1.00  0.00           C
ATOM   8033 1C21 POPE9  86      45.971 124.902  65.258  1.00  0.00           C
ATOM   8036 2C21 POPE9  86      45.951 126.051  64.228  1.00  0.00           C
ATOM   8039 3C21 POPE9  86      46.000 127.451  64.848  1.00  0.00           C
ATOM   8042 4C21 POPE9  86      45.721 128.544  63.808  1.00  0.00           C
ATOM   8045 5C21 POPE9  86      45.611 129.965  64.398  1.00  0.00           C
ATOM   8048 6C21 POPE9  86      45.090 130.984  63.368  1.00  0.00           C
ATOM   8051 7C21 POPE9  86      45.150 132.434  63.878  1.00  0.00           C
ATOM   8054 8C21 POPE9  86      44.701 133.464  62.838  1.00  0.00           C
ATOM   8058  C33 POPE9  86      48.861 124.902  70.678  1.00  0.00           C
ATOM   8061  C34 POPE9  86      48.352 125.012  69.228  1.00  0.00           C
ATOM   8064  C35 POPE9  86      49.382 124.501  68.198  1.00  0.00           C
ATOM   8067  C36 POPE9  86      49.890 125.602  67.258  1.00  0.00           C
ATOM   8070  C37 POPE9  86      51.131 125.140  66.468  1.00  0.00           C
ATOM   8073  C38 POPE9  86      51.931 126.301  65.868  1.00  0.00           C
ATOM   8076  C39 POPE9  86      51.192 127.092  64.778  1.00  0.00           C
ATOM   8079 0C31 POPE9  86      50.911 126.262  63.518  1.00  0.00           C
ATOM   8082 1C31 POPE9  86      50.511 127.112  62.308  1.00  0.00           C
ATOM   8085 2C31 POPE9  86      51.681 127.892  61.698  1.00  0.00           C
ATOM   8088 3C31 POPE9  86      51.271 128.865  60.578  1.00  0.00           C
ATOM   8091 4C31 POPE9  86      50.592 128.202  59.368  1.00  0.00           C
ATOM   8094 5C31 POPE9  86      50.352 129.204  58.238  1.00  0.00           C
ATOM   8097 6C31 POPE9  86      49.532 128.624  57.078  1.00  0.00           C
ATOM   8101  NH3 POPE   87      45.012  66.572  82.078  1.00  0.00           N
ATOM   8105  C12 POPE   87      46.442  66.262  82.438  1.00  0.00           C
ATOM   8108  C11 POPE   87      47.362  67.502  82.298  1.00  0.00           C
ATOM   8111  P   POPE   87      46.192  69.840  82.518  1.00  0.00           P
ATOM   8112  O13 POPE   87      44.841  69.311  82.248  1.00  0.00           O
ATOM   8113  O14 POPE   87      46.312  71.031  83.408  1.00  0.00           O
ATOM   8114  O11 POPE   87      47.032  70.062  81.178  1.00  0.00           O
ATOM   8115  O12 POPE   87      46.961  68.590  83.158  1.00  0.00           O
ATOM   8116  C1  POPE   87      46.470  70.162  79.848  1.00  0.00           C
ATOM   8119  C2  POPE   87      47.472  69.932  78.638  1.00  0.00           C
ATOM   8121  O21 POPE   87      47.562  68.542  78.258  1.00  0.00           O
ATOM   8122  C21 POPE   87      46.761  68.182  77.258  1.00  0.00           C
ATOM   8123  O22 POPE   87      45.721  68.762  76.958  1.00  0.00           O
ATOM   8124  C22 POPE   87      47.390  67.051  76.448  1.00  0.00           C
ATOM   8127  C3  POPE   87      48.910  70.482  78.868  1.00  0.00           C
ATOM   8130  O31 POPE   87      49.921  69.832  78.068  1.00  0.00           O
ATOM   8131  C31 POPE   87      50.471  70.271  76.928  1.00  0.00           C
ATOM   8132  O32 POPE   87      51.392  69.722  76.358  1.00  0.00           O
ATOM   8133  C32 POPE   87      49.900  71.572  76.418  1.00  0.00           C
ATOM   8136  C23 POPE   87      47.372  67.372  74.928  1.00  0.00           C
ATOM   8139  C24 POPE   87      48.092  66.312  74.078  1.00  0.00           C
ATOM   8142  C25 POPE   87      47.892  66.512  72.558  1.00  0.00           C
ATOM   8145  C26 POPE   87      47.061  65.382  71.918  1.00  0.00           C
ATOM   8148  C27 POPE   87      46.852  65.542  70.408  1.00  0.00           C
ATOM   8151  C28 POPE   87      45.761  64.631  69.798  1.00  0.00           C
ATOM   8154  C29 POPE   87      45.951  63.162  70.068  1.00  0.00           C
ATOM   8156 0C21 POPE   87      46.392  62.232  69.208  1.00  0.00           C
ATOM   8158 1C21 POPE   87      46.861  62.442  67.788  1.00  0.00           C
ATOM   8161 2C21 POPE   87      45.761  62.211  66.738  1.00  0.00           C
ATOM   8164 3C21 POPE   87      46.312  62.092  65.308  1.00  0.00           C
ATOM   8167 4C21 POPE   87      45.192  62.142  64.258  1.00  0.00           C
ATOM   8170 5C21 POPE   87      45.681  62.262  62.798  1.00  0.00           C
ATOM   8173 6C21 POPE   87      46.480  61.062  62.298  1.00  0.00           C
ATOM   8176 7C21 POPE   87      46.480  60.961  60.768  1.00  0.00           C
ATOM   8179 8C21 POPE   87      47.421  59.882  60.228  1.00  0.00           C
ATOM   8183  C33 POPE   87      50.560  71.991  75.088  1.00  0.00           C
ATOM   8186  C34 POPE   87      49.972  73.311  74.578  1.00  0.00           C
ATOM   8189  C35 POPE   87      48.570  73.142  73.968  1.00  0.00           C
ATOM   8192  C36 POPE   87      48.570  72.311  72.668  1.00  0.00           C
ATOM   8195  C37 POPE   87      47.632  72.851  71.598  1.00  0.00           C
ATOM   8198  C38 POPE   87      47.782  72.192  70.218  1.00  0.00           C
ATOM   8201  C39 POPE   87      46.721  71.112  69.978  1.00  0.00           C
ATOM   8204 0C31 POPE   87      46.610  70.731  68.498  1.00  0.00           C
ATOM   8207 1C31 POPE   87      45.411  69.811  68.208  1.00  0.00           C
ATOM   8210 2C31 POPE   87      45.072  69.762  66.718  1.00  0.00           C
ATOM   8213 3C31 POPE   87      44.951  68.342  66.138  1.00  0.00           C
ATOM   8216 4C31 POPE   87      46.271  67.552  66.208  1.00  0.00           C
ATOM   8219 5C31 POPE   87      46.292  66.362  65.248  1.00  0.00           C
ATOM   8222 6C31 POPE   87      47.632  65.622  65.268  1.00  0.00           C
ATOM   8226  NH3 POPE   88      35.901  11.252  39.188  1.00  0.00           N
ATOM   8230  C12 POPE   88      34.941  10.772  38.118  1.00  0.00           C
ATOM   8233  C11 POPE   88      35.041   9.272  37.778  1.00  0.00           C
ATOM   8236  P   POPE   88      32.521   8.802  37.058  1.00  0.00           P
ATOM   8237  O13 POPE   88      32.001   7.622  36.348  1.00  0.00           O
ATOM   8238  O14 POPE   88      31.881  10.112  36.798  1.00  0.00           O
ATOM   8239  O11 POPE   88      32.471   8.522  38.608  1.00  0.00           O
ATOM   8240  O12 POPE   88      34.071   8.962  36.788  1.00  0.00           O
ATOM   8241  C1  POPE   88      31.692   7.552  39.298  1.00  0.00           C
ATOM   8244  C2  POPE   88      32.492   7.092  40.538  1.00  0.00           C
ATOM   8246  O21 POPE   88      31.802   6.142  41.388  1.00  0.00           O
ATOM   8247  C21 POPE   88      30.761   6.522  42.128  1.00  0.00           C
ATOM   8248  O22 POPE   88      30.122   7.552  41.958  1.00  0.00           O
ATOM   8249  C22 POPE   88      30.531   5.492  43.248  1.00  0.00           C
ATOM   8252  C3  POPE   88      33.002   8.332  41.308  1.00  0.00           C
ATOM   8255  O31 POPE   88      34.021   8.032  42.288  1.00  0.00           O
ATOM   8256  C31 POPE   88      35.052   8.882  42.358  1.00  0.00           C
ATOM   8257  O32 POPE   88      35.222   9.832  41.618  1.00  0.00           O
ATOM   8258  C32 POPE   88      35.882   8.522  43.608  1.00  0.00           C
ATOM   8261  C23 POPE   88      29.771   6.012  44.498  1.00  0.00           C
ATOM   8264  C24 POPE   88      29.962   5.132  45.748  1.00  0.00           C
ATOM   8267  C25 POPE   88      29.142   5.592  46.968  1.00  0.00           C
ATOM   8270  C26 POPE   88      29.720   6.812  47.708  1.00  0.00           C
ATOM   8273  C27 POPE   88      28.830   7.282  48.868  1.00  0.00           C
ATOM   8276  C28 POPE   88      29.142   8.712  49.348  1.00  0.00           C
ATOM   8279  C29 POPE   88      28.012   9.302  50.168  1.00  0.00           C
ATOM   8281 0C21 POPE   88      28.091   9.882  51.378  1.00  0.00           C
ATOM   8283 1C21 POPE   88      29.341  10.072  52.208  1.00  0.00           C
ATOM   8286 2C21 POPE   88      30.161  11.332  51.858  1.00  0.00           C
ATOM   8289 3C21 POPE   88      29.411  12.662  52.058  1.00  0.00           C
ATOM   8292 4C21 POPE   88      30.310  13.912  51.908  1.00  0.00           C
ATOM   8295 5C21 POPE   88      31.372  14.092  53.018  1.00  0.00           C
ATOM   8298 6C21 POPE   88      30.772  14.512  54.368  1.00  0.00           C
ATOM   8301 7C21 POPE   88      31.811  14.602  55.488  1.00  0.00           C
ATOM   8304 8C21 POPE   88      31.232  15.132  56.808  1.00  0.00           C
ATOM   8308  C33 POPE   88      35.231   9.092  44.898  1.00  0.00           C
ATOM   8311  C34 POPE   88      35.981   8.742  46.208  1.00  0.00           C
ATOM   8314  C35 POPE   88      35.352   7.672  47.128  1.00  0.00           C
ATOM   8317  C36 POPE   88      33.951   8.052  47.658  1.00  0.00           C
ATOM   8320  C37 POPE   88      33.461   7.202  48.848  1.00  0.00           C
ATOM   8323  C38 POPE   88      34.091   7.502  50.218  1.00  0.00           C
ATOM   8326  C39 POPE   88      33.830   8.932  50.708  1.00  0.00           C
ATOM   8329 0C31 POPE   88      34.271   9.162  52.168  1.00  0.00           C
ATOM   8332 1C31 POPE   88      34.141  10.632  52.598  1.00  0.00           C
ATOM   8335 2C31 POPE   88      35.161  11.032  53.668  1.00  0.00           C
ATOM   8338 3C31 POPE   88      34.801  12.352  54.378  1.00  0.00           C
ATOM   8341 4C31 POPE   88      35.951  12.882  55.248  1.00  0.00           C
ATOM   8344 5C31 POPE   88      35.561  14.112  56.068  1.00  0.00           C
ATOM   8347 6C31 POPE   88      36.721  14.692  56.868  1.00  0.00           C
ATOM   8351  NH3 POPE   89      99.422  13.452  36.088  1.00  0.00           N
ATOM   8355  C12 POPE   89     100.180  12.412  35.278  1.00  0.00           C
ATOM   8358  C11 POPE   89     101.642  12.192  35.758  1.00  0.00           C
ATOM   8361  P   POPE   89     102.612   9.712  35.448  1.00  0.00           P
ATOM   8362  O13 POPE   89     102.911   8.932  34.228  1.00  0.00           O
ATOM   8363  O14 POPE   89     103.631   9.682  36.518  1.00  0.00           O
ATOM   8364  O11 POPE   89     101.201   9.272  35.988  1.00  0.00           O
ATOM   8365  O12 POPE   89     102.351  11.212  34.998  1.00  0.00           O
ATOM   8366  C1  POPE   89     100.732   9.412  37.338  1.00  0.00           C
ATOM   8369  C2  POPE   89     100.902   8.082  38.128  1.00  0.00           C
ATOM   8371  O21 POPE   89      99.991   7.902  39.228  1.00  0.00           O
ATOM   8372  C21 POPE   89      99.932   8.812  40.178  1.00  0.00           C
ATOM   8373  O22 POPE   89     100.191   9.992  40.078  1.00  0.00           O
ATOM   8374  C22 POPE   89      99.722   8.102  41.518  1.00  0.00           C
ATOM   8377  C3  POPE   89     102.362   7.882  38.628  1.00  0.00           C
ATOM   8380  O31 POPE   89     102.801   9.032  39.378  1.00  0.00           O
ATOM   8381  C31 POPE   89     103.892   8.812  40.098  1.00  0.00           C
ATOM   8382  O32 POPE   89     104.491   7.742  40.148  1.00  0.00           O
ATOM   8383  C32 POPE   89     104.221  10.062  40.898  1.00  0.00           C
ATOM   8386  C23 POPE   89     101.012   8.242  42.358  1.00  0.00           C
ATOM   8389  C24 POPE   89     100.851   7.782  43.818  1.00  0.00           C
ATOM   8392  C25 POPE   89     101.371   8.842  44.798  1.00  0.00           C
ATOM   8395  C26 POPE   89     101.492   8.312  46.238  1.00  0.00           C
ATOM   8398  C27 POPE   89     102.001   9.382  47.208  1.00  0.00           C
ATOM   8401  C28 POPE   89     102.332   8.832  48.608  1.00  0.00           C
ATOM   8404  C29 POPE   89     101.071   8.342  49.288  1.00  0.00           C
ATOM   8406 0C21 POPE   89     100.532   8.862  50.408  1.00  0.00           C
ATOM   8408 1C21 POPE   89     101.091  10.012  51.198  1.00  0.00           C
ATOM   8411 2C21 POPE   89     100.090  10.672  52.168  1.00  0.00           C
ATOM   8414 3C21 POPE   89      99.461   9.712  53.178  1.00  0.00           C
ATOM   8417 4C21 POPE   89      98.822  10.432  54.378  1.00  0.00           C
ATOM   8420 5C21 POPE   89      99.851  10.802  55.448  1.00  0.00           C
ATOM   8423 6C21 POPE   89      99.210  11.572  56.618  1.00  0.00           C
ATOM   8426 7C21 POPE   89     100.142  11.652  57.838  1.00  0.00           C
ATOM   8429 8C21 POPE   89      99.671  12.642  58.898  1.00  0.00           C
ATOM   8433  C33 POPE   89     104.652   9.742  42.348  1.00  0.00           C
ATOM   8436  C34 POPE   89     106.171   9.622  42.478  1.00  0.00           C
ATOM   8439  C35 POPE   89     106.661   9.202  43.868  1.00  0.00           C
ATOM   8442  C36 POPE   89     106.071  10.002  45.038  1.00  0.00           C
ATOM   8445  C37 POPE   89     106.731   9.642  46.378  1.00  0.00           C
ATOM   8448  C38 POPE   89     105.891  10.092  47.578  1.00  0.00           C
ATOM   8451  C39 POPE   89     106.511   9.822  48.948  1.00  0.00           C
ATOM   8454 0C31 POPE   89     107.730  10.702  49.248  1.00  0.00           C
ATOM   8457 1C31 POPE   89     108.192  10.592  50.708  1.00  0.00           C
ATOM   8460 2C31 POPE   89     109.442  11.442  50.978  1.00  0.00           C
ATOM   8463 3C31 POPE   89     109.991  11.282  52.408  1.00  0.00           C
ATOM   8466 4C31 POPE   89     111.362  11.952  52.568  1.00  0.00           C
ATOM   8469 5C31 POPE   89     111.961  11.772  53.968  1.00  0.00           C
ATOM   8472 6C31 POPE   89     113.451  12.102  54.008  1.00  0.00           C
ATOM   8476  NH3 POPE   90      46.462  39.812  79.598  1.00  0.00           N
ATOM   8480  C12 POPE   90      45.891  41.122  80.078  1.00  0.00           C
ATOM   8483  C11 POPE   90      44.541  40.952  80.788  1.00  0.00           C
ATOM   8486  P   POPE   90      44.012  43.542  80.898  1.00  0.00           P
ATOM   8487  O13 POPE   90      45.290  44.262  81.088  1.00  0.00           O
ATOM   8488  O14 POPE   90      42.771  44.202  81.358  1.00  0.00           O
ATOM   8489  O11 POPE   90      43.840  43.182  79.348  1.00  0.00           O
ATOM   8490  O12 POPE   90      44.191  42.102  81.558  1.00  0.00           O
ATOM   8491  C1  POPE   90      44.511  43.942  78.328  1.00  0.00           C
ATOM   8494  C2  POPE   90      43.561  44.472  77.218  1.00  0.00           C
ATOM   8496  O21 POPE   90      44.272  45.382  76.348  1.00  0.00           O
ATOM   8497  C21 POPE   90      44.732  44.882  75.228  1.00  0.00           C
ATOM   8498  O22 POPE   90      45.002  43.702  75.038  1.00  0.00           O
ATOM   8499  C22 POPE   90      44.732  45.992  74.168  1.00  0.00           C
ATOM   8502  C3  POPE   90      42.351  45.281  77.758  1.00  0.00           C
ATOM   8505  O31 POPE   90      41.101  44.562  77.668  1.00  0.00           O
ATOM   8506  C31 POPE   90      40.672  44.302  76.438  1.00  0.00           C
ATOM   8507  O32 POPE   90      41.252  44.532  75.388  1.00  0.00           O
ATOM   8508  C32 POPE   90      39.342  43.582  76.538  1.00  0.00           C
ATOM   8511  C23 POPE   90      44.732  45.441  72.718  1.00  0.00           C
ATOM   8514  C24 POPE   90      43.771  46.172  71.768  1.00  0.00           C
ATOM   8517  C25 POPE   90      44.021  47.662  71.518  1.00  0.00           C
ATOM   8520  C26 POPE   90      43.181  48.142  70.318  1.00  0.00           C
ATOM   8523  C27 POPE   90      43.151  49.662  70.168  1.00  0.00           C
ATOM   8526  C28 POPE   90      42.181  50.152  69.068  1.00  0.00           C
ATOM   8529  C29 POPE   90      42.512  49.622  67.698  1.00  0.00           C
ATOM   8531 0C21 POPE   90      43.211  50.271  66.758  1.00  0.00           C
ATOM   8533 1C21 POPE   90      43.801  51.652  66.908  1.00  0.00           C
ATOM   8536 2C21 POPE   90      44.352  52.232  65.588  1.00  0.00           C
ATOM   8539 3C21 POPE   90      43.271  52.452  64.508  1.00  0.00           C
ATOM   8542 4C21 POPE   90      43.282  51.382  63.398  1.00  0.00           C
ATOM   8545 5C21 POPE   90      43.992  51.832  62.108  1.00  0.00           C
ATOM   8548 6C21 POPE   90      43.172  52.832  61.268  1.00  0.00           C
ATOM   8551 7C21 POPE   90      43.812  53.102  59.898  1.00  0.00           C
ATOM   8554 8C21 POPE   90      42.981  54.052  59.038  1.00  0.00           C
ATOM   8558  C33 POPE   90      38.302  44.222  75.618  1.00  0.00           C
ATOM   8561  C34 POPE   90      36.892  43.781  76.018  1.00  0.00           C
ATOM   8564  C35 POPE   90      36.641  42.281  75.858  1.00  0.00           C
ATOM   8567  C36 POPE   90      35.231  41.912  76.348  1.00  0.00           C
ATOM   8570  C37 POPE   90      34.681  40.592  75.788  1.00  0.00           C
ATOM   8573  C38 POPE   90      33.691  40.792  74.618  1.00  0.00           C
ATOM   8576  C39 POPE   90      34.361  41.281  73.328  1.00  0.00           C
ATOM   8579 0C31 POPE   90      33.331  41.811  72.318  1.00  0.00           C
ATOM   8582 1C31 POPE   90      33.911  42.081  70.928  1.00  0.00           C
ATOM   8585 2C31 POPE   90      32.821  42.502  69.928  1.00  0.00           C
ATOM   8588 3C31 POPE   90      33.312  42.542  68.468  1.00  0.00           C
ATOM   8591 4C31 POPE   90      33.782  41.172  67.968  1.00  0.00           C
ATOM   8594 5C31 POPE   90      33.701  41.022  66.448  1.00  0.00           C
ATOM   8597 6C31 POPE   90      34.081  39.612  65.988  1.00  0.00           C
ATOM   8601  NH3 POPE   91      44.471  49.362  79.898  1.00  0.00           N
ATOM   8605  C12 POPE   91      43.752  50.642  80.198  1.00  0.00           C
ATOM   8608  C11 POPE   91      44.331  51.772  79.348  1.00  0.00           C
ATOM   8611  P   POPE   91      45.632  53.632  80.678  1.00  0.00           P
ATOM   8612  O13 POPE   91      44.631  53.762  81.768  1.00  0.00           O
ATOM   8613  O14 POPE   91      47.052  53.892  80.958  1.00  0.00           O
ATOM   8614  O11 POPE   91      45.102  54.682  79.638  1.00  0.00           O
ATOM   8615  O12 POPE   91      45.511  52.252  79.958  1.00  0.00           O
ATOM   8616  C1  POPE   91      45.721  54.812  78.368  1.00  0.00           C
ATOM   8619  C2  POPE   91      45.080  56.042  77.688  1.00  0.00           C
ATOM   8621  O21 POPE   91      44.911  55.831  76.278  1.00  0.00           O
ATOM   8622  C21 POPE   91      45.991  55.892  75.538  1.00  0.00           C
ATOM   8623  O22 POPE   91      47.141  56.012  75.928  1.00  0.00           O
ATOM   8624  C22 POPE   91      45.522  55.862  74.078  1.00  0.00           C
ATOM   8627  C3  POPE   91      45.721  57.392  78.138  1.00  0.00           C
ATOM   8630  O31 POPE   91      44.762  58.482  78.148  1.00  0.00           O
ATOM   8631  C31 POPE   91      44.591  59.101  76.978  1.00  0.00           C
ATOM   8632  O32 POPE   91      45.181  58.842  75.938  1.00  0.00           O
ATOM   8633  C32 POPE   91      43.561  60.211  77.148  1.00  0.00           C
ATOM   8636  C23 POPE   91      46.521  56.561  73.158  1.00  0.00           C
ATOM   8639  C24 POPE   91      46.021  56.752  71.718  1.00  0.00           C
ATOM   8642  C25 POPE   91      47.122  57.382  70.858  1.00  0.00           C
ATOM   8645  C26 POPE   91      46.632  58.201  69.658  1.00  0.00           C
ATOM   8648  C27 POPE   91      46.971  57.572  68.308  1.00  0.00           C
ATOM   8651  C28 POPE   91      46.791  58.572  67.148  1.00  0.00           C
ATOM   8654  C29 POPE   91      47.211  58.012  65.808  1.00  0.00           C
ATOM   8656 0C21 POPE   91      48.471  57.982  65.318  1.00  0.00           C
ATOM   8658 1C21 POPE   91      49.711  58.492  66.008  1.00  0.00           C
ATOM   8661 2C21 POPE   91      50.560  59.451  65.148  1.00  0.00           C
ATOM   8664 3C21 POPE   91      49.830  60.742  64.758  1.00  0.00           C
ATOM   8667 4C21 POPE   91      50.761  61.772  64.108  1.00  0.00           C
ATOM   8670 5C21 POPE   91      49.992  62.902  63.398  1.00  0.00           C
ATOM   8673 6C21 POPE   91      50.901  64.031  62.888  1.00  0.00           C
ATOM   8676 7C21 POPE   91      50.090  65.201  62.318  1.00  0.00           C
ATOM   8679 8C21 POPE   91      50.971  66.351  61.788  1.00  0.00           C
ATOM   8683  C33 POPE   91      43.512  61.162  75.918  1.00  0.00           C
ATOM   8686  C34 POPE   91      42.351  60.912  74.938  1.00  0.00           C
ATOM   8689  C35 POPE   91      42.442  59.632  74.088  1.00  0.00           C
ATOM   8692  C36 POPE   91      41.371  59.602  72.988  1.00  0.00           C
ATOM   8695  C37 POPE   91      41.562  58.432  72.008  1.00  0.00           C
ATOM   8698  C38 POPE   91      40.441  58.172  70.978  1.00  0.00           C
ATOM   8701  C39 POPE   91      39.122  58.932  71.178  1.00  0.00           C
ATOM   8704 0C31 POPE   91      37.951  58.412  70.308  1.00  0.00           C
ATOM   8707 1C31 POPE   91      37.462  57.032  70.768  1.00  0.00           C
ATOM   8710 2C31 POPE   91      36.162  56.521  70.118  1.00  0.00           C
ATOM   8713 3C31 POPE   91      35.771  55.142  70.678  1.00  0.00           C
ATOM   8716 4C31 POPE   91      34.491  54.511  70.098  1.00  0.00           C
ATOM   8719 5C31 POPE   91      34.371  53.032  70.488  1.00  0.00           C
ATOM   8722 6C31 POPE   91      33.041  52.382  70.078  1.00  0.00           C
ATOM   8726  NH3 POPE   92      65.021  90.742  39.218  1.00  0.00           N
ATOM   8730  C12 POPE   92      66.330  90.161  38.758  1.00  0.00           C
ATOM   8733  C11 POPE   92      67.032  89.492  39.938  1.00  0.00           C
ATOM   8736  P   POPE   92      66.291  87.010  40.318  1.00  0.00           P
ATOM   8737  O13 POPE   92      65.071  86.490  39.638  1.00  0.00           O
ATOM   8738  O14 POPE   92      67.591  86.730  39.658  1.00  0.00           O
ATOM   8739  O11 POPE   92      66.330  86.480  41.818  1.00  0.00           O
ATOM   8740  O12 POPE   92      66.122  88.561  40.528  1.00  0.00           O
ATOM   8741  C1  POPE   92      66.851  87.320  42.848  1.00  0.00           C
ATOM   8744  C2  POPE   92      67.201  86.502  44.138  1.00  0.00           C
ATOM   8746  O21 POPE   92      66.371  86.800  45.278  1.00  0.00           O
ATOM   8747  C21 POPE   92      66.391  88.032  45.778  1.00  0.00           C
ATOM   8748  O22 POPE   92      66.731  89.051  45.198  1.00  0.00           O
ATOM   8749  C22 POPE   92      65.901  87.980  47.218  1.00  0.00           C
ATOM   8752  C3  POPE   92      68.701  86.691  44.508  1.00  0.00           C
ATOM   8755  O31 POPE   92      68.992  86.371  45.888  1.00  0.00           O
ATOM   8756  C31 POPE   92      69.570  85.210  46.108  1.00  0.00           C
ATOM   8757  O32 POPE   92      69.761  84.340  45.278  1.00  0.00           O
ATOM   8758  C32 POPE   92      69.922  85.061  47.598  1.00  0.00           C
ATOM   8761  C23 POPE   92      66.361  89.230  47.998  1.00  0.00           C
ATOM   8764  C24 POPE   92      66.111  89.120  49.498  1.00  0.00           C
ATOM   8767  C25 POPE   92      66.771  90.261  50.288  1.00  0.00           C
ATOM   8770  C26 POPE   92      66.540  90.131  51.798  1.00  0.00           C
ATOM   8773  C27 POPE   92      67.312  91.171  52.618  1.00  0.00           C
ATOM   8776  C28 POPE   92      67.081  91.021  54.138  1.00  0.00           C
ATOM   8779  C29 POPE   92      68.091  91.770  54.958  1.00  0.00           C
ATOM   8781 0C21 POPE   92      67.900  92.892  55.668  1.00  0.00           C
ATOM   8783 1C21 POPE   92      66.632  93.701  55.778  1.00  0.00           C
ATOM   8786 2C21 POPE   92      66.070  93.762  57.208  1.00  0.00           C
ATOM   8789 3C21 POPE   92      65.262  92.521  57.598  1.00  0.00           C
ATOM   8792 4C21 POPE   92      64.761  92.570  59.058  1.00  0.00           C
ATOM   8795 5C21 POPE   92      63.731  91.490  59.378  1.00  0.00           C
ATOM   8798 6C21 POPE   92      63.372  91.421  60.868  1.00  0.00           C
ATOM   8801 7C21 POPE   92      62.032  90.722  61.108  1.00  0.00           C
ATOM   8804 8C21 POPE   92      61.691  90.541  62.588  1.00  0.00           C
ATOM   8808  C33 POPE   92      69.540  86.250  48.518  1.00  0.00           C
ATOM   8811  C34 POPE   92      70.421  87.500  48.338  1.00  0.00           C
ATOM   8814  C35 POPE   92      71.930  87.290  48.538  1.00  0.00           C
ATOM   8817  C36 POPE   92      72.291  86.572  49.838  1.00  0.00           C
ATOM   8820  C37 POPE   92      73.791  86.642  50.148  1.00  0.00           C
ATOM   8823  C38 POPE   92      74.241  85.650  51.228  1.00  0.00           C
ATOM   8826  C39 POPE   92      73.611  85.882  52.618  1.00  0.00           C
ATOM   8829 0C31 POPE   92      74.241  84.960  53.668  1.00  0.00           C
ATOM   8832 1C31 POPE   92      73.622  85.081  55.068  1.00  0.00           C
ATOM   8835 2C31 POPE   92      74.451  84.300  56.098  1.00  0.00           C
ATOM   8838 3C31 POPE   92      73.891  84.282  57.518  1.00  0.00           C
ATOM   8841 4C31 POPE   92      73.721  85.672  58.138  1.00  0.00           C
ATOM   8844 5C31 POPE   92      73.551  85.611  59.668  1.00  0.00           C
ATOM   8847 6C31 POPE   92      73.411  86.992  60.328  1.00  0.00           C
ATOM   8851  NH3 POPE   93       3.032  53.742  80.978  1.00  0.00           N
ATOM   8855  C12 POPE   93       4.312  54.542  81.008  1.00  0.00           C
ATOM   8858  C11 POPE   93       4.842  54.872  79.608  1.00  0.00           C
ATOM   8861  P   POPE   93       6.182  57.112  79.848  1.00  0.00           P
ATOM   8862  O13 POPE   93       5.152  57.601  80.788  1.00  0.00           O
ATOM   8863  O14 POPE   93       7.582  57.522  80.048  1.00  0.00           O
ATOM   8864  O11 POPE   93       5.712  57.562  78.408  1.00  0.00           O
ATOM   8865  O12 POPE   93       6.102  55.532  79.728  1.00  0.00           O
ATOM   8866  C1  POPE   93       6.662  57.711  77.348  1.00  0.00           C
ATOM   8869  C2  POPE   93       6.092  57.172  76.018  1.00  0.00           C
ATOM   8871  O21 POPE   93       4.872  57.892  75.758  1.00  0.00           O
ATOM   8872  C21 POPE   93       4.432  58.201  74.538  1.00  0.00           C
ATOM   8873  O22 POPE   93       3.332  58.692  74.338  1.00  0.00           O
ATOM   8874  C22 POPE   93       5.402  57.941  73.388  1.00  0.00           C
ATOM   8877  C3  POPE   93       5.812  55.652  76.148  1.00  0.00           C
ATOM   8880  O31 POPE   93       4.972  55.152  75.088  1.00  0.00           O
ATOM   8881  C31 POPE   93       3.672  55.101  75.388  1.00  0.00           C
ATOM   8882  O32 POPE   93       3.172  55.412  76.458  1.00  0.00           O
ATOM   8883  C32 POPE   93       2.862  54.581  74.198  1.00  0.00           C
ATOM   8886  C23 POPE   93       4.672  58.102  72.018  1.00  0.00           C
ATOM   8889  C24 POPE   93       5.632  57.912  70.838  1.00  0.00           C
ATOM   8892  C25 POPE   93       4.942  57.582  69.498  1.00  0.00           C
ATOM   8895  C26 POPE   93       3.862  58.592  69.068  1.00  0.00           C
ATOM   8898  C27 POPE   93       3.372  58.372  67.628  1.00  0.00           C
ATOM   8901  C28 POPE   93       2.192  59.302  67.238  1.00  0.00           C
ATOM   8904  C29 POPE   93       0.922  58.872  67.928  1.00  0.00           C
ATOM   8906 0C21 POPE   93      -0.291  58.572  67.408  1.00  0.00           C
ATOM   8908 1C21 POPE   93      -0.791  58.582  65.988  1.00  0.00           C
ATOM   8911 2C21 POPE   93       0.019  57.871  64.878  1.00  0.00           C
ATOM   8914 3C21 POPE   93       0.299  56.382  65.138  1.00  0.00           C
ATOM   8917 4C21 POPE   93       1.332  55.782  64.168  1.00  0.00           C
ATOM   8920 5C21 POPE   93       0.872  55.771  62.698  1.00  0.00           C
ATOM   8923 6C21 POPE   93       2.022  55.561  61.708  1.00  0.00           C
ATOM   8926 7C21 POPE   93       1.542  55.621  60.258  1.00  0.00           C
ATOM   8929 8C21 POPE   93       2.662  55.792  59.228  1.00  0.00           C
ATOM   8933  C33 POPE   93       3.632  54.272  72.878  1.00  0.00           C
ATOM   8936  C34 POPE   93       3.802  52.771  72.628  1.00  0.00           C
ATOM   8939  C35 POPE   93       2.482  52.052  72.318  1.00  0.00           C
ATOM   8942  C36 POPE   93       2.692  50.642  71.748  1.00  0.00           C
ATOM   8945  C37 POPE   93       1.392  50.002  71.218  1.00  0.00           C
ATOM   8948  C38 POPE   93       1.662  48.632  70.578  1.00  0.00           C
ATOM   8951  C39 POPE   93       0.522  48.102  69.708  1.00  0.00           C
ATOM   8954 0C31 POPE   93       0.852  46.712  69.128  1.00  0.00           C
ATOM   8957 1C31 POPE   93      -0.331  46.082  68.368  1.00  0.00           C
ATOM   8960 2C31 POPE   93      -0.321  44.542  68.348  1.00  0.00           C
ATOM   8963 3C31 POPE   93      -0.361  43.932  69.758  1.00  0.00           C
ATOM   8966 4C31 POPE   93      -1.351  42.771  69.938  1.00  0.00           C
ATOM   8969 5C31 POPE   93      -1.421  42.362  71.408  1.00  0.00           C
ATOM   8972 6C31 POPE   93      -2.361  41.192  71.708  1.00  0.00           C
ATOM   8976  NH3 POPE   94     118.101  51.362  38.988  1.00  0.00           N
ATOM   8980  C12 POPE   94     117.082  50.281  39.248  1.00  0.00           C
ATOM   8983  C11 POPE   94     115.751  50.761  38.678  1.00  0.00           C
ATOM   8986  P   POPE   94     114.351  48.722  37.808  1.00  0.00           P
ATOM   8987  O13 POPE   94     113.782  49.482  36.678  1.00  0.00           O
ATOM   8988  O14 POPE   94     115.541  47.882  37.518  1.00  0.00           O
ATOM   8989  O11 POPE   94     113.221  47.871  38.498  1.00  0.00           O
ATOM   8990  O12 POPE   94     114.722  49.802  38.888  1.00  0.00           O
ATOM   8991  C1  POPE   94     112.381  48.452  39.488  1.00  0.00           C
ATOM   8994  C2  POPE   94     112.752  47.892  40.888  1.00  0.00           C
ATOM   8996  O21 POPE   94     111.731  48.172  41.858  1.00  0.00           O
ATOM   8997  C21 POPE   94     110.622  47.461  41.758  1.00  0.00           C
ATOM   8998  O22 POPE   94     110.161  46.941  40.758  1.00  0.00           O
ATOM   8999  C22 POPE   94     109.951  47.422  43.128  1.00  0.00           C
ATOM   9002  C3  POPE   94     114.111  48.461  41.428  1.00  0.00           C
ATOM   9005  O31 POPE   94     114.231  48.282  42.858  1.00  0.00           O
ATOM   9006  C31 POPE   94     114.692  49.302  43.548  1.00  0.00           C
ATOM   9007  O32 POPE   94     115.331  50.252  43.108  1.00  0.00           O
ATOM   9008  C32 POPE   94     114.151  49.182  44.978  1.00  0.00           C
ATOM   9011  C23 POPE   94     108.691  48.312  43.178  1.00  0.00           C
ATOM   9014  C24 POPE   94     109.002  49.802  43.428  1.00  0.00           C
ATOM   9017  C25 POPE   94     109.442  50.101  44.868  1.00  0.00           C
ATOM   9020  C26 POPE   94     109.562  51.601  45.178  1.00  0.00           C
ATOM   9023  C27 POPE   94     109.471  51.862  46.688  1.00  0.00           C
ATOM   9026  C28 POPE   94     109.661  53.331  47.098  1.00  0.00           C
ATOM   9029  C29 POPE   94     109.282  53.492  48.548  1.00  0.00           C
ATOM   9031 0C21 POPE   94     110.012  54.052  49.528  1.00  0.00           C
ATOM   9033 1C21 POPE   94     111.371  54.692  49.388  1.00  0.00           C
ATOM   9036 2C21 POPE   94     111.611  55.831  50.398  1.00  0.00           C
ATOM   9039 3C21 POPE   94     111.642  55.351  51.858  1.00  0.00           C
ATOM   9042 4C21 POPE   94     112.082  56.421  52.858  1.00  0.00           C
ATOM   9045 5C21 POPE   94     113.601  56.582  52.938  1.00  0.00           C
ATOM   9048 6C21 POPE   94     113.980  57.592  54.028  1.00  0.00           C
ATOM   9051 7C21 POPE   94     115.481  57.781  54.208  1.00  0.00           C
ATOM   9054 8C21 POPE   94     115.790  58.762  55.338  1.00  0.00           C
ATOM   9058  C33 POPE   94     113.801  50.582  45.518  1.00  0.00           C
ATOM   9061  C34 POPE   94     113.092  50.592  46.878  1.00  0.00           C
ATOM   9064  C35 POPE   94     114.041  50.462  48.068  1.00  0.00           C
ATOM   9067  C36 POPE   94     113.491  51.192  49.298  1.00  0.00           C
ATOM   9070  C37 POPE   94     114.391  51.101  50.528  1.00  0.00           C
ATOM   9073  C38 POPE   94     113.962  52.032  51.668  1.00  0.00           C
ATOM   9076  C39 POPE   94     112.532  51.802  52.198  1.00  0.00           C
ATOM   9079 0C31 POPE   94     112.351  50.491  52.968  1.00  0.00           C
ATOM   9082 1C31 POPE   94     110.902  50.351  53.478  1.00  0.00           C
ATOM   9085 2C31 POPE   94     110.662  49.082  54.308  1.00  0.00           C
ATOM   9088 3C31 POPE   94     111.161  49.152  55.758  1.00  0.00           C
ATOM   9091 4C31 POPE   94     110.431  50.201  56.598  1.00  0.00           C
ATOM   9094 5C31 POPE   94     110.751  50.082  58.088  1.00  0.00           C
ATOM   9097 6C31 POPE   94     110.012  51.092  58.958  1.00  0.00           C
ATOM   9101  NH3 POPE   95      21.990  91.480  75.148  1.00  0.00           N
ATOM   9105  C12 POPE   95      23.132  90.611  75.598  1.00  0.00           C
ATOM   9108  C11 POPE   95      22.722  89.120  75.518  1.00  0.00           C
ATOM   9111  P   POPE   95      24.592  87.951  76.918  1.00  0.00           P
ATOM   9112  O13 POPE   95      23.932  86.770  77.528  1.00  0.00           O
ATOM   9113  O14 POPE   95      24.692  89.191  77.718  1.00  0.00           O
ATOM   9114  O11 POPE   95      26.052  87.691  76.378  1.00  0.00           O
ATOM   9115  O12 POPE   95      23.851  88.260  75.558  1.00  0.00           O
ATOM   9116  C1  POPE   95      26.752  86.460  76.238  1.00  0.00           C
ATOM   9119  C2  POPE   95      27.220  86.180  74.768  1.00  0.00           C
ATOM   9121  O21 POPE   95      28.631  85.842  74.718  1.00  0.00           O
ATOM   9122  C21 POPE   95      28.882  84.580  75.028  1.00  0.00           C
ATOM   9123  O22 POPE   95      28.052  83.762  75.418  1.00  0.00           O
ATOM   9124  C22 POPE   95      30.331  84.221  74.758  1.00  0.00           C
ATOM   9127  C3  POPE   95      27.052  87.382  73.788  1.00  0.00           C
ATOM   9130  O31 POPE   95      27.451  87.021  72.438  1.00  0.00           O
ATOM   9131  C31 POPE   95      26.672  86.301  71.628  1.00  0.00           C
ATOM   9132  O32 POPE   95      27.101  85.620  70.708  1.00  0.00           O
ATOM   9133  C32 POPE   95      25.161  86.471  71.888  1.00  0.00           C
ATOM   9136  C23 POPE   95      30.722  84.182  73.258  1.00  0.00           C
ATOM   9139  C24 POPE   95      31.032  85.510  72.548  1.00  0.00           C
ATOM   9142  C25 POPE   95      31.490  85.292  71.088  1.00  0.00           C
ATOM   9145  C26 POPE   95      30.342  85.061  70.098  1.00  0.00           C
ATOM   9148  C27 POPE   95      30.821  84.882  68.638  1.00  0.00           C
ATOM   9151  C28 POPE   95      29.662  84.872  67.618  1.00  0.00           C
ATOM   9154  C29 POPE   95      30.171  84.872  66.198  1.00  0.00           C
ATOM   9156 0C21 POPE   95      29.931  83.902  65.298  1.00  0.00           C
ATOM   9158 1C21 POPE   95      30.442  83.862  63.878  1.00  0.00           C
ATOM   9161 2C21 POPE   95      31.560  84.872  63.518  1.00  0.00           C
ATOM   9164 3C21 POPE   95      32.071  84.680  62.078  1.00  0.00           C
ATOM   9167 4C21 POPE   95      33.221  85.632  61.738  1.00  0.00           C
ATOM   9170 5C21 POPE   95      33.782  85.392  60.338  1.00  0.00           C
ATOM   9173 6C21 POPE   95      34.951  86.331  60.008  1.00  0.00           C
ATOM   9176 7C21 POPE   95      35.581  86.002  58.658  1.00  0.00           C
ATOM   9179 8C21 POPE   95      36.721  86.962  58.318  1.00  0.00           C
ATOM   9183  C33 POPE   95      24.271  85.361  71.258  1.00  0.00           C
ATOM   9186  C34 POPE   95      23.921  84.230  72.238  1.00  0.00           C
ATOM   9189  C35 POPE   95      25.042  83.212  72.448  1.00  0.00           C
ATOM   9192  C36 POPE   95      25.201  82.220  71.278  1.00  0.00           C
ATOM   9195  C37 POPE   95      26.160  81.082  71.628  1.00  0.00           C
ATOM   9198  C38 POPE   95      26.622  80.230  70.428  1.00  0.00           C
ATOM   9201  C39 POPE   95      27.361  80.982  69.298  1.00  0.00           C
ATOM   9204 0C31 POPE   95      28.642  80.261  68.848  1.00  0.00           C
ATOM   9207 1C31 POPE   95      29.312  80.921  67.628  1.00  0.00           C
ATOM   9210 2C31 POPE   95      30.661  80.301  67.248  1.00  0.00           C
ATOM   9213 3C31 POPE   95      30.602  78.832  66.808  1.00  0.00           C
ATOM   9216 4C31 POPE   95      29.881  78.601  65.468  1.00  0.00           C
ATOM   9219 5C31 POPE   95      29.910  77.131  65.038  1.00  0.00           C
ATOM   9222 6C31 POPE   95      29.242  76.881  63.688  1.00  0.00           C
ATOM   9226  NH3 POPE   96     105.872 112.570  34.638  1.00  0.00           N
ATOM   9230  C12 POPE   96     104.771 113.570  34.398  1.00  0.00           C
ATOM   9233  C11 POPE   96     104.172 114.111  35.708  1.00  0.00           C
ATOM   9236  P   POPE   96     104.641 116.682  35.778  1.00  0.00           P
ATOM   9237  O13 POPE   96     105.861 117.531  35.848  1.00  0.00           O
ATOM   9238  O14 POPE   96     103.922 116.611  34.498  1.00  0.00           O
ATOM   9239  O11 POPE   96     103.571 117.171  36.848  1.00  0.00           O
ATOM   9240  O12 POPE   96     104.962 115.191  36.228  1.00  0.00           O
ATOM   9241  C1  POPE   96     103.922 117.311  38.218  1.00  0.00           C
ATOM   9244  C2  POPE   96     102.791 116.891  39.208  1.00  0.00           C
ATOM   9246  O21 POPE   96     102.211 115.641  38.768  1.00  0.00           O
ATOM   9247  C21 POPE   96     102.321 114.480  39.428  1.00  0.00           C
ATOM   9248  O22 POPE   96     102.082 113.400  38.898  1.00  0.00           O
ATOM   9249  C22 POPE   96     102.721 114.580  40.908  1.00  0.00           C
ATOM   9252  C3  POPE   96     101.672 117.941  39.378  1.00  0.00           C
ATOM   9255  O31 POPE   96     101.042 117.730  40.658  1.00  0.00           O
ATOM   9256  C31 POPE   96     100.562 118.820  41.248  1.00  0.00           C
ATOM   9257  O32 POPE   96     100.492 119.921  40.718  1.00  0.00           O
ATOM   9258  C32 POPE   96     100.131 118.461  42.688  1.00  0.00           C
ATOM   9261  C23 POPE   96     103.071 113.230  41.588  1.00  0.00           C
ATOM   9264  C24 POPE   96     104.021 113.400  42.798  1.00  0.00           C
ATOM   9267  C25 POPE   96     103.361 113.382  44.178  1.00  0.00           C
ATOM   9270  C26 POPE   96     102.922 111.992  44.668  1.00  0.00           C
ATOM   9273  C27 POPE   96     102.292 112.050  46.068  1.00  0.00           C
ATOM   9276  C28 POPE   96     101.882 110.681  46.648  1.00  0.00           C
ATOM   9279  C29 POPE   96     103.041 109.811  47.068  1.00  0.00           C
ATOM   9281 0C21 POPE   96     103.671 109.841  48.258  1.00  0.00           C
ATOM   9283 1C21 POPE   96     103.402 110.790  49.398  1.00  0.00           C
ATOM   9286 2C21 POPE   96     102.551 110.182  50.528  1.00  0.00           C
ATOM   9289 3C21 POPE   96     102.651 111.012  51.818  1.00  0.00           C
ATOM   9292 4C21 POPE   96     101.620 110.611  52.888  1.00  0.00           C
ATOM   9295 5C21 POPE   96     101.922 111.241  54.258  1.00  0.00           C
ATOM   9298 6C21 POPE   96     100.751 111.152  55.238  1.00  0.00           C
ATOM   9301 7C21 POPE   96     101.082 111.812  56.578  1.00  0.00           C
ATOM   9304 8C21 POPE   96      99.841 112.112  57.428  1.00  0.00           C
ATOM   9308  C33 POPE   96     101.331 118.190  43.648  1.00  0.00           C
ATOM   9311  C34 POPE   96     100.911 117.721  45.058  1.00  0.00           C
ATOM   9314  C35 POPE   96     100.510 118.792  46.108  1.00  0.00           C
ATOM   9317  C36 POPE   96     101.661 119.602  46.738  1.00  0.00           C
ATOM   9320  C37 POPE   96     101.161 120.620  47.778  1.00  0.00           C
ATOM   9323  C38 POPE   96     102.241 121.331  48.608  1.00  0.00           C
ATOM   9326  C39 POPE   96     101.611 122.211  49.708  1.00  0.00           C
ATOM   9329 0C31 POPE   96     102.612 122.941  50.618  1.00  0.00           C
ATOM   9332 1C31 POPE   96     101.900 123.781  51.698  1.00  0.00           C
ATOM   9335 2C31 POPE   96     102.861 124.462  52.688  1.00  0.00           C
ATOM   9338 3C31 POPE   96     102.111 125.261  53.768  1.00  0.00           C
ATOM   9341 4C31 POPE   96     103.022 125.830  54.868  1.00  0.00           C
ATOM   9344 5C31 POPE   96     102.192 126.402  56.028  1.00  0.00           C
ATOM   9347 6C31 POPE   96     102.981 127.021  57.178  1.00  0.00           C
ATOM   9351  NH3 POPE   97     104.081  22.872  36.988  1.00  0.00           N
ATOM   9355  C12 POPE   97     104.161  23.802  35.808  1.00  0.00           C
ATOM   9358  C11 POPE   97     103.141  23.432  34.708  1.00  0.00           C
ATOM   9361  P   POPE   97     100.842  24.462  35.598  1.00  0.00           P
ATOM   9362  O13 POPE   97     100.741  25.832  36.158  1.00  0.00           O
ATOM   9363  O14 POPE   97      99.652  23.972  34.858  1.00  0.00           O
ATOM   9364  O11 POPE   97     101.171  23.442  36.778  1.00  0.00           O
ATOM   9365  O12 POPE   97     102.082  24.362  34.648  1.00  0.00           O
ATOM   9366  C1  POPE   97     100.320  23.512  37.948  1.00  0.00           C
ATOM   9369  C2  POPE   97     101.161  23.802  39.218  1.00  0.00           C
ATOM   9371  O21 POPE   97     100.361  23.722  40.418  1.00  0.00           O
ATOM   9372  C21 POPE   97     100.191  22.482  40.878  1.00  0.00           C
ATOM   9373  O22 POPE   97     100.641  21.482  40.358  1.00  0.00           O
ATOM   9374  C22 POPE   97      99.382  22.531  42.178  1.00  0.00           C
ATOM   9377  C3  POPE   97     101.772  25.232  39.158  1.00  0.00           C
ATOM   9380  O31 POPE   97     102.661  25.492  40.258  1.00  0.00           O
ATOM   9381  C31 POPE   97     103.852  24.902  40.158  1.00  0.00           C
ATOM   9382  O32 POPE   97     104.242  24.292  39.168  1.00  0.00           O
ATOM   9383  C32 POPE   97     104.582  24.972  41.488  1.00  0.00           C
ATOM   9386  C23 POPE   97      98.951  21.132  42.698  1.00  0.00           C
ATOM   9389  C24 POPE   97     100.012  20.352  43.498  1.00  0.00           C
ATOM   9392  C25 POPE   97     100.352  20.962  44.858  1.00  0.00           C
ATOM   9395  C26 POPE   97     101.201  20.022  45.738  1.00  0.00           C
ATOM   9398  C27 POPE   97     101.742  20.742  46.998  1.00  0.00           C
ATOM   9401  C28 POPE   97     102.680  19.872  47.858  1.00  0.00           C
ATOM   9404  C29 POPE   97     103.391  20.722  48.878  1.00  0.00           C
ATOM   9406 0C21 POPE   97     104.161  20.312  49.898  1.00  0.00           C
ATOM   9408 1C21 POPE   97     104.491  18.882  50.278  1.00  0.00           C
ATOM   9411 2C21 POPE   97     104.582  18.682  51.798  1.00  0.00           C
ATOM   9414 3C21 POPE   97     103.221  18.682  52.518  1.00  0.00           C
ATOM   9417 4C21 POPE   97     103.332  18.452  54.028  1.00  0.00           C
ATOM   9420 5C21 POPE   97     103.712  19.702  54.838  1.00  0.00           C
ATOM   9423 6C21 POPE   97     102.512  20.582  55.168  1.00  0.00           C
ATOM   9426 7C21 POPE   97     102.892  21.792  56.028  1.00  0.00           C
ATOM   9429 8C21 POPE   97     101.681  22.592  56.518  1.00  0.00           C
ATOM   9433  C33 POPE   97     104.821  23.552  42.068  1.00  0.00           C
ATOM   9436  C34 POPE   97     103.722  23.062  43.028  1.00  0.00           C
ATOM   9439  C35 POPE   97     104.002  21.692  43.658  1.00  0.00           C
ATOM   9442  C36 POPE   97     105.172  21.692  44.658  1.00  0.00           C
ATOM   9445  C37 POPE   97     105.510  20.302  45.218  1.00  0.00           C
ATOM   9448  C38 POPE   97     106.471  20.372  46.408  1.00  0.00           C
ATOM   9451  C39 POPE   97     106.851  18.992  46.978  1.00  0.00           C
ATOM   9454 0C31 POPE   97     107.981  19.072  48.018  1.00  0.00           C
ATOM   9457 1C31 POPE   97     108.771  17.762  48.148  1.00  0.00           C
ATOM   9460 2C31 POPE   97     110.081  17.932  48.938  1.00  0.00           C
ATOM   9463 3C31 POPE   97     109.891  18.142  50.448  1.00  0.00           C
ATOM   9466 4C31 POPE   97     109.412  16.872  51.178  1.00  0.00           C
ATOM   9469 5C31 POPE   97     109.321  17.072  52.698  1.00  0.00           C
ATOM   9472 6C31 POPE   97     108.911  15.802  53.448  1.00  0.00           C
ATOM   9476  NH3 POPE   98      78.492 104.391  36.308  1.00  0.00           N
ATOM   9480  C12 POPE   98      77.301 103.451  36.418  1.00  0.00           C
ATOM   9483  C11 POPE   98      77.650 102.192  37.228  1.00  0.00           C
ATOM   9486  P   POPE   98      76.711 100.021  38.268  1.00  0.00           P
ATOM   9487  O13 POPE   98      78.141  99.742  38.548  1.00  0.00           O
ATOM   9488  O14 POPE   98      75.922  98.881  37.778  1.00  0.00           O
ATOM   9489  O11 POPE   98      76.011 100.590  39.578  1.00  0.00           O
ATOM   9490  O12 POPE   98      76.591 101.222  37.218  1.00  0.00           O
ATOM   9491  C1  POPE   98      76.191  99.972  40.858  1.00  0.00           C
ATOM   9494  C2  POPE   98      76.632 100.982  41.968  1.00  0.00           C
ATOM   9496  O21 POPE   98      75.511 101.800  42.318  1.00  0.00           O
ATOM   9497  C21 POPE   98      74.732 101.642  43.388  1.00  0.00           C
ATOM   9498  O22 POPE   98      73.742 102.332  43.588  1.00  0.00           O
ATOM   9499  C22 POPE   98      75.181 100.582  44.368  1.00  0.00           C
ATOM   9502  C3  POPE   98      77.801 101.891  41.478  1.00  0.00           C
ATOM   9505  O31 POPE   98      78.011 103.062  42.298  1.00  0.00           O
ATOM   9506  C31 POPE   98      78.861 102.901  43.308  1.00  0.00           C
ATOM   9507  O32 POPE   98      79.271 101.822  43.718  1.00  0.00           O
ATOM   9508  C32 POPE   98      79.290 104.270  43.828  1.00  0.00           C
ATOM   9511  C23 POPE   98      74.220 100.582  45.588  1.00  0.00           C
ATOM   9514  C24 POPE   98      74.791  99.930  46.838  1.00  0.00           C
ATOM   9517  C25 POPE   98      75.971 100.722  47.418  1.00  0.00           C
ATOM   9520  C26 POPE   98      76.242 100.392  48.878  1.00  0.00           C
ATOM   9523  C27 POPE   98      77.330 101.281  49.468  1.00  0.00           C
ATOM   9526  C28 POPE   98      77.531 100.970  50.958  1.00  0.00           C
ATOM   9529  C29 POPE   98      78.762 101.620  51.518  1.00  0.00           C
ATOM   9531 0C21 POPE   98      79.051 101.721  52.828  1.00  0.00           C
ATOM   9533 1C21 POPE   98      78.180 101.241  53.958  1.00  0.00           C
ATOM   9536 2C21 POPE   98      78.241 102.220  55.138  1.00  0.00           C
ATOM   9539 3C21 POPE   98      77.291 101.861  56.288  1.00  0.00           C
ATOM   9542 4C21 POPE   98      77.641 102.581  57.598  1.00  0.00           C
ATOM   9545 5C21 POPE   98      77.871 104.090  57.438  1.00  0.00           C
ATOM   9548 6C21 POPE   98      78.261 104.781  58.748  1.00  0.00           C
ATOM   9551 7C21 POPE   98      78.622 106.262  58.528  1.00  0.00           C
ATOM   9554 8C21 POPE   98      79.051 106.972  59.808  1.00  0.00           C
ATOM   9558  C33 POPE   98      80.581 104.212  44.668  1.00  0.00           C
ATOM   9561  C34 POPE   98      80.411 103.632  46.088  1.00  0.00           C
ATOM   9564  C35 POPE   98      79.751 104.562  47.108  1.00  0.00           C
ATOM   9567  C36 POPE   98      80.312 104.370  48.528  1.00  0.00           C
ATOM   9570  C37 POPE   98      79.491 105.152  49.568  1.00  0.00           C
ATOM   9573  C38 POPE   98      80.212 105.311  50.918  1.00  0.00           C
ATOM   9576  C39 POPE   98      79.470 106.262  51.868  1.00  0.00           C
ATOM   9579 0C31 POPE   98      78.191 105.672  52.478  1.00  0.00           C
ATOM   9582 1C31 POPE   98      77.391 106.721  53.258  1.00  0.00           C
ATOM   9585 2C31 POPE   98      76.321 106.132  54.188  1.00  0.00           C
ATOM   9588 3C31 POPE   98      75.220 105.331  53.478  1.00  0.00           C
ATOM   9591 4C31 POPE   98      74.182 104.781  54.468  1.00  0.00           C
ATOM   9594 5C31 POPE   98      73.110 103.932  53.768  1.00  0.00           C
ATOM   9597 6C31 POPE   98      72.051 103.362  54.718  1.00  0.00           C
ATOM   9601  NH3 POPE   99     124.900  38.480  39.738  1.00  0.00           N
ATOM   9605  C12 POPE   99     125.361  38.162  38.358  1.00  0.00           C
ATOM   9608  C11 POPE   99     125.382  39.462  37.538  1.00  0.00           C
ATOM   9611  P   POPE   99     126.632  41.741  37.368  1.00  0.00           P
ATOM   9612  O13 POPE   99     127.731  41.712  36.378  1.00  0.00           O
ATOM   9613  O14 POPE   99     125.341  42.292  36.908  1.00  0.00           O
ATOM   9614  O11 POPE   99     127.141  42.612  38.588  1.00  0.00           O
ATOM   9615  O12 POPE   99     126.411  40.322  38.028  1.00  0.00           O
ATOM   9616  C1  POPE   99     126.401  42.601  39.808  1.00  0.00           C
ATOM   9619  C2  POPE   99     127.122  41.722  40.848  1.00  0.00           C
ATOM   9621  O21 POPE   99     126.171  41.182  41.798  1.00  0.00           O
ATOM   9622  C21 POPE   99     125.842  41.941  42.828  1.00  0.00           C
ATOM   9623  O22 POPE   99     126.042  43.131  42.958  1.00  0.00           O
ATOM   9624  C22 POPE   99     125.271  41.012  43.908  1.00  0.00           C
ATOM   9627  C3  POPE   99     128.351  42.461  41.458  1.00  0.00           C
ATOM   9630  O31 POPE   99     128.782  41.852  42.698  1.00  0.00           O
ATOM   9631  C31 POPE   99     129.424  42.682  43.498  1.00  0.00           C
ATOM   9632  O32 POPE   99     129.825  43.792  43.198  1.00  0.00           O
ATOM   9633  C32 POPE   99     129.564  42.032  44.868  1.00  0.00           C
ATOM   9636  C23 POPE   99     124.681  41.782  45.108  1.00  0.00           C
ATOM   9639  C24 POPE   99     124.312  40.852  46.278  1.00  0.00           C
ATOM   9642  C25 POPE   99     125.441  40.612  47.298  1.00  0.00           C
ATOM   9645  C26 POPE   99     124.962  39.822  48.528  1.00  0.00           C
ATOM   9648  C27 POPE   99     125.991  39.672  49.658  1.00  0.00           C
ATOM   9651  C28 POPE   99     125.422  39.012  50.938  1.00  0.00           C
ATOM   9654  C29 POPE   99     124.962  37.592  50.728  1.00  0.00           C
ATOM   9656 0C21 POPE   99     125.532  36.452  51.198  1.00  0.00           C
ATOM   9658 1C21 POPE   99     126.760  36.332  52.048  1.00  0.00           C
ATOM   9661 2C21 POPE   99     126.620  35.362  53.238  1.00  0.00           C
ATOM   9664 3C21 POPE   99     125.501  35.752  54.218  1.00  0.00           C
ATOM   9667 4C21 POPE   99     125.611  35.072  55.588  1.00  0.00           C
ATOM   9670 5C21 POPE   99     124.512  35.582  56.538  1.00  0.00           C
ATOM   9673 6C21 POPE   99     124.641  35.102  57.988  1.00  0.00           C
ATOM   9676 7C21 POPE   99     123.571  35.752  58.878  1.00  0.00           C
ATOM   9679 8C21 POPE   99     123.671  35.392  60.358  1.00  0.00           C
ATOM   9683  C33 POPE   99     128.762  42.851  45.888  1.00  0.00           C
ATOM   9686  C34 POPE   99     128.901  42.382  47.348  1.00  0.00           C
ATOM   9689  C35 POPE   99     130.354  42.412  47.848  1.00  0.00           C
ATOM   9692  C36 POPE   99     130.445  42.662  49.348  1.00  0.00           C
ATOM   9695  C37 POPE   99     131.884  42.762  49.848  1.00  0.00           C
ATOM   9698  C38 POPE   99     131.954  43.362  51.258  1.00  0.00           C
ATOM   9701  C39 POPE   99     133.383  43.672  51.718  1.00  0.00           C
ATOM   9704 0C31 POPE   99     134.074  42.522  52.468  1.00  0.00           C
ATOM   9707 1C31 POPE   99     135.294  43.022  53.248  1.00  0.00           C
ATOM   9710 2C31 POPE   99     136.053  41.892  53.968  1.00  0.00           C
ATOM   9713 3C31 POPE   99     137.083  42.422  54.978  1.00  0.00           C
ATOM   9716 4C31 POPE   99     136.454  42.771  56.338  1.00  0.00           C
ATOM   9719 5C31 POPE   99     137.484  43.322  57.338  1.00  0.00           C
ATOM   9722 6C31 POPE   99     136.954  43.331  58.778  1.00  0.00           C
ATOM   9726  NH3 POPE  100     105.392 126.432  33.968  1.00  0.00           N
ATOM   9730  C12 POPE  100     105.872 125.660  32.768  1.00  0.00           C
ATOM   9733  C11 POPE  100     107.321 125.210  32.938  1.00  0.00           C
ATOM   9736  P   POPE  100     109.260 124.841  31.268  1.00  0.00           P
ATOM   9737  O13 POPE  100     109.442 126.301  31.128  1.00  0.00           O
ATOM   9738  O14 POPE  100     109.552 124.042  30.068  1.00  0.00           O
ATOM   9739  O11 POPE  100     110.131 124.260  32.478  1.00  0.00           O
ATOM   9740  O12 POPE  100     107.771 124.641  31.708  1.00  0.00           O
ATOM   9741  C1  POPE  100     111.191 125.042  33.048  1.00  0.00           C
ATOM   9744  C2  POPE  100     111.252 124.911  34.598  1.00  0.00           C
ATOM   9746  O21 POPE  100     112.391 124.090  34.938  1.00  0.00           O
ATOM   9747  C21 POPE  100     112.841 124.300  36.178  1.00  0.00           C
ATOM   9748  O22 POPE  100     112.362 125.081  36.978  1.00  0.00           O
ATOM   9749  C22 POPE  100     114.021 123.391  36.498  1.00  0.00           C
ATOM   9752  C3  POPE  100     109.881 124.361  35.148  1.00  0.00           C
ATOM   9755  O31 POPE  100     109.911 123.902  36.508  1.00  0.00           O
ATOM   9756  C31 POPE  100     110.151 122.621  36.668  1.00  0.00           C
ATOM   9757  O32 POPE  100     110.601 121.861  35.818  1.00  0.00           O
ATOM   9758  C32 POPE  100     109.872 122.271  38.118  1.00  0.00           C
ATOM   9761  C23 POPE  100     113.801 122.701  37.868  1.00  0.00           C
ATOM   9764  C24 POPE  100     114.872 121.682  38.258  1.00  0.00           C
ATOM   9767  C25 POPE  100     116.212 122.281  38.688  1.00  0.00           C
ATOM   9770  C26 POPE  100     116.141 123.132  39.968  1.00  0.00           C
ATOM   9773  C27 POPE  100     117.532 123.330  40.608  1.00  0.00           C
ATOM   9776  C28 POPE  100     117.532 124.120  41.928  1.00  0.00           C
ATOM   9779  C29 POPE  100     118.901 124.090  42.558  1.00  0.00           C
ATOM   9781 0C21 POPE  100     119.512 125.081  43.238  1.00  0.00           C
ATOM   9783 1C21 POPE  100     118.941 126.432  43.598  1.00  0.00           C
ATOM   9786 2C21 POPE  100     119.161 126.782  45.088  1.00  0.00           C
ATOM   9789 3C21 POPE  100     118.431 125.852  46.068  1.00  0.00           C
ATOM   9792 4C21 POPE  100     119.351 124.981  46.948  1.00  0.00           C
ATOM   9795 5C21 POPE  100     120.282 125.760  47.898  1.00  0.00           C
ATOM   9798 6C21 POPE  100     119.562 126.840  48.728  1.00  0.00           C
ATOM   9801 7C21 POPE  100     120.431 127.402  49.868  1.00  0.00           C
ATOM   9804 8C21 POPE  100     119.741 128.544  50.628  1.00  0.00           C
ATOM   9808  C33 POPE  100     110.242 120.830  38.468  1.00  0.00           C
ATOM   9811  C34 POPE  100     110.252 120.550  39.968  1.00  0.00           C
ATOM   9814  C35 POPE  100     111.322 121.241  40.828  1.00  0.00           C
ATOM   9817  C36 POPE  100     111.782 120.301  41.948  1.00  0.00           C
ATOM   9820  C37 POPE  100     112.712 120.942  42.988  1.00  0.00           C
ATOM   9823  C38 POPE  100     113.262 119.892  43.958  1.00  0.00           C
ATOM   9826  C39 POPE  100     114.801 119.921  44.068  1.00  0.00           C
ATOM   9829 0C31 POPE  100     115.320 121.110  44.878  1.00  0.00           C
ATOM   9832 1C31 POPE  100     116.851 121.201  44.878  1.00  0.00           C
ATOM   9835 2C31 POPE  100     117.451 121.611  46.238  1.00  0.00           C
ATOM   9838 3C31 POPE  100     117.462 120.441  47.238  1.00  0.00           C
ATOM   9841 4C31 POPE  100     118.342 120.722  48.468  1.00  0.00           C
ATOM   9844 5C31 POPE  100     118.501 119.472  49.338  1.00  0.00           C
ATOM   9847 6C31 POPE  100     119.482 119.661  50.508  1.00  0.00           C
ATOM   9851  NH3 POPE  101      80.040  17.072  81.068  1.00  0.00           N
ATOM   9855  C12 POPE  101      79.451  17.042  82.448  1.00  0.00           C
ATOM   9858  C11 POPE  101      78.661  18.332  82.748  1.00  0.00           C
ATOM   9861  P   POPE  101      76.562  19.622  81.798  1.00  0.00           P
ATOM   9862  O13 POPE  101      75.231  19.032  81.558  1.00  0.00           O
ATOM   9863  O14 POPE  101      76.661  20.432  83.038  1.00  0.00           O
ATOM   9864  O11 POPE  101      76.882  20.552  80.598  1.00  0.00           O
ATOM   9865  O12 POPE  101      77.692  18.522  81.728  1.00  0.00           O
ATOM   9866  C1  POPE  101      77.361  20.031  79.348  1.00  0.00           C
ATOM   9869  C2  POPE  101      76.591  20.692  78.168  1.00  0.00           C
ATOM   9871  O21 POPE  101      77.070  20.222  76.898  1.00  0.00           O
ATOM   9872  C21 POPE  101      78.301  20.482  76.528  1.00  0.00           C
ATOM   9873  O22 POPE  101      79.172  21.032  77.178  1.00  0.00           O
ATOM   9874  C22 POPE  101      78.521  19.942  75.118  1.00  0.00           C
ATOM   9877  C3  POPE  101      76.571  22.242  78.278  1.00  0.00           C
ATOM   9880  O31 POPE  101      75.691  22.852  77.298  1.00  0.00           O
ATOM   9881  C31 POPE  101      76.291  23.542  76.338  1.00  0.00           C
ATOM   9882  O32 POPE  101      77.492  23.592  76.148  1.00  0.00           O
ATOM   9883  C32 POPE  101      75.281  24.222  75.438  1.00  0.00           C
ATOM   9886  C23 POPE  101      78.762  21.092  74.118  1.00  0.00           C
ATOM   9889  C24 POPE  101      79.621  20.692  72.918  1.00  0.00           C
ATOM   9892  C25 POPE  101      78.992  19.652  71.988  1.00  0.00           C
ATOM   9895  C26 POPE  101      77.781  20.172  71.218  1.00  0.00           C
ATOM   9898  C27 POPE  101      77.441  19.272  70.028  1.00  0.00           C
ATOM   9901  C28 POPE  101      76.231  19.762  69.228  1.00  0.00           C
ATOM   9904  C29 POPE  101      75.852  19.052  67.948  1.00  0.00           C
ATOM   9906 0C21 POPE  101      76.361  17.972  67.318  1.00  0.00           C
ATOM   9908 1C21 POPE  101      77.501  17.052  67.678  1.00  0.00           C
ATOM   9911 2C21 POPE  101      78.812  17.352  66.908  1.00  0.00           C
ATOM   9914 3C21 POPE  101      78.650  17.272  65.378  1.00  0.00           C
ATOM   9917 4C21 POPE  101      79.961  17.492  64.598  1.00  0.00           C
ATOM   9920 5C21 POPE  101      80.911  16.292  64.668  1.00  0.00           C
ATOM   9923 6C21 POPE  101      82.152  16.452  63.758  1.00  0.00           C
ATOM   9926 7C21 POPE  101      83.081  15.232  63.798  1.00  0.00           C
ATOM   9929 8C21 POPE  101      84.342  15.402  62.958  1.00  0.00           C
ATOM   9933  C33 POPE  101      75.161  23.412  74.138  1.00  0.00           C
ATOM   9936  C34 POPE  101      74.191  24.042  73.148  1.00  0.00           C
ATOM   9939  C35 POPE  101      73.942  23.102  71.968  1.00  0.00           C
ATOM   9942  C36 POPE  101      72.661  23.442  71.208  1.00  0.00           C
ATOM   9945  C37 POPE  101      72.271  22.282  70.288  1.00  0.00           C
ATOM   9948  C38 POPE  101      70.861  22.412  69.708  1.00  0.00           C
ATOM   9951  C39 POPE  101      70.481  21.192  68.858  1.00  0.00           C
ATOM   9954 0C31 POPE  101      70.091  19.961  69.678  1.00  0.00           C
ATOM   9957 1C31 POPE  101      69.712  18.781  68.778  1.00  0.00           C
ATOM   9960 2C31 POPE  101      69.080  17.592  69.518  1.00  0.00           C
ATOM   9963 3C31 POPE  101      70.051  16.762  70.368  1.00  0.00           C
ATOM   9966 4C31 POPE  101      69.371  15.482  70.888  1.00  0.00           C
ATOM   9969 5C31 POPE  101      70.301  14.562  71.678  1.00  0.00           C
ATOM   9972 6C31 POPE  101      69.602  13.292  72.188  1.00  0.00           C
ATOM   9976  NH3 POPE  102     115.532 103.050  74.208  1.00  0.00           N
ATOM   9980  C12 POPE  102     116.742 102.201  74.518  1.00  0.00           C
ATOM   9983  C11 POPE  102     118.001 103.072  74.598  1.00  0.00           C
ATOM   9986  P   POPE  102     120.592 102.761  74.618  1.00  0.00           P
ATOM   9987  O13 POPE  102     120.812 103.980  75.428  1.00  0.00           O
ATOM   9988  O14 POPE  102     121.532 101.630  74.818  1.00  0.00           O
ATOM   9989  O11 POPE  102     120.441 103.090  73.088  1.00  0.00           O
ATOM   9990  O12 POPE  102     119.120 102.242  74.888  1.00  0.00           O
ATOM   9991  C1  POPE  102     121.331 103.941  72.348  1.00  0.00           C
ATOM   9994  C2  POPE  102     122.462 103.120  71.678  1.00  0.00           C
ATOM   9996  O21 POPE  102     122.892 103.862  70.498  1.00  0.00           O
ATOM   9997  C21 POPE  102     124.151 103.622  70.148  1.00  0.00           C
ATOM   9998  O22 POPE  102     124.891 102.831  70.708  1.00  0.00           O
ATOM   9999  C22 POPE  102     124.582 104.391  68.888  1.00  0.00           C
ATOM  10002  C3  POPE  102     121.961 101.682  71.318  1.00  0.00           C
ATOM  10005  O31 POPE  102     123.052 100.751  71.078  1.00  0.00           O
ATOM  10006  C31 POPE  102     123.172 100.361  69.808  1.00  0.00           C
ATOM  10007  O32 POPE  102     122.321 100.451  68.948  1.00  0.00           O
ATOM  10008  C32 POPE  102     124.571  99.832  69.548  1.00  0.00           C
ATOM  10011  C23 POPE  102     123.871 105.730  68.588  1.00  0.00           C
ATOM  10014  C24 POPE  102     124.142 106.271  67.168  1.00  0.00           C
ATOM  10017  C25 POPE  102     125.632 106.471  66.878  1.00  0.00           C
ATOM  10020  C26 POPE  102     125.961 107.031  65.478  1.00  0.00           C
ATOM  10023  C27 POPE  102     127.421 107.500  65.468  1.00  0.00           C
ATOM  10026  C28 POPE  102     127.892 108.160  64.158  1.00  0.00           C
ATOM  10029  C29 POPE  102     128.361 107.232  63.078  1.00  0.00           C
ATOM  10031 0C21 POPE  102     129.443 107.402  62.288  1.00  0.00           C
ATOM  10033 1C21 POPE  102     130.434 108.540  62.378  1.00  0.00           C
ATOM  10036 2C21 POPE  102     131.824 108.010  62.778  1.00  0.00           C
ATOM  10039 3C21 POPE  102     132.694 107.652  61.568  1.00  0.00           C
ATOM  10042 4C21 POPE  102     133.785 106.611  61.888  1.00  0.00           C
ATOM  10045 5C21 POPE  102     133.244 105.182  62.028  1.00  0.00           C
ATOM  10048 6C21 POPE  102     134.303 104.182  62.508  1.00  0.00           C
ATOM  10051 7C21 POPE  102     133.985 102.761  62.038  1.00  0.00           C
ATOM  10054 8C21 POPE  102     134.974 101.712  62.558  1.00  0.00           C
ATOM  10058  C33 POPE  102     124.881 100.070  68.058  1.00  0.00           C
ATOM  10061  C34 POPE  102     126.340  99.911  67.688  1.00  0.00           C
ATOM  10064  C35 POPE  102     126.611 100.240  66.208  1.00  0.00           C
ATOM  10067  C36 POPE  102     126.191  99.090  65.278  1.00  0.00           C
ATOM  10070  C37 POPE  102     126.392  99.352  63.768  1.00  0.00           C
ATOM  10073  C38 POPE  102     126.222  98.041  62.978  1.00  0.00           C
ATOM  10076  C39 POPE  102     126.401  98.132  61.458  1.00  0.00           C
ATOM  10079 0C31 POPE  102     125.172  98.632  60.688  1.00  0.00           C
ATOM  10082 1C31 POPE  102     125.002  97.980  59.308  1.00  0.00           C
ATOM  10085 2C31 POPE  102     123.782  98.570  58.578  1.00  0.00           C
ATOM  10088 3C31 POPE  102     123.431  97.910  57.238  1.00  0.00           C
ATOM  10091 4C31 POPE  102     122.321  98.680  56.488  1.00  0.00           C
ATOM  10094 5C31 POPE  102     121.642  97.870  55.378  1.00  0.00           C
ATOM  10097 6C31 POPE  102     120.601  98.680  54.588  1.00  0.00           C
ATOM  10101  NH3 POPE  103      83.010  54.762  79.028  1.00  0.00           N
ATOM  10105  C12 POPE  103      83.022  54.732  80.518  1.00  0.00           C
ATOM  10108  C11 POPE  103      83.211  56.162  81.088  1.00  0.00           C
ATOM  10111  P   POPE  103      80.872  57.281  80.718  1.00  0.00           P
ATOM  10112  O13 POPE  103      80.571  58.692  81.078  1.00  0.00           O
ATOM  10113  O14 POPE  103      80.441  56.182  81.598  1.00  0.00           O
ATOM  10114  O11 POPE  103      80.282  56.972  79.328  1.00  0.00           O
ATOM  10115  O12 POPE  103      82.421  57.142  80.408  1.00  0.00           O
ATOM  10116  C1  POPE  103      80.641  57.632  78.128  1.00  0.00           C
ATOM  10119  C2  POPE  103      80.872  56.582  77.028  1.00  0.00           C
ATOM  10121  O21 POPE  103      80.812  57.202  75.748  1.00  0.00           O
ATOM  10122  C21 POPE  103      81.782  58.072  75.468  1.00  0.00           C
ATOM  10123  O22 POPE  103      82.742  58.312  76.188  1.00  0.00           O
ATOM  10124  C22 POPE  103      81.570  58.622  74.068  1.00  0.00           C
ATOM  10127  C3  POPE  103      79.792  55.462  77.198  1.00  0.00           C
ATOM  10130  O31 POPE  103      79.712  54.532  76.108  1.00  0.00           O
ATOM  10131  C31 POPE  103      80.641  53.592  76.058  1.00  0.00           C
ATOM  10132  O32 POPE  103      81.492  53.392  76.908  1.00  0.00           O
ATOM  10133  C32 POPE  103      80.481  52.871  74.718  1.00  0.00           C
ATOM  10136  C23 POPE  103      82.752  58.352  73.098  1.00  0.00           C
ATOM  10139  C24 POPE  103      82.301  58.072  71.648  1.00  0.00           C
ATOM  10142  C25 POPE  103      81.570  56.732  71.478  1.00  0.00           C
ATOM  10145  C26 POPE  103      81.061  56.472  70.048  1.00  0.00           C
ATOM  10148  C27 POPE  103      80.320  55.132  69.948  1.00  0.00           C
ATOM  10151  C28 POPE  103      80.180  54.572  68.518  1.00  0.00           C
ATOM  10154  C29 POPE  103      79.330  55.392  67.588  1.00  0.00           C
ATOM  10156 0C21 POPE  103      79.290  55.232  66.248  1.00  0.00           C
ATOM  10158 1C21 POPE  103      80.112  54.232  65.468  1.00  0.00           C
ATOM  10161 2C21 POPE  103      80.401  54.672  64.018  1.00  0.00           C
ATOM  10164 3C21 POPE  103      79.161  54.592  63.118  1.00  0.00           C
ATOM  10167 4C21 POPE  103      79.461  54.802  61.628  1.00  0.00           C
ATOM  10170 5C21 POPE  103      78.250  54.432  60.758  1.00  0.00           C
ATOM  10173 6C21 POPE  103      78.492  54.632  59.258  1.00  0.00           C
ATOM  10176 7C21 POPE  103      77.301  54.152  58.418  1.00  0.00           C
ATOM  10179 8C21 POPE  103      77.431  54.472  56.928  1.00  0.00           C
ATOM  10183  C33 POPE  103      80.112  51.382  74.808  1.00  0.00           C
ATOM  10186  C34 POPE  103      80.172  50.712  73.418  1.00  0.00           C
ATOM  10189  C35 POPE  103      79.132  51.202  72.418  1.00  0.00           C
ATOM  10192  C36 POPE  103      79.351  50.602  71.018  1.00  0.00           C
ATOM  10195  C37 POPE  103      78.180  50.892  70.078  1.00  0.00           C
ATOM  10198  C38 POPE  103      78.371  50.332  68.658  1.00  0.00           C
ATOM  10201  C39 POPE  103      78.541  48.802  68.638  1.00  0.00           C
ATOM  10204 0C31 POPE  103      78.271  48.172  67.268  1.00  0.00           C
ATOM  10207 1C31 POPE  103      78.521  46.662  67.258  1.00  0.00           C
ATOM  10210 2C31 POPE  103      78.271  46.022  65.888  1.00  0.00           C
ATOM  10213 3C31 POPE  103      79.421  46.281  64.908  1.00  0.00           C
ATOM  10216 4C31 POPE  103      79.172  45.691  63.518  1.00  0.00           C
ATOM  10219 5C31 POPE  103      80.422  45.771  62.628  1.00  0.00           C
ATOM  10222 6C31 POPE  103      80.180  45.292  61.198  1.00  0.00           C
ATOM  10226  NH3 POPE  104      78.942  97.421  36.998  1.00  0.00           N
ATOM  10230  C12 POPE  104      78.001  96.320  37.418  1.00  0.00           C
ATOM  10233  C11 POPE  104      77.372  95.690  36.158  1.00  0.00           C
ATOM  10236  P   POPE  104      75.121  94.882  37.198  1.00  0.00           P
ATOM  10237  O13 POPE  104      74.611  96.241  36.928  1.00  0.00           O
ATOM  10238  O14 POPE  104      74.150  93.781  36.958  1.00  0.00           O
ATOM  10239  O11 POPE  104      75.632  94.811  38.688  1.00  0.00           O
ATOM  10240  O12 POPE  104      76.470  94.602  36.408  1.00  0.00           O
ATOM  10241  C1  POPE  104      75.080  95.760  39.608  1.00  0.00           C
ATOM  10244  C2  POPE  104      75.451  95.370  41.058  1.00  0.00           C
ATOM  10246  O21 POPE  104      74.441  95.921  41.938  1.00  0.00           O
ATOM  10247  C21 POPE  104      73.900  95.042  42.778  1.00  0.00           C
ATOM  10248  O22 POPE  104      74.182  93.850  42.818  1.00  0.00           O
ATOM  10249  C22 POPE  104      72.911  95.742  43.708  1.00  0.00           C
ATOM  10252  C3  POPE  104      76.851  95.870  41.488  1.00  0.00           C
ATOM  10255  O31 POPE  104      77.172  95.392  42.818  1.00  0.00           O
ATOM  10256  C31 POPE  104      76.751  96.180  43.808  1.00  0.00           C
ATOM  10257  O32 POPE  104      76.470  97.360  43.688  1.00  0.00           O
ATOM  10258  C32 POPE  104      76.562  95.352  45.078  1.00  0.00           C
ATOM  10261  C23 POPE  104      72.361  94.801  44.808  1.00  0.00           C
ATOM  10264  C24 POPE  104      70.861  94.951  45.048  1.00  0.00           C
ATOM  10267  C25 POPE  104      70.312  93.881  46.008  1.00  0.00           C
ATOM  10270  C26 POPE  104      70.930  94.002  47.408  1.00  0.00           C
ATOM  10273  C27 POPE  104      70.102  93.370  48.548  1.00  0.00           C
ATOM  10276  C28 POPE  104      70.432  93.990  49.918  1.00  0.00           C
ATOM  10279  C29 POPE  104      71.900  93.960  50.248  1.00  0.00           C
ATOM  10281 0C21 POPE  104      72.531  93.102  51.078  1.00  0.00           C
ATOM  10283 1C21 POPE  104      71.930  91.980  51.868  1.00  0.00           C
ATOM  10286 2C21 POPE  104      72.320  92.021  53.368  1.00  0.00           C
ATOM  10289 3C21 POPE  104      71.900  93.312  54.078  1.00  0.00           C
ATOM  10292 4C21 POPE  104      73.072  94.221  54.488  1.00  0.00           C
ATOM  10295 5C21 POPE  104      73.742  93.792  55.808  1.00  0.00           C
ATOM  10298 6C21 POPE  104      74.591  94.902  56.448  1.00  0.00           C
ATOM  10301 7C21 POPE  104      74.922  94.612  57.918  1.00  0.00           C
ATOM  10304 8C21 POPE  104      75.812  95.650  58.608  1.00  0.00           C
ATOM  10308  C33 POPE  104      76.021  96.132  46.298  1.00  0.00           C
ATOM  10311  C34 POPE  104      75.871  95.191  47.498  1.00  0.00           C
ATOM  10314  C35 POPE  104      75.801  95.900  48.868  1.00  0.00           C
ATOM  10317  C36 POPE  104      76.141  94.921  50.008  1.00  0.00           C
ATOM  10320  C37 POPE  104      76.341  95.611  51.358  1.00  0.00           C
ATOM  10323  C38 POPE  104      76.882  94.641  52.418  1.00  0.00           C
ATOM  10326  C39 POPE  104      77.512  95.352  53.628  1.00  0.00           C
ATOM  10329 0C31 POPE  104      78.110  94.361  54.628  1.00  0.00           C
ATOM  10332 1C31 POPE  104      79.031  95.021  55.668  1.00  0.00           C
ATOM  10335 2C31 POPE  104      79.702  93.980  56.578  1.00  0.00           C
ATOM  10338 3C31 POPE  104      80.951  94.501  57.308  1.00  0.00           C
ATOM  10341 4C31 POPE  104      80.622  95.451  58.468  1.00  0.00           C
ATOM  10344 5C31 POPE  104      81.872  95.821  59.278  1.00  0.00           C
ATOM  10347 6C31 POPE  104      81.551  96.542  60.598  1.00  0.00           C
ATOM  10351  NH3 POPE  105      95.051  82.901  77.938  1.00  0.00           N
ATOM  10355  C12 POPE  105      94.531  84.111  78.668  1.00  0.00           C
ATOM  10358  C11 POPE  105      93.062  84.422  78.358  1.00  0.00           C
ATOM  10361  P   POPE  105      91.651  82.271  77.918  1.00  0.00           P
ATOM  10362  O13 POPE  105      92.782  81.480  77.368  1.00  0.00           O
ATOM  10363  O14 POPE  105      90.541  81.521  78.538  1.00  0.00           O
ATOM  10364  O11 POPE  105      91.091  83.120  76.728  1.00  0.00           O
ATOM  10365  O12 POPE  105      92.201  83.400  78.868  1.00  0.00           O
ATOM  10366  C1  POPE  105      89.911  83.911  76.778  1.00  0.00           C
ATOM  10369  C2  POPE  105      89.091  83.582  75.518  1.00  0.00           C
ATOM  10371  O21 POPE  105      87.952  84.462  75.368  1.00  0.00           O
ATOM  10372  C21 POPE  105      87.892  85.031  74.168  1.00  0.00           C
ATOM  10373  O22 POPE  105      88.811  85.201  73.398  1.00  0.00           O
ATOM  10374  C22 POPE  105      86.451  85.370  73.808  1.00  0.00           C
ATOM  10377  C3  POPE  105      88.612  82.112  75.558  1.00  0.00           C
ATOM  10380  O31 POPE  105      87.680  81.840  74.498  1.00  0.00           O
ATOM  10381  C31 POPE  105      88.251  81.620  73.308  1.00  0.00           C
ATOM  10382  O32 POPE  105      89.442  81.542  73.098  1.00  0.00           O
ATOM  10383  C32 POPE  105      87.171  81.602  72.248  1.00  0.00           C
ATOM  10386  C23 POPE  105      85.982  86.660  74.498  1.00  0.00           C
ATOM  10389  C24 POPE  105      84.571  87.102  74.098  1.00  0.00           C
ATOM  10392  C25 POPE  105      84.442  87.551  72.628  1.00  0.00           C
ATOM  10395  C26 POPE  105      85.142  88.881  72.308  1.00  0.00           C
ATOM  10398  C27 POPE  105      85.431  89.072  70.808  1.00  0.00           C
ATOM  10401  C28 POPE  105      84.781  90.301  70.158  1.00  0.00           C
ATOM  10404  C29 POPE  105      83.281  90.182  70.148  1.00  0.00           C
ATOM  10406 0C21 POPE  105      82.462  90.191  69.088  1.00  0.00           C
ATOM  10408 1C21 POPE  105      82.782  90.380  67.628  1.00  0.00           C
ATOM  10411 2C21 POPE  105      81.931  91.542  67.078  1.00  0.00           C
ATOM  10414 3C21 POPE  105      81.900  91.602  65.548  1.00  0.00           C
ATOM  10417 4C21 POPE  105      81.042  92.771  65.058  1.00  0.00           C
ATOM  10420 5C21 POPE  105      80.732  92.721  63.558  1.00  0.00           C
ATOM  10423 6C21 POPE  105      79.531  93.591  63.188  1.00  0.00           C
ATOM  10426 7C21 POPE  105      79.181  93.512  61.698  1.00  0.00           C
ATOM  10429 8C21 POPE  105      77.821  94.120  61.348  1.00  0.00           C
ATOM  10433  C33 POPE  105      87.572  81.122  70.838  1.00  0.00           C
ATOM  10436  C34 POPE  105      86.581  81.682  69.788  1.00  0.00           C
ATOM  10439  C35 POPE  105      86.751  81.110  68.368  1.00  0.00           C
ATOM  10442  C36 POPE  105      88.041  81.542  67.668  1.00  0.00           C
ATOM  10445  C37 POPE  105      88.092  81.002  66.228  1.00  0.00           C
ATOM  10448  C38 POPE  105      89.372  81.390  65.478  1.00  0.00           C
ATOM  10451  C39 POPE  105      89.412  80.781  64.068  1.00  0.00           C
ATOM  10454 0C31 POPE  105      88.622  81.611  63.038  1.00  0.00           C
ATOM  10457 1C31 POPE  105      88.491  80.870  61.708  1.00  0.00           C
ATOM  10460 2C31 POPE  105      87.831  81.730  60.618  1.00  0.00           C
ATOM  10463 3C31 POPE  105      87.262  80.882  59.478  1.00  0.00           C
ATOM  10466 4C31 POPE  105      85.921  80.201  59.818  1.00  0.00           C
ATOM  10469 5C31 POPE  105      85.291  79.521  58.598  1.00  0.00           C
ATOM  10472 6C31 POPE  105      83.901  78.942  58.878  1.00  0.00           C
ATOM  10476  NH3 POPE  106      64.012  76.502  38.548  1.00  0.00           N
ATOM  10480  C12 POPE  106      62.871  75.631  38.098  1.00  0.00           C
ATOM  10483  C11 POPE  106      63.401  74.281  37.588  1.00  0.00           C
ATOM  10486  P   POPE  106      64.451  72.131  38.548  1.00  0.00           P
ATOM  10487  O13 POPE  106      63.092  71.572  38.518  1.00  0.00           O
ATOM  10488  O14 POPE  106      65.371  71.682  37.478  1.00  0.00           O
ATOM  10489  O11 POPE  106      65.111  71.872  39.958  1.00  0.00           O
ATOM  10490  O12 POPE  106      64.301  73.691  38.528  1.00  0.00           O
ATOM  10491  C1  POPE  106      66.442  72.351  40.178  1.00  0.00           C
ATOM  10494  C2  POPE  106      66.790  72.161  41.668  1.00  0.00           C
ATOM  10496  O21 POPE  106      68.180  72.512  41.848  1.00  0.00           O
ATOM  10497  C21 POPE  106      68.422  73.730  42.318  1.00  0.00           C
ATOM  10498  O22 POPE  106      69.071  74.582  41.748  1.00  0.00           O
ATOM  10499  C22 POPE  106      67.790  73.902  43.718  1.00  0.00           C
ATOM  10502  C3  POPE  106      66.621  70.671  42.078  1.00  0.00           C
ATOM  10505  O31 POPE  106      66.930  70.461  43.468  1.00  0.00           O
ATOM  10506  C31 POPE  106      65.982  70.382  44.408  1.00  0.00           C
ATOM  10507  O32 POPE  106      66.150  70.722  45.578  1.00  0.00           O
ATOM  10508  C32 POPE  106      64.691  69.692  43.938  1.00  0.00           C
ATOM  10511  C23 POPE  106      68.731  74.631  44.698  1.00  0.00           C
ATOM  10514  C24 POPE  106      68.261  74.612  46.168  1.00  0.00           C
ATOM  10517  C25 POPE  106      68.301  73.212  46.788  1.00  0.00           C
ATOM  10520  C26 POPE  106      68.221  73.192  48.318  1.00  0.00           C
ATOM  10523  C27 POPE  106      68.250  71.762  48.898  1.00  0.00           C
ATOM  10526  C28 POPE  106      68.221  71.701  50.438  1.00  0.00           C
ATOM  10529  C29 POPE  106      69.491  72.281  51.008  1.00  0.00           C
ATOM  10531 0C21 POPE  106      70.501  71.642  51.618  1.00  0.00           C
ATOM  10533 1C21 POPE  106      70.621  70.182  51.968  1.00  0.00           C
ATOM  10536 2C21 POPE  106      70.992  70.052  53.458  1.00  0.00           C
ATOM  10539 3C21 POPE  106      71.242  68.612  53.938  1.00  0.00           C
ATOM  10542 4C21 POPE  106      71.591  68.612  55.438  1.00  0.00           C
ATOM  10545 5C21 POPE  106      71.562  67.222  56.098  1.00  0.00           C
ATOM  10548 6C21 POPE  106      71.831  67.322  57.608  1.00  0.00           C
ATOM  10551 7C21 POPE  106      71.601  66.021  58.398  1.00  0.00           C
ATOM  10554 8C21 POPE  106      71.911  66.160  59.888  1.00  0.00           C
ATOM  10558  C33 POPE  106      63.820  69.311  45.148  1.00  0.00           C
ATOM  10561  C34 POPE  106      62.542  68.542  44.778  1.00  0.00           C
ATOM  10564  C35 POPE  106      61.632  68.352  45.998  1.00  0.00           C
ATOM  10567  C36 POPE  106      62.131  67.281  46.998  1.00  0.00           C
ATOM  10570  C37 POPE  106      61.340  67.292  48.318  1.00  0.00           C
ATOM  10573  C38 POPE  106      61.761  68.461  49.228  1.00  0.00           C
ATOM  10576  C39 POPE  106      60.711  68.882  50.268  1.00  0.00           C
ATOM  10579 0C31 POPE  106      60.490  67.851  51.378  1.00  0.00           C
ATOM  10582 1C31 POPE  106      59.622  68.442  52.508  1.00  0.00           C
ATOM  10585 2C31 POPE  106      59.352  67.472  53.668  1.00  0.00           C
ATOM  10588 3C31 POPE  106      60.621  66.872  54.278  1.00  0.00           C
ATOM  10591 4C31 POPE  106      60.352  66.112  55.578  1.00  0.00           C
ATOM  10594 5C31 POPE  106      61.602  65.412  56.118  1.00  0.00           C
ATOM  10597 6C31 POPE  106      61.330  64.582  57.368  1.00  0.00           C
ATOM  10601  NH3 POPE  107      14.981  18.252  79.068  1.00  0.00           N
ATOM  10605  C12 POPE  107      14.882  19.602  79.698  1.00  0.00           C
ATOM  10608  C11 POPE  107      15.602  20.642  78.798  1.00  0.00           C
ATOM  10611  P   POPE  107      14.042  21.652  76.968  1.00  0.00           P
ATOM  10612  O13 POPE  107      12.832  21.462  77.778  1.00  0.00           O
ATOM  10613  O14 POPE  107      14.672  22.982  76.928  1.00  0.00           O
ATOM  10614  O11 POPE  107      13.712  21.192  75.488  1.00  0.00           O
ATOM  10615  O12 POPE  107      15.132  20.592  77.448  1.00  0.00           O
ATOM  10616  C1  POPE  107      13.692  22.142  74.418  1.00  0.00           C
ATOM  10619  C2  POPE  107      12.272  22.692  74.068  1.00  0.00           C
ATOM  10621  O21 POPE  107      12.302  22.952  72.658  1.00  0.00           O
ATOM  10622  C21 POPE  107      11.160  22.972  71.998  1.00  0.00           C
ATOM  10623  O22 POPE  107      10.052  22.772  72.448  1.00  0.00           O
ATOM  10624  C22 POPE  107      11.462  23.222  70.518  1.00  0.00           C
ATOM  10627  C3  POPE  107      11.912  23.972  74.898  1.00  0.00           C
ATOM  10630  O31 POPE  107      10.591  24.532  74.648  1.00  0.00           O
ATOM  10631  C31 POPE  107      10.562  25.502  73.718  1.00  0.00           C
ATOM  10632  O32 POPE  107      11.502  25.822  73.018  1.00  0.00           O
ATOM  10633  C32 POPE  107       9.162  26.102  73.608  1.00  0.00           C
ATOM  10636  C23 POPE  107      10.802  24.492  69.938  1.00  0.00           C
ATOM  10639  C24 POPE  107      11.172  24.722  68.468  1.00  0.00           C
ATOM  10642  C25 POPE  107      10.781  26.132  67.998  1.00  0.00           C
ATOM  10645  C26 POPE  107      11.132  26.392  66.528  1.00  0.00           C
ATOM  10648  C27 POPE  107      10.682  27.792  66.058  1.00  0.00           C
ATOM  10651  C28 POPE  107      11.122  28.092  64.618  1.00  0.00           C
ATOM  10654  C29 POPE  107      10.372  29.282  64.058  1.00  0.00           C
ATOM  10656 0C21 POPE  107       9.302  29.232  63.238  1.00  0.00           C
ATOM  10658 1C21 POPE  107       8.661  27.992  62.678  1.00  0.00           C
ATOM  10661 2C21 POPE  107       8.042  28.202  61.278  1.00  0.00           C
ATOM  10664 3C21 POPE  107       6.712  28.992  61.298  1.00  0.00           C
ATOM  10667 4C21 POPE  107       6.112  29.152  59.888  1.00  0.00           C
ATOM  10670 5C21 POPE  107       4.612  29.472  59.888  1.00  0.00           C
ATOM  10673 6C21 POPE  107       4.252  30.832  60.498  1.00  0.00           C
ATOM  10676 7C21 POPE  107       2.742  31.082  60.578  1.00  0.00           C
ATOM  10679 8C21 POPE  107       2.402  32.461  61.138  1.00  0.00           C
ATOM  10683  C33 POPE  107       8.602  26.002  72.168  1.00  0.00           C
ATOM  10686  C34 POPE  107       7.262  26.732  71.988  1.00  0.00           C
ATOM  10689  C35 POPE  107       7.102  27.402  70.618  1.00  0.00           C
ATOM  10692  C36 POPE  107       6.842  26.452  69.428  1.00  0.00           C
ATOM  10695  C37 POPE  107       6.712  27.242  68.118  1.00  0.00           C
ATOM  10698  C38 POPE  107       5.852  26.592  67.028  1.00  0.00           C
ATOM  10701  C39 POPE  107       6.572  25.621  66.068  1.00  0.00           C
ATOM  10704 0C31 POPE  107       5.832  25.572  64.728  1.00  0.00           C
ATOM  10707 1C31 POPE  107       6.472  24.682  63.638  1.00  0.00           C
ATOM  10710 2C31 POPE  107       5.862  25.012  62.268  1.00  0.00           C
ATOM  10713 3C31 POPE  107       6.502  24.282  61.068  1.00  0.00           C
ATOM  10716 4C31 POPE  107       5.912  22.902  60.788  1.00  0.00           C
ATOM  10719 5C31 POPE  107       6.542  22.212  59.578  1.00  0.00           C
ATOM  10722 6C31 POPE  107       5.872  20.892  59.208  1.00  0.00           C
ATOM  10726  NH3 POPE  108      14.182  26.382  79.118  1.00  0.00           N
ATOM  10730  C12 POPE  108      13.702  24.982  79.348  1.00  0.00           C
ATOM  10733  C11 POPE  108      14.512  24.212  80.408  1.00  0.00           C
ATOM  10736  P   POPE  108      16.651  25.502  81.188  1.00  0.00           P
ATOM  10737  O13 POPE  108      17.012  24.882  82.478  1.00  0.00           O
ATOM  10738  O14 POPE  108      15.771  26.702  81.188  1.00  0.00           O
ATOM  10739  O11 POPE  108      17.932  25.782  80.298  1.00  0.00           O
ATOM  10740  O12 POPE  108      15.911  24.402  80.328  1.00  0.00           O
ATOM  10741  C1  POPE  108      18.601  24.702  79.628  1.00  0.00           C
ATOM  10744  C2  POPE  108      18.062  24.522  78.188  1.00  0.00           C
ATOM  10746  O21 POPE  108      18.622  23.352  77.578  1.00  0.00           O
ATOM  10747  C21 POPE  108      19.501  23.432  76.618  1.00  0.00           C
ATOM  10748  O22 POPE  108      20.451  24.202  76.538  1.00  0.00           O
ATOM  10749  C22 POPE  108      19.032  22.452  75.508  1.00  0.00           C
ATOM  10752  C3  POPE  108      18.142  25.852  77.378  1.00  0.00           C
ATOM  10755  O31 POPE  108      17.262  25.782  76.248  1.00  0.00           O
ATOM  10756  C31 POPE  108      17.451  26.702  75.308  1.00  0.00           C
ATOM  10757  O32 POPE  108      18.281  27.602  75.348  1.00  0.00           O
ATOM  10758  C32 POPE  108      16.352  26.542  74.278  1.00  0.00           C
ATOM  10761  C23 POPE  108      20.071  22.042  74.448  1.00  0.00           C
ATOM  10764  C24 POPE  108      19.431  21.162  73.358  1.00  0.00           C
ATOM  10767  C25 POPE  108      20.442  20.392  72.478  1.00  0.00           C
ATOM  10770  C26 POPE  108      21.070  21.222  71.358  1.00  0.00           C
ATOM  10773  C27 POPE  108      22.201  20.452  70.648  1.00  0.00           C
ATOM  10776  C28 POPE  108      22.852  21.242  69.488  1.00  0.00           C
ATOM  10779  C29 POPE  108      24.151  20.612  69.068  1.00  0.00           C
ATOM  10781 0C21 POPE  108      24.462  20.122  67.848  1.00  0.00           C
ATOM  10783 1C21 POPE  108      23.570  20.072  66.638  1.00  0.00           C
ATOM  10786 2C21 POPE  108      24.042  19.062  65.558  1.00  0.00           C
ATOM  10789 3C21 POPE  108      25.431  19.382  64.978  1.00  0.00           C
ATOM  10792 4C21 POPE  108      25.882  18.432  63.858  1.00  0.00           C
ATOM  10795 5C21 POPE  108      25.292  18.792  62.488  1.00  0.00           C
ATOM  10798 6C21 POPE  108      26.052  18.132  61.328  1.00  0.00           C
ATOM  10801 7C21 POPE  108      25.751  18.781  59.968  1.00  0.00           C
ATOM  10804 8C21 POPE  108      26.672  18.292  58.838  1.00  0.00           C
ATOM  10808  C33 POPE  108      16.882  25.902  72.998  1.00  0.00           C
ATOM  10811  C34 POPE  108      15.752  25.672  71.998  1.00  0.00           C
ATOM  10814  C35 POPE  108      16.322  25.122  70.698  1.00  0.00           C
ATOM  10817  C36 POPE  108      15.241  24.912  69.648  1.00  0.00           C
ATOM  10820  C37 POPE  108      15.872  24.832  68.258  1.00  0.00           C
ATOM  10823  C38 POPE  108      14.842  24.802  67.138  1.00  0.00           C
ATOM  10826  C39 POPE  108      15.401  25.352  65.818  1.00  0.00           C
ATOM  10829 0C31 POPE  108      15.392  26.882  65.768  1.00  0.00           C
ATOM  10832 1C31 POPE  108      16.072  27.422  64.508  1.00  0.00           C
ATOM  10835 2C31 POPE  108      15.951  28.942  64.348  1.00  0.00           C
ATOM  10838 3C31 POPE  108      16.851  29.482  63.218  1.00  0.00           C
ATOM  10841 4C31 POPE  108      16.532  28.882  61.838  1.00  0.00           C
ATOM  10844 5C31 POPE  108      17.552  29.262  60.758  1.00  0.00           C
ATOM  10847 6C31 POPE  108      17.622  28.222  59.638  1.00  0.00           C
ATOM  10851  NH3 POPE  109     101.311  46.031  36.168  1.00  0.00           N
ATOM  10855  C12 POPE  109     101.352  47.342  36.868  1.00  0.00           C
ATOM  10858  C11 POPE  109     101.231  48.422  35.798  1.00  0.00           C
ATOM  10861  P   POPE  109     103.641  48.932  34.898  1.00  0.00           P
ATOM  10862  O13 POPE  109     104.631  48.102  34.208  1.00  0.00           O
ATOM  10863  O14 POPE  109     103.551  50.322  34.398  1.00  0.00           O
ATOM  10864  O11 POPE  109     103.980  48.972  36.438  1.00  0.00           O
ATOM  10865  O12 POPE  109     102.232  48.242  34.788  1.00  0.00           O
ATOM  10866  C1  POPE  109     105.081  49.802  36.868  1.00  0.00           C
ATOM  10869  C2  POPE  109     104.711  50.652  38.108  1.00  0.00           C
ATOM  10871  O21 POPE  109     104.732  49.802  39.258  1.00  0.00           O
ATOM  10872  C21 POPE  109     104.811  50.371  40.438  1.00  0.00           C
ATOM  10873  O22 POPE  109     105.090  51.531  40.678  1.00  0.00           O
ATOM  10874  C22 POPE  109     104.400  49.302  41.448  1.00  0.00           C
ATOM  10877  C3  POPE  109     103.312  51.292  37.898  1.00  0.00           C
ATOM  10880  O31 POPE  109     102.870  52.032  39.048  1.00  0.00           O
ATOM  10881  C31 POPE  109     101.802  51.572  39.678  1.00  0.00           C
ATOM  10882  O32 POPE  109     101.131  50.602  39.358  1.00  0.00           O
ATOM  10883  C32 POPE  109     101.521  52.492  40.858  1.00  0.00           C
ATOM  10886  C23 POPE  109     104.521  49.802  42.898  1.00  0.00           C
ATOM  10889  C24 POPE  109     103.941  48.772  43.878  1.00  0.00           C
ATOM  10892  C25 POPE  109     104.011  49.252  45.328  1.00  0.00           C
ATOM  10895  C26 POPE  109     105.452  49.292  45.878  1.00  0.00           C
ATOM  10898  C27 POPE  109     105.481  49.232  47.408  1.00  0.00           C
ATOM  10901  C28 POPE  109     106.882  48.912  47.958  1.00  0.00           C
ATOM  10904  C29 POPE  109     106.842  48.692  49.448  1.00  0.00           C
ATOM  10906 0C21 POPE  109     107.922  48.582  50.238  1.00  0.00           C
ATOM  10908 1C21 POPE  109     109.361  48.601  49.778  1.00  0.00           C
ATOM  10911 2C21 POPE  109     110.172  47.562  50.568  1.00  0.00           C
ATOM  10914 3C21 POPE  109     111.672  47.562  50.238  1.00  0.00           C
ATOM  10917 4C21 POPE  109     112.441  46.671  51.218  1.00  0.00           C
ATOM  10920 5C21 POPE  109     113.911  46.421  50.858  1.00  0.00           C
ATOM  10923 6C21 POPE  109     114.552  45.421  51.828  1.00  0.00           C
ATOM  10926 7C21 POPE  109     115.902  44.892  51.348  1.00  0.00           C
ATOM  10929 8C21 POPE  109     116.411  43.722  52.208  1.00  0.00           C
ATOM  10933  C33 POPE  109     100.180  52.222  41.568  1.00  0.00           C
ATOM  10936  C34 POPE  109     100.252  51.072  42.568  1.00  0.00           C
ATOM  10939  C35 POPE  109      98.892  50.901  43.258  1.00  0.00           C
ATOM  10942  C36 POPE  109      98.901  49.862  44.388  1.00  0.00           C
ATOM  10945  C37 POPE  109      97.512  49.742  45.018  1.00  0.00           C
ATOM  10948  C38 POPE  109      97.462  48.792  46.218  1.00  0.00           C
ATOM  10951  C39 POPE  109      97.742  49.502  47.548  1.00  0.00           C
ATOM  10954 0C31 POPE  109      97.661  48.572  48.758  1.00  0.00           C
ATOM  10957 1C31 POPE  109      97.761  49.332  50.088  1.00  0.00           C
ATOM  10960 2C31 POPE  109      98.150  48.412  51.238  1.00  0.00           C
ATOM  10963 3C31 POPE  109      97.572  48.832  52.598  1.00  0.00           C
ATOM  10966 4C31 POPE  109      98.022  50.222  53.078  1.00  0.00           C
ATOM  10969 5C31 POPE  109      98.041  50.292  54.608  1.00  0.00           C
ATOM  10972 6C31 POPE  109      98.342  51.682  55.168  1.00  0.00           C
ATOM  10976  NH3 POPE  110      34.562  63.342  39.988  1.00  0.00           N
ATOM  10980  C12 POPE  110      34.262  64.502  39.108  1.00  0.00           C
ATOM  10983  C11 POPE  110      33.621  64.002  37.808  1.00  0.00           C
ATOM  10986  P   POPE  110      31.701  65.292  36.508  1.00  0.00           P
ATOM  10987  O13 POPE  110      31.841  65.911  35.178  1.00  0.00           O
ATOM  10988  O14 POPE  110      30.982  64.002  36.638  1.00  0.00           O
ATOM  10989  O11 POPE  110      31.102  66.322  37.558  1.00  0.00           O
ATOM  10990  O12 POPE  110      33.181  65.122  37.058  1.00  0.00           O
ATOM  10991  C1  POPE  110      30.691  65.741  38.808  1.00  0.00           C
ATOM  10994  C2  POPE  110      30.372  66.822  39.878  1.00  0.00           C
ATOM  10996  O21 POPE  110      30.781  66.262  41.138  1.00  0.00           O
ATOM  10997  C21 POPE  110      31.330  66.962  42.138  1.00  0.00           C
ATOM  10998  O22 POPE  110      31.632  66.442  43.198  1.00  0.00           O
ATOM  10999  C22 POPE  110      31.542  68.461  41.868  1.00  0.00           C
ATOM  11002  C3  POPE  110      28.851  67.122  39.868  1.00  0.00           C
ATOM  11005  O31 POPE  110      28.532  68.322  40.608  1.00  0.00           O
ATOM  11006  C31 POPE  110      27.252  68.682  40.588  1.00  0.00           C
ATOM  11007  O32 POPE  110      26.362  68.122  39.958  1.00  0.00           O
ATOM  11008  C32 POPE  110      27.071  69.910  41.448  1.00  0.00           C
ATOM  11011  C23 POPE  110      31.922  69.281  43.128  1.00  0.00           C
ATOM  11014  C24 POPE  110      33.422  69.612  43.258  1.00  0.00           C
ATOM  11017  C25 POPE  110      34.322  68.402  43.508  1.00  0.00           C
ATOM  11020  C26 POPE  110      34.241  67.882  44.948  1.00  0.00           C
ATOM  11023  C27 POPE  110      34.992  66.552  45.128  1.00  0.00           C
ATOM  11026  C28 POPE  110      35.091  66.090  46.588  1.00  0.00           C
ATOM  11029  C29 POPE  110      36.131  66.832  47.398  1.00  0.00           C
ATOM  11031 0C21 POPE  110      37.441  66.552  47.478  1.00  0.00           C
ATOM  11033 1C21 POPE  110      38.191  65.482  46.708  1.00  0.00           C
ATOM  11036 2C21 POPE  110      39.622  65.881  46.278  1.00  0.00           C
ATOM  11039 3C21 POPE  110      40.581  66.061  47.468  1.00  0.00           C
ATOM  11042 4C21 POPE  110      40.791  67.522  47.898  1.00  0.00           C
ATOM  11045 5C21 POPE  110      41.052  67.642  49.408  1.00  0.00           C
ATOM  11048 6C21 POPE  110      42.362  66.991  49.868  1.00  0.00           C
ATOM  11051 7C21 POPE  110      42.492  66.951  51.398  1.00  0.00           C
ATOM  11054 8C21 POPE  110      43.780  66.302  51.898  1.00  0.00           C
ATOM  11058  C33 POPE  110      26.812  69.592  42.938  1.00  0.00           C
ATOM  11061  C34 POPE  110      28.082  69.222  43.718  1.00  0.00           C
ATOM  11064  C35 POPE  110      27.861  69.101  45.238  1.00  0.00           C
ATOM  11067  C36 POPE  110      29.192  68.951  45.998  1.00  0.00           C
ATOM  11070  C37 POPE  110      29.072  68.862  47.528  1.00  0.00           C
ATOM  11073  C38 POPE  110      30.422  69.112  48.238  1.00  0.00           C
ATOM  11076  C39 POPE  110      30.761  70.601  48.408  1.00  0.00           C
ATOM  11079 0C31 POPE  110      30.512  71.142  49.828  1.00  0.00           C
ATOM  11082 1C31 POPE  110      31.102  72.552  50.018  1.00  0.00           C
ATOM  11085 2C31 POPE  110      30.812  73.142  51.408  1.00  0.00           C
ATOM  11088 3C31 POPE  110      31.632  72.522  52.548  1.00  0.00           C
ATOM  11091 4C31 POPE  110      33.002  73.171  52.738  1.00  0.00           C
ATOM  11094 5C31 POPE  110      33.821  72.512  53.858  1.00  0.00           C
ATOM  11097 6C31 POPE  110      35.041  73.332  54.288  1.00  0.00           C
ATOM  11101  NH3 POPE  111      12.332  54.762  38.678  1.00  0.00           N
ATOM  11105  C12 POPE  111      12.912  54.622  40.058  1.00  0.00           C
ATOM  11108  C11 POPE  111      13.330  53.172  40.348  1.00  0.00           C
ATOM  11111  P   POPE  111      15.161  51.392  39.948  1.00  0.00           P
ATOM  11112  O13 POPE  111      14.502  50.302  39.198  1.00  0.00           O
ATOM  11113  O14 POPE  111      16.632  51.461  39.768  1.00  0.00           O
ATOM  11114  O11 POPE  111      14.832  51.172  41.458  1.00  0.00           O
ATOM  11115  O12 POPE  111      14.482  52.781  39.578  1.00  0.00           O
ATOM  11116  C1  POPE  111      14.531  49.842  41.868  1.00  0.00           C
ATOM  11119  C2  POPE  111      14.432  49.812  43.398  1.00  0.00           C
ATOM  11121  O21 POPE  111      14.592  48.492  43.968  1.00  0.00           O
ATOM  11122  C21 POPE  111      13.852  47.502  43.488  1.00  0.00           C
ATOM  11123  O22 POPE  111      13.032  47.592  42.588  1.00  0.00           O
ATOM  11124  C22 POPE  111      14.142  46.262  44.308  1.00  0.00           C
ATOM  11127  C3  POPE  111      13.102  50.502  43.808  1.00  0.00           C
ATOM  11130  O31 POPE  111      13.082  50.882  45.188  1.00  0.00           O
ATOM  11131  C31 POPE  111      13.852  51.922  45.488  1.00  0.00           C
ATOM  11132  O32 POPE  111      14.601  52.522  44.738  1.00  0.00           O
ATOM  11133  C32 POPE  111      13.702  52.192  46.958  1.00  0.00           C
ATOM  11136  C23 POPE  111      13.091  46.082  45.418  1.00  0.00           C
ATOM  11139  C24 POPE  111      13.262  44.781  46.198  1.00  0.00           C
ATOM  11142  C25 POPE  111      12.201  44.572  47.288  1.00  0.00           C
ATOM  11145  C26 POPE  111      12.672  45.042  48.668  1.00  0.00           C
ATOM  11148  C27 POPE  111      13.122  43.912  49.588  1.00  0.00           C
ATOM  11151  C28 POPE  111      13.832  44.451  50.838  1.00  0.00           C
ATOM  11154  C29 POPE  111      14.201  43.362  51.808  1.00  0.00           C
ATOM  11156 0C21 POPE  111      13.911  43.342  53.118  1.00  0.00           C
ATOM  11158 1C21 POPE  111      13.142  44.381  53.898  1.00  0.00           C
ATOM  11161 2C21 POPE  111      12.122  43.752  54.868  1.00  0.00           C
ATOM  11164 3C21 POPE  111      12.752  43.022  56.058  1.00  0.00           C
ATOM  11167 4C21 POPE  111      13.482  43.932  57.058  1.00  0.00           C
ATOM  11170 5C21 POPE  111      12.512  44.912  57.748  1.00  0.00           C
ATOM  11173 6C21 POPE  111      12.902  45.271  59.188  1.00  0.00           C
ATOM  11176 7C21 POPE  111      11.752  45.961  59.938  1.00  0.00           C
ATOM  11179 8C21 POPE  111      12.031  46.182  61.418  1.00  0.00           C
ATOM  11183  C33 POPE  111      14.072  53.642  47.318  1.00  0.00           C
ATOM  11186  C34 POPE  111      14.201  53.792  48.838  1.00  0.00           C
ATOM  11189  C35 POPE  111      14.832  55.112  49.238  1.00  0.00           C
ATOM  11192  C36 POPE  111      15.092  55.182  50.748  1.00  0.00           C
ATOM  11195  C37 POPE  111      16.001  56.351  51.098  1.00  0.00           C
ATOM  11198  C38 POPE  111      16.142  56.521  52.608  1.00  0.00           C
ATOM  11201  C39 POPE  111      15.002  57.342  53.238  1.00  0.00           C
ATOM  11204 0C31 POPE  111      15.191  58.851  53.068  1.00  0.00           C
ATOM  11207 1C31 POPE  111      14.312  59.651  54.028  1.00  0.00           C
ATOM  11210 2C31 POPE  111      14.892  61.031  54.358  1.00  0.00           C
ATOM  11213 3C31 POPE  111      14.492  61.542  55.758  1.00  0.00           C
ATOM  11216 4C31 POPE  111      15.132  60.752  56.908  1.00  0.00           C
ATOM  11219 5C31 POPE  111      14.580  61.162  58.278  1.00  0.00           C
ATOM  11222 6C31 POPE  111      15.202  60.392  59.448  1.00  0.00           C
ATOM  11226  NH3 POPE  112     115.991  13.202  36.438  1.00  0.00           N
ATOM  11230  C12 POPE  112     116.451  13.362  37.858  1.00  0.00           C
ATOM  11233  C11 POPE  112     117.540  14.442  37.918  1.00  0.00           C
ATOM  11236  P   POPE  112     119.571  13.522  36.518  1.00  0.00           P
ATOM  11237  O13 POPE  112     119.592  13.182  35.088  1.00  0.00           O
ATOM  11238  O14 POPE  112     120.771  14.132  37.138  1.00  0.00           O
ATOM  11239  O11 POPE  112     119.132  12.232  37.318  1.00  0.00           O
ATOM  11240  O12 POPE  112     118.321  14.462  36.728  1.00  0.00           O
ATOM  11241  C1  POPE  112     119.391  10.942  36.758  1.00  0.00           C
ATOM  11244  C2  POPE  112     119.722   9.912  37.868  1.00  0.00           C
ATOM  11246  O21 POPE  112     120.931  10.342  38.528  1.00  0.00           O
ATOM  11247  C21 POPE  112     121.082   9.962  39.798  1.00  0.00           C
ATOM  11248  O22 POPE  112     121.961   9.192  40.178  1.00  0.00           O
ATOM  11249  C22 POPE  112     120.102  10.642  40.758  1.00  0.00           C
ATOM  11252  C3  POPE  112     119.862   8.462  37.278  1.00  0.00           C
ATOM  11255  O31 POPE  112     120.320   7.452  38.208  1.00  0.00           O
ATOM  11256  C31 POPE  112     119.471   7.122  39.188  1.00  0.00           C
ATOM  11257  O32 POPE  112     118.431   7.702  39.438  1.00  0.00           O
ATOM  11258  C32 POPE  112     120.012   5.872  39.858  1.00  0.00           C
ATOM  11261  C23 POPE  112     119.841   9.722  41.968  1.00  0.00           C
ATOM  11264  C24 POPE  112     118.771  10.242  42.938  1.00  0.00           C
ATOM  11267  C25 POPE  112     119.142  11.542  43.648  1.00  0.00           C
ATOM  11270  C26 POPE  112     118.052  11.942  44.658  1.00  0.00           C
ATOM  11273  C27 POPE  112     118.512  11.982  46.128  1.00  0.00           C
ATOM  11276  C28 POPE  112     118.582  13.412  46.698  1.00  0.00           C
ATOM  11279  C29 POPE  112     119.631  14.272  46.028  1.00  0.00           C
ATOM  11281 0C21 POPE  112     119.582  15.602  45.858  1.00  0.00           C
ATOM  11283 1C21 POPE  112     118.521  16.572  46.328  1.00  0.00           C
ATOM  11286 2C21 POPE  112     118.052  16.462  47.798  1.00  0.00           C
ATOM  11289 3C21 POPE  112     119.191  16.572  48.818  1.00  0.00           C
ATOM  11292 4C21 POPE  112     118.682  16.562  50.268  1.00  0.00           C
ATOM  11295 5C21 POPE  112     119.821  16.292  51.258  1.00  0.00           C
ATOM  11298 6C21 POPE  112     119.391  16.312  52.738  1.00  0.00           C
ATOM  11301 7C21 POPE  112     120.552  15.902  53.658  1.00  0.00           C
ATOM  11304 8C21 POPE  112     120.401  16.372  55.098  1.00  0.00           C
ATOM  11308  C33 POPE  112     119.482   5.642  41.288  1.00  0.00           C
ATOM  11311  C34 POPE  112     120.161   4.482  42.018  1.00  0.00           C
ATOM  11314  C35 POPE  112     119.851   4.512  43.518  1.00  0.00           C
ATOM  11317  C36 POPE  112     120.460   3.342  44.308  1.00  0.00           C
ATOM  11320  C37 POPE  112     120.021   3.372  45.788  1.00  0.00           C
ATOM  11323  C38 POPE  112     120.392   2.092  46.558  1.00  0.00           C
ATOM  11326  C39 POPE  112     121.742   2.182  47.298  1.00  0.00           C
ATOM  11329 0C31 POPE  112     121.632   2.872  48.668  1.00  0.00           C
ATOM  11332 1C31 POPE  112     122.971   2.972  49.408  1.00  0.00           C
ATOM  11335 2C31 POPE  112     122.820   3.322  50.888  1.00  0.00           C
ATOM  11338 3C31 POPE  112     122.852   2.082  51.788  1.00  0.00           C
ATOM  11341 4C31 POPE  112     122.512   2.382  53.258  1.00  0.00           C
ATOM  11344 5C31 POPE  112     122.801   1.182  54.168  1.00  0.00           C
ATOM  11347 6C31 POPE  112     122.341   1.372  55.608  1.00  0.00           C
ATOM  11351  NH3 POPE  113      55.192  17.012  81.078  1.00  0.00           N
ATOM  11355  C12 POPE  113      56.382  17.712  81.648  1.00  0.00           C
ATOM  11358  C11 POPE  113      56.262  19.242  81.638  1.00  0.00           C
ATOM  11361  P   POPE  113      57.472  21.382  82.628  1.00  0.00           P
ATOM  11362  O13 POPE  113      56.621  21.812  83.758  1.00  0.00           O
ATOM  11363  O14 POPE  113      58.892  21.762  82.738  1.00  0.00           O
ATOM  11364  O11 POPE  113      57.021  21.972  81.238  1.00  0.00           O
ATOM  11365  O12 POPE  113      57.341  19.812  82.378  1.00  0.00           O
ATOM  11366  C1  POPE  113      57.901  21.792  80.118  1.00  0.00           C
ATOM  11369  C2  POPE  113      57.070  21.662  78.838  1.00  0.00           C
ATOM  11371  O21 POPE  113      57.860  21.662  77.628  1.00  0.00           O
ATOM  11372  C21 POPE  113      58.771  22.592  77.308  1.00  0.00           C
ATOM  11373  O22 POPE  113      59.900  22.342  76.928  1.00  0.00           O
ATOM  11374  C22 POPE  113      58.172  24.002  77.288  1.00  0.00           C
ATOM  11377  C3  POPE  113      55.891  22.662  78.928  1.00  0.00           C
ATOM  11380  O31 POPE  113      55.251  23.002  77.688  1.00  0.00           O
ATOM  11381  C31 POPE  113      54.521  22.032  77.178  1.00  0.00           C
ATOM  11382  O32 POPE  113      54.750  20.832  77.268  1.00  0.00           O
ATOM  11383  C32 POPE  113      53.291  22.642  76.498  1.00  0.00           C
ATOM  11386  C23 POPE  113      58.910  24.952  76.328  1.00  0.00           C
ATOM  11389  C24 POPE  113      57.971  26.002  75.718  1.00  0.00           C
ATOM  11392  C25 POPE  113      56.971  25.402  74.708  1.00  0.00           C
ATOM  11395  C26 POPE  113      57.281  25.802  73.268  1.00  0.00           C
ATOM  11398  C27 POPE  113      56.322  25.132  72.268  1.00  0.00           C
ATOM  11401  C28 POPE  113      56.451  25.732  70.848  1.00  0.00           C
ATOM  11404  C29 POPE  113      57.701  25.272  70.148  1.00  0.00           C
ATOM  11406 0C21 POPE  113      57.841  25.132  68.818  1.00  0.00           C
ATOM  11408 1C21 POPE  113      56.810  25.472  67.778  1.00  0.00           C
ATOM  11411 2C21 POPE  113      56.252  24.212  67.088  1.00  0.00           C
ATOM  11414 3C21 POPE  113      55.262  24.562  65.958  1.00  0.00           C
ATOM  11417 4C21 POPE  113      54.921  23.342  65.098  1.00  0.00           C
ATOM  11420 5C21 POPE  113      54.051  23.692  63.878  1.00  0.00           C
ATOM  11423 6C21 POPE  113      52.572  23.912  64.218  1.00  0.00           C
ATOM  11426 7C21 POPE  113      51.661  23.752  62.998  1.00  0.00           C
ATOM  11429 8C21 POPE  113      50.181  24.002  63.308  1.00  0.00           C
ATOM  11433  C33 POPE  113      53.361  22.531  74.968  1.00  0.00           C
ATOM  11436  C34 POPE  113      52.000  22.872  74.348  1.00  0.00           C
ATOM  11439  C35 POPE  113      51.901  22.432  72.888  1.00  0.00           C
ATOM  11442  C36 POPE  113      52.642  23.362  71.928  1.00  0.00           C
ATOM  11445  C37 POPE  113      52.460  22.902  70.478  1.00  0.00           C
ATOM  11448  C38 POPE  113      53.221  23.732  69.428  1.00  0.00           C
ATOM  11451  C39 POPE  113      52.771  25.192  69.318  1.00  0.00           C
ATOM  11454 0C31 POPE  113      51.352  25.372  68.768  1.00  0.00           C
ATOM  11457 1C31 POPE  113      50.961  26.852  68.658  1.00  0.00           C
ATOM  11460 2C31 POPE  113      49.532  27.092  68.138  1.00  0.00           C
ATOM  11463 3C31 POPE  113      49.352  26.692  66.658  1.00  0.00           C
ATOM  11466 4C31 POPE  113      48.032  27.212  66.068  1.00  0.00           C
ATOM  11469 5C31 POPE  113      47.871  26.871  64.578  1.00  0.00           C
ATOM  11472 6C31 POPE  113      46.632  27.502  63.938  1.00  0.00           C
ATOM  11476  NH3 POPE  114      12.691  99.291  36.818  1.00  0.00           N
ATOM  11480  C12 POPE  114      11.202  99.042  36.908  1.00  0.00           C
ATOM  11483  C11 POPE  114      10.412 100.311  36.528  1.00  0.00           C
ATOM  11486  P   POPE  114       8.012 101.262  36.158  1.00  0.00           P
ATOM  11487  O13 POPE  114       8.772 102.441  35.718  1.00  0.00           O
ATOM  11488  O14 POPE  114       6.982 100.760  35.228  1.00  0.00           O
ATOM  11489  O11 POPE  114       7.312 101.660  37.528  1.00  0.00           O
ATOM  11490  O12 POPE  114       8.991 100.081  36.568  1.00  0.00           O
ATOM  11491  C1  POPE  114       7.312 100.812  38.678  1.00  0.00           C
ATOM  11494  C2  POPE  114       7.132 101.602  40.018  1.00  0.00           C
ATOM  11496  O21 POPE  114       6.722 100.681  41.058  1.00  0.00           O
ATOM  11497  C21 POPE  114       7.152 100.992  42.278  1.00  0.00           C
ATOM  11498  O22 POPE  114       8.002 101.822  42.538  1.00  0.00           O
ATOM  11499  C22 POPE  114       6.412 100.182  43.348  1.00  0.00           C
ATOM  11502  C3  POPE  114       6.042 102.710  39.868  1.00  0.00           C
ATOM  11505  O31 POPE  114       5.902 103.531  41.058  1.00  0.00           O
ATOM  11506  C31 POPE  114       4.692 103.521  41.628  1.00  0.00           C
ATOM  11507  O32 POPE  114       3.762 102.811  41.278  1.00  0.00           O
ATOM  11508  C32 POPE  114       4.662 104.492  42.818  1.00  0.00           C
ATOM  11511  C23 POPE  114       7.082 100.252  44.758  1.00  0.00           C
ATOM  11514  C24 POPE  114       6.812 101.542  45.548  1.00  0.00           C
ATOM  11517  C25 POPE  114       7.872 101.822  46.638  1.00  0.00           C
ATOM  11520  C26 POPE  114       7.972 100.751  47.728  1.00  0.00           C
ATOM  11523  C27 POPE  114       8.922 101.132  48.878  1.00  0.00           C
ATOM  11526  C28 POPE  114       9.222  99.941  49.818  1.00  0.00           C
ATOM  11529  C29 POPE  114       9.861 100.322  51.138  1.00  0.00           C
ATOM  11531 0C21 POPE  114       9.362 100.031  52.348  1.00  0.00           C
ATOM  11533 1C21 POPE  114       8.062  99.300  52.588  1.00  0.00           C
ATOM  11536 2C21 POPE  114       7.552  99.300  54.048  1.00  0.00           C
ATOM  11539 3C21 POPE  114       7.741  97.962  54.788  1.00  0.00           C
ATOM  11542 4C21 POPE  114       6.772  97.831  55.968  1.00  0.00           C
ATOM  11545 5C21 POPE  114       6.722  96.441  56.618  1.00  0.00           C
ATOM  11548 6C21 POPE  114       7.962  96.091  57.458  1.00  0.00           C
ATOM  11551 7C21 POPE  114       8.082  96.931  58.738  1.00  0.00           C
ATOM  11554 8C21 POPE  114       9.341  96.611  59.548  1.00  0.00           C
ATOM  11558  C33 POPE  114       3.292 104.531  43.548  1.00  0.00           C
ATOM  11561  C34 POPE  114       3.362 105.331  44.858  1.00  0.00           C
ATOM  11564  C35 POPE  114       2.062 105.301  45.688  1.00  0.00           C
ATOM  11567  C36 POPE  114       2.322 105.401  47.198  1.00  0.00           C
ATOM  11570  C37 POPE  114       1.052 105.370  48.068  1.00  0.00           C
ATOM  11573  C38 POPE  114       1.332 104.921  49.518  1.00  0.00           C
ATOM  11576  C39 POPE  114       0.069 104.550  50.298  1.00  0.00           C
ATOM  11579 0C31 POPE  114       0.362 103.741  51.578  1.00  0.00           C
ATOM  11582 1C31 POPE  114      -0.911 103.120  52.188  1.00  0.00           C
ATOM  11585 2C31 POPE  114      -0.651 101.931  53.138  1.00  0.00           C
ATOM  11588 3C31 POPE  114      -0.501 102.320  54.618  1.00  0.00           C
ATOM  11591 4C31 POPE  114      -0.591 101.091  55.538  1.00  0.00           C
ATOM  11594 5C31 POPE  114      -0.621 101.441  57.028  1.00  0.00           C
ATOM  11597 6C31 POPE  114      -0.911 100.230  57.918  1.00  0.00           C
ATOM  11601  NH3 POPE  115       9.252   3.662  76.658  1.00  0.00           N
ATOM  11605  C12 POPE  115       8.281   3.182  75.628  1.00  0.00           C
ATOM  11608  C11 POPE  115       8.802   3.342  74.188  1.00  0.00           C
ATOM  11611  P   POPE  115       6.972   4.512  72.758  1.00  0.00           P
ATOM  11612  O13 POPE  115       5.942   4.112  71.788  1.00  0.00           O
ATOM  11613  O14 POPE  115       6.572   5.362  73.898  1.00  0.00           O
ATOM  11614  O11 POPE  115       8.182   5.212  71.978  1.00  0.00           O
ATOM  11615  O12 POPE  115       7.702   3.212  73.288  1.00  0.00           O
ATOM  11616  C1  POPE  115       8.092   6.532  71.458  1.00  0.00           C
ATOM  11619  C2  POPE  115       8.502   6.542  69.958  1.00  0.00           C
ATOM  11621  O21 POPE  115       8.901   7.852  69.498  1.00  0.00           O
ATOM  11622  C21 POPE  115       8.012   8.842  69.558  1.00  0.00           C
ATOM  11623  O22 POPE  115       6.882   8.782  69.998  1.00  0.00           O
ATOM  11624  C22 POPE  115       8.682  10.122  69.018  1.00  0.00           C
ATOM  11627  C3  POPE  115       7.432   5.882  69.038  1.00  0.00           C
ATOM  11630  O31 POPE  115       7.482   6.362  67.668  1.00  0.00           O
ATOM  11631  C31 POPE  115       8.542   5.972  66.978  1.00  0.00           C
ATOM  11632  O32 POPE  115       9.372   5.152  67.318  1.00  0.00           O
ATOM  11633  C32 POPE  115       8.562   6.742  65.658  1.00  0.00           C
ATOM  11636  C23 POPE  115       8.021  10.692  67.748  1.00  0.00           C
ATOM  11639  C24 POPE  115       8.922  11.682  66.968  1.00  0.00           C
ATOM  11642  C25 POPE  115       9.542  12.792  67.838  1.00  0.00           C
ATOM  11645  C26 POPE  115      10.342  13.822  67.018  1.00  0.00           C
ATOM  11648  C27 POPE  115      11.002  14.882  67.918  1.00  0.00           C
ATOM  11651  C28 POPE  115      11.762  15.982  67.168  1.00  0.00           C
ATOM  11654  C29 POPE  115      12.302  17.022  68.118  1.00  0.00           C
ATOM  11656 0C21 POPE  115      12.822  18.202  67.748  1.00  0.00           C
ATOM  11658 1C21 POPE  115      13.012  18.682  66.328  1.00  0.00           C
ATOM  11661 2C21 POPE  115      14.402  19.322  66.138  1.00  0.00           C
ATOM  11664 3C21 POPE  115      14.552  19.961  64.748  1.00  0.00           C
ATOM  11667 4C21 POPE  115      15.752  20.912  64.658  1.00  0.00           C
ATOM  11670 5C21 POPE  115      15.672  21.832  63.438  1.00  0.00           C
ATOM  11673 6C21 POPE  115      16.830  22.842  63.398  1.00  0.00           C
ATOM  11676 7C21 POPE  115      16.662  23.902  62.318  1.00  0.00           C
ATOM  11679 8C21 POPE  115      17.831  24.882  62.248  1.00  0.00           C
ATOM  11683  C33 POPE  115       9.902   7.482  65.458  1.00  0.00           C
ATOM  11686  C34 POPE  115       9.802   8.492  64.308  1.00  0.00           C
ATOM  11689  C35 POPE  115      11.022   9.412  64.228  1.00  0.00           C
ATOM  11692  C36 POPE  115      10.851  10.542  63.198  1.00  0.00           C
ATOM  11695  C37 POPE  115      11.902  11.642  63.378  1.00  0.00           C
ATOM  11698  C38 POPE  115      11.722  12.782  62.368  1.00  0.00           C
ATOM  11701  C39 POPE  115      12.431  14.072  62.788  1.00  0.00           C
ATOM  11704 0C31 POPE  115      12.162  15.202  61.778  1.00  0.00           C
ATOM  11707 1C31 POPE  115      12.732  16.562  62.198  1.00  0.00           C
ATOM  11710 2C31 POPE  115      12.410  17.642  61.158  1.00  0.00           C
ATOM  11713 3C31 POPE  115      13.212  18.932  61.338  1.00  0.00           C
ATOM  11716 4C31 POPE  115      12.912  19.952  60.228  1.00  0.00           C
ATOM  11719 5C31 POPE  115      13.882  21.142  60.208  1.00  0.00           C
ATOM  11722 6C31 POPE  115      13.731  22.082  58.998  1.00  0.00           C
ATOM  11726  NH3 POPE  116      36.641 131.383  77.888  1.00  0.00           N
ATOM  11730  C12 POPE  116      36.271 129.953  77.538  1.00  0.00           C
ATOM  11733  C11 POPE  116      37.361 129.295  76.678  1.00  0.00           C
ATOM  11736  P   POPE  116      38.012 126.852  77.458  1.00  0.00           P
ATOM  11737  O13 POPE  116      38.161 127.430  78.818  1.00  0.00           O
ATOM  11738  O14 POPE  116      37.301 125.562  77.368  1.00  0.00           O
ATOM  11739  O11 POPE  116      39.451 126.730  76.828  1.00  0.00           O
ATOM  11740  O12 POPE  116      37.201 127.892  76.568  1.00  0.00           O
ATOM  11741  C1  POPE  116      40.322 125.702  77.358  1.00  0.00           C
ATOM  11744  C2  POPE  116      40.611 124.602  76.308  1.00  0.00           C
ATOM  11746  O21 POPE  116      41.271 125.221  75.198  1.00  0.00           O
ATOM  11747  C21 POPE  116      42.271 124.571  74.658  1.00  0.00           C
ATOM  11748  O22 POPE  116      42.941 123.691  75.188  1.00  0.00           O
ATOM  11749  C22 POPE  116      42.451 125.140  73.258  1.00  0.00           C
ATOM  11752  C3  POPE  116      39.312 123.951  75.768  1.00  0.00           C
ATOM  11755  O31 POPE  116      39.672 122.880  74.878  1.00  0.00           O
ATOM  11756  C31 POPE  116      38.882 122.481  73.878  1.00  0.00           C
ATOM  11757  O32 POPE  116      39.272 121.721  72.998  1.00  0.00           O
ATOM  11758  C32 POPE  116      37.441 122.992  73.938  1.00  0.00           C
ATOM  11761  C23 POPE  116      43.512 124.400  72.418  1.00  0.00           C
ATOM  11764  C24 POPE  116      43.801 125.081  71.078  1.00  0.00           C
ATOM  11767  C25 POPE  116      42.941 124.612  69.898  1.00  0.00           C
ATOM  11770  C26 POPE  116      41.442 124.892  69.998  1.00  0.00           C
ATOM  11773  C27 POPE  116      40.820 125.221  68.628  1.00  0.00           C
ATOM  11776  C28 POPE  116      39.301 125.480  68.668  1.00  0.00           C
ATOM  11779  C29 POPE  116      38.512 124.212  68.468  1.00  0.00           C
ATOM  11781 0C21 POPE  116      37.381 124.072  67.738  1.00  0.00           C
ATOM  11783 1C21 POPE  116      36.602 125.171  67.058  1.00  0.00           C
ATOM  11786 2C21 POPE  116      36.692 125.171  65.518  1.00  0.00           C
ATOM  11789 3C21 POPE  116      35.551 125.982  64.888  1.00  0.00           C
ATOM  11792 4C21 POPE  116      36.021 127.031  63.858  1.00  0.00           C
ATOM  11795 5C21 POPE  116      34.861 127.870  63.278  1.00  0.00           C
ATOM  11798 6C21 POPE  116      34.192 128.785  64.318  1.00  0.00           C
ATOM  11801 7C21 POPE  116      33.031 129.613  63.768  1.00  0.00           C
ATOM  11804 8C21 POPE  116      32.271 130.354  64.878  1.00  0.00           C
ATOM  11808  C33 POPE  116      36.542 122.320  72.868  1.00  0.00           C
ATOM  11811  C34 POPE  116      36.512 123.050  71.508  1.00  0.00           C
ATOM  11814  C35 POPE  116      35.341 122.590  70.618  1.00  0.00           C
ATOM  11817  C36 POPE  116      35.451 121.161  70.088  1.00  0.00           C
ATOM  11820  C37 POPE  116      34.122 120.641  69.528  1.00  0.00           C
ATOM  11823  C38 POPE  116      34.231 119.260  68.858  1.00  0.00           C
ATOM  11826  C39 POPE  116      34.562 119.382  67.358  1.00  0.00           C
ATOM  11829 0C31 POPE  116      34.672 118.032  66.648  1.00  0.00           C
ATOM  11832 1C31 POPE  116      34.881 118.212  65.128  1.00  0.00           C
ATOM  11835 2C31 POPE  116      34.951 116.882  64.368  1.00  0.00           C
ATOM  11838 3C31 POPE  116      35.251 117.040  62.868  1.00  0.00           C
ATOM  11841 4C31 POPE  116      34.221 117.922  62.138  1.00  0.00           C
ATOM  11844 5C31 POPE  116      34.281 117.782  60.608  1.00  0.00           C
ATOM  11847 6C31 POPE  116      33.201 118.591  59.898  1.00  0.00           C
ATOM  11851  NH3 POPE  117     103.001  17.672  38.708  1.00  0.00           N
ATOM  11855  C12 POPE  117     103.790  18.862  39.198  1.00  0.00           C
ATOM  11858  C11 POPE  117     105.291  18.542  39.268  1.00  0.00           C
ATOM  11861  P   POPE  117     106.931  20.402  38.408  1.00  0.00           P
ATOM  11862  O13 POPE  117     107.052  19.562  37.218  1.00  0.00           O
ATOM  11863  O14 POPE  117     106.471  21.782  38.158  1.00  0.00           O
ATOM  11864  O11 POPE  117     108.361  20.452  39.088  1.00  0.00           O
ATOM  11865  O12 POPE  117     106.042  19.732  39.548  1.00  0.00           O
ATOM  11866  C1  POPE  117     109.422  21.222  38.518  1.00  0.00           C
ATOM  11869  C2  POPE  117     109.881  22.372  39.478  1.00  0.00           C
ATOM  11871  O21 POPE  117     110.522  21.852  40.658  1.00  0.00           O
ATOM  11872  C21 POPE  117     111.742  21.372  40.448  1.00  0.00           C
ATOM  11873  O22 POPE  117     112.362  21.432  39.408  1.00  0.00           O
ATOM  11874  C22 POPE  117     112.292  20.712  41.718  1.00  0.00           C
ATOM  11877  C3  POPE  117     108.671  23.282  39.868  1.00  0.00           C
ATOM  11880  O31 POPE  117     109.102  24.552  40.408  1.00  0.00           O
ATOM  11881  C31 POPE  117     109.732  24.502  41.578  1.00  0.00           C
ATOM  11882  O32 POPE  117     110.812  25.012  41.788  1.00  0.00           O
ATOM  11883  C32 POPE  117     108.901  23.792  42.668  1.00  0.00           C
ATOM  11886  C23 POPE  117     111.721  19.282  41.898  1.00  0.00           C
ATOM  11889  C24 POPE  117     112.581  18.412  42.838  1.00  0.00           C
ATOM  11892  C25 POPE  117     112.281  16.912  42.688  1.00  0.00           C
ATOM  11895  C26 POPE  117     113.271  16.022  43.458  1.00  0.00           C
ATOM  11898  C27 POPE  117     113.491  14.652  42.788  1.00  0.00           C
ATOM  11901  C28 POPE  117     114.652  13.862  43.418  1.00  0.00           C
ATOM  11904  C29 POPE  117     115.431  13.022  42.438  1.00  0.00           C
ATOM  11906 0C21 POPE  117     116.362  13.512  41.598  1.00  0.00           C
ATOM  11908 1C21 POPE  117     116.731  14.972  41.488  1.00  0.00           C
ATOM  11911 2C21 POPE  117     118.092  15.312  42.138  1.00  0.00           C
ATOM  11914 3C21 POPE  117     119.282  15.232  41.168  1.00  0.00           C
ATOM  11917 4C21 POPE  117     120.592  15.762  41.778  1.00  0.00           C
ATOM  11920 5C21 POPE  117     120.452  17.212  42.278  1.00  0.00           C
ATOM  11923 6C21 POPE  117     121.782  17.932  42.448  1.00  0.00           C
ATOM  11926 7C21 POPE  117     121.602  19.432  42.718  1.00  0.00           C
ATOM  11929 8C21 POPE  117     122.922  20.182  42.848  1.00  0.00           C
ATOM  11933  C33 POPE  117     109.181  24.272  44.118  1.00  0.00           C
ATOM  11936  C34 POPE  117     109.921  23.252  44.988  1.00  0.00           C
ATOM  11939  C35 POPE  117     109.862  23.622  46.478  1.00  0.00           C
ATOM  11942  C36 POPE  117     110.571  22.642  47.418  1.00  0.00           C
ATOM  11945  C37 POPE  117     110.191  22.912  48.888  1.00  0.00           C
ATOM  11948  C38 POPE  117     110.911  22.042  49.928  1.00  0.00           C
ATOM  11951  C39 POPE  117     110.460  22.422  51.348  1.00  0.00           C
ATOM  11954 0C31 POPE  117     111.150  21.682  52.498  1.00  0.00           C
ATOM  11957 1C31 POPE  117     110.790  22.352  53.838  1.00  0.00           C
ATOM  11960 2C31 POPE  117     111.290  21.632  55.098  1.00  0.00           C
ATOM  11963 3C31 POPE  117     110.662  20.252  55.348  1.00  0.00           C
ATOM  11966 4C31 POPE  117     109.132  20.232  55.268  1.00  0.00           C
ATOM  11969 5C31 POPE  117     108.531  18.912  55.768  1.00  0.00           C
ATOM  11972 6C31 POPE  117     107.052  18.742  55.398  1.00  0.00           C
ATOM  11976  NH3 POPE  118     129.142  70.722  77.068  1.00  0.00           N
ATOM  11980  C12 POPE  118     128.831  70.132  78.428  1.00  0.00           C
ATOM  11983  C11 POPE  118     127.381  69.622  78.548  1.00  0.00           C
ATOM  11986  P   POPE  118     125.681  71.512  77.858  1.00  0.00           P
ATOM  11987  O13 POPE  118     124.801  72.492  78.518  1.00  0.00           O
ATOM  11988  O14 POPE  118     126.661  72.051  76.868  1.00  0.00           O
ATOM  11989  O11 POPE  118     124.811  70.402  77.148  1.00  0.00           O
ATOM  11990  O12 POPE  118     126.480  70.661  78.918  1.00  0.00           O
ATOM  11991  C1  POPE  118     123.881  70.832  76.138  1.00  0.00           C
ATOM  11994  C2  POPE  118     124.582  71.142  74.798  1.00  0.00           C
ATOM  11996  O21 POPE  118     123.571  71.182  73.768  1.00  0.00           O
ATOM  11997  C21 POPE  118     123.852  72.051  72.808  1.00  0.00           C
ATOM  11998  O22 POPE  118     124.771  72.851  72.808  1.00  0.00           O
ATOM  11999  C22 POPE  118     122.892  71.862  71.638  1.00  0.00           C
ATOM  12002  C3  POPE  118     125.672  70.090  74.418  1.00  0.00           C
ATOM  12005  O31 POPE  118     126.322  70.402  73.168  1.00  0.00           O
ATOM  12006  C31 POPE  118     127.512  70.982  73.258  1.00  0.00           C
ATOM  12007  O32 POPE  118     128.141  71.122  74.288  1.00  0.00           O
ATOM  12008  C32 POPE  118     128.031  71.351  71.858  1.00  0.00           C
ATOM  12011  C23 POPE  118     122.742  70.402  71.158  1.00  0.00           C
ATOM  12014  C24 POPE  118     121.931  70.292  69.858  1.00  0.00           C
ATOM  12017  C25 POPE  118     122.651  70.822  68.608  1.00  0.00           C
ATOM  12020  C26 POPE  118     121.842  70.531  67.338  1.00  0.00           C
ATOM  12023  C27 POPE  118     122.472  71.061  66.038  1.00  0.00           C
ATOM  12026  C28 POPE  118     121.511  70.982  64.838  1.00  0.00           C
ATOM  12029  C29 POPE  118     121.532  69.652  64.128  1.00  0.00           C
ATOM  12031 0C21 POPE  118     120.681  68.612  64.288  1.00  0.00           C
ATOM  12033 1C21 POPE  118     119.531  68.521  65.258  1.00  0.00           C
ATOM  12036 2C21 POPE  118     118.271  69.292  64.838  1.00  0.00           C
ATOM  12039 3C21 POPE  118     117.642  68.831  63.518  1.00  0.00           C
ATOM  12042 4C21 POPE  118     116.480  69.762  63.108  1.00  0.00           C
ATOM  12045 5C21 POPE  118     115.832  69.381  61.768  1.00  0.00           C
ATOM  12048 6C21 POPE  118     114.631  68.442  61.938  1.00  0.00           C
ATOM  12051 7C21 POPE  118     113.971  68.072  60.608  1.00  0.00           C
ATOM  12054 8C21 POPE  118     112.642  67.340  60.778  1.00  0.00           C
ATOM  12058  C33 POPE  118     127.841  72.841  71.458  1.00  0.00           C
ATOM  12061  C34 POPE  118     127.111  73.031  70.108  1.00  0.00           C
ATOM  12064  C35 POPE  118     127.922  72.542  68.898  1.00  0.00           C
ATOM  12067  C36 POPE  118     127.160  72.711  67.568  1.00  0.00           C
ATOM  12070  C37 POPE  118     127.922  72.061  66.388  1.00  0.00           C
ATOM  12073  C38 POPE  118     127.512  72.590  65.008  1.00  0.00           C
ATOM  12076  C39 POPE  118     126.071  72.262  64.578  1.00  0.00           C
ATOM  12079 0C31 POPE  118     125.741  72.942  63.248  1.00  0.00           C
ATOM  12082 1C31 POPE  118     124.251  72.902  62.878  1.00  0.00           C
ATOM  12085 2C31 POPE  118     123.901  73.792  61.668  1.00  0.00           C
ATOM  12088 3C31 POPE  118     124.051  75.292  61.958  1.00  0.00           C
ATOM  12091 4C31 POPE  118     123.752  76.172  60.738  1.00  0.00           C
ATOM  12094 5C31 POPE  118     124.091  77.652  60.998  1.00  0.00           C
ATOM  12097 6C31 POPE  118     123.980  78.531  59.758  1.00  0.00           C
ATOM  12101  NH3 POPE  119     120.452  32.652  76.588  1.00  0.00           N
ATOM  12105  C12 POPE  119     119.921  31.961  77.818  1.00  0.00           C
ATOM  12108  C11 POPE  119     118.411  31.692  77.768  1.00  0.00           C
ATOM  12111  P   POPE  119     117.952  29.402  78.978  1.00  0.00           P
ATOM  12112  O13 POPE  119     119.091  28.862  79.748  1.00  0.00           O
ATOM  12113  O14 POPE  119     116.591  29.062  79.478  1.00  0.00           O
ATOM  12114  O11 POPE  119     118.111  28.922  77.478  1.00  0.00           O
ATOM  12115  O12 POPE  119     118.052  30.972  78.938  1.00  0.00           O
ATOM  12116  C1  POPE  119     119.351  28.562  76.858  1.00  0.00           C
ATOM  12119  C2  POPE  119     119.181  27.282  75.968  1.00  0.00           C
ATOM  12121  O21 POPE  119     120.051  27.272  74.828  1.00  0.00           O
ATOM  12122  C21 POPE  119     119.872  28.132  73.848  1.00  0.00           C
ATOM  12123  O22 POPE  119     119.191  29.142  73.878  1.00  0.00           O
ATOM  12124  C22 POPE  119     120.632  27.622  72.608  1.00  0.00           C
ATOM  12127  C3  POPE  119     117.691  27.002  75.578  1.00  0.00           C
ATOM  12130  O31 POPE  119     117.521  25.592  75.338  1.00  0.00           O
ATOM  12131  C31 POPE  119     116.831  25.242  74.268  1.00  0.00           C
ATOM  12132  O32 POPE  119     116.381  26.012  73.438  1.00  0.00           O
ATOM  12133  C32 POPE  119     116.681  23.722  74.258  1.00  0.00           C
ATOM  12136  C23 POPE  119     120.341  28.472  71.348  1.00  0.00           C
ATOM  12139  C24 POPE  119     121.061  27.942  70.088  1.00  0.00           C
ATOM  12142  C25 POPE  119     120.762  28.781  68.838  1.00  0.00           C
ATOM  12145  C26 POPE  119     121.661  28.442  67.638  1.00  0.00           C
ATOM  12148  C27 POPE  119     121.381  29.332  66.418  1.00  0.00           C
ATOM  12151  C28 POPE  119     122.521  29.352  65.388  1.00  0.00           C
ATOM  12154  C29 POPE  119     122.602  28.152  64.468  1.00  0.00           C
ATOM  12156 0C21 POPE  119     122.141  28.092  63.198  1.00  0.00           C
ATOM  12158 1C21 POPE  119     121.441  29.182  62.418  1.00  0.00           C
ATOM  12161 2C21 POPE  119     121.611  29.102  60.888  1.00  0.00           C
ATOM  12164 3C21 POPE  119     121.012  27.832  60.258  1.00  0.00           C
ATOM  12167 4C21 POPE  119     121.031  27.772  58.708  1.00  0.00           C
ATOM  12170 5C21 POPE  119     119.941  28.602  58.028  1.00  0.00           C
ATOM  12173 6C21 POPE  119     119.400  27.972  56.728  1.00  0.00           C
ATOM  12176 7C21 POPE  119     118.172  28.711  56.178  1.00  0.00           C
ATOM  12179 8C21 POPE  119     117.532  28.012  54.978  1.00  0.00           C
ATOM  12183  C33 POPE  119     115.230  23.272  74.498  1.00  0.00           C
ATOM  12186  C34 POPE  119     114.941  21.952  73.778  1.00  0.00           C
ATOM  12189  C35 POPE  119     113.472  21.552  73.828  1.00  0.00           C
ATOM  12192  C36 POPE  119     113.132  20.302  73.008  1.00  0.00           C
ATOM  12195  C37 POPE  119     113.501  20.462  71.528  1.00  0.00           C
ATOM  12198  C38 POPE  119     113.092  19.282  70.648  1.00  0.00           C
ATOM  12201  C39 POPE  119     113.472  19.532  69.188  1.00  0.00           C
ATOM  12204 0C31 POPE  119     113.022  18.402  68.258  1.00  0.00           C
ATOM  12207 1C31 POPE  119     113.271  18.672  66.778  1.00  0.00           C
ATOM  12210 2C31 POPE  119     112.631  17.582  65.918  1.00  0.00           C
ATOM  12213 3C31 POPE  119     112.512  17.942  64.438  1.00  0.00           C
ATOM  12216 4C31 POPE  119     111.702  16.892  63.668  1.00  0.00           C
ATOM  12219 5C31 POPE  119     111.282  17.352  62.268  1.00  0.00           C
ATOM  12222 6C31 POPE  119     110.382  16.332  61.558  1.00  0.00           C
ATOM  12226  NH3 POPE  120      68.570  10.302  79.048  1.00  0.00           N
ATOM  12230  C12 POPE  120      69.562  11.352  79.478  1.00  0.00           C
ATOM  12233  C11 POPE  120      70.881  10.702  79.888  1.00  0.00           C
ATOM  12236  P   POPE  120      73.132  11.302  81.028  1.00  0.00           P
ATOM  12237  O13 POPE  120      73.422  12.042  82.278  1.00  0.00           O
ATOM  12238  O14 POPE  120      73.250   9.832  81.108  1.00  0.00           O
ATOM  12239  O11 POPE  120      74.062  11.872  79.878  1.00  0.00           O
ATOM  12240  O12 POPE  120      71.650  11.672  80.588  1.00  0.00           O
ATOM  12241  C1  POPE  120      73.701  13.122  79.248  1.00  0.00           C
ATOM  12244  C2  POPE  120      74.922  13.862  78.598  1.00  0.00           C
ATOM  12246  O21 POPE  120      74.391  14.912  77.748  1.00  0.00           O
ATOM  12247  C21 POPE  120      75.150  16.002  77.598  1.00  0.00           C
ATOM  12248  O22 POPE  120      76.242  16.192  78.108  1.00  0.00           O
ATOM  12249  C22 POPE  120      74.430  16.972  76.668  1.00  0.00           C
ATOM  12252  C3  POPE  120      75.782  12.842  77.788  1.00  0.00           C
ATOM  12255  O31 POPE  120      76.991  13.402  77.228  1.00  0.00           O
ATOM  12256  C31 POPE  120      76.981  13.642  75.918  1.00  0.00           C
ATOM  12257  O32 POPE  120      76.091  13.342  75.148  1.00  0.00           O
ATOM  12258  C32 POPE  120      78.271  14.352  75.538  1.00  0.00           C
ATOM  12261  C23 POPE  120      74.562  16.582  75.178  1.00  0.00           C
ATOM  12264  C24 POPE  120      73.521  17.312  74.318  1.00  0.00           C
ATOM  12267  C25 POPE  120      73.392  16.752  72.898  1.00  0.00           C
ATOM  12270  C26 POPE  120      74.551  17.142  71.958  1.00  0.00           C
ATOM  12273  C27 POPE  120      75.021  15.992  71.048  1.00  0.00           C
ATOM  12276  C28 POPE  120      73.992  15.552  69.998  1.00  0.00           C
ATOM  12279  C29 POPE  120      74.411  14.252  69.358  1.00  0.00           C
ATOM  12281 0C21 POPE  120      74.511  13.962  68.048  1.00  0.00           C
ATOM  12283 1C21 POPE  120      74.201  14.852  66.868  1.00  0.00           C
ATOM  12286 2C21 POPE  120      73.061  14.262  66.008  1.00  0.00           C
ATOM  12289 3C21 POPE  120      71.671  14.402  66.658  1.00  0.00           C
ATOM  12292 4C21 POPE  120      70.572  13.702  65.828  1.00  0.00           C
ATOM  12295 5C21 POPE  120      69.161  13.882  66.418  1.00  0.00           C
ATOM  12298 6C21 POPE  120      68.591  15.302  66.238  1.00  0.00           C
ATOM  12301 7C21 POPE  120      67.180  15.432  66.818  1.00  0.00           C
ATOM  12304 8C21 POPE  120      66.591  16.842  66.688  1.00  0.00           C
ATOM  12308  C33 POPE  120      78.282  14.882  74.078  1.00  0.00           C
ATOM  12311  C34 POPE  120      79.661  15.372  73.638  1.00  0.00           C
ATOM  12314  C35 POPE  120      79.731  15.702  72.138  1.00  0.00           C
ATOM  12317  C36 POPE  120      81.112  16.182  71.688  1.00  0.00           C
ATOM  12320  C37 POPE  120      81.212  16.442  70.178  1.00  0.00           C
ATOM  12323  C38 POPE  120      82.612  16.962  69.778  1.00  0.00           C
ATOM  12326  C39 POPE  120      82.801  17.142  68.268  1.00  0.00           C
ATOM  12329 0C31 POPE  120      84.210  17.672  67.948  1.00  0.00           C
ATOM  12332 1C31 POPE  120      84.501  17.812  66.448  1.00  0.00           C
ATOM  12335 2C31 POPE  120      85.812  18.562  66.138  1.00  0.00           C
ATOM  12338 3C31 POPE  120      87.082  17.922  66.728  1.00  0.00           C
ATOM  12341 4C31 POPE  120      87.572  16.672  65.988  1.00  0.00           C
ATOM  12344 5C31 POPE  120      88.752  16.002  66.688  1.00  0.00           C
ATOM  12347 6C31 POPE  120      89.422  14.902  65.868  1.00  0.00           C
ATOM  12351  NH3 POPE  121       1.312  80.942  75.798  1.00  0.00           N
ATOM  12355  C12 POPE  121       0.492  82.211  75.808  1.00  0.00           C
ATOM  12358  C11 POPE  121       1.342  83.421  76.208  1.00  0.00           C
ATOM  12361  P   POPE  121      -0.371  85.410  76.468  1.00  0.00           P
ATOM  12362  O13 POPE  121       0.149  86.222  77.578  1.00  0.00           O
ATOM  12363  O14 POPE  121      -1.521  84.521  76.748  1.00  0.00           O
ATOM  12364  O11 POPE  121      -0.841  86.402  75.328  1.00  0.00           O
ATOM  12365  O12 POPE  121       0.782  84.632  75.738  1.00  0.00           O
ATOM  12366  C1  POPE  121       0.069  86.832  74.308  1.00  0.00           C
ATOM  12369  C2  POPE  121      -0.031  85.992  72.988  1.00  0.00           C
ATOM  12371  O21 POPE  121       0.189  86.822  71.838  1.00  0.00           O
ATOM  12372  C21 POPE  121      -0.721  87.730  71.498  1.00  0.00           C
ATOM  12373  O22 POPE  121      -1.781  87.932  72.068  1.00  0.00           O
ATOM  12374  C22 POPE  121      -0.221  88.451  70.248  1.00  0.00           C
ATOM  12377  C3  POPE  121      -1.321  85.131  72.848  1.00  0.00           C
ATOM  12380  O31 POPE  121      -1.401  84.510  71.548  1.00  0.00           O
ATOM  12381  C31 POPE  121      -0.841  83.312  71.448  1.00  0.00           C
ATOM  12382  O32 POPE  121      -0.451  82.640  72.388  1.00  0.00           O
ATOM  12383  C32 POPE  121      -0.771  82.901  69.978  1.00  0.00           C
ATOM  12386  C23 POPE  121       0.059  87.512  69.048  1.00  0.00           C
ATOM  12389  C24 POPE  121       0.872  88.212  67.958  1.00  0.00           C
ATOM  12392  C25 POPE  121       1.302  87.262  66.828  1.00  0.00           C
ATOM  12395  C26 POPE  121       0.159  86.910  65.858  1.00  0.00           C
ATOM  12398  C27 POPE  121      -0.101  88.020  64.838  1.00  0.00           C
ATOM  12401  C28 POPE  121      -1.171  87.621  63.808  1.00  0.00           C
ATOM  12404  C29 POPE  121      -1.131  88.502  62.588  1.00  0.00           C
ATOM  12406 0C21 POPE  121      -0.371  88.290  61.498  1.00  0.00           C
ATOM  12408 1C21 POPE  121       0.602  87.150  61.298  1.00  0.00           C
ATOM  12411 2C21 POPE  121       0.299  86.311  60.038  1.00  0.00           C
ATOM  12414 3C21 POPE  121       1.352  85.221  59.818  1.00  0.00           C
ATOM  12417 4C21 POPE  121       1.172  84.510  58.478  1.00  0.00           C
ATOM  12420 5C21 POPE  121       2.242  83.461  58.158  1.00  0.00           C
ATOM  12423 6C21 POPE  121       2.342  82.311  59.178  1.00  0.00           C
ATOM  12426 7C21 POPE  121       3.122  81.132  58.608  1.00  0.00           C
ATOM  12429 8C21 POPE  121       3.352  80.000  59.618  1.00  0.00           C
ATOM  12433  C33 POPE  121      -0.091  81.532  69.758  1.00  0.00           C
ATOM  12436  C34 POPE  121       1.402  81.471  70.098  1.00  0.00           C
ATOM  12439  C35 POPE  121       2.342  81.812  68.938  1.00  0.00           C
ATOM  12442  C36 POPE  121       2.652  80.602  68.048  1.00  0.00           C
ATOM  12445  C37 POPE  121       3.832  80.911  67.128  1.00  0.00           C
ATOM  12448  C38 POPE  121       4.052  79.861  66.038  1.00  0.00           C
ATOM  12451  C39 POPE  121       4.641  78.542  66.548  1.00  0.00           C
ATOM  12454 0C31 POPE  121       4.892  77.562  65.408  1.00  0.00           C
ATOM  12457 1C31 POPE  121       5.472  76.242  65.918  1.00  0.00           C
ATOM  12460 2C31 POPE  121       6.212  75.432  64.848  1.00  0.00           C
ATOM  12463 3C31 POPE  121       5.252  74.781  63.858  1.00  0.00           C
ATOM  12466 4C31 POPE  121       5.932  73.722  62.988  1.00  0.00           C
ATOM  12469 5C31 POPE  121       4.972  73.072  61.978  1.00  0.00           C
ATOM  12472 6C31 POPE  121       5.582  71.862  61.268  1.00  0.00           C
ATOM  12476  NH3 POPE  122      58.792 113.801  78.628  1.00  0.00           N
ATOM  12480  C12 POPE  122      59.841 114.872  78.688  1.00  0.00           C
ATOM  12483  C11 POPE  122      59.692 115.870  77.538  1.00  0.00           C
ATOM  12486  P   POPE  122      61.231 117.901  78.158  1.00  0.00           P
ATOM  12487  O13 POPE  122      60.220 118.960  77.958  1.00  0.00           O
ATOM  12488  O14 POPE  122      61.602 117.570  79.558  1.00  0.00           O
ATOM  12489  O11 POPE  122      62.580 118.330  77.448  1.00  0.00           O
ATOM  12490  O12 POPE  122      60.891 116.590  77.348  1.00  0.00           O
ATOM  12491  C1  POPE  122      62.632 118.881  76.118  1.00  0.00           C
ATOM  12494  C2  POPE  122      63.731 118.190  75.248  1.00  0.00           C
ATOM  12496  O21 POPE  122      64.532 119.151  74.508  1.00  0.00           O
ATOM  12497  C21 POPE  122      64.040 119.641  73.378  1.00  0.00           C
ATOM  12498  O22 POPE  122      62.911 119.462  72.958  1.00  0.00           O
ATOM  12499  C22 POPE  122      65.111 120.422  72.598  1.00  0.00           C
ATOM  12502  C3  POPE  122      63.211 116.980  74.408  1.00  0.00           C
ATOM  12505  O31 POPE  122      64.322 116.271  73.828  1.00  0.00           O
ATOM  12506  C31 POPE  122      64.462 115.852  72.568  1.00  0.00           C
ATOM  12507  O32 POPE  122      65.481 115.311  72.168  1.00  0.00           O
ATOM  12508  C32 POPE  122      63.312 116.082  71.598  1.00  0.00           C
ATOM  12511  C23 POPE  122      64.602 120.992  71.238  1.00  0.00           C
ATOM  12514  C24 POPE  122      65.581 121.952  70.548  1.00  0.00           C
ATOM  12517  C25 POPE  122      65.161 122.411  69.138  1.00  0.00           C
ATOM  12520  C26 POPE  122      65.301 121.320  68.058  1.00  0.00           C
ATOM  12523  C27 POPE  122      65.281 121.861  66.618  1.00  0.00           C
ATOM  12526  C28 POPE  122      65.312 120.760  65.538  1.00  0.00           C
ATOM  12529  C29 POPE  122      65.392 121.371  64.158  1.00  0.00           C
ATOM  12531 0C21 POPE  122      66.122 120.951  63.108  1.00  0.00           C
ATOM  12533 1C21 POPE  122      66.981 119.720  63.028  1.00  0.00           C
ATOM  12536 2C21 POPE  122      68.381 119.860  63.658  1.00  0.00           C
ATOM  12539 3C21 POPE  122      69.351 120.812  62.948  1.00  0.00           C
ATOM  12542 4C21 POPE  122      69.891 120.292  61.608  1.00  0.00           C
ATOM  12545 5C21 POPE  122      71.032 121.152  61.018  1.00  0.00           C
ATOM  12548 6C21 POPE  122      72.330 121.070  61.838  1.00  0.00           C
ATOM  12551 7C21 POPE  122      73.521 121.800  61.198  1.00  0.00           C
ATOM  12554 8C21 POPE  122      74.812 121.682  62.028  1.00  0.00           C
ATOM  12558  C33 POPE  122      63.692 117.232  70.618  1.00  0.00           C
ATOM  12561  C34 POPE  122      62.782 117.360  69.398  1.00  0.00           C
ATOM  12564  C35 POPE  122      63.102 116.381  68.268  1.00  0.00           C
ATOM  12567  C36 POPE  122      64.391 116.730  67.498  1.00  0.00           C
ATOM  12570  C37 POPE  122      64.540 115.942  66.188  1.00  0.00           C
ATOM  12573  C38 POPE  122      64.992 116.840  65.038  1.00  0.00           C
ATOM  12576  C39 POPE  122      64.981 116.161  63.658  1.00  0.00           C
ATOM  12579 0C31 POPE  122      66.382 115.790  63.148  1.00  0.00           C
ATOM  12582 1C31 POPE  122      66.382 115.510  61.628  1.00  0.00           C
ATOM  12585 2C31 POPE  122      67.790 115.541  61.008  1.00  0.00           C
ATOM  12588 3C31 POPE  122      68.672 114.340  61.388  1.00  0.00           C
ATOM  12591 4C31 POPE  122      70.121 114.501  60.898  1.00  0.00           C
ATOM  12594 5C31 POPE  122      70.901 113.172  60.968  1.00  0.00           C
ATOM  12597 6C31 POPE  122      72.382 113.312  60.628  1.00  0.00           C
ATOM  12601  NH3 POPE  123     121.071 111.972  76.428  1.00  0.00           N
ATOM  12605  C12 POPE  123     120.851 110.862  75.428  1.00  0.00           C
ATOM  12608  C11 POPE  123     119.501 110.182  75.658  1.00  0.00           C
ATOM  12611  P   POPE  123     117.432 111.362  76.698  1.00  0.00           P
ATOM  12612  O13 POPE  123     118.071 112.320  77.608  1.00  0.00           O
ATOM  12613  O14 POPE  123     117.031 110.061  77.288  1.00  0.00           O
ATOM  12614  O11 POPE  123     116.150 112.021  76.058  1.00  0.00           O
ATOM  12615  O12 POPE  123     118.431 111.110  75.478  1.00  0.00           O
ATOM  12616  C1  POPE  123     116.231 112.932  74.968  1.00  0.00           C
ATOM  12619  C2  POPE  123     115.891 112.211  73.648  1.00  0.00           C
ATOM  12621  O21 POPE  123     116.751 112.631  72.568  1.00  0.00           O
ATOM  12622  C21 POPE  123     116.681 113.911  72.218  1.00  0.00           C
ATOM  12623  O22 POPE  123     115.942 114.742  72.698  1.00  0.00           O
ATOM  12624  C22 POPE  123     117.551 114.191  70.998  1.00  0.00           C
ATOM  12627  C3  POPE  123     114.361 112.281  73.318  1.00  0.00           C
ATOM  12630  O31 POPE  123     114.070 111.521  72.138  1.00  0.00           O
ATOM  12631  C31 POPE  123     113.622 112.192  71.088  1.00  0.00           C
ATOM  12632  O32 POPE  123     113.181 113.330  71.098  1.00  0.00           O
ATOM  12633  C32 POPE  123     113.822 111.331  69.838  1.00  0.00           C
ATOM  12636  C23 POPE  123     116.651 114.701  69.858  1.00  0.00           C
ATOM  12639  C24 POPE  123     117.311 114.650  68.478  1.00  0.00           C
ATOM  12642  C25 POPE  123     116.282 114.860  67.358  1.00  0.00           C
ATOM  12645  C26 POPE  123     116.882 114.872  65.948  1.00  0.00           C
ATOM  12648  C27 POPE  123     116.842 116.262  65.288  1.00  0.00           C
ATOM  12651  C28 POPE  123     117.201 116.271  63.788  1.00  0.00           C
ATOM  12654  C29 POPE  123     116.141 115.582  62.948  1.00  0.00           C
ATOM  12656 0C21 POPE  123     115.552 116.031  61.828  1.00  0.00           C
ATOM  12658 1C21 POPE  123     115.781 117.320  61.088  1.00  0.00           C
ATOM  12661 2C21 POPE  123     116.091 117.080  59.598  1.00  0.00           C
ATOM  12664 3C21 POPE  123     117.581 116.800  59.318  1.00  0.00           C
ATOM  12667 4C21 POPE  123     117.892 116.460  57.858  1.00  0.00           C
ATOM  12670 5C21 POPE  123     117.680 114.981  57.518  1.00  0.00           C
ATOM  12673 6C21 POPE  123     117.971 114.661  56.048  1.00  0.00           C
ATOM  12676 7C21 POPE  123     118.010 113.150  55.758  1.00  0.00           C
ATOM  12679 8C21 POPE  123     118.172 112.840  54.268  1.00  0.00           C
ATOM  12683  C33 POPE  123     115.230 110.712  69.778  1.00  0.00           C
ATOM  12686  C34 POPE  123     115.522 109.930  68.488  1.00  0.00           C
ATOM  12689  C35 POPE  123     115.291 110.722  67.198  1.00  0.00           C
ATOM  12692  C36 POPE  123     116.082 110.090  66.038  1.00  0.00           C
ATOM  12695  C37 POPE  123     115.821 110.760  64.678  1.00  0.00           C
ATOM  12698  C38 POPE  123     116.791 110.261  63.598  1.00  0.00           C
ATOM  12701  C39 POPE  123     118.141 111.021  63.588  1.00  0.00           C
ATOM  12704 0C31 POPE  123     118.062 112.360  62.838  1.00  0.00           C
ATOM  12707 1C31 POPE  123     119.431 113.050  62.718  1.00  0.00           C
ATOM  12710 2C31 POPE  123     119.482 114.111  61.608  1.00  0.00           C
ATOM  12713 3C31 POPE  123     120.861 114.781  61.488  1.00  0.00           C
ATOM  12716 4C31 POPE  123     120.972 115.641  60.218  1.00  0.00           C
ATOM  12719 5C31 POPE  123     122.391 116.201  59.998  1.00  0.00           C
ATOM  12722 6C31 POPE  123     122.532 116.962  58.668  1.00  0.00           C
ATOM  12726  NH3 POPE  124      89.741  72.242  34.948  1.00  0.00           N
ATOM  12730  C12 POPE  124      88.551  72.590  34.088  1.00  0.00           C
ATOM  12733  C11 POPE  124      87.612  71.402  33.848  1.00  0.00           C
ATOM  12736  P   POPE  124      85.051  71.222  34.268  1.00  0.00           P
ATOM  12737  O13 POPE  124      84.461  72.512  33.848  1.00  0.00           O
ATOM  12738  O14 POPE  124      85.012  70.101  33.298  1.00  0.00           O
ATOM  12739  O11 POPE  124      84.331  70.741  35.588  1.00  0.00           O
ATOM  12740  O12 POPE  124      86.541  71.442  34.778  1.00  0.00           O
ATOM  12741  C1  POPE  124      85.032  69.961  36.578  1.00  0.00           C
ATOM  12744  C2  POPE  124      85.622  70.842  37.718  1.00  0.00           C
ATOM  12746  O21 POPE  124      85.790  70.022  38.898  1.00  0.00           O
ATOM  12747  C21 POPE  124      86.922  70.201  39.558  1.00  0.00           C
ATOM  12748  O22 POPE  124      87.960  70.671  39.098  1.00  0.00           O
ATOM  12749  C22 POPE  124      86.721  69.872  41.038  1.00  0.00           C
ATOM  12752  C3  POPE  124      84.641  72.012  38.048  1.00  0.00           C
ATOM  12755  O31 POPE  124      84.571  72.292  39.458  1.00  0.00           O
ATOM  12756  C31 POPE  124      83.741  73.311  39.718  1.00  0.00           C
ATOM  12757  O32 POPE  124      83.391  74.152  38.928  1.00  0.00           O
ATOM  12758  C32 POPE  124      83.172  73.171  41.128  1.00  0.00           C
ATOM  12761  C23 POPE  124      86.201  68.451  41.358  1.00  0.00           C
ATOM  12764  C24 POPE  124      85.942  68.212  42.918  1.00  0.00           C
ATOM  12767  C25 POPE  124      85.972  69.271  44.108  1.00  0.00           C
ATOM  12770  C26 POPE  124      87.141  69.091  45.098  1.00  0.00           C
ATOM  12773  C27 POPE  124      87.040  70.012  46.328  1.00  0.00           C
ATOM  12776  C28 POPE  124      88.192  69.840  47.338  1.00  0.00           C
ATOM  12779  C29 POPE  124      89.552  70.171  46.768  1.00  0.00           C
ATOM  12781 0C21 POPE  124      90.562  70.792  47.398  1.00  0.00           C
ATOM  12783 1C21 POPE  124      90.552  71.262  48.828  1.00  0.00           C
ATOM  12786 2C21 POPE  124      91.952  71.701  49.298  1.00  0.00           C
ATOM  12789 3C21 POPE  124      93.010  70.582  49.308  1.00  0.00           C
ATOM  12792 4C21 POPE  124      94.412  71.072  49.728  1.00  0.00           C
ATOM  12795 5C21 POPE  124      94.921  72.252  48.888  1.00  0.00           C
ATOM  12798 6C21 POPE  124      96.381  72.622  49.168  1.00  0.00           C
ATOM  12801 7C21 POPE  124      96.772  73.951  48.528  1.00  0.00           C
ATOM  12804 8C21 POPE  124      98.172  74.421  48.928  1.00  0.00           C
ATOM  12808  C33 POPE  124      84.221  73.142  42.258  1.00  0.00           C
ATOM  12811  C34 POPE  124      83.631  72.622  43.568  1.00  0.00           C
[truncated: 1,647,241 more chars]
