# Supplementary material for: Characterizing Membrane Association and Periplasmic Transfer of Bacterial Lipoproteins through Molecular Dynamics Simulations
Source: Structure. 2020 Apr 7;28(4):475–487.e3. doi: 10.1016/j.str.2020.01.012 (PMC7139219; doi:10.1016/j.str.2020.01.012)
Supplement: Data S2. Final Coordinates from Simulations (A–L), Related to Figure 3 [file mmc4.zip › A-L/ECNB-2-atomistic.pdb]

TITLE     Protein
REMARK    THIS IS A SIMULATION BOX
CRYST1  129.153  129.153  114.807  90.00  90.00  90.00 P 1           1
MODEL        1
ATOM      1  N   CYSTA   1      65.871  84.131  76.873  1.00  0.00           N
ATOM      3  CA  CYSTA   1      65.442  82.802  77.294  1.00  0.00           C
ATOM      5  C   CYSTA   1      65.682  82.452  78.763  1.00  0.00           C
ATOM      6  O   CYSTA   1      66.721  81.882  79.113  1.00  0.00           O
ATOM      7  CB  CYSTA   1      65.841  81.611  76.364  1.00  0.00           C
ATOM     10  SG  CYSTA   1      64.911  81.561  74.803  1.00  0.00           S
ATOM     11  C1  CYSTA   1      65.442  79.932  74.173  1.00  0.00           C
ATOM     14  CA1 CYSTA   1      66.752  84.422  75.904  1.00  0.00           C
ATOM     15  OA1 CYSTA   1      66.301  85.081  74.984  1.00  0.00           O
ATOM     16  CA2 CYSTA   1      68.212  84.061  75.933  1.00  0.00           C
ATOM     19  C11 CYSTA   1      64.402  79.161  73.293  1.00  0.00           C
ATOM     21  O11 CYSTA   1      64.631  79.381  71.883  1.00  0.00           O
ATOM     22  CX1 CYSTA   1      65.422  78.492  71.304  1.00  0.00           C
ATOM     23  OX1 CYSTA   1      66.141  77.701  71.873  1.00  0.00           O
ATOM     24  CX2 CYSTA   1      65.092  78.502  69.803  1.00  0.00           C
ATOM     27  C12 CYSTA   1      62.901  79.472  73.623  1.00  0.00           C
ATOM     30  O12 CYSTA   1      62.441  80.742  73.123  1.00  0.00           O
ATOM     31  CD1 CYSTA   1      62.181  80.922  71.824  1.00  0.00           C
ATOM     32  OD1 CYSTA   1      62.291  81.972  71.234  1.00  0.00           O
ATOM     33  CD2 CYSTA   1      61.451  79.721  71.174  1.00  0.00           C
ATOM     36  CA3 CYSTA   1      68.742  83.691  74.523  1.00  0.00           C
ATOM     39  CA4 CYSTA   1      70.242  83.331  74.523  1.00  0.00           C
ATOM     42  CA5 CYSTA   1      70.651  82.472  73.314  1.00  0.00           C
ATOM     45  CA6 CYSTA   1      71.802  81.482  73.604  1.00  0.00           C
ATOM     48  CA7 CYSTA   1      73.182  82.051  73.273  1.00  0.00           C
ATOM     51  CA8 CYSTA   1      74.331  81.172  73.763  1.00  0.00           C
ATOM     54  CA9 CYSTA   1      75.672  81.521  73.104  1.00  0.00           C
ATOM     57 0CA1 CYSTA   1      76.051  80.591  71.943  1.00  0.00           C
ATOM     60 1CA1 CYSTA   1      76.511  79.212  72.433  1.00  0.00           C
ATOM     63 2CA1 CYSTA   1      77.051  78.342  71.283  1.00  0.00           C
ATOM     66 3CA1 CYSTA   1      77.711  77.051  71.793  1.00  0.00           C
ATOM     69 4CA1 CYSTA   1      78.121  76.142  70.644  1.00  0.00           C
ATOM     72 5CA1 CYSTA   1      78.932  74.902  71.073  1.00  0.00           C
ATOM     75 6CA1 CYSTA   1      79.401  74.082  69.863  1.00  0.00           C
ATOM     79  CD3 CYSTA   1      60.822  80.112  69.803  1.00  0.00           C
ATOM     82  CD4 CYSTA   1      60.141  78.942  69.074  1.00  0.00           C
ATOM     85  CD5 CYSTA   1      59.572  79.371  67.713  1.00  0.00           C
ATOM     88  CD6 CYSTA   1      58.831  78.242  66.973  1.00  0.00           C
ATOM     91  CD7 CYSTA   1      58.791  78.441  65.453  1.00  0.00           C
ATOM     94  CD8 CYSTA   1      57.831  77.462  64.763  1.00  0.00           C
ATOM     97  CD9 CYSTA   1      58.031  77.410  63.244  1.00  0.00           C
ATOM    100 0CD1 CYSTA   1      56.902  76.692  62.503  1.00  0.00           C
ATOM    103 1CD1 CYSTA   1      57.201  76.521  61.003  1.00  0.00           C
ATOM    106 2CD1 CYSTA   1      55.981  76.061  60.184  1.00  0.00           C
ATOM    109 3CD1 CYSTA   1      56.352  75.462  58.823  1.00  0.00           C
ATOM    112 4CD1 CYSTA   1      57.212  76.372  57.913  1.00  0.00           C
ATOM    115 5CD1 CYSTA   1      56.472  77.590  57.363  1.00  0.00           C
ATOM    118 6CD1 CYSTA   1      57.321  78.392  56.374  1.00  0.00           C
ATOM    122  CX3 CYSTA   1      65.151  77.092  69.173  1.00  0.00           C
ATOM    125  CX4 CYSTA   1      64.141  76.122  69.803  1.00  0.00           C
ATOM    128  CX5 CYSTA   1      64.381  74.661  69.394  1.00  0.00           C
ATOM    131  CX6 CYSTA   1      63.712  74.222  68.074  1.00  0.00           C
ATOM    134  CX7 CYSTA   1      64.661  74.102  66.883  1.00  0.00           C
ATOM    137  CX8 CYSTA   1      63.992  73.542  65.604  1.00  0.00           C
ATOM    140  CX9 CYSTA   1      63.591  72.102  65.764  1.00  0.00           C
ATOM    142 0CX1 CYSTA   1      63.951  71.051  64.994  1.00  0.00           C
ATOM    144 1CX1 CYSTA   1      64.812  71.072  63.753  1.00  0.00           C
ATOM    147 2CX1 CYSTA   1      66.291  70.762  64.043  1.00  0.00           C
ATOM    150 3CX1 CYSTA   1      67.131  70.722  62.754  1.00  0.00           C
ATOM    153 4CX1 CYSTA   1      68.621  71.012  62.993  1.00  0.00           C
ATOM    156 5CX1 CYSTA   1      69.371  69.941  63.804  1.00  0.00           C
ATOM    159 6CX1 CYSTA   1      69.691  68.660  63.014  1.00  0.00           C
ATOM    162 7CX1 CYSTA   1      70.661  67.730  63.753  1.00  0.00           C
ATOM    165 8CX1 CYSTA   1      71.242  66.620  62.883  1.00  0.00           C
ATOM    169  N   ASN A   2      64.672  82.682  79.633  1.00  0.00           N
ATOM    171  CA  ASN A   2      64.681  82.212  81.034  1.00  0.00           C
ATOM    173  CB  ASN A   2      64.832  83.331  82.124  1.00  0.00           C
ATOM    176  CG  ASN A   2      63.661  84.300  82.363  1.00  0.00           C
ATOM    177  OD1 ASN A   2      63.332  84.581  83.514  1.00  0.00           O
ATOM    178  ND2 ASN A   2      63.021  84.822  81.294  1.00  0.00           N
ATOM    181  C   ASN A   2      63.492  81.301  81.294  1.00  0.00           C
ATOM    182  O   ASN A   2      62.771  81.381  82.284  1.00  0.00           O
ATOM    183  N   THR A   3      63.301  80.332  80.383  1.00  0.00           N
ATOM    185  CA  THR A   3      61.972  79.911  79.943  1.00  0.00           C
ATOM    187  CB  THR A   3      61.802  80.141  78.424  1.00  0.00           C
ATOM    189  OG1 THR A   3      60.902  81.212  78.193  1.00  0.00           O
ATOM    191  CG2 THR A   3      61.271  78.951  77.623  1.00  0.00           C
ATOM    195  C   THR A   3      61.651  78.502  80.343  1.00  0.00           C
ATOM    196  O   THR A   3      62.481  77.612  80.184  1.00  0.00           O
ATOM    197  N   THR A   4      60.411  78.292  80.863  1.00  0.00           N
ATOM    199  CA  THR A   4      59.891  76.972  81.244  1.00  0.00           C
ATOM    201  CB  THR A   4      60.222  76.562  82.703  1.00  0.00           C
ATOM    203  OG1 THR A   4      61.381  75.752  82.684  1.00  0.00           O
ATOM    205  CG2 THR A   4      59.192  75.752  83.483  1.00  0.00           C
ATOM    209  C   THR A   4      58.472  76.752  80.703  1.00  0.00           C
ATOM    210  O   THR A   4      57.641  75.992  81.204  1.00  0.00           O
ATOM    211  N   ARG A   5      58.231  77.232  79.453  1.00  0.00           N
ATOM    213  CA  ARG A   5      58.021  76.222  78.413  1.00  0.00           C
ATOM    215  CB  ARG A   5      57.532  76.652  77.003  1.00  0.00           C
ATOM    218  CG  ARG A   5      57.492  75.492  75.953  1.00  0.00           C
ATOM    221  CD  ARG A   5      56.212  74.621  75.913  1.00  0.00           C
ATOM    224  NE  ARG A   5      55.092  75.411  75.304  1.00  0.00           N
ATOM    226  CZ  ARG A   5      55.321  76.152  74.223  1.00  0.00           C
ATOM    227  NH1 ARG A   5      55.242  77.451  74.413  1.00  0.00           N
ATOM    230  NH2 ARG A   5      55.661  75.612  73.084  1.00  0.00           N
ATOM    233  C   ARG A   5      59.332  75.521  78.193  1.00  0.00           C
ATOM    234  O   ARG A   5      60.232  76.002  77.504  1.00  0.00           O
ATOM    235  N   GLY A   6      59.451  74.352  78.814  1.00  0.00           N
ATOM    237  CA  GLY A   6      60.661  73.582  78.814  1.00  0.00           C
ATOM    240  C   GLY A   6      60.741  72.762  77.583  1.00  0.00           C
ATOM    241  O   GLY A   6      60.432  71.582  77.623  1.00  0.00           O
ATOM    242  N   VAL A   7      61.172  73.322  76.444  1.00  0.00           N
ATOM    244  CA  VAL A   7      61.381  72.482  75.264  1.00  0.00           C
ATOM    246  CB  VAL A   7      61.762  73.311  74.033  1.00  0.00           C
ATOM    248  CG1 VAL A   7      61.892  72.372  72.814  1.00  0.00           C
ATOM    252  CG2 VAL A   7      60.682  74.381  73.783  1.00  0.00           C
ATOM    256  C   VAL A   7      62.431  71.411  75.534  1.00  0.00           C
ATOM    257  O   VAL A   7      62.271  70.230  75.233  1.00  0.00           O
ATOM    258  N   GLY A   8      63.512  71.841  76.224  1.00  0.00           N
ATOM    260  CA  GLY A   8      64.582  70.992  76.723  1.00  0.00           C
ATOM    263  C   GLY A   8      64.262  70.242  77.994  1.00  0.00           C
ATOM    264  O   GLY A   8      64.722  69.112  78.183  1.00  0.00           O
ATOM    265  N   GLU A   9      63.492  70.831  78.924  1.00  0.00           N
ATOM    267  CA  GLU A   9      62.971  70.142  80.094  1.00  0.00           C
ATOM    269  CB  GLU A   9      62.501  71.182  81.154  1.00  0.00           C
ATOM    272  CG  GLU A   9      61.731  70.631  82.383  1.00  0.00           C
ATOM    275  CD  GLU A   9      61.242  71.771  83.263  1.00  0.00           C
ATOM    276  OE1 GLU A   9      60.102  72.252  83.064  1.00  0.00           O
ATOM    277  OE2 GLU A   9      62.002  72.121  84.214  1.00  0.00           O
ATOM    278  C   GLU A   9      61.932  69.062  79.843  1.00  0.00           C
ATOM    279  O   GLU A   9      61.981  67.981  80.424  1.00  0.00           O
ATOM    280  N   ASP A  10      60.951  69.301  78.943  1.00  0.00           N
ATOM    282  CA  ASP A  10      59.812  68.441  78.724  1.00  0.00           C
ATOM    284  CB  ASP A  10      58.722  69.301  78.053  1.00  0.00           C
ATOM    287  CG  ASP A  10      57.381  68.612  77.994  1.00  0.00           C
ATOM    288  OD1 ASP A  10      57.002  67.922  78.964  1.00  0.00           O
ATOM    289  OD2 ASP A  10      56.692  68.822  76.964  1.00  0.00           O
ATOM    290  C   ASP A  10      60.181  67.222  77.883  1.00  0.00           C
ATOM    291  O   ASP A  10      59.762  66.102  78.144  1.00  0.00           O
ATOM    292  N   ILE A  11      61.091  67.381  76.883  1.00  0.00           N
ATOM    294  CA  ILE A  11      61.771  66.262  76.234  1.00  0.00           C
ATOM    296  CB  ILE A  11      62.621  66.722  75.033  1.00  0.00           C
ATOM    298  CG2 ILE A  11      63.852  67.542  75.473  1.00  0.00           C
ATOM    302  CG1 ILE A  11      62.981  65.591  74.023  1.00  0.00           C
ATOM    305  CD  ILE A  11      64.192  64.712  74.343  1.00  0.00           C
ATOM    309  C   ILE A  11      62.551  65.422  77.244  1.00  0.00           C
ATOM    310  O   ILE A  11      62.541  64.192  77.203  1.00  0.00           O
ATOM    311  N   SER A  12      63.182  66.090  78.223  1.00  0.00           N
ATOM    313  CA  SER A  12      63.931  65.462  79.303  1.00  0.00           C
ATOM    315  CB  SER A  12      64.832  66.502  80.044  1.00  0.00           C
ATOM    318  OG  SER A  12      65.771  65.911  80.934  1.00  0.00           O
ATOM    320  C   SER A  12      63.041  64.701  80.284  1.00  0.00           C
ATOM    321  O   SER A  12      63.501  63.742  80.874  1.00  0.00           O
ATOM    322  N   ASP A  13      61.752  65.052  80.453  1.00  0.00           N
ATOM    324  CA  ASP A  13      60.841  64.292  81.303  1.00  0.00           C
ATOM    326  CB  ASP A  13      59.481  65.032  81.453  1.00  0.00           C
ATOM    329  CG  ASP A  13      58.611  64.462  82.594  1.00  0.00           C
ATOM    330  OD1 ASP A  13      58.941  63.402  83.184  1.00  0.00           O
ATOM    331  OD2 ASP A  13      57.581  65.112  82.883  1.00  0.00           O
ATOM    332  C   ASP A  13      60.642  62.852  80.814  1.00  0.00           C
ATOM    333  O   ASP A  13      60.801  61.872  81.543  1.00  0.00           O
ATOM    334  N   GLY A  14      60.381  62.662  79.494  1.00  0.00           N
ATOM    336  CA  GLY A  14      60.271  61.322  78.934  1.00  0.00           C
ATOM    339  C   GLY A  14      61.612  60.642  78.864  1.00  0.00           C
ATOM    340  O   GLY A  14      61.721  59.431  79.023  1.00  0.00           O
ATOM    341  N   GLY A  15      62.691  61.442  78.714  1.00  0.00           N
ATOM    343  CA  GLY A  15      64.091  61.062  78.894  1.00  0.00           C
ATOM    346  C   GLY A  15      64.372  60.442  80.234  1.00  0.00           C
ATOM    347  O   GLY A  15      65.062  59.431  80.363  1.00  0.00           O
ATOM    348  N   ASN A  16      63.791  61.002  81.303  1.00  0.00           N
ATOM    350  CA  ASN A  16      63.871  60.442  82.623  1.00  0.00           C
ATOM    352  CB  ASN A  16      63.381  61.451  83.683  1.00  0.00           C
ATOM    355  CG  ASN A  16      64.322  62.652  83.724  1.00  0.00           C
ATOM    356  OD1 ASN A  16      65.521  62.521  83.494  1.00  0.00           O
ATOM    357  ND2 ASN A  16      63.812  63.862  84.063  1.00  0.00           N
ATOM    360  C   ASN A  16      63.182  59.091  82.734  1.00  0.00           C
ATOM    361  O   ASN A  16      63.691  58.162  83.353  1.00  0.00           O
ATOM    362  N   ALA A  17      62.012  58.892  82.124  1.00  0.00           N
ATOM    364  CA  ALA A  17      61.282  57.662  82.343  1.00  0.00           C
ATOM    366  CB  ALA A  17      59.812  58.022  82.173  1.00  0.00           C
ATOM    370  C   ALA A  17      61.651  56.532  81.394  1.00  0.00           C
ATOM    371  O   ALA A  17      61.521  55.352  81.724  1.00  0.00           O
ATOM    372  N   ILE A  18      62.201  56.892  80.214  1.00  0.00           N
ATOM    374  CA  ILE A  18      62.751  55.962  79.233  1.00  0.00           C
ATOM    376  CB  ILE A  18      62.891  56.652  77.874  1.00  0.00           C
ATOM    378  CG2 ILE A  18      64.062  57.652  77.863  1.00  0.00           C
ATOM    382  CG1 ILE A  18      63.021  55.652  76.723  1.00  0.00           C
ATOM    385  CD  ILE A  18      62.961  56.312  75.343  1.00  0.00           C
ATOM    389  C   ILE A  18      64.101  55.422  79.694  1.00  0.00           C
ATOM    390  O   ILE A  18      64.532  54.332  79.293  1.00  0.00           O
ATOM    391  N   SER A  19      64.771  56.132  80.623  1.00  0.00           N
ATOM    393  CA  SER A  19      66.012  55.692  81.233  1.00  0.00           C
ATOM    395  CB  SER A  19      66.511  56.731  82.253  1.00  0.00           C
ATOM    398  OG  SER A  19      67.752  56.362  82.854  1.00  0.00           O
ATOM    400  C   SER A  19      65.841  54.352  81.914  1.00  0.00           C
ATOM    401  O   SER A  19      66.651  53.451  81.744  1.00  0.00           O
ATOM    402  N   GLY A  20      64.712  54.142  82.633  1.00  0.00           N
ATOM    404  CA  GLY A  20      64.421  52.852  83.244  1.00  0.00           C
ATOM    407  C   GLY A  20      64.361  51.682  82.303  1.00  0.00           C
ATOM    408  O   GLY A  20      64.762  50.592  82.693  1.00  0.00           O
ATOM    409  N   ALA A  21      63.821  51.881  81.084  1.00  0.00           N
ATOM    411  CA  ALA A  21      63.831  50.902  80.013  1.00  0.00           C
ATOM    413  CB  ALA A  21      62.901  51.392  78.883  1.00  0.00           C
ATOM    417  C   ALA A  21      65.211  50.622  79.424  1.00  0.00           C
ATOM    418  O   ALA A  21      65.661  49.492  79.273  1.00  0.00           O
ATOM    419  N   ALA A  22      65.941  51.712  79.104  1.00  0.00           N
ATOM    421  CA  ALA A  22      67.271  51.702  78.534  1.00  0.00           C
ATOM    423  CB  ALA A  22      67.651  53.162  78.214  1.00  0.00           C
ATOM    427  C   ALA A  22      68.352  51.122  79.413  1.00  0.00           C
ATOM    428  O   ALA A  22      69.252  50.411  78.973  1.00  0.00           O
ATOM    429  N   THR A  23      68.282  51.432  80.723  1.00  0.00           N
ATOM    431  CA  THR A  23      69.261  51.021  81.714  1.00  0.00           C
ATOM    433  CB  THR A  23      69.172  51.922  82.953  1.00  0.00           C
ATOM    435  OG1 THR A  23      70.392  52.012  83.663  1.00  0.00           O
ATOM    437  CG2 THR A  23      68.091  51.482  83.953  1.00  0.00           C
ATOM    441  C   THR A  23      69.131  49.561  82.064  1.00  0.00           C
ATOM    442  O   THR A  23      70.042  48.972  82.623  1.00  0.00           O
ATOM    443  N   LYS A  24      67.992  48.922  81.724  1.00  0.00           N
ATOM    445  CA  LYS A  24      67.822  47.492  81.924  1.00  0.00           C
ATOM    447  CB  LYS A  24      66.291  47.212  81.984  1.00  0.00           C
ATOM    450  CG  LYS A  24      65.832  46.021  82.843  1.00  0.00           C
ATOM    453  CD  LYS A  24      66.342  44.662  82.363  1.00  0.00           C
ATOM    456  CE  LYS A  24      65.771  43.442  83.073  1.00  0.00           C
ATOM    459  NZ  LYS A  24      66.271  43.472  84.453  1.00  0.00           N
ATOM    463  C   LYS A  24      68.501  46.642  80.814  1.00  0.00           C
ATOM    464  O   LYS A  24      68.742  45.462  81.014  1.00  0.00           O
ATOM    465  N   ALA A  25      68.771  47.172  79.613  1.00  0.00           N
ATOM    467  CA  ALA A  25      68.761  46.382  78.394  1.00  0.00           C
ATOM    469  CB  ALA A  25      68.291  47.372  77.303  1.00  0.00           C
ATOM    473  C   ALA A  25      70.021  45.572  77.913  1.00  0.00           C
ATOM    474  OT1 ALA A  25      70.631  44.792  78.693  1.00  0.00           O
ATOM    475  OT2 ALA A  25      70.282  45.622  76.684  1.00  0.00           O
ATOM    476  NH3 POPEB  26      40.661   5.462  77.184  1.00  0.00           N
ATOM    480  C12 POPEB  26      41.041   6.892  76.843  1.00  0.00           C
ATOM    483  C11 POPEB  26      39.791   7.772  76.564  1.00  0.00           C
ATOM    486  P   POPEB  26      38.922  10.122  75.994  1.00  0.00           P
ATOM    487  O13 POPEB  26      37.922  10.102  77.084  1.00  0.00           O
ATOM    488  O14 POPEB  26      39.381  11.462  75.553  1.00  0.00           O
ATOM    489  O11 POPEB  26      38.251   9.402  74.773  1.00  0.00           O
ATOM    490  O12 POPEB  26      40.131   9.162  76.383  1.00  0.00           O
ATOM    491  C1  POPEB  26      38.841   9.442  73.483  1.00  0.00           C
ATOM    494  C2  POPEB  26      37.821   9.982  72.453  1.00  0.00           C
ATOM    496  O21 POPEB  26      38.562  10.212  71.263  1.00  0.00           O
ATOM    497  C21 POPEB  26      37.961  10.782  70.223  1.00  0.00           C
ATOM    498  O22 POPEB  26      38.411  11.772  69.654  1.00  0.00           O
ATOM    499  C22 POPEB  26      36.752   9.972  69.733  1.00  0.00           C
ATOM    502  C3  POPEB  26      37.102  11.292  72.944  1.00  0.00           C
ATOM    505  O31 POPEB  26      35.821  11.522  72.333  1.00  0.00           O
ATOM    506  C31 POPEB  26      34.832  10.782  72.843  1.00  0.00           C
ATOM    507  O32 POPEB  26      34.972   9.912  73.683  1.00  0.00           O
ATOM    508  C32 POPEB  26      33.481  11.082  72.193  1.00  0.00           C
ATOM    511  C23 POPEB  26      36.071  10.552  68.464  1.00  0.00           C
ATOM    514  C24 POPEB  26      35.242   9.492  67.744  1.00  0.00           C
ATOM    517  C25 POPEB  26      34.622   9.922  66.403  1.00  0.00           C
ATOM    520  C26 POPEB  26      33.981   8.742  65.654  1.00  0.00           C
ATOM    523  C27 POPEB  26      33.462   9.132  64.254  1.00  0.00           C
ATOM    526  C28 POPEB  26      32.961   7.942  63.394  1.00  0.00           C
ATOM    529  C29 POPEB  26      34.022   6.972  62.934  1.00  0.00           C
ATOM    531 0C21 POPEB  26      34.302   6.612  61.663  1.00  0.00           C
ATOM    533 1C21 POPEB  26      33.631   7.112  60.404  1.00  0.00           C
ATOM    536 2C21 POPEB  26      34.451   8.232  59.723  1.00  0.00           C
ATOM    539 3C21 POPEB  26      34.461   9.552  60.523  1.00  0.00           C
ATOM    542 4C21 POPEB  26      35.562  10.542  60.124  1.00  0.00           C
ATOM    545 5C21 POPEB  26      35.642  10.892  58.633  1.00  0.00           C
ATOM    548 6C21 POPEB  26      34.322  11.412  58.043  1.00  0.00           C
ATOM    551 7C21 POPEB  26      34.521  11.982  56.633  1.00  0.00           C
ATOM    554 8C21 POPEB  26      33.211  12.232  55.873  1.00  0.00           C
ATOM    558  C33 POPEB  26      33.451  12.132  71.073  1.00  0.00           C
ATOM    561  C34 POPEB  26      32.312  11.812  70.104  1.00  0.00           C
ATOM    564  C35 POPEB  26      32.271  12.752  68.893  1.00  0.00           C
ATOM    567  C36 POPEB  26      31.351  12.212  67.793  1.00  0.00           C
ATOM    570  C37 POPEB  26      30.881  13.322  66.843  1.00  0.00           C
ATOM    573  C38 POPEB  26      29.671  12.872  66.003  1.00  0.00           C
ATOM    576  C39 POPEB  26      30.052  11.912  64.873  1.00  0.00           C
ATOM    579 0C31 POPEB  26      30.812  12.612  63.734  1.00  0.00           C
ATOM    582 1C31 POPEB  26      30.621  11.872  62.403  1.00  0.00           C
ATOM    585 2C31 POPEB  26      31.461  12.462  61.263  1.00  0.00           C
ATOM    588 3C31 POPEB  26      30.891  12.172  59.873  1.00  0.00           C
ATOM    591 4C31 POPEB  26      30.541  10.692  59.623  1.00  0.00           C
ATOM    594 5C31 POPEB  26      30.201  10.422  58.154  1.00  0.00           C
ATOM    597 6C31 POPEB  26      29.831   8.962  57.874  1.00  0.00           C
ATOM    601  NH3 POPEC  27      31.192  45.322  33.033  1.00  0.00           N
ATOM    605  C12 POPEC  27      32.571  45.732  32.594  1.00  0.00           C
ATOM    608  C11 POPEC  27      32.512  46.782  31.484  1.00  0.00           C
ATOM    611  P   POPEC  27      30.512  48.412  31.973  1.00  0.00           P
ATOM    612  O13 POPEC  27      30.181  49.572  31.113  1.00  0.00           O
ATOM    613  O14 POPEC  27      29.701  47.182  31.843  1.00  0.00           O
ATOM    614  O11 POPEC  27      30.261  48.782  33.473  1.00  0.00           O
ATOM    615  O12 POPEC  27      32.041  48.052  31.964  1.00  0.00           O
ATOM    616  C1  POPEC  27      30.932  49.852  34.123  1.00  0.00           C
ATOM    619  C2  POPEC  27      30.951  49.612  35.654  1.00  0.00           C
ATOM    621  O21 POPEC  27      31.922  48.612  36.014  1.00  0.00           O
ATOM    622  C21 POPEC  27      33.111  49.091  36.263  1.00  0.00           C
ATOM    623  O22 POPEC  27      33.491  50.232  36.043  1.00  0.00           O
ATOM    624  C22 POPEC  27      33.881  48.042  37.074  1.00  0.00           C
ATOM    627  C3  POPEC  27      29.591  49.112  36.203  1.00  0.00           C
ATOM    630  O31 POPEC  27      29.682  48.862  37.624  1.00  0.00           O
ATOM    631  C31 POPEC  27      29.731  49.982  38.324  1.00  0.00           C
ATOM    632  O32 POPEC  27      29.431  51.091  37.933  1.00  0.00           O
ATOM    633  C32 POPEC  27      30.351  49.752  39.683  1.00  0.00           C
ATOM    636  C23 POPEC  27      35.142  48.661  37.694  1.00  0.00           C
ATOM    639  C24 POPEC  27      35.861  47.872  38.793  1.00  0.00           C
ATOM    642  C25 POPEC  27      35.761  48.552  40.174  1.00  0.00           C
ATOM    645  C26 POPEC  27      36.511  47.832  41.294  1.00  0.00           C
ATOM    648  C27 POPEC  27      36.351  48.552  42.643  1.00  0.00           C
ATOM    651  C28 POPEC  27      36.722  47.701  43.874  1.00  0.00           C
ATOM    654  C29 POPEC  27      38.172  47.271  43.973  1.00  0.00           C
ATOM    656 0C21 POPEC  27      39.041  47.701  44.893  1.00  0.00           C
ATOM    658 1C21 POPEC  27      38.742  48.732  45.953  1.00  0.00           C
ATOM    661 2C21 POPEC  27      39.972  49.091  46.814  1.00  0.00           C
ATOM    664 3C21 POPEC  27      40.321  48.002  47.843  1.00  0.00           C
ATOM    667 4C21 POPEC  27      41.622  48.311  48.594  1.00  0.00           C
ATOM    670 5C21 POPEC  27      42.862  47.962  47.764  1.00  0.00           C
ATOM    673 6C21 POPEC  27      44.172  48.451  48.394  1.00  0.00           C
ATOM    676 7C21 POPEC  27      45.381  48.131  47.513  1.00  0.00           C
ATOM    679 8C21 POPEC  27      46.711  48.642  48.093  1.00  0.00           C
ATOM    683  C33 POPEC  27      31.422  50.842  39.914  1.00  0.00           C
ATOM    686  C34 POPEC  27      32.201  50.582  41.193  1.00  0.00           C
ATOM    689  C35 POPEC  27      33.002  51.802  41.673  1.00  0.00           C
ATOM    692  C36 POPEC  27      33.791  51.492  42.934  1.00  0.00           C
ATOM    695  C37 POPEC  27      34.441  52.742  43.553  1.00  0.00           C
ATOM    698  C38 POPEC  27      35.142  52.392  44.873  1.00  0.00           C
ATOM    701  C39 POPEC  27      35.861  53.582  45.523  1.00  0.00           C
ATOM    704 0C31 POPEC  27      34.902  54.662  46.053  1.00  0.00           C
ATOM    707 1C31 POPEC  27      35.591  55.592  47.053  1.00  0.00           C
ATOM    710 2C31 POPEC  27      34.631  56.562  47.754  1.00  0.00           C
ATOM    713 3C31 POPEC  27      35.341  57.332  48.874  1.00  0.00           C
ATOM    716 4C31 POPEC  27      34.411  58.292  49.623  1.00  0.00           C
ATOM    719 5C31 POPEC  27      34.961  58.652  51.003  1.00  0.00           C
ATOM    722 6C31 POPEC  27      34.071  59.631  51.773  1.00  0.00           C
ATOM    726  NH3 POPED  28      87.191  25.252  36.223  1.00  0.00           N
ATOM    730  C12 POPED  28      86.242  24.392  37.023  1.00  0.00           C
ATOM    733  C11 POPED  28      85.002  25.192  37.453  1.00  0.00           C
ATOM    736  P   POPED  28      82.891  24.852  39.004  1.00  0.00           P
ATOM    737  O13 POPED  28      82.341  26.182  38.654  1.00  0.00           O
ATOM    738  O14 POPED  28      81.992  23.692  39.244  1.00  0.00           O
ATOM    739  O11 POPED  28      83.782  25.082  40.283  1.00  0.00           O
ATOM    740  O12 POPED  28      83.982  24.352  37.973  1.00  0.00           O
ATOM    741  C1  POPED  28      83.152  25.472  41.514  1.00  0.00           C
ATOM    744  C2  POPED  28      82.922  24.232  42.403  1.00  0.00           C
ATOM    746  O21 POPED  28      81.932  24.452  43.414  1.00  0.00           O
ATOM    747  C21 POPED  28      82.142  25.362  44.343  1.00  0.00           C
ATOM    748  O22 POPED  28      83.012  26.212  44.353  1.00  0.00           O
ATOM    749  C22 POPED  28      81.131  25.102  45.464  1.00  0.00           C
ATOM    752  C3  POPED  28      84.241  23.652  42.983  1.00  0.00           C
ATOM    755  O31 POPED  28      83.971  22.612  43.953  1.00  0.00           O
ATOM    756  C31 POPED  28      84.511  22.782  45.153  1.00  0.00           C
ATOM    757  O32 POPED  28      85.221  23.712  45.504  1.00  0.00           O
ATOM    758  C32 POPED  28      84.181  21.592  46.043  1.00  0.00           C
ATOM    761  C23 POPED  28      81.801  25.212  46.843  1.00  0.00           C
ATOM    764  C24 POPED  28      80.831  24.942  48.004  1.00  0.00           C
ATOM    767  C25 POPED  28      81.491  25.092  49.383  1.00  0.00           C
ATOM    770  C26 POPED  28      82.142  26.462  49.654  1.00  0.00           C
ATOM    773  C27 POPED  28      82.841  26.492  51.023  1.00  0.00           C
ATOM    776  C28 POPED  28      83.712  27.742  51.263  1.00  0.00           C
ATOM    779  C29 POPED  28      82.912  28.962  51.644  1.00  0.00           C
ATOM    781 0C21 POPED  28      82.961  29.562  52.843  1.00  0.00           C
ATOM    783 1C21 POPED  28      83.812  29.092  54.004  1.00  0.00           C
ATOM    786 2C21 POPED  28      83.791  30.052  55.203  1.00  0.00           C
ATOM    789 3C21 POPED  28      82.402  30.152  55.863  1.00  0.00           C
ATOM    792 4C21 POPED  28      82.381  31.212  56.964  1.00  0.00           C
ATOM    795 5C21 POPED  28      80.962  31.662  57.303  1.00  0.00           C
ATOM    798 6C21 POPED  28      80.971  32.742  58.373  1.00  0.00           C
ATOM    801 7C21 POPED  28      79.572  33.242  58.693  1.00  0.00           C
ATOM    804 8C21 POPED  28      79.502  34.102  59.953  1.00  0.00           C
ATOM    808  C33 POPED  28      84.082  21.932  47.554  1.00  0.00           C
ATOM    811  C34 POPED  28      82.732  21.512  48.133  1.00  0.00           C
ATOM    814  C35 POPED  28      82.721  21.412  49.663  1.00  0.00           C
ATOM    817  C36 POPED  28      81.351  20.922  50.143  1.00  0.00           C
ATOM    820  C37 POPED  28      81.252  20.662  51.644  1.00  0.00           C
ATOM    823  C38 POPED  28      79.891  20.042  52.014  1.00  0.00           C
ATOM    826  C39 POPED  28      79.602  19.952  53.513  1.00  0.00           C
ATOM    829 0C31 POPED  28      80.721  19.282  54.303  1.00  0.00           C
ATOM    832 1C31 POPED  28      80.402  19.152  55.793  1.00  0.00           C
ATOM    835 2C31 POPED  28      81.652  18.802  56.624  1.00  0.00           C
ATOM    838 3C31 POPED  28      81.341  18.572  58.104  1.00  0.00           C
ATOM    841 4C31 POPED  28      81.001  17.112  58.424  1.00  0.00           C
ATOM    844 5C31 POPED  28      80.492  16.952  59.863  1.00  0.00           C
ATOM    847 6C31 POPED  28      80.231  15.492  60.244  1.00  0.00           C
ATOM    851  NH3 POPEE  29      52.051  53.922  35.513  1.00  0.00           N
ATOM    855  C12 POPEE  29      52.021  52.422  35.393  1.00  0.00           C
ATOM    858  C11 POPEE  29      50.972  51.792  36.323  1.00  0.00           C
ATOM    861  P   POPEE  29      51.342  49.302  35.543  1.00  0.00           P
ATOM    862  O13 POPEE  29      50.181  49.431  34.653  1.00  0.00           O
ATOM    863  O14 POPEE  29      52.691  49.451  34.953  1.00  0.00           O
ATOM    864  O11 POPEE  29      51.291  47.981  36.414  1.00  0.00           O
ATOM    865  O12 POPEE  29      51.231  50.432  36.654  1.00  0.00           O
ATOM    866  C1  POPEE  29      51.851  47.992  37.743  1.00  0.00           C
ATOM    869  C2  POPEE  29      50.752  48.142  38.833  1.00  0.00           C
ATOM    871  O21 POPEE  29      51.412  48.222  40.124  1.00  0.00           O
ATOM    872  C21 POPEE  29      50.741  48.882  41.073  1.00  0.00           C
ATOM    873  O22 POPEE  29      49.742  49.542  40.894  1.00  0.00           O
ATOM    874  C22 POPEE  29      51.482  48.721  42.403  1.00  0.00           C
ATOM    877  C3  POPEE  29      49.771  46.942  38.723  1.00  0.00           C
ATOM    880  O31 POPEE  29      48.852  46.881  39.823  1.00  0.00           O
ATOM    881  C31 POPEE  29      47.621  47.271  39.623  1.00  0.00           C
ATOM    882  O32 POPEE  29      47.131  47.692  38.584  1.00  0.00           O
ATOM    883  C32 POPEE  29      46.872  47.172  40.953  1.00  0.00           C
ATOM    886  C23 POPEE  29      50.731  49.342  43.604  1.00  0.00           C
ATOM    889  C24 POPEE  29      49.591  48.442  44.133  1.00  0.00           C
ATOM    892  C25 POPEE  29      50.071  47.302  45.054  1.00  0.00           C
ATOM    895  C26 POPEE  29      50.471  47.792  46.463  1.00  0.00           C
ATOM    898  C27 POPEE  29      51.082  46.682  47.344  1.00  0.00           C
ATOM    901  C28 POPEE  29      51.021  47.032  48.854  1.00  0.00           C
ATOM    904  C29 POPEE  29      49.731  46.552  49.483  1.00  0.00           C
ATOM    906 0C21 POPEE  29      49.541  46.152  50.753  1.00  0.00           C
ATOM    908 1C21 POPEE  29      50.531  46.152  51.894  1.00  0.00           C
ATOM    911 2C21 POPEE  29      49.962  46.892  53.123  1.00  0.00           C
ATOM    914 3C21 POPEE  29      50.271  46.232  54.473  1.00  0.00           C
ATOM    917 4C21 POPEE  29      49.472  46.892  55.604  1.00  0.00           C
ATOM    920 5C21 POPEE  29      49.611  46.212  56.973  1.00  0.00           C
ATOM    923 6C21 POPEE  29      51.001  46.402  57.604  1.00  0.00           C
ATOM    926 7C21 POPEE  29      50.981  46.132  59.113  1.00  0.00           C
ATOM    929 8C21 POPEE  29      52.312  46.442  59.793  1.00  0.00           C
ATOM    933  C33 POPEE  29      46.021  48.432  41.213  1.00  0.00           C
ATOM    936  C34 POPEE  29      45.762  48.701  42.703  1.00  0.00           C
ATOM    939  C35 POPEE  29      44.902  49.951  42.874  1.00  0.00           C
ATOM    942  C36 POPEE  29      44.771  50.462  44.314  1.00  0.00           C
ATOM    945  C37 POPEE  29      44.442  51.962  44.324  1.00  0.00           C
ATOM    948  C38 POPEE  29      43.901  52.451  45.663  1.00  0.00           C
ATOM    951  C39 POPEE  29      44.861  52.282  46.843  1.00  0.00           C
ATOM    954 0C31 POPEE  29      44.172  52.732  48.133  1.00  0.00           C
ATOM    957 1C31 POPEE  29      45.032  52.521  49.383  1.00  0.00           C
ATOM    960 2C31 POPEE  29      44.201  52.562  50.663  1.00  0.00           C
ATOM    963 3C31 POPEE  29      43.361  51.282  50.834  1.00  0.00           C
ATOM    966 4C31 POPEE  29      42.691  51.212  52.203  1.00  0.00           C
ATOM    969 5C31 POPEE  29      41.972  49.882  52.403  1.00  0.00           C
ATOM    972 6C31 POPEE  29      41.321  49.832  53.773  1.00  0.00           C
ATOM    976  NH3 POPEF  30     110.752  19.612  31.493  1.00  0.00           N
ATOM    980  C12 POPEF  30     111.701  18.672  30.793  1.00  0.00           C
ATOM    983  C11 POPEF  30     112.312  17.582  31.713  1.00  0.00           C
ATOM    986  P   POPEF  30     114.271  18.922  32.813  1.00  0.00           P
ATOM    987  O13 POPEF  30     114.722  18.982  31.393  1.00  0.00           O
ATOM    988  O14 POPEF  30     115.332  18.662  33.823  1.00  0.00           O
ATOM    989  O11 POPEF  30     113.712  20.382  33.114  1.00  0.00           O
ATOM    990  O12 POPEF  30     112.931  18.072  32.913  1.00  0.00           O
ATOM    991  C1  POPEF  30     112.812  20.592  34.213  1.00  0.00           C
ATOM    994  C2  POPEF  30     113.541  20.612  35.593  1.00  0.00           C
ATOM    996  O21 POPEF  30     112.621  20.432  36.683  1.00  0.00           O
ATOM    997  C21 POPEF  30     112.142  19.212  36.834  1.00  0.00           C
ATOM    998  O22 POPEF  30     112.352  18.252  36.103  1.00  0.00           O
ATOM    999  C22 POPEF  30     111.361  19.152  38.143  1.00  0.00           C
ATOM   1002  C3  POPEF  30     114.312  21.942  35.833  1.00  0.00           C
ATOM   1005  O31 POPEF  30     114.672  22.122  37.223  1.00  0.00           O
ATOM   1006  C31 POPEF  30     115.531  21.252  37.713  1.00  0.00           C
ATOM   1007  O32 POPEF  30     116.202  20.462  37.064  1.00  0.00           O
ATOM   1008  C32 POPEF  30     115.621  21.432  39.223  1.00  0.00           C
ATOM   1011  C23 POPEF  30     109.962  18.542  37.924  1.00  0.00           C
ATOM   1014  C24 POPEF  30     109.302  18.032  39.203  1.00  0.00           C
ATOM   1017  C25 POPEF  30     109.862  16.682  39.644  1.00  0.00           C
ATOM   1020  C26 POPEF  30     109.192  16.112  40.883  1.00  0.00           C
ATOM   1023  C27 POPEF  30     109.831  14.802  41.374  1.00  0.00           C
ATOM   1026  C28 POPEF  30     110.402  14.922  42.793  1.00  0.00           C
ATOM   1029  C29 POPEF  30     109.351  14.862  43.864  1.00  0.00           C
ATOM   1031 0C21 POPEF  30     109.602  14.812  45.184  1.00  0.00           C
ATOM   1033 1C21 POPEF  30     110.972  14.782  45.823  1.00  0.00           C
ATOM   1036 2C21 POPEF  30     111.041  13.772  46.973  1.00  0.00           C
ATOM   1039 3C21 POPEF  30     112.392  13.802  47.703  1.00  0.00           C
ATOM   1042 4C21 POPEF  30     112.392  12.972  48.994  1.00  0.00           C
ATOM   1045 5C21 POPEF  30     111.681  13.692  50.163  1.00  0.00           C
ATOM   1048 6C21 POPEF  30     110.841  12.742  51.023  1.00  0.00           C
ATOM   1051 7C21 POPEF  30     110.232  13.442  52.244  1.00  0.00           C
ATOM   1054 8C21 POPEF  30     109.211  12.592  53.004  1.00  0.00           C
ATOM   1058  C33 POPEF  30     114.771  20.382  39.974  1.00  0.00           C
ATOM   1061  C34 POPEF  30     114.691  20.622  41.483  1.00  0.00           C
ATOM   1064  C35 POPEF  30     116.021  20.492  42.244  1.00  0.00           C
ATOM   1067  C36 POPEF  30     115.892  20.932  43.703  1.00  0.00           C
ATOM   1070  C37 POPEF  30     116.532  19.962  44.703  1.00  0.00           C
ATOM   1073  C38 POPEF  30     116.401  20.462  46.143  1.00  0.00           C
ATOM   1076  C39 POPEF  30     117.091  19.572  47.183  1.00  0.00           C
ATOM   1079 0C31 POPEF  30     116.282  18.332  47.583  1.00  0.00           C
ATOM   1082 1C31 POPEF  30     116.921  17.582  48.763  1.00  0.00           C
ATOM   1085 2C31 POPEF  30     116.081  16.392  49.254  1.00  0.00           C
ATOM   1088 3C31 POPEF  30     116.781  15.592  50.343  1.00  0.00           C
ATOM   1091 4C31 POPEF  30     116.451  16.092  51.754  1.00  0.00           C
ATOM   1094 5C31 POPEF  30     117.261  15.362  52.824  1.00  0.00           C
ATOM   1097 6C31 POPEF  30     116.611  15.452  54.203  1.00  0.00           C
ATOM   1101  NH3 POPEG  31      91.942  96.940  38.203  1.00  0.00           N
ATOM   1105  C12 POPEG  31      92.931  96.242  37.324  1.00  0.00           C
ATOM   1108  C11 POPEG  31      93.661  95.102  38.043  1.00  0.00           C
ATOM   1111  P   POPEG  31      95.601  94.682  39.744  1.00  0.00           P
ATOM   1112  O13 POPEG  31      95.832  93.512  38.853  1.00  0.00           O
ATOM   1113  O14 POPEG  31      96.812  95.512  39.984  1.00  0.00           O
ATOM   1114  O11 POPEG  31      95.081  94.192  41.164  1.00  0.00           O
ATOM   1115  O12 POPEG  31      94.451  95.591  39.123  1.00  0.00           O
ATOM   1116  C1  POPEG  31      93.742  93.871  41.543  1.00  0.00           C
ATOM   1119  C2  POPEG  31      93.182  94.752  42.713  1.00  0.00           C
ATOM   1121  O21 POPEG  31      93.871  94.551  43.973  1.00  0.00           O
ATOM   1122  C21 POPEG  31      93.612  93.422  44.633  1.00  0.00           C
ATOM   1123  O22 POPEG  31      93.012  92.472  44.213  1.00  0.00           O
ATOM   1124  C22 POPEG  31      94.231  93.492  46.043  1.00  0.00           C
ATOM   1127  C3  POPEG  31      91.622  94.692  42.874  1.00  0.00           C
ATOM   1130  O31 POPEG  31      91.112  95.942  43.383  1.00  0.00           O
ATOM   1131  C31 POPEG  31      90.822  96.002  44.674  1.00  0.00           C
ATOM   1132  O32 POPEG  31      90.782  95.062  45.453  1.00  0.00           O
ATOM   1133  C32 POPEG  31      90.631  97.472  45.013  1.00  0.00           C
ATOM   1136  C23 POPEG  31      93.261  92.951  47.133  1.00  0.00           C
ATOM   1139  C24 POPEG  31      93.961  92.452  48.404  1.00  0.00           C
ATOM   1142  C25 POPEG  31      92.961  91.902  49.453  1.00  0.00           C
ATOM   1145  C26 POPEG  31      93.651  91.322  50.693  1.00  0.00           C
ATOM   1148  C27 POPEG  31      92.721  91.161  51.904  1.00  0.00           C
ATOM   1151  C28 POPEG  31      93.401  90.550  53.154  1.00  0.00           C
ATOM   1154  C29 POPEG  31      94.542  91.381  53.683  1.00  0.00           C
ATOM   1156 0C21 POPEG  31      95.582  90.922  54.404  1.00  0.00           C
ATOM   1158 1C21 POPEG  31      95.752  89.511  54.893  1.00  0.00           C
ATOM   1161 2C21 POPEG  31      96.731  89.402  56.083  1.00  0.00           C
ATOM   1164 3C21 POPEG  31      98.211  89.592  55.683  1.00  0.00           C
ATOM   1167 4C21 POPEG  31      99.152  89.592  56.894  1.00  0.00           C
ATOM   1170 5C21 POPEG  31     100.621  89.771  56.494  1.00  0.00           C
ATOM   1173 6C21 POPEG  31     101.532  90.232  57.643  1.00  0.00           C
ATOM   1176 7C21 POPEG  31     102.961  90.501  57.174  1.00  0.00           C
ATOM   1179 8C21 POPEG  31     103.861  91.142  58.244  1.00  0.00           C
ATOM   1183  C33 POPEG  31      90.402  97.752  46.504  1.00  0.00           C
ATOM   1186  C34 POPEG  31      88.942  97.562  46.933  1.00  0.00           C
ATOM   1189  C35 POPEG  31      88.371  98.801  47.633  1.00  0.00           C
ATOM   1192  C36 POPEG  31      89.052  99.111  48.973  1.00  0.00           C
ATOM   1195  C37 POPEG  31      88.401 100.292  49.693  1.00  0.00           C
ATOM   1198  C38 POPEG  31      89.201 100.682  50.933  1.00  0.00           C
ATOM   1201  C39 POPEG  31      88.591 101.841  51.733  1.00  0.00           C
ATOM   1204 0C31 POPEG  31      89.502 102.201  52.913  1.00  0.00           C
ATOM   1207 1C31 POPEG  31      88.761 102.422  54.223  1.00  0.00           C
ATOM   1210 2C31 POPEG  31      89.701 102.332  55.434  1.00  0.00           C
ATOM   1213 3C31 POPEG  31      88.961 102.602  56.754  1.00  0.00           C
ATOM   1216 4C31 POPEG  31      89.831 102.382  58.014  1.00  0.00           C
ATOM   1219 5C31 POPEG  31      90.972 103.392  58.163  1.00  0.00           C
ATOM   1222 6C31 POPEG  31      91.731 103.242  59.483  1.00  0.00           C
ATOM   1226  NH3 POPEH  32     116.062 102.652  34.793  1.00  0.00           N
ATOM   1230  C12 POPEH  32     116.461 104.042  34.413  1.00  0.00           C
ATOM   1233  C11 POPEH  32     117.851 104.362  34.943  1.00  0.00           C
ATOM   1236  P   POPEH  32     119.672 106.142  34.863  1.00  0.00           P
ATOM   1237  O13 POPEH  32     120.582 105.012  35.143  1.00  0.00           O
ATOM   1238  O14 POPEH  32     120.172 107.192  33.944  1.00  0.00           O
ATOM   1239  O11 POPEH  32     119.162 106.782  36.213  1.00  0.00           O
ATOM   1240  O12 POPEH  32     118.332 105.542  34.293  1.00  0.00           O
ATOM   1241  C1  POPEH  32     118.532 108.072  36.263  1.00  0.00           C
ATOM   1244  C2  POPEH  32     119.461 109.111  36.943  1.00  0.00           C
ATOM   1246  O21 POPEH  32     118.931 109.602  38.184  1.00  0.00           O
ATOM   1247  C21 POPEH  32     117.872 110.392  38.203  1.00  0.00           C
ATOM   1248  O22 POPEH  32     117.131 110.672  37.283  1.00  0.00           O
ATOM   1249  C22 POPEH  32     117.742 110.901  39.644  1.00  0.00           C
ATOM   1252  C3  POPEH  32     119.922 110.242  35.994  1.00  0.00           C
ATOM   1255  O31 POPEH  32     120.422 111.371  36.734  1.00  0.00           O
ATOM   1256  C31 POPEH  32     121.652 111.262  37.203  1.00  0.00           C
ATOM   1257  O32 POPEH  32     122.431 110.341  37.013  1.00  0.00           O
ATOM   1258  C32 POPEH  32     121.981 112.522  38.013  1.00  0.00           C
ATOM   1261  C23 POPEH  32     117.102 112.311  39.753  1.00  0.00           C
ATOM   1264  C24 POPEH  32     116.972 112.792  41.203  1.00  0.00           C
ATOM   1267  C25 POPEH  32     118.271 112.701  42.003  1.00  0.00           C
ATOM   1270  C26 POPEH  32     118.182 113.322  43.404  1.00  0.00           C
ATOM   1273  C27 POPEH  32     119.491 113.172  44.173  1.00  0.00           C
ATOM   1276  C28 POPEH  32     119.442 113.782  45.574  1.00  0.00           C
ATOM   1279  C29 POPEH  32     120.801 113.672  46.203  1.00  0.00           C
ATOM   1281 0C21 POPEH  32     121.112 113.161  47.403  1.00  0.00           C
ATOM   1283 1C21 POPEH  32     120.132 112.592  48.404  1.00  0.00           C
ATOM   1286 2C21 POPEH  32     120.792 111.651  49.433  1.00  0.00           C
ATOM   1289 3C21 POPEH  32     121.851 112.322  50.324  1.00  0.00           C
ATOM   1292 4C21 POPEH  32     123.301 111.902  50.003  1.00  0.00           C
ATOM   1295 5C21 POPEH  32     123.591 110.451  50.404  1.00  0.00           C
ATOM   1298 6C21 POPEH  32     125.081 110.081  50.273  1.00  0.00           C
ATOM   1301 7C21 POPEH  32     125.361 108.661  50.784  1.00  0.00           C
ATOM   1304 8C21 POPEH  32     126.851 108.311  50.744  1.00  0.00           C
ATOM   1308  C33 POPEH  32     122.091 112.242  39.523  1.00  0.00           C
ATOM   1311  C34 POPEH  32     122.791 113.392  40.264  1.00  0.00           C
ATOM   1314  C35 POPEH  32     123.101 113.001  41.713  1.00  0.00           C
ATOM   1317  C36 POPEH  32     123.951 114.042  42.463  1.00  0.00           C
ATOM   1320  C37 POPEH  32     124.511 113.451  43.753  1.00  0.00           C
ATOM   1323  C38 POPEH  32     125.251 114.472  44.633  1.00  0.00           C
ATOM   1326  C39 POPEH  32     124.312 115.521  45.233  1.00  0.00           C
ATOM   1329 0C31 POPEH  32     124.922 116.262  46.434  1.00  0.00           C
ATOM   1332 1C31 POPEH  32     123.951 117.311  47.014  1.00  0.00           C
ATOM   1335 2C31 POPEH  32     124.241 117.691  48.473  1.00  0.00           C
ATOM   1338 3C31 POPEH  32     124.062 116.521  49.443  1.00  0.00           C
ATOM   1341 4C31 POPEH  32     124.001 116.932  50.924  1.00  0.00           C
ATOM   1344 5C31 POPEH  32     123.852 115.712  51.843  1.00  0.00           C
ATOM   1347 6C31 POPEH  32     123.632 116.061  53.314  1.00  0.00           C
ATOM   1351  NH3 POPEI  33      92.782 114.322  35.194  1.00  0.00           N
ATOM   1355  C12 POPEI  33      91.582 114.872  35.924  1.00  0.00           C
ATOM   1358  C11 POPEI  33      91.312 116.342  35.543  1.00  0.00           C
ATOM   1361  P   POPEI  33      89.251 116.871  37.164  1.00  0.00           P
ATOM   1362  O13 POPEI  33      88.401 116.041  36.274  1.00  0.00           O
ATOM   1363  O14 POPEI  33      88.681 118.152  37.633  1.00  0.00           O
ATOM   1364  O11 POPEI  33      89.532 115.982  38.433  1.00  0.00           O
ATOM   1365  O12 POPEI  33      90.711 117.051  36.623  1.00  0.00           O
ATOM   1366  C1  POPEI  33      90.562 116.312  39.364  1.00  0.00           C
ATOM   1369  C2  POPEI  33      89.962 117.092  40.574  1.00  0.00           C
ATOM   1371  O21 POPEI  33      90.981 117.712  41.393  1.00  0.00           O
ATOM   1372  C21 POPEI  33      91.741 116.911  42.113  1.00  0.00           C
ATOM   1373  O22 POPEI  33      91.902 115.722  41.943  1.00  0.00           O
ATOM   1374  C22 POPEI  33      92.341 117.691  43.284  1.00  0.00           C
ATOM   1377  C3  POPEI  33      88.971 116.222  41.393  1.00  0.00           C
ATOM   1380  O31 POPEI  33      88.581 116.932  42.593  1.00  0.00           O
ATOM   1381  C31 POPEI  33      87.721 116.262  43.344  1.00  0.00           C
ATOM   1382  O32 POPEI  33      87.222 115.191  43.043  1.00  0.00           O
ATOM   1383  C32 POPEI  33      87.441 117.032  44.644  1.00  0.00           C
ATOM   1386  C23 POPEI  33      92.131 116.871  44.573  1.00  0.00           C
ATOM   1389  C24 POPEI  33      92.772 117.481  45.823  1.00  0.00           C
ATOM   1392  C25 POPEI  33      92.291 118.912  46.104  1.00  0.00           C
ATOM   1395  C26 POPEI  33      92.782 119.440  47.453  1.00  0.00           C
ATOM   1398  C27 POPEI  33      94.312 119.592  47.494  1.00  0.00           C
ATOM   1401  C28 POPEI  33      94.812 120.492  48.633  1.00  0.00           C
ATOM   1404  C29 POPEI  33      94.582 119.861  49.984  1.00  0.00           C
ATOM   1406 0C21 POPEI  33      95.521 119.422  50.843  1.00  0.00           C
ATOM   1408 1C21 POPEI  33      97.011 119.440  50.613  1.00  0.00           C
ATOM   1411 2C21 POPEI  33      97.711 118.222  51.244  1.00  0.00           C
ATOM   1414 3C21 POPEI  33      97.161 116.871  50.773  1.00  0.00           C
ATOM   1417 4C21 POPEI  33      98.062 115.682  51.153  1.00  0.00           C
ATOM   1420 5C21 POPEI  33      98.502 115.690  52.624  1.00  0.00           C
ATOM   1423 6C21 POPEI  33      99.152 114.382  53.053  1.00  0.00           C
ATOM   1426 7C21 POPEI  33      99.712 114.452  54.473  1.00  0.00           C
ATOM   1429 8C21 POPEI  33     100.192 113.091  55.003  1.00  0.00           C
ATOM   1433  C33 POPEI  33      86.792 116.182  45.764  1.00  0.00           C
ATOM   1436  C34 POPEI  33      86.221 117.011  46.933  1.00  0.00           C
ATOM   1439  C35 POPEI  33      86.161 116.231  48.264  1.00  0.00           C
ATOM   1442  C36 POPEI  33      86.091 117.112  49.534  1.00  0.00           C
ATOM   1445  C37 POPEI  33      86.081 116.272  50.823  1.00  0.00           C
ATOM   1448  C38 POPEI  33      86.011 117.072  52.144  1.00  0.00           C
ATOM   1451  C39 POPEI  33      87.242 117.962  52.433  1.00  0.00           C
ATOM   1454 0C31 POPEI  33      87.151 118.642  53.814  1.00  0.00           C
ATOM   1457 1C31 POPEI  33      88.322 119.581  54.113  1.00  0.00           C
ATOM   1460 2C31 POPEI  33      88.121 120.372  55.423  1.00  0.00           C
ATOM   1463 3C31 POPEI  33      89.192 121.451  55.644  1.00  0.00           C
ATOM   1466 4C31 POPEI  33      88.842 122.432  56.784  1.00  0.00           C
ATOM   1469 5C31 POPEI  33      89.922 123.492  57.003  1.00  0.00           C
ATOM   1472 6C31 POPEI  33      89.542 124.521  58.074  1.00  0.00           C
ATOM   1476  NH3 POPEJ  34      17.461 126.712  75.163  1.00  0.00           N
ATOM   1480  C12 POPEJ  34      17.531 126.692  76.663  1.00  0.00           C
ATOM   1483  C11 POPEJ  34      16.562 125.661  77.263  1.00  0.00           C
ATOM   1486  P   POPEJ  34      14.071 126.381  76.654  1.00  0.00           P
ATOM   1487  O13 POPEJ  34      13.091 125.392  77.144  1.00  0.00           O
ATOM   1488  O14 POPEJ  34      13.671 127.801  76.564  1.00  0.00           O
ATOM   1489  O11 POPEJ  34      14.701 125.932  75.283  1.00  0.00           O
ATOM   1490  O12 POPEJ  34      15.291 126.222  77.623  1.00  0.00           O
ATOM   1491  C1  POPEJ  34      13.811 125.761  74.184  1.00  0.00           C
ATOM   1494  C2  POPEJ  34      14.431 124.832  73.104  1.00  0.00           C
ATOM   1496  O21 POPEJ  34      15.131 125.582  72.084  1.00  0.00           O
ATOM   1497  C21 POPEJ  34      14.431 126.371  71.283  1.00  0.00           C
ATOM   1498  O22 POPEJ  34      13.221 126.521  71.314  1.00  0.00           O
ATOM   1499  C22 POPEJ  34      15.351 127.112  70.304  1.00  0.00           C
ATOM   1502  C3  POPEJ  34      13.351 123.831  72.573  1.00  0.00           C
ATOM   1505  O31 POPEJ  34      13.802 123.032  71.473  1.00  0.00           O
ATOM   1506  C31 POPEJ  34      13.131 121.902  71.294  1.00  0.00           C
ATOM   1507  O32 POPEJ  34      12.281 121.451  72.053  1.00  0.00           O
ATOM   1508  C32 POPEJ  34      13.631 121.222  70.023  1.00  0.00           C
ATOM   1511  C23 POPEJ  34      15.621 126.371  68.973  1.00  0.00           C
ATOM   1514  C24 POPEJ  34      15.892 127.372  67.834  1.00  0.00           C
ATOM   1517  C25 POPEJ  34      16.521 126.742  66.584  1.00  0.00           C
ATOM   1520  C26 POPEJ  34      17.222 127.771  65.683  1.00  0.00           C
ATOM   1523  C27 POPEJ  34      17.812 127.131  64.413  1.00  0.00           C
ATOM   1526  C28 POPEJ  34      18.681 128.092  63.564  1.00  0.00           C
ATOM   1529  C29 POPEJ  34      17.891 129.160  62.853  1.00  0.00           C
ATOM   1531 0C21 POPEJ  34      18.381 130.283  62.314  1.00  0.00           C
ATOM   1533 1C21 POPEJ  34      19.822 130.755  62.323  1.00  0.00           C
ATOM   1536 2C21 POPEJ  34      19.912 132.284  62.484  1.00  0.00           C
ATOM   1539 3C21 POPEJ  34      19.412 132.795  63.843  1.00  0.00           C
ATOM   1542 4C21 POPEJ  34      19.281 134.325  63.874  1.00  0.00           C
ATOM   1545 5C21 POPEJ  34      17.891 134.764  63.394  1.00  0.00           C
ATOM   1548 6C21 POPEJ  34      17.802 136.203  62.863  1.00  0.00           C
ATOM   1551 7C21 POPEJ  34      16.411 136.495  62.284  1.00  0.00           C
ATOM   1554 8C21 POPEJ  34      16.332 137.805  61.494  1.00  0.00           C
ATOM   1558  C33 POPEJ  34      12.511 120.492  69.264  1.00  0.00           C
ATOM   1561  C34 POPEJ  34      13.091 119.612  68.154  1.00  0.00           C
ATOM   1564  C35 POPEJ  34      12.051 118.871  67.293  1.00  0.00           C
ATOM   1567  C36 POPEJ  34      11.211 119.791  66.393  1.00  0.00           C
ATOM   1570  C37 POPEJ  34      10.251 118.971  65.523  1.00  0.00           C
ATOM   1573  C38 POPEJ  34       9.451 119.801  64.514  1.00  0.00           C
ATOM   1576  C39 POPEJ  34      10.341 120.512  63.483  1.00  0.00           C
ATOM   1579 0C31 POPEJ  34       9.642 120.742  62.133  1.00  0.00           C
ATOM   1582 1C31 POPEJ  34      10.551 121.471  61.123  1.00  0.00           C
ATOM   1585 2C31 POPEJ  34       9.911 121.611  59.733  1.00  0.00           C
ATOM   1588 3C31 POPEJ  34       9.911 120.302  58.924  1.00  0.00           C
ATOM   1591 4C31 POPEJ  34       9.171 120.432  57.583  1.00  0.00           C
ATOM   1594 5C31 POPEJ  34       9.121 119.102  56.803  1.00  0.00           C
ATOM   1597 6C31 POPEJ  34       8.441 119.221  55.444  1.00  0.00           C
ATOM   1601  NH3 POPEK  35      62.341  99.021  32.573  1.00  0.00           N
ATOM   1605  C12 POPEK  35      62.032 100.492  32.723  1.00  0.00           C
ATOM   1608  C11 POPEK  35      63.131 101.371  32.074  1.00  0.00           C
ATOM   1611  P   POPEK  35      63.591 103.951  31.893  1.00  0.00           P
ATOM   1612  O13 POPEK  35      64.791 103.702  31.064  1.00  0.00           O
ATOM   1613  O14 POPEK  35      62.821 105.191  31.593  1.00  0.00           O
ATOM   1614  O11 POPEK  35      63.992 103.951  33.424  1.00  0.00           O
ATOM   1615  O12 POPEK  35      62.621 102.691  31.773  1.00  0.00           O
ATOM   1616  C1  POPEK  35      62.951 103.712  34.383  1.00  0.00           C
ATOM   1619  C2  POPEK  35      63.501 103.792  35.824  1.00  0.00           C
ATOM   1621  O21 POPEK  35      62.742 102.872  36.613  1.00  0.00           O
ATOM   1622  C21 POPEK  35      63.422 102.361  37.613  1.00  0.00           C
ATOM   1623  O22 POPEK  35      64.621 102.501  37.813  1.00  0.00           O
ATOM   1624  C22 POPEK  35      62.492 101.611  38.533  1.00  0.00           C
ATOM   1627  C3  POPEK  35      63.381 105.232  36.383  1.00  0.00           C
ATOM   1630  O31 POPEK  35      63.072 105.341  37.793  1.00  0.00           O
ATOM   1631  C31 POPEK  35      64.112 105.591  38.564  1.00  0.00           C
ATOM   1632  O32 POPEK  35      65.281 105.432  38.273  1.00  0.00           O
ATOM   1633  C32 POPEK  35      63.621 106.272  39.854  1.00  0.00           C
ATOM   1636  C23 POPEK  35      63.252 100.892  39.664  1.00  0.00           C
ATOM   1639  C24 POPEK  35      63.652 101.792  40.844  1.00  0.00           C
ATOM   1642  C25 POPEK  35      62.462 102.172  41.743  1.00  0.00           C
ATOM   1645  C26 POPEK  35      62.901 102.782  43.093  1.00  0.00           C
ATOM   1648  C27 POPEK  35      61.752 102.881  44.103  1.00  0.00           C
ATOM   1651  C28 POPEK  35      62.212 103.021  45.574  1.00  0.00           C
ATOM   1654  C29 POPEK  35      62.981 101.812  46.043  1.00  0.00           C
ATOM   1656 0C21 POPEK  35      62.541 100.842  46.863  1.00  0.00           C
ATOM   1658 1C21 POPEK  35      61.212 100.771  47.564  1.00  0.00           C
ATOM   1661 2C21 POPEK  35      61.321  99.791  48.753  1.00  0.00           C
ATOM   1664 3C21 POPEK  35      60.051  99.742  49.604  1.00  0.00           C
ATOM   1667 4C21 POPEK  35      60.032  98.582  50.613  1.00  0.00           C
ATOM   1670 5C21 POPEK  35      61.342  98.411  51.403  1.00  0.00           C
ATOM   1673 6C21 POPEK  35      61.201  97.422  52.564  1.00  0.00           C
ATOM   1676 7C21 POPEK  35      62.562  97.092  53.203  1.00  0.00           C
ATOM   1679 8C21 POPEK  35      62.441  96.152  54.404  1.00  0.00           C
ATOM   1683  C33 POPEK  35      64.691 106.352  40.984  1.00  0.00           C
ATOM   1686  C34 POPEK  35      64.751 107.701  41.703  1.00  0.00           C
ATOM   1689  C35 POPEK  35      63.551 108.032  42.614  1.00  0.00           C
ATOM   1692  C36 POPEK  35      63.462 107.161  43.874  1.00  0.00           C
ATOM   1695  C37 POPEK  35      62.532 107.752  44.943  1.00  0.00           C
ATOM   1698  C38 POPEK  35      62.341 106.812  46.143  1.00  0.00           C
ATOM   1701  C39 POPEK  35      61.482 107.392  47.273  1.00  0.00           C
ATOM   1704 0C31 POPEK  35      62.181 108.411  48.174  1.00  0.00           C
ATOM   1707 1C31 POPEK  35      61.352 108.731  49.433  1.00  0.00           C
ATOM   1710 2C31 POPEK  35      62.072 109.612  50.464  1.00  0.00           C
ATOM   1713 3C31 POPEK  35      62.181 111.091  50.054  1.00  0.00           C
ATOM   1716 4C31 POPEK  35      62.771 111.962  51.174  1.00  0.00           C
ATOM   1719 5C31 POPEK  35      62.802 113.451  50.823  1.00  0.00           C
ATOM   1722 6C31 POPEK  35      63.371 114.332  51.933  1.00  0.00           C
ATOM   1726  NH3 POPEL  36      19.971  94.300  31.213  1.00  0.00           N
ATOM   1730  C12 POPEL  36      21.461  94.271  31.014  1.00  0.00           C
ATOM   1733  C11 POPEL  36      22.052  92.992  31.593  1.00  0.00           C
ATOM   1736  P   POPEL  36      24.381  92.051  32.264  1.00  0.00           P
ATOM   1737  O13 POPEL  36      25.691  91.731  31.643  1.00  0.00           O
ATOM   1738  O14 POPEL  36      23.681  90.842  32.764  1.00  0.00           O
ATOM   1739  O11 POPEL  36      24.671  93.062  33.414  1.00  0.00           O
ATOM   1740  O12 POPEL  36      23.441  92.841  31.274  1.00  0.00           O
ATOM   1741  C1  POPEL  36      23.951  93.261  34.633  1.00  0.00           C
ATOM   1744  C2  POPEL  36      24.582  92.372  35.733  1.00  0.00           C
ATOM   1746  O21 POPEL  36      23.961  92.562  37.013  1.00  0.00           O
ATOM   1747  C21 POPEL  36      24.122  93.682  37.734  1.00  0.00           C
ATOM   1748  O22 POPEL  36      24.761  94.661  37.413  1.00  0.00           O
ATOM   1749  C22 POPEL  36      23.271  93.541  39.004  1.00  0.00           C
ATOM   1752  C3  POPEL  36      26.131  92.462  35.743  1.00  0.00           C
ATOM   1755  O31 POPEL  36      26.732  91.161  35.863  1.00  0.00           O
ATOM   1756  C31 POPEL  36      27.282  90.922  37.053  1.00  0.00           C
ATOM   1757  O32 POPEL  36      27.401  91.731  37.953  1.00  0.00           O
ATOM   1758  C32 POPEL  36      27.742  89.472  37.074  1.00  0.00           C
ATOM   1761  C23 POPEL  36      24.051  93.642  40.353  1.00  0.00           C
ATOM   1764  C24 POPEL  36      24.771  92.352  40.753  1.00  0.00           C
ATOM   1767  C25 POPEL  36      25.421  92.352  42.154  1.00  0.00           C
ATOM   1770  C26 POPEL  36      24.451  92.512  43.344  1.00  0.00           C
ATOM   1773  C27 POPEL  36      25.041  91.962  44.654  1.00  0.00           C
ATOM   1776  C28 POPEL  36      24.131  92.212  45.873  1.00  0.00           C
ATOM   1779  C29 POPEL  36      24.531  91.362  47.053  1.00  0.00           C
ATOM   1781 0C21 POPEL  36      24.722  91.762  48.323  1.00  0.00           C
ATOM   1783 1C21 POPEL  36      24.601  93.172  48.833  1.00  0.00           C
ATOM   1786 2C21 POPEL  36      25.412  93.381  50.133  1.00  0.00           C
ATOM   1789 3C21 POPEL  36      24.782  92.712  51.364  1.00  0.00           C
ATOM   1792 4C21 POPEL  36      25.821  92.262  52.383  1.00  0.00           C
ATOM   1795 5C21 POPEL  36      26.422  90.901  52.014  1.00  0.00           C
ATOM   1798 6C21 POPEL  36      27.471  90.442  53.014  1.00  0.00           C
ATOM   1801 7C21 POPEL  36      28.142  89.122  52.624  1.00  0.00           C
ATOM   1804 8C21 POPEL  36      29.302  88.801  53.564  1.00  0.00           C
ATOM   1808  C33 POPEL  36      28.462  89.142  38.393  1.00  0.00           C
ATOM   1811  C34 POPEL  36      29.022  87.721  38.424  1.00  0.00           C
ATOM   1814  C35 POPEL  36      28.981  87.051  39.803  1.00  0.00           C
ATOM   1817  C36 POPEL  36      29.352  87.951  40.994  1.00  0.00           C
ATOM   1820  C37 POPEL  36      29.141  87.242  42.333  1.00  0.00           C
ATOM   1823  C38 POPEL  36      28.541  88.152  43.414  1.00  0.00           C
ATOM   1826  C39 POPEL  36      28.351  87.411  44.744  1.00  0.00           C
ATOM   1829 0C31 POPEL  36      27.781  88.311  45.843  1.00  0.00           C
ATOM   1832 1C31 POPEL  36      27.742  87.621  47.203  1.00  0.00           C
ATOM   1835 2C31 POPEL  36      27.222  88.521  48.323  1.00  0.00           C
ATOM   1838 3C31 POPEL  36      26.021  87.932  49.074  1.00  0.00           C
ATOM   1841 4C31 POPEL  36      26.381  86.712  49.933  1.00  0.00           C
ATOM   1844 5C31 POPEL  36      25.152  86.051  50.564  1.00  0.00           C
ATOM   1847 6C31 POPEL  36      25.461  84.801  51.393  1.00  0.00           C
ATOM   1851  NH3 POPEM  37      83.992   4.992  32.473  1.00  0.00           N
ATOM   1855  C12 POPEM  37      85.111   5.992  32.524  1.00  0.00           C
ATOM   1858  C11 POPEM  37      85.981   5.952  31.253  1.00  0.00           C
ATOM   1861  P   POPEM  37      88.502   5.812  31.834  1.00  0.00           P
ATOM   1862  O13 POPEM  37      88.721   4.892  30.693  1.00  0.00           O
ATOM   1863  O14 POPEM  37      89.612   6.722  32.174  1.00  0.00           O
ATOM   1864  O11 POPEM  37      88.042   4.952  33.103  1.00  0.00           O
ATOM   1865  O12 POPEM  37      87.212   6.652  31.484  1.00  0.00           O
ATOM   1866  C1  POPEM  37      88.942   3.992  33.674  1.00  0.00           C
ATOM   1869  C2  POPEM  37      88.992   4.082  35.213  1.00  0.00           C
ATOM   1871  O21 POPEM  37      87.872   3.372  35.733  1.00  0.00           O
ATOM   1872  C21 POPEM  37      88.012   2.952  36.964  1.00  0.00           C
ATOM   1873  O22 POPEM  37      89.022   3.002  37.643  1.00  0.00           O
ATOM   1874  C22 POPEM  37      86.681   2.392  37.413  1.00  0.00           C
ATOM   1877  C3  POPEM  37      88.961   5.562  35.673  1.00  0.00           C
ATOM   1880  O31 POPEM  37      88.931   5.752  37.113  1.00  0.00           O
ATOM   1881  C31 POPEM  37      90.162   5.712  37.633  1.00  0.00           C
ATOM   1882  O32 POPEM  37      91.191   5.592  36.993  1.00  0.00           O
ATOM   1883  C32 POPEM  37      90.132   5.852  39.154  1.00  0.00           C
ATOM   1886  C23 POPEM  37      86.781   1.952  38.863  1.00  0.00           C
ATOM   1889  C24 POPEM  37      85.491   1.292  39.323  1.00  0.00           C
ATOM   1892  C25 POPEM  37      85.692   0.642  40.683  1.00  0.00           C
ATOM   1895  C26 POPEM  37      84.752  -0.531  40.914  1.00  0.00           C
ATOM   1898  C27 POPEM  37      85.151  -1.261  42.174  1.00  0.00           C
ATOM   1901  C28 POPEM  37      84.292  -2.481  42.533  1.00  0.00           C
ATOM   1904  C29 POPEM  37      84.371  -3.591  41.523  1.00  0.00           C
ATOM   1906 0C21 POPEM  37      84.661  -4.881  41.733  1.00  0.00           C
ATOM   1908 1C21 POPEM  37      84.992  -5.561  43.043  1.00  0.00           C
ATOM   1911 2C21 POPEM  37      83.992  -6.681  43.373  1.00  0.00           C
ATOM   1914 3C21 POPEM  37      82.662  -6.141  43.924  1.00  0.00           C
ATOM   1917 4C21 POPEM  37      82.551  -6.311  45.444  1.00  0.00           C
ATOM   1920 5C21 POPEM  37      83.642  -5.581  46.244  1.00  0.00           C
ATOM   1923 6C21 POPEM  37      83.562  -5.911  47.744  1.00  0.00           C
ATOM   1926 7C21 POPEM  37      84.651  -5.231  48.564  1.00  0.00           C
ATOM   1929 8C21 POPEM  37      84.561  -5.601  50.044  1.00  0.00           C
ATOM   1933  C33 POPEM  37      91.112   6.942  39.664  1.00  0.00           C
ATOM   1936  C34 POPEM  37      91.862   6.552  40.953  1.00  0.00           C
ATOM   1939  C35 POPEM  37      90.951   6.102  42.094  1.00  0.00           C
ATOM   1942  C36 POPEM  37      91.672   6.012  43.443  1.00  0.00           C
ATOM   1945  C37 POPEM  37      90.711   5.742  44.613  1.00  0.00           C
ATOM   1948  C38 POPEM  37      91.442   5.232  45.863  1.00  0.00           C
ATOM   1951  C39 POPEM  37      90.451   4.772  46.943  1.00  0.00           C
ATOM   1954 0C31 POPEM  37      91.081   3.892  48.023  1.00  0.00           C
ATOM   1957 1C31 POPEM  37      90.062   3.492  49.093  1.00  0.00           C
ATOM   1960 2C31 POPEM  37      90.621   2.552  50.174  1.00  0.00           C
ATOM   1963 3C31 POPEM  37      91.611   3.262  51.123  1.00  0.00           C
ATOM   1966 4C31 POPEM  37      92.032   2.382  52.303  1.00  0.00           C
ATOM   1969 5C31 POPEM  37      92.972   1.232  51.913  1.00  0.00           C
ATOM   1972 6C31 POPEM  37      94.251   1.172  52.744  1.00  0.00           C
ATOM   1976  NH3 POPEN  38      52.511  79.822  74.984  1.00  0.00           N
ATOM   1980  C12 POPEN  38      51.872  79.952  76.323  1.00  0.00           C
ATOM   1983  C11 POPEN  38      50.731  78.932  76.453  1.00  0.00           C
ATOM   1986  P   POPEN  38      48.602  78.072  75.293  1.00  0.00           P
ATOM   1987  O13 POPEN  38      48.661  77.002  76.294  1.00  0.00           O
ATOM   1988  O14 POPEN  38      47.481  79.021  75.324  1.00  0.00           O
ATOM   1989  O11 POPEN  38      48.602  77.362  73.874  1.00  0.00           O
ATOM   1990  O12 POPEN  38      49.981  78.852  75.233  1.00  0.00           O
ATOM   1991  C1  POPEN  38      47.411  77.340  73.074  1.00  0.00           C
ATOM   1994  C2  POPEN  38      47.051  75.902  72.583  1.00  0.00           C
ATOM   1996  O21 POPEN  38      46.562  75.072  73.664  1.00  0.00           O
ATOM   1997  C21 POPEN  38      45.582  74.201  73.354  1.00  0.00           C
ATOM   1998  O22 POPEN  38      45.552  73.042  73.734  1.00  0.00           O
ATOM   1999  C22 POPEN  38      44.341  74.872  72.733  1.00  0.00           C
ATOM   2002  C3  POPEN  38      48.252  75.201  71.913  1.00  0.00           C
ATOM   2005  O31 POPEN  38      47.851  73.892  71.453  1.00  0.00           O
ATOM   2006  C31 POPEN  38      48.771  73.262  70.744  1.00  0.00           C
ATOM   2007  O32 POPEN  38      49.881  73.682  70.473  1.00  0.00           O
ATOM   2008  C32 POPEN  38      48.192  71.911  70.283  1.00  0.00           C
ATOM   2011  C23 POPEN  38      44.062  74.642  71.234  1.00  0.00           C
ATOM   2014  C24 POPEN  38      43.431  75.892  70.584  1.00  0.00           C
ATOM   2017  C25 POPEN  38      43.111  75.762  69.084  1.00  0.00           C
ATOM   2020  C26 POPEN  38      42.282  74.532  68.724  1.00  0.00           C
ATOM   2023  C27 POPEN  38      41.832  74.542  67.253  1.00  0.00           C
ATOM   2026  C28 POPEN  38      40.941  73.331  66.913  1.00  0.00           C
ATOM   2029  C29 POPEN  38      40.321  73.182  65.534  1.00  0.00           C
ATOM   2031 0C21 POPEN  38      40.261  74.002  64.473  1.00  0.00           C
ATOM   2033 1C21 POPEN  38      40.852  75.382  64.284  1.00  0.00           C
ATOM   2036 2C21 POPEN  38      41.242  75.672  62.824  1.00  0.00           C
ATOM   2039 3C21 POPEN  38      42.301  74.701  62.293  1.00  0.00           C
ATOM   2042 4C21 POPEN  38      43.322  75.362  61.354  1.00  0.00           C
ATOM   2045 5C21 POPEN  38      44.451  74.402  60.983  1.00  0.00           C
ATOM   2048 6C21 POPEN  38      45.591  75.052  60.194  1.00  0.00           C
ATOM   2051 7C21 POPEN  38      46.762  74.072  59.994  1.00  0.00           C
ATOM   2054 8C21 POPEN  38      47.961  74.682  59.273  1.00  0.00           C
ATOM   2058  C33 POPEN  38      46.742  72.051  69.763  1.00  0.00           C
ATOM   2061  C34 POPEN  38      46.062  70.712  69.424  1.00  0.00           C
ATOM   2064  C35 POPEN  38      46.492  70.081  68.093  1.00  0.00           C
ATOM   2067  C36 POPEN  38      46.012  70.852  66.854  1.00  0.00           C
ATOM   2070  C37 POPEN  38      46.071  70.012  65.574  1.00  0.00           C
ATOM   2073  C38 POPEN  38      45.692  70.811  64.314  1.00  0.00           C
ATOM   2076  C39 POPEN  38      45.791  69.962  63.043  1.00  0.00           C
ATOM   2079 0C31 POPEN  38      45.351  70.742  61.793  1.00  0.00           C
ATOM   2082 1C31 POPEN  38      45.381  69.862  60.523  1.00  0.00           C
ATOM   2085 2C31 POPEN  38      44.502  70.392  59.373  1.00  0.00           C
ATOM   2088 3C31 POPEN  38      43.012  70.442  59.744  1.00  0.00           C
ATOM   2091 4C31 POPEN  38      42.072  70.622  58.543  1.00  0.00           C
ATOM   2094 5C31 POPEN  38      40.631  70.932  58.983  1.00  0.00           C
ATOM   2097 6C31 POPEN  38      39.672  71.112  57.814  1.00  0.00           C
ATOM   2101  NH3 POPEO  39      31.041  82.432  77.393  1.00  0.00           N
ATOM   2105  C12 POPEO  39      30.502  83.301  78.503  1.00  0.00           C
ATOM   2108  C11 POPEO  39      31.611  83.871  79.433  1.00  0.00           C
ATOM   2111  P   POPEO  39      32.021  86.301  78.703  1.00  0.00           P
ATOM   2112  O13 POPEO  39      31.972  87.701  79.193  1.00  0.00           O
ATOM   2113  O14 POPEO  39      33.321  85.852  78.174  1.00  0.00           O
ATOM   2114  O11 POPEO  39      30.921  86.132  77.574  1.00  0.00           O
ATOM   2115  O12 POPEO  39      31.451  85.261  79.773  1.00  0.00           O
ATOM   2116  C1  POPEO  39      31.262  86.322  76.203  1.00  0.00           C
ATOM   2119  C2  POPEO  39      30.161  85.801  75.233  1.00  0.00           C
ATOM   2121  O21 POPEO  39      30.281  86.572  74.033  1.00  0.00           O
ATOM   2122  C21 POPEO  39      30.121  85.922  72.883  1.00  0.00           C
ATOM   2123  O22 POPEO  39      29.922  84.732  72.764  1.00  0.00           O
ATOM   2124  C22 POPEO  39      30.461  86.932  71.773  1.00  0.00           C
ATOM   2127  C3  POPEO  39      28.732  85.992  75.823  1.00  0.00           C
ATOM   2130  O31 POPEO  39      27.681  85.392  75.033  1.00  0.00           O
ATOM   2131  C31 POPEO  39      27.531  84.081  75.174  1.00  0.00           C
ATOM   2132  O32 POPEO  39      28.321  83.331  75.733  1.00  0.00           O
ATOM   2133  C32 POPEO  39      26.111  83.702  74.733  1.00  0.00           C
ATOM   2136  C23 POPEO  39      30.321  86.471  70.293  1.00  0.00           C
ATOM   2139  C24 POPEO  39      31.681  86.312  69.604  1.00  0.00           C
ATOM   2142  C25 POPEO  39      31.601  86.122  68.074  1.00  0.00           C
ATOM   2145  C26 POPEO  39      32.001  87.382  67.273  1.00  0.00           C
ATOM   2148  C27 POPEO  39      32.152  87.112  65.764  1.00  0.00           C
ATOM   2151  C28 POPEO  39      33.222  88.021  65.114  1.00  0.00           C
ATOM   2154  C29 POPEO  39      33.421  87.721  63.643  1.00  0.00           C
ATOM   2156 0C21 POPEO  39      34.131  88.471  62.773  1.00  0.00           C
ATOM   2158 1C21 POPEO  39      34.871  89.752  63.084  1.00  0.00           C
ATOM   2161 2C21 POPEO  39      34.252  90.982  62.383  1.00  0.00           C
ATOM   2164 3C21 POPEO  39      34.392  90.992  60.863  1.00  0.00           C
ATOM   2167 4C21 POPEO  39      33.621  92.161  60.233  1.00  0.00           C
ATOM   2170 5C21 POPEO  39      33.732  92.182  58.703  1.00  0.00           C
ATOM   2173 6C21 POPEO  39      33.061  90.971  58.023  1.00  0.00           C
ATOM   2176 7C21 POPEO  39      33.152  91.021  56.494  1.00  0.00           C
ATOM   2179 8C21 POPEO  39      32.482  89.832  55.814  1.00  0.00           C
ATOM   2183  C33 POPEO  39      25.841  82.182  74.674  1.00  0.00           C
ATOM   2186  C34 POPEO  39      26.142  81.591  73.284  1.00  0.00           C
ATOM   2189  C35 POPEO  39      24.892  81.572  72.393  1.00  0.00           C
ATOM   2192  C36 POPEO  39      25.172  81.222  70.933  1.00  0.00           C
ATOM   2195  C37 POPEO  39      23.881  80.892  70.163  1.00  0.00           C
ATOM   2198  C38 POPEO  39      23.631  81.792  68.944  1.00  0.00           C
ATOM   2201  C39 POPEO  39      22.301  81.462  68.244  1.00  0.00           C
ATOM   2204 0C31 POPEO  39      22.422  80.281  67.273  1.00  0.00           C
ATOM   2207 1C31 POPEO  39      21.072  79.631  66.973  1.00  0.00           C
ATOM   2210 2C31 POPEO  39      21.072  78.732  65.723  1.00  0.00           C
ATOM   2213 3C31 POPEO  39      21.162  79.492  64.383  1.00  0.00           C
ATOM   2216 4C31 POPEO  39      20.091  80.582  64.243  1.00  0.00           C
ATOM   2219 5C31 POPEO  39      20.091  81.262  62.874  1.00  0.00           C
ATOM   2222 6C31 POPEO  39      19.351  82.612  62.894  1.00  0.00           C
ATOM   2226  NH3 POPEP  40      23.972  65.370  34.074  1.00  0.00           N
ATOM   2230  C12 POPEP  40      22.562  65.642  33.613  1.00  0.00           C
ATOM   2233  C11 POPEP  40      21.922  64.441  32.883  1.00  0.00           C
ATOM   2236  P   POPEP  40      19.351  64.381  33.444  1.00  0.00           P
ATOM   2237  O13 POPEP  40      19.201  62.911  33.553  1.00  0.00           O
ATOM   2238  O14 POPEP  40      18.161  65.192  33.114  1.00  0.00           O
ATOM   2239  O11 POPEP  40      19.871  64.962  34.793  1.00  0.00           O
ATOM   2240  O12 POPEP  40      20.561  64.732  32.503  1.00  0.00           O
ATOM   2241  C1  POPEP  40      20.101  64.072  35.873  1.00  0.00           C
ATOM   2244  C2  POPEP  40      20.431  64.872  37.133  1.00  0.00           C
ATOM   2246  O21 POPEP  40      21.162  64.042  38.013  1.00  0.00           O
ATOM   2247  C21 POPEP  40      20.572  63.012  38.584  1.00  0.00           C
ATOM   2248  O22 POPEP  40      19.482  62.512  38.303  1.00  0.00           O
ATOM   2249  C22 POPEP  40      21.422  62.692  39.803  1.00  0.00           C
ATOM   2252  C3  POPEP  40      19.191  65.521  37.783  1.00  0.00           C
ATOM   2255  O31 POPEP  40      19.552  66.201  39.004  1.00  0.00           O
ATOM   2256  C31 POPEP  40      18.501  66.502  39.744  1.00  0.00           C
ATOM   2257  O32 POPEP  40      17.352  66.182  39.443  1.00  0.00           O
ATOM   2258  C32 POPEP  40      18.921  67.201  41.053  1.00  0.00           C
ATOM   2261  C23 POPEP  40      21.451  61.201  40.184  1.00  0.00           C
ATOM   2264  C24 POPEP  40      22.371  61.012  41.393  1.00  0.00           C
ATOM   2267  C25 POPEP  40      21.692  61.352  42.723  1.00  0.00           C
ATOM   2270  C26 POPEP  40      22.701  61.492  43.864  1.00  0.00           C
ATOM   2273  C27 POPEP  40      22.041  61.552  45.244  1.00  0.00           C
ATOM   2276  C28 POPEP  40      23.091  61.622  46.354  1.00  0.00           C
ATOM   2279  C29 POPEP  40      22.482  61.672  47.733  1.00  0.00           C
ATOM   2281 0C21 POPEP  40      23.002  62.332  48.783  1.00  0.00           C
ATOM   2283 1C21 POPEP  40      24.302  63.092  48.783  1.00  0.00           C
ATOM   2286 2C21 POPEP  40      25.222  62.722  49.963  1.00  0.00           C
ATOM   2289 3C21 POPEP  40      24.712  63.232  51.314  1.00  0.00           C
ATOM   2292 4C21 POPEP  40      25.832  63.352  52.354  1.00  0.00           C
ATOM   2295 5C21 POPEP  40      25.361  63.981  53.664  1.00  0.00           C
ATOM   2298 6C21 POPEP  40      24.591  63.002  54.543  1.00  0.00           C
ATOM   2301 7C21 POPEP  40      24.141  63.622  55.873  1.00  0.00           C
ATOM   2304 8C21 POPEP  40      23.421  62.612  56.764  1.00  0.00           C
ATOM   2308  C33 POPEP  40      18.802  66.271  42.293  1.00  0.00           C
ATOM   2311  C34 POPEP  40      18.171  66.852  43.573  1.00  0.00           C
ATOM   2314  C35 POPEP  40      18.941  68.002  44.223  1.00  0.00           C
ATOM   2317  C36 POPEP  40      18.091  68.652  45.343  1.00  0.00           C
ATOM   2320  C37 POPEP  40      18.861  69.722  46.113  1.00  0.00           C
ATOM   2323  C38 POPEP  40      18.012  70.551  47.093  1.00  0.00           C
ATOM   2326  C39 POPEP  40      16.901  71.362  46.393  1.00  0.00           C
ATOM   2329 0C31 POPEP  40      16.321  72.512  47.223  1.00  0.00           C
ATOM   2332 1C31 POPEP  40      15.121  73.152  46.494  1.00  0.00           C
ATOM   2335 2C31 POPEP  40      14.591  74.441  47.144  1.00  0.00           C
ATOM   2338 3C31 POPEP  40      14.011  74.242  48.553  1.00  0.00           C
ATOM   2341 4C31 POPEP  40      14.951  74.691  49.683  1.00  0.00           C
ATOM   2344 5C31 POPEP  40      15.271  76.191  49.654  1.00  0.00           C
ATOM   2347 6C31 POPEP  40      15.552  76.771  51.043  1.00  0.00           C
ATOM   2351  NH3 POPEQ  41      49.922  55.062  81.504  1.00  0.00           N
ATOM   2355  C12 POPEQ  41      51.001  56.082  81.724  1.00  0.00           C
ATOM   2358  C11 POPEQ  41      50.562  57.482  81.283  1.00  0.00           C
ATOM   2361  P   POPEQ  41      52.891  58.712  80.693  1.00  0.00           P
ATOM   2362  O13 POPEQ  41      53.701  59.712  81.423  1.00  0.00           O
ATOM   2363  O14 POPEQ  41      53.521  57.422  80.363  1.00  0.00           O
ATOM   2364  O11 POPEQ  41      52.371  59.412  79.383  1.00  0.00           O
ATOM   2365  O12 POPEQ  41      51.581  58.432  81.543  1.00  0.00           O
ATOM   2366  C1  POPEQ  41      51.721  58.652  78.363  1.00  0.00           C
ATOM   2369  C2  POPEQ  41      52.511  58.701  77.044  1.00  0.00           C
ATOM   2371  O21 POPEQ  41      52.002  57.632  76.224  1.00  0.00           O
ATOM   2372  C21 POPEQ  41      51.682  57.841  74.914  1.00  0.00           C
ATOM   2373  O22 POPEQ  41      51.682  56.912  74.133  1.00  0.00           O
ATOM   2374  C22 POPEQ  41      51.282  59.262  74.564  1.00  0.00           C
ATOM   2377  C3  POPEQ  41      54.042  58.451  77.263  1.00  0.00           C
ATOM   2380  O31 POPEQ  41      54.652  57.892  76.083  1.00  0.00           O
ATOM   2381  C31 POPEQ  41      54.931  58.791  75.133  1.00  0.00           C
ATOM   2382  O32 POPEQ  41      54.832  59.992  75.254  1.00  0.00           O
ATOM   2383  C32 POPEQ  41      55.251  58.052  73.843  1.00  0.00           C
ATOM   2386  C23 POPEQ  41      50.642  59.361  73.163  1.00  0.00           C
ATOM   2389  C24 POPEQ  41      50.372  60.832  72.773  1.00  0.00           C
ATOM   2392  C25 POPEQ  41      49.841  61.052  71.364  1.00  0.00           C
ATOM   2395  C26 POPEQ  41      50.931  60.852  70.304  1.00  0.00           C
ATOM   2398  C27 POPEQ  41      50.481  61.302  68.903  1.00  0.00           C
ATOM   2401  C28 POPEQ  41      51.511  60.972  67.814  1.00  0.00           C
ATOM   2404  C29 POPEQ  41      51.682  59.482  67.633  1.00  0.00           C
ATOM   2406 0C21 POPEQ  41      52.072  58.852  66.514  1.00  0.00           C
ATOM   2408 1C21 POPEQ  41      52.481  59.532  65.233  1.00  0.00           C
ATOM   2411 2C21 POPEQ  41      53.222  58.542  64.303  1.00  0.00           C
ATOM   2414 3C21 POPEQ  41      53.602  59.192  62.973  1.00  0.00           C
ATOM   2417 4C21 POPEQ  41      54.122  58.201  61.924  1.00  0.00           C
ATOM   2420 5C21 POPEQ  41      53.052  57.262  61.343  1.00  0.00           C
ATOM   2423 6C21 POPEQ  41      51.902  57.972  60.613  1.00  0.00           C
ATOM   2426 7C21 POPEQ  41      50.911  57.002  59.974  1.00  0.00           C
ATOM   2429 8C21 POPEQ  41      49.812  57.692  59.163  1.00  0.00           C
ATOM   2433  C33 POPEQ  41      54.691  58.832  72.643  1.00  0.00           C
ATOM   2436  C34 POPEQ  41      54.661  58.012  71.354  1.00  0.00           C
ATOM   2439  C35 POPEQ  41      53.731  56.792  71.354  1.00  0.00           C
ATOM   2442  C36 POPEQ  41      53.402  56.352  69.924  1.00  0.00           C
ATOM   2445  C37 POPEQ  41      52.411  55.192  69.873  1.00  0.00           C
ATOM   2448  C38 POPEQ  41      51.781  55.012  68.483  1.00  0.00           C
ATOM   2451  C39 POPEQ  41      50.601  54.021  68.503  1.00  0.00           C
ATOM   2454 0C31 POPEQ  41      49.852  53.962  67.174  1.00  0.00           C
ATOM   2457 1C31 POPEQ  41      48.611  53.061  67.233  1.00  0.00           C
ATOM   2460 2C31 POPEQ  41      47.771  53.172  65.953  1.00  0.00           C
ATOM   2463 3C31 POPEQ  41      46.622  52.162  65.873  1.00  0.00           C
ATOM   2466 4C31 POPEQ  41      45.762  52.382  64.623  1.00  0.00           C
ATOM   2469 5C31 POPEQ  41      44.731  51.271  64.404  1.00  0.00           C
ATOM   2472 6C31 POPEQ  41      43.871  51.492  63.163  1.00  0.00           C
ATOM   2476  NH3 POPER  42      84.532 114.032  74.644  1.00  0.00           N
ATOM   2480  C12 POPER  42      83.511 114.462  75.663  1.00  0.00           C
ATOM   2483  C11 POPER  42      83.752 115.911  76.123  1.00  0.00           C
ATOM   2486  P   POPER  42      82.861 117.641  77.894  1.00  0.00           P
ATOM   2487  O13 POPER  42      81.992 117.562  79.104  1.00  0.00           O
ATOM   2488  O14 POPER  42      84.201 118.231  78.113  1.00  0.00           O
ATOM   2489  O11 POPER  42      82.131 118.301  76.654  1.00  0.00           O
ATOM   2490  O12 POPER  42      83.101 116.152  77.364  1.00  0.00           O
ATOM   2491  C1  POPER  42      82.692 119.242  75.733  1.00  0.00           C
ATOM   2494  C2  POPER  42      82.192 118.992  74.254  1.00  0.00           C
ATOM   2496  O21 POPER  42      82.991 119.801  73.373  1.00  0.00           O
ATOM   2497  C21 POPER  42      83.091 119.391  72.104  1.00  0.00           C
ATOM   2498  O22 POPER  42      82.602 118.362  71.684  1.00  0.00           O
ATOM   2499  C22 POPER  42      83.942 120.352  71.273  1.00  0.00           C
ATOM   2502  C3  POPER  42      80.662 119.282  74.124  1.00  0.00           C
ATOM   2505  O31 POPER  42      80.021 118.912  72.883  1.00  0.00           O
ATOM   2506  C31 POPER  42      79.932 117.592  72.674  1.00  0.00           C
ATOM   2507  O32 POPER  42      80.392 116.721  73.394  1.00  0.00           O
ATOM   2508  C32 POPER  42      79.221 117.311  71.354  1.00  0.00           C
ATOM   2511  C23 POPER  42      85.351 119.791  70.883  1.00  0.00           C
ATOM   2514  C24 POPER  42      85.372 118.462  70.104  1.00  0.00           C
ATOM   2517  C25 POPER  42      84.381 118.362  68.944  1.00  0.00           C
ATOM   2520  C26 POPER  42      84.222 116.932  68.424  1.00  0.00           C
ATOM   2523  C27 POPER  42      83.082 116.852  67.393  1.00  0.00           C
ATOM   2526  C28 POPER  42      82.692 115.410  67.023  1.00  0.00           C
ATOM   2529  C29 POPER  42      81.582 115.422  66.013  1.00  0.00           C
ATOM   2531 0C21 POPER  42      81.772 115.422  64.683  1.00  0.00           C
ATOM   2533 1C21 POPER  42      83.112 115.401  64.004  1.00  0.00           C
ATOM   2536 2C21 POPER  42      83.012 115.422  62.474  1.00  0.00           C
ATOM   2539 3C21 POPER  42      82.362 114.151  61.883  1.00  0.00           C
ATOM   2542 4C21 POPER  42      81.922 114.332  60.423  1.00  0.00           C
ATOM   2545 5C21 POPER  42      80.682 115.221  60.293  1.00  0.00           C
ATOM   2548 6C21 POPER  42      80.271 115.492  58.843  1.00  0.00           C
ATOM   2551 7C21 POPER  42      79.091 116.462  58.753  1.00  0.00           C
ATOM   2554 8C21 POPER  42      78.731 116.852  57.323  1.00  0.00           C
ATOM   2558  C33 POPER  42      77.932 116.492  71.523  1.00  0.00           C
ATOM   2561  C34 POPER  42      77.631 115.621  70.304  1.00  0.00           C
ATOM   2564  C35 POPER  42      77.511 116.391  68.973  1.00  0.00           C
ATOM   2567  C36 POPER  42      77.551 115.422  67.793  1.00  0.00           C
ATOM   2570  C37 POPER  42      77.441 116.072  66.413  1.00  0.00           C
ATOM   2573  C38 POPER  42      77.631 115.032  65.304  1.00  0.00           C
ATOM   2576  C39 POPER  42      77.581 115.612  63.883  1.00  0.00           C
ATOM   2579 0C31 POPER  42      76.252 116.301  63.534  1.00  0.00           C
ATOM   2582 1C31 POPER  42      76.071 116.511  62.023  1.00  0.00           C
ATOM   2585 2C31 POPER  42      74.782 117.252  61.673  1.00  0.00           C
ATOM   2588 3C31 POPER  42      74.862 118.762  61.973  1.00  0.00           C
ATOM   2591 4C31 POPER  42      73.612 119.542  61.543  1.00  0.00           C
ATOM   2594 5C31 POPER  42      73.951 120.852  60.823  1.00  0.00           C
ATOM   2597 6C31 POPER  42      72.731 121.721  60.504  1.00  0.00           C
ATOM   2601  NH3 POPES  43     124.472  82.910  36.003  1.00  0.00           N
ATOM   2605  C12 POPES  43     125.841  83.331  35.543  1.00  0.00           C
ATOM   2608  C11 POPES  43     126.832  83.331  36.734  1.00  0.00           C
ATOM   2611  P   POPES  43     128.352  85.392  36.203  1.00  0.00           P
ATOM   2612  O13 POPES  43     129.815  85.641  36.233  1.00  0.00           O
ATOM   2613  O14 POPES  43     127.642  85.881  35.003  1.00  0.00           O
ATOM   2614  O11 POPES  43     127.632  85.982  37.483  1.00  0.00           O
ATOM   2615  O12 POPES  43     128.112  83.831  36.353  1.00  0.00           O
ATOM   2616  C1  POPES  43     128.131  87.021  38.314  1.00  0.00           C
ATOM   2619  C2  POPES  43     127.282  88.322  38.223  1.00  0.00           C
ATOM   2621  O21 POPES  43     127.742  89.212  39.253  1.00  0.00           O
ATOM   2622  C21 POPES  43     128.141  90.432  38.973  1.00  0.00           C
ATOM   2623  O22 POPES  43     128.091  91.002  37.893  1.00  0.00           O
ATOM   2624  C22 POPES  43     128.782  91.002  40.233  1.00  0.00           C
ATOM   2627  C3  POPES  43     125.792  87.992  38.514  1.00  0.00           C
ATOM   2630  O31 POPES  43     124.962  89.172  38.473  1.00  0.00           O
ATOM   2631  C31 POPES  43     124.621  89.872  39.584  1.00  0.00           C
ATOM   2632  O32 POPES  43     124.411  91.072  39.553  1.00  0.00           O
ATOM   2633  C32 POPES  43     124.321  89.002  40.813  1.00  0.00           C
ATOM   2636  C23 POPES  43     127.861  92.002  40.964  1.00  0.00           C
ATOM   2639  C24 POPES  43     128.472  92.392  42.314  1.00  0.00           C
ATOM   2642  C25 POPES  43     128.182  91.342  43.394  1.00  0.00           C
ATOM   2645  C26 POPES  43     128.994  91.542  44.683  1.00  0.00           C
ATOM   2648  C27 POPES  43     130.174  90.562  44.833  1.00  0.00           C
ATOM   2651  C28 POPES  43     130.974  90.712  46.143  1.00  0.00           C
ATOM   2654  C29 POPES  43     130.104  90.712  47.373  1.00  0.00           C
ATOM   2656 0C21 POPES  43     129.744  89.661  48.123  1.00  0.00           C
ATOM   2658 1C21 POPES  43     130.134  88.212  47.904  1.00  0.00           C
ATOM   2661 2C21 POPES  43     129.215  87.212  48.643  1.00  0.00           C
ATOM   2664 3C21 POPES  43     129.255  87.311  50.184  1.00  0.00           C
ATOM   2667 4C21 POPES  43     128.241  86.381  50.883  1.00  0.00           C
ATOM   2670 5C21 POPES  43     128.541  84.882  50.723  1.00  0.00           C
ATOM   2673 6C21 POPES  43     127.352  83.992  51.143  1.00  0.00           C
ATOM   2676 7C21 POPES  43     127.522  82.542  50.663  1.00  0.00           C
ATOM   2679 8C21 POPES  43     126.242  81.701  50.793  1.00  0.00           C
ATOM   2683  C33 POPES  43     125.402  89.032  41.923  1.00  0.00           C
ATOM   2686  C34 POPES  43     125.442  87.721  42.733  1.00  0.00           C
ATOM   2689  C35 POPES  43     126.191  87.852  44.074  1.00  0.00           C
ATOM   2692  C36 POPES  43     125.332  88.512  45.153  1.00  0.00           C
ATOM   2695  C37 POPES  43     126.011  88.521  46.533  1.00  0.00           C
ATOM   2698  C38 POPES  43     125.092  89.042  47.633  1.00  0.00           C
ATOM   2701  C39 POPES  43     125.782  89.061  49.004  1.00  0.00           C
ATOM   2704 0C31 POPES  43     124.862  89.481  50.163  1.00  0.00           C
ATOM   2707 1C31 POPES  43     124.131  88.311  50.854  1.00  0.00           C
ATOM   2710 2C31 POPES  43     123.252  88.751  52.034  1.00  0.00           C
ATOM   2713 3C31 POPES  43     123.961  89.732  52.983  1.00  0.00           C
ATOM   2716 4C31 POPES  43     123.192  90.092  54.264  1.00  0.00           C
ATOM   2719 5C31 POPES  43     123.912  91.202  55.033  1.00  0.00           C
ATOM   2722 6C31 POPES  43     123.211  91.622  56.333  1.00  0.00           C
ATOM   2726  NH3 POPET  44      87.142  95.842  79.303  1.00  0.00           N
ATOM   2730  C12 POPET  44      85.641  95.892  79.473  1.00  0.00           C
ATOM   2733  C11 POPET  44      84.892  95.492  78.193  1.00  0.00           C
ATOM   2736  P   POPET  44      83.182  93.541  78.564  1.00  0.00           P
ATOM   2737  O13 POPET  44      83.271  92.262  79.303  1.00  0.00           O
ATOM   2738  O14 POPET  44      82.432  94.561  79.324  1.00  0.00           O
ATOM   2739  O11 POPET  44      82.432  93.311  77.203  1.00  0.00           O
ATOM   2740  O12 POPET  44      84.612  94.091  78.183  1.00  0.00           O
ATOM   2741  C1  POPET  44      82.931  93.672  75.924  1.00  0.00           C
ATOM   2744  C2  POPET  44      83.441  92.422  75.163  1.00  0.00           C
ATOM   2746  O21 POPET  44      83.311  92.641  73.753  1.00  0.00           O
ATOM   2747  C21 POPET  44      84.082  93.582  73.214  1.00  0.00           C
ATOM   2748  O22 POPET  44      84.892  94.271  73.823  1.00  0.00           O
ATOM   2749  C22 POPET  44      83.871  93.572  71.694  1.00  0.00           C
ATOM   2752  C3  POPET  44      82.632  91.152  75.584  1.00  0.00           C
ATOM   2755  O31 POPET  44      82.411  90.221  74.503  1.00  0.00           O
ATOM   2756  C31 POPET  44      83.392  89.382  74.293  1.00  0.00           C
ATOM   2757  O32 POPET  44      84.351  89.221  75.033  1.00  0.00           O
ATOM   2758  C32 POPET  44      83.121  88.582  73.014  1.00  0.00           C
ATOM   2761  C23 POPET  44      85.062  92.901  70.964  1.00  0.00           C
ATOM   2764  C24 POPET  44      84.701  92.232  69.613  1.00  0.00           C
ATOM   2767  C25 POPET  44      84.381  93.212  68.483  1.00  0.00           C
ATOM   2770  C26 POPET  44      85.601  93.672  67.663  1.00  0.00           C
ATOM   2773  C27 POPET  44      85.211  94.922  66.863  1.00  0.00           C
ATOM   2776  C28 POPET  44      86.321  95.641  66.083  1.00  0.00           C
ATOM   2779  C29 POPET  44      85.841  96.992  65.604  1.00  0.00           C
ATOM   2781 0C21 POPET  44      85.321  97.311  64.404  1.00  0.00           C
ATOM   2783 1C21 POPET  44      85.111  96.391  63.223  1.00  0.00           C
ATOM   2786 2C21 POPET  44      85.881  96.841  61.964  1.00  0.00           C
ATOM   2789 3C21 POPET  44      85.521  98.271  61.523  1.00  0.00           C
ATOM   2792 4C21 POPET  44      85.962  98.622  60.093  1.00  0.00           C
ATOM   2795 5C21 POPET  44      85.531 100.062  59.753  1.00  0.00           C
ATOM   2798 6C21 POPET  44      85.641 100.442  58.273  1.00  0.00           C
ATOM   2801 7C21 POPET  44      84.831 101.721  57.964  1.00  0.00           C
ATOM   2804 8C21 POPET  44      84.931 102.192  56.514  1.00  0.00           C
ATOM   2808  C33 POPET  44      82.632  89.432  71.814  1.00  0.00           C
ATOM   2811  C34 POPET  44      81.881  88.661  70.703  1.00  0.00           C
ATOM   2814  C35 POPET  44      82.571  87.441  70.044  1.00  0.00           C
ATOM   2817  C36 POPET  44      83.992  87.701  69.503  1.00  0.00           C
ATOM   2820  C37 POPET  44      84.612  86.482  68.773  1.00  0.00           C
ATOM   2823  C38 POPET  44      85.932  86.841  68.074  1.00  0.00           C
ATOM   2826  C39 POPET  44      86.562  85.731  67.214  1.00  0.00           C
ATOM   2829 0C31 POPET  44      85.631  85.271  66.083  1.00  0.00           C
ATOM   2832 1C31 POPET  44      86.352  84.511  64.953  1.00  0.00           C
ATOM   2835 2C31 POPET  44      85.341  83.842  64.014  1.00  0.00           C
ATOM   2838 3C31 POPET  44      85.962  83.231  62.754  1.00  0.00           C
ATOM   2841 4C31 POPET  44      86.321  84.282  61.694  1.00  0.00           C
ATOM   2844 5C31 POPET  44      86.622  83.642  60.324  1.00  0.00           C
ATOM   2847 6C31 POPET  44      87.011  84.651  59.233  1.00  0.00           C
ATOM   2851  NH3 POPEU  45      35.782  41.492  36.293  1.00  0.00           N
ATOM   2855  C12 POPEU  45      36.222  40.142  35.784  1.00  0.00           C
ATOM   2858  C11 POPEU  45      35.152  39.062  36.033  1.00  0.00           C
ATOM   2861  P   POPEU  45      36.622  36.892  36.193  1.00  0.00           P
ATOM   2862  O13 POPEU  45      36.381  35.482  35.784  1.00  0.00           O
ATOM   2863  O14 POPEU  45      37.981  37.372  35.903  1.00  0.00           O
ATOM   2864  O11 POPEU  45      36.301  37.061  37.734  1.00  0.00           O
ATOM   2865  O12 POPEU  45      35.562  37.822  35.463  1.00  0.00           O
ATOM   2866  C1  POPEU  45      37.071  37.972  38.533  1.00  0.00           C
ATOM   2869  C2  POPEU  45      37.082  37.572  40.023  1.00  0.00           C
ATOM   2871  O21 POPEU  45      37.812  38.612  40.714  1.00  0.00           O
ATOM   2872  C21 POPEU  45      37.492  38.752  41.983  1.00  0.00           C
ATOM   2873  O22 POPEU  45      36.492  38.311  42.523  1.00  0.00           O
ATOM   2874  C22 POPEU  45      38.551  39.592  42.674  1.00  0.00           C
ATOM   2877  C3  POPEU  45      37.771  36.202  40.273  1.00  0.00           C
ATOM   2880  O31 POPEU  45      37.681  35.811  41.663  1.00  0.00           O
ATOM   2881  C31 POPEU  45      36.492  35.312  41.993  1.00  0.00           C
ATOM   2882  O32 POPEU  45      35.591  35.061  41.234  1.00  0.00           O
ATOM   2883  C32 POPEU  45      36.361  35.242  43.513  1.00  0.00           C
ATOM   2886  C23 POPEU  45      38.201  39.861  44.163  1.00  0.00           C
ATOM   2889  C24 POPEU  45      38.332  38.612  45.033  1.00  0.00           C
ATOM   2892  C25 POPEU  45      38.742  38.912  46.473  1.00  0.00           C
ATOM   2895  C26 POPEU  45      37.601  39.392  47.383  1.00  0.00           C
ATOM   2898  C27 POPEU  45      38.152  39.712  48.783  1.00  0.00           C
ATOM   2901  C28 POPEU  45      37.071  40.182  49.773  1.00  0.00           C
ATOM   2904  C29 POPEU  45      36.301  39.022  50.363  1.00  0.00           C
ATOM   2906 0C21 POPEU  45      36.341  38.632  51.654  1.00  0.00           C
ATOM   2908 1C21 POPEU  45      37.122  39.302  52.754  1.00  0.00           C
ATOM   2911 2C21 POPEU  45      36.692  38.811  54.154  1.00  0.00           C
ATOM   2914 3C21 POPEU  45      35.261  39.242  54.534  1.00  0.00           C
ATOM   2917 4C21 POPEU  45      34.731  38.492  55.764  1.00  0.00           C
ATOM   2920 5C21 POPEU  45      33.271  38.832  56.104  1.00  0.00           C
ATOM   2923 6C21 POPEU  45      33.111  40.252  56.663  1.00  0.00           C
ATOM   2926 7C21 POPEU  45      31.752  40.502  57.314  1.00  0.00           C
ATOM   2929 8C21 POPEU  45      31.692  41.811  58.104  1.00  0.00           C
ATOM   2933  C33 POPEU  45      37.071  34.032  44.133  1.00  0.00           C
ATOM   2936  C34 POPEU  45      38.602  34.172  44.184  1.00  0.00           C
ATOM   2939  C35 POPEU  45      39.271  32.892  44.714  1.00  0.00           C
ATOM   2942  C36 POPEU  45      38.972  32.582  46.183  1.00  0.00           C
ATOM   2945  C37 POPEU  45      39.771  33.492  47.123  1.00  0.00           C
ATOM   2948  C38 POPEU  45      39.242  33.542  48.553  1.00  0.00           C
ATOM   2951  C39 POPEU  45      40.081  34.552  49.354  1.00  0.00           C
ATOM   2954 0C31 POPEU  45      39.712  34.682  50.834  1.00  0.00           C
ATOM   2957 1C31 POPEU  45      40.642  35.682  51.523  1.00  0.00           C
ATOM   2960 2C31 POPEU  45      40.351  35.892  53.014  1.00  0.00           C
ATOM   2963 3C31 POPEU  45      40.582  34.631  53.854  1.00  0.00           C
ATOM   2966 4C31 POPEU  45      40.541  34.922  55.353  1.00  0.00           C
ATOM   2969 5C31 POPEU  45      40.771  33.672  56.213  1.00  0.00           C
ATOM   2972 6C31 POPEU  45      40.861  33.992  57.703  1.00  0.00           C
ATOM   2976  NH3 POPEV  46       1.511   1.072  78.083  1.00  0.00           N
ATOM   2980  C12 POPEV  46       1.252  -0.092  77.163  1.00  0.00           C
ATOM   2983  C11 POPEV  46      -0.028   0.078  76.333  1.00  0.00           C
ATOM   2986  P   POPEV  46       0.091   2.442  75.184  1.00  0.00           P
ATOM   2987  O13 POPEV  46      -1.322   2.792  75.404  1.00  0.00           O
ATOM   2988  O14 POPEV  46       1.131   2.932  76.113  1.00  0.00           O
ATOM   2989  O11 POPEV  46       0.482   2.792  73.683  1.00  0.00           O
ATOM   2990  O12 POPEV  46       0.181   0.862  75.163  1.00  0.00           O
ATOM   2991  C1  POPEV  46      -0.461   2.691  72.604  1.00  0.00           C
ATOM   2994  C2  POPEV  46      -0.078   1.581  71.584  1.00  0.00           C
ATOM   2996  O21 POPEV  46      -1.001   1.561  70.464  1.00  0.00           O
ATOM   2997  C21 POPEV  46      -0.632   2.342  69.464  1.00  0.00           C
ATOM   2998  O22 POPEV  46       0.272   3.172  69.523  1.00  0.00           O
ATOM   2999  C22 POPEV  46      -1.452   2.051  68.203  1.00  0.00           C
ATOM   3002  C3  POPEV  46      -0.078   0.168  72.233  1.00  0.00           C
ATOM   3005  O31 POPEV  46       0.062  -0.922  71.314  1.00  0.00           O
ATOM   3006  C31 POPEV  46       1.172  -1.032  70.604  1.00  0.00           C
ATOM   3007  O32 POPEV  46       2.082  -0.221  70.543  1.00  0.00           O
ATOM   3008  C32 POPEV  46       1.172  -2.411  69.953  1.00  0.00           C
ATOM   3011  C23 POPEV  46      -0.531   1.922  66.964  1.00  0.00           C
ATOM   3014  C24 POPEV  46      -0.821   0.722  66.064  1.00  0.00           C
ATOM   3017  C25 POPEV  46       0.382   0.318  65.184  1.00  0.00           C
ATOM   3020  C26 POPEV  46       0.972   1.422  64.284  1.00  0.00           C
ATOM   3023  C27 POPEV  46       2.442   1.151  63.924  1.00  0.00           C
ATOM   3026  C28 POPEV  46       3.142   2.272  63.123  1.00  0.00           C
ATOM   3029  C29 POPEV  46       2.621   2.392  61.703  1.00  0.00           C
ATOM   3031 0C21 POPEV  46       3.332   2.302  60.553  1.00  0.00           C
ATOM   3033 1C21 POPEV  46       4.812   2.091  60.383  1.00  0.00           C
ATOM   3036 2C21 POPEV  46       5.172   0.792  59.613  1.00  0.00           C
ATOM   3039 3C21 POPEV  46       4.511   0.681  58.233  1.00  0.00           C
ATOM   3042 4C21 POPEV  46       4.992  -0.542  57.424  1.00  0.00           C
ATOM   3045 5C21 POPEV  46       4.442  -0.582  55.983  1.00  0.00           C
ATOM   3048 6C21 POPEV  46       2.901  -0.691  55.913  1.00  0.00           C
ATOM   3051 7C21 POPEV  46       2.382  -0.802  54.473  1.00  0.00           C
ATOM   3054 8C21 POPEV  46       0.862  -0.862  54.383  1.00  0.00           C
ATOM   3058  C33 POPEV  46       1.062  -2.382  68.413  1.00  0.00           C
ATOM   3061  C34 POPEV  46       1.131  -3.792  67.834  1.00  0.00           C
ATOM   3064  C35 POPEV  46       1.052  -3.842  66.304  1.00  0.00           C
ATOM   3067  C36 POPEV  46      -0.341  -3.591  65.744  1.00  0.00           C
ATOM   3070  C37 POPEV  46      -0.371  -3.731  64.214  1.00  0.00           C
ATOM   3073  C38 POPEV  46      -1.791  -3.702  63.643  1.00  0.00           C
ATOM   3076  C39 POPEV  46      -1.851  -4.142  62.174  1.00  0.00           C
ATOM   3079 0C31 POPEV  46      -1.062  -3.232  61.224  1.00  0.00           C
ATOM   3082 1C31 POPEV  46      -1.291  -3.582  59.744  1.00  0.00           C
ATOM   3085 2C31 POPEV  46      -0.702  -2.572  58.734  1.00  0.00           C
ATOM   3088 3C31 POPEV  46      -1.051  -1.111  59.084  1.00  0.00           C
ATOM   3091 4C31 POPEV  46      -0.931  -0.142  57.894  1.00  0.00           C
ATOM   3094 5C31 POPEV  46      -1.041   1.311  58.354  1.00  0.00           C
ATOM   3097 6C31 POPEV  46      -1.181   2.311  57.203  1.00  0.00           C
ATOM   3101  NH3 POPEW  47      32.942  42.802  78.883  1.00  0.00           N
ATOM   3105  C12 POPEW  47      33.242  41.692  77.924  1.00  0.00           C
ATOM   3108  C11 POPEW  47      33.161  40.311  78.583  1.00  0.00           C
ATOM   3111  P   POPEW  47      33.541  37.812  77.953  1.00  0.00           P
ATOM   3112  O13 POPEW  47      34.942  37.602  78.363  1.00  0.00           O
ATOM   3113  O14 POPEW  47      32.501  37.382  78.903  1.00  0.00           O
ATOM   3114  O11 POPEW  47      33.271  37.102  76.554  1.00  0.00           O
ATOM   3115  O12 POPEW  47      33.321  39.322  77.564  1.00  0.00           O
ATOM   3116  C1  POPEW  47      34.281  36.442  75.793  1.00  0.00           C
ATOM   3119  C2  POPEW  47      34.712  37.232  74.523  1.00  0.00           C
ATOM   3121  O21 POPEW  47      34.801  36.252  73.473  1.00  0.00           O
ATOM   3122  C21 POPEW  47      34.672  36.682  72.233  1.00  0.00           C
ATOM   3123  O22 POPEW  47      35.091  37.722  71.773  1.00  0.00           O
ATOM   3124  C22 POPEW  47      33.611  35.832  71.543  1.00  0.00           C
ATOM   3127  C3  POPEW  47      36.001  38.072  74.793  1.00  0.00           C
ATOM   3130  O31 POPEW  47      36.742  38.492  73.623  1.00  0.00           O
ATOM   3131  C31 POPEW  47      36.752  39.771  73.303  1.00  0.00           C
ATOM   3132  O32 POPEW  47      36.222  40.672  73.934  1.00  0.00           O
ATOM   3133  C32 POPEW  47      37.661  39.972  72.084  1.00  0.00           C
ATOM   3136  C23 POPEW  47      33.911  35.512  70.064  1.00  0.00           C
ATOM   3139  C24 POPEW  47      32.642  35.242  69.243  1.00  0.00           C
ATOM   3142  C25 POPEW  47      31.902  36.532  68.814  1.00  0.00           C
ATOM   3145  C26 POPEW  47      31.021  36.311  67.573  1.00  0.00           C
ATOM   3148  C27 POPEW  47      30.201  37.532  67.144  1.00  0.00           C
ATOM   3151  C28 POPEW  47      29.441  37.242  65.834  1.00  0.00           C
ATOM   3154  C29 POPEW  47      28.491  38.342  65.413  1.00  0.00           C
ATOM   3156 0C21 POPEW  47      28.502  39.022  64.243  1.00  0.00           C
ATOM   3158 1C21 POPEW  47      29.492  38.852  63.113  1.00  0.00           C
ATOM   3161 2C21 POPEW  47      28.992  37.872  62.034  1.00  0.00           C
ATOM   3164 3C21 POPEW  47      29.982  37.762  60.863  1.00  0.00           C
ATOM   3167 4C21 POPEW  47      29.451  36.952  59.674  1.00  0.00           C
ATOM   3170 5C21 POPEW  47      29.361  35.432  59.903  1.00  0.00           C
ATOM   3173 6C21 POPEW  47      30.722  34.722  60.013  1.00  0.00           C
ATOM   3176 7C21 POPEW  47      30.591  33.192  59.903  1.00  0.00           C
ATOM   3179 8C21 POPEW  47      31.922  32.442  59.933  1.00  0.00           C
ATOM   3183  C33 POPEW  47      36.992  40.442  70.764  1.00  0.00           C
ATOM   3186  C34 POPEW  47      38.051  41.082  69.854  1.00  0.00           C
ATOM   3189  C35 POPEW  47      37.652  41.291  68.383  1.00  0.00           C
ATOM   3192  C36 POPEW  47      38.611  42.271  67.684  1.00  0.00           C
ATOM   3195  C37 POPEW  47      38.551  42.222  66.153  1.00  0.00           C
ATOM   3198  C38 POPEW  47      39.332  43.372  65.493  1.00  0.00           C
ATOM   3201  C39 POPEW  47      39.742  43.102  64.043  1.00  0.00           C
ATOM   3204 0C31 POPEW  47      38.591  42.652  63.123  1.00  0.00           C
ATOM   3207 1C31 POPEW  47      39.062  42.292  61.714  1.00  0.00           C
ATOM   3210 2C31 POPEW  47      37.922  41.731  60.843  1.00  0.00           C
ATOM   3213 3C31 POPEW  47      38.402  41.012  59.573  1.00  0.00           C
ATOM   3216 4C31 POPEW  47      38.131  39.502  59.623  1.00  0.00           C
ATOM   3219 5C31 POPEW  47      38.551  38.752  58.363  1.00  0.00           C
ATOM   3222 6C31 POPEW  47      38.291  37.242  58.453  1.00  0.00           C
ATOM   3226  NH3 POPEX  48       5.422  13.692  78.894  1.00  0.00           N
ATOM   3230  C12 POPEX  48       5.321  15.062  79.483  1.00  0.00           C
ATOM   3233  C11 POPEX  48       6.222  16.002  78.693  1.00  0.00           C
ATOM   3236  P   POPEX  48       4.942  18.292  79.043  1.00  0.00           P
ATOM   3237  O13 POPEX  48       3.902  17.902  80.023  1.00  0.00           O
ATOM   3238  O14 POPEX  48       5.492  19.662  79.133  1.00  0.00           O
ATOM   3239  O11 POPEX  48       4.332  18.032  77.614  1.00  0.00           O
ATOM   3240  O12 POPEX  48       6.162  17.322  79.184  1.00  0.00           O
ATOM   3241  C1  POPEX  48       4.981  18.692  76.523  1.00  0.00           C
ATOM   3244  C2  POPEX  48       4.272  18.352  75.203  1.00  0.00           C
ATOM   3246  O21 POPEX  48       4.832  19.132  74.133  1.00  0.00           O
ATOM   3247  C21 POPEX  48       6.132  18.942  73.953  1.00  0.00           C
ATOM   3248  O22 POPEX  48       6.992  19.742  74.254  1.00  0.00           O
ATOM   3249  C22 POPEX  48       6.402  17.582  73.323  1.00  0.00           C
ATOM   3252  C3  POPEX  48       2.731  18.592  75.293  1.00  0.00           C
ATOM   3255  O31 POPEX  48       2.052  18.572  74.014  1.00  0.00           O
ATOM   3256  C31 POPEX  48       2.011  17.382  73.433  1.00  0.00           C
ATOM   3257  O32 POPEX  48       2.541  16.362  73.833  1.00  0.00           O
ATOM   3258  C32 POPEX  48       1.162  17.442  72.163  1.00  0.00           C
ATOM   3261  C23 POPEX  48       5.582  17.322  72.034  1.00  0.00           C
ATOM   3264  C24 POPEX  48       5.562  15.822  71.703  1.00  0.00           C
ATOM   3267  C25 POPEX  48       5.222  15.482  70.244  1.00  0.00           C
ATOM   3270  C26 POPEX  48       6.321  15.932  69.273  1.00  0.00           C
ATOM   3273  C27 POPEX  48       6.122  15.452  67.824  1.00  0.00           C
ATOM   3276  C28 POPEX  48       7.062  16.222  66.873  1.00  0.00           C
ATOM   3279  C29 POPEX  48       7.161  15.702  65.464  1.00  0.00           C
ATOM   3281 0C21 POPEX  48       6.222  15.742  64.503  1.00  0.00           C
ATOM   3283 1C21 POPEX  48       4.812  16.262  64.623  1.00  0.00           C
ATOM   3286 2C21 POPEX  48       3.832  15.132  64.254  1.00  0.00           C
ATOM   3289 3C21 POPEX  48       2.362  15.552  64.284  1.00  0.00           C
ATOM   3292 4C21 POPEX  48       1.431  14.402  63.854  1.00  0.00           C
ATOM   3295 5C21 POPEX  48      -0.058  14.772  63.794  1.00  0.00           C
ATOM   3298 6C21 POPEX  48      -0.681  15.062  65.163  1.00  0.00           C
ATOM   3301 7C21 POPEX  48      -2.201  15.302  65.083  1.00  0.00           C
ATOM   3304 8C21 POPEX  48      -2.861  15.492  66.463  1.00  0.00           C
ATOM   3308  C33 POPEX  48      -0.298  16.992  72.463  1.00  0.00           C
ATOM   3311  C34 POPEX  48      -0.992  16.342  71.253  1.00  0.00           C
ATOM   3314  C35 POPEX  48      -2.201  15.472  71.633  1.00  0.00           C
ATOM   3317  C36 POPEX  48      -1.801  14.142  72.314  1.00  0.00           C
ATOM   3320  C37 POPEX  48      -2.852  13.612  73.293  1.00  0.00           C
ATOM   3323  C38 POPEX  48      -2.541  12.212  73.854  1.00  0.00           C
ATOM   3326  C39 POPEX  48      -2.391  11.102  72.793  1.00  0.00           C
ATOM   3329 0C31 POPEX  48      -3.581  11.042  71.834  1.00  0.00           C
ATOM   3332 1C31 POPEX  48      -3.501   9.922  70.784  1.00  0.00           C
ATOM   3335 2C31 POPEX  48      -4.581  10.152  69.714  1.00  0.00           C
ATOM   3338 3C31 POPEX  48      -4.711   9.052  68.643  1.00  0.00           C
ATOM   3341 4C31 POPEX  48      -5.101   7.682  69.214  1.00  0.00           C
ATOM   3344 5C31 POPEX  48      -5.831   6.822  68.174  1.00  0.00           C
ATOM   3347 6C31 POPEX  48      -6.091   5.402  68.653  1.00  0.00           C
ATOM   3351  NH3 POPEY  49     116.532   5.752  34.273  1.00  0.00           N
ATOM   3355  C12 POPEY  49     117.291   5.702  32.963  1.00  0.00           C
ATOM   3358  C11 POPEY  49     117.452   7.082  32.303  1.00  0.00           C
ATOM   3361  P   POPEY  49     117.562   9.482  33.284  1.00  0.00           P
ATOM   3362  O13 POPEY  49     118.152  10.132  34.473  1.00  0.00           O
ATOM   3363  O14 POPEY  49     117.891  10.112  31.993  1.00  0.00           O
ATOM   3364  O11 POPEY  49     116.021   9.152  33.463  1.00  0.00           O
ATOM   3365  O12 POPEY  49     118.101   8.002  33.193  1.00  0.00           O
ATOM   3366  C1  POPEY  49     114.892   9.992  33.273  1.00  0.00           C
ATOM   3369  C2  POPEY  49     114.511  10.772  34.574  1.00  0.00           C
ATOM   3371  O21 POPEY  49     114.222   9.912  35.684  1.00  0.00           O
ATOM   3372  C21 POPEY  49     114.511  10.472  36.864  1.00  0.00           C
ATOM   3373  O22 POPEY  49     115.111  11.532  37.004  1.00  0.00           O
ATOM   3374  C22 POPEY  49     113.922   9.622  37.994  1.00  0.00           C
ATOM   3377  C3  POPEY  49     113.311  11.782  34.373  1.00  0.00           C
ATOM   3380  O31 POPEY  49     113.502  13.102  34.963  1.00  0.00           O
ATOM   3381  C31 POPEY  49     112.931  13.382  36.154  1.00  0.00           C
ATOM   3382  O32 POPEY  49     112.121  12.672  36.713  1.00  0.00           O
ATOM   3383  C32 POPEY  49     113.541  14.672  36.783  1.00  0.00           C
ATOM   3386  C23 POPEY  49     115.011   8.952  38.863  1.00  0.00           C
ATOM   3389  C24 POPEY  49     114.511   7.722  39.644  1.00  0.00           C
ATOM   3392  C25 POPEY  49     113.341   7.972  40.603  1.00  0.00           C
ATOM   3395  C26 POPEY  49     113.042   6.722  41.444  1.00  0.00           C
ATOM   3398  C27 POPEY  49     111.832   6.912  42.354  1.00  0.00           C
ATOM   3401  C28 POPEY  49     111.451   5.642  43.144  1.00  0.00           C
ATOM   3404  C29 POPEY  49     110.201   5.862  43.944  1.00  0.00           C
ATOM   3406 0C21 POPEY  49     110.102   6.062  45.273  1.00  0.00           C
ATOM   3408 1C21 POPEY  49     111.212   6.132  46.283  1.00  0.00           C
ATOM   3411 2C21 POPEY  49     111.392   7.572  46.803  1.00  0.00           C
ATOM   3414 3C21 POPEY  49     112.222   7.672  48.093  1.00  0.00           C
ATOM   3417 4C21 POPEY  49     112.301   9.102  48.633  1.00  0.00           C
ATOM   3420 5C21 POPEY  49     112.802   9.182  50.083  1.00  0.00           C
ATOM   3423 6C21 POPEY  49     114.302   8.872  50.233  1.00  0.00           C
ATOM   3426 7C21 POPEY  49     114.742   8.862  51.703  1.00  0.00           C
ATOM   3429 8C21 POPEY  49     116.231   8.592  51.894  1.00  0.00           C
ATOM   3433  C33 POPEY  49     113.201  14.922  38.284  1.00  0.00           C
ATOM   3436  C34 POPEY  49     113.992  16.092  38.923  1.00  0.00           C
ATOM   3439  C35 POPEY  49     113.621  16.412  40.393  1.00  0.00           C
ATOM   3442  C36 POPEY  49     114.521  15.842  41.504  1.00  0.00           C
ATOM   3445  C37 POPEY  49     114.062  16.352  42.883  1.00  0.00           C
ATOM   3448  C38 POPEY  49     115.032  16.102  44.043  1.00  0.00           C
ATOM   3451  C39 POPEY  49     115.062  14.642  44.553  1.00  0.00           C
ATOM   3454 0C31 POPEY  49     116.011  14.522  45.753  1.00  0.00           C
ATOM   3457 1C31 POPEY  49     116.161  13.132  46.403  1.00  0.00           C
ATOM   3460 2C31 POPEY  49     117.401  13.092  47.314  1.00  0.00           C
ATOM   3463 3C31 POPEY  49     117.411  11.932  48.323  1.00  0.00           C
ATOM   3466 4C31 POPEY  49     117.732  10.562  47.694  1.00  0.00           C
ATOM   3469 5C31 POPEY  49     117.981   9.492  48.753  1.00  0.00           C
ATOM   3472 6C31 POPEY  49     118.591   8.212  48.193  1.00  0.00           C
ATOM   3476  NH3 POPEZ  50      32.071  31.042  35.814  1.00  0.00           N
ATOM   3480  C12 POPEZ  50      31.752  32.482  36.133  1.00  0.00           C
ATOM   3483  C11 POPEZ  50      30.421  32.982  35.513  1.00  0.00           C
ATOM   3486  P   POPEZ  50      28.771  30.922  35.623  1.00  0.00           P
ATOM   3487  O13 POPEZ  50      27.322  30.862  35.324  1.00  0.00           O
ATOM   3488  O14 POPEZ  50      29.701  30.512  34.553  1.00  0.00           O
ATOM   3489  O11 POPEZ  50      29.151  30.072  36.934  1.00  0.00           O
ATOM   3490  O12 POPEZ  50      29.211  32.392  36.033  1.00  0.00           O
ATOM   3491  C1  POPEZ  50      28.851  30.632  38.243  1.00  0.00           C
ATOM   3494  C2  POPEZ  50      29.211  29.672  39.443  1.00  0.00           C
ATOM   3496  O21 POPEZ  50      28.222  29.732  40.483  1.00  0.00           O
ATOM   3497  C21 POPEZ  50      28.242  30.762  41.304  1.00  0.00           C
ATOM   3498  O22 POPEZ  50      28.751  31.852  41.104  1.00  0.00           O
ATOM   3499  C22 POPEZ  50      27.631  30.352  42.643  1.00  0.00           C
ATOM   3502  C3  POPEZ  50      30.652  29.842  40.023  1.00  0.00           C
ATOM   3505  O31 POPEZ  50      30.821  29.132  41.273  1.00  0.00           O
ATOM   3506  C31 POPEZ  50      31.531  28.032  41.294  1.00  0.00           C
ATOM   3507  O32 POPEZ  50      31.951  27.422  40.324  1.00  0.00           O
ATOM   3508  C32 POPEZ  50      31.671  27.572  42.754  1.00  0.00           C
ATOM   3511  C23 POPEZ  50      28.651  30.542  43.794  1.00  0.00           C
ATOM   3514  C24 POPEZ  50      28.341  29.732  45.054  1.00  0.00           C
ATOM   3517  C25 POPEZ  50      29.501  29.802  46.053  1.00  0.00           C
ATOM   3520  C26 POPEZ  50      29.302  28.972  47.323  1.00  0.00           C
ATOM   3523  C27 POPEZ  50      30.552  29.052  48.223  1.00  0.00           C
ATOM   3526  C28 POPEZ  50      30.502  28.182  49.494  1.00  0.00           C
ATOM   3529  C29 POPEZ  50      29.562  28.702  50.553  1.00  0.00           C
ATOM   3531 0C21 POPEZ  50      28.931  27.962  51.494  1.00  0.00           C
ATOM   3533 1C21 POPEZ  50      29.051  26.472  51.694  1.00  0.00           C
ATOM   3536 2C21 POPEZ  50      29.501  26.092  53.123  1.00  0.00           C
ATOM   3539 3C21 POPEZ  50      28.462  26.412  54.214  1.00  0.00           C
ATOM   3542 4C21 POPEZ  50      28.871  25.942  55.613  1.00  0.00           C
ATOM   3545 5C21 POPEZ  50      27.691  25.982  56.593  1.00  0.00           C
ATOM   3548 6C21 POPEZ  50      28.091  25.722  58.053  1.00  0.00           C
ATOM   3551 7C21 POPEZ  50      26.871  25.702  58.983  1.00  0.00           C
ATOM   3554 8C21 POPEZ  50      27.201  25.552  60.464  1.00  0.00           C
ATOM   3558  C33 POPEZ  50      32.991  26.802  43.033  1.00  0.00           C
ATOM   3561  C34 POPEZ  50      32.781  25.572  43.934  1.00  0.00           C
ATOM   3564  C35 POPEZ  50      32.381  25.882  45.383  1.00  0.00           C
ATOM   3567  C36 POPEZ  50      33.572  26.302  46.273  1.00  0.00           C
ATOM   3570  C37 POPEZ  50      33.271  26.082  47.764  1.00  0.00           C
ATOM   3573  C38 POPEZ  50      34.492  26.312  48.674  1.00  0.00           C
ATOM   3576  C39 POPEZ  50      34.211  25.952  50.143  1.00  0.00           C
ATOM   3579 0C31 POPEZ  50      35.481  25.852  51.003  1.00  0.00           C
ATOM   3582 1C31 POPEZ  50      35.161  25.482  52.463  1.00  0.00           C
ATOM   3585 2C31 POPEZ  50      36.392  25.152  53.343  1.00  0.00           C
ATOM   3588 3C31 POPEZ  50      37.371  26.322  53.503  1.00  0.00           C
ATOM   3591 4C31 POPEZ  50      38.372  26.122  54.654  1.00  0.00           C
ATOM   3594 5C31 POPEZ  50      39.271  27.342  54.863  1.00  0.00           C
ATOM   3597 6C31 POPEZ  50      40.162  27.232  56.104  1.00  0.00           C
ATOM   3601  NH3 POPEa  51      47.231  33.502  78.824  1.00  0.00           N
ATOM   3605  C12 POPEa  51      47.521  34.952  78.604  1.00  0.00           C
ATOM   3608  C11 POPEa  51      46.951  35.772  79.773  1.00  0.00           C
ATOM   3611  P   POPEa  51      44.791  34.652  80.833  1.00  0.00           P
ATOM   3612  O13 POPEa  51      44.172  35.432  81.924  1.00  0.00           O
ATOM   3613  O14 POPEa  51      45.811  33.652  81.224  1.00  0.00           O
ATOM   3614  O11 POPEa  51      43.782  33.932  79.843  1.00  0.00           O
ATOM   3615  O12 POPEa  51      45.552  35.622  79.883  1.00  0.00           O
ATOM   3616  C1  POPEa  51      42.511  34.432  79.433  1.00  0.00           C
ATOM   3619  C2  POPEa  51      42.441  35.072  78.004  1.00  0.00           C
ATOM   3621  O21 POPEa  51      41.391  34.402  77.273  1.00  0.00           O
ATOM   3622  C21 POPEa  51      40.502  35.222  76.714  1.00  0.00           C
ATOM   3623  O22 POPEa  51      40.461  36.422  76.873  1.00  0.00           O
ATOM   3624  C22 POPEa  51      39.631  34.412  75.723  1.00  0.00           C
ATOM   3627  C3  POPEa  51      43.751  35.002  77.163  1.00  0.00           C
ATOM   3630  O31 POPEa  51      43.481  35.122  75.744  1.00  0.00           O
ATOM   3631  C31 POPEa  51      44.451  34.652  74.943  1.00  0.00           C
ATOM   3632  O32 POPEa  51      45.562  34.322  75.314  1.00  0.00           O
ATOM   3633  C32 POPEa  51      43.941  34.612  73.494  1.00  0.00           C
ATOM   3636  C23 POPEa  51      38.232  35.012  75.473  1.00  0.00           C
ATOM   3639  C24 POPEa  51      37.531  34.512  74.194  1.00  0.00           C
ATOM   3642  C25 POPEa  51      38.072  35.132  72.904  1.00  0.00           C
ATOM   3645  C26 POPEa  51      37.591  34.412  71.633  1.00  0.00           C
ATOM   3648  C27 POPEa  51      38.191  35.072  70.394  1.00  0.00           C
ATOM   3651  C28 POPEa  51      37.841  34.362  69.074  1.00  0.00           C
ATOM   3654  C29 POPEa  51      38.562  35.042  67.934  1.00  0.00           C
ATOM   3656 0C21 POPEa  51      38.012  35.712  66.904  1.00  0.00           C
ATOM   3658 1C21 POPEa  51      36.541  35.912  66.633  1.00  0.00           C
ATOM   3661 2C21 POPEa  51      36.111  37.372  66.883  1.00  0.00           C
ATOM   3664 3C21 POPEa  51      34.661  37.602  66.444  1.00  0.00           C
ATOM   3667 4C21 POPEa  51      34.141  39.012  66.773  1.00  0.00           C
ATOM   3670 5C21 POPEa  51      34.712  40.121  65.894  1.00  0.00           C
ATOM   3673 6C21 POPEa  51      34.232  40.051  64.453  1.00  0.00           C
ATOM   3676 7C21 POPEa  51      34.902  41.122  63.604  1.00  0.00           C
ATOM   3679 8C21 POPEa  51      34.531  41.002  62.133  1.00  0.00           C
ATOM   3683  C33 POPEa  51      43.742  33.182  72.934  1.00  0.00           C
ATOM   3686  C34 POPEa  51      42.521  33.052  71.994  1.00  0.00           C
ATOM   3689  C35 POPEa  51      42.641  33.832  70.674  1.00  0.00           C
ATOM   3692  C36 POPEa  51      43.821  33.381  69.814  1.00  0.00           C
ATOM   3695  C37 POPEa  51      43.812  34.002  68.413  1.00  0.00           C
ATOM   3698  C38 POPEa  51      45.051  33.692  67.554  1.00  0.00           C
ATOM   3701  C39 POPEa  51      45.411  32.212  67.373  1.00  0.00           C
ATOM   3704 0C31 POPEa  51      44.812  31.562  66.113  1.00  0.00           C
ATOM   3707 1C31 POPEa  51      44.992  30.042  66.174  1.00  0.00           C
ATOM   3710 2C31 POPEa  51      44.472  29.302  64.933  1.00  0.00           C
ATOM   3713 3C31 POPEa  51      45.552  29.152  63.854  1.00  0.00           C
ATOM   3716 4C31 POPEa  51      45.141  28.152  62.764  1.00  0.00           C
ATOM   3719 5C31 POPEa  51      46.301  27.822  61.824  1.00  0.00           C
ATOM   3722 6C31 POPEa  51      46.032  26.612  60.933  1.00  0.00           C
ATOM   3726  NH3 POPEb  52     113.691  77.381  83.483  1.00  0.00           N
ATOM   3730  C12 POPEb  52     112.401  77.652  82.754  1.00  0.00           C
ATOM   3733  C11 POPEb  52     112.511  78.852  81.803  1.00  0.00           C
ATOM   3736  P   POPEb  52     110.941  78.502  79.694  1.00  0.00           P
ATOM   3737  O13 POPEb  52     112.212  78.191  78.983  1.00  0.00           O
ATOM   3738  O14 POPEb  52     109.911  77.462  79.784  1.00  0.00           O
ATOM   3739  O11 POPEb  52     110.291  79.822  79.083  1.00  0.00           O
ATOM   3740  O12 POPEb  52     111.272  79.062  81.133  1.00  0.00           O
ATOM   3741  C1  POPEb  52     110.841  80.462  77.913  1.00  0.00           C
ATOM   3744  C2  POPEb  52     110.262  79.852  76.613  1.00  0.00           C
ATOM   3746  O21 POPEb  52     110.832  80.392  75.413  1.00  0.00           O
ATOM   3747  C21 POPEb  52     112.121  80.442  75.184  1.00  0.00           C
ATOM   3748  O22 POPEb  52     113.031  80.172  75.943  1.00  0.00           O
ATOM   3749  C22 POPEb  52     112.301  80.922  73.744  1.00  0.00           C
ATOM   3752  C3  POPEb  52     108.712  80.051  76.584  1.00  0.00           C
ATOM   3755  O31 POPEb  52     108.091  79.481  75.394  1.00  0.00           O
ATOM   3756  C31 POPEb  52     108.001  80.332  74.373  1.00  0.00           C
ATOM   3757  O32 POPEb  52     108.341  81.502  74.383  1.00  0.00           O
ATOM   3758  C32 POPEb  52     107.411  79.631  73.163  1.00  0.00           C
ATOM   3761  C23 POPEb  52     111.582  80.032  72.713  1.00  0.00           C
ATOM   3764  C24 POPEb  52     112.091  80.281  71.283  1.00  0.00           C
ATOM   3767  C25 POPEb  52     111.412  79.402  70.213  1.00  0.00           C
ATOM   3770  C26 POPEb  52     111.631  77.892  70.374  1.00  0.00           C
ATOM   3773  C27 POPEb  52     110.932  77.072  69.273  1.00  0.00           C
ATOM   3776  C28 POPEb  52     111.662  77.121  67.913  1.00  0.00           C
ATOM   3779  C29 POPEb  52     110.692  76.972  66.764  1.00  0.00           C
ATOM   3781 0C21 POPEb  52     110.591  75.951  65.894  1.00  0.00           C
ATOM   3783 1C21 POPEb  52     111.451  74.712  65.823  1.00  0.00           C
ATOM   3786 2C21 POPEb  52     111.871  74.402  64.373  1.00  0.00           C
ATOM   3789 3C21 POPEb  52     112.872  75.411  63.773  1.00  0.00           C
ATOM   3792 4C21 POPEb  52     113.031  75.262  62.253  1.00  0.00           C
ATOM   3795 5C21 POPEb  52     113.521  73.872  61.814  1.00  0.00           C
ATOM   3798 6C21 POPEb  52     113.621  73.742  60.283  1.00  0.00           C
ATOM   3801 7C21 POPEb  52     113.992  72.322  59.854  1.00  0.00           C
ATOM   3804 8C21 POPEb  52     114.192  72.172  58.343  1.00  0.00           C
ATOM   3808  C33 POPEb  52     105.901  79.901  73.023  1.00  0.00           C
ATOM   3811  C34 POPEb  52     105.501  81.111  72.154  1.00  0.00           C
ATOM   3814  C35 POPEb  52     106.132  82.441  72.564  1.00  0.00           C
ATOM   3817  C36 POPEb  52     105.661  83.661  71.754  1.00  0.00           C
ATOM   3820  C37 POPEb  52     106.522  84.882  72.073  1.00  0.00           C
ATOM   3823  C38 POPEb  52     106.422  86.051  71.083  1.00  0.00           C
ATOM   3826  C39 POPEb  52     105.151  86.902  71.183  1.00  0.00           C
ATOM   3829 0C31 POPEb  52     105.321  88.190  70.353  1.00  0.00           C
ATOM   3832 1C31 POPEb  52     104.052  89.042  70.254  1.00  0.00           C
ATOM   3835 2C31 POPEb  52     104.281  90.401  69.553  1.00  0.00           C
ATOM   3838 3C31 POPEb  52     105.162  90.292  68.293  1.00  0.00           C
ATOM   3841 4C31 POPEb  52     105.172  91.581  67.463  1.00  0.00           C
ATOM   3844 5C31 POPEb  52     106.221  91.532  66.343  1.00  0.00           C
ATOM   3847 6C31 POPEb  52     106.091  92.672  65.343  1.00  0.00           C
ATOM   3851  NH3 POPEc  53      32.082  57.762  32.543  1.00  0.00           N
ATOM   3855  C12 POPEc  53      31.852  56.572  31.643  1.00  0.00           C
ATOM   3858  C11 POPEc  53      30.791  55.642  32.244  1.00  0.00           C
ATOM   3861  P   POPEc  53      29.101  53.721  31.643  1.00  0.00           P
ATOM   3862  O13 POPEc  53      28.472  53.342  30.363  1.00  0.00           O
ATOM   3863  O14 POPEc  53      29.431  52.652  32.603  1.00  0.00           O
ATOM   3864  O11 POPEc  53      28.181  54.812  32.334  1.00  0.00           O
ATOM   3865  O12 POPEc  53      30.442  54.561  31.363  1.00  0.00           O
ATOM   3866  C1  POPEc  53      27.642  54.722  33.654  1.00  0.00           C
ATOM   3869  C2  POPEc  53      28.312  55.732  34.623  1.00  0.00           C
ATOM   3871  O21 POPEc  53      29.652  55.352  34.963  1.00  0.00           O
ATOM   3872  C21 POPEc  53      29.871  54.222  35.623  1.00  0.00           C
ATOM   3873  O22 POPEc  53      29.022  53.512  36.133  1.00  0.00           O
ATOM   3874  C22 POPEc  53      31.392  54.012  35.703  1.00  0.00           C
ATOM   3877  C3  POPEc  53      27.461  56.152  35.873  1.00  0.00           C
ATOM   3880  O31 POPEc  53      27.982  57.352  36.484  1.00  0.00           O
ATOM   3881  C31 POPEc  53      28.941  57.182  37.393  1.00  0.00           C
ATOM   3882  O32 POPEc  53      30.091  57.582  37.253  1.00  0.00           O
ATOM   3883  C32 POPEc  53      28.391  56.612  38.703  1.00  0.00           C
ATOM   3886  C23 POPEc  53      31.922  53.572  37.094  1.00  0.00           C
ATOM   3889  C24 POPEc  53      33.462  53.612  37.133  1.00  0.00           C
ATOM   3892  C25 POPEc  53      34.101  53.222  38.473  1.00  0.00           C
ATOM   3895  C26 POPEc  53      35.631  53.442  38.514  1.00  0.00           C
ATOM   3898  C27 POPEc  53      36.222  53.102  39.893  1.00  0.00           C
ATOM   3901  C28 POPEc  53      37.722  53.432  40.133  1.00  0.00           C
ATOM   3904  C29 POPEc  53      38.742  52.622  39.373  1.00  0.00           C
ATOM   3906 0C21 POPEc  53      39.541  51.632  39.833  1.00  0.00           C
ATOM   3908 1C21 POPEc  53      39.611  51.132  41.253  1.00  0.00           C
ATOM   3911 2C21 POPEc  53      40.801  50.172  41.483  1.00  0.00           C
ATOM   3914 3C21 POPEc  53      40.541  48.742  40.984  1.00  0.00           C
ATOM   3917 4C21 POPEc  53      41.721  47.762  41.153  1.00  0.00           C
ATOM   3920 5C21 POPEc  53      42.021  47.382  42.614  1.00  0.00           C
ATOM   3923 6C21 POPEc  53      42.971  46.182  42.744  1.00  0.00           C
ATOM   3926 7C21 POPEc  53      43.201  45.772  44.203  1.00  0.00           C
ATOM   3929 8C21 POPEc  53      44.291  44.712  44.373  1.00  0.00           C
ATOM   3933  C33 POPEc  53      29.281  55.502  39.323  1.00  0.00           C
ATOM   3936  C34 POPEc  53      28.762  55.041  40.693  1.00  0.00           C
ATOM   3939  C35 POPEc  53      27.381  54.392  40.603  1.00  0.00           C
ATOM   3942  C36 POPEc  53      26.871  53.742  41.904  1.00  0.00           C
ATOM   3945  C37 POPEc  53      25.572  52.992  41.633  1.00  0.00           C
ATOM   3948  C38 POPEc  53      25.101  52.052  42.754  1.00  0.00           C
ATOM   3951  C39 POPEc  53      24.171  52.701  43.794  1.00  0.00           C
ATOM   3954 0C31 POPEc  53      24.881  53.242  45.044  1.00  0.00           C
ATOM   3957 1C31 POPEc  53      23.902  53.472  46.203  1.00  0.00           C
ATOM   3960 2C31 POPEc  53      24.541  54.002  47.494  1.00  0.00           C
ATOM   3963 3C31 POPEc  53      25.602  53.072  48.104  1.00  0.00           C
ATOM   3966 4C31 POPEc  53      25.082  51.661  48.424  1.00  0.00           C
ATOM   3969 5C31 POPEc  53      26.142  50.782  49.113  1.00  0.00           C
ATOM   3972 6C31 POPEc  53      25.602  49.402  49.534  1.00  0.00           C
ATOM   3976  NH3 POPEd  54     102.772 113.292  36.274  1.00  0.00           N
ATOM   3980  C12 POPEd  54     102.072 111.962  36.293  1.00  0.00           C
ATOM   3983  C11 POPEd  54     102.701 111.051  37.363  1.00  0.00           C
ATOM   3986  P   POPEd  54     105.041 110.792  36.223  1.00  0.00           P
ATOM   3987  O13 POPEd  54     104.922 111.962  35.313  1.00  0.00           O
ATOM   3988  O14 POPEd  54     104.631 109.452  35.754  1.00  0.00           O
ATOM   3989  O11 POPEd  54     106.471 110.742  36.853  1.00  0.00           O
ATOM   3990  O12 POPEd  54     104.122 111.142  37.443  1.00  0.00           O
ATOM   3991  C1  POPEd  54     107.032 111.841  37.564  1.00  0.00           C
ATOM   3994  C2  POPEd  54     107.772 111.362  38.844  1.00  0.00           C
ATOM   3996  O21 POPEd  54     106.991 110.462  39.613  1.00  0.00           O
ATOM   3997  C21 POPEd  54     105.792 110.822  40.033  1.00  0.00           C
ATOM   3998  O22 POPEd  54     105.272 111.922  39.924  1.00  0.00           O
ATOM   3999  C22 POPEd  54     105.181 109.602  40.723  1.00  0.00           C
ATOM   4002  C3  POPEd  54     108.322 112.542  39.693  1.00  0.00           C
ATOM   4005  O31 POPEd  54     109.091 112.102  40.823  1.00  0.00           O
ATOM   4006  C31 POPEd  54     108.521 112.122  42.003  1.00  0.00           C
ATOM   4007  O32 POPEd  54     107.422 112.581  42.273  1.00  0.00           O
ATOM   4008  C32 POPEd  54     109.461 111.511  43.014  1.00  0.00           C
ATOM   4011  C23 POPEd  54     104.612 109.981  42.094  1.00  0.00           C
ATOM   4014  C24 POPEd  54     104.901 108.941  43.183  1.00  0.00           C
ATOM   4017  C25 POPEd  54     104.862 109.612  44.553  1.00  0.00           C
ATOM   4020  C26 POPEd  54     106.151 110.341  44.933  1.00  0.00           C
ATOM   4023  C27 POPEd  54     106.102 110.892  46.374  1.00  0.00           C
ATOM   4026  C28 POPEd  54     106.681 109.922  47.414  1.00  0.00           C
ATOM   4029  C29 POPEd  54     105.822 108.742  47.804  1.00  0.00           C
ATOM   4031 0C21 POPEd  54     105.332 108.462  49.023  1.00  0.00           C
ATOM   4033 1C21 POPEd  54     105.491 109.292  50.264  1.00  0.00           C
ATOM   4036 2C21 POPEd  54     104.152 109.882  50.744  1.00  0.00           C
ATOM   4039 3C21 POPEd  54     103.241 108.891  51.483  1.00  0.00           C
ATOM   4042 4C21 POPEd  54     102.131 109.631  52.233  1.00  0.00           C
ATOM   4045 5C21 POPEd  54     101.352 108.751  53.203  1.00  0.00           C
ATOM   4048 6C21 POPEd  54     100.582 109.602  54.214  1.00  0.00           C
ATOM   4051 7C21 POPEd  54      99.691 108.772  55.124  1.00  0.00           C
ATOM   4054 8C21 POPEd  54      99.071 109.581  56.253  1.00  0.00           C
ATOM   4058  C33 POPEd  54     110.121 112.602  43.874  1.00  0.00           C
ATOM   4061  C34 POPEd  54     111.002 111.972  44.953  1.00  0.00           C
ATOM   4064  C35 POPEd  54     110.302 111.911  46.314  1.00  0.00           C
ATOM   4067  C36 POPEd  54     110.232 113.292  47.003  1.00  0.00           C
ATOM   4070  C37 POPEd  54     109.082 113.411  48.014  1.00  0.00           C
ATOM   4073  C38 POPEd  54     109.082 112.301  49.074  1.00  0.00           C
ATOM   4076  C39 POPEd  54     110.172 112.432  50.143  1.00  0.00           C
ATOM   4079 0C31 POPEd  54     109.722 113.311  51.304  1.00  0.00           C
ATOM   4082 1C31 POPEd  54     110.661 113.271  52.513  1.00  0.00           C
ATOM   4085 2C31 POPEd  54     111.532 114.521  52.663  1.00  0.00           C
ATOM   4088 3C31 POPEd  54     112.242 114.542  54.023  1.00  0.00           C
ATOM   4091 4C31 POPEd  54     113.201 115.731  54.214  1.00  0.00           C
ATOM   4094 5C31 POPEd  54     113.861 115.712  55.593  1.00  0.00           C
ATOM   4097 6C31 POPEd  54     114.871 116.822  55.834  1.00  0.00           C
ATOM   4101  NH3 POPEe  55      55.922  41.922  37.013  1.00  0.00           N
ATOM   4105  C12 POPEe  55      54.472  41.622  37.223  1.00  0.00           C
ATOM   4108  C11 POPEe  55      53.571  42.732  36.643  1.00  0.00           C
ATOM   4111  P   POPEe  55      51.892  43.322  38.543  1.00  0.00           P
ATOM   4112  O13 POPEe  55      52.391  44.712  38.593  1.00  0.00           O
ATOM   4113  O14 POPEe  55      50.471  43.072  38.844  1.00  0.00           O
ATOM   4114  O11 POPEe  55      52.751  42.422  39.534  1.00  0.00           O
ATOM   4115  O12 POPEe  55      52.242  42.622  37.153  1.00  0.00           O
ATOM   4116  C1  POPEe  55      52.321  42.182  40.873  1.00  0.00           C
ATOM   4119  C2  POPEe  55      53.201  42.922  41.933  1.00  0.00           C
ATOM   4121  O21 POPEe  55      52.711  42.652  43.264  1.00  0.00           O
ATOM   4122  C21 POPEe  55      51.461  43.002  43.523  1.00  0.00           C
ATOM   4123  O22 POPEe  55      50.752  43.752  42.874  1.00  0.00           O
ATOM   4124  C22 POPEe  55      50.972  42.192  44.714  1.00  0.00           C
ATOM   4127  C3  POPEe  55      53.462  44.442  41.673  1.00  0.00           C
ATOM   4130  O31 POPEe  55      54.561  44.942  42.474  1.00  0.00           O
ATOM   4131  C31 POPEe  55      54.262  45.561  43.613  1.00  0.00           C
ATOM   4132  O32 POPEe  55      53.152  45.772  44.043  1.00  0.00           O
ATOM   4133  C32 POPEe  55      55.601  45.881  44.314  1.00  0.00           C
ATOM   4136  C23 POPEe  55      50.841  43.012  46.013  1.00  0.00           C
ATOM   4139  C24 POPEe  55      50.512  42.072  47.174  1.00  0.00           C
ATOM   4142  C25 POPEe  55      50.381  42.771  48.534  1.00  0.00           C
ATOM   4145  C26 POPEe  55      50.391  41.742  49.674  1.00  0.00           C
ATOM   4148  C27 POPEe  55      49.891  42.302  51.013  1.00  0.00           C
ATOM   4151  C28 POPEe  55      50.591  41.652  52.223  1.00  0.00           C
ATOM   4154  C29 POPEe  55      49.832  41.861  53.523  1.00  0.00           C
ATOM   4156 0C21 POPEe  55      50.312  42.312  54.693  1.00  0.00           C
ATOM   4158 1C21 POPEe  55      51.721  42.752  54.984  1.00  0.00           C
ATOM   4161 2C21 POPEe  55      52.732  41.591  55.073  1.00  0.00           C
ATOM   4164 3C21 POPEe  55      52.501  40.622  56.244  1.00  0.00           C
ATOM   4167 4C21 POPEe  55      53.512  39.462  56.273  1.00  0.00           C
ATOM   4170 5C21 POPEe  55      53.212  38.372  55.233  1.00  0.00           C
ATOM   4173 6C21 POPEe  55      54.302  37.302  55.124  1.00  0.00           C
ATOM   4176 7C21 POPEe  55      54.031  36.302  53.994  1.00  0.00           C
ATOM   4179 8C21 POPEe  55      55.181  35.322  53.744  1.00  0.00           C
ATOM   4183  C33 POPEe  55      55.572  46.922  45.464  1.00  0.00           C
ATOM   4186  C34 POPEe  55      56.942  46.982  46.153  1.00  0.00           C
ATOM   4189  C35 POPEe  55      57.091  48.042  47.253  1.00  0.00           C
ATOM   4192  C36 POPEe  55      56.261  47.762  48.513  1.00  0.00           C
ATOM   4195  C37 POPEe  55      56.612  48.692  49.683  1.00  0.00           C
ATOM   4198  C38 POPEe  55      57.771  48.201  50.564  1.00  0.00           C
ATOM   4201  C39 POPEe  55      57.301  47.492  51.843  1.00  0.00           C
ATOM   4204 0C31 POPEe  55      56.981  48.462  52.993  1.00  0.00           C
ATOM   4207 1C31 POPEe  55      56.521  47.742  54.273  1.00  0.00           C
ATOM   4210 2C31 POPEe  55      56.352  48.682  55.473  1.00  0.00           C
ATOM   4213 3C31 POPEe  55      55.032  49.472  55.453  1.00  0.00           C
ATOM   4216 4C31 POPEe  55      54.951  50.532  56.564  1.00  0.00           C
ATOM   4219 5C31 POPEe  55      53.582  51.212  56.663  1.00  0.00           C
ATOM   4222 6C31 POPEe  55      53.562  52.402  57.633  1.00  0.00           C
ATOM   4226  NH3 POPEf  56      57.082  99.341  34.843  1.00  0.00           N
ATOM   4230  C12 POPEf  56      58.562  99.572  34.863  1.00  0.00           C
ATOM   4233  C11 POPEf  56      59.192  99.160  36.203  1.00  0.00           C
ATOM   4236  P   POPEf  56      61.601  98.121  35.903  1.00  0.00           P
ATOM   4237  O13 POPEf  56      60.871  96.992  35.303  1.00  0.00           O
ATOM   4238  O14 POPEf  56      62.781  98.611  35.143  1.00  0.00           O
ATOM   4239  O11 POPEf  56      62.041  97.761  37.383  1.00  0.00           O
ATOM   4240  O12 POPEf  56      60.611  99.312  36.143  1.00  0.00           O
ATOM   4241  C1  POPEf  56      63.192  96.932  37.564  1.00  0.00           C
ATOM   4244  C2  POPEf  56      63.111  96.091  38.874  1.00  0.00           C
ATOM   4246  O21 POPEf  56      63.282  96.981  39.994  1.00  0.00           O
ATOM   4247  C21 POPEf  56      62.212  97.131  40.774  1.00  0.00           C
ATOM   4248  O22 POPEf  56      61.102  96.692  40.574  1.00  0.00           O
ATOM   4249  C22 POPEf  56      62.662  97.922  42.024  1.00  0.00           C
ATOM   4252  C3  POPEf  56      64.231  95.001  38.893  1.00  0.00           C
ATOM   4255  O31 POPEf  56      64.742  94.782  40.244  1.00  0.00           O
ATOM   4256  C31 POPEf  56      66.051  94.701  40.363  1.00  0.00           C
ATOM   4257  O32 POPEf  56      66.852  94.452  39.483  1.00  0.00           O
ATOM   4258  C32 POPEf  56      66.451  95.152  41.754  1.00  0.00           C
ATOM   4261  C23 POPEf  56      61.641  97.942  43.183  1.00  0.00           C
ATOM   4264  C24 POPEf  56      62.301  97.852  44.573  1.00  0.00           C
ATOM   4267  C25 POPEf  56      63.021  96.511  44.803  1.00  0.00           C
ATOM   4270  C26 POPEf  56      63.451  96.282  46.253  1.00  0.00           C
ATOM   4273  C27 POPEf  56      62.321  95.722  47.123  1.00  0.00           C
ATOM   4276  C28 POPEf  56      62.651  95.632  48.623  1.00  0.00           C
ATOM   4279  C29 POPEf  56      63.901  94.832  48.893  1.00  0.00           C
ATOM   4281 0C21 POPEf  56      63.972  93.611  49.443  1.00  0.00           C
ATOM   4283 1C21 POPEf  56      62.792  92.782  49.893  1.00  0.00           C
ATOM   4286 2C21 POPEf  56      63.212  91.352  50.283  1.00  0.00           C
ATOM   4289 3C21 POPEf  56      64.081  91.282  51.564  1.00  0.00           C
ATOM   4292 4C21 POPEf  56      64.642  89.872  51.793  1.00  0.00           C
ATOM   4295 5C21 POPEf  56      65.591  89.771  53.004  1.00  0.00           C
ATOM   4298 6C21 POPEf  56      64.891  89.981  54.354  1.00  0.00           C
ATOM   4301 7C21 POPEf  56      65.811  89.661  55.534  1.00  0.00           C
ATOM   4304 8C21 POPEf  56      65.162  89.872  56.904  1.00  0.00           C
ATOM   4308  C33 POPEf  56      66.301  94.102  42.863  1.00  0.00           C
ATOM   4311  C34 POPEf  56      66.791  94.712  44.184  1.00  0.00           C
ATOM   4314  C35 POPEf  56      66.932  93.702  45.304  1.00  0.00           C
ATOM   4317  C36 POPEf  56      67.271  94.402  46.624  1.00  0.00           C
ATOM   4320  C37 POPEf  56      68.002  93.482  47.604  1.00  0.00           C
ATOM   4323  C38 POPEf  56      68.102  94.122  48.983  1.00  0.00           C
ATOM   4326  C39 POPEf  56      68.701  93.202  50.044  1.00  0.00           C
ATOM   4329 0C31 POPEf  56      68.312  93.682  51.444  1.00  0.00           C
ATOM   4332 1C31 POPEf  56      68.801  92.771  52.583  1.00  0.00           C
ATOM   4335 2C31 POPEf  56      68.062  93.152  53.874  1.00  0.00           C
ATOM   4338 3C31 POPEf  56      68.612  92.501  55.143  1.00  0.00           C
ATOM   4341 4C31 POPEf  56      67.782  92.942  56.354  1.00  0.00           C
ATOM   4344 5C31 POPEf  56      68.271  92.352  57.684  1.00  0.00           C
ATOM   4347 6C31 POPEf  56      67.492  92.901  58.883  1.00  0.00           C
ATOM   4351  NH3 POPEg  57     107.112 127.002  76.873  1.00  0.00           N
ATOM   4355  C12 POPEg  57     107.681 128.322  77.324  1.00  0.00           C
ATOM   4358  C11 POPEg  57     106.631 129.091  78.163  1.00  0.00           C
ATOM   4361  P   POPEg  57     104.131 128.421  77.773  1.00  0.00           P
ATOM   4362  O13 POPEg  57     103.381 129.051  78.873  1.00  0.00           O
ATOM   4363  O14 POPEg  57     104.682 127.051  78.004  1.00  0.00           O
ATOM   4364  O11 POPEg  57     103.352 128.342  76.393  1.00  0.00           O
ATOM   4365  O12 POPEg  57     105.402 129.312  77.443  1.00  0.00           O
ATOM   4366  C1  POPEg  57     102.891 129.471  75.663  1.00  0.00           C
ATOM   4369  C2  POPEg  57     103.791 129.794  74.433  1.00  0.00           C
ATOM   4371  O21 POPEg  57     102.981 130.044  73.273  1.00  0.00           O
ATOM   4372  C21 POPEg  57     102.621 129.072  72.453  1.00  0.00           C
ATOM   4373  O22 POPEg  57     102.602 127.872  72.694  1.00  0.00           O
ATOM   4374  C22 POPEg  57     102.172 129.694  71.143  1.00  0.00           C
ATOM   4377  C3  POPEg  57     104.941 128.751  74.214  1.00  0.00           C
ATOM   4380  O31 POPEg  57     105.881 129.131  73.174  1.00  0.00           O
ATOM   4381  C31 POPEg  57     106.902 128.271  73.154  1.00  0.00           C
ATOM   4382  O32 POPEg  57     107.051 127.352  73.944  1.00  0.00           O
ATOM   4383  C32 POPEg  57     107.902 128.551  72.043  1.00  0.00           C
ATOM   4386  C23 POPEg  57     102.551 128.821  69.933  1.00  0.00           C
ATOM   4389  C24 POPEg  57     102.522 129.615  68.623  1.00  0.00           C
ATOM   4392  C25 POPEg  57     101.181 130.295  68.293  1.00  0.00           C
ATOM   4395  C26 POPEg  57     100.041 129.292  68.113  1.00  0.00           C
ATOM   4398  C27 POPEg  57      98.731 129.965  67.663  1.00  0.00           C
ATOM   4401  C28 POPEg  57      97.592 128.962  67.433  1.00  0.00           C
ATOM   4404  C29 POPEg  57      97.791 128.132  66.183  1.00  0.00           C
ATOM   4406 0C21 POPEg  57      96.851 127.881  65.254  1.00  0.00           C
ATOM   4408 1C21 POPEg  57      95.412 128.322  65.324  1.00  0.00           C
ATOM   4411 2C21 POPEg  57      95.201 129.744  64.744  1.00  0.00           C
ATOM   4414 3C21 POPEg  57      93.821 130.324  65.064  1.00  0.00           C
ATOM   4417 4C21 POPEg  57      93.702 130.874  66.494  1.00  0.00           C
ATOM   4420 5C21 POPEg  57      92.422 131.694  66.733  1.00  0.00           C
ATOM   4423 6C21 POPEg  57      92.411 132.364  68.113  1.00  0.00           C
ATOM   4426 7C21 POPEg  57      91.412 133.525  68.244  1.00  0.00           C
ATOM   4429 8C21 POPEg  57      91.541 134.294  69.553  1.00  0.00           C
ATOM   4433  C33 POPEg  57     107.322 129.141  70.733  1.00  0.00           C
ATOM   4436  C34 POPEg  57     106.951 128.062  69.714  1.00  0.00           C
ATOM   4439  C35 POPEg  57     107.091 128.541  68.264  1.00  0.00           C
ATOM   4442  C36 POPEg  57     108.541 128.842  67.843  1.00  0.00           C
ATOM   4445  C37 POPEg  57     108.791 128.582  66.354  1.00  0.00           C
ATOM   4448  C38 POPEg  57     110.251 128.801  65.933  1.00  0.00           C
ATOM   4451  C39 POPEg  57     110.612 128.132  64.604  1.00  0.00           C
ATOM   4454 0C31 POPEg  57     109.831 128.681  63.404  1.00  0.00           C
ATOM   4457 1C31 POPEg  57     110.192 127.951  62.093  1.00  0.00           C
ATOM   4460 2C31 POPEg  57     109.451 128.501  60.863  1.00  0.00           C
ATOM   4463 3C31 POPEg  57     109.561 127.571  59.654  1.00  0.00           C
ATOM   4466 4C31 POPEg  57     108.742 128.051  58.453  1.00  0.00           C
ATOM   4469 5C31 POPEg  57     108.502 126.981  57.383  1.00  0.00           C
ATOM   4472 6C31 POPEg  57     107.581 127.461  56.263  1.00  0.00           C
ATOM   4476  NH3 POPEh  58      64.852  12.622  76.843  1.00  0.00           N
ATOM   4480  C12 POPEh  58      64.322  13.652  77.784  1.00  0.00           C
ATOM   4483  C11 POPEh  58      65.341  13.902  78.894  1.00  0.00           C
ATOM   4486  P   POPEh  58      65.981  16.302  79.824  1.00  0.00           P
ATOM   4487  O13 POPEh  58      65.401  17.152  80.874  1.00  0.00           O
ATOM   4488  O14 POPEh  58      67.352  15.802  80.114  1.00  0.00           O
ATOM   4489  O11 POPEh  58      66.021  17.162  78.513  1.00  0.00           O
ATOM   4490  O12 POPEh  58      65.001  15.112  79.534  1.00  0.00           O
ATOM   4491  C1  POPEh  58      66.431  16.732  77.224  1.00  0.00           C
ATOM   4494  C2  POPEh  58      66.082  17.822  76.164  1.00  0.00           C
ATOM   4496  O21 POPEh  58      65.861  17.232  74.873  1.00  0.00           O
ATOM   4497  C21 POPEh  58      66.831  16.502  74.334  1.00  0.00           C
ATOM   4498  O22 POPEh  58      67.971  16.382  74.763  1.00  0.00           O
ATOM   4499  C22 POPEh  58      66.312  15.832  73.053  1.00  0.00           C
ATOM   4502  C3  POPEh  58      67.082  19.022  76.153  1.00  0.00           C
ATOM   4505  O31 POPEh  58      66.581  20.252  75.574  1.00  0.00           O
ATOM   4506  C31 POPEh  58      66.802  20.392  74.273  1.00  0.00           C
ATOM   4507  O32 POPEh  58      67.181  19.502  73.523  1.00  0.00           O
ATOM   4508  C32 POPEh  58      66.542  21.852  73.864  1.00  0.00           C
ATOM   4511  C23 POPEh  58      66.312  16.782  71.834  1.00  0.00           C
ATOM   4514  C24 POPEh  58      65.722  16.142  70.564  1.00  0.00           C
ATOM   4517  C25 POPEh  58      66.791  15.662  69.564  1.00  0.00           C
ATOM   4520  C26 POPEh  58      66.181  15.152  68.253  1.00  0.00           C
ATOM   4523  C27 POPEh  58      67.222  14.972  67.133  1.00  0.00           C
ATOM   4526  C28 POPEh  58      66.682  14.302  65.854  1.00  0.00           C
ATOM   4529  C29 POPEh  58      65.582  15.062  65.153  1.00  0.00           C
ATOM   4531 0C21 POPEh  58      65.211  14.922  63.864  1.00  0.00           C
ATOM   4533 1C21 POPEh  58      65.832  13.992  62.843  1.00  0.00           C
ATOM   4536 2C21 POPEh  58      65.631  14.522  61.413  1.00  0.00           C
ATOM   4539 3C21 POPEh  58      66.331  13.652  60.353  1.00  0.00           C
ATOM   4542 4C21 POPEh  58      66.091  14.122  58.903  1.00  0.00           C
ATOM   4545 5C21 POPEh  58      64.722  13.722  58.343  1.00  0.00           C
ATOM   4548 6C21 POPEh  58      64.541  14.142  56.873  1.00  0.00           C
ATOM   4551 7C21 POPEh  58      63.301  13.512  56.224  1.00  0.00           C
ATOM   4554 8C21 POPEh  58      63.131  13.902  54.753  1.00  0.00           C
ATOM   4558  C33 POPEh  58      66.771  22.112  72.354  1.00  0.00           C
ATOM   4561  C34 POPEh  58      68.242  21.942  71.964  1.00  0.00           C
ATOM   4564  C35 POPEh  58      68.481  21.792  70.453  1.00  0.00           C
ATOM   4567  C36 POPEh  58      67.941  20.472  69.893  1.00  0.00           C
ATOM   4570  C37 POPEh  58      68.172  20.312  68.394  1.00  0.00           C
ATOM   4573  C38 POPEh  58      67.521  19.022  67.853  1.00  0.00           C
ATOM   4576  C39 POPEh  58      66.831  19.212  66.504  1.00  0.00           C
ATOM   4579 0C31 POPEh  58      67.792  19.252  65.324  1.00  0.00           C
ATOM   4582 1C31 POPEh  58      67.142  19.882  64.093  1.00  0.00           C
ATOM   4585 2C31 POPEh  58      67.981  19.722  62.834  1.00  0.00           C
ATOM   4588 3C31 POPEh  58      67.542  20.682  61.733  1.00  0.00           C
ATOM   4591 4C31 POPEh  58      68.332  20.472  60.444  1.00  0.00           C
ATOM   4594 5C31 POPEh  58      68.481  21.772  59.663  1.00  0.00           C
ATOM   4597 6C31 POPEh  58      69.231  21.582  58.354  1.00  0.00           C
ATOM   4601  NH3 POPEi  59      75.242  97.372  35.763  1.00  0.00           N
ATOM   4605  C12 POPEi  59      74.902  98.782  35.424  1.00  0.00           C
ATOM   4608  C11 POPEi  59      76.172  99.542  35.043  1.00  0.00           C
ATOM   4611  P   POPEi  59      75.441 101.922  34.423  1.00  0.00           P
ATOM   4612  O13 POPEi  59      76.492 102.402  33.514  1.00  0.00           O
ATOM   4613  O14 POPEi  59      74.242 101.352  33.774  1.00  0.00           O
ATOM   4614  O11 POPEi  59      75.021 103.152  35.354  1.00  0.00           O
ATOM   4615  O12 POPEi  59      76.051 100.892  35.463  1.00  0.00           O
ATOM   4616  C1  POPEi  59      74.782 102.782  36.713  1.00  0.00           C
ATOM   4619  C2  POPEi  59      74.051 103.902  37.453  1.00  0.00           C
ATOM   4621  O21 POPEi  59      73.322 103.292  38.514  1.00  0.00           O
ATOM   4622  C21 POPEi  59      73.361 103.932  39.654  1.00  0.00           C
ATOM   4623  O22 POPEi  59      74.131 104.841  39.933  1.00  0.00           O
ATOM   4624  C22 POPEi  59      72.242 103.381  40.523  1.00  0.00           C
ATOM   4627  C3  POPEi  59      73.052 104.651  36.543  1.00  0.00           C
ATOM   4630  O31 POPEi  59      72.511 105.811  37.213  1.00  0.00           O
ATOM   4631  C31 POPEi  59      73.252 106.902  37.194  1.00  0.00           C
ATOM   4632  O32 POPEi  59      74.302 107.032  36.543  1.00  0.00           O
ATOM   4633  C32 POPEi  59      72.631 107.942  38.123  1.00  0.00           C
ATOM   4636  C23 POPEi  59      72.722 102.621  41.773  1.00  0.00           C
ATOM   4639  C24 POPEi  59      71.532 102.392  42.703  1.00  0.00           C
ATOM   4642  C25 POPEi  59      71.852 101.682  44.023  1.00  0.00           C
ATOM   4645  C26 POPEi  59      70.822 102.112  45.083  1.00  0.00           C
ATOM   4648  C27 POPEi  59      71.121 101.631  46.514  1.00  0.00           C
ATOM   4651  C28 POPEi  59      70.081 102.212  47.494  1.00  0.00           C
ATOM   4654  C29 POPEi  59      69.922 101.391  48.744  1.00  0.00           C
ATOM   4656 0C21 POPEi  59      70.042 101.792  50.023  1.00  0.00           C
ATOM   4658 1C21 POPEi  59      70.362 103.182  50.504  1.00  0.00           C
ATOM   4661 2C21 POPEi  59      69.582 103.572  51.773  1.00  0.00           C
ATOM   4664 3C21 POPEi  59      70.002 102.792  53.023  1.00  0.00           C
ATOM   4667 4C21 POPEi  59      69.502 103.451  54.314  1.00  0.00           C
ATOM   4670 5C21 POPEi  59      69.661 102.581  55.564  1.00  0.00           C
ATOM   4673 6C21 POPEi  59      68.652 101.422  55.623  1.00  0.00           C
ATOM   4676 7C21 POPEi  59      68.752 100.602  56.913  1.00  0.00           C
ATOM   4679 8C21 POPEi  59      67.691  99.492  56.983  1.00  0.00           C
ATOM   4683  C33 POPEi  59      73.602 109.122  38.403  1.00  0.00           C
ATOM   4686  C34 POPEi  59      74.841 108.691  39.203  1.00  0.00           C
ATOM   4689  C35 POPEi  59      74.691 108.881  40.714  1.00  0.00           C
ATOM   4692  C36 POPEi  59      75.011 110.311  41.164  1.00  0.00           C
ATOM   4695  C37 POPEi  59      74.922 110.462  42.674  1.00  0.00           C
ATOM   4698  C38 POPEi  59      75.172 111.902  43.154  1.00  0.00           C
ATOM   4701  C39 POPEi  59      74.032 112.402  44.043  1.00  0.00           C
ATOM   4704 0C31 POPEi  59      74.371 113.722  44.744  1.00  0.00           C
ATOM   4707 1C31 POPEi  59      73.312 114.102  45.793  1.00  0.00           C
ATOM   4710 2C31 POPEi  59      73.641 115.432  46.483  1.00  0.00           C
ATOM   4713 3C31 POPEi  59      72.752 115.752  47.694  1.00  0.00           C
ATOM   4716 4C31 POPEi  59      73.192 115.022  48.963  1.00  0.00           C
ATOM   4719 5C31 POPEi  59      72.551 115.591  50.233  1.00  0.00           C
ATOM   4722 6C31 POPEi  59      72.951 114.841  51.514  1.00  0.00           C
ATOM   4726  NH3 POPEj  60      11.802 119.072  32.953  1.00  0.00           N
ATOM   4730  C12 POPEj  60      10.451 118.432  33.154  1.00  0.00           C
ATOM   4733  C11 POPEj  60       9.451 119.072  32.203  1.00  0.00           C
ATOM   4736  P   POPEj  60       6.871 119.242  32.713  1.00  0.00           P
ATOM   4737  O13 POPEj  60       6.461 120.072  31.553  1.00  0.00           O
ATOM   4738  O14 POPEj  60       5.861 118.311  33.284  1.00  0.00           O
ATOM   4739  O11 POPEj  60       7.401 120.221  33.823  1.00  0.00           O
ATOM   4740  O12 POPEj  60       8.191 118.422  32.343  1.00  0.00           O
ATOM   4741  C1  POPEj  60       6.471 120.862  34.703  1.00  0.00           C
ATOM   4744  C2  POPEj  60       6.091 119.952  35.903  1.00  0.00           C
ATOM   4746  O21 POPEj  60       5.441 120.712  36.934  1.00  0.00           O
ATOM   4747  C21 POPEj  60       4.171 121.002  36.763  1.00  0.00           C
ATOM   4748  O22 POPEj  60       3.461 120.621  35.833  1.00  0.00           O
ATOM   4749  C22 POPEj  60       3.711 121.852  37.953  1.00  0.00           C
ATOM   4752  C3  POPEj  60       7.351 119.312  36.523  1.00  0.00           C
ATOM   4755  O31 POPEj  60       7.012 118.112  37.234  1.00  0.00           O
ATOM   4756  C31 POPEj  60       7.081 118.121  38.553  1.00  0.00           C
ATOM   4757  O32 POPEj  60       7.602 118.971  39.253  1.00  0.00           O
ATOM   4758  C32 POPEj  60       6.521 116.792  39.063  1.00  0.00           C
ATOM   4761  C23 POPEj  60       3.981 121.202  39.353  1.00  0.00           C
ATOM   4764  C24 POPEj  60       5.341 121.591  39.963  1.00  0.00           C
ATOM   4767  C25 POPEj  60       5.671 120.942  41.323  1.00  0.00           C
ATOM   4770  C26 POPEj  60       4.481 120.792  42.273  1.00  0.00           C
ATOM   4773  C27 POPEj  60       4.921 120.632  43.744  1.00  0.00           C
ATOM   4776  C28 POPEj  60       3.841 120.001  44.644  1.00  0.00           C
ATOM   4779  C29 POPEj  60       3.801 118.502  44.454  1.00  0.00           C
ATOM   4781 0C21 POPEj  60       4.091 117.562  45.383  1.00  0.00           C
ATOM   4783 1C21 POPEj  60       4.471 117.761  46.824  1.00  0.00           C
ATOM   4786 2C21 POPEj  60       5.921 117.341  47.104  1.00  0.00           C
ATOM   4789 3C21 POPEj  60       6.301 117.481  48.583  1.00  0.00           C
ATOM   4792 4C21 POPEj  60       7.761 117.102  48.864  1.00  0.00           C
ATOM   4795 5C21 POPEj  60       8.111 117.112  50.363  1.00  0.00           C
ATOM   4798 6C21 POPEj  60       7.521 115.932  51.133  1.00  0.00           C
ATOM   4801 7C21 POPEj  60       7.851 115.971  52.624  1.00  0.00           C
ATOM   4804 8C21 POPEj  60       7.431 114.701  53.354  1.00  0.00           C
ATOM   4808  C33 POPEj  60       6.291 116.731  40.593  1.00  0.00           C
ATOM   4811  C34 POPEj  60       4.801 116.682  40.973  1.00  0.00           C
ATOM   4814  C35 POPEj  60       4.051 115.532  40.293  1.00  0.00           C
ATOM   4817  C36 POPEj  60       3.521 114.452  41.244  1.00  0.00           C
ATOM   4820  C37 POPEj  60       2.971 113.271  40.413  1.00  0.00           C
ATOM   4823  C38 POPEj  60       2.061 112.301  41.183  1.00  0.00           C
ATOM   4826  C39 POPEj  60       2.551 111.922  42.593  1.00  0.00           C
ATOM   4829 0C31 POPEj  60       1.691 110.811  43.204  1.00  0.00           C
ATOM   4832 1C31 POPEj  60       2.001 110.582  44.693  1.00  0.00           C
ATOM   4835 2C31 POPEj  60       1.181 109.440  45.324  1.00  0.00           C
ATOM   4838 3C31 POPEj  60      -0.309 109.771  45.464  1.00  0.00           C
ATOM   4841 4C31 POPEj  60      -1.122 108.642  46.104  1.00  0.00           C
ATOM   4844 5C31 POPEj  60      -2.632 108.852  45.943  1.00  0.00           C
ATOM   4847 6C31 POPEj  60      -3.472 107.712  46.504  1.00  0.00           C
ATOM   4851  NH3 POPEk  61       9.611  75.731  80.443  1.00  0.00           N
ATOM   4855  C12 POPEk  61       9.241  77.161  80.643  1.00  0.00           C
ATOM   4858  C11 POPEk  61       8.511  77.682  79.413  1.00  0.00           C
ATOM   4861  P   POPEk  61       8.591  80.271  79.673  1.00  0.00           P
ATOM   4862  O13 POPEk  61       8.161  81.061  80.853  1.00  0.00           O
ATOM   4863  O14 POPEk  61      10.021  80.051  79.433  1.00  0.00           O
ATOM   4864  O11 POPEk  61       7.891  80.922  78.404  1.00  0.00           O
ATOM   4865  O12 POPEk  61       7.851  78.902  79.753  1.00  0.00           O
ATOM   4866  C1  POPEk  61       7.761  80.141  77.214  1.00  0.00           C
ATOM   4869  C2  POPEk  61       7.461  81.061  75.994  1.00  0.00           C
ATOM   4871  O21 POPEk  61       7.481  80.302  74.773  1.00  0.00           O
ATOM   4872  C21 POPEk  61       6.411  79.572  74.483  1.00  0.00           C
ATOM   4873  O22 POPEk  61       5.451  79.402  75.223  1.00  0.00           O
ATOM   4874  C22 POPEk  61       6.581  78.972  73.084  1.00  0.00           C
ATOM   4877  C3  POPEk  61       8.571  82.161  75.933  1.00  0.00           C
ATOM   4880  O31 POPEk  61       8.262  83.231  75.033  1.00  0.00           O
ATOM   4881  C31 POPEk  61       8.421  83.062  73.744  1.00  0.00           C
ATOM   4882  O32 POPEk  61       9.121  82.221  73.203  1.00  0.00           O
ATOM   4883  C32 POPEk  61       7.661  84.212  73.043  1.00  0.00           C
ATOM   4886  C23 POPEk  61       6.701  80.051  71.994  1.00  0.00           C
ATOM   4889  C24 POPEk  61       7.411  79.612  70.703  1.00  0.00           C
ATOM   4892  C25 POPEk  61       6.481  79.271  69.523  1.00  0.00           C
ATOM   4895  C26 POPEk  61       5.711  77.962  69.703  1.00  0.00           C
ATOM   4898  C27 POPEk  61       5.121  77.451  68.373  1.00  0.00           C
ATOM   4901  C28 POPEk  61       4.321  76.142  68.553  1.00  0.00           C
ATOM   4904  C29 POPEk  61       2.831  76.201  68.394  1.00  0.00           C
ATOM   4906 0C21 POPEk  61       2.171  76.090  67.223  1.00  0.00           C
ATOM   4908 1C21 POPEk  61       2.831  75.992  65.873  1.00  0.00           C
ATOM   4911 2C21 POPEk  61       1.801  76.051  64.733  1.00  0.00           C
ATOM   4914 3C21 POPEk  61       0.981  77.352  64.723  1.00  0.00           C
ATOM   4917 4C21 POPEk  61      -0.502  77.131  65.064  1.00  0.00           C
ATOM   4920 5C21 POPEk  61      -1.312  78.441  65.093  1.00  0.00           C
ATOM   4923 6C21 POPEk  61      -2.792  78.212  65.413  1.00  0.00           C
ATOM   4926 7C21 POPEk  61      -3.592  79.511  65.464  1.00  0.00           C
ATOM   4929 8C21 POPEk  61      -5.052  79.311  65.883  1.00  0.00           C
ATOM   4933  C33 POPEk  61       8.061  84.462  71.564  1.00  0.00           C
ATOM   4936  C34 POPEk  61       7.321  83.541  70.593  1.00  0.00           C
ATOM   4939  C35 POPEk  61       7.781  83.722  69.144  1.00  0.00           C
ATOM   4942  C36 POPEk  61       7.241  82.621  68.214  1.00  0.00           C
ATOM   4945  C37 POPEk  61       7.521  82.892  66.733  1.00  0.00           C
ATOM   4948  C38 POPEk  61       7.191  81.701  65.834  1.00  0.00           C
ATOM   4951  C39 POPEk  61       8.311  80.661  65.793  1.00  0.00           C
ATOM   4954 0C31 POPEk  61       8.071  79.542  64.763  1.00  0.00           C
ATOM   4957 1C31 POPEk  61       8.191  80.032  63.314  1.00  0.00           C
ATOM   4960 2C31 POPEk  61       8.061  78.911  62.284  1.00  0.00           C
ATOM   4963 3C31 POPEk  61       9.331  78.072  62.113  1.00  0.00           C
ATOM   4966 4C31 POPEk  61       9.182  77.081  60.964  1.00  0.00           C
ATOM   4969 5C31 POPEk  61      10.461  76.271  60.703  1.00  0.00           C
ATOM   4972 6C31 POPEk  61      10.321  75.341  59.503  1.00  0.00           C
ATOM   4976  NH3 POPEl  62       6.111  75.012  40.174  1.00  0.00           N
ATOM   4980  C12 POPEl  62       5.131  74.411  39.203  1.00  0.00           C
ATOM   4983  C11 POPEl  62       5.211  75.062  37.834  1.00  0.00           C
ATOM   4986  P   POPEl  62       4.761  73.172  36.014  1.00  0.00           P
ATOM   4987  O13 POPEl  62       4.081  73.422  34.713  1.00  0.00           O
ATOM   4988  O14 POPEl  62       6.221  72.972  35.984  1.00  0.00           O
ATOM   4989  O11 POPEl  62       4.151  71.922  36.734  1.00  0.00           O
ATOM   4990  O12 POPEl  62       4.321  74.392  36.943  1.00  0.00           O
ATOM   4991  C1  POPEl  62       3.161  71.881  37.754  1.00  0.00           C
ATOM   4994  C2  POPEl  62       3.621  71.160  39.053  1.00  0.00           C
ATOM   4996  O21 POPEl  62       3.541  72.081  40.163  1.00  0.00           O
ATOM   4997  C21 POPEl  62       2.381  72.061  40.803  1.00  0.00           C
ATOM   4998  O22 POPEl  62       1.331  71.620  40.363  1.00  0.00           O
ATOM   4999  C22 POPEl  62       2.651  72.462  42.253  1.00  0.00           C
ATOM   5002  C3  POPEl  62       5.051  70.551  39.053  1.00  0.00           C
ATOM   5005  O31 POPEl  62       5.431  70.172  40.404  1.00  0.00           O
ATOM   5006  C31 POPEl  62       6.081  71.072  41.143  1.00  0.00           C
ATOM   5007  O32 POPEl  62       6.431  72.191  40.803  1.00  0.00           O
ATOM   5008  C32 POPEl  62       6.221  70.521  42.554  1.00  0.00           C
ATOM   5011  C23 POPEl  62       1.431  72.191  43.134  1.00  0.00           C
ATOM   5014  C24 POPEl  62       1.681  72.402  44.633  1.00  0.00           C
ATOM   5017  C25 POPEl  62       0.391  72.322  45.453  1.00  0.00           C
ATOM   5020  C26 POPEl  62       0.681  72.352  46.953  1.00  0.00           C
ATOM   5023  C27 POPEl  62      -0.552  72.121  47.843  1.00  0.00           C
ATOM   5026  C28 POPEl  62      -0.149  71.852  49.303  1.00  0.00           C
ATOM   5029  C29 POPEl  62      -1.342  71.582  50.194  1.00  0.00           C
ATOM   5031 0C21 POPEl  62      -1.532  72.061  51.444  1.00  0.00           C
ATOM   5033 1C21 POPEl  62      -0.562  72.942  52.203  1.00  0.00           C
ATOM   5036 2C21 POPEl  62      -1.162  73.660  53.433  1.00  0.00           C
ATOM   5039 3C21 POPEl  62      -1.722  75.062  53.123  1.00  0.00           C
ATOM   5042 4C21 POPEl  62      -1.952  75.892  54.394  1.00  0.00           C
ATOM   5045 5C21 POPEl  62      -2.102  77.402  54.144  1.00  0.00           C
ATOM   5048 6C21 POPEl  62      -2.202  78.201  55.444  1.00  0.00           C
ATOM   5051 7C21 POPEl  62      -2.282  79.721  55.223  1.00  0.00           C
ATOM   5054 8C21 POPEl  62      -2.442  80.512  56.523  1.00  0.00           C
ATOM   5058  C33 POPEl  62       7.151  71.402  43.414  1.00  0.00           C
ATOM   5061  C34 POPEl  62       6.911  71.212  44.914  1.00  0.00           C
ATOM   5064  C35 POPEl  62       5.661  71.941  45.453  1.00  0.00           C
ATOM   5067  C36 POPEl  62       5.541  71.801  46.973  1.00  0.00           C
ATOM   5070  C37 POPEl  62       4.371  72.572  47.604  1.00  0.00           C
ATOM   5073  C38 POPEl  62       4.041  72.072  49.023  1.00  0.00           C
ATOM   5076  C39 POPEl  62       5.121  72.362  50.073  1.00  0.00           C
ATOM   5079 0C31 POPEl  62       4.981  73.762  50.693  1.00  0.00           C
ATOM   5082 1C31 POPEl  62       5.991  74.012  51.814  1.00  0.00           C
ATOM   5085 2C31 POPEl  62       5.771  75.341  52.564  1.00  0.00           C
ATOM   5088 3C31 POPEl  62       6.691  75.472  53.773  1.00  0.00           C
ATOM   5091 4C31 POPEl  62       6.492  76.762  54.584  1.00  0.00           C
ATOM   5094 5C31 POPEl  62       7.261  76.712  55.904  1.00  0.00           C
ATOM   5097 6C31 POPEl  62       7.131  77.972  56.743  1.00  0.00           C
ATOM   5101  NH3 POPEm  63      28.312  51.521  80.254  1.00  0.00           N
ATOM   5105  C12 POPEm  63      27.301  50.532  79.753  1.00  0.00           C
ATOM   5108  C11 POPEm  63      27.751  49.102  80.104  1.00  0.00           C
ATOM   5111  P   POPEm  63      29.621  47.362  79.673  1.00  0.00           P
ATOM   5112  O13 POPEm  63      30.261  46.902  80.913  1.00  0.00           O
ATOM   5113  O14 POPEm  63      28.541  46.521  79.104  1.00  0.00           O
ATOM   5114  O11 POPEm  63      30.722  47.562  78.553  1.00  0.00           O
ATOM   5115  O12 POPEm  63      29.122  48.852  79.814  1.00  0.00           O
ATOM   5116  C1  POPEm  63      30.412  48.152  77.284  1.00  0.00           C
ATOM   5119  C2  POPEm  63      30.691  47.192  76.094  1.00  0.00           C
ATOM   5121  O21 POPEm  63      29.601  47.271  75.133  1.00  0.00           O
ATOM   5122  C21 POPEm  63      30.012  47.142  73.864  1.00  0.00           C
ATOM   5123  O22 POPEm  63      31.142  47.322  73.464  1.00  0.00           O
ATOM   5124  C22 POPEm  63      28.851  46.622  73.023  1.00  0.00           C
ATOM   5127  C3  POPEm  63      30.791  45.701  76.533  1.00  0.00           C
ATOM   5130  O31 POPEm  63      31.271  44.872  75.444  1.00  0.00           O
ATOM   5131  C31 POPEm  63      32.482  44.372  75.604  1.00  0.00           C
ATOM   5132  O32 POPEm  63      33.181  44.512  76.593  1.00  0.00           O
ATOM   5133  C32 POPEm  63      32.931  43.682  74.314  1.00  0.00           C
ATOM   5136  C23 POPEm  63      27.842  47.701  72.564  1.00  0.00           C
ATOM   5139  C24 POPEm  63      26.601  47.052  71.913  1.00  0.00           C
ATOM   5142  C25 POPEm  63      26.062  47.782  70.674  1.00  0.00           C
ATOM   5145  C26 POPEm  63      27.001  47.652  69.464  1.00  0.00           C
ATOM   5148  C27 POPEm  63      26.341  48.102  68.154  1.00  0.00           C
ATOM   5151  C28 POPEm  63      27.301  48.092  66.933  1.00  0.00           C
ATOM   5154  C29 POPEm  63      27.631  46.712  66.424  1.00  0.00           C
ATOM   5156 0C21 POPEm  63      27.991  46.412  65.153  1.00  0.00           C
ATOM   5158 1C21 POPEm  63      28.142  47.402  64.014  1.00  0.00           C
ATOM   5161 2C21 POPEm  63      27.222  47.072  62.824  1.00  0.00           C
ATOM   5164 3C21 POPEm  63      27.182  48.222  61.803  1.00  0.00           C
ATOM   5167 4C21 POPEm  63      26.511  47.822  60.483  1.00  0.00           C
ATOM   5170 5C21 POPEm  63      26.472  48.982  59.483  1.00  0.00           C
ATOM   5173 6C21 POPEm  63      26.062  48.512  58.074  1.00  0.00           C
ATOM   5176 7C21 POPEm  63      25.962  49.652  57.064  1.00  0.00           C
ATOM   5179 8C21 POPEm  63      25.621  49.152  55.654  1.00  0.00           C
ATOM   5183  C33 POPEm  63      33.532  44.722  73.354  1.00  0.00           C
ATOM   5186  C34 POPEm  63      34.071  44.161  72.034  1.00  0.00           C
ATOM   5189  C35 POPEm  63      34.841  45.232  71.224  1.00  0.00           C
ATOM   5192  C36 POPEm  63      34.001  46.482  70.904  1.00  0.00           C
ATOM   5195  C37 POPEm  63      34.832  47.521  70.153  1.00  0.00           C
ATOM   5198  C38 POPEm  63      34.111  48.862  69.943  1.00  0.00           C
ATOM   5201  C39 POPEm  63      32.812  48.782  69.144  1.00  0.00           C
ATOM   5204 0C31 POPEm  63      33.021  48.122  67.783  1.00  0.00           C
ATOM   5207 1C31 POPEm  63      31.711  47.841  67.043  1.00  0.00           C
ATOM   5210 2C31 POPEm  63      31.972  47.201  65.683  1.00  0.00           C
ATOM   5213 3C31 POPEm  63      32.521  48.222  64.683  1.00  0.00           C
ATOM   5216 4C31 POPEm  63      32.701  47.652  63.273  1.00  0.00           C
ATOM   5219 5C31 POPEm  63      33.142  48.721  62.284  1.00  0.00           C
ATOM   5222 6C31 POPEm  63      33.242  48.201  60.854  1.00  0.00           C
ATOM   5226  NH3 POPEn  64      14.112  97.131  31.093  1.00  0.00           N
ATOM   5230  C12 POPEn  64      13.991  95.641  30.944  1.00  0.00           C
ATOM   5233  C11 POPEn  64      15.381  94.962  31.043  1.00  0.00           C
ATOM   5236  P   POPEn  64      16.271  92.432  31.074  1.00  0.00           P
ATOM   5237  O13 POPEn  64      15.721  91.172  30.523  1.00  0.00           O
ATOM   5238  O14 POPEn  64      17.671  92.802  30.773  1.00  0.00           O
ATOM   5239  O11 POPEn  64      16.081  92.452  32.643  1.00  0.00           O
ATOM   5240  O12 POPEn  64      15.291  93.602  30.603  1.00  0.00           O
ATOM   5241  C1  POPEn  64      14.802  92.232  33.223  1.00  0.00           C
ATOM   5244  C2  POPEn  64      14.981  92.142  34.764  1.00  0.00           C
ATOM   5246  O21 POPEn  64      13.821  91.651  35.453  1.00  0.00           O
ATOM   5247  C21 POPEn  64      12.661  92.282  35.283  1.00  0.00           C
ATOM   5248  O22 POPEn  64      12.501  93.331  34.683  1.00  0.00           O
ATOM   5249  C22 POPEn  64      11.541  91.521  35.994  1.00  0.00           C
ATOM   5252  C3  POPEn  64      15.531  93.471  35.363  1.00  0.00           C
ATOM   5255  O31 POPEn  64      16.161  93.242  36.654  1.00  0.00           O
ATOM   5256  C31 POPEn  64      15.651  93.902  37.683  1.00  0.00           C
ATOM   5257  O32 POPEn  64      14.671  94.622  37.654  1.00  0.00           O
ATOM   5258  C32 POPEn  64      16.501  93.661  38.923  1.00  0.00           C
ATOM   5261  C23 POPEn  64      12.021  90.442  36.983  1.00  0.00           C
ATOM   5264  C24 POPEn  64      10.871  89.692  37.654  1.00  0.00           C
ATOM   5267  C25 POPEn  64      11.311  88.852  38.853  1.00  0.00           C
ATOM   5270  C26 POPEn  64      11.541  89.701  40.114  1.00  0.00           C
ATOM   5273  C27 POPEn  64      12.392  89.011  41.193  1.00  0.00           C
ATOM   5276  C28 POPEn  64      11.812  87.662  41.633  1.00  0.00           C
ATOM   5279  C29 POPEn  64      12.591  87.102  42.804  1.00  0.00           C
ATOM   5281 0C21 POPEn  64      12.361  87.372  44.093  1.00  0.00           C
ATOM   5283 1C21 POPEn  64      11.311  88.311  44.633  1.00  0.00           C
ATOM   5286 2C21 POPEn  64      11.901  89.271  45.674  1.00  0.00           C
ATOM   5289 3C21 POPEn  64      12.131  88.632  47.053  1.00  0.00           C
ATOM   5292 4C21 POPEn  64      12.821  89.612  48.014  1.00  0.00           C
ATOM   5295 5C21 POPEn  64      13.062  89.011  49.404  1.00  0.00           C
ATOM   5298 6C21 POPEn  64      13.581  90.051  50.404  1.00  0.00           C
ATOM   5301 7C21 POPEn  64      13.921  89.440  51.764  1.00  0.00           C
ATOM   5304 8C21 POPEn  64      14.411  90.462  52.793  1.00  0.00           C
ATOM   5308  C33 POPEn  64      15.861  92.712  39.953  1.00  0.00           C
ATOM   5311  C34 POPEn  64      14.751  93.392  40.764  1.00  0.00           C
ATOM   5314  C35 POPEn  64      14.201  92.472  41.863  1.00  0.00           C
ATOM   5317  C36 POPEn  64      13.911  93.190  43.193  1.00  0.00           C
ATOM   5320  C37 POPEn  64      13.441  92.182  44.243  1.00  0.00           C
ATOM   5323  C38 POPEn  64      13.322  92.721  45.683  1.00  0.00           C
ATOM   5326  C39 POPEn  64      12.062  93.561  45.924  1.00  0.00           C
ATOM   5329 0C31 POPEn  64      11.662  93.611  47.403  1.00  0.00           C
ATOM   5332 1C31 POPEn  64      10.591  94.672  47.684  1.00  0.00           C
ATOM   5335 2C31 POPEn  64       9.961  94.592  49.084  1.00  0.00           C
ATOM   5338 3C31 POPEn  64      10.941  94.782  50.254  1.00  0.00           C
ATOM   5341 4C31 POPEn  64      10.232  95.051  51.584  1.00  0.00           C
ATOM   5344 5C31 POPEn  64      11.181  95.462  52.713  1.00  0.00           C
ATOM   5347 6C31 POPEn  64      10.461  95.771  54.033  1.00  0.00           C
ATOM   5351  NH3 POPEo  65      18.381  67.892  34.183  1.00  0.00           N
ATOM   5355  C12 POPEo  65      19.771  68.051  34.734  1.00  0.00           C
ATOM   5358  C11 POPEo  65      19.922  69.161  35.784  1.00  0.00           C
ATOM   5361  P   POPEo  65      22.482  68.852  36.453  1.00  0.00           P
ATOM   5362  O13 POPEo  65      22.731  68.331  35.083  1.00  0.00           O
ATOM   5363  O14 POPEo  65      22.912  70.252  36.674  1.00  0.00           O
ATOM   5364  O11 POPEo  65      23.111  67.882  37.554  1.00  0.00           O
ATOM   5365  O12 POPEo  65      20.932  68.792  36.723  1.00  0.00           O
ATOM   5366  C1  POPEo  65      22.341  67.441  38.683  1.00  0.00           C
ATOM   5369  C2  POPEo  65      22.652  68.242  39.974  1.00  0.00           C
ATOM   5371  O21 POPEo  65      22.501  67.432  41.164  1.00  0.00           O
ATOM   5372  C21 POPEo  65      23.441  66.521  41.354  1.00  0.00           C
ATOM   5373  O22 POPEo  65      24.281  66.182  40.533  1.00  0.00           O
ATOM   5374  C22 POPEo  65      23.381  66.002  42.793  1.00  0.00           C
ATOM   5377  C3  POPEo  65      21.741  69.512  40.054  1.00  0.00           C
ATOM   5380  O31 POPEo  65      21.291  69.822  41.383  1.00  0.00           O
ATOM   5381  C31 POPEo  65      22.271  70.182  42.214  1.00  0.00           C
ATOM   5382  O32 POPEo  65      23.432  70.382  41.904  1.00  0.00           O
ATOM   5383  C32 POPEo  65      21.741  70.192  43.653  1.00  0.00           C
ATOM   5386  C23 POPEo  65      24.472  66.692  43.653  1.00  0.00           C
ATOM   5389  C24 POPEo  65      24.722  66.082  45.044  1.00  0.00           C
ATOM   5392  C25 POPEo  65      23.751  66.562  46.133  1.00  0.00           C
ATOM   5395  C26 POPEo  65      22.482  65.722  46.224  1.00  0.00           C
ATOM   5398  C27 POPEo  65      21.501  66.252  47.273  1.00  0.00           C
ATOM   5401  C28 POPEo  65      20.222  65.402  47.344  1.00  0.00           C
ATOM   5404  C29 POPEo  65      19.361  65.881  48.483  1.00  0.00           C
ATOM   5406 0C21 POPEo  65      19.041  65.182  49.593  1.00  0.00           C
ATOM   5408 1C21 POPEo  65      19.451  63.771  49.943  1.00  0.00           C
ATOM   5411 2C21 POPEo  65      19.771  63.622  51.444  1.00  0.00           C
ATOM   5414 3C21 POPEo  65      21.011  64.402  51.883  1.00  0.00           C
ATOM   5417 4C21 POPEo  65      21.232  64.441  53.404  1.00  0.00           C
ATOM   5420 5C21 POPEo  65      20.082  65.122  54.163  1.00  0.00           C
ATOM   5423 6C21 POPEo  65      20.512  65.701  55.514  1.00  0.00           C
ATOM   5426 7C21 POPEo  65      19.381  66.451  56.234  1.00  0.00           C
ATOM   5429 8C21 POPEo  65      19.822  67.092  57.544  1.00  0.00           C
ATOM   5433  C33 POPEo  65      22.751  70.792  44.664  1.00  0.00           C
ATOM   5436  C34 POPEo  65      22.291  70.602  46.113  1.00  0.00           C
ATOM   5439  C35 POPEo  65      23.261  71.172  47.144  1.00  0.00           C
ATOM   5442  C36 POPEo  65      23.511  70.262  48.363  1.00  0.00           C
ATOM   5445  C37 POPEo  65      22.241  69.922  49.173  1.00  0.00           C
ATOM   5448  C38 POPEo  65      22.512  68.911  50.304  1.00  0.00           C
ATOM   5451  C39 POPEo  65      22.582  69.542  51.703  1.00  0.00           C
ATOM   5454 0C31 POPEo  65      22.972  68.542  52.793  1.00  0.00           C
ATOM   5457 1C31 POPEo  65      22.951  69.161  54.203  1.00  0.00           C
ATOM   5460 2C31 POPEo  65      23.762  68.371  55.233  1.00  0.00           C
ATOM   5463 3C31 POPEo  65      23.651  68.962  56.644  1.00  0.00           C
ATOM   5466 4C31 POPEo  65      24.422  68.161  57.703  1.00  0.00           C
ATOM   5469 5C31 POPEo  65      24.101  68.622  59.133  1.00  0.00           C
ATOM   5472 6C31 POPEo  65      24.822  67.822  60.223  1.00  0.00           C
ATOM   5476  NH3 POPEp  66      44.172  13.862  36.274  1.00  0.00           N
ATOM   5480  C12 POPEp  66      43.241  13.182  37.234  1.00  0.00           C
ATOM   5483  C11 POPEp  66      42.152  12.402  36.504  1.00  0.00           C
ATOM   5486  P   POPEp  66      40.492  10.522  37.234  1.00  0.00           P
ATOM   5487  O13 POPEp  66      39.281  10.892  36.463  1.00  0.00           O
ATOM   5488  O14 POPEp  66      41.371   9.472  36.703  1.00  0.00           O
ATOM   5489  O11 POPEp  66      40.051  10.142  38.703  1.00  0.00           O
ATOM   5490  O12 POPEp  66      41.331  11.832  37.503  1.00  0.00           O
ATOM   5491  C1  POPEp  66      40.801  10.582  39.833  1.00  0.00           C
ATOM   5494  C2  POPEp  66      41.902   9.572  40.203  1.00  0.00           C
ATOM   5496  O21 POPEp  66      42.341   9.812  41.543  1.00  0.00           O
ATOM   5497  C21 POPEp  66      43.182  10.802  41.694  1.00  0.00           C
ATOM   5498  O22 POPEp  66      43.541  11.622  40.863  1.00  0.00           O
ATOM   5499  C22 POPEp  66      43.641  10.752  43.154  1.00  0.00           C
ATOM   5502  C3  POPEp  66      43.082   9.292  39.213  1.00  0.00           C
ATOM   5505  O31 POPEp  66      44.252   8.752  39.844  1.00  0.00           O
ATOM   5506  C31 POPEp  66      44.141   7.572  40.463  1.00  0.00           C
ATOM   5507  O32 POPEp  66      43.182   6.832  40.413  1.00  0.00           O
ATOM   5508  C32 POPEp  66      45.451   7.312  41.203  1.00  0.00           C
ATOM   5511  C23 POPEp  66      44.832  11.672  43.473  1.00  0.00           C
ATOM   5514  C24 POPEp  66      45.081  11.642  44.984  1.00  0.00           C
ATOM   5517  C25 POPEp  66      46.482  12.112  45.404  1.00  0.00           C
ATOM   5520  C26 POPEp  66      46.622  12.242  46.933  1.00  0.00           C
ATOM   5523  C27 POPEp  66      46.431  10.942  47.723  1.00  0.00           C
ATOM   5526  C28 POPEp  66      46.571  11.202  49.233  1.00  0.00           C
ATOM   5529  C29 POPEp  66      46.441   9.942  50.044  1.00  0.00           C
ATOM   5531 0C21 POPEp  66      45.922   9.832  51.283  1.00  0.00           C
ATOM   5533 1C21 POPEp  66      45.351  10.952  52.123  1.00  0.00           C
ATOM   5536 2C21 POPEp  66      46.371  11.492  53.144  1.00  0.00           C
ATOM   5539 3C21 POPEp  66      46.661  10.532  54.303  1.00  0.00           C
ATOM   5542 4C21 POPEp  66      47.981  10.852  55.033  1.00  0.00           C
ATOM   5545 5C21 POPEp  66      49.211  10.422  54.233  1.00  0.00           C
ATOM   5548 6C21 POPEp  66      50.531  10.912  54.833  1.00  0.00           C
ATOM   5551 7C21 POPEp  66      51.721  10.642  53.903  1.00  0.00           C
ATOM   5554 8C21 POPEp  66      53.052  11.182  54.433  1.00  0.00           C
ATOM   5558  C33 POPEp  66      45.302   6.992  42.713  1.00  0.00           C
ATOM   5561  C34 POPEp  66      46.651   7.162  43.424  1.00  0.00           C
ATOM   5564  C35 POPEp  66      46.651   6.782  44.914  1.00  0.00           C
ATOM   5567  C36 POPEp  66      48.062   6.912  45.514  1.00  0.00           C
ATOM   5570  C37 POPEp  66      48.171   6.502  46.983  1.00  0.00           C
ATOM   5573  C38 POPEp  66      49.621   6.442  47.494  1.00  0.00           C
ATOM   5576  C39 POPEp  66      49.691   6.252  49.023  1.00  0.00           C
ATOM   5579 0C31 POPEp  66      49.771   7.572  49.803  1.00  0.00           C
ATOM   5582 1C31 POPEp  66      51.161   8.202  49.763  1.00  0.00           C
ATOM   5585 2C31 POPEp  66      51.191   9.592  50.413  1.00  0.00           C
ATOM   5588 3C31 POPEp  66      52.541  10.312  50.304  1.00  0.00           C
ATOM   5591 4C31 POPEp  66      53.731   9.542  50.873  1.00  0.00           C
ATOM   5594 5C31 POPEp  66      55.032  10.362  50.834  1.00  0.00           C
ATOM   5597 6C31 POPEp  66      56.261   9.562  51.263  1.00  0.00           C
ATOM   5601  NH3 POPEq  67      23.021  70.881  33.763  1.00  0.00           N
ATOM   5605  C12 POPEq  67      24.511  70.752  33.643  1.00  0.00           C
ATOM   5608  C11 POPEq  67      24.951  70.042  32.363  1.00  0.00           C
ATOM   5611  P   POPEq  67      26.351  67.932  33.003  1.00  0.00           P
ATOM   5612  O13 POPEq  67      25.231  67.121  32.463  1.00  0.00           O
ATOM   5613  O14 POPEq  67      27.742  67.542  32.694  1.00  0.00           O
ATOM   5614  O11 POPEq  67      26.172  67.951  34.564  1.00  0.00           O
ATOM   5615  O12 POPEq  67      26.221  69.451  32.583  1.00  0.00           O
ATOM   5616  C1  POPEq  67      27.182  68.342  35.494  1.00  0.00           C
ATOM   5619  C2  POPEq  67      27.831  67.112  36.193  1.00  0.00           C
ATOM   5621  O21 POPEq  67      27.781  67.340  37.613  1.00  0.00           O
ATOM   5622  C21 POPEq  67      27.701  66.252  38.383  1.00  0.00           C
ATOM   5623  O22 POPEq  67      27.751  65.102  37.994  1.00  0.00           O
ATOM   5624  C22 POPEq  67      27.562  66.672  39.844  1.00  0.00           C
ATOM   5627  C3  POPEq  67      29.302  66.902  35.673  1.00  0.00           C
ATOM   5630  O31 POPEq  67      30.001  65.852  36.353  1.00  0.00           O
ATOM   5631  C31 POPEq  67      30.732  66.061  37.473  1.00  0.00           C
ATOM   5632  O32 POPEq  67      31.021  65.161  38.233  1.00  0.00           O
ATOM   5633  C32 POPEq  67      31.081  67.542  37.723  1.00  0.00           C
ATOM   5636  C23 POPEq  67      27.501  65.492  40.844  1.00  0.00           C
ATOM   5639  C24 POPEq  67      28.861  65.032  41.403  1.00  0.00           C
ATOM   5642  C25 POPEq  67      29.531  66.051  42.333  1.00  0.00           C
ATOM   5645  C26 POPEq  67      30.701  65.451  43.134  1.00  0.00           C
ATOM   5648  C27 POPEq  67      31.411  66.492  44.004  1.00  0.00           C
ATOM   5651  C28 POPEq  67      32.652  65.941  44.744  1.00  0.00           C
ATOM   5654  C29 POPEq  67      32.341  65.341  46.094  1.00  0.00           C
ATOM   5656 0C21 POPEq  67      33.191  65.301  47.144  1.00  0.00           C
ATOM   5658 1C21 POPEq  67      34.622  65.762  47.123  1.00  0.00           C
ATOM   5661 2C21 POPEq  67      35.481  65.152  48.253  1.00  0.00           C
ATOM   5664 3C21 POPEq  67      35.212  65.792  49.623  1.00  0.00           C
ATOM   5667 4C21 POPEq  67      35.922  65.090  50.793  1.00  0.00           C
ATOM   5670 5C21 POPEq  67      35.602  65.771  52.133  1.00  0.00           C
ATOM   5673 6C21 POPEq  67      36.211  65.052  53.343  1.00  0.00           C
ATOM   5676 7C21 POPEq  67      35.791  65.722  54.663  1.00  0.00           C
ATOM   5679 8C21 POPEq  67      36.441  65.122  55.924  1.00  0.00           C
ATOM   5683  C33 POPEq  67      31.931  67.771  39.004  1.00  0.00           C
ATOM   5686  C34 POPEq  67      32.422  69.231  39.104  1.00  0.00           C
ATOM   5689  C35 POPEq  67      33.631  69.381  40.033  1.00  0.00           C
ATOM   5692  C36 POPEq  67      33.271  69.262  41.514  1.00  0.00           C
ATOM   5695  C37 POPEq  67      34.492  68.962  42.414  1.00  0.00           C
ATOM   5698  C38 POPEq  67      35.031  67.542  42.234  1.00  0.00           C
ATOM   5701  C39 POPEq  67      36.222  67.232  43.144  1.00  0.00           C
ATOM   5704 0C31 POPEq  67      36.681  65.771  43.014  1.00  0.00           C
ATOM   5707 1C31 POPEq  67      37.901  65.451  43.893  1.00  0.00           C
ATOM   5710 2C31 POPEq  67      38.201  63.942  43.934  1.00  0.00           C
ATOM   5713 3C31 POPEq  67      39.652  63.602  43.594  1.00  0.00           C
ATOM   5716 4C31 POPEq  67      39.922  62.092  43.703  1.00  0.00           C
ATOM   5719 5C31 POPEq  67      41.321  61.692  43.223  1.00  0.00           C
ATOM   5722 6C31 POPEq  67      41.612  60.201  43.383  1.00  0.00           C
ATOM   5726  NH3 POPEr  68      93.852  68.342  42.284  1.00  0.00           N
ATOM   5730  C12 POPEr  68      93.812  67.252  41.244  1.00  0.00           C
ATOM   5733  C11 POPEr  68      95.181  67.042  40.613  1.00  0.00           C
ATOM   5736  P   POPEr  68      96.301  66.262  38.424  1.00  0.00           P
ATOM   5737  O13 POPEr  68      96.021  65.271  37.353  1.00  0.00           O
ATOM   5738  O14 POPEr  68      96.681  67.622  37.953  1.00  0.00           O
ATOM   5739  O11 POPEr  68      97.431  65.742  39.423  1.00  0.00           O
ATOM   5740  O12 POPEr  68      95.022  66.432  39.334  1.00  0.00           O
ATOM   5741  C1  POPEr  68      97.301  64.572  40.244  1.00  0.00           C
ATOM   5744  C2  POPEr  68      98.282  64.652  41.453  1.00  0.00           C
ATOM   5746  O21 POPEr  68      98.211  63.482  42.314  1.00  0.00           O
ATOM   5747  C21 POPEr  68      97.121  63.342  43.074  1.00  0.00           C
ATOM   5748  O22 POPEr  68      96.121  64.042  43.043  1.00  0.00           O
ATOM   5749  C22 POPEr  68      97.362  62.222  44.103  1.00  0.00           C
ATOM   5752  C3  POPEr  68      98.201  66.002  42.244  1.00  0.00           C
ATOM   5755  O31 POPEr  68      99.222  66.082  43.274  1.00  0.00           O
ATOM   5756  C31 POPEr  68      98.901  66.951  44.254  1.00  0.00           C
ATOM   5757  O32 POPEr  68      97.912  67.672  44.243  1.00  0.00           O
ATOM   5758  C32 POPEr  68      99.871  66.832  45.413  1.00  0.00           C
ATOM   5761  C23 POPEr  68      96.072  61.852  44.883  1.00  0.00           C
ATOM   5764  C24 POPEr  68      95.771  62.812  46.043  1.00  0.00           C
ATOM   5767  C25 POPEr  68      94.481  62.471  46.803  1.00  0.00           C
ATOM   5770  C26 POPEr  68      94.362  63.212  48.133  1.00  0.00           C
ATOM   5773  C27 POPEr  68      93.371  62.552  49.113  1.00  0.00           C
ATOM   5776  C28 POPEr  68      93.602  62.992  50.574  1.00  0.00           C
ATOM   5779  C29 POPEr  68      92.951  62.061  51.574  1.00  0.00           C
ATOM   5781 0C21 POPEr  68      92.312  62.422  52.713  1.00  0.00           C
ATOM   5783 1C21 POPEr  68      92.131  63.822  53.233  1.00  0.00           C
ATOM   5786 2C21 POPEr  68      93.152  64.152  54.343  1.00  0.00           C
ATOM   5789 3C21 POPEr  68      92.851  63.472  55.693  1.00  0.00           C
ATOM   5792 4C21 POPEr  68      94.101  62.942  56.403  1.00  0.00           C
ATOM   5795 5C21 POPEr  68      94.691  61.682  55.753  1.00  0.00           C
ATOM   5798 6C21 POPEr  68      95.761  60.992  56.613  1.00  0.00           C
ATOM   5801 7C21 POPEr  68      96.081  59.572  56.133  1.00  0.00           C
ATOM   5804 8C21 POPEr  68      96.902  58.742  57.123  1.00  0.00           C
ATOM   5808  C33 POPEr  68      99.162  66.131  46.593  1.00  0.00           C
ATOM   5811  C34 POPEr  68     100.062  65.962  47.824  1.00  0.00           C
ATOM   5814  C35 POPEr  68      99.312  65.292  48.973  1.00  0.00           C
ATOM   5817  C36 POPEr  68     100.192  65.081  50.203  1.00  0.00           C
ATOM   5820  C37 POPEr  68      99.371  64.602  51.403  1.00  0.00           C
ATOM   5823  C38 POPEr  68     100.181  64.572  52.694  1.00  0.00           C
ATOM   5826  C39 POPEr  68      99.351  64.201  53.924  1.00  0.00           C
ATOM   5829 0C31 POPEr  68     100.181  64.341  55.194  1.00  0.00           C
ATOM   5832 1C31 POPEr  68      99.421  64.002  56.473  1.00  0.00           C
ATOM   5835 2C31 POPEr  68     100.341  64.212  57.674  1.00  0.00           C
ATOM   5838 3C31 POPEr  68      99.691  63.951  59.033  1.00  0.00           C
ATOM   5841 4C31 POPEr  68     100.711  64.182  60.143  1.00  0.00           C
ATOM   5844 5C31 POPEr  68     100.162  63.951  61.554  1.00  0.00           C
ATOM   5847 6C31 POPEr  68     101.272  63.661  62.564  1.00  0.00           C
ATOM   5851  NH3 POPEs  69     118.651  17.122  76.863  1.00  0.00           N
ATOM   5855  C12 POPEs  69     119.502  16.232  75.994  1.00  0.00           C
ATOM   5858  C11 POPEs  69     119.491  14.782  76.483  1.00  0.00           C
ATOM   5861  P   POPEs  69     121.081  12.722  76.244  1.00  0.00           P
ATOM   5862  O13 POPEs  69     120.272  11.552  75.894  1.00  0.00           O
ATOM   5863  O14 POPEs  69     121.442  12.852  77.684  1.00  0.00           O
ATOM   5864  O11 POPEs  69     122.452  12.692  75.453  1.00  0.00           O
ATOM   5865  O12 POPEs  69     120.451  14.072  75.733  1.00  0.00           O
ATOM   5866  C1  POPEs  69     122.511  12.572  74.033  1.00  0.00           C
ATOM   5869  C2  POPEs  69     122.341  13.942  73.303  1.00  0.00           C
ATOM   5871  O21 POPEs  69     122.951  13.872  71.994  1.00  0.00           O
ATOM   5872  C21 POPEs  69     122.191  13.382  71.034  1.00  0.00           C
ATOM   5873  O22 POPEs  69     121.051  12.972  71.174  1.00  0.00           O
ATOM   5874  C22 POPEs  69     123.001  13.432  69.744  1.00  0.00           C
ATOM   5877  C3  POPEs  69     123.021  15.102  74.074  1.00  0.00           C
ATOM   5880  O31 POPEs  69     123.182  16.242  73.203  1.00  0.00           O
ATOM   5881  C31 POPEs  69     123.171  17.442  73.753  1.00  0.00           C
ATOM   5882  O32 POPEs  69     123.171  17.652  74.943  1.00  0.00           O
ATOM   5883  C32 POPEs  69     123.192  18.512  72.653  1.00  0.00           C
ATOM   5886  C23 POPEs  69     122.282  12.732  68.564  1.00  0.00           C
ATOM   5889  C24 POPEs  69     121.512  13.722  67.684  1.00  0.00           C
ATOM   5892  C25 POPEs  69     122.362  14.312  66.554  1.00  0.00           C
ATOM   5895  C26 POPEs  69     122.222  13.572  65.203  1.00  0.00           C
ATOM   5898  C27 POPEs  69     120.811  13.682  64.593  1.00  0.00           C
ATOM   5901  C28 POPEs  69     120.792  13.702  63.053  1.00  0.00           C
ATOM   5904  C29 POPEs  69     121.221  12.402  62.424  1.00  0.00           C
ATOM   5906 0C21 POPEs  69     121.172  12.122  61.113  1.00  0.00           C
ATOM   5908 1C21 POPEs  69     120.701  13.072  60.033  1.00  0.00           C
ATOM   5911 2C21 POPEs  69     119.192  12.932  59.744  1.00  0.00           C
ATOM   5914 3C21 POPEs  69     118.731  13.782  58.553  1.00  0.00           C
ATOM   5917 4C21 POPEs  69     117.212  13.802  58.363  1.00  0.00           C
ATOM   5920 5C21 POPEs  69     116.562  12.412  58.273  1.00  0.00           C
ATOM   5923 6C21 POPEs  69     115.102  12.482  57.814  1.00  0.00           C
ATOM   5926 7C21 POPEs  69     114.381  11.132  57.874  1.00  0.00           C
ATOM   5929 8C21 POPEs  69     112.912  11.192  57.453  1.00  0.00           C
ATOM   5933  C33 POPEs  69     124.062  18.142  71.424  1.00  0.00           C
ATOM   5936  C34 POPEs  69     123.621  18.912  70.174  1.00  0.00           C
ATOM   5939  C35 POPEs  69     124.181  18.312  68.874  1.00  0.00           C
ATOM   5942  C36 POPEs  69     123.541  18.972  67.653  1.00  0.00           C
ATOM   5945  C37 POPEs  69     124.091  18.492  66.314  1.00  0.00           C
ATOM   5948  C38 POPEs  69     123.591  19.382  65.174  1.00  0.00           C
ATOM   5951  C39 POPEs  69     124.271  19.102  63.823  1.00  0.00           C
ATOM   5954 0C31 POPEs  69     123.681  20.002  62.733  1.00  0.00           C
ATOM   5957 1C31 POPEs  69     124.302  19.792  61.354  1.00  0.00           C
ATOM   5960 2C31 POPEs  69     123.462  20.422  60.223  1.00  0.00           C
ATOM   5963 3C31 POPEs  69     123.392  21.952  60.314  1.00  0.00           C
ATOM   5966 4C31 POPEs  69     122.261  22.552  59.473  1.00  0.00           C
ATOM   5969 5C31 POPEs  69     122.051  24.052  59.763  1.00  0.00           C
ATOM   5972 6C31 POPEs  69     120.741  24.632  59.203  1.00  0.00           C
ATOM   5976  NH3 POPEt  70      10.381  55.242  35.623  1.00  0.00           N
ATOM   5980  C12 POPEt  70       9.611  53.972  35.334  1.00  0.00           C
ATOM   5983  C11 POPEt  70       8.591  54.182  34.193  1.00  0.00           C
ATOM   5986  P   POPEt  70       6.201  53.322  34.913  1.00  0.00           P
ATOM   5987  O13 POPEt  70       5.401  54.322  34.193  1.00  0.00           O
ATOM   5988  O14 POPEt  70       5.651  51.972  35.103  1.00  0.00           O
ATOM   5989  O11 POPEt  70       6.561  53.852  36.363  1.00  0.00           O
ATOM   5990  O12 POPEt  70       7.611  53.162  34.223  1.00  0.00           O
ATOM   5991  C1  POPEt  70       6.881  55.212  36.643  1.00  0.00           C
ATOM   5994  C2  POPEt  70       6.311  55.752  37.994  1.00  0.00           C
ATOM   5996  O21 POPEt  70       7.321  55.852  39.033  1.00  0.00           O
ATOM   5997  C21 POPEt  70       8.331  56.702  38.823  1.00  0.00           C
ATOM   5998  O22 POPEt  70       8.561  57.312  37.793  1.00  0.00           O
ATOM   5999  C22 POPEt  70       9.182  56.832  40.083  1.00  0.00           C
ATOM   6002  C3  POPEt  70       5.001  55.041  38.503  1.00  0.00           C
ATOM   6005  O31 POPEt  70       5.131  53.701  39.093  1.00  0.00           O
ATOM   6006  C31 POPEt  70       5.351  53.752  40.423  1.00  0.00           C
ATOM   6007  O32 POPEt  70       5.641  54.742  41.043  1.00  0.00           O
ATOM   6008  C32 POPEt  70       5.151  52.392  41.094  1.00  0.00           C
ATOM   6011  C23 POPEt  70       8.451  57.622  41.183  1.00  0.00           C
ATOM   6014  C24 POPEt  70       9.291  57.752  42.453  1.00  0.00           C
ATOM   6017  C25 POPEt  70       8.621  58.672  43.484  1.00  0.00           C
ATOM   6020  C26 POPEt  70       9.261  58.591  44.863  1.00  0.00           C
ATOM   6023  C27 POPEt  70       9.052  59.852  45.714  1.00  0.00           C
ATOM   6026  C28 POPEt  70       9.221  59.561  47.223  1.00  0.00           C
ATOM   6029  C29 POPEt  70       9.601  60.822  47.944  1.00  0.00           C
ATOM   6031 0C21 POPEt  70       8.992  61.432  48.983  1.00  0.00           C
ATOM   6033 1C21 POPEt  70       7.802  60.982  49.784  1.00  0.00           C
ATOM   6036 2C21 POPEt  70       8.031  61.212  51.304  1.00  0.00           C
ATOM   6039 3C21 POPEt  70       8.321  62.672  51.694  1.00  0.00           C
ATOM   6042 4C21 POPEt  70       8.411  62.882  53.214  1.00  0.00           C
ATOM   6045 5C21 POPEt  70       9.581  62.142  53.883  1.00  0.00           C
ATOM   6048 6C21 POPEt  70       9.961  62.722  55.254  1.00  0.00           C
ATOM   6051 7C21 POPEt  70      11.231  62.092  55.834  1.00  0.00           C
ATOM   6054 8C21 POPEt  70      11.001  60.822  56.654  1.00  0.00           C
ATOM   6058  C33 POPEt  70       6.281  52.122  42.123  1.00  0.00           C
ATOM   6061  C34 POPEt  70       6.041  50.872  42.973  1.00  0.00           C
ATOM   6064  C35 POPEt  70       7.171  50.602  43.983  1.00  0.00           C
ATOM   6067  C36 POPEt  70       7.351  51.731  45.023  1.00  0.00           C
ATOM   6070  C37 POPEt  70       8.311  51.352  46.164  1.00  0.00           C
ATOM   6073  C38 POPEt  70       7.561  50.701  47.333  1.00  0.00           C
ATOM   6076  C39 POPEt  70       8.461  49.982  48.343  1.00  0.00           C
ATOM   6079 0C31 POPEt  70       7.651  49.512  49.564  1.00  0.00           C
ATOM   6082 1C31 POPEt  70       8.321  48.381  50.343  1.00  0.00           C
ATOM   6085 2C31 POPEt  70       7.571  48.012  51.624  1.00  0.00           C
ATOM   6088 3C31 POPEt  70       8.121  46.742  52.273  1.00  0.00           C
ATOM   6091 4C31 POPEt  70       7.512  46.462  53.653  1.00  0.00           C
ATOM   6094 5C31 POPEt  70       7.991  45.122  54.233  1.00  0.00           C
ATOM   6097 6C31 POPEt  70       7.491  44.872  55.654  1.00  0.00           C
ATOM   6101  NH3 POPEu  71      11.591  41.052  37.643  1.00  0.00           N
ATOM   6105  C12 POPEu  71      12.991  40.832  37.133  1.00  0.00           C
ATOM   6108  C11 POPEu  71      13.501  42.032  36.314  1.00  0.00           C
ATOM   6111  P   POPEu  71      15.981  42.822  36.023  1.00  0.00           P
ATOM   6112  O13 POPEu  71      17.231  42.122  35.684  1.00  0.00           O
ATOM   6113  O14 POPEu  71      15.601  44.072  35.343  1.00  0.00           O
ATOM   6114  O11 POPEu  71      15.961  43.042  37.583  1.00  0.00           O
ATOM   6115  O12 POPEu  71      14.811  41.762  35.814  1.00  0.00           O
ATOM   6116  C1  POPEu  71      17.121  43.612  38.184  1.00  0.00           C
ATOM   6119  C2  POPEu  71      16.682  44.462  39.383  1.00  0.00           C
ATOM   6121  O21 POPEu  71      17.771  45.242  39.903  1.00  0.00           O
ATOM   6122  C21 POPEu  71      17.831  46.492  39.493  1.00  0.00           C
ATOM   6123  O22 POPEu  71      17.302  46.931  38.494  1.00  0.00           O
ATOM   6124  C22 POPEu  71      18.611  47.322  40.504  1.00  0.00           C
ATOM   6127  C3  POPEu  71      16.131  43.572  40.514  1.00  0.00           C
ATOM   6130  O31 POPEu  71      15.651  44.422  41.564  1.00  0.00           O
ATOM   6131  C31 POPEu  71      15.371  43.782  42.684  1.00  0.00           C
ATOM   6132  O32 POPEu  71      15.552  42.602  42.904  1.00  0.00           O
ATOM   6133  C32 POPEu  71      14.761  44.792  43.653  1.00  0.00           C
ATOM   6136  C23 POPEu  71      17.862  47.451  41.863  1.00  0.00           C
ATOM   6139  C24 POPEu  71      18.312  48.672  42.684  1.00  0.00           C
ATOM   6142  C25 POPEu  71      17.691  48.752  44.084  1.00  0.00           C
ATOM   6145  C26 POPEu  71      18.341  47.841  45.143  1.00  0.00           C
ATOM   6148  C27 POPEu  71      18.892  48.652  46.343  1.00  0.00           C
ATOM   6151  C28 POPEu  71      19.651  47.832  47.403  1.00  0.00           C
ATOM   6154  C29 POPEu  71      18.761  47.012  48.314  1.00  0.00           C
ATOM   6156 0C21 POPEu  71      18.522  47.232  49.623  1.00  0.00           C
ATOM   6158 1C21 POPEu  71      19.101  48.311  50.493  1.00  0.00           C
ATOM   6161 2C21 POPEu  71      19.251  47.892  51.973  1.00  0.00           C
ATOM   6164 3C21 POPEu  71      17.932  47.732  52.733  1.00  0.00           C
ATOM   6167 4C21 POPEu  71      18.121  47.112  54.133  1.00  0.00           C
ATOM   6170 5C21 POPEu  71      16.781  46.881  54.844  1.00  0.00           C
ATOM   6173 6C21 POPEu  71      16.892  46.201  56.213  1.00  0.00           C
ATOM   6176 7C21 POPEu  71      17.451  44.771  56.153  1.00  0.00           C
ATOM   6179 8C21 POPEu  71      17.311  44.021  57.484  1.00  0.00           C
ATOM   6183  C33 POPEu  71      14.392  44.192  45.023  1.00  0.00           C
ATOM   6186  C34 POPEu  71      15.562  44.172  46.013  1.00  0.00           C
ATOM   6189  C35 POPEu  71      15.141  43.602  47.383  1.00  0.00           C
ATOM   6192  C36 POPEu  71      16.241  43.732  48.453  1.00  0.00           C
ATOM   6195  C37 POPEu  71      15.791  43.232  49.833  1.00  0.00           C
ATOM   6198  C38 POPEu  71      16.841  43.422  50.933  1.00  0.00           C
ATOM   6201  C39 POPEu  71      16.341  43.122  52.363  1.00  0.00           C
ATOM   6204 0C31 POPEu  71      15.721  41.731  52.513  1.00  0.00           C
ATOM   6207 1C31 POPEu  71      15.471  41.312  53.983  1.00  0.00           C
ATOM   6210 2C31 POPEu  71      13.991  41.012  54.314  1.00  0.00           C
ATOM   6213 3C31 POPEu  71      13.171  42.252  54.693  1.00  0.00           C
ATOM   6216 4C31 POPEu  71      13.431  42.732  56.123  1.00  0.00           C
ATOM   6219 5C31 POPEu  71      12.531  43.902  56.533  1.00  0.00           C
ATOM   6222 6C31 POPEu  71      12.771  44.392  57.964  1.00  0.00           C
ATOM   6226  NH3 POPEv  72     130.535  97.872  73.864  1.00  0.00           N
ATOM   6230  C12 POPEv  72     130.634  96.402  74.124  1.00  0.00           C
ATOM   6233  C11 POPEv  72     131.795  96.202  75.104  1.00  0.00           C
ATOM   6236  P   POPEv  72     132.854  94.021  74.203  1.00  0.00           P
ATOM   6237  O13 POPEv  72     133.475  95.012  73.303  1.00  0.00           O
ATOM   6238  O14 POPEv  72     133.774  93.042  74.823  1.00  0.00           O
ATOM   6239  O11 POPEv  72     131.715  93.271  73.404  1.00  0.00           O
ATOM   6240  O12 POPEv  72     132.115  94.832  75.343  1.00  0.00           O
ATOM   6241  C1  POPEv  72     131.945  92.992  72.014  1.00  0.00           C
ATOM   6244  C2  POPEv  72     130.725  92.271  71.354  1.00  0.00           C
ATOM   6246  O21 POPEv  72     131.084  91.672  70.093  1.00  0.00           O
ATOM   6247  C21 POPEv  72     131.425  92.452  69.084  1.00  0.00           C
ATOM   6248  O22 POPEv  72     131.694  93.632  69.133  1.00  0.00           O
ATOM   6249  C22 POPEv  72     131.625  91.572  67.834  1.00  0.00           C
ATOM   6252  C3  POPEv  72     129.454  93.161  71.224  1.00  0.00           C
ATOM   6255  O31 POPEv  72     128.552  92.602  70.244  1.00  0.00           O
ATOM   6256  C31 POPEv  72     127.722  91.660  70.693  1.00  0.00           C
ATOM   6257  O32 POPEv  72     127.452  91.471  71.863  1.00  0.00           O
ATOM   6258  C32 POPEv  72     127.252  90.842  69.494  1.00  0.00           C
ATOM   6261  C23 POPEv  72     130.875  92.051  66.574  1.00  0.00           C
ATOM   6264  C24 POPEv  72     131.364  91.371  65.273  1.00  0.00           C
ATOM   6267  C25 POPEv  72     132.884  91.451  65.064  1.00  0.00           C
ATOM   6270  C26 POPEv  72     133.315  91.251  63.613  1.00  0.00           C
ATOM   6273  C27 POPEv  72     134.834  91.091  63.464  1.00  0.00           C
ATOM   6276  C28 POPEv  72     135.304  91.172  62.003  1.00  0.00           C
ATOM   6279  C29 POPEv  72     135.285  92.581  61.494  1.00  0.00           C
ATOM   6281 0C21 POPEv  72     135.425  92.962  60.213  1.00  0.00           C
ATOM   6283 1C21 POPEv  72     135.615  92.021  59.043  1.00  0.00           C
ATOM   6286 2C21 POPEv  72     134.504  92.221  57.993  1.00  0.00           C
ATOM   6289 3C21 POPEv  72     134.694  91.331  56.764  1.00  0.00           C
ATOM   6292 4C21 POPEv  72     133.645  91.631  55.693  1.00  0.00           C
ATOM   6295 5C21 POPEv  72     133.905  90.922  54.354  1.00  0.00           C
ATOM   6298 6C21 POPEv  72     133.345  89.492  54.303  1.00  0.00           C
ATOM   6301 7C21 POPEv  72     133.485  88.831  52.934  1.00  0.00           C
ATOM   6304 8C21 POPEv  72     132.795  87.472  52.814  1.00  0.00           C
ATOM   6308  C33 POPEv  72     126.012  89.962  69.744  1.00  0.00           C
ATOM   6311  C34 POPEv  72     125.731  89.032  68.553  1.00  0.00           C
ATOM   6314  C35 POPEv  72     124.492  88.152  68.734  1.00  0.00           C
ATOM   6317  C36 POPEv  72     123.182  88.951  68.703  1.00  0.00           C
ATOM   6320  C37 POPEv  72     122.092  88.271  67.863  1.00  0.00           C
ATOM   6323  C38 POPEv  72     120.812  89.122  67.783  1.00  0.00           C
ATOM   6326  C39 POPEv  72     119.672  88.432  67.023  1.00  0.00           C
ATOM   6329 0C31 POPEv  72     119.922  88.242  65.523  1.00  0.00           C
ATOM   6332 1C31 POPEv  72     118.661  87.811  64.753  1.00  0.00           C
ATOM   6335 2C31 POPEv  72     118.902  87.802  63.233  1.00  0.00           C
ATOM   6338 3C31 POPEv  72     117.662  87.501  62.383  1.00  0.00           C
ATOM   6341 4C31 POPEv  72     117.082  86.082  62.544  1.00  0.00           C
ATOM   6344 5C31 POPEv  72     116.321  85.621  61.294  1.00  0.00           C
ATOM   6347 6C31 POPEv  72     115.682  84.242  61.403  1.00  0.00           C
ATOM   6351  NH3 POPEw  73      62.851  41.722  79.174  1.00  0.00           N
ATOM   6355  C12 POPEw  73      64.062  41.032  79.744  1.00  0.00           C
ATOM   6358  C11 POPEw  73      65.312  41.912  79.684  1.00  0.00           C
ATOM   6361  P   POPEw  73      67.711  40.852  80.053  1.00  0.00           P
ATOM   6362  O13 POPEw  73      68.672  41.942  79.873  1.00  0.00           O
ATOM   6363  O14 POPEw  73      68.131  39.762  80.973  1.00  0.00           O
ATOM   6364  O11 POPEw  73      67.371  40.191  78.643  1.00  0.00           O
ATOM   6365  O12 POPEw  73      66.312  41.392  80.553  1.00  0.00           O
ATOM   6366  C1  POPEw  73      67.981  40.742  77.464  1.00  0.00           C
ATOM   6369  C2  POPEw  73      67.742  39.791  76.273  1.00  0.00           C
ATOM   6371  O21 POPEw  73      68.501  40.232  75.133  1.00  0.00           O
ATOM   6372  C21 POPEw  73      68.591  39.352  74.144  1.00  0.00           C
ATOM   6373  O22 POPEw  73      68.312  38.172  74.223  1.00  0.00           O
ATOM   6374  C22 POPEw  73      69.112  40.092  72.894  1.00  0.00           C
ATOM   6377  C3  POPEw  73      66.222  39.682  75.953  1.00  0.00           C
ATOM   6380  O31 POPEw  73      65.782  40.862  75.264  1.00  0.00           O
ATOM   6381  C31 POPEw  73      64.521  41.232  75.444  1.00  0.00           C
ATOM   6382  O32 POPEw  73      63.751  40.752  76.263  1.00  0.00           O
ATOM   6383  C32 POPEw  73      64.122  42.232  74.363  1.00  0.00           C
ATOM   6386  C23 POPEw  73      69.771  39.132  71.873  1.00  0.00           C
ATOM   6389  C24 POPEw  73      70.032  39.752  70.493  1.00  0.00           C
ATOM   6392  C25 POPEw  73      70.651  38.792  69.473  1.00  0.00           C
ATOM   6395  C26 POPEw  73      69.911  37.452  69.334  1.00  0.00           C
ATOM   6398  C27 POPEw  73      70.511  36.532  68.253  1.00  0.00           C
ATOM   6401  C28 POPEw  73      69.521  36.172  67.133  1.00  0.00           C
ATOM   6404  C29 POPEw  73      69.161  37.382  66.294  1.00  0.00           C
ATOM   6406 0C21 POPEw  73      69.511  37.602  65.013  1.00  0.00           C
ATOM   6408 1C21 POPEw  73      70.301  36.662  64.144  1.00  0.00           C
ATOM   6411 2C21 POPEw  73      69.821  36.692  62.674  1.00  0.00           C
ATOM   6414 3C21 POPEw  73      70.492  35.612  61.803  1.00  0.00           C
ATOM   6417 4C21 POPEw  73      70.021  34.172  62.093  1.00  0.00           C
ATOM   6420 5C21 POPEw  73      68.562  33.922  61.714  1.00  0.00           C
ATOM   6423 6C21 POPEw  73      68.091  32.492  62.034  1.00  0.00           C
ATOM   6426 7C21 POPEw  73      66.712  32.192  61.444  1.00  0.00           C
ATOM   6429 8C21 POPEw  73      66.062  30.922  62.003  1.00  0.00           C
ATOM   6433  C33 POPEw  73      64.922  42.112  73.034  1.00  0.00           C
ATOM   6436  C34 POPEw  73      64.211  42.852  71.894  1.00  0.00           C
ATOM   6439  C35 POPEw  73      64.861  42.692  70.514  1.00  0.00           C
ATOM   6442  C36 POPEw  73      65.981  43.712  70.223  1.00  0.00           C
ATOM   6445  C37 POPEw  73      66.131  44.021  68.713  1.00  0.00           C
ATOM   6448  C38 POPEw  73      67.161  45.132  68.413  1.00  0.00           C
ATOM   6451  C39 POPEw  73      67.002  45.742  67.014  1.00  0.00           C
ATOM   6454 0C31 POPEw  73      67.691  44.962  65.873  1.00  0.00           C
ATOM   6457 1C31 POPEw  73      67.391  45.611  64.514  1.00  0.00           C
ATOM   6460 2C31 POPEw  73      68.291  45.192  63.354  1.00  0.00           C
ATOM   6463 3C31 POPEw  73      68.221  43.712  62.964  1.00  0.00           C
ATOM   6466 4C31 POPEw  73      68.852  43.482  61.574  1.00  0.00           C
ATOM   6469 5C31 POPEw  73      69.091  42.022  61.203  1.00  0.00           C
ATOM   6472 6C31 POPEw  73      69.621  41.881  59.773  1.00  0.00           C
ATOM   6476  NH3 POPEx  74     102.191  62.271  82.184  1.00  0.00           N
ATOM   6480  C12 POPEx  74     103.681  62.471  82.233  1.00  0.00           C
ATOM   6483  C11 POPEx  74     104.402  61.172  82.633  1.00  0.00           C
ATOM   6486  P   POPEx  74     104.332  59.272  84.414  1.00  0.00           P
ATOM   6487  O13 POPEx  74     105.761  59.332  84.764  1.00  0.00           O
ATOM   6488  O14 POPEx  74     103.432  58.992  85.553  1.00  0.00           O
ATOM   6489  O11 POPEx  74     104.101  58.272  83.234  1.00  0.00           O
ATOM   6490  O12 POPEx  74     103.852  60.672  83.854  1.00  0.00           O
ATOM   6491  C1  POPEx  74     102.832  58.082  82.614  1.00  0.00           C
ATOM   6494  C2  POPEx  74     103.042  57.932  81.084  1.00  0.00           C
ATOM   6496  O21 POPEx  74     101.771  57.932  80.413  1.00  0.00           O
ATOM   6497  C21 POPEx  74     101.242  59.122  80.193  1.00  0.00           C
ATOM   6498  O22 POPEx  74     101.701  60.182  80.583  1.00  0.00           O
ATOM   6499  C22 POPEx  74      99.922  58.912  79.453  1.00  0.00           C
ATOM   6502  C3  POPEx  74     103.831  56.652  80.703  1.00  0.00           C
ATOM   6505  O31 POPEx  74     104.752  56.902  79.613  1.00  0.00           O
ATOM   6506  C31 POPEx  74     104.271  56.752  78.383  1.00  0.00           C
ATOM   6507  O32 POPEx  74     103.141  56.432  78.093  1.00  0.00           O
ATOM   6508  C32 POPEx  74     105.372  57.102  77.383  1.00  0.00           C
ATOM   6511  C23 POPEx  74      99.572  59.942  78.354  1.00  0.00           C
ATOM   6514  C24 POPEx  74      98.332  59.532  77.553  1.00  0.00           C
ATOM   6517  C25 POPEx  74      97.772  60.592  76.574  1.00  0.00           C
ATOM   6520  C26 POPEx  74      98.602  60.832  75.314  1.00  0.00           C
ATOM   6523  C27 POPEx  74      97.922  61.802  74.334  1.00  0.00           C
ATOM   6526  C28 POPEx  74      98.912  62.492  73.383  1.00  0.00           C
ATOM   6529  C29 POPEx  74      98.261  63.602  72.593  1.00  0.00           C
ATOM   6531 0C21 POPEx  74      98.532  63.932  71.314  1.00  0.00           C
ATOM   6533 1C21 POPEx  74      99.561  63.292  70.413  1.00  0.00           C
ATOM   6536 2C21 POPEx  74      98.912  62.262  69.464  1.00  0.00           C
ATOM   6539 3C21 POPEx  74      99.852  61.642  68.413  1.00  0.00           C
ATOM   6542 4C21 POPEx  74     100.711  62.672  67.663  1.00  0.00           C
ATOM   6545 5C21 POPEx  74     101.252  62.212  66.304  1.00  0.00           C
ATOM   6548 6C21 POPEx  74     101.851  60.792  66.294  1.00  0.00           C
ATOM   6551 7C21 POPEx  74     102.592  60.492  64.994  1.00  0.00           C
ATOM   6554 8C21 POPEx  74     103.192  59.082  64.933  1.00  0.00           C
ATOM   6558  C33 POPEx  74     104.841  57.142  75.933  1.00  0.00           C
ATOM   6561  C34 POPEx  74     105.981  57.212  74.914  1.00  0.00           C
ATOM   6564  C35 POPEx  74     105.431  57.152  73.483  1.00  0.00           C
ATOM   6567  C36 POPEx  74     106.492  56.922  72.414  1.00  0.00           C
ATOM   6570  C37 POPEx  74     105.881  56.712  71.013  1.00  0.00           C
ATOM   6573  C38 POPEx  74     106.961  56.221  70.044  1.00  0.00           C
ATOM   6576  C39 POPEx  74     106.422  55.742  68.693  1.00  0.00           C
ATOM   6579 0C31 POPEx  74     107.502  54.892  68.014  1.00  0.00           C
ATOM   6582 1C31 POPEx  74     107.112  54.322  66.644  1.00  0.00           C
ATOM   6585 2C31 POPEx  74     107.912  53.042  66.364  1.00  0.00           C
ATOM   6588 3C31 POPEx  74     108.141  52.732  64.883  1.00  0.00           C
ATOM   6591 4C31 POPEx  74     109.022  53.771  64.184  1.00  0.00           C
ATOM   6594 5C31 POPEx  74     109.631  53.232  62.894  1.00  0.00           C
ATOM   6597 6C31 POPEx  74     110.542  54.212  62.154  1.00  0.00           C
ATOM   6601  NH3 POPEy  75      96.352  12.872  75.983  1.00  0.00           N
ATOM   6605  C12 POPEy  75      95.501  12.762  77.214  1.00  0.00           C
ATOM   6608  C11 POPEy  75      95.472  14.072  78.004  1.00  0.00           C
ATOM   6611  P   POPEy  75      93.042  14.862  78.684  1.00  0.00           P
ATOM   6612  O13 POPEy  75      91.911  13.922  78.824  1.00  0.00           O
ATOM   6613  O14 POPEy  75      93.052  16.052  79.554  1.00  0.00           O
ATOM   6614  O11 POPEy  75      93.131  15.382  77.193  1.00  0.00           O
ATOM   6615  O12 POPEy  75      94.381  14.042  78.934  1.00  0.00           O
ATOM   6616  C1  POPEy  75      92.492  14.722  76.104  1.00  0.00           C
ATOM   6619  C2  POPEy  75      92.721  15.542  74.793  1.00  0.00           C
ATOM   6621  O21 POPEy  75      92.642  14.752  73.583  1.00  0.00           O
ATOM   6622  C21 POPEy  75      93.612  13.882  73.383  1.00  0.00           C
ATOM   6623  O22 POPEy  75      94.432  13.502  74.194  1.00  0.00           O
ATOM   6624  C22 POPEy  75      93.632  13.462  71.924  1.00  0.00           C
ATOM   6627  C3  POPEy  75      94.032  16.402  74.803  1.00  0.00           C
ATOM   6630  O31 POPEy  75      94.222  17.122  73.564  1.00  0.00           O
ATOM   6631  C31 POPEy  75      93.441  18.182  73.383  1.00  0.00           C
ATOM   6632  O32 POPEy  75      92.592  18.582  74.173  1.00  0.00           O
ATOM   6633  C32 POPEy  75      93.752  18.812  72.023  1.00  0.00           C
ATOM   6636  C23 POPEy  75      95.032  13.702  71.323  1.00  0.00           C
ATOM   6639  C24 POPEy  75      95.142  13.222  69.873  1.00  0.00           C
ATOM   6642  C25 POPEy  75      96.002  14.152  69.014  1.00  0.00           C
ATOM   6645  C26 POPEy  75      96.051  13.702  67.554  1.00  0.00           C
ATOM   6648  C27 POPEy  75      96.792  14.682  66.644  1.00  0.00           C
ATOM   6651  C28 POPEy  75      96.541  14.382  65.153  1.00  0.00           C
ATOM   6654  C29 POPEy  75      97.252  15.322  64.214  1.00  0.00           C
ATOM   6656 0C21 POPEy  75      98.201  14.972  63.314  1.00  0.00           C
ATOM   6658 1C21 POPEy  75      98.772  13.592  63.133  1.00  0.00           C
ATOM   6661 2C21 POPEy  75      97.931  12.652  62.244  1.00  0.00           C
ATOM   6664 3C21 POPEy  75      97.981  12.982  60.753  1.00  0.00           C
ATOM   6667 4C21 POPEy  75      97.481  11.852  59.844  1.00  0.00           C
ATOM   6670 5C21 POPEy  75      96.021  11.462  60.114  1.00  0.00           C
ATOM   6673 6C21 POPEy  75      95.481  10.382  59.154  1.00  0.00           C
ATOM   6676 7C21 POPEy  75      94.052   9.972  59.523  1.00  0.00           C
ATOM   6679 8C21 POPEy  75      93.441   8.972  58.543  1.00  0.00           C
ATOM   6683  C33 POPEy  75      94.691  18.022  71.073  1.00  0.00           C
ATOM   6686  C34 POPEy  75      95.121  18.902  69.893  1.00  0.00           C
ATOM   6689  C35 POPEy  75      96.132  18.272  68.934  1.00  0.00           C
ATOM   6692  C36 POPEy  75      97.102  19.342  68.404  1.00  0.00           C
ATOM   6695  C37 POPEy  75      98.131  18.822  67.393  1.00  0.00           C
ATOM   6698  C38 POPEy  75      99.192  19.872  67.003  1.00  0.00           C
ATOM   6701  C39 POPEy  75      98.581  21.172  66.463  1.00  0.00           C
ATOM   6704 0C31 POPEy  75      99.612  22.102  65.793  1.00  0.00           C
ATOM   6707 1C31 POPEy  75      98.992  23.462  65.423  1.00  0.00           C
ATOM   6710 2C31 POPEy  75      99.962  24.432  64.733  1.00  0.00           C
ATOM   6713 3C31 POPEy  75     100.381  24.002  63.323  1.00  0.00           C
ATOM   6716 4C31 POPEy  75     100.881  25.192  62.484  1.00  0.00           C
ATOM   6719 5C31 POPEy  75     101.792  24.792  61.314  1.00  0.00           C
ATOM   6722 6C31 POPEy  75     102.322  26.002  60.534  1.00  0.00           C
ATOM   6726  NH3 POPEz  76     113.112  20.382  77.784  1.00  0.00           N
ATOM   6730  C12 POPEz  76     113.782  21.552  78.443  1.00  0.00           C
ATOM   6733  C11 POPEz  76     114.892  21.102  79.424  1.00  0.00           C
ATOM   6736  P   POPEz  76     116.252  23.332  79.863  1.00  0.00           P
ATOM   6737  O13 POPEz  76     115.871  24.612  80.523  1.00  0.00           O
ATOM   6738  O14 POPEz  76     117.672  22.962  80.003  1.00  0.00           O
ATOM   6739  O11 POPEz  76     115.951  23.492  78.354  1.00  0.00           O
ATOM   6740  O12 POPEz  76     115.291  22.152  80.293  1.00  0.00           O
ATOM   6741  C1  POPEz  76     116.911  23.192  77.354  1.00  0.00           C
ATOM   6744  C2  POPEz  76     116.532  24.072  76.183  1.00  0.00           C
ATOM   6746  O21 POPEz  76     117.401  23.812  75.073  1.00  0.00           O
ATOM   6747  C21 POPEz  76     116.781  23.132  74.124  1.00  0.00           C
ATOM   6748  O22 POPEz  76     115.792  22.442  74.284  1.00  0.00           O
ATOM   6749  C22 POPEz  76     117.422  23.482  72.793  1.00  0.00           C
ATOM   6752  C3  POPEz  76     116.622  25.572  76.514  1.00  0.00           C
ATOM   6755  O31 POPEz  76     116.041  26.282  75.404  1.00  0.00           O
ATOM   6756  C31 POPEz  76     115.631  27.492  75.663  1.00  0.00           C
ATOM   6757  O32 POPEz  76     115.881  28.122  76.703  1.00  0.00           O
ATOM   6758  C32 POPEz  76     114.871  28.042  74.464  1.00  0.00           C
ATOM   6761  C23 POPEz  76     116.802  24.792  72.244  1.00  0.00           C
ATOM   6764  C24 POPEz  76     117.212  25.112  70.803  1.00  0.00           C
ATOM   6767  C25 POPEz  76     118.371  26.112  70.703  1.00  0.00           C
ATOM   6770  C26 POPEz  76     118.761  26.432  69.264  1.00  0.00           C
ATOM   6773  C27 POPEz  76     120.011  27.312  69.154  1.00  0.00           C
ATOM   6776  C28 POPEz  76     120.422  27.572  67.684  1.00  0.00           C
ATOM   6779  C29 POPEz  76     121.911  27.802  67.513  1.00  0.00           C
ATOM   6781 0C21 POPEz  76     122.492  28.822  66.873  1.00  0.00           C
ATOM   6783 1C21 POPEz  76     121.751  29.932  66.174  1.00  0.00           C
ATOM   6786 2C21 POPEz  76     122.602  30.802  65.233  1.00  0.00           C
ATOM   6789 3C21 POPEz  76     123.301  30.012  64.124  1.00  0.00           C
ATOM   6792 4C21 POPEz  76     123.892  30.922  63.034  1.00  0.00           C
ATOM   6795 5C21 POPEz  76     124.621  30.152  61.913  1.00  0.00           C
ATOM   6798 6C21 POPEz  76     123.761  29.052  61.283  1.00  0.00           C
ATOM   6801 7C21 POPEz  76     124.402  28.412  60.054  1.00  0.00           C
ATOM   6804 8C21 POPEz  76     123.581  27.242  59.514  1.00  0.00           C
ATOM   6808  C33 POPEz  76     115.792  28.712  73.424  1.00  0.00           C
ATOM   6811  C34 POPEz  76     115.092  28.972  72.084  1.00  0.00           C
ATOM   6814  C35 POPEz  76     115.661  30.192  71.354  1.00  0.00           C
ATOM   6817  C36 POPEz  76     117.142  30.102  70.943  1.00  0.00           C
ATOM   6820  C37 POPEz  76     117.502  31.362  70.153  1.00  0.00           C
ATOM   6823  C38 POPEz  76     118.992  31.542  69.844  1.00  0.00           C
ATOM   6826  C39 POPEz  76     119.211  32.912  69.173  1.00  0.00           C
ATOM   6829 0C31 POPEz  76     120.192  32.892  68.004  1.00  0.00           C
ATOM   6832 1C31 POPEz  76     120.242  34.252  67.284  1.00  0.00           C
ATOM   6835 2C31 POPEz  76     121.401  34.402  66.294  1.00  0.00           C
ATOM   6838 3C31 POPEz  76     122.802  34.362  66.933  1.00  0.00           C
ATOM   6841 4C31 POPEz  76     123.071  35.502  67.934  1.00  0.00           C
ATOM   6844 5C31 POPEz  76     123.731  35.022  69.233  1.00  0.00           C
ATOM   6847 6C31 POPEz  76     124.052  36.162  70.194  1.00  0.00           C
ATOM   6851  NH3 POPE0  77       4.081  18.522  36.053  1.00  0.00           N
ATOM   6855  C12 POPE0  77       4.731  17.242  36.523  1.00  0.00           C
ATOM   6858  C11 POPE0  77       5.211  16.392  35.324  1.00  0.00           C
ATOM   6861  P   POPE0  77       5.321  13.932  36.414  1.00  0.00           P
ATOM   6862  O13 POPE0  77       4.201  13.302  35.693  1.00  0.00           O
ATOM   6863  O14 POPE0  77       6.441  13.042  36.763  1.00  0.00           O
ATOM   6864  O11 POPE0  77       4.741  14.512  37.764  1.00  0.00           O
ATOM   6865  O12 POPE0  77       5.921  15.212  35.684  1.00  0.00           O
ATOM   6866  C1  POPE0  77       5.081  13.932  39.023  1.00  0.00           C
ATOM   6869  C2  POPE0  77       4.121  14.462  40.114  1.00  0.00           C
ATOM   6871  O21 POPE0  77       4.621  14.142  41.434  1.00  0.00           O
ATOM   6872  C21 POPE0  77       4.051  13.182  42.123  1.00  0.00           C
ATOM   6873  O22 POPE0  77       3.601  12.132  41.654  1.00  0.00           O
ATOM   6874  C22 POPE0  77       4.081  13.582  43.594  1.00  0.00           C
ATOM   6877  C3  POPE0  77       2.641  14.102  39.814  1.00  0.00           C
ATOM   6880  O31 POPE0  77       1.751  14.632  40.813  1.00  0.00           O
ATOM   6881  C31 POPE0  77       0.501  14.792  40.353  1.00  0.00           C
ATOM   6882  O32 POPE0  77       0.101  14.272  39.314  1.00  0.00           O
ATOM   6883  C32 POPE0  77      -0.342  15.682  41.273  1.00  0.00           C
ATOM   6886  C23 POPE0  77       3.271  12.682  44.563  1.00  0.00           C
ATOM   6889  C24 POPE0  77       2.251  13.512  45.363  1.00  0.00           C
ATOM   6892  C25 POPE0  77       1.651  12.792  46.584  1.00  0.00           C
ATOM   6895  C26 POPE0  77       2.671  12.412  47.674  1.00  0.00           C
ATOM   6898  C27 POPE0  77       3.471  13.602  48.233  1.00  0.00           C
ATOM   6901  C28 POPE0  77       4.411  13.192  49.383  1.00  0.00           C
ATOM   6904  C29 POPE0  77       5.231  14.332  49.933  1.00  0.00           C
ATOM   6906 0C21 POPE0  77       6.001  14.262  51.034  1.00  0.00           C
ATOM   6908 1C21 POPE0  77       6.151  13.042  51.924  1.00  0.00           C
ATOM   6911 2C21 POPE0  77       6.492  13.422  53.383  1.00  0.00           C
ATOM   6914 3C21 POPE0  77       5.371  14.182  54.124  1.00  0.00           C
ATOM   6917 4C21 POPE0  77       5.881  15.482  54.784  1.00  0.00           C
ATOM   6920 5C21 POPE0  77       6.921  15.252  55.894  1.00  0.00           C
ATOM   6923 6C21 POPE0  77       7.602  16.552  56.333  1.00  0.00           C
ATOM   6926 7C21 POPE0  77       8.711  16.332  57.363  1.00  0.00           C
ATOM   6929 8C21 POPE0  77       9.531  17.592  57.653  1.00  0.00           C
ATOM   6933  C33 POPE0  77       0.111  15.762  42.754  1.00  0.00           C
ATOM   6936  C34 POPE0  77      -0.492  16.982  43.473  1.00  0.00           C
ATOM   6939  C35 POPE0  77       0.171  17.282  44.833  1.00  0.00           C
ATOM   6942  C36 POPE0  77      -0.402  18.512  45.543  1.00  0.00           C
ATOM   6945  C37 POPE0  77      -1.492  18.172  46.574  1.00  0.00           C
ATOM   6948  C38 POPE0  77      -2.102  19.402  47.253  1.00  0.00           C
ATOM   6951  C39 POPE0  77      -3.142  19.042  48.334  1.00  0.00           C
ATOM   6954 0C31 POPE0  77      -2.502  18.612  49.663  1.00  0.00           C
ATOM   6957 1C31 POPE0  77      -3.492  17.982  50.663  1.00  0.00           C
ATOM   6960 2C31 POPE0  77      -2.772  17.452  51.924  1.00  0.00           C
ATOM   6963 3C31 POPE0  77      -3.461  16.282  52.633  1.00  0.00           C
ATOM   6966 4C31 POPE0  77      -4.552  16.692  53.643  1.00  0.00           C
ATOM   6969 5C31 POPE0  77      -4.972  15.512  54.534  1.00  0.00           C
ATOM   6972 6C31 POPE0  77      -6.021  15.872  55.593  1.00  0.00           C
ATOM   6976  NH3 POPE1  78      25.222  88.762  31.213  1.00  0.00           N
ATOM   6980  C12 POPE1  78      25.331  87.411  30.553  1.00  0.00           C
ATOM   6983  C11 POPE1  78      23.931  86.852  30.264  1.00  0.00           C
ATOM   6986  P   POPE1  78      21.791  86.172  31.623  1.00  0.00           P
ATOM   6987  O13 POPE1  78      20.851  86.902  30.763  1.00  0.00           O
ATOM   6988  O14 POPE1  78      21.781  84.701  31.484  1.00  0.00           O
ATOM   6989  O11 POPE1  78      21.461  86.521  33.143  1.00  0.00           O
ATOM   6990  O12 POPE1  78      23.251  86.751  31.504  1.00  0.00           O
ATOM   6991  C1  POPE1  78      21.762  87.852  33.593  1.00  0.00           C
ATOM   6994  C2  POPE1  78      21.392  88.190  35.073  1.00  0.00           C
ATOM   6996  O21 POPE1  78      21.902  87.201  36.003  1.00  0.00           O
ATOM   6997  C21 POPE1  78      21.262  86.041  36.064  1.00  0.00           C
ATOM   6998  O22 POPE1  78      20.251  85.722  35.463  1.00  0.00           O
ATOM   6999  C22 POPE1  78      22.041  85.152  37.043  1.00  0.00           C
ATOM   7002  C3  POPE1  78      19.901  88.632  35.293  1.00  0.00           C
ATOM   7005  O31 POPE1  78      19.741  89.462  36.463  1.00  0.00           O
ATOM   7006  C31 POPE1  78      19.482  88.831  37.613  1.00  0.00           C
ATOM   7007  O32 POPE1  78      19.361  87.631  37.764  1.00  0.00           O
ATOM   7008  C32 POPE1  78      19.402  89.861  38.753  1.00  0.00           C
ATOM   7011  C23 POPE1  78      22.101  85.761  38.463  1.00  0.00           C
ATOM   7014  C24 POPE1  78      23.072  85.051  39.413  1.00  0.00           C
ATOM   7017  C25 POPE1  78      23.562  85.971  40.543  1.00  0.00           C
ATOM   7020  C26 POPE1  78      22.591  86.212  41.713  1.00  0.00           C
ATOM   7023  C27 POPE1  78      23.091  87.311  42.653  1.00  0.00           C
ATOM   7026  C28 POPE1  78      22.152  87.501  43.854  1.00  0.00           C
ATOM   7029  C29 POPE1  78      22.182  88.891  44.443  1.00  0.00           C
ATOM   7031 0C21 POPE1  78      21.822  89.231  45.693  1.00  0.00           C
ATOM   7033 1C21 POPE1  78      21.371  88.322  46.803  1.00  0.00           C
ATOM   7036 2C21 POPE1  78      21.972  88.792  48.144  1.00  0.00           C
ATOM   7039 3C21 POPE1  78      21.522  87.942  49.334  1.00  0.00           C
ATOM   7042 4C21 POPE1  78      22.082  88.411  50.683  1.00  0.00           C
ATOM   7045 5C21 POPE1  78      21.681  89.832  51.104  1.00  0.00           C
ATOM   7048 6C21 POPE1  78      20.161  90.042  51.203  1.00  0.00           C
ATOM   7051 7C21 POPE1  78      19.782  91.451  51.663  1.00  0.00           C
ATOM   7054 8C21 POPE1  78      18.271  91.682  51.743  1.00  0.00           C
ATOM   7058  C33 POPE1  78      19.782  89.292  40.143  1.00  0.00           C
ATOM   7061  C34 POPE1  78      21.032  89.911  40.803  1.00  0.00           C
ATOM   7064  C35 POPE1  78      20.962  91.422  41.023  1.00  0.00           C
ATOM   7067  C36 POPE1  78      19.722  91.891  41.793  1.00  0.00           C
ATOM   7070  C37 POPE1  78      19.871  93.331  42.273  1.00  0.00           C
ATOM   7073  C38 POPE1  78      18.562  93.891  42.843  1.00  0.00           C
ATOM   7076  C39 POPE1  78      18.791  94.962  43.913  1.00  0.00           C
ATOM   7079 0C31 POPE1  78      19.581  96.172  43.404  1.00  0.00           C
ATOM   7082 1C31 POPE1  78      19.691  97.282  44.473  1.00  0.00           C
ATOM   7085 2C31 POPE1  78      21.051  97.262  45.163  1.00  0.00           C
ATOM   7088 3C31 POPE1  78      21.131  98.121  46.424  1.00  0.00           C
ATOM   7091 4C31 POPE1  78      22.552  98.141  47.003  1.00  0.00           C
ATOM   7094 5C31 POPE1  78      22.642  98.712  48.424  1.00  0.00           C
ATOM   7097 6C31 POPE1  78      24.071  98.661  48.973  1.00  0.00           C
ATOM   7101  NH3 POPE2  79     104.461  41.692  80.083  1.00  0.00           N
ATOM   7105  C12 POPE2  79     103.012  41.602  80.464  1.00  0.00           C
ATOM   7108  C11 POPE2  79     102.121  41.112  79.314  1.00  0.00           C
ATOM   7111  P   POPE2  79      99.542  41.521  79.514  1.00  0.00           P
ATOM   7112  O13 POPE2  79      99.532  40.402  80.483  1.00  0.00           O
ATOM   7113  O14 POPE2  79      98.691  42.682  79.824  1.00  0.00           O
ATOM   7114  O11 POPE2  79      99.032  40.992  78.123  1.00  0.00           O
ATOM   7115  O12 POPE2  79     101.011  41.992  79.153  1.00  0.00           O
ATOM   7116  C1  POPE2  79      98.192  41.852  77.343  1.00  0.00           C
ATOM   7119  C2  POPE2  79      98.091  41.332  75.904  1.00  0.00           C
ATOM   7121  O21 POPE2  79      99.351  41.512  75.223  1.00  0.00           O
ATOM   7122  C21 POPE2  79      99.591  42.662  74.613  1.00  0.00           C
ATOM   7123  O22 POPE2  79      98.982  43.712  74.753  1.00  0.00           O
ATOM   7124  C22 POPE2  79     100.722  42.451  73.623  1.00  0.00           C
ATOM   7127  C3  POPE2  79      96.862  41.881  75.124  1.00  0.00           C
ATOM   7130  O31 POPE2  79      97.051  41.552  73.734  1.00  0.00           O
ATOM   7131  C31 POPE2  79      96.291  42.192  72.874  1.00  0.00           C
ATOM   7132  O32 POPE2  79      95.361  42.932  73.154  1.00  0.00           O
ATOM   7133  C32 POPE2  79      96.751  41.861  71.463  1.00  0.00           C
ATOM   7136  C23 POPE2  79     100.501  43.362  72.393  1.00  0.00           C
ATOM   7139  C24 POPE2  79     101.431  43.082  71.213  1.00  0.00           C
ATOM   7142  C25 POPE2  79     100.951  41.912  70.343  1.00  0.00           C
ATOM   7145  C26 POPE2  79     101.272  42.092  68.843  1.00  0.00           C
ATOM   7148  C27 POPE2  79     100.041  41.852  67.953  1.00  0.00           C
ATOM   7151  C28 POPE2  79     100.172  42.462  66.543  1.00  0.00           C
ATOM   7154  C29 POPE2  79     101.422  42.002  65.843  1.00  0.00           C
ATOM   7156 0C21 POPE2  79     101.562  40.902  65.093  1.00  0.00           C
ATOM   7158 1C21 POPE2  79     100.481  39.892  64.793  1.00  0.00           C
ATOM   7161 2C21 POPE2  79      99.782  40.191  63.464  1.00  0.00           C
ATOM   7164 3C21 POPE2  79      98.821  39.072  63.023  1.00  0.00           C
ATOM   7167 4C21 POPE2  79      98.231  39.282  61.624  1.00  0.00           C
ATOM   7170 5C21 POPE2  79      97.592  40.672  61.434  1.00  0.00           C
ATOM   7173 6C21 POPE2  79      96.942  40.852  60.054  1.00  0.00           C
ATOM   7176 7C21 POPE2  79      96.471  42.292  59.833  1.00  0.00           C
ATOM   7179 8C21 POPE2  79      95.871  42.541  58.443  1.00  0.00           C
ATOM   7183  C33 POPE2  79      95.552  41.582  70.553  1.00  0.00           C
ATOM   7186  C34 POPE2  79      95.941  41.451  69.084  1.00  0.00           C
ATOM   7189  C35 POPE2  79      94.801  40.842  68.273  1.00  0.00           C
ATOM   7192  C36 POPE2  79      95.051  40.811  66.754  1.00  0.00           C
ATOM   7195  C37 POPE2  79      94.461  42.032  66.023  1.00  0.00           C
ATOM   7198  C38 POPE2  79      94.511  41.912  64.483  1.00  0.00           C
ATOM   7201  C39 POPE2  79      93.882  40.611  63.953  1.00  0.00           C
ATOM   7204 0C31 POPE2  79      93.672  40.631  62.433  1.00  0.00           C
ATOM   7207 1C31 POPE2  79      93.192  39.292  61.894  1.00  0.00           C
ATOM   7210 2C31 POPE2  79      92.912  39.361  60.383  1.00  0.00           C
ATOM   7213 3C31 POPE2  79      92.222  38.112  59.833  1.00  0.00           C
ATOM   7216 4C31 POPE2  79      93.112  36.872  59.763  1.00  0.00           C
ATOM   7219 5C31 POPE2  79      92.382  35.682  59.144  1.00  0.00           C
ATOM   7222 6C31 POPE2  79      93.252  34.442  59.043  1.00  0.00           C
ATOM   7226  NH3 POPE3  80      74.951  63.462  81.764  1.00  0.00           N
ATOM   7230  C12 POPE3  80      75.322  62.572  82.904  1.00  0.00           C
ATOM   7233  C11 POPE3  80      76.071  63.322  84.013  1.00  0.00           C
ATOM   7236  P   POPE3  80      77.502  65.312  83.213  1.00  0.00           P
ATOM   7237  O13 POPE3  80      77.502  66.160  84.414  1.00  0.00           O
ATOM   7238  O14 POPE3  80      76.492  65.572  82.163  1.00  0.00           O
ATOM   7239  O11 POPE3  80      78.922  65.472  82.513  1.00  0.00           O
ATOM   7240  O12 POPE3  80      77.362  63.782  83.584  1.00  0.00           O
ATOM   7241  C1  POPE3  80      79.642  64.432  81.873  1.00  0.00           C
ATOM   7244  C2  POPE3  80      79.902  64.672  80.343  1.00  0.00           C
ATOM   7246  O21 POPE3  80      81.231  64.822  79.883  1.00  0.00           O
ATOM   7247  C21 POPE3  80      82.142  65.301  80.633  1.00  0.00           C
ATOM   7248  O22 POPE3  80      82.052  66.112  81.543  1.00  0.00           O
ATOM   7249  C22 POPE3  80      83.451  64.701  80.184  1.00  0.00           C
ATOM   7252  C3  POPE3  80      78.941  65.672  79.583  1.00  0.00           C
ATOM   7255  O31 POPE3  80      78.841  65.432  78.144  1.00  0.00           O
ATOM   7256  C31 POPE3  80      77.602  65.582  77.623  1.00  0.00           C
ATOM   7257  O32 POPE3  80      76.682  66.131  78.183  1.00  0.00           O
ATOM   7258  C32 POPE3  80      77.481  64.811  76.304  1.00  0.00           C
ATOM   7261  C23 POPE3  80      83.992  65.312  78.894  1.00  0.00           C
ATOM   7264  C24 POPE3  80      85.412  64.822  78.614  1.00  0.00           C
ATOM   7267  C25 POPE3  80      86.181  65.782  77.723  1.00  0.00           C
ATOM   7270  C26 POPE3  80      85.562  65.941  76.333  1.00  0.00           C
ATOM   7273  C27 POPE3  80      86.252  67.061  75.574  1.00  0.00           C
ATOM   7276  C28 POPE3  80      85.621  67.311  74.194  1.00  0.00           C
ATOM   7279  C29 POPE3  80      85.201  68.752  74.023  1.00  0.00           C
ATOM   7281 0C21 POPE3  80      85.002  69.381  72.853  1.00  0.00           C
ATOM   7283 1C21 POPE3  80      85.121  68.782  71.473  1.00  0.00           C
ATOM   7286 2C21 POPE3  80      85.852  69.712  70.514  1.00  0.00           C
ATOM   7289 3C21 POPE3  80      87.382  69.691  70.693  1.00  0.00           C
ATOM   7292 4C21 POPE3  80      88.101  70.362  69.514  1.00  0.00           C
ATOM   7295 5C21 POPE3  80      89.511  69.811  69.264  1.00  0.00           C
ATOM   7298 6C21 POPE3  80      90.601  70.432  70.143  1.00  0.00           C
ATOM   7301 7C21 POPE3  80      91.961  69.771  69.863  1.00  0.00           C
ATOM   7304 8C21 POPE3  80      93.141  70.521  70.473  1.00  0.00           C
ATOM   7308  C33 POPE3  80      76.331  65.212  75.343  1.00  0.00           C
ATOM   7311  C34 POPE3  80      75.992  64.091  74.343  1.00  0.00           C
ATOM   7314  C35 POPE3  80      76.911  64.012  73.113  1.00  0.00           C
ATOM   7317  C36 POPE3  80      76.352  63.092  72.014  1.00  0.00           C
ATOM   7320  C37 POPE3  80      76.701  63.542  70.584  1.00  0.00           C
ATOM   7323  C38 POPE3  80      75.791  62.922  69.514  1.00  0.00           C
ATOM   7326  C39 POPE3  80      76.082  61.451  69.233  1.00  0.00           C
ATOM   7329 0C31 POPE3  80      77.212  61.201  68.223  1.00  0.00           C
ATOM   7332 1C31 POPE3  80      77.072  59.822  67.554  1.00  0.00           C
ATOM   7335 2C31 POPE3  80      78.041  59.561  66.403  1.00  0.00           C
ATOM   7338 3C31 POPE3  80      77.731  60.332  65.114  1.00  0.00           C
ATOM   7341 4C31 POPE3  80      78.621  59.882  63.953  1.00  0.00           C
ATOM   7344 5C31 POPE3  80      78.151  60.411  62.593  1.00  0.00           C
ATOM   7347 6C31 POPE3  80      78.992  59.872  61.444  1.00  0.00           C
ATOM   7351  NH3 POPE4  81      31.741  22.442  77.383  1.00  0.00           N
ATOM   7355  C12 POPE4  81      31.832  23.812  77.983  1.00  0.00           C
ATOM   7358  C11 POPE4  81      33.211  24.442  77.754  1.00  0.00           C
ATOM   7361  P   POPE4  81      33.441  27.082  78.043  1.00  0.00           P
ATOM   7362  O13 POPE4  81      34.821  27.272  77.553  1.00  0.00           O
ATOM   7363  O14 POPE4  81      32.942  27.942  79.124  1.00  0.00           O
ATOM   7364  O11 POPE4  81      32.442  27.112  76.843  1.00  0.00           O
ATOM   7365  O12 POPE4  81      33.312  25.602  78.553  1.00  0.00           O
ATOM   7366  C1  POPE4  81      32.591  28.022  75.744  1.00  0.00           C
ATOM   7369  C2  POPE4  81      32.931  27.272  74.424  1.00  0.00           C
ATOM   7371  O21 POPE4  81      32.652  28.192  73.354  1.00  0.00           O
ATOM   7372  C21 POPE4  81      33.391  28.142  72.263  1.00  0.00           C
ATOM   7373  O22 POPE4  81      34.431  27.522  72.133  1.00  0.00           O
ATOM   7374  C22 POPE4  81      32.781  29.062  71.203  1.00  0.00           C
ATOM   7377  C3  POPE4  81      32.031  26.022  74.254  1.00  0.00           C
ATOM   7380  O31 POPE4  81      32.611  25.042  73.363  1.00  0.00           O
ATOM   7381  C31 POPE4  81      32.571  23.772  73.763  1.00  0.00           C
ATOM   7382  O32 POPE4  81      32.121  23.382  74.833  1.00  0.00           O
ATOM   7383  C32 POPE4  81      33.111  22.812  72.703  1.00  0.00           C
ATOM   7386  C23 POPE4  81      32.461  28.292  69.903  1.00  0.00           C
ATOM   7389  C24 POPE4  81      31.651  29.102  68.883  1.00  0.00           C
ATOM   7392  C25 POPE4  81      31.011  28.182  67.834  1.00  0.00           C
ATOM   7395  C26 POPE4  81      30.781  28.842  66.463  1.00  0.00           C
ATOM   7398  C27 POPE4  81      30.091  27.902  65.473  1.00  0.00           C
ATOM   7401  C28 POPE4  81      30.012  28.462  64.033  1.00  0.00           C
ATOM   7404  C29 POPE4  81      31.341  28.462  63.323  1.00  0.00           C
ATOM   7406 0C21 POPE4  81      31.622  27.832  62.174  1.00  0.00           C
ATOM   7408 1C21 POPE4  81      30.642  26.982  61.383  1.00  0.00           C
ATOM   7411 2C21 POPE4  81      31.312  26.202  60.233  1.00  0.00           C
ATOM   7414 3C21 POPE4  81      32.442  25.272  60.693  1.00  0.00           C
ATOM   7417 4C21 POPE4  81      32.961  24.372  59.573  1.00  0.00           C
ATOM   7420 5C21 POPE4  81      34.041  23.412  60.083  1.00  0.00           C
ATOM   7423 6C21 POPE4  81      34.381  22.292  59.103  1.00  0.00           C
ATOM   7426 7C21 POPE4  81      35.381  21.302  59.703  1.00  0.00           C
ATOM   7429 8C21 POPE4  81      35.572  20.052  58.843  1.00  0.00           C
ATOM   7433  C33 POPE4  81      34.211  23.392  71.784  1.00  0.00           C
ATOM   7436  C34 POPE4  81      33.642  23.982  70.493  1.00  0.00           C
ATOM   7439  C35 POPE4  81      34.742  24.542  69.584  1.00  0.00           C
ATOM   7442  C36 POPE4  81      34.192  25.102  68.264  1.00  0.00           C
ATOM   7445  C37 POPE4  81      35.271  25.172  67.183  1.00  0.00           C
ATOM   7448  C38 POPE4  81      34.832  25.892  65.904  1.00  0.00           C
ATOM   7451  C39 POPE4  81      35.841  25.612  64.784  1.00  0.00           C
ATOM   7454 0C31 POPE4  81      35.771  26.562  63.573  1.00  0.00           C
ATOM   7457 1C31 POPE4  81      36.951  26.332  62.614  1.00  0.00           C
ATOM   7460 2C31 POPE4  81      37.011  27.322  61.444  1.00  0.00           C
ATOM   7463 3C31 POPE4  81      35.962  27.072  60.363  1.00  0.00           C
ATOM   7466 4C31 POPE4  81      36.242  27.862  59.074  1.00  0.00           C
ATOM   7469 5C31 POPE4  81      35.312  27.452  57.923  1.00  0.00           C
ATOM   7472 6C31 POPE4  81      35.621  28.162  56.613  1.00  0.00           C
ATOM   7476  NH3 POPE5  82      18.602  46.302  77.434  1.00  0.00           N
ATOM   7480  C12 POPE5  82      17.961  47.402  78.244  1.00  0.00           C
ATOM   7483  C11 POPE5  82      16.432  47.242  78.354  1.00  0.00           C
ATOM   7486  P   POPE5  82      15.401  49.682  78.133  1.00  0.00           P
ATOM   7487  O13 POPE5  82      13.921  49.642  78.034  1.00  0.00           O
ATOM   7488  O14 POPE5  82      15.961  50.881  78.773  1.00  0.00           O
ATOM   7489  O11 POPE5  82      16.052  49.381  76.723  1.00  0.00           O
ATOM   7490  O12 POPE5  82      15.841  48.392  78.964  1.00  0.00           O
ATOM   7491  C1  POPE5  82      15.621  50.032  75.523  1.00  0.00           C
ATOM   7494  C2  POPE5  82      16.762  49.992  74.464  1.00  0.00           C
ATOM   7496  O21 POPE5  82      16.201  50.411  73.193  1.00  0.00           O
ATOM   7497  C21 POPE5  82      17.001  51.212  72.494  1.00  0.00           C
ATOM   7498  O22 POPE5  82      18.121  51.542  72.814  1.00  0.00           O
ATOM   7499  C22 POPE5  82      16.261  51.692  71.234  1.00  0.00           C
ATOM   7502  C3  POPE5  82      17.352  48.562  74.343  1.00  0.00           C
ATOM   7505  O31 POPE5  82      18.511  48.532  73.473  1.00  0.00           O
ATOM   7506  C31 POPE5  82      19.531  47.792  73.924  1.00  0.00           C
ATOM   7507  O32 POPE5  82      19.451  46.972  74.823  1.00  0.00           O
ATOM   7508  C32 POPE5  82      20.812  48.192  73.183  1.00  0.00           C
ATOM   7511  C23 POPE5  82      16.441  50.772  70.003  1.00  0.00           C
ATOM   7514  C24 POPE5  82      15.131  50.502  69.254  1.00  0.00           C
ATOM   7517  C25 POPE5  82      14.521  51.712  68.523  1.00  0.00           C
ATOM   7520  C26 POPE5  82      15.391  52.271  67.383  1.00  0.00           C
ATOM   7523  C27 POPE5  82      14.591  52.602  66.113  1.00  0.00           C
ATOM   7526  C28 POPE5  82      15.412  53.412  65.083  1.00  0.00           C
ATOM   7529  C29 POPE5  82      14.611  53.832  63.874  1.00  0.00           C
ATOM   7531 0C21 POPE5  82      14.881  53.562  62.583  1.00  0.00           C
ATOM   7533 1C21 POPE5  82      16.041  52.771  62.043  1.00  0.00           C
ATOM   7536 2C21 POPE5  82      16.591  53.302  60.703  1.00  0.00           C
ATOM   7539 3C21 POPE5  82      17.272  54.672  60.823  1.00  0.00           C
ATOM   7542 4C21 POPE5  82      17.841  55.212  59.494  1.00  0.00           C
ATOM   7545 5C21 POPE5  82      19.101  54.492  59.004  1.00  0.00           C
ATOM   7548 6C21 POPE5  82      19.761  55.182  57.793  1.00  0.00           C
ATOM   7551 7C21 POPE5  82      20.561  54.231  56.904  1.00  0.00           C
ATOM   7554 8C21 POPE5  82      21.341  54.911  55.773  1.00  0.00           C
ATOM   7558  C33 POPE5  82      20.881  49.722  72.934  1.00  0.00           C
ATOM   7561  C34 POPE5  82      22.301  50.242  72.703  1.00  0.00           C
ATOM   7564  C35 POPE5  82      23.052  50.602  73.983  1.00  0.00           C
ATOM   7567  C36 POPE5  82      24.381  51.291  73.693  1.00  0.00           C
ATOM   7570  C37 POPE5  82      25.111  51.722  74.974  1.00  0.00           C
ATOM   7573  C38 POPE5  82      26.592  52.092  74.744  1.00  0.00           C
ATOM   7576  C39 POPE5  82      26.771  53.322  73.833  1.00  0.00           C
ATOM   7579 0C31 POPE5  82      28.181  53.402  73.214  1.00  0.00           C
ATOM   7582 1C31 POPE5  82      28.161  54.012  71.803  1.00  0.00           C
ATOM   7585 2C31 POPE5  82      29.192  55.112  71.584  1.00  0.00           C
ATOM   7588 3C31 POPE5  82      28.791  56.442  72.223  1.00  0.00           C
ATOM   7591 4C31 POPE5  82      29.671  57.602  71.733  1.00  0.00           C
ATOM   7594 5C31 POPE5  82      29.271  58.951  72.314  1.00  0.00           C
ATOM   7597 6C31 POPE5  82      30.091  60.142  71.803  1.00  0.00           C
ATOM   7601  NH3 POPE6  83     118.691  50.951  39.784  1.00  0.00           N
ATOM   7605  C12 POPE6  83     117.891  51.942  40.603  1.00  0.00           C
ATOM   7608  C11 POPE6  83     116.501  52.192  39.994  1.00  0.00           C
ATOM   7611  P   POPE6  83     115.932  54.662  40.673  1.00  0.00           P
ATOM   7612  O13 POPE6  83     117.191  54.902  39.943  1.00  0.00           O
ATOM   7613  O14 POPE6  83     114.701  55.352  40.184  1.00  0.00           O
ATOM   7614  O11 POPE6  83     116.121  55.052  42.193  1.00  0.00           O
ATOM   7615  O12 POPE6  83     115.701  53.102  40.784  1.00  0.00           O
ATOM   7616  C1  POPE6  83     117.392  54.951  42.834  1.00  0.00           C
ATOM   7619  C2  POPE6  83     117.362  55.672  44.213  1.00  0.00           C
ATOM   7621  O21 POPE6  83     116.571  54.902  45.133  1.00  0.00           O
ATOM   7622  C21 POPE6  83     117.182  54.282  46.123  1.00  0.00           C
ATOM   7623  O22 POPE6  83     118.341  54.392  46.463  1.00  0.00           O
ATOM   7624  C22 POPE6  83     116.102  53.402  46.784  1.00  0.00           C
ATOM   7627  C3  POPE6  83     116.741  57.102  44.033  1.00  0.00           C
ATOM   7630  O31 POPE6  83     116.552  57.862  45.244  1.00  0.00           O
ATOM   7631  C31 POPE6  83     117.672  58.201  45.843  1.00  0.00           C
ATOM   7632  O32 POPE6  83     118.791  58.032  45.404  1.00  0.00           O
ATOM   7633  C32 POPE6  83     117.362  58.962  47.123  1.00  0.00           C
ATOM   7636  C23 POPE6  83     116.601  52.562  47.983  1.00  0.00           C
ATOM   7639  C24 POPE6  83     116.792  53.372  49.284  1.00  0.00           C
ATOM   7642  C25 POPE6  83     115.491  53.992  49.803  1.00  0.00           C
ATOM   7645  C26 POPE6  83     115.512  54.302  51.304  1.00  0.00           C
ATOM   7648  C27 POPE6  83     114.152  54.841  51.784  1.00  0.00           C
ATOM   7651  C28 POPE6  83     114.071  55.172  53.293  1.00  0.00           C
ATOM   7654  C29 POPE6  83     114.082  53.951  54.173  1.00  0.00           C
ATOM   7656 0C21 POPE6  83     114.892  53.712  55.213  1.00  0.00           C
ATOM   7658 1C21 POPE6  83     115.972  54.652  55.723  1.00  0.00           C
ATOM   7661 2C21 POPE6  83     116.282  54.462  57.223  1.00  0.00           C
ATOM   7664 3C21 POPE6  83     115.142  54.932  58.154  1.00  0.00           C
ATOM   7667 4C21 POPE6  83     115.391  54.631  59.644  1.00  0.00           C
ATOM   7670 5C21 POPE6  83     116.492  55.492  60.293  1.00  0.00           C
ATOM   7673 6C21 POPE6  83     116.701  55.132  61.773  1.00  0.00           C
ATOM   7676 7C21 POPE6  83     117.782  55.982  62.453  1.00  0.00           C
ATOM   7679 8C21 POPE6  83     118.101  55.542  63.883  1.00  0.00           C
ATOM   7683  C33 POPE6  83     118.311  58.482  48.233  1.00  0.00           C
ATOM   7686  C34 POPE6  83     118.261  59.332  49.503  1.00  0.00           C
ATOM   7689  C35 POPE6  83     117.282  58.862  50.584  1.00  0.00           C
ATOM   7692  C36 POPE6  83     117.701  59.381  51.973  1.00  0.00           C
ATOM   7695  C37 POPE6  83     117.051  58.622  53.123  1.00  0.00           C
ATOM   7698  C38 POPE6  83     117.692  58.912  54.494  1.00  0.00           C
ATOM   7701  C39 POPE6  83     117.462  60.341  55.013  1.00  0.00           C
ATOM   7704 0C31 POPE6  83     118.001  60.532  56.434  1.00  0.00           C
ATOM   7707 1C31 POPE6  83     117.571  61.861  57.073  1.00  0.00           C
ATOM   7710 2C31 POPE6  83     118.082  62.061  58.503  1.00  0.00           C
ATOM   7713 3C31 POPE6  83     119.591  62.341  58.583  1.00  0.00           C
ATOM   7716 4C31 POPE6  83     120.081  62.562  60.013  1.00  0.00           C
ATOM   7719 5C31 POPE6  83     121.582  62.872  60.083  1.00  0.00           C
ATOM   7722 6C31 POPE6  83     122.091  63.122  61.504  1.00  0.00           C
ATOM   7726  NH3 POPE7  84      86.541 117.631  79.373  1.00  0.00           N
ATOM   7730  C12 POPE7  84      86.692 116.352  78.614  1.00  0.00           C
ATOM   7733  C11 POPE7  84      88.071 115.702  78.733  1.00  0.00           C
ATOM   7736  P   POPE7  84      87.611 113.661  77.163  1.00  0.00           P
ATOM   7737  O13 POPE7  84      87.511 112.732  78.303  1.00  0.00           O
ATOM   7738  O14 POPE7  84      86.331 114.091  76.574  1.00  0.00           O
ATOM   7739  O11 POPE7  84      88.511 113.050  75.994  1.00  0.00           O
ATOM   7740  O12 POPE7  84      88.392 114.972  77.564  1.00  0.00           O
ATOM   7741  C1  POPE7  84      89.321 113.922  75.174  1.00  0.00           C
ATOM   7744  C2  POPE7  84      89.122 113.672  73.643  1.00  0.00           C
ATOM   7746  O21 POPE7  84      89.502 114.861  72.883  1.00  0.00           O
ATOM   7747  C21 POPE7  84      88.691 115.922  72.983  1.00  0.00           C
ATOM   7748  O22 POPE7  84      87.701 116.002  73.674  1.00  0.00           O
ATOM   7749  C22 POPE7  84      89.241 117.051  72.144  1.00  0.00           C
ATOM   7752  C3  POPE7  84      87.681 113.152  73.273  1.00  0.00           C
ATOM   7755  O31 POPE7  84      87.172 113.772  72.084  1.00  0.00           O
ATOM   7756  C31 POPE7  84      86.871 113.202  70.913  1.00  0.00           C
ATOM   7757  O32 POPE7  84      86.662 113.871  69.914  1.00  0.00           O
ATOM   7758  C32 POPE7  84      86.802 111.682  70.953  1.00  0.00           C
ATOM   7761  C23 POPE7  84      89.122 116.782  70.633  1.00  0.00           C
ATOM   7764  C24 POPE7  84      89.661 117.942  69.793  1.00  0.00           C
ATOM   7767  C25 POPE7  84      91.161 118.202  69.963  1.00  0.00           C
ATOM   7770  C26 POPE7  84      91.641 119.322  69.033  1.00  0.00           C
ATOM   7773  C27 POPE7  84      93.031 119.872  69.404  1.00  0.00           C
ATOM   7776  C28 POPE7  84      93.772 120.422  68.174  1.00  0.00           C
ATOM   7779  C29 POPE7  84      94.281 119.322  67.263  1.00  0.00           C
ATOM   7781 0C21 POPE7  84      95.562 118.912  67.174  1.00  0.00           C
ATOM   7783 1C21 POPE7  84      96.731 119.440  67.953  1.00  0.00           C
ATOM   7786 2C21 POPE7  84      97.632 120.352  67.093  1.00  0.00           C
ATOM   7789 3C21 POPE7  84      97.222 121.832  67.133  1.00  0.00           C
ATOM   7792 4C21 POPE7  84      98.301 122.742  66.523  1.00  0.00           C
ATOM   7795 5C21 POPE7  84      98.371 122.662  64.994  1.00  0.00           C
ATOM   7798 6C21 POPE7  84      99.712 123.161  64.453  1.00  0.00           C
ATOM   7801 7C21 POPE7  84      99.701 123.422  62.944  1.00  0.00           C
ATOM   7804 8C21 POPE7  84      98.892 124.661  62.554  1.00  0.00           C
ATOM   7808  C33 POPE7  84      86.482 111.051  69.573  1.00  0.00           C
ATOM   7811  C34 POPE7  84      87.701 110.652  68.744  1.00  0.00           C
ATOM   7814  C35 POPE7  84      88.422 111.822  68.064  1.00  0.00           C
ATOM   7817  C36 POPE7  84      89.812 111.422  67.593  1.00  0.00           C
ATOM   7820  C37 POPE7  84      90.631 112.572  67.003  1.00  0.00           C
ATOM   7823  C38 POPE7  84      92.112 112.172  66.834  1.00  0.00           C
ATOM   7826  C39 POPE7  84      93.012 113.322  66.383  1.00  0.00           C
ATOM   7829 0C31 POPE7  84      92.851 113.702  64.903  1.00  0.00           C
ATOM   7832 1C31 POPE7  84      93.852 114.791  64.503  1.00  0.00           C
ATOM   7835 2C31 POPE7  84      93.922 115.062  62.993  1.00  0.00           C
ATOM   7838 3C31 POPE7  84      94.931 116.172  62.633  1.00  0.00           C
ATOM   7841 4C31 POPE7  84      94.451 117.581  63.023  1.00  0.00           C
ATOM   7844 5C31 POPE7  84      95.591 118.611  63.023  1.00  0.00           C
ATOM   7847 6C31 POPE7  84      95.142 120.012  63.464  1.00  0.00           C
ATOM   7851  NH3 POPE8  85      42.901  92.652  31.473  1.00  0.00           N
ATOM   7855  C12 POPE8  85      41.972  91.511  31.203  1.00  0.00           C
ATOM   7858  C11 POPE8  85      42.181  90.401  32.253  1.00  0.00           C
ATOM   7861  P   POPE8  85      42.511  87.852  32.483  1.00  0.00           P
ATOM   7862  O13 POPE8  85      41.422  87.122  31.814  1.00  0.00           O
ATOM   7863  O14 POPE8  85      43.842  87.242  32.603  1.00  0.00           O
ATOM   7864  O11 POPE8  85      42.032  88.392  33.893  1.00  0.00           O
ATOM   7865  O12 POPE8  85      42.662  89.201  31.663  1.00  0.00           O
ATOM   7866  C1  POPE8  85      41.591  87.551  34.963  1.00  0.00           C
ATOM   7869  C2  POPE8  85      42.701  87.221  36.003  1.00  0.00           C
ATOM   7871  O21 POPE8  85      42.121  87.392  37.324  1.00  0.00           O
ATOM   7872  C21 POPE8  85      42.301  86.342  38.123  1.00  0.00           C
ATOM   7873  O22 POPE8  85      42.742  85.261  37.764  1.00  0.00           O
ATOM   7874  C22 POPE8  85      42.111  86.782  39.573  1.00  0.00           C
ATOM   7877  C3  POPE8  85      43.961  88.132  35.914  1.00  0.00           C
ATOM   7880  O31 POPE8  85      44.841  87.962  37.053  1.00  0.00           O
ATOM   7881  C31 POPE8  85      46.062  88.482  36.923  1.00  0.00           C
ATOM   7882  O32 POPE8  85      46.461  89.091  35.944  1.00  0.00           O
ATOM   7883  C32 POPE8  85      46.881  88.161  38.163  1.00  0.00           C
ATOM   7886  C23 POPE8  85      41.651  85.672  40.543  1.00  0.00           C
ATOM   7889  C24 POPE8  85      42.352  85.752  41.913  1.00  0.00           C
ATOM   7892  C25 POPE8  85      43.731  85.081  41.904  1.00  0.00           C
ATOM   7895  C26 POPE8  85      44.381  84.841  43.284  1.00  0.00           C
ATOM   7898  C27 POPE8  85      45.741  84.122  43.123  1.00  0.00           C
ATOM   7901  C28 POPE8  85      46.261  83.411  44.394  1.00  0.00           C
ATOM   7904  C29 POPE8  85      47.402  82.472  44.064  1.00  0.00           C
ATOM   7906 0C21 POPE8  85      48.422  82.112  44.873  1.00  0.00           C
ATOM   7908 1C21 POPE8  85      48.661  82.572  46.294  1.00  0.00           C
ATOM   7911 2C21 POPE8  85      48.771  81.422  47.314  1.00  0.00           C
ATOM   7914 3C21 POPE8  85      50.141  80.731  47.373  1.00  0.00           C
ATOM   7917 4C21 POPE8  85      50.232  79.651  48.464  1.00  0.00           C
ATOM   7920 5C21 POPE8  85      50.281  80.262  49.873  1.00  0.00           C
ATOM   7923 6C21 POPE8  85      50.251  79.262  51.034  1.00  0.00           C
ATOM   7926 7C21 POPE8  85      50.032  79.981  52.373  1.00  0.00           C
ATOM   7929 8C21 POPE8  85      49.902  79.051  53.573  1.00  0.00           C
ATOM   7933  C33 POPE8  85      46.412  88.922  39.434  1.00  0.00           C
ATOM   7936  C34 POPE8  85      47.222  88.512  40.673  1.00  0.00           C
ATOM   7939  C35 POPE8  85      46.701  89.081  42.003  1.00  0.00           C
ATOM   7942  C36 POPE8  85      46.701  90.621  42.094  1.00  0.00           C
ATOM   7945  C37 POPE8  85      46.422  91.132  43.523  1.00  0.00           C
ATOM   7948  C38 POPE8  85      46.581  92.652  43.653  1.00  0.00           C
ATOM   7951  C39 POPE8  85      45.832  93.271  44.833  1.00  0.00           C
ATOM   7954 0C31 POPE8  85      46.482  93.001  46.193  1.00  0.00           C
ATOM   7957 1C31 POPE8  85      45.731  93.702  47.333  1.00  0.00           C
ATOM   7960 2C31 POPE8  85      46.422  93.632  48.703  1.00  0.00           C
ATOM   7963 3C31 POPE8  85      47.821  94.262  48.713  1.00  0.00           C
ATOM   7966 4C31 POPE8  85      48.271  94.692  50.114  1.00  0.00           C
ATOM   7969 5C31 POPE8  85      49.712  95.221  50.133  1.00  0.00           C
ATOM   7972 6C31 POPE8  85      50.151  95.752  51.504  1.00  0.00           C
ATOM   7976  NH3 POPE9  86     103.282 121.572  76.064  1.00  0.00           N
ATOM   7980  C12 POPE9  86     103.341 123.012  76.483  1.00  0.00           C
ATOM   7983  C11 POPE9  86     104.421 123.271  77.544  1.00  0.00           C
ATOM   7986  P   POPE9  86     106.681 122.861  76.203  1.00  0.00           P
ATOM   7987  O13 POPE9  86     107.161 124.251  76.354  1.00  0.00           O
ATOM   7988  O14 POPE9  86     107.662 121.762  76.174  1.00  0.00           O
ATOM   7989  O11 POPE9  86     105.832 122.732  74.893  1.00  0.00           O
ATOM   7990  O12 POPE9  86     105.621 122.522  77.324  1.00  0.00           O
ATOM   7991  C1  POPE9  86     106.552 122.910  73.664  1.00  0.00           C
ATOM   7994  C2  POPE9  86     105.641 122.411  72.533  1.00  0.00           C
ATOM   7996  O21 POPE9  86     106.242 122.501  71.234  1.00  0.00           O
ATOM   7997  C21 POPE9  86     106.352 123.691  70.663  1.00  0.00           C
ATOM   7998  O22 POPE9  86     106.301 124.771  71.213  1.00  0.00           O
ATOM   7999  C22 POPE9  86     106.422 123.512  69.154  1.00  0.00           C
ATOM   8002  C3  POPE9  86     104.211 123.050  72.643  1.00  0.00           C
ATOM   8005  O31 POPE9  86     103.241 122.011  72.923  1.00  0.00           O
ATOM   8006  C31 POPE9  86     102.821 121.422  71.803  1.00  0.00           C
ATOM   8007  O32 POPE9  86     102.981 121.871  70.693  1.00  0.00           O
ATOM   8008  C32 POPE9  86     102.242 120.051  72.154  1.00  0.00           C
ATOM   8011  C23 POPE9  86     105.142 124.111  68.534  1.00  0.00           C
ATOM   8014  C24 POPE9  86     105.282 124.271  67.023  1.00  0.00           C
ATOM   8017  C25 POPE9  86     104.032 124.861  66.374  1.00  0.00           C
ATOM   8020  C26 POPE9  86     104.071 126.402  66.314  1.00  0.00           C
ATOM   8023  C27 POPE9  86     102.782 127.002  65.733  1.00  0.00           C
ATOM   8026  C28 POPE9  86     102.502 126.642  64.254  1.00  0.00           C
ATOM   8029  C29 POPE9  86     102.812 127.762  63.293  1.00  0.00           C
ATOM   8031 0C21 POPE9  86     102.112 128.902  63.174  1.00  0.00           C
ATOM   8033 1C21 POPE9  86     100.881 129.301  63.963  1.00  0.00           C
ATOM   8036 2C21 POPE9  86      99.621 129.471  63.093  1.00  0.00           C
ATOM   8039 3C21 POPE9  86      99.852 130.374  61.883  1.00  0.00           C
ATOM   8042 4C21 POPE9  86      98.591 130.684  61.073  1.00  0.00           C
ATOM   8045 5C21 POPE9  86      98.992 131.355  59.753  1.00  0.00           C
ATOM   8048 6C21 POPE9  86      97.812 131.934  58.983  1.00  0.00           C
ATOM   8051 7C21 POPE9  86      98.282 132.645  57.723  1.00  0.00           C
ATOM   8054 8C21 POPE9  86      97.161 133.385  57.014  1.00  0.00           C
ATOM   8058  C33 POPE9  86     101.392 119.462  71.003  1.00  0.00           C
ATOM   8061  C34 POPE9  86     102.142 119.021  69.733  1.00  0.00           C
ATOM   8064  C35 POPE9  86     101.191 118.362  68.713  1.00  0.00           C
ATOM   8067  C36 POPE9  86     101.412 118.812  67.253  1.00  0.00           C
ATOM   8070  C37 POPE9  86     100.402 118.141  66.294  1.00  0.00           C
ATOM   8073  C38 POPE9  86     100.221 118.871  64.943  1.00  0.00           C
ATOM   8076  C39 POPE9  86     101.371 118.661  63.944  1.00  0.00           C
ATOM   8079 0C31 POPE9  86     101.032 119.201  62.554  1.00  0.00           C
ATOM   8082 1C31 POPE9  86     102.042 118.831  61.453  1.00  0.00           C
ATOM   8085 2C31 POPE9  86     102.061 117.332  61.113  1.00  0.00           C
ATOM   8088 3C31 POPE9  86     102.851 117.021  59.833  1.00  0.00           C
ATOM   8091 4C31 POPE9  86     102.681 115.572  59.354  1.00  0.00           C
ATOM   8094 5C31 POPE9  86     103.441 115.282  58.043  1.00  0.00           C
ATOM   8097 6C31 POPE9  86     103.271 113.852  57.554  1.00  0.00           C
ATOM   8101  NH3 POPE   87      87.511 103.322  78.883  1.00  0.00           N
ATOM   8105  C12 POPE   87      87.331 101.841  79.144  1.00  0.00           C
ATOM   8108  C11 POPE   87      86.252 101.191  78.273  1.00  0.00           C
ATOM   8111  P   POPE   87      87.191  99.081  77.093  1.00  0.00           P
ATOM   8112  O13 POPE   87      88.222  99.992  76.554  1.00  0.00           O
ATOM   8113  O14 POPE   87      87.592  97.712  77.494  1.00  0.00           O
ATOM   8114  O11 POPE   87      86.021  98.941  76.043  1.00  0.00           O
ATOM   8115  O12 POPE   87      86.442  99.771  78.303  1.00  0.00           O
ATOM   8116  C1  POPE   87      86.231  98.072  74.924  1.00  0.00           C
ATOM   8119  C2  POPE   87      85.972  98.812  73.604  1.00  0.00           C
ATOM   8121  O21 POPE   87      84.572  99.151  73.543  1.00  0.00           O
ATOM   8122  C21 POPE   87      84.281 100.182  72.754  1.00  0.00           C
ATOM   8123  O22 POPE   87      85.092 100.892  72.193  1.00  0.00           O
ATOM   8124  C22 POPE   87      82.772 100.292  72.604  1.00  0.00           C
ATOM   8127  C3  POPE   87      86.401  97.901  72.414  1.00  0.00           C
ATOM   8130  O31 POPE   87      86.652  98.661  71.203  1.00  0.00           O
ATOM   8131  C31 POPE   87      85.631  98.702  70.353  1.00  0.00           C
ATOM   8132  O32 POPE   87      84.572  98.112  70.514  1.00  0.00           O
ATOM   8133  C32 POPE   87      86.011  99.551  69.144  1.00  0.00           C
ATOM   8136  C23 POPE   87      82.321 101.342  71.554  1.00  0.00           C
ATOM   8139  C24 POPE   87      80.922 100.992  71.023  1.00  0.00           C
ATOM   8142  C25 POPE   87      80.301 102.081  70.143  1.00  0.00           C
ATOM   8145  C26 POPE   87      78.972 101.631  69.514  1.00  0.00           C
ATOM   8148  C27 POPE   87      78.111 102.822  69.064  1.00  0.00           C
ATOM   8151  C28 POPE   87      76.831 102.411  68.293  1.00  0.00           C
ATOM   8154  C29 POPE   87      77.062 101.922  66.883  1.00  0.00           C
ATOM   8156 0C21 POPE   87      77.441 102.682  65.854  1.00  0.00           C
ATOM   8158 1C21 POPE   87      77.742 104.160  65.933  1.00  0.00           C
ATOM   8161 2C21 POPE   87      77.451 104.892  64.613  1.00  0.00           C
ATOM   8164 3C21 POPE   87      75.951 105.032  64.354  1.00  0.00           C
ATOM   8167 4C21 POPE   87      75.642 105.911  63.133  1.00  0.00           C
ATOM   8170 5C21 POPE   87      76.032 105.242  61.814  1.00  0.00           C
ATOM   8173 6C21 POPE   87      76.242 106.262  60.683  1.00  0.00           C
ATOM   8176 7C21 POPE   87      76.852 105.621  59.443  1.00  0.00           C
ATOM   8179 8C21 POPE   87      77.481 106.642  58.494  1.00  0.00           C
ATOM   8183  C33 POPE   87      84.862 100.501  68.724  1.00  0.00           C
ATOM   8186  C34 POPE   87      84.952 100.982  67.263  1.00  0.00           C
ATOM   8189  C35 POPE   87      83.612 101.471  66.723  1.00  0.00           C
ATOM   8192  C36 POPE   87      82.782 100.410  65.964  1.00  0.00           C
ATOM   8195  C37 POPE   87      81.712  99.712  66.814  1.00  0.00           C
ATOM   8198  C38 POPE   87      80.691  98.871  66.023  1.00  0.00           C
ATOM   8201  C39 POPE   87      81.261  97.861  65.013  1.00  0.00           C
ATOM   8204 0C31 POPE   87      80.112  97.212  64.233  1.00  0.00           C
ATOM   8207 1C31 POPE   87      80.522  96.191  63.174  1.00  0.00           C
ATOM   8210 2C31 POPE   87      79.302  95.521  62.513  1.00  0.00           C
ATOM   8213 3C31 POPE   87      78.551  96.422  61.514  1.00  0.00           C
ATOM   8216 4C31 POPE   87      77.301  95.722  60.943  1.00  0.00           C
ATOM   8219 5C31 POPE   87      76.661  96.462  59.753  1.00  0.00           C
ATOM   8222 6C31 POPE   87      75.541  95.652  59.093  1.00  0.00           C
ATOM   8226  NH3 POPE   88      48.332  62.352  33.503  1.00  0.00           N
ATOM   8230  C12 POPE   88      47.301  61.832  32.533  1.00  0.00           C
ATOM   8233  C11 POPE   88      47.332  60.292  32.353  1.00  0.00           C
ATOM   8236  P   POPE   88      49.902  59.951  31.514  1.00  0.00           P
ATOM   8237  O13 POPE   88      50.481  59.532  30.223  1.00  0.00           O
ATOM   8238  O14 POPE   88      50.181  61.332  31.973  1.00  0.00           O
ATOM   8239  O11 POPE   88      50.321  58.942  32.664  1.00  0.00           O
ATOM   8240  O12 POPE   88      48.332  59.812  31.463  1.00  0.00           O
ATOM   8241  C1  POPE   88      49.771  59.002  33.984  1.00  0.00           C
ATOM   8244  C2  POPE   88      50.832  58.752  35.073  1.00  0.00           C
ATOM   8246  O21 POPE   88      50.372  59.282  36.344  1.00  0.00           O
ATOM   8247  C21 POPE   88      49.432  58.521  36.913  1.00  0.00           C
ATOM   8248  O22 POPE   88      48.982  57.502  36.453  1.00  0.00           O
ATOM   8249  C22 POPE   88      48.982  59.142  38.233  1.00  0.00           C
ATOM   8252  C3  POPE   88      52.212  59.402  34.723  1.00  0.00           C
ATOM   8255  O31 POPE   88      53.062  59.582  35.873  1.00  0.00           O
ATOM   8256  C31 POPE   88      53.332  58.451  36.543  1.00  0.00           C
ATOM   8257  O32 POPE   88      53.271  57.322  36.084  1.00  0.00           O
ATOM   8258  C32 POPE   88      53.521  58.832  38.013  1.00  0.00           C
ATOM   8261  C23 POPE   88      47.932  58.262  38.953  1.00  0.00           C
ATOM   8264  C24 POPE   88      48.481  56.982  39.594  1.00  0.00           C
ATOM   8267  C25 POPE   88      47.402  56.142  40.314  1.00  0.00           C
ATOM   8270  C26 POPE   88      46.711  56.861  41.473  1.00  0.00           C
ATOM   8273  C27 POPE   88      45.972  55.892  42.414  1.00  0.00           C
ATOM   8276  C28 POPE   88      45.222  56.582  43.573  1.00  0.00           C
ATOM   8279  C29 POPE   88      43.941  57.252  43.123  1.00  0.00           C
ATOM   8281 0C21 POPE   88      42.711  56.712  43.144  1.00  0.00           C
ATOM   8283 1C21 POPE   88      42.352  55.312  43.583  1.00  0.00           C
ATOM   8286 2C21 POPE   88      41.682  55.222  44.974  1.00  0.00           C
ATOM   8289 3C21 POPE   88      40.281  55.852  45.033  1.00  0.00           C
ATOM   8292 4C21 POPE   88      39.582  55.642  46.383  1.00  0.00           C
ATOM   8295 5C21 POPE   88      40.292  56.322  47.564  1.00  0.00           C
ATOM   8298 6C21 POPE   88      39.301  56.702  48.683  1.00  0.00           C
ATOM   8301 7C21 POPE   88      39.992  57.271  49.924  1.00  0.00           C
ATOM   8304 8C21 POPE   88      38.992  57.812  50.953  1.00  0.00           C
ATOM   8308  C33 POPE   88      53.571  57.622  38.973  1.00  0.00           C
ATOM   8311  C34 POPE   88      53.352  57.992  40.453  1.00  0.00           C
ATOM   8314  C35 POPE   88      51.902  58.402  40.774  1.00  0.00           C
ATOM   8317  C36 POPE   88      51.601  58.572  42.273  1.00  0.00           C
ATOM   8320  C37 POPE   88      50.242  59.231  42.564  1.00  0.00           C
ATOM   8323  C38 POPE   88      49.722  59.142  44.023  1.00  0.00           C
ATOM   8326  C39 POPE   88      50.092  60.332  44.924  1.00  0.00           C
ATOM   8329 0C31 POPE   88      49.512  60.252  46.343  1.00  0.00           C
ATOM   8332 1C31 POPE   88      50.021  61.382  47.253  1.00  0.00           C
ATOM   8335 2C31 POPE   88      49.271  61.532  48.594  1.00  0.00           C
ATOM   8338 3C31 POPE   88      49.271  60.262  49.473  1.00  0.00           C
ATOM   8341 4C31 POPE   88      48.091  59.311  49.214  1.00  0.00           C
ATOM   8344 5C31 POPE   88      48.161  58.042  50.064  1.00  0.00           C
ATOM   8347 6C31 POPE   88      47.072  57.022  49.733  1.00  0.00           C
ATOM   8351  NH3 POPE   89      79.121  67.102  38.494  1.00  0.00           N
ATOM   8355  C12 POPE   89      78.631  66.951  37.083  1.00  0.00           C
ATOM   8358  C11 POPE   89      78.341  68.331  36.463  1.00  0.00           C
ATOM   8361  P   POPE   89      76.252  68.161  34.883  1.00  0.00           P
ATOM   8362  O13 POPE   89      75.621  69.441  35.273  1.00  0.00           O
ATOM   8363  O14 POPE   89      75.911  67.661  33.543  1.00  0.00           O
ATOM   8364  O11 POPE   89      75.901  67.051  35.933  1.00  0.00           O
ATOM   8365  O12 POPE   89      77.822  68.242  35.133  1.00  0.00           O
ATOM   8366  C1  POPE   89      74.672  66.862  36.613  1.00  0.00           C
ATOM   8369  C2  POPE   89      74.821  67.061  38.154  1.00  0.00           C
ATOM   8371  O21 POPE   89      74.062  66.012  38.753  1.00  0.00           O
ATOM   8372  C21 POPE   89      74.541  65.561  39.903  1.00  0.00           C
ATOM   8373  O22 POPE   89      75.511  66.002  40.493  1.00  0.00           O
ATOM   8374  C22 POPE   89      73.681  64.381  40.353  1.00  0.00           C
ATOM   8377  C3  POPE   89      74.331  68.482  38.613  1.00  0.00           C
ATOM   8380  O31 POPE   89      74.551  68.822  40.003  1.00  0.00           O
ATOM   8381  C31 POPE   89      75.731  69.352  40.283  1.00  0.00           C
ATOM   8382  O32 POPE   89      76.691  69.372  39.523  1.00  0.00           O
ATOM   8383  C32 POPE   89      75.752  69.922  41.713  1.00  0.00           C
ATOM   8386  C23 POPE   89      73.941  63.951  41.814  1.00  0.00           C
ATOM   8389  C24 POPE   89      72.742  63.181  42.373  1.00  0.00           C
ATOM   8392  C25 POPE   89      72.612  63.332  43.893  1.00  0.00           C
ATOM   8395  C26 POPE   89      71.252  62.841  44.404  1.00  0.00           C
ATOM   8398  C27 POPE   89      71.082  63.082  45.904  1.00  0.00           C
ATOM   8401  C28 POPE   89      69.642  62.911  46.424  1.00  0.00           C
ATOM   8404  C29 POPE   89      69.062  61.542  46.174  1.00  0.00           C
ATOM   8406 0C21 POPE   89      68.911  60.552  47.073  1.00  0.00           C
ATOM   8408 1C21 POPE   89      69.341  60.611  48.513  1.00  0.00           C
ATOM   8411 2C21 POPE   89      68.221  61.002  49.494  1.00  0.00           C
ATOM   8414 3C21 POPE   89      67.111  59.951  49.593  1.00  0.00           C
ATOM   8417 4C21 POPE   89      65.871  60.452  50.343  1.00  0.00           C
ATOM   8420 5C21 POPE   89      66.152  60.942  51.764  1.00  0.00           C
ATOM   8423 6C21 POPE   89      64.852  61.182  52.544  1.00  0.00           C
ATOM   8426 7C21 POPE   89      65.071  61.762  53.934  1.00  0.00           C
ATOM   8429 8C21 POPE   89      63.782  61.811  54.763  1.00  0.00           C
ATOM   8433  C33 POPE   89      77.191  70.090  42.263  1.00  0.00           C
ATOM   8436  C34 POPE   89      77.321  71.182  43.344  1.00  0.00           C
ATOM   8439  C35 POPE   89      76.651  70.822  44.664  1.00  0.00           C
ATOM   8442  C36 POPE   89      76.951  71.832  45.784  1.00  0.00           C
ATOM   8445  C37 POPE   89      76.021  71.612  46.973  1.00  0.00           C
ATOM   8448  C38 POPE   89      76.112  72.642  48.113  1.00  0.00           C
ATOM   8451  C39 POPE   89      75.021  72.451  49.184  1.00  0.00           C
ATOM   8454 0C31 POPE   89      75.432  71.551  50.363  1.00  0.00           C
ATOM   8457 1C31 POPE   89      75.701  70.081  50.013  1.00  0.00           C
ATOM   8460 2C31 POPE   89      76.021  69.182  51.224  1.00  0.00           C
ATOM   8463 3C31 POPE   89      77.172  69.682  52.113  1.00  0.00           C
ATOM   8466 4C31 POPE   89      76.691  70.572  53.264  1.00  0.00           C
ATOM   8469 5C31 POPE   89      77.801  70.972  54.233  1.00  0.00           C
ATOM   8472 6C31 POPE   89      77.282  71.902  55.334  1.00  0.00           C
ATOM   8476  NH3 POPE   90       0.721  55.112  82.633  1.00  0.00           N
ATOM   8480  C12 POPE   90       1.611  56.232  83.133  1.00  0.00           C
ATOM   8483  C11 POPE   90       3.081  55.762  83.213  1.00  0.00           C
ATOM   8486  P   POPE   90       5.121  57.222  82.454  1.00  0.00           P
ATOM   8487  O13 POPE   90       5.651  58.542  82.813  1.00  0.00           O
ATOM   8488  O14 POPE   90       6.071  56.091  82.303  1.00  0.00           O
ATOM   8489  O11 POPE   90       4.241  57.352  81.143  1.00  0.00           O
ATOM   8490  O12 POPE   90       4.001  56.822  83.523  1.00  0.00           O
ATOM   8491  C1  POPE   90       3.401  58.492  80.913  1.00  0.00           C
ATOM   8494  C2  POPE   90       3.981  59.472  79.854  1.00  0.00           C
ATOM   8496  O21 POPE   90       4.271  58.752  78.643  1.00  0.00           O
ATOM   8497  C21 POPE   90       3.291  58.712  77.773  1.00  0.00           C
ATOM   8498  O22 POPE   90       2.151  59.112  77.964  1.00  0.00           O
ATOM   8499  C22 POPE   90       3.821  58.131  76.453  1.00  0.00           C
ATOM   8502  C3  POPE   90       5.271  60.192  80.303  1.00  0.00           C
ATOM   8505  O31 POPE   90       5.541  61.332  79.453  1.00  0.00           O
ATOM   8506  C31 POPE   90       6.401  61.132  78.464  1.00  0.00           C
ATOM   8507  O32 POPE   90       6.961  60.072  78.203  1.00  0.00           O
ATOM   8508  C32 POPE   90       6.651  62.411  77.693  1.00  0.00           C
ATOM   8511  C23 POPE   90       2.871  58.412  75.273  1.00  0.00           C
ATOM   8514  C24 POPE   90       3.461  58.201  73.874  1.00  0.00           C
ATOM   8517  C25 POPE   90       2.351  58.422  72.834  1.00  0.00           C
ATOM   8520  C26 POPE   90       2.781  58.162  71.393  1.00  0.00           C
ATOM   8523  C27 POPE   90       1.641  58.381  70.394  1.00  0.00           C
ATOM   8526  C28 POPE   90       2.101  58.122  68.944  1.00  0.00           C
ATOM   8529  C29 POPE   90       3.051  59.182  68.473  1.00  0.00           C
ATOM   8531 0C21 POPE   90       3.431  59.392  67.203  1.00  0.00           C
ATOM   8533 1C21 POPE   90       3.031  58.622  65.973  1.00  0.00           C
ATOM   8536 2C21 POPE   90       4.281  58.032  65.283  1.00  0.00           C
ATOM   8539 3C21 POPE   90       4.011  57.552  63.854  1.00  0.00           C
ATOM   8542 4C21 POPE   90       5.131  57.932  62.874  1.00  0.00           C
ATOM   8545 5C21 POPE   90       4.711  57.882  61.403  1.00  0.00           C
ATOM   8548 6C21 POPE   90       4.301  56.492  60.883  1.00  0.00           C
ATOM   8551 7C21 POPE   90       5.451  55.492  60.863  1.00  0.00           C
ATOM   8554 8C21 POPE   90       5.071  54.182  60.163  1.00  0.00           C
ATOM   8558  C33 POPE   90       7.241  62.092  76.304  1.00  0.00           C
ATOM   8561  C34 POPE   90       7.311  63.311  75.383  1.00  0.00           C
ATOM   8564  C35 POPE   90       7.802  62.942  73.973  1.00  0.00           C
ATOM   8567  C36 POPE   90       6.711  62.372  73.053  1.00  0.00           C
ATOM   8570  C37 POPE   90       7.311  61.762  71.773  1.00  0.00           C
ATOM   8573  C38 POPE   90       6.271  61.502  70.674  1.00  0.00           C
ATOM   8576  C39 POPE   90       6.861  60.822  69.433  1.00  0.00           C
ATOM   8579 0C31 POPE   90       7.111  59.322  69.604  1.00  0.00           C
ATOM   8582 1C31 POPE   90       7.821  58.701  68.383  1.00  0.00           C
ATOM   8585 2C31 POPE   90       7.991  57.182  68.494  1.00  0.00           C
ATOM   8588 3C31 POPE   90       8.941  56.582  67.443  1.00  0.00           C
ATOM   8591 4C31 POPE   90       8.441  56.722  66.003  1.00  0.00           C
ATOM   8594 5C31 POPE   90       9.401  56.082  64.984  1.00  0.00           C
ATOM   8597 6C31 POPE   90       9.001  56.352  63.534  1.00  0.00           C
ATOM   8601  NH3 POPE   91     108.062  58.292  83.803  1.00  0.00           N
ATOM   8605  C12 POPE   91     107.441  57.372  82.793  1.00  0.00           C
ATOM   8608  C11 POPE   91     107.032  56.052  83.464  1.00  0.00           C
ATOM   8611  P   POPE   91     109.321  54.971  84.264  1.00  0.00           P
ATOM   8612  O13 POPE   91     109.742  56.362  84.554  1.00  0.00           O
ATOM   8613  O14 POPE   91     109.101  54.122  85.443  1.00  0.00           O
ATOM   8614  O11 POPE   91     110.422  54.332  83.294  1.00  0.00           O
ATOM   8615  O12 POPE   91     108.052  55.072  83.363  1.00  0.00           O
ATOM   8616  C1  POPE   91     110.631  54.922  81.994  1.00  0.00           C
ATOM   8619  C2  POPE   91     109.922  54.192  80.814  1.00  0.00           C
ATOM   8621  O21 POPE   91     109.211  55.132  79.994  1.00  0.00           O
ATOM   8622  C21 POPE   91     109.971  55.972  79.324  1.00  0.00           C
ATOM   8623  O22 POPE   91     111.181  56.072  79.424  1.00  0.00           O
ATOM   8624  C22 POPE   91     109.122  56.762  78.343  1.00  0.00           C
ATOM   8627  C3  POPE   91     108.912  53.092  81.214  1.00  0.00           C
ATOM   8630  O31 POPE   91     108.591  52.302  80.064  1.00  0.00           O
ATOM   8631  C31 POPE   91     107.541  52.642  79.333  1.00  0.00           C
ATOM   8632  O32 POPE   91     106.662  53.451  79.613  1.00  0.00           O
ATOM   8633  C32 POPE   91     107.632  51.842  78.043  1.00  0.00           C
ATOM   8636  C23 POPE   91     110.032  57.492  77.333  1.00  0.00           C
ATOM   8639  C24 POPE   91     109.271  58.162  76.193  1.00  0.00           C
ATOM   8642  C25 POPE   91     110.211  58.922  75.264  1.00  0.00           C
ATOM   8645  C26 POPE   91     109.521  59.381  73.973  1.00  0.00           C
ATOM   8648  C27 POPE   91     110.472  60.162  73.064  1.00  0.00           C
ATOM   8651  C28 POPE   91     109.852  60.481  71.694  1.00  0.00           C
ATOM   8654  C29 POPE   91     110.841  61.242  70.834  1.00  0.00           C
ATOM   8656 0C21 POPE   91     110.722  62.521  70.434  1.00  0.00           C
ATOM   8658 1C21 POPE   91     109.561  63.432  70.733  1.00  0.00           C
ATOM   8661 2C21 POPE   91     109.591  64.032  72.154  1.00  0.00           C
ATOM   8664 3C21 POPE   91     108.411  64.972  72.393  1.00  0.00           C
ATOM   8667 4C21 POPE   91     108.401  65.591  73.794  1.00  0.00           C
ATOM   8670 5C21 POPE   91     107.352  66.712  73.944  1.00  0.00           C
ATOM   8673 6C21 POPE   91     107.732  67.992  73.174  1.00  0.00           C
ATOM   8676 7C21 POPE   91     106.692  69.102  73.303  1.00  0.00           C
ATOM   8679 8C21 POPE   91     107.061  70.362  72.523  1.00  0.00           C
ATOM   8683  C33 POPE   91     106.902  52.451  76.824  1.00  0.00           C
ATOM   8686  C34 POPE   91     106.891  51.451  75.663  1.00  0.00           C
ATOM   8689  C35 POPE   91     106.081  51.912  74.443  1.00  0.00           C
ATOM   8692  C36 POPE   91     106.202  50.912  73.273  1.00  0.00           C
ATOM   8695  C37 POPE   91     105.422  51.352  72.023  1.00  0.00           C
ATOM   8698  C38 POPE   91     105.752  50.512  70.784  1.00  0.00           C
ATOM   8701  C39 POPE   91     105.132  49.102  70.784  1.00  0.00           C
ATOM   8704 0C31 POPE   91     103.951  48.972  69.803  1.00  0.00           C
ATOM   8707 1C31 POPE   91     103.411  47.532  69.693  1.00  0.00           C
ATOM   8710 2C31 POPE   91     102.502  47.322  68.473  1.00  0.00           C
ATOM   8713 3C31 POPE   91     101.161  48.082  68.503  1.00  0.00           C
ATOM   8716 4C31 POPE   91     100.211  47.602  69.613  1.00  0.00           C
ATOM   8719 5C31 POPE   91      98.761  48.072  69.394  1.00  0.00           C
ATOM   8722 6C31 POPE   91      97.791  47.532  70.444  1.00  0.00           C
ATOM   8726  NH3 POPE   92       2.871  11.152  36.584  1.00  0.00           N
ATOM   8730  C12 POPE   92       2.261  10.292  35.513  1.00  0.00           C
ATOM   8733  C11 POPE   92       3.381   9.732  34.643  1.00  0.00           C
ATOM   8736  P   POPE   92       5.711   8.592  35.024  1.00  0.00           P
ATOM   8737  O13 POPE   92       5.841   7.342  34.234  1.00  0.00           O
ATOM   8738  O14 POPE   92       6.321   9.812  34.464  1.00  0.00           O
ATOM   8739  O11 POPE   92       6.311   8.292  36.444  1.00  0.00           O
ATOM   8740  O12 POPE   92       4.201   8.872  35.433  1.00  0.00           O
ATOM   8741  C1  POPE   92       6.531   9.372  37.353  1.00  0.00           C
ATOM   8744  C2  POPE   92       7.131   8.812  38.663  1.00  0.00           C
ATOM   8746  O21 POPE   92       7.731   9.882  39.404  1.00  0.00           O
ATOM   8747  C21 POPE   92       6.881  10.752  39.873  1.00  0.00           C
ATOM   8748  O22 POPE   92       5.651  10.642  39.883  1.00  0.00           O
ATOM   8749  C22 POPE   92       7.671  11.922  40.453  1.00  0.00           C
ATOM   8752  C3  POPE   92       8.201   7.732  38.333  1.00  0.00           C
ATOM   8755  O31 POPE   92       9.131   7.432  39.404  1.00  0.00           O
ATOM   8756  C31 POPE   92       8.641   6.692  40.393  1.00  0.00           C
ATOM   8757  O32 POPE   92       7.491   6.322  40.504  1.00  0.00           O
ATOM   8758  C32 POPE   92       9.751   6.412  41.393  1.00  0.00           C
ATOM   8761  C23 POPE   92       8.631  11.482  41.584  1.00  0.00           C
ATOM   8764  C24 POPE   92       7.911  11.332  42.934  1.00  0.00           C
ATOM   8767  C25 POPE   92       8.821  10.852  44.074  1.00  0.00           C
ATOM   8770  C26 POPE   92      10.141  11.632  44.194  1.00  0.00           C
ATOM   8773  C27 POPE   92      10.961  11.232  45.423  1.00  0.00           C
ATOM   8776  C28 POPE   92      12.281  12.002  45.514  1.00  0.00           C
ATOM   8779  C29 POPE   92      13.052  11.652  46.754  1.00  0.00           C
ATOM   8781 0C21 POPE   92      14.312  12.022  47.014  1.00  0.00           C
ATOM   8783 1C21 POPE   92      15.182  12.812  46.083  1.00  0.00           C
ATOM   8786 2C21 POPE   92      14.991  14.332  46.203  1.00  0.00           C
ATOM   8789 3C21 POPE   92      15.432  14.872  47.564  1.00  0.00           C
ATOM   8792 4C21 POPE   92      15.541  16.402  47.564  1.00  0.00           C
ATOM   8795 5C21 POPE   92      15.822  17.012  48.944  1.00  0.00           C
ATOM   8798 6C21 POPE   92      16.981  16.372  49.714  1.00  0.00           C
ATOM   8801 7C21 POPE   92      17.491  17.282  50.834  1.00  0.00           C
ATOM   8804 8C21 POPE   92      18.501  16.602  51.764  1.00  0.00           C
ATOM   8808  C33 POPE   92       9.291   5.452  42.503  1.00  0.00           C
ATOM   8811  C34 POPE   92      10.421   5.212  43.503  1.00  0.00           C
ATOM   8814  C35 POPE   92      10.082   4.182  44.573  1.00  0.00           C
ATOM   8817  C36 POPE   92      11.191   4.092  45.633  1.00  0.00           C
ATOM   8820  C37 POPE   92      10.881   3.052  46.714  1.00  0.00           C
ATOM   8823  C38 POPE   92      11.741   3.222  47.973  1.00  0.00           C
ATOM   8826  C39 POPE   92      11.081   2.622  49.223  1.00  0.00           C
ATOM   8829 0C31 POPE   92      11.041   1.082  49.243  1.00  0.00           C
ATOM   8832 1C31 POPE   92       9.741   0.572  49.873  1.00  0.00           C
ATOM   8835 2C31 POPE   92       9.681  -0.951  50.054  1.00  0.00           C
ATOM   8838 3C31 POPE   92      10.531  -1.491  51.203  1.00  0.00           C
ATOM   8841 4C31 POPE   92      10.232  -2.971  51.453  1.00  0.00           C
ATOM   8844 5C31 POPE   92      11.142  -3.661  52.463  1.00  0.00           C
ATOM   8847 6C31 POPE   92      10.822  -5.151  52.624  1.00  0.00           C
ATOM   8851  NH3 POPE   93      45.041  57.932  79.223  1.00  0.00           N
ATOM   8855  C12 POPE   93      43.591  58.282  79.514  1.00  0.00           C
ATOM   8858  C11 POPE   93      42.602  57.752  78.453  1.00  0.00           C
ATOM   8861  P   POPE   93      40.151  58.082  77.623  1.00  0.00           P
ATOM   8862  O13 POPE   93      40.201  59.361  76.873  1.00  0.00           O
ATOM   8863  O14 POPE   93      40.351  56.802  76.913  1.00  0.00           O
ATOM   8864  O11 POPE   93      38.771  58.061  78.383  1.00  0.00           O
ATOM   8865  O12 POPE   93      41.261  58.192  78.754  1.00  0.00           O
ATOM   8866  C1  POPE   93      37.652  57.392  77.773  1.00  0.00           C
ATOM   8869  C2  POPE   93      37.312  57.832  76.294  1.00  0.00           C
ATOM   8871  O21 POPE   93      35.902  58.012  76.064  1.00  0.00           O
ATOM   8872  C21 POPE   93      35.131  56.962  76.203  1.00  0.00           C
ATOM   8873  O22 POPE   93      35.381  55.932  76.803  1.00  0.00           O
ATOM   8874  C22 POPE   93      33.851  57.201  75.404  1.00  0.00           C
ATOM   8877  C3  POPE   93      37.911  56.912  75.174  1.00  0.00           C
ATOM   8880  O31 POPE   93      38.821  57.642  74.314  1.00  0.00           O
ATOM   8881  C31 POPE   93      38.591  57.662  73.014  1.00  0.00           C
ATOM   8882  O32 POPE   93      37.751  57.012  72.424  1.00  0.00           O
ATOM   8883  C32 POPE   93      39.562  58.652  72.333  1.00  0.00           C
ATOM   8886  C23 POPE   93      33.041  55.902  75.184  1.00  0.00           C
ATOM   8889  C24 POPE   93      32.552  55.762  73.734  1.00  0.00           C
ATOM   8892  C25 POPE   93      33.631  55.182  72.804  1.00  0.00           C
ATOM   8895  C26 POPE   93      33.121  54.982  71.374  1.00  0.00           C
ATOM   8898  C27 POPE   93      34.211  54.512  70.413  1.00  0.00           C
ATOM   8901  C28 POPE   93      33.821  54.631  68.924  1.00  0.00           C
ATOM   8904  C29 POPE   93      32.772  53.642  68.483  1.00  0.00           C
ATOM   8906 0C21 POPE   93      32.701  53.061  67.273  1.00  0.00           C
ATOM   8908 1C21 POPE   93      33.621  53.311  66.104  1.00  0.00           C
ATOM   8911 2C21 POPE   93      33.181  54.542  65.304  1.00  0.00           C
ATOM   8914 3C21 POPE   93      34.041  54.792  64.054  1.00  0.00           C
ATOM   8917 4C21 POPE   93      33.581  56.042  63.293  1.00  0.00           C
ATOM   8920 5C21 POPE   93      34.252  56.242  61.924  1.00  0.00           C
ATOM   8923 6C21 POPE   93      33.902  55.142  60.913  1.00  0.00           C
ATOM   8926 7C21 POPE   93      34.311  55.502  59.473  1.00  0.00           C
ATOM   8929 8C21 POPE   93      33.941  54.402  58.473  1.00  0.00           C
ATOM   8933  C33 POPE   93      39.021  59.161  70.983  1.00  0.00           C
ATOM   8936  C34 POPE   93      39.181  58.152  69.844  1.00  0.00           C
ATOM   8939  C35 POPE   93      38.462  58.602  68.564  1.00  0.00           C
ATOM   8942  C36 POPE   93      38.672  57.612  67.424  1.00  0.00           C
ATOM   8945  C37 POPE   93      38.051  58.082  66.104  1.00  0.00           C
ATOM   8948  C38 POPE   93      38.352  57.092  64.974  1.00  0.00           C
ATOM   8951  C39 POPE   93      38.002  57.622  63.583  1.00  0.00           C
ATOM   8954 0C31 POPE   93      38.521  56.682  62.494  1.00  0.00           C
ATOM   8957 1C31 POPE   93      38.361  57.212  61.073  1.00  0.00           C
ATOM   8960 2C31 POPE   93      39.192  56.382  60.093  1.00  0.00           C
ATOM   8963 3C31 POPE   93      39.081  56.842  58.643  1.00  0.00           C
ATOM   8966 4C31 POPE   93      39.922  55.951  57.723  1.00  0.00           C
ATOM   8969 5C31 POPE   93      39.941  56.442  56.273  1.00  0.00           C
ATOM   8972 6C31 POPE   93      40.852  55.592  55.404  1.00  0.00           C
ATOM   8976  NH3 POPE   94      86.252  46.602  37.023  1.00  0.00           N
ATOM   8980  C12 POPE   94      85.922  45.162  37.373  1.00  0.00           C
ATOM   8983  C11 POPE   94      85.771  44.292  36.113  1.00  0.00           C
ATOM   8986  P   POPE   94      85.472  41.712  35.684  1.00  0.00           P
ATOM   8987  O13 POPE   94      84.271  40.862  35.573  1.00  0.00           O
ATOM   8988  O14 POPE   94      86.172  42.012  34.423  1.00  0.00           O
ATOM   8989  O11 POPE   94      86.471  40.912  36.604  1.00  0.00           O
ATOM   8990  O12 POPE   94      85.151  43.052  36.473  1.00  0.00           O
ATOM   8991  C1  POPE   94      87.441  41.521  37.453  1.00  0.00           C
ATOM   8994  C2  POPE   94      86.891  41.822  38.874  1.00  0.00           C
ATOM   8996  O21 POPE   94      88.042  42.072  39.703  1.00  0.00           O
ATOM   8997  C21 POPE   94      87.791  42.862  40.753  1.00  0.00           C
ATOM   8998  O22 POPE   94      86.731  43.432  40.953  1.00  0.00           O
ATOM   8999  C22 POPE   94      89.012  42.911  41.684  1.00  0.00           C
ATOM   9002  C3  POPE   94      86.081  40.602  39.404  1.00  0.00           C
ATOM   9005  O31 POPE   94      85.852  40.642  40.823  1.00  0.00           O
ATOM   9006  C31 POPE   94      84.782  41.332  41.224  1.00  0.00           C
ATOM   9007  O32 POPE   94      84.052  42.002  40.523  1.00  0.00           O
ATOM   9008  C32 POPE   94      84.691  41.142  42.733  1.00  0.00           C
ATOM   9011  C23 POPE   94      88.621  43.242  43.144  1.00  0.00           C
ATOM   9014  C24 POPE   94      89.722  43.982  43.924  1.00  0.00           C
ATOM   9017  C25 POPE   94      89.192  44.872  45.064  1.00  0.00           C
ATOM   9020  C26 POPE   94      89.231  44.231  46.453  1.00  0.00           C
ATOM   9023  C27 POPE   94      88.292  44.951  47.433  1.00  0.00           C
ATOM   9026  C28 POPE   94      88.422  44.442  48.893  1.00  0.00           C
ATOM   9029  C29 POPE   94      87.212  44.812  49.703  1.00  0.00           C
ATOM   9031 0C21 POPE   94      87.151  45.442  50.894  1.00  0.00           C
ATOM   9033 1C21 POPE   94      88.292  45.932  51.754  1.00  0.00           C
ATOM   9036 2C21 POPE   94      88.541  45.002  52.964  1.00  0.00           C
ATOM   9039 3C21 POPE   94      87.291  44.652  53.773  1.00  0.00           C
ATOM   9042 4C21 POPE   94      87.632  43.762  54.984  1.00  0.00           C
ATOM   9045 5C21 POPE   94      86.431  42.952  55.504  1.00  0.00           C
ATOM   9048 6C21 POPE   94      85.981  41.822  54.573  1.00  0.00           C
ATOM   9051 7C21 POPE   94      84.862  40.982  55.213  1.00  0.00           C
ATOM   9054 8C21 POPE   94      84.472  39.752  54.383  1.00  0.00           C
ATOM   9058  C33 POPE   94      83.532  41.852  43.484  1.00  0.00           C
ATOM   9061  C34 POPE   94      83.801  41.712  44.984  1.00  0.00           C
ATOM   9064  C35 POPE   94      82.841  42.411  45.943  1.00  0.00           C
ATOM   9067  C36 POPE   94      83.432  42.352  47.363  1.00  0.00           C
ATOM   9070  C37 POPE   94      82.521  42.822  48.503  1.00  0.00           C
ATOM   9073  C38 POPE   94      83.301  42.932  49.823  1.00  0.00           C
ATOM   9076  C39 POPE   94      82.551  43.642  50.953  1.00  0.00           C
ATOM   9079 0C31 POPE   94      81.231  42.972  51.354  1.00  0.00           C
ATOM   9082 1C31 POPE   94      81.421  41.672  52.154  1.00  0.00           C
ATOM   9085 2C31 POPE   94      80.091  40.942  52.363  1.00  0.00           C
ATOM   9088 3C31 POPE   94      80.021  40.112  53.653  1.00  0.00           C
ATOM   9091 4C31 POPE   94      79.881  40.972  54.914  1.00  0.00           C
ATOM   9094 5C31 POPE   94      79.521  40.162  56.164  1.00  0.00           C
ATOM   9097 6C31 POPE   94      79.091  41.032  57.344  1.00  0.00           C
ATOM   9101  NH3 POPE   95       7.421  54.072  81.294  1.00  0.00           N
ATOM   9105  C12 POPE   95       6.731  52.812  81.764  1.00  0.00           C
ATOM   9108  C11 POPE   95       5.191  52.952  81.814  1.00  0.00           C
ATOM   9111  P   POPE   95       3.041  52.722  80.303  1.00  0.00           P
ATOM   9112  O13 POPE   95       2.531  51.362  80.074  1.00  0.00           O
ATOM   9113  O14 POPE   95       2.351  53.482  81.364  1.00  0.00           O
ATOM   9114  O11 POPE   95       2.961  53.472  78.924  1.00  0.00           O
ATOM   9115  O12 POPE   95       4.601  52.672  80.553  1.00  0.00           O
ATOM   9116  C1  POPE   95       3.981  54.381  78.483  1.00  0.00           C
ATOM   9119  C2  POPE   95       5.111  53.742  77.593  1.00  0.00           C
ATOM   9121  O21 POPE   95       5.861  54.841  77.073  1.00  0.00           O
ATOM   9122  C21 POPE   95       6.931  55.152  77.763  1.00  0.00           C
ATOM   9123  O22 POPE   95       7.472  54.472  78.614  1.00  0.00           O
ATOM   9124  C22 POPE   95       7.331  56.562  77.393  1.00  0.00           C
ATOM   9127  C3  POPE   95       4.581  52.902  76.403  1.00  0.00           C
ATOM   9130  O31 POPE   95       5.431  52.942  75.223  1.00  0.00           O
ATOM   9131  C31 POPE   95       4.771  53.192  74.084  1.00  0.00           C
ATOM   9132  O32 POPE   95       3.591  53.462  73.994  1.00  0.00           O
ATOM   9133  C32 POPE   95       5.721  53.122  72.894  1.00  0.00           C
ATOM   9136  C23 POPE   95       8.021  56.642  76.023  1.00  0.00           C
ATOM   9139  C24 POPE   95       7.491  57.812  75.184  1.00  0.00           C
ATOM   9142  C25 POPE   95       8.262  58.002  73.883  1.00  0.00           C
ATOM   9145  C26 POPE   95       9.661  58.591  74.113  1.00  0.00           C
ATOM   9148  C27 POPE   95      10.571  58.402  72.894  1.00  0.00           C
ATOM   9151  C28 POPE   95      11.961  59.021  73.093  1.00  0.00           C
ATOM   9154  C29 POPE   95      11.911  60.532  73.084  1.00  0.00           C
ATOM   9156 0C21 POPE   95      12.971  61.322  72.843  1.00  0.00           C
ATOM   9158 1C21 POPE   95      14.371  60.842  72.573  1.00  0.00           C
ATOM   9161 2C21 POPE   95      14.791  61.182  71.143  1.00  0.00           C
ATOM   9164 3C21 POPE   95      16.211  60.722  70.784  1.00  0.00           C
ATOM   9167 4C21 POPE   95      16.441  60.722  69.264  1.00  0.00           C
ATOM   9170 5C21 POPE   95      16.302  62.122  68.653  1.00  0.00           C
ATOM   9173 6C21 POPE   95      16.571  62.122  67.144  1.00  0.00           C
ATOM   9176 7C21 POPE   95      16.261  63.482  66.504  1.00  0.00           C
ATOM   9179 8C21 POPE   95      16.662  63.572  65.033  1.00  0.00           C
ATOM   9183  C33 POPE   95       4.991  52.872  71.564  1.00  0.00           C
ATOM   9186  C34 POPE   95       5.871  53.032  70.324  1.00  0.00           C
ATOM   9189  C35 POPE   95       5.071  52.652  69.074  1.00  0.00           C
ATOM   9192  C36 POPE   95       5.631  53.282  67.793  1.00  0.00           C
ATOM   9195  C37 POPE   95       4.711  53.012  66.603  1.00  0.00           C
ATOM   9198  C38 POPE   95       4.951  54.012  65.473  1.00  0.00           C
ATOM   9201  C39 POPE   95       6.211  53.721  64.654  1.00  0.00           C
ATOM   9204 0C31 POPE   95       6.051  52.451  63.804  1.00  0.00           C
ATOM   9207 1C31 POPE   95       7.181  52.292  62.793  1.00  0.00           C
ATOM   9210 2C31 POPE   95       6.861  51.192  61.773  1.00  0.00           C
ATOM   9213 3C31 POPE   95       7.932  51.112  60.683  1.00  0.00           C
ATOM   9216 4C31 POPE   95       7.581  50.122  59.564  1.00  0.00           C
ATOM   9219 5C31 POPE   95       8.781  49.932  58.623  1.00  0.00           C
ATOM   9222 6C31 POPE   95       8.551  48.902  57.513  1.00  0.00           C
ATOM   9226  NH3 POPE   96      20.181   5.982  34.843  1.00  0.00           N
ATOM   9230  C12 POPE   96      19.581   7.082  34.004  1.00  0.00           C
ATOM   9233  C11 POPE   96      20.372   8.392  34.133  1.00  0.00           C
ATOM   9236  P   POPE   96      21.051  10.312  35.714  1.00  0.00           P
ATOM   9237  O13 POPE   96      22.531  10.342  35.763  1.00  0.00           O
ATOM   9238  O14 POPE   96      20.391  11.292  34.824  1.00  0.00           O
ATOM   9239  O11 POPE   96      20.521  10.662  37.143  1.00  0.00           O
ATOM   9240  O12 POPE   96      20.451   8.832  35.494  1.00  0.00           O
ATOM   9241  C1  POPE   96      20.841   9.962  38.333  1.00  0.00           C
ATOM   9244  C2  POPE   96      20.211  10.742  39.513  1.00  0.00           C
ATOM   9246  O21 POPE   96      20.951  10.452  40.714  1.00  0.00           O
ATOM   9247  C21 POPE   96      20.301  10.652  41.843  1.00  0.00           C
ATOM   9248  O22 POPE   96      19.621   9.822  42.424  1.00  0.00           O
ATOM   9249  C22 POPE   96      20.491  12.102  42.314  1.00  0.00           C
ATOM   9252  C3  POPE   96      18.661  10.522  39.584  1.00  0.00           C
ATOM   9255  O31 POPE   96      18.012  11.512  40.393  1.00  0.00           O
ATOM   9256  C31 POPE   96      16.771  11.322  40.914  1.00  0.00           C
ATOM   9257  O32 POPE   96      16.142  12.232  41.424  1.00  0.00           O
ATOM   9258  C32 POPE   96      16.191   9.932  40.714  1.00  0.00           C
ATOM   9261  C23 POPE   96      20.472  12.242  43.864  1.00  0.00           C
ATOM   9264  C24 POPE   96      20.802  13.672  44.324  1.00  0.00           C
ATOM   9267  C25 POPE   96      20.812  13.822  45.854  1.00  0.00           C
ATOM   9270  C26 POPE   96      21.131  15.262  46.323  1.00  0.00           C
ATOM   9273  C27 POPE   96      20.891  15.462  47.824  1.00  0.00           C
ATOM   9276  C28 POPE   96      20.812  16.952  48.253  1.00  0.00           C
ATOM   9279  C29 POPE   96      22.131  17.682  48.214  1.00  0.00           C
ATOM   9281 0C21 POPE   96      22.461  18.782  48.924  1.00  0.00           C
ATOM   9283 1C21 POPE   96      21.581  19.532  49.893  1.00  0.00           C
ATOM   9286 2C21 POPE   96      22.361  20.282  50.994  1.00  0.00           C
ATOM   9289 3C21 POPE   96      22.991  19.372  52.073  1.00  0.00           C
ATOM   9292 4C21 POPE   96      22.011  18.972  53.193  1.00  0.00           C
ATOM   9295 5C21 POPE   96      22.331  19.592  54.564  1.00  0.00           C
ATOM   9298 6C21 POPE   96      23.631  19.062  55.194  1.00  0.00           C
ATOM   9301 7C21 POPE   96      23.922  19.612  56.593  1.00  0.00           C
ATOM   9304 8C21 POPE   96      25.211  19.042  57.193  1.00  0.00           C
ATOM   9308  C33 POPE   96      14.852   9.732  41.473  1.00  0.00           C
ATOM   9311  C34 POPE   96      15.071   9.522  42.973  1.00  0.00           C
ATOM   9314  C35 POPE   96      14.381   8.252  43.523  1.00  0.00           C
ATOM   9317  C36 POPE   96      14.802   7.982  44.974  1.00  0.00           C
ATOM   9320  C37 POPE   96      14.091   6.772  45.604  1.00  0.00           C
ATOM   9323  C38 POPE   96      14.841   6.202  46.814  1.00  0.00           C
ATOM   9326  C39 POPE   96      14.921   7.152  48.014  1.00  0.00           C
ATOM   9329 0C31 POPE   96      13.642   7.132  48.854  1.00  0.00           C
ATOM   9332 1C31 POPE   96      13.771   8.072  50.064  1.00  0.00           C
ATOM   9335 2C31 POPE   96      12.901   7.652  51.244  1.00  0.00           C
ATOM   9338 3C31 POPE   96      13.091   8.592  52.443  1.00  0.00           C
ATOM   9341 4C31 POPE   96      12.812   7.922  53.794  1.00  0.00           C
ATOM   9344 5C31 POPE   96      13.121   8.862  54.953  1.00  0.00           C
ATOM   9347 6C31 POPE   96      12.891   8.232  56.333  1.00  0.00           C
ATOM   9351  NH3 POPE   97      60.232  55.782  38.674  1.00  0.00           N
ATOM   9355  C12 POPE   97      59.681  54.792  39.674  1.00  0.00           C
ATOM   9358  C11 POPE   97      59.832  53.322  39.223  1.00  0.00           C
ATOM   9361  P   POPE   97      59.101  50.881  39.873  1.00  0.00           P
ATOM   9362  O13 POPE   97      57.691  50.442  39.994  1.00  0.00           O
ATOM   9363  O14 POPE   97      59.742  50.542  38.593  1.00  0.00           O
ATOM   9364  O11 POPE   97      59.972  50.282  41.034  1.00  0.00           O
ATOM   9365  O12 POPE   97      59.141  52.451  40.133  1.00  0.00           O
ATOM   9366  C1  POPE   97      60.712  50.992  42.014  1.00  0.00           C
ATOM   9369  C2  POPE   97      61.001  50.021  43.183  1.00  0.00           C
ATOM   9371  O21 POPE   97      61.091  50.701  44.454  1.00  0.00           O
ATOM   9372  C21 POPE   97      59.931  50.902  45.093  1.00  0.00           C
ATOM   9373  O22 POPE   97      58.831  50.611  44.664  1.00  0.00           O
ATOM   9374  C22 POPE   97      60.211  51.472  46.483  1.00  0.00           C
ATOM   9377  C3  POPE   97      62.312  49.222  42.904  1.00  0.00           C
ATOM   9380  O31 POPE   97      62.441  48.142  43.854  1.00  0.00           O
ATOM   9381  C31 POPE   97      63.301  48.332  44.833  1.00  0.00           C
ATOM   9382  O32 POPE   97      64.141  49.212  44.893  1.00  0.00           O
ATOM   9383  C32 POPE   97      63.031  47.302  45.924  1.00  0.00           C
ATOM   9386  C23 POPE   97      59.031  51.362  47.484  1.00  0.00           C
ATOM   9389  C24 POPE   97      59.512  51.432  48.934  1.00  0.00           C
ATOM   9392  C25 POPE   97      59.672  52.852  49.494  1.00  0.00           C
ATOM   9395  C26 POPE   97      60.321  52.832  50.883  1.00  0.00           C
ATOM   9398  C27 POPE   97      59.852  53.962  51.803  1.00  0.00           C
ATOM   9401  C28 POPE   97      60.562  53.982  53.163  1.00  0.00           C
ATOM   9404  C29 POPE   97      60.502  52.672  53.913  1.00  0.00           C
ATOM   9406 0C21 POPE   97      59.502  52.232  54.693  1.00  0.00           C
ATOM   9408 1C21 POPE   97      58.192  52.932  54.963  1.00  0.00           C
ATOM   9411 2C21 POPE   97      58.301  54.082  55.983  1.00  0.00           C
ATOM   9414 3C21 POPE   97      56.942  54.712  56.304  1.00  0.00           C
ATOM   9417 4C21 POPE   97      57.061  56.021  57.084  1.00  0.00           C
ATOM   9420 5C21 POPE   97      55.731  56.542  57.653  1.00  0.00           C
ATOM   9423 6C21 POPE   97      54.762  57.042  56.564  1.00  0.00           C
ATOM   9426 7C21 POPE   97      53.541  57.752  57.163  1.00  0.00           C
ATOM   9429 8C21 POPE   97      52.592  58.352  56.113  1.00  0.00           C
ATOM   9433  C33 POPE   97      63.611  47.722  47.293  1.00  0.00           C
ATOM   9436  C34 POPE   97      63.212  46.742  48.404  1.00  0.00           C
ATOM   9439  C35 POPE   97      63.881  47.052  49.744  1.00  0.00           C
ATOM   9442  C36 POPE   97      63.392  48.342  50.423  1.00  0.00           C
ATOM   9445  C37 POPE   97      64.161  48.582  51.723  1.00  0.00           C
ATOM   9448  C38 POPE   97      63.712  49.841  52.484  1.00  0.00           C
ATOM   9451  C39 POPE   97      64.481  50.002  53.804  1.00  0.00           C
ATOM   9454 0C31 POPE   97      64.042  51.201  54.644  1.00  0.00           C
ATOM   9457 1C31 POPE   97      64.861  51.332  55.933  1.00  0.00           C
ATOM   9460 2C31 POPE   97      64.451  52.541  56.793  1.00  0.00           C
ATOM   9463 3C31 POPE   97      65.432  52.832  57.944  1.00  0.00           C
ATOM   9466 4C31 POPE   97      65.622  51.661  58.913  1.00  0.00           C
ATOM   9469 5C31 POPE   97      66.621  51.972  60.033  1.00  0.00           C
ATOM   9472 6C31 POPE   97      66.742  50.842  61.053  1.00  0.00           C
ATOM   9476  NH3 POPE   98      61.102  69.242  34.334  1.00  0.00           N
ATOM   9480  C12 POPE   98      61.191  67.870  34.924  1.00  0.00           C
ATOM   9483  C11 POPE   98      60.011  67.021  34.404  1.00  0.00           C
ATOM   9486  P   POPE   98      60.972  64.612  34.443  1.00  0.00           P
ATOM   9487  O13 POPE   98      61.381  64.922  33.053  1.00  0.00           O
ATOM   9488  O14 POPE   98      60.281  63.342  34.713  1.00  0.00           O
ATOM   9489  O11 POPE   98      62.172  64.881  35.443  1.00  0.00           O
ATOM   9490  O12 POPE   98      59.962  65.701  34.943  1.00  0.00           O
ATOM   9491  C1  POPE   98      62.271  64.282  36.734  1.00  0.00           C
ATOM   9494  C2  POPE   98      61.091  64.602  37.703  1.00  0.00           C
ATOM   9496  O21 POPE   98      61.531  65.492  38.753  1.00  0.00           O
ATOM   9497  C21 POPE   98      60.591  66.182  39.383  1.00  0.00           C
ATOM   9498  O22 POPE   98      59.411  66.222  39.053  1.00  0.00           O
ATOM   9499  C22 POPE   98      61.172  66.892  40.613  1.00  0.00           C
ATOM   9502  C3  POPE   98      60.502  63.272  38.254  1.00  0.00           C
ATOM   9505  O31 POPE   98      59.112  63.402  38.643  1.00  0.00           O
ATOM   9506  C31 POPE   98      58.901  63.342  39.963  1.00  0.00           C
ATOM   9507  O32 POPE   98      59.762  63.232  40.813  1.00  0.00           O
ATOM   9508  C32 POPE   98      57.411  63.492  40.264  1.00  0.00           C
ATOM   9511  C23 POPE   98      60.111  67.102  41.733  1.00  0.00           C
ATOM   9514  C24 POPE   98      60.531  68.152  42.783  1.00  0.00           C
ATOM   9517  C25 POPE   98      61.622  67.692  43.763  1.00  0.00           C
ATOM   9520  C26 POPE   98      61.082  67.131  45.093  1.00  0.00           C
ATOM   9523  C27 POPE   98      62.212  66.951  46.113  1.00  0.00           C
ATOM   9526  C28 POPE   98      61.771  66.591  47.554  1.00  0.00           C
ATOM   9529  C29 POPE   98      62.841  67.021  48.534  1.00  0.00           C
ATOM   9531 0C21 POPE   98      63.252  66.422  49.674  1.00  0.00           C
ATOM   9533 1C21 POPE   98      62.691  65.182  50.334  1.00  0.00           C
ATOM   9536 2C21 POPE   98      63.021  65.172  51.843  1.00  0.00           C
ATOM   9539 3C21 POPE   98      62.312  66.271  52.643  1.00  0.00           C
ATOM   9542 4C21 POPE   98      62.781  66.381  54.093  1.00  0.00           C
ATOM   9545 5C21 POPE   98      62.212  67.622  54.793  1.00  0.00           C
ATOM   9548 6C21 POPE   98      62.792  67.852  56.193  1.00  0.00           C
ATOM   9551 7C21 POPE   98      62.291  69.161  56.814  1.00  0.00           C
ATOM   9554 8C21 POPE   98      62.911  69.521  58.174  1.00  0.00           C
ATOM   9558  C33 POPE   98      57.212  63.962  41.713  1.00  0.00           C
ATOM   9561  C34 POPE   98      55.741  64.152  42.063  1.00  0.00           C
ATOM   9564  C35 POPE   98      55.552  64.381  43.573  1.00  0.00           C
ATOM   9567  C36 POPE   98      54.101  64.701  43.953  1.00  0.00           C
ATOM   9570  C37 POPE   98      53.771  64.231  45.374  1.00  0.00           C
ATOM   9573  C38 POPE   98      52.341  64.551  45.803  1.00  0.00           C
ATOM   9576  C39 POPE   98      52.201  65.951  46.413  1.00  0.00           C
ATOM   9579 0C31 POPE   98      52.191  65.892  47.953  1.00  0.00           C
ATOM   9582 1C31 POPE   98      50.841  65.392  48.483  1.00  0.00           C
ATOM   9585 2C31 POPE   98      50.822  65.142  50.003  1.00  0.00           C
ATOM   9588 3C31 POPE   98      50.902  66.432  50.823  1.00  0.00           C
ATOM   9591 4C31 POPE   98      50.902  66.182  52.333  1.00  0.00           C
ATOM   9594 5C31 POPE   98      51.371  67.410  53.123  1.00  0.00           C
ATOM   9597 6C31 POPE   98      51.591  67.152  54.613  1.00  0.00           C
ATOM   9601  NH3 POPE   99     117.751  96.102  35.254  1.00  0.00           N
ATOM   9605  C12 POPE   99     118.462  96.451  36.533  1.00  0.00           C
ATOM   9608  C11 POPE   99     118.261  97.901  37.043  1.00  0.00           C
ATOM   9611  P   POPE   99     118.901  99.251  34.893  1.00  0.00           P
ATOM   9612  O13 POPE   99     119.131  98.032  34.093  1.00  0.00           O
ATOM   9613  O14 POPE   99     118.462 100.501  34.223  1.00  0.00           O
ATOM   9614  O11 POPE   99     120.232  99.521  35.703  1.00  0.00           O
ATOM   9615  O12 POPE   99     117.902  98.862  36.053  1.00  0.00           O
ATOM   9616  C1  POPE   99     120.361 100.771  36.383  1.00  0.00           C
ATOM   9619  C2  POPE   99     121.221 100.542  37.633  1.00  0.00           C
ATOM   9621  O21 POPE   99     121.172 101.701  38.484  1.00  0.00           O
ATOM   9622  C21 POPE   99     121.862 102.761  38.114  1.00  0.00           C
ATOM   9623  O22 POPE   99     122.611 102.841  37.153  1.00  0.00           O
ATOM   9624  C22 POPE   99     121.681 103.801  39.223  1.00  0.00           C
ATOM   9627  C3  POPE   99     122.651  99.992  37.303  1.00  0.00           C
ATOM   9630  O31 POPE   99     123.502 100.072  38.463  1.00  0.00           O
ATOM   9631  C31 POPE   99     124.812 100.042  38.214  1.00  0.00           C
ATOM   9632  O32 POPE   99     125.321  99.581  37.213  1.00  0.00           O
ATOM   9633  C32 POPE   99     125.552 100.641  39.413  1.00  0.00           C
ATOM   9636  C23 POPE   99     122.611 105.032  39.113  1.00  0.00           C
ATOM   9639  C24 POPE   99     121.871 106.262  38.593  1.00  0.00           C
ATOM   9642  C25 POPE   99     120.922 106.882  39.623  1.00  0.00           C
ATOM   9645  C26 POPE   99     121.622 107.881  40.553  1.00  0.00           C
ATOM   9648  C27 POPE   99     120.621 108.632  41.453  1.00  0.00           C
ATOM   9651  C28 POPE   99     121.282 109.672  42.373  1.00  0.00           C
ATOM   9654  C29 POPE   99     122.091 109.011  43.464  1.00  0.00           C
ATOM   9656 0C21 POPE   99     121.641 108.632  44.674  1.00  0.00           C
ATOM   9658 1C21 POPE   99     120.242 108.831  45.213  1.00  0.00           C
ATOM   9661 2C21 POPE   99     120.192 109.282  46.694  1.00  0.00           C
ATOM   9664 3C21 POPE   99     120.092 108.141  47.723  1.00  0.00           C
ATOM   9667 4C21 POPE   99     121.191 107.072  47.624  1.00  0.00           C
ATOM   9670 5C21 POPE   99     121.041 105.942  48.664  1.00  0.00           C
ATOM   9673 6C21 POPE   99     121.522 106.342  50.064  1.00  0.00           C
ATOM   9676 7C21 POPE   99     121.272 105.221  51.094  1.00  0.00           C
ATOM   9679 8C21 POPE   99     121.792 105.550  52.494  1.00  0.00           C
ATOM   9683  C33 POPE   99     124.701 101.651  40.223  1.00  0.00           C
ATOM   9686  C34 POPE   99     125.282 101.992  41.603  1.00  0.00           C
ATOM   9689  C35 POPE   99     124.542 103.182  42.234  1.00  0.00           C
ATOM   9692  C36 POPE   99     124.642 103.242  43.763  1.00  0.00           C
ATOM   9695  C37 POPE   99     123.961 104.502  44.303  1.00  0.00           C
ATOM   9698  C38 POPE   99     123.661 104.462  45.814  1.00  0.00           C
ATOM   9701  C39 POPE   99     124.862 104.061  46.694  1.00  0.00           C
ATOM   9704 0C31 POPE   99     124.651 104.511  48.133  1.00  0.00           C
ATOM   9707 1C31 POPE   99     125.711 103.992  49.113  1.00  0.00           C
ATOM   9710 2C31 POPE   99     125.521 104.592  50.504  1.00  0.00           C
ATOM   9713 3C31 POPE   99     126.272 103.831  51.603  1.00  0.00           C
ATOM   9716 4C31 POPE   99     126.102 104.492  52.983  1.00  0.00           C
ATOM   9719 5C31 POPE   99     126.492 103.551  54.133  1.00  0.00           C
ATOM   9722 6C31 POPE   99     126.422 104.221  55.514  1.00  0.00           C
ATOM   9726  NH3 POPE  100      29.822 120.962  31.793  1.00  0.00           N
ATOM   9730  C12 POPE  100      29.022 119.712  31.584  1.00  0.00           C
ATOM   9733  C11 POPE  100      29.371 118.642  32.624  1.00  0.00           C
ATOM   9736  P   POPE  100      27.711 116.800  33.444  1.00  0.00           P
ATOM   9737  O13 POPE  100      26.541 117.652  33.763  1.00  0.00           O
ATOM   9738  O14 POPE  100      27.512 115.392  33.013  1.00  0.00           O
ATOM   9739  O11 POPE  100      28.751 116.800  34.613  1.00  0.00           O
ATOM   9740  O12 POPE  100      28.581 117.492  32.314  1.00  0.00           O
ATOM   9741  C1  POPE  100      28.751 115.811  35.643  1.00  0.00           C
ATOM   9744  C2  POPE  100      30.121 115.081  35.743  1.00  0.00           C
ATOM   9746  O21 POPE  100      30.211 114.411  37.013  1.00  0.00           O
ATOM   9747  C21 POPE  100      30.351 115.162  38.084  1.00  0.00           C
ATOM   9748  O22 POPE  100      30.451 116.371  38.114  1.00  0.00           O
ATOM   9749  C22 POPE  100      30.372 114.282  39.343  1.00  0.00           C
ATOM   9752  C3  POPE  100      31.351 116.002  35.393  1.00  0.00           C
ATOM   9755  O31 POPE  100      32.611 115.282  35.503  1.00  0.00           O
ATOM   9756  C31 POPE  100      33.642 115.932  36.033  1.00  0.00           C
ATOM   9757  O32 POPE  100      33.672 117.102  36.363  1.00  0.00           O
ATOM   9758  C32 POPE  100      34.861 114.992  36.074  1.00  0.00           C
ATOM   9761  C23 POPE  100      30.941 115.022  40.574  1.00  0.00           C
ATOM   9764  C24 POPE  100      31.531 114.061  41.613  1.00  0.00           C
ATOM   9767  C25 POPE  100      32.111 114.791  42.843  1.00  0.00           C
ATOM   9770  C26 POPE  100      31.041 115.372  43.794  1.00  0.00           C
ATOM   9773  C27 POPE  100      31.671 115.761  45.133  1.00  0.00           C
ATOM   9776  C28 POPE  100      30.732 116.402  46.174  1.00  0.00           C
ATOM   9779  C29 POPE  100      31.581 116.800  47.354  1.00  0.00           C
ATOM   9781 0C21 POPE  100      31.172 116.972  48.623  1.00  0.00           C
ATOM   9783 1C21 POPE  100      29.752 116.871  49.113  1.00  0.00           C
ATOM   9786 2C21 POPE  100      29.262 118.271  49.483  1.00  0.00           C
ATOM   9789 3C21 POPE  100      27.812 118.282  49.974  1.00  0.00           C
ATOM   9792 4C21 POPE  100      27.282 119.682  50.314  1.00  0.00           C
ATOM   9795 5C21 POPE  100      25.881 119.642  50.943  1.00  0.00           C
ATOM   9798 6C21 POPE  100      25.351 121.032  51.283  1.00  0.00           C
ATOM   9801 7C21 POPE  100      24.031 120.971  52.064  1.00  0.00           C
ATOM   9804 8C21 POPE  100      23.462 122.352  52.393  1.00  0.00           C
ATOM   9808  C33 POPE  100      35.881 115.331  37.203  1.00  0.00           C
ATOM   9811  C34 POPE  100      36.722 114.102  37.594  1.00  0.00           C
ATOM   9814  C35 POPE  100      37.291 114.122  39.023  1.00  0.00           C
ATOM   9817  C36 POPE  100      36.231 113.971  40.133  1.00  0.00           C
ATOM   9820  C37 POPE  100      36.861 113.582  41.473  1.00  0.00           C
ATOM   9823  C38 POPE  100      35.861 113.632  42.633  1.00  0.00           C
ATOM   9826  C39 POPE  100      36.431 113.062  43.934  1.00  0.00           C
ATOM   9829 0C31 POPE  100      35.572 113.362  45.174  1.00  0.00           C
ATOM   9832 1C31 POPE  100      35.852 112.372  46.314  1.00  0.00           C
ATOM   9835 2C31 POPE  100      34.902 112.562  47.503  1.00  0.00           C
ATOM   9838 3C31 POPE  100      35.352 113.661  48.464  1.00  0.00           C
ATOM   9841 4C31 POPE  100      34.271 113.982  49.503  1.00  0.00           C
ATOM   9844 5C31 POPE  100      34.812 114.882  50.613  1.00  0.00           C
ATOM   9847 6C31 POPE  100      33.732 115.282  51.613  1.00  0.00           C
ATOM   9851  NH3 POPE  101      39.821  61.512  78.564  1.00  0.00           N
ATOM   9855  C12 POPE  101      39.562  62.812  77.843  1.00  0.00           C
ATOM   9858  C11 POPE  101      38.321  62.732  76.933  1.00  0.00           C
ATOM   9861  P   POPE  101      35.782  63.282  77.553  1.00  0.00           P
ATOM   9862  O13 POPE  101      35.181  63.561  78.864  1.00  0.00           O
ATOM   9863  O14 POPE  101      35.861  64.481  76.684  1.00  0.00           O
ATOM   9864  O11 POPE  101      34.821  62.222  76.863  1.00  0.00           O
ATOM   9865  O12 POPE  101      37.141  62.492  77.693  1.00  0.00           O
ATOM   9866  C1  POPE  101      35.301  61.442  75.773  1.00  0.00           C
ATOM   9869  C2  POPE  101      34.341  61.552  74.573  1.00  0.00           C
ATOM   9871  O21 POPE  101      34.361  60.341  73.794  1.00  0.00           O
ATOM   9872  C21 POPE  101      35.121  60.232  72.723  1.00  0.00           C
ATOM   9873  O22 POPE  101      36.082  60.922  72.424  1.00  0.00           O
ATOM   9874  C22 POPE  101      34.602  59.082  71.883  1.00  0.00           C
ATOM   9877  C3  POPE  101      34.562  62.882  73.814  1.00  0.00           C
ATOM   9880  O31 POPE  101      33.662  62.962  72.694  1.00  0.00           O
ATOM   9881  C31 POPE  101      34.101  63.591  71.613  1.00  0.00           C
ATOM   9882  O32 POPE  101      35.201  64.102  71.463  1.00  0.00           O
ATOM   9883  C32 POPE  101      32.931  63.661  70.633  1.00  0.00           C
ATOM   9886  C23 POPE  101      33.812  59.662  70.693  1.00  0.00           C
ATOM   9889  C24 POPE  101      33.021  58.582  69.943  1.00  0.00           C
ATOM   9892  C25 POPE  101      32.161  59.202  68.843  1.00  0.00           C
ATOM   9895  C26 POPE  101      31.341  58.152  68.093  1.00  0.00           C
ATOM   9898  C27 POPE  101      30.251  58.791  67.223  1.00  0.00           C
ATOM   9901  C28 POPE  101      30.291  58.332  65.764  1.00  0.00           C
ATOM   9904  C29 POPE  101      29.982  56.861  65.604  1.00  0.00           C
ATOM   9906 0C21 POPE  101      29.461  56.302  64.503  1.00  0.00           C
ATOM   9908 1C21 POPE  101      29.092  57.032  63.233  1.00  0.00           C
ATOM   9911 2C21 POPE  101      30.222  57.002  62.193  1.00  0.00           C
ATOM   9914 3C21 POPE  101      29.852  57.722  60.883  1.00  0.00           C
ATOM   9917 4C21 POPE  101      30.891  57.532  59.784  1.00  0.00           C
ATOM   9920 5C21 POPE  101      30.431  58.142  58.443  1.00  0.00           C
ATOM   9923 6C21 POPE  101      30.722  59.631  58.273  1.00  0.00           C
ATOM   9926 7C21 POPE  101      31.732  59.882  57.144  1.00  0.00           C
ATOM   9929 8C21 POPE  101      32.001  61.372  56.883  1.00  0.00           C
ATOM   9933  C33 POPE  101      33.351  64.042  69.194  1.00  0.00           C
ATOM   9936  C34 POPE  101      34.241  62.992  68.523  1.00  0.00           C
ATOM   9939  C35 POPE  101      34.291  63.131  66.994  1.00  0.00           C
ATOM   9942  C36 POPE  101      33.351  62.142  66.283  1.00  0.00           C
ATOM   9945  C37 POPE  101      33.341  62.302  64.753  1.00  0.00           C
ATOM   9948  C38 POPE  101      32.552  61.182  64.074  1.00  0.00           C
ATOM   9951  C39 POPE  101      32.562  61.242  62.533  1.00  0.00           C
ATOM   9954 0C31 POPE  101      33.951  61.002  61.924  1.00  0.00           C
ATOM   9957 1C31 POPE  101      33.902  60.752  60.404  1.00  0.00           C
ATOM   9960 2C31 POPE  101      35.282  60.472  59.793  1.00  0.00           C
ATOM   9963 3C31 POPE  101      35.191  60.012  58.334  1.00  0.00           C
ATOM   9966 4C31 POPE  101      36.541  59.992  57.604  1.00  0.00           C
ATOM   9969 5C31 POPE  101      36.402  59.431  56.174  1.00  0.00           C
ATOM   9972 6C31 POPE  101      37.601  59.722  55.273  1.00  0.00           C
ATOM   9976  NH3 POPE  102     122.672  92.301  79.093  1.00  0.00           N
ATOM   9980  C12 POPE  102     121.431  93.141  78.913  1.00  0.00           C
ATOM   9983  C11 POPE  102     120.242  92.301  78.404  1.00  0.00           C
ATOM   9986  P   POPE  102     118.112  93.792  78.724  1.00  0.00           P
ATOM   9987  O13 POPE  102     117.282  92.721  79.333  1.00  0.00           O
ATOM   9988  O14 POPE  102     118.772  94.752  79.624  1.00  0.00           O
ATOM   9989  O11 POPE  102     117.242  94.622  77.703  1.00  0.00           O
ATOM   9990  O12 POPE  102     119.251  93.152  77.824  1.00  0.00           O
ATOM   9991  C1  POPE  102     117.701  95.072  76.424  1.00  0.00           C
ATOM   9994  C2  POPE  102     116.662  94.732  75.343  1.00  0.00           C
ATOM   9996  O21 POPE  102     116.812  95.661  74.243  1.00  0.00           O
ATOM   9997  C21 POPE  102     116.512  95.121  73.064  1.00  0.00           C
ATOM   9998  O22 POPE  102     116.512  93.932  72.824  1.00  0.00           O
ATOM   9999  C22 POPE  102     116.181  96.231  72.043  1.00  0.00           C
ATOM  10002  C3  POPE  102     115.242  94.902  75.933  1.00  0.00           C
ATOM  10005  O31 POPE  102     114.231  94.762  74.914  1.00  0.00           O
ATOM  10006  C31 POPE  102     113.012  94.832  75.413  1.00  0.00           C
ATOM  10007  O32 POPE  102     112.732  94.922  76.593  1.00  0.00           O
ATOM  10008  C32 POPE  102     112.032  94.712  74.254  1.00  0.00           C
ATOM  10011  C23 POPE  102     115.512  95.742  70.733  1.00  0.00           C
ATOM  10014  C24 POPE  102     115.151  96.891  69.784  1.00  0.00           C
ATOM  10017  C25 POPE  102     114.472  96.462  68.473  1.00  0.00           C
ATOM  10020  C26 POPE  102     113.842  97.672  67.764  1.00  0.00           C
ATOM  10023  C27 POPE  102     113.241  97.411  66.374  1.00  0.00           C
ATOM  10026  C28 POPE  102     112.182  98.462  65.964  1.00  0.00           C
ATOM  10029  C29 POPE  102     112.692  99.882  66.013  1.00  0.00           C
ATOM  10031 0C21 POPE  102     112.112 100.951  65.413  1.00  0.00           C
ATOM  10033 1C21 POPE  102     110.852 100.951  64.593  1.00  0.00           C
ATOM  10036 2C21 POPE  102     111.151 100.962  63.084  1.00  0.00           C
ATOM  10039 3C21 POPE  102     112.061 102.112  62.643  1.00  0.00           C
ATOM  10042 4C21 POPE  102     112.121 102.282  61.123  1.00  0.00           C
ATOM  10045 5C21 POPE  102     113.101 103.372  60.703  1.00  0.00           C
ATOM  10048 6C21 POPE  102     113.071 103.632  59.194  1.00  0.00           C
ATOM  10051 7C21 POPE  102     114.231 104.511  58.713  1.00  0.00           C
ATOM  10054 8C21 POPE  102     114.281 104.651  57.193  1.00  0.00           C
ATOM  10058  C33 POPE  102     110.621  95.221  74.604  1.00  0.00           C
ATOM  10061  C34 POPE  102     109.621  94.872  73.494  1.00  0.00           C
ATOM  10064  C35 POPE  102     108.411  95.801  73.523  1.00  0.00           C
ATOM  10067  C36 POPE  102     107.392  95.462  72.433  1.00  0.00           C
ATOM  10070  C37 POPE  102     106.212  96.432  72.414  1.00  0.00           C
ATOM  10073  C38 POPE  102     105.291  96.262  71.203  1.00  0.00           C
ATOM  10076  C39 POPE  102     104.461  94.972  71.234  1.00  0.00           C
ATOM  10079 0C31 POPE  102     103.562  94.852  69.994  1.00  0.00           C
ATOM  10082 1C31 POPE  102     102.551  93.691  70.073  1.00  0.00           C
ATOM  10085 2C31 POPE  102     101.102  94.151  70.283  1.00  0.00           C
ATOM  10088 3C31 POPE  102     100.451  94.872  69.084  1.00  0.00           C
ATOM  10091 4C31 POPE  102     100.181  93.951  67.883  1.00  0.00           C
ATOM  10094 5C31 POPE  102      99.131  94.532  66.933  1.00  0.00           C
ATOM  10097 6C31 POPE  102      98.812  93.642  65.733  1.00  0.00           C
ATOM  10101  NH3 POPE  103      53.262  33.622  78.373  1.00  0.00           N
ATOM  10105  C12 POPE  103      52.562  32.362  77.943  1.00  0.00           C
ATOM  10108  C11 POPE  103      52.061  31.542  79.144  1.00  0.00           C
ATOM  10111  P   POPE  103      49.791  30.482  78.404  1.00  0.00           P
ATOM  10112  O13 POPE  103      49.011  29.632  79.333  1.00  0.00           O
ATOM  10113  O14 POPE  103      49.361  31.902  78.273  1.00  0.00           O
ATOM  10114  O11 POPE  103      49.801  29.772  76.994  1.00  0.00           O
ATOM  10115  O12 POPE  103      51.331  30.382  78.714  1.00  0.00           O
ATOM  10116  C1  POPE  103      49.491  30.482  75.793  1.00  0.00           C
ATOM  10119  C2  POPE  103      47.961  30.602  75.593  1.00  0.00           C
ATOM  10121  O21 POPE  103      47.532  29.532  74.723  1.00  0.00           O
ATOM  10122  C21 POPE  103      46.222  29.522  74.503  1.00  0.00           C
ATOM  10123  O22 POPE  103      45.391  30.092  75.194  1.00  0.00           O
ATOM  10124  C22 POPE  103      45.922  28.642  73.284  1.00  0.00           C
ATOM  10127  C3  POPE  103      47.541  32.012  75.073  1.00  0.00           C
ATOM  10130  O31 POPE  103      47.301  32.032  73.653  1.00  0.00           O
ATOM  10131  C31 POPE  103      48.311  32.402  72.894  1.00  0.00           C
ATOM  10132  O32 POPE  103      49.392  32.802  73.284  1.00  0.00           O
ATOM  10133  C32 POPE  103      47.851  32.302  71.444  1.00  0.00           C
ATOM  10136  C23 POPE  103      44.591  29.032  72.583  1.00  0.00           C
ATOM  10139  C24 POPE  103      44.071  27.922  71.663  1.00  0.00           C
ATOM  10142  C25 POPE  103      42.681  28.232  71.073  1.00  0.00           C
ATOM  10145  C26 POPE  103      42.722  29.142  69.833  1.00  0.00           C
ATOM  10148  C27 POPE  103      41.361  29.212  69.124  1.00  0.00           C
ATOM  10151  C28 POPE  103      41.441  29.682  67.663  1.00  0.00           C
ATOM  10154  C29 POPE  103      41.511  31.182  67.583  1.00  0.00           C
ATOM  10156 0C21 POPE  103      40.591  32.012  67.064  1.00  0.00           C
ATOM  10158 1C21 POPE  103      39.271  31.632  66.434  1.00  0.00           C
ATOM  10161 2C21 POPE  103      39.211  31.932  64.924  1.00  0.00           C
ATOM  10164 3C21 POPE  103      40.191  31.082  64.093  1.00  0.00           C
ATOM  10167 4C21 POPE  103      40.041  31.332  62.583  1.00  0.00           C
ATOM  10170 5C21 POPE  103      40.941  30.432  61.723  1.00  0.00           C
ATOM  10173 6C21 POPE  103      40.341  29.032  61.494  1.00  0.00           C
ATOM  10176 7C21 POPE  103      41.271  28.102  60.703  1.00  0.00           C
ATOM  10179 8C21 POPE  103      40.671  26.722  60.444  1.00  0.00           C
ATOM  10183  C33 POPE  103      49.021  31.922  70.534  1.00  0.00           C
ATOM  10186  C34 POPE  103      48.541  31.722  69.103  1.00  0.00           C
ATOM  10189  C35 POPE  103      49.661  31.202  68.203  1.00  0.00           C
ATOM  10192  C36 POPE  103      49.172  30.822  66.803  1.00  0.00           C
ATOM  10195  C37 POPE  103      50.341  30.452  65.894  1.00  0.00           C
ATOM  10198  C38 POPE  103      49.922  29.922  64.523  1.00  0.00           C
ATOM  10201  C39 POPE  103      49.161  30.922  63.643  1.00  0.00           C
ATOM  10204 0C31 POPE  103      49.182  30.462  62.183  1.00  0.00           C
ATOM  10207 1C31 POPE  103      48.392  31.332  61.193  1.00  0.00           C
ATOM  10210 2C31 POPE  103      48.582  30.812  59.763  1.00  0.00           C
ATOM  10213 3C31 POPE  103      47.981  31.692  58.664  1.00  0.00           C
ATOM  10216 4C31 POPE  103      46.441  31.732  58.653  1.00  0.00           C
ATOM  10219 5C31 POPE  103      45.902  32.352  57.363  1.00  0.00           C
ATOM  10222 6C31 POPE  103      44.372  32.392  57.273  1.00  0.00           C
ATOM  10226  NH3 POPE  104      74.411  84.952  36.183  1.00  0.00           N
ATOM  10230  C12 POPE  104      74.981  84.822  34.803  1.00  0.00           C
ATOM  10233  C11 POPE  104      76.071  83.742  34.753  1.00  0.00           C
ATOM  10236  P   POPE  104      77.932  84.511  36.514  1.00  0.00           P
ATOM  10237  O13 POPE  104      79.221  83.822  36.663  1.00  0.00           O
ATOM  10238  O14 POPE  104      77.831  85.951  36.853  1.00  0.00           O
ATOM  10239  O11 POPE  104      76.911  83.772  37.473  1.00  0.00           O
ATOM  10240  O12 POPE  104      77.341  84.282  35.073  1.00  0.00           O
ATOM  10241  C1  POPE  104      77.422  83.512  38.804  1.00  0.00           C
ATOM  10244  C2  POPE  104      76.422  84.032  39.833  1.00  0.00           C
ATOM  10246  O21 POPE  104      76.992  84.122  41.143  1.00  0.00           O
ATOM  10247  C21 POPE  104      77.441  83.042  41.754  1.00  0.00           C
ATOM  10248  O22 POPE  104      77.562  81.922  41.283  1.00  0.00           O
ATOM  10249  C22 POPE  104      77.521  83.392  43.243  1.00  0.00           C
ATOM  10252  C3  POPE  104      75.071  83.252  39.793  1.00  0.00           C
ATOM  10255  O31 POPE  104      74.072  83.881  40.623  1.00  0.00           O
ATOM  10256  C31 POPE  104      74.091  83.462  41.894  1.00  0.00           C
ATOM  10257  O32 POPE  104      74.631  82.441  42.284  1.00  0.00           O
ATOM  10258  C32 POPE  104      73.401  84.452  42.814  1.00  0.00           C
ATOM  10261  C23 POPE  104      78.631  82.662  44.033  1.00  0.00           C
ATOM  10264  C24 POPE  104      78.392  82.792  45.543  1.00  0.00           C
ATOM  10267  C25 POPE  104      79.582  82.322  46.383  1.00  0.00           C
ATOM  10270  C26 POPE  104      79.242  82.142  47.883  1.00  0.00           C
ATOM  10273  C27 POPE  104      80.311  81.352  48.643  1.00  0.00           C
ATOM  10276  C28 POPE  104      79.902  81.012  50.093  1.00  0.00           C
ATOM  10279  C29 POPE  104      81.051  80.422  50.883  1.00  0.00           C
ATOM  10281 0C21 POPE  104      81.071  80.242  52.214  1.00  0.00           C
ATOM  10283 1C21 POPE  104      79.941  80.532  53.174  1.00  0.00           C
ATOM  10286 2C21 POPE  104      79.681  79.381  54.173  1.00  0.00           C
ATOM  10289 3C21 POPE  104      80.771  79.252  55.254  1.00  0.00           C
ATOM  10292 4C21 POPE  104      80.511  78.112  56.253  1.00  0.00           C
ATOM  10295 5C21 POPE  104      79.261  78.342  57.113  1.00  0.00           C
ATOM  10298 6C21 POPE  104      79.051  77.232  58.154  1.00  0.00           C
ATOM  10301 7C21 POPE  104      77.752  77.410  58.944  1.00  0.00           C
ATOM  10304 8C21 POPE  104      77.502  76.242  59.893  1.00  0.00           C
ATOM  10308  C33 POPE  104      73.401  83.922  44.264  1.00  0.00           C
ATOM  10311  C34 POPE  104      72.612  84.811  45.233  1.00  0.00           C
ATOM  10314  C35 POPE  104      73.231  86.191  45.453  1.00  0.00           C
ATOM  10317  C36 POPE  104      73.562  86.492  46.913  1.00  0.00           C
ATOM  10320  C37 POPE  104      74.742  85.672  47.453  1.00  0.00           C
ATOM  10323  C38 POPE  104      75.242  86.161  48.823  1.00  0.00           C
ATOM  10326  C39 POPE  104      76.032  87.472  48.734  1.00  0.00           C
ATOM  10329 0C31 POPE  104      76.461  88.032  50.093  1.00  0.00           C
ATOM  10332 1C31 POPE  104      77.212  89.371  49.963  1.00  0.00           C
ATOM  10335 2C31 POPE  104      77.362  90.152  51.273  1.00  0.00           C
ATOM  10338 3C31 POPE  104      78.011  89.322  52.393  1.00  0.00           C
ATOM  10341 4C31 POPE  104      78.192  90.112  53.693  1.00  0.00           C
ATOM  10344 5C31 POPE  104      78.621  89.212  54.863  1.00  0.00           C
ATOM  10347 6C31 POPE  104      78.821  89.962  56.174  1.00  0.00           C
ATOM  10351  NH3 POPE  105      31.911  89.811  77.453  1.00  0.00           N
ATOM  10355  C12 POPE  105      30.681  90.432  78.074  1.00  0.00           C
ATOM  10358  C11 POPE  105      29.381  89.771  77.593  1.00  0.00           C
ATOM  10361  P   POPE  105      27.812  91.841  77.523  1.00  0.00           P
ATOM  10362  O13 POPE  105      27.191  91.312  78.754  1.00  0.00           O
ATOM  10363  O14 POPE  105      28.732  92.992  77.693  1.00  0.00           O
ATOM  10364  O11 POPE  105      26.711  92.262  76.463  1.00  0.00           O
ATOM  10365  O12 POPE  105      28.602  90.672  76.793  1.00  0.00           O
ATOM  10366  C1  POPE  105      25.472  91.572  76.273  1.00  0.00           C
ATOM  10369  C2  POPE  105      24.451  92.532  75.584  1.00  0.00           C
ATOM  10371  O21 POPE  105      23.191  91.891  75.304  1.00  0.00           O
ATOM  10372  C21 POPE  105      23.131  91.061  74.254  1.00  0.00           C
ATOM  10373  O22 POPE  105      24.081  90.661  73.613  1.00  0.00           O
ATOM  10374  C22 POPE  105      21.641  90.911  73.913  1.00  0.00           C
ATOM  10377  C3  POPE  105      25.052  93.292  74.354  1.00  0.00           C
ATOM  10380  O31 POPE  105      24.122  94.262  73.823  1.00  0.00           O
ATOM  10381  C31 POPE  105      23.751  94.391  72.523  1.00  0.00           C
ATOM  10382  O32 POPE  105      23.172  95.381  72.113  1.00  0.00           O
ATOM  10383  C32 POPE  105      24.051  93.182  71.644  1.00  0.00           C
ATOM  10386  C23 POPE  105      21.281  90.602  72.433  1.00  0.00           C
ATOM  10389  C24 POPE  105      19.761  90.422  72.214  1.00  0.00           C
ATOM  10392  C25 POPE  105      19.381  89.861  70.823  1.00  0.00           C
ATOM  10395  C26 POPE  105      18.892  90.951  69.873  1.00  0.00           C
ATOM  10398  C27 POPE  105      18.392  90.442  68.523  1.00  0.00           C
ATOM  10401  C28 POPE  105      17.951  91.581  67.593  1.00  0.00           C
ATOM  10404  C29 POPE  105      17.571  91.082  66.224  1.00  0.00           C
ATOM  10406 0C21 POPE  105      17.131  91.822  65.194  1.00  0.00           C
ATOM  10408 1C21 POPE  105      16.892  93.311  65.213  1.00  0.00           C
ATOM  10411 2C21 POPE  105      16.201  93.822  63.934  1.00  0.00           C
ATOM  10414 3C21 POPE  105      17.062  93.682  62.663  1.00  0.00           C
ATOM  10417 4C21 POPE  105      16.321  94.131  61.393  1.00  0.00           C
ATOM  10420 5C21 POPE  105      17.001  93.702  60.083  1.00  0.00           C
ATOM  10423 6C21 POPE  105      18.271  94.502  59.753  1.00  0.00           C
ATOM  10426 7C21 POPE  105      18.871  94.122  58.394  1.00  0.00           C
ATOM  10429 8C21 POPE  105      20.101  94.952  58.014  1.00  0.00           C
ATOM  10433  C33 POPE  105      23.611  93.352  70.163  1.00  0.00           C
ATOM  10436  C34 POPE  105      23.621  92.011  69.413  1.00  0.00           C
ATOM  10439  C35 POPE  105      23.572  92.151  67.894  1.00  0.00           C
ATOM  10442  C36 POPE  105      22.171  92.382  67.314  1.00  0.00           C
ATOM  10445  C37 POPE  105      22.252  92.682  65.803  1.00  0.00           C
ATOM  10448  C38 POPE  105      20.951  92.402  65.023  1.00  0.00           C
ATOM  10451  C39 POPE  105      21.002  92.881  63.564  1.00  0.00           C
ATOM  10454 0C31 POPE  105      22.191  92.322  62.744  1.00  0.00           C
ATOM  10457 1C31 POPE  105      22.231  92.841  61.294  1.00  0.00           C
ATOM  10460 2C31 POPE  105      23.662  92.802  60.723  1.00  0.00           C
ATOM  10463 3C31 POPE  105      23.802  93.432  59.324  1.00  0.00           C
ATOM  10466 4C31 POPE  105      23.172  92.602  58.193  1.00  0.00           C
ATOM  10469 5C31 POPE  105      23.591  93.091  56.803  1.00  0.00           C
ATOM  10472 6C31 POPE  105      22.891  92.392  55.644  1.00  0.00           C
ATOM  10476  NH3 POPE  106      91.371 104.292  36.203  1.00  0.00           N
ATOM  10480  C12 POPE  106      91.091 103.271  35.133  1.00  0.00           C
ATOM  10483  C11 POPE  106      90.771 101.932  35.803  1.00  0.00           C
ATOM  10486  P   POPE  106      92.681 100.322  36.613  1.00  0.00           P
ATOM  10487  O13 POPE  106      91.802  99.142  36.734  1.00  0.00           O
ATOM  10488  O14 POPE  106      93.472 100.451  35.354  1.00  0.00           O
ATOM  10489  O11 POPE  106      93.681 100.401  37.813  1.00  0.00           O
ATOM  10490  O12 POPE  106      91.781 101.611  36.763  1.00  0.00           O
ATOM  10491  C1  POPE  106      93.422 101.132  39.023  1.00  0.00           C
ATOM  10494  C2  POPE  106      93.882 100.322  40.273  1.00  0.00           C
ATOM  10496  O21 POPE  106      93.831 101.172  41.453  1.00  0.00           O
ATOM  10497  C21 POPE  106      92.662 101.082  42.094  1.00  0.00           C
ATOM  10498  O22 POPE  106      91.722 100.381  41.793  1.00  0.00           O
ATOM  10499  C22 POPE  106      92.632 102.021  43.284  1.00  0.00           C
ATOM  10502  C3  POPE  106      95.302  99.701  40.083  1.00  0.00           C
ATOM  10505  O31 POPE  106      96.041  99.411  41.304  1.00  0.00           O
ATOM  10506  C31 POPE  106      95.552  98.432  42.053  1.00  0.00           C
ATOM  10507  O32 POPE  106      94.511  97.831  41.843  1.00  0.00           O
ATOM  10508  C32 POPE  106      96.552  98.112  43.154  1.00  0.00           C
ATOM  10511  C23 POPE  106      91.611 101.552  44.343  1.00  0.00           C
ATOM  10514  C24 POPE  106      91.172 102.701  45.244  1.00  0.00           C
ATOM  10517  C25 POPE  106      90.412 102.232  46.494  1.00  0.00           C
ATOM  10520  C26 POPE  106      91.312 101.581  47.554  1.00  0.00           C
ATOM  10523  C27 POPE  106      92.331 102.522  48.203  1.00  0.00           C
ATOM  10526  C28 POPE  106      93.192 101.792  49.254  1.00  0.00           C
ATOM  10529  C29 POPE  106      94.012 102.782  50.054  1.00  0.00           C
ATOM  10531 0C21 POPE  106      94.071 102.852  51.393  1.00  0.00           C
ATOM  10533 1C21 POPE  106      93.401 101.911  52.363  1.00  0.00           C
ATOM  10536 2C21 POPE  106      94.181 101.782  53.683  1.00  0.00           C
ATOM  10539 3C21 POPE  106      93.472 100.852  54.674  1.00  0.00           C
ATOM  10542 4C21 POPE  106      93.942 101.091  56.113  1.00  0.00           C
ATOM  10545 5C21 POPE  106      93.131 100.292  57.144  1.00  0.00           C
ATOM  10548 6C21 POPE  106      93.562  98.831  57.273  1.00  0.00           C
ATOM  10551 7C21 POPE  106      93.201  98.242  58.633  1.00  0.00           C
ATOM  10554 8C21 POPE  106      93.712  96.812  58.823  1.00  0.00           C
ATOM  10558  C33 POPE  106      95.901  98.012  44.553  1.00  0.00           C
ATOM  10561  C34 POPE  106      95.092  99.251  44.953  1.00  0.00           C
ATOM  10564  C35 POPE  106      94.791  99.332  46.453  1.00  0.00           C
ATOM  10567  C36 POPE  106      94.521  97.962  47.113  1.00  0.00           C
ATOM  10570  C37 POPE  106      93.931  98.072  48.534  1.00  0.00           C
ATOM  10573  C38 POPE  106      93.842  96.701  49.223  1.00  0.00           C
ATOM  10576  C39 POPE  106      93.632  96.771  50.744  1.00  0.00           C
ATOM  10579 0C31 POPE  106      92.271  97.311  51.193  1.00  0.00           C
ATOM  10582 1C31 POPE  106      92.131  97.182  52.723  1.00  0.00           C
ATOM  10585 2C31 POPE  106      91.062  98.072  53.373  1.00  0.00           C
ATOM  10588 3C31 POPE  106      89.621  97.532  53.284  1.00  0.00           C
ATOM  10591 4C31 POPE  106      88.702  98.261  54.273  1.00  0.00           C
ATOM  10594 5C31 POPE  106      87.212  98.012  54.043  1.00  0.00           C
ATOM  10597 6C31 POPE  106      86.321  98.772  55.033  1.00  0.00           C
ATOM  10601  NH3 POPE  107      48.451  19.302  79.013  1.00  0.00           N
ATOM  10605  C12 POPE  107      48.012  20.552  79.723  1.00  0.00           C
ATOM  10608  C11 POPE  107      48.641  21.822  79.144  1.00  0.00           C
ATOM  10611  P   POPE  107      46.881  23.752  79.433  1.00  0.00           P
ATOM  10612  O13 POPE  107      46.962  25.032  80.184  1.00  0.00           O
ATOM  10613  O14 POPE  107      45.731  22.872  79.663  1.00  0.00           O
ATOM  10614  O11 POPE  107      47.131  24.112  77.924  1.00  0.00           O
ATOM  10615  O12 POPE  107      48.192  22.982  79.834  1.00  0.00           O
ATOM  10616  C1  POPE  107      46.251  23.592  76.924  1.00  0.00           C
ATOM  10619  C2  POPE  107      46.851  23.872  75.534  1.00  0.00           C
ATOM  10621  O21 POPE  107      45.972  23.382  74.514  1.00  0.00           O
ATOM  10622  C21 POPE  107      44.972  24.172  74.203  1.00  0.00           C
ATOM  10623  O22 POPE  107      44.731  25.262  74.693  1.00  0.00           O
ATOM  10624  C22 POPE  107      44.141  23.462  73.144  1.00  0.00           C
ATOM  10627  C3  POPE  107      48.231  23.192  75.343  1.00  0.00           C
ATOM  10630  O31 POPE  107      48.852  23.592  74.103  1.00  0.00           O
ATOM  10631  C31 POPE  107      48.681  22.762  73.074  1.00  0.00           C
ATOM  10632  O32 POPE  107      47.981  21.772  73.074  1.00  0.00           O
ATOM  10633  C32 POPE  107      49.521  23.232  71.883  1.00  0.00           C
ATOM  10636  C23 POPE  107      44.891  23.362  71.793  1.00  0.00           C
ATOM  10639  C24 POPE  107      44.182  22.452  70.784  1.00  0.00           C
ATOM  10642  C25 POPE  107      42.911  23.052  70.174  1.00  0.00           C
ATOM  10645  C26 POPE  107      43.201  24.172  69.184  1.00  0.00           C
ATOM  10648  C27 POPE  107      41.932  24.832  68.623  1.00  0.00           C
ATOM  10651  C28 POPE  107      42.242  26.062  67.754  1.00  0.00           C
ATOM  10654  C29 POPE  107      42.942  25.722  66.463  1.00  0.00           C
ATOM  10656 0C21 POPE  107      42.431  25.872  65.223  1.00  0.00           C
ATOM  10658 1C21 POPE  107      41.062  26.422  64.893  1.00  0.00           C
ATOM  10661 2C21 POPE  107      39.911  25.442  65.223  1.00  0.00           C
ATOM  10664 3C21 POPE  107      39.992  24.132  64.433  1.00  0.00           C
ATOM  10667 4C21 POPE  107      38.762  23.222  64.584  1.00  0.00           C
ATOM  10670 5C21 POPE  107      38.892  21.962  63.703  1.00  0.00           C
ATOM  10673 6C21 POPE  107      37.681  21.032  63.814  1.00  0.00           C
ATOM  10676 7C21 POPE  107      37.691  19.922  62.744  1.00  0.00           C
ATOM  10679 8C21 POPE  107      36.501  18.972  62.853  1.00  0.00           C
ATOM  10683  C33 POPE  107      48.761  24.102  70.854  1.00  0.00           C
ATOM  10686  C34 POPE  107      49.681  24.392  69.654  1.00  0.00           C
ATOM  10689  C35 POPE  107      49.071  25.272  68.543  1.00  0.00           C
ATOM  10692  C36 POPE  107      50.032  25.392  67.344  1.00  0.00           C
ATOM  10695  C37 POPE  107      49.392  25.962  66.073  1.00  0.00           C
ATOM  10698  C38 POPE  107      50.351  25.962  64.873  1.00  0.00           C
ATOM  10701  C39 POPE  107      49.652  26.232  63.543  1.00  0.00           C
ATOM  10704 0C31 POPE  107      50.622  26.382  62.363  1.00  0.00           C
ATOM  10707 1C31 POPE  107      49.891  26.642  61.034  1.00  0.00           C
ATOM  10710 2C31 POPE  107      50.811  26.852  59.823  1.00  0.00           C
ATOM  10713 3C31 POPE  107      51.672  28.122  59.903  1.00  0.00           C
ATOM  10716 4C31 POPE  107      52.521  28.322  58.633  1.00  0.00           C
ATOM  10719 5C31 POPE  107      53.431  29.552  58.703  1.00  0.00           C
ATOM  10722 6C31 POPE  107      54.481  29.572  57.593  1.00  0.00           C
ATOM  10726  NH3 POPE  108     100.782  94.771  80.794  1.00  0.00           N
ATOM  10730  C12 POPE  108     100.351  93.842  79.694  1.00  0.00           C
ATOM  10733  C11 POPE  108      99.491  94.572  78.653  1.00  0.00           C
ATOM  10736  P   POPE  108      97.042  94.422  79.494  1.00  0.00           P
ATOM  10737  O13 POPE  108      97.322  93.231  80.324  1.00  0.00           O
ATOM  10738  O14 POPE  108      95.992  95.341  79.964  1.00  0.00           O
ATOM  10739  O11 POPE  108      96.681  93.932  78.034  1.00  0.00           O
ATOM  10740  O12 POPE  108      98.371  95.221  79.254  1.00  0.00           O
ATOM  10741  C1  POPE  108      96.501  94.852  76.953  1.00  0.00           C
ATOM  10744  C2  POPE  108      95.372  94.402  75.994  1.00  0.00           C
ATOM  10746  O21 POPE  108      95.431  95.182  74.784  1.00  0.00           O
ATOM  10747  C21 POPE  108      96.081  94.651  73.763  1.00  0.00           C
ATOM  10748  O22 POPE  108      96.601  93.551  73.763  1.00  0.00           O
ATOM  10749  C22 POPE  108      95.932  95.621  72.583  1.00  0.00           C
ATOM  10752  C3  POPE  108      93.931  94.551  76.593  1.00  0.00           C
ATOM  10755  O31 POPE  108      92.931  94.262  75.584  1.00  0.00           O
ATOM  10756  C31 POPE  108      92.471  95.311  74.883  1.00  0.00           C
ATOM  10757  O32 POPE  108      92.711  96.482  75.124  1.00  0.00           O
ATOM  10758  C32 POPE  108      91.652  94.872  73.664  1.00  0.00           C
ATOM  10761  C23 POPE  108      96.652  95.221  71.263  1.00  0.00           C
ATOM  10764  C24 POPE  108      96.011  95.862  70.023  1.00  0.00           C
ATOM  10767  C25 POPE  108      95.911  97.392  70.104  1.00  0.00           C
ATOM  10770  C26 POPE  108      95.051  98.012  68.983  1.00  0.00           C
ATOM  10773  C27 POPE  108      94.841  99.521  69.223  1.00  0.00           C
ATOM  10776  C28 POPE  108      93.782 100.182  68.323  1.00  0.00           C
ATOM  10779  C29 POPE  108      94.251 100.352  66.904  1.00  0.00           C
ATOM  10781 0C21 POPE  108      94.302 101.492  66.193  1.00  0.00           C
ATOM  10783 1C21 POPE  108      93.852 102.872  66.624  1.00  0.00           C
ATOM  10786 2C21 POPE  108      93.042 103.572  65.514  1.00  0.00           C
ATOM  10789 3C21 POPE  108      91.631 102.992  65.334  1.00  0.00           C
ATOM  10792 4C21 POPE  108      90.892 103.572  64.124  1.00  0.00           C
ATOM  10795 5C21 POPE  108      89.442 103.091  64.014  1.00  0.00           C
ATOM  10798 6C21 POPE  108      88.791 103.492  62.684  1.00  0.00           C
ATOM  10801 7C21 POPE  108      87.341 103.021  62.554  1.00  0.00           C
ATOM  10804 8C21 POPE  108      86.741 103.342  61.183  1.00  0.00           C
ATOM  10808  C33 POPE  108      91.321  96.072  72.733  1.00  0.00           C
ATOM  10811  C34 POPE  108      90.761  95.702  71.343  1.00  0.00           C
ATOM  10814  C35 POPE  108      91.741  94.872  70.504  1.00  0.00           C
ATOM  10817  C36 POPE  108      91.401  94.721  69.014  1.00  0.00           C
ATOM  10820  C37 POPE  108      92.602  94.182  68.214  1.00  0.00           C
ATOM  10823  C38 POPE  108      92.331  94.021  66.714  1.00  0.00           C
ATOM  10826  C39 POPE  108      93.632  93.951  65.883  1.00  0.00           C
ATOM  10829 0C31 POPE  108      93.352  93.842  64.373  1.00  0.00           C
ATOM  10832 1C31 POPE  108      94.612  94.042  63.523  1.00  0.00           C
ATOM  10835 2C31 POPE  108      94.271  94.201  62.034  1.00  0.00           C
ATOM  10838 3C31 POPE  108      95.491  94.551  61.164  1.00  0.00           C
ATOM  10841 4C31 POPE  108      96.401  93.352  60.873  1.00  0.00           C
ATOM  10844 5C31 POPE  108      97.471  93.691  59.833  1.00  0.00           C
ATOM  10847 6C31 POPE  108      98.112  92.452  59.223  1.00  0.00           C
ATOM  10851  NH3 POPE  109      68.091  38.052  35.494  1.00  0.00           N
ATOM  10855  C12 POPE  109      66.712  37.872  34.904  1.00  0.00           C
ATOM  10858  C11 POPE  109      65.822  37.022  35.844  1.00  0.00           C
ATOM  10861  P   POPE  109      63.161  37.061  35.784  1.00  0.00           P
ATOM  10862  O13 POPE  109      62.742  38.352  35.234  1.00  0.00           O
ATOM  10863  O14 POPE  109      62.181  35.952  35.663  1.00  0.00           O
ATOM  10864  O11 POPE  109      63.441  37.262  37.334  1.00  0.00           O
ATOM  10865  O12 POPE  109      64.582  36.662  35.223  1.00  0.00           O
ATOM  10866  C1  POPE  109      63.771  36.102  38.123  1.00  0.00           C
ATOM  10869  C2  POPE  109      64.361  36.532  39.504  1.00  0.00           C
ATOM  10871  O21 POPE  109      64.751  35.402  40.314  1.00  0.00           O
ATOM  10872  C21 POPE  109      63.761  34.712  40.883  1.00  0.00           C
ATOM  10873  O22 POPE  109      62.611  34.682  40.493  1.00  0.00           O
ATOM  10874  C22 POPE  109      64.281  33.951  42.104  1.00  0.00           C
ATOM  10877  C3  POPE  109      63.402  37.502  40.244  1.00  0.00           C
ATOM  10880  O31 POPE  109      63.631  37.532  41.663  1.00  0.00           O
ATOM  10881  C31 POPE  109      64.402  38.492  42.133  1.00  0.00           C
ATOM  10882  O32 POPE  109      65.062  39.282  41.483  1.00  0.00           O
ATOM  10883  C32 POPE  109      64.381  38.362  43.653  1.00  0.00           C
ATOM  10886  C23 POPE  109      63.332  34.052  43.313  1.00  0.00           C
ATOM  10889  C24 POPE  109      63.782  33.152  44.483  1.00  0.00           C
ATOM  10892  C25 POPE  109      62.701  32.952  45.574  1.00  0.00           C
ATOM  10895  C26 POPE  109      62.711  34.002  46.684  1.00  0.00           C
ATOM  10898  C27 POPE  109      61.472  33.982  47.604  1.00  0.00           C
ATOM  10901  C28 POPE  109      61.601  34.812  48.903  1.00  0.00           C
ATOM  10904  C29 POPE  109      62.562  34.212  49.893  1.00  0.00           C
ATOM  10906 0C21 POPE  109      62.451  34.142  51.234  1.00  0.00           C
ATOM  10908 1C21 POPE  109      61.312  34.662  52.084  1.00  0.00           C
ATOM  10911 2C21 POPE  109      60.682  33.592  53.004  1.00  0.00           C
ATOM  10914 3C21 POPE  109      60.151  32.382  52.223  1.00  0.00           C
ATOM  10917 4C21 POPE  109      59.011  31.602  52.913  1.00  0.00           C
ATOM  10920 5C21 POPE  109      59.402  30.782  54.154  1.00  0.00           C
ATOM  10923 6C21 POPE  109      58.262  29.822  54.523  1.00  0.00           C
ATOM  10926 7C21 POPE  109      58.571  28.892  55.703  1.00  0.00           C
ATOM  10929 8C21 POPE  109      57.501  27.822  55.913  1.00  0.00           C
ATOM  10933  C33 POPE  109      64.432  39.701  44.413  1.00  0.00           C
ATOM  10936  C34 POPE  109      64.182  39.442  45.904  1.00  0.00           C
ATOM  10939  C35 POPE  109      64.011  40.681  46.773  1.00  0.00           C
ATOM  10942  C36 POPE  109      65.321  41.442  46.924  1.00  0.00           C
ATOM  10945  C37 POPE  109      65.191  42.622  47.883  1.00  0.00           C
ATOM  10948  C38 POPE  109      66.531  43.302  48.084  1.00  0.00           C
ATOM  10951  C39 POPE  109      66.492  44.472  49.074  1.00  0.00           C
ATOM  10954 0C31 POPE  109      65.992  44.082  50.464  1.00  0.00           C
ATOM  10957 1C31 POPE  109      66.451  45.092  51.523  1.00  0.00           C
ATOM  10960 2C31 POPE  109      65.911  44.742  52.913  1.00  0.00           C
ATOM  10963 3C31 POPE  109      66.771  45.322  54.033  1.00  0.00           C
ATOM  10966 4C31 POPE  109      66.672  46.842  54.194  1.00  0.00           C
ATOM  10969 5C31 POPE  109      67.701  47.362  55.194  1.00  0.00           C
ATOM  10972 6C31 POPE  109      67.402  48.752  55.753  1.00  0.00           C
ATOM  10976  NH3 POPE  110      42.562 123.572  33.693  1.00  0.00           N
ATOM  10980  C12 POPE  110      42.732 122.092  33.953  1.00  0.00           C
ATOM  10983  C11 POPE  110      41.511 121.272  33.484  1.00  0.00           C
ATOM  10986  P   POPE  110      40.941 118.682  33.484  1.00  0.00           P
ATOM  10987  O13 POPE  110      39.951 118.722  32.373  1.00  0.00           O
ATOM  10988  O14 POPE  110      41.711 117.422  33.494  1.00  0.00           O
ATOM  10989  O11 POPE  110      40.222 118.971  34.853  1.00  0.00           O
ATOM  10990  O12 POPE  110      41.911 119.911  33.284  1.00  0.00           O
ATOM  10991  C1  POPE  110      40.941 119.231  36.064  1.00  0.00           C
ATOM  10994  C2  POPE  110      40.362 118.411  37.253  1.00  0.00           C
ATOM  10996  O21 POPE  110      41.032 117.142  37.334  1.00  0.00           O
ATOM  10997  C21 POPE  110      42.251 117.021  37.883  1.00  0.00           C
ATOM  10998  O22 POPE  110      42.942 116.021  37.743  1.00  0.00           O
ATOM  10999  C22 POPE  110      42.711 118.212  38.744  1.00  0.00           C
ATOM  11002  C3  POPE  110      38.841 118.190  37.104  1.00  0.00           C
ATOM  11005  O31 POPE  110      38.261 117.641  38.314  1.00  0.00           O
ATOM  11006  C31 POPE  110      37.881 118.532  39.223  1.00  0.00           C
ATOM  11007  O32 POPE  110      37.852 119.742  39.063  1.00  0.00           O
ATOM  11008  C32 POPE  110      37.301 117.771  40.413  1.00  0.00           C
ATOM  11011  C23 POPE  110      44.062 117.962  39.453  1.00  0.00           C
ATOM  11014  C24 POPE  110      44.561 119.172  40.254  1.00  0.00           C
ATOM  11017  C25 POPE  110      43.931 119.371  41.633  1.00  0.00           C
ATOM  11020  C26 POPE  110      44.532 118.502  42.744  1.00  0.00           C
ATOM  11023  C27 POPE  110      43.801 118.672  44.093  1.00  0.00           C
ATOM  11026  C28 POPE  110      44.561 118.102  45.304  1.00  0.00           C
ATOM  11029  C29 POPE  110      44.661 116.602  45.314  1.00  0.00           C
ATOM  11031 0C21 POPE  110      44.771 115.822  46.413  1.00  0.00           C
ATOM  11033 1C21 POPE  110      44.821 116.292  47.853  1.00  0.00           C
ATOM  11036 2C21 POPE  110      43.791 115.542  48.724  1.00  0.00           C
ATOM  11039 3C21 POPE  110      43.842 115.962  50.203  1.00  0.00           C
ATOM  11042 4C21 POPE  110      43.021 115.032  51.113  1.00  0.00           C
ATOM  11045 5C21 POPE  110      41.501 115.131  50.904  1.00  0.00           C
ATOM  11048 6C21 POPE  110      40.741 114.002  51.613  1.00  0.00           C
ATOM  11051 7C21 POPE  110      39.222 114.061  51.424  1.00  0.00           C
ATOM  11054 8C21 POPE  110      38.501 112.811  51.943  1.00  0.00           C
ATOM  11058  C33 POPE  110      36.611 118.722  41.413  1.00  0.00           C
ATOM  11061  C34 POPE  110      36.651 118.231  42.863  1.00  0.00           C
ATOM  11064  C35 POPE  110      35.722 119.091  43.734  1.00  0.00           C
ATOM  11067  C36 POPE  110      35.972 119.021  45.244  1.00  0.00           C
ATOM  11070  C37 POPE  110      35.321 120.212  45.964  1.00  0.00           C
ATOM  11073  C38 POPE  110      35.771 120.361  47.424  1.00  0.00           C
ATOM  11076  C39 POPE  110      36.001 121.822  47.814  1.00  0.00           C
ATOM  11079 0C31 POPE  110      36.602 122.002  49.214  1.00  0.00           C
ATOM  11082 1C31 POPE  110      35.582 121.782  50.343  1.00  0.00           C
ATOM  11085 2C31 POPE  110      36.271 121.642  51.703  1.00  0.00           C
ATOM  11088 3C31 POPE  110      35.331 121.800  52.904  1.00  0.00           C
ATOM  11091 4C31 POPE  110      35.461 123.182  53.564  1.00  0.00           C
ATOM  11094 5C31 POPE  110      34.571 123.331  54.803  1.00  0.00           C
ATOM  11097 6C31 POPE  110      34.672 124.712  55.444  1.00  0.00           C
ATOM  11101  NH3 POPE  111      18.652  39.942  35.564  1.00  0.00           N
ATOM  11105  C12 POPE  111      19.621  40.662  34.674  1.00  0.00           C
ATOM  11108  C11 POPE  111      20.732  41.291  35.523  1.00  0.00           C
ATOM  11111  P   POPE  111      21.681  39.791  37.473  1.00  0.00           P
ATOM  11112  O13 POPE  111      22.691  38.712  37.533  1.00  0.00           O
ATOM  11113  O14 POPE  111      21.871  40.922  38.393  1.00  0.00           O
ATOM  11114  O11 POPE  111      20.231  39.152  37.654  1.00  0.00           O
ATOM  11115  O12 POPE  111      21.611  40.271  35.973  1.00  0.00           O
ATOM  11116  C1  POPE  111      19.581  39.292  38.923  1.00  0.00           C
ATOM  11119  C2  POPE  111      19.841  38.112  39.914  1.00  0.00           C
ATOM  11121  O21 POPE  111      18.892  38.142  40.994  1.00  0.00           O
ATOM  11122  C21 POPE  111      18.851  39.212  41.783  1.00  0.00           C
ATOM  11123  O22 POPE  111      19.572  40.201  41.694  1.00  0.00           O
ATOM  11124  C22 POPE  111      17.812  38.992  42.883  1.00  0.00           C
ATOM  11127  C3  POPE  111      21.332  38.002  40.383  1.00  0.00           C
ATOM  11130  O31 POPE  111      21.631  37.112  41.494  1.00  0.00           O
ATOM  11131  C31 POPE  111      22.041  35.881  41.123  1.00  0.00           C
ATOM  11132  O32 POPE  111      21.871  35.412  40.013  1.00  0.00           O
ATOM  11133  C32 POPE  111      22.901  35.252  42.234  1.00  0.00           C
ATOM  11136  C23 POPE  111      17.781  40.121  43.934  1.00  0.00           C
ATOM  11139  C24 POPE  111      17.381  39.642  45.343  1.00  0.00           C
ATOM  11142  C25 POPE  111      17.761  40.631  46.444  1.00  0.00           C
ATOM  11145  C26 POPE  111      19.271  40.692  46.723  1.00  0.00           C
ATOM  11148  C27 POPE  111      19.671  41.912  47.554  1.00  0.00           C
ATOM  11151  C28 POPE  111      21.181  41.972  47.824  1.00  0.00           C
ATOM  11154  C29 POPE  111      21.631  43.372  48.113  1.00  0.00           C
ATOM  11156 0C21 POPE  111      21.811  43.922  49.334  1.00  0.00           C
ATOM  11158 1C21 POPE  111      21.531  43.252  50.654  1.00  0.00           C
ATOM  11161 2C21 POPE  111      21.441  44.282  51.803  1.00  0.00           C
ATOM  11164 3C21 POPE  111      22.791  44.942  52.133  1.00  0.00           C
ATOM  11167 4C21 POPE  111      22.672  46.242  52.934  1.00  0.00           C
ATOM  11170 5C21 POPE  111      22.011  46.062  54.303  1.00  0.00           C
ATOM  11173 6C21 POPE  111      21.811  47.392  55.044  1.00  0.00           C
ATOM  11176 7C21 POPE  111      21.341  47.192  56.483  1.00  0.00           C
ATOM  11179 8C21 POPE  111      21.121  48.502  57.223  1.00  0.00           C
ATOM  11183  C33 POPE  111      23.551  33.902  41.824  1.00  0.00           C
ATOM  11186  C34 POPE  111      24.901  33.612  42.513  1.00  0.00           C
ATOM  11189  C35 POPE  111      24.801  33.472  44.033  1.00  0.00           C
ATOM  11192  C36 POPE  111      26.172  33.202  44.693  1.00  0.00           C
ATOM  11195  C37 POPE  111      26.162  33.542  46.183  1.00  0.00           C
ATOM  11198  C38 POPE  111      27.501  33.322  46.904  1.00  0.00           C
ATOM  11201  C39 POPE  111      27.401  33.772  48.363  1.00  0.00           C
ATOM  11204 0C31 POPE  111      28.711  33.692  49.154  1.00  0.00           C
ATOM  11207 1C31 POPE  111      28.541  34.352  50.523  1.00  0.00           C
ATOM  11210 2C31 POPE  111      29.822  34.402  51.364  1.00  0.00           C
ATOM  11213 3C31 POPE  111      29.601  35.222  52.643  1.00  0.00           C
ATOM  11216 4C31 POPE  111      30.732  35.092  53.664  1.00  0.00           C
ATOM  11219 5C31 POPE  111      30.381  35.802  54.974  1.00  0.00           C
ATOM  11222 6C31 POPE  111      31.312  35.432  56.123  1.00  0.00           C
ATOM  11226  NH3 POPE  112      73.981  49.311  38.043  1.00  0.00           N
ATOM  11230  C12 POPE  112      75.112  49.451  37.064  1.00  0.00           C
ATOM  11233  C11 POPE  112      76.341  48.622  37.483  1.00  0.00           C
ATOM  11236  P   POPE  112      78.541  49.482  38.693  1.00  0.00           P
ATOM  11237  O13 POPE  112      79.242  49.062  37.463  1.00  0.00           O
ATOM  11238  O14 POPE  112      78.631  50.922  39.084  1.00  0.00           O
ATOM  11239  O11 POPE  112      79.032  48.591  39.883  1.00  0.00           O
ATOM  11240  O12 POPE  112      76.981  49.161  38.633  1.00  0.00           O
ATOM  11241  C1  POPE  112      79.712  49.122  41.013  1.00  0.00           C
ATOM  11244  C2  POPE  112      78.672  49.722  41.973  1.00  0.00           C
ATOM  11246  O21 POPE  112      79.221  49.841  43.303  1.00  0.00           O
ATOM  11247  C21 POPE  112      79.672  51.062  43.573  1.00  0.00           C
ATOM  11248  O22 POPE  112      79.951  51.912  42.744  1.00  0.00           O
ATOM  11249  C22 POPE  112      79.642  51.312  45.083  1.00  0.00           C
ATOM  11252  C3  POPE  112      77.362  48.882  42.073  1.00  0.00           C
ATOM  11255  O31 POPE  112      76.532  49.292  43.173  1.00  0.00           O
ATOM  11256  C31 POPE  112      76.082  50.552  43.123  1.00  0.00           C
ATOM  11257  O32 POPE  112      76.252  51.322  42.183  1.00  0.00           O
ATOM  11258  C32 POPE  112      75.381  50.922  44.423  1.00  0.00           C
ATOM  11261  C23 POPE  112      79.271  50.072  45.943  1.00  0.00           C
ATOM  11264  C24 POPE  112      80.062  50.002  47.263  1.00  0.00           C
ATOM  11267  C25 POPE  112      79.352  50.662  48.453  1.00  0.00           C
ATOM  11270  C26 POPE  112      79.392  52.192  48.464  1.00  0.00           C
ATOM  11273  C27 POPE  112      78.852  52.762  49.793  1.00  0.00           C
ATOM  11276  C28 POPE  112      79.521  54.091  50.184  1.00  0.00           C
ATOM  11279  C29 POPE  112      79.142  54.482  51.593  1.00  0.00           C
ATOM  11281 0C21 POPE  112      79.112  55.712  52.113  1.00  0.00           C
ATOM  11283 1C21 POPE  112      79.451  57.002  51.413  1.00  0.00           C
ATOM  11286 2C21 POPE  112      78.242  57.942  51.304  1.00  0.00           C
ATOM  11289 3C21 POPE  112      78.562  59.231  50.543  1.00  0.00           C
ATOM  11292 4C21 POPE  112      77.301  59.932  50.013  1.00  0.00           C
ATOM  11295 5C21 POPE  112      76.761  59.302  48.724  1.00  0.00           C
ATOM  11298 6C21 POPE  112      75.511  60.012  48.183  1.00  0.00           C
ATOM  11301 7C21 POPE  112      75.042  59.492  46.824  1.00  0.00           C
ATOM  11304 8C21 POPE  112      73.812  60.232  46.304  1.00  0.00           C
ATOM  11308  C33 POPE  112      75.572  52.402  44.833  1.00  0.00           C
ATOM  11311  C34 POPE  112      75.242  52.602  46.323  1.00  0.00           C
ATOM  11314  C35 POPE  112      75.121  54.082  46.703  1.00  0.00           C
ATOM  11317  C36 POPE  112      74.471  54.302  48.074  1.00  0.00           C
ATOM  11320  C37 POPE  112      74.182  55.792  48.343  1.00  0.00           C
ATOM  11323  C38 POPE  112      73.661  56.032  49.773  1.00  0.00           C
ATOM  11326  C39 POPE  112      73.532  57.521  50.114  1.00  0.00           C
ATOM  11329 0C31 POPE  112      72.402  57.782  51.104  1.00  0.00           C
ATOM  11332 1C31 POPE  112      72.242  59.272  51.463  1.00  0.00           C
ATOM  11335 2C31 POPE  112      71.001  59.542  52.344  1.00  0.00           C
ATOM  11338 3C31 POPE  112      71.152  58.982  53.763  1.00  0.00           C
ATOM  11341 4C31 POPE  112      69.862  59.032  54.593  1.00  0.00           C
ATOM  11344 5C31 POPE  112      69.591  60.402  55.233  1.00  0.00           C
ATOM  11347 6C31 POPE  112      68.422  60.382  56.224  1.00  0.00           C
ATOM  11351  NH3 POPE  113     113.311  52.922  82.883  1.00  0.00           N
ATOM  11355  C12 POPE  113     113.392  53.602  84.224  1.00  0.00           C
ATOM  11358  C11 POPE  113     113.672  55.122  84.104  1.00  0.00           C
ATOM  11361  P   POPE  113     115.501  55.552  82.244  1.00  0.00           P
ATOM  11362  O13 POPE  113     116.851  54.942  82.153  1.00  0.00           O
ATOM  11363  O14 POPE  113     114.432  54.971  81.403  1.00  0.00           O
ATOM  11364  O11 POPE  113     115.621  57.102  82.074  1.00  0.00           O
ATOM  11365  O12 POPE  113     115.022  55.372  83.733  1.00  0.00           O
ATOM  11366  C1  POPE  113     114.521  57.972  81.794  1.00  0.00           C
ATOM  11369  C2  POPE  113     114.852  59.012  80.674  1.00  0.00           C
ATOM  11371  O21 POPE  113     114.162  58.701  79.443  1.00  0.00           O
ATOM  11372  C21 POPE  113     114.602  57.732  78.674  1.00  0.00           C
ATOM  11373  O22 POPE  113     115.521  56.962  78.883  1.00  0.00           O
ATOM  11374  C22 POPE  113     113.772  57.682  77.383  1.00  0.00           C
ATOM  11377  C3  POPE  113     116.361  59.342  80.494  1.00  0.00           C
ATOM  11380  O31 POPE  113     116.492  60.422  79.544  1.00  0.00           O
ATOM  11381  C31 POPE  113     117.072  60.201  78.354  1.00  0.00           C
ATOM  11382  O32 POPE  113     116.601  60.582  77.294  1.00  0.00           O
ATOM  11383  C32 POPE  113     118.451  59.561  78.483  1.00  0.00           C
ATOM  11386  C23 POPE  113     114.672  57.732  76.123  1.00  0.00           C
ATOM  11389  C24 POPE  113     114.211  56.742  75.054  1.00  0.00           C
ATOM  11392  C25 POPE  113     115.051  56.892  73.773  1.00  0.00           C
ATOM  11395  C26 POPE  113     114.941  55.701  72.824  1.00  0.00           C
ATOM  11398  C27 POPE  113     115.771  55.962  71.554  1.00  0.00           C
ATOM  11401  C28 POPE  113     115.911  54.732  70.633  1.00  0.00           C
ATOM  11404  C29 POPE  113     116.571  55.122  69.334  1.00  0.00           C
ATOM  11406 0C21 POPE  113     117.861  54.962  68.983  1.00  0.00           C
ATOM  11408 1C21 POPE  113     118.961  54.322  69.793  1.00  0.00           C
ATOM  11411 2C21 POPE  113     119.742  53.262  68.973  1.00  0.00           C
ATOM  11414 3C21 POPE  113     118.871  52.072  68.553  1.00  0.00           C
ATOM  11417 4C21 POPE  113     119.661  50.912  67.934  1.00  0.00           C
ATOM  11420 5C21 POPE  113     120.062  51.091  66.453  1.00  0.00           C
ATOM  11423 6C21 POPE  113     118.852  51.122  65.493  1.00  0.00           C
ATOM  11426 7C21 POPE  113     119.231  50.782  64.054  1.00  0.00           C
ATOM  11429 8C21 POPE  113     118.042  50.842  63.093  1.00  0.00           C
ATOM  11433  C33 POPE  113     118.502  58.122  77.964  1.00  0.00           C
ATOM  11436  C34 POPE  113     119.892  57.512  78.183  1.00  0.00           C
ATOM  11439  C35 POPE  113     120.932  57.832  77.104  1.00  0.00           C
ATOM  11442  C36 POPE  113     120.542  57.482  75.654  1.00  0.00           C
ATOM  11445  C37 POPE  113     121.751  57.602  74.723  1.00  0.00           C
ATOM  11448  C38 POPE  113     121.451  57.222  73.273  1.00  0.00           C
ATOM  11451  C39 POPE  113     122.732  57.012  72.433  1.00  0.00           C
ATOM  11454 0C31 POPE  113     122.422  57.042  70.924  1.00  0.00           C
ATOM  11457 1C31 POPE  113     123.371  56.182  70.073  1.00  0.00           C
ATOM  11460 2C31 POPE  113     122.942  56.152  68.594  1.00  0.00           C
ATOM  11463 3C31 POPE  113     123.231  57.471  67.853  1.00  0.00           C
ATOM  11466 4C31 POPE  113     122.352  57.682  66.624  1.00  0.00           C
ATOM  11469 5C31 POPE  113     122.592  59.052  65.973  1.00  0.00           C
ATOM  11472 6C31 POPE  113     121.552  59.412  64.903  1.00  0.00           C
ATOM  11476  NH3 POPE  114     113.511  42.392  36.873  1.00  0.00           N
ATOM  11480  C12 POPE  114     113.441  40.942  37.283  1.00  0.00           C
ATOM  11483  C11 POPE  114     112.341  40.142  36.543  1.00  0.00           C
ATOM  11486  P   POPE  114     110.531  41.881  35.793  1.00  0.00           P
ATOM  11487  O13 POPE  114     109.091  41.712  35.553  1.00  0.00           O
ATOM  11488  O14 POPE  114     111.501  42.042  34.683  1.00  0.00           O
ATOM  11489  O11 POPE  114     110.801  42.962  36.923  1.00  0.00           O
ATOM  11490  O12 POPE  114     111.021  40.672  36.683  1.00  0.00           O
ATOM  11491  C1  POPE  114     109.661  43.272  37.734  1.00  0.00           C
ATOM  11494  C2  POPE  114     110.032  43.701  39.163  1.00  0.00           C
ATOM  11496  O21 POPE  114     108.782  43.712  39.903  1.00  0.00           O
ATOM  11497  C21 POPE  114     108.831  43.222  41.123  1.00  0.00           C
ATOM  11498  O22 POPE  114     109.791  42.662  41.633  1.00  0.00           O
ATOM  11499  C22 POPE  114     107.522  43.521  41.863  1.00  0.00           C
ATOM  11502  C3  POPE  114     110.701  45.102  39.183  1.00  0.00           C
ATOM  11505  O31 POPE  114     110.391  45.762  40.423  1.00  0.00           O
ATOM  11506  C31 POPE  114     110.461  47.072  40.473  1.00  0.00           C
ATOM  11507  O32 POPE  114     110.701  47.832  39.563  1.00  0.00           O
ATOM  11508  C32 POPE  114     110.102  47.512  41.894  1.00  0.00           C
ATOM  11511  C23 POPE  114     107.382  42.682  43.154  1.00  0.00           C
ATOM  11514  C24 POPE  114     106.172  43.092  44.014  1.00  0.00           C
ATOM  11517  C25 POPE  114     105.862  42.092  45.143  1.00  0.00           C
ATOM  11520  C26 POPE  114     106.871  42.082  46.304  1.00  0.00           C
ATOM  11523  C27 POPE  114     106.562  41.012  47.363  1.00  0.00           C
ATOM  11526  C28 POPE  114     107.431  41.161  48.633  1.00  0.00           C
ATOM  11529  C29 POPE  114     107.681  39.852  49.363  1.00  0.00           C
ATOM  11531 0C21 POPE  114     106.891  39.262  50.273  1.00  0.00           C
ATOM  11533 1C21 POPE  114     105.562  39.771  50.784  1.00  0.00           C
ATOM  11536 2C21 POPE  114     105.472  39.791  52.323  1.00  0.00           C
ATOM  11539 3C21 POPE  114     106.582  40.631  52.983  1.00  0.00           C
ATOM  11542 4C21 POPE  114     106.181  41.221  54.343  1.00  0.00           C
ATOM  11545 5C21 POPE  114     106.151  40.232  55.514  1.00  0.00           C
ATOM  11548 6C21 POPE  114     107.551  39.791  55.994  1.00  0.00           C
ATOM  11551 7C21 POPE  114     107.551  39.392  57.474  1.00  0.00           C
ATOM  11554 8C21 POPE  114     108.931  38.942  57.983  1.00  0.00           C
ATOM  11558  C33 POPE  114     110.501  46.482  42.973  1.00  0.00           C
ATOM  11561  C34 POPE  114     110.142  46.902  44.394  1.00  0.00           C
ATOM  11564  C35 POPE  114     110.211  45.732  45.394  1.00  0.00           C
ATOM  11567  C36 POPE  114     110.071  46.232  46.834  1.00  0.00           C
ATOM  11570  C37 POPE  114     109.712  45.102  47.804  1.00  0.00           C
ATOM  11573  C38 POPE  114     109.201  45.652  49.144  1.00  0.00           C
ATOM  11576  C39 POPE  114     108.301  44.662  49.883  1.00  0.00           C
ATOM  11579 0C31 POPE  114     107.462  45.362  50.964  1.00  0.00           C
ATOM  11582 1C31 POPE  114     106.482  44.402  51.654  1.00  0.00           C
ATOM  11585 2C31 POPE  114     105.552  45.112  52.643  1.00  0.00           C
ATOM  11588 3C31 POPE  114     106.231  45.462  53.973  1.00  0.00           C
ATOM  11591 4C31 POPE  114     105.332  46.302  54.883  1.00  0.00           C
ATOM  11594 5C31 POPE  114     105.972  46.652  56.234  1.00  0.00           C
ATOM  11597 6C31 POPE  114     105.132  46.242  57.443  1.00  0.00           C
ATOM  11601  NH3 POPE  115      27.972 113.572  76.644  1.00  0.00           N
ATOM  11605  C12 POPE  115      26.481 113.812  76.624  1.00  0.00           C
ATOM  11608  C11 POPE  115      25.732 112.492  76.364  1.00  0.00           C
ATOM  11611  P   POPE  115      23.462 111.432  75.773  1.00  0.00           P
ATOM  11612  O13 POPE  115      23.692 110.401  76.803  1.00  0.00           O
ATOM  11613  O14 POPE  115      22.052 111.792  75.453  1.00  0.00           O
ATOM  11614  O11 POPE  115      24.162 110.951  74.473  1.00  0.00           O
ATOM  11615  O12 POPE  115      24.311 112.712  76.164  1.00  0.00           O
ATOM  11616  C1  POPE  115      24.071 111.561  73.203  1.00  0.00           C
ATOM  11619  C2  POPE  115      23.672 110.481  72.154  1.00  0.00           C
ATOM  11621  O21 POPE  115      23.251 111.041  70.904  1.00  0.00           O
ATOM  11622  C21 POPE  115      24.171 111.731  70.254  1.00  0.00           C
ATOM  11623  O22 POPE  115      25.291 112.011  70.644  1.00  0.00           O
ATOM  11624  C22 POPE  115      23.711 111.952  68.814  1.00  0.00           C
ATOM  11627  C3  POPE  115      22.521 109.592  72.694  1.00  0.00           C
ATOM  11630  O31 POPE  115      22.071 108.602  71.733  1.00  0.00           O
ATOM  11631  C31 POPE  115      20.781 108.652  71.403  1.00  0.00           C
ATOM  11632  O32 POPE  115      20.031 109.572  71.673  1.00  0.00           O
ATOM  11633  C32 POPE  115      20.361 107.361  70.693  1.00  0.00           C
ATOM  11636  C23 POPE  115      23.532 110.602  68.104  1.00  0.00           C
ATOM  11639  C24 POPE  115      23.532 110.682  66.574  1.00  0.00           C
ATOM  11642  C25 POPE  115      22.341 111.441  65.994  1.00  0.00           C
ATOM  11645  C26 POPE  115      22.371 111.422  64.453  1.00  0.00           C
ATOM  11648  C27 POPE  115      21.162 112.112  63.814  1.00  0.00           C
ATOM  11651  C28 POPE  115      21.381 112.481  62.333  1.00  0.00           C
ATOM  11654  C29 POPE  115      21.641 111.282  61.453  1.00  0.00           C
ATOM  11656 0C21 POPE  115      21.002 110.951  60.324  1.00  0.00           C
ATOM  11658 1C21 POPE  115      19.861 111.682  59.663  1.00  0.00           C
ATOM  11661 2C21 POPE  115      18.541 110.901  59.793  1.00  0.00           C
ATOM  11664 3C21 POPE  115      18.012 110.872  61.234  1.00  0.00           C
ATOM  11667 4C21 POPE  115      16.821 109.922  61.424  1.00  0.00           C
ATOM  11670 5C21 POPE  115      15.491 110.481  60.924  1.00  0.00           C
ATOM  11673 6C21 POPE  115      14.371 109.440  61.034  1.00  0.00           C
ATOM  11676 7C21 POPE  115      13.012 109.952  60.564  1.00  0.00           C
ATOM  11679 8C21 POPE  115      11.961 108.842  60.464  1.00  0.00           C
ATOM  11683  C33 POPE  115      19.861 107.532  69.233  1.00  0.00           C
ATOM  11686  C34 POPE  115      20.932 107.151  68.203  1.00  0.00           C
ATOM  11689  C35 POPE  115      20.342 106.672  66.873  1.00  0.00           C
ATOM  11692  C36 POPE  115      20.301 107.761  65.803  1.00  0.00           C
ATOM  11695  C37 POPE  115      19.761 107.242  64.464  1.00  0.00           C
ATOM  11698  C38 POPE  115      20.052 108.202  63.303  1.00  0.00           C
ATOM  11701  C39 POPE  115      19.541 107.721  61.943  1.00  0.00           C
ATOM  11704 0C31 POPE  115      20.222 106.441  61.444  1.00  0.00           C
ATOM  11707 1C31 POPE  115      20.021 106.202  59.933  1.00  0.00           C
ATOM  11710 2C31 POPE  115      20.751 104.932  59.473  1.00  0.00           C
ATOM  11713 3C31 POPE  115      20.802 104.742  57.953  1.00  0.00           C
ATOM  11716 4C31 POPE  115      19.461 104.371  57.303  1.00  0.00           C
ATOM  11719 5C31 POPE  115      19.631 104.072  55.803  1.00  0.00           C
ATOM  11722 6C31 POPE  115      18.381 103.521  55.114  1.00  0.00           C
ATOM  11726  NH3 POPE  116      31.291  74.672  77.443  1.00  0.00           N
ATOM  11730  C12 POPE  116      30.611  75.742  78.253  1.00  0.00           C
ATOM  11733  C11 POPE  116      30.121  76.892  77.354  1.00  0.00           C
ATOM  11736  P   POPE  116      29.671  79.282  78.354  1.00  0.00           P
ATOM  11737  O13 POPE  116      28.711  79.941  79.233  1.00  0.00           O
ATOM  11738  O14 POPE  116      31.072  79.352  78.773  1.00  0.00           O
ATOM  11739  O11 POPE  116      29.611  79.992  76.943  1.00  0.00           O
ATOM  11740  O12 POPE  116      29.291  77.762  78.113  1.00  0.00           O
ATOM  11741  C1  POPE  116      28.672  79.621  75.933  1.00  0.00           C
ATOM  11744  C2  POPE  116      29.252  80.012  74.553  1.00  0.00           C
ATOM  11746  O21 POPE  116      28.681  79.271  73.453  1.00  0.00           O
ATOM  11747  C21 POPE  116      28.922  77.981  73.334  1.00  0.00           C
ATOM  11748  O22 POPE  116      29.281  77.222  74.214  1.00  0.00           O
ATOM  11749  C22 POPE  116      28.701  77.552  71.894  1.00  0.00           C
ATOM  11752  C3  POPE  116      30.812  79.971  74.494  1.00  0.00           C
ATOM  11755  O31 POPE  116      31.262  80.542  73.253  1.00  0.00           O
ATOM  11756  C31 POPE  116      31.592  81.822  73.273  1.00  0.00           C
ATOM  11757  O32 POPE  116      31.701  82.512  74.273  1.00  0.00           O
ATOM  11758  C32 POPE  116      31.822  82.282  71.824  1.00  0.00           C
ATOM  11761  C23 POPE  116      28.812  76.021  71.694  1.00  0.00           C
ATOM  11764  C24 POPE  116      29.322  75.691  70.293  1.00  0.00           C
ATOM  11767  C25 POPE  116      29.812  74.242  70.133  1.00  0.00           C
ATOM  11770  C26 POPE  116      30.742  74.120  68.924  1.00  0.00           C
ATOM  11773  C27 POPE  116      31.622  72.862  68.924  1.00  0.00           C
ATOM  11776  C28 POPE  116      32.812  72.951  67.944  1.00  0.00           C
ATOM  11779  C29 POPE  116      32.392  73.191  66.523  1.00  0.00           C
ATOM  11781 0C21 POPE  116      33.242  73.331  65.493  1.00  0.00           C
ATOM  11783 1C21 POPE  116      34.742  73.271  65.604  1.00  0.00           C
ATOM  11786 2C21 POPE  116      35.492  74.112  64.553  1.00  0.00           C
ATOM  11789 3C21 POPE  116      35.231  73.691  63.104  1.00  0.00           C
ATOM  11792 4C21 POPE  116      36.472  73.911  62.223  1.00  0.00           C
ATOM  11795 5C21 POPE  116      36.181  73.792  60.723  1.00  0.00           C
ATOM  11798 6C21 POPE  116      37.461  74.002  59.893  1.00  0.00           C
ATOM  11801 7C21 POPE  116      37.172  74.301  58.413  1.00  0.00           C
ATOM  11804 8C21 POPE  116      38.431  74.752  57.653  1.00  0.00           C
ATOM  11808  C33 POPE  116      30.821  81.682  70.784  1.00  0.00           C
ATOM  11811  C34 POPE  116      31.281  80.341  70.194  1.00  0.00           C
ATOM  11814  C35 POPE  116      30.552  79.911  68.903  1.00  0.00           C
ATOM  11817  C36 POPE  116      29.022  80.032  68.973  1.00  0.00           C
ATOM  11820  C37 POPE  116      28.321  79.592  67.674  1.00  0.00           C
ATOM  11823  C38 POPE  116      26.811  79.872  67.764  1.00  0.00           C
ATOM  11826  C39 POPE  116      25.972  79.502  66.533  1.00  0.00           C
ATOM  11829 0C31 POPE  116      26.611  79.721  65.143  1.00  0.00           C
ATOM  11832 1C31 POPE  116      25.591  79.432  64.033  1.00  0.00           C
ATOM  11835 2C31 POPE  116      26.091  79.752  62.614  1.00  0.00           C
ATOM  11838 3C31 POPE  116      24.971  79.651  61.564  1.00  0.00           C
ATOM  11841 4C31 POPE  116      25.331  80.292  60.213  1.00  0.00           C
ATOM  11844 5C31 POPE  116      24.171  80.242  59.203  1.00  0.00           C
ATOM  11847 6C31 POPE  116      24.451  81.012  57.904  1.00  0.00           C
ATOM  11851  NH3 POPE  117       5.711  51.271  37.664  1.00  0.00           N
ATOM  11855  C12 POPE  117       7.181  51.252  38.013  1.00  0.00           C
ATOM  11858  C11 POPE  117       8.001  50.411  37.023  1.00  0.00           C
ATOM  11861  P   POPE  117      10.451  50.062  36.233  1.00  0.00           P
ATOM  11862  O13 POPE  117       9.861  48.882  35.584  1.00  0.00           O
ATOM  11863  O14 POPE  117      11.191  51.021  35.373  1.00  0.00           O
ATOM  11864  O11 POPE  117      11.441  49.512  37.324  1.00  0.00           O
ATOM  11865  O12 POPE  117       9.371  50.811  37.113  1.00  0.00           O
ATOM  11866  C1  POPE  117      11.022  48.912  38.553  1.00  0.00           C
ATOM  11869  C2  POPE  117      11.371  49.812  39.763  1.00  0.00           C
ATOM  11871  O21 POPE  117      11.961  49.032  40.834  1.00  0.00           O
ATOM  11872  C21 POPE  117      11.191  48.152  41.453  1.00  0.00           C
ATOM  11873  O22 POPE  117      10.031  47.892  41.213  1.00  0.00           O
ATOM  11874  C22 POPE  117      12.021  47.512  42.583  1.00  0.00           C
ATOM  11877  C3  POPE  117      10.182  50.701  40.194  1.00  0.00           C
ATOM  11880  O31 POPE  117      10.351  51.242  41.514  1.00  0.00           O
ATOM  11881  C31 POPE  117      10.701  52.502  41.654  1.00  0.00           C
ATOM  11882  O32 POPE  117      11.081  53.272  40.793  1.00  0.00           O
ATOM  11883  C32 POPE  117      10.341  52.852  43.103  1.00  0.00           C
ATOM  11886  C23 POPE  117      11.732  48.172  43.953  1.00  0.00           C
ATOM  11889  C24 POPE  117      12.201  47.332  45.153  1.00  0.00           C
ATOM  11892  C25 POPE  117      11.812  47.962  46.504  1.00  0.00           C
ATOM  11895  C26 POPE  117      12.072  47.032  47.694  1.00  0.00           C
ATOM  11898  C27 POPE  117      11.802  47.722  49.043  1.00  0.00           C
ATOM  11901  C28 POPE  117      11.682  46.752  50.233  1.00  0.00           C
ATOM  11904  C29 POPE  117      12.941  45.962  50.473  1.00  0.00           C
ATOM  11906 0C21 POPE  117      13.841  46.182  51.453  1.00  0.00           C
ATOM  11908 1C21 POPE  117      13.791  47.302  52.463  1.00  0.00           C
ATOM  11911 2C21 POPE  117      13.211  46.922  53.833  1.00  0.00           C
ATOM  11914 3C21 POPE  117      13.062  48.172  54.703  1.00  0.00           C
ATOM  11917 4C21 POPE  117      12.781  47.911  56.183  1.00  0.00           C
ATOM  11920 5C21 POPE  117      12.661  49.242  56.953  1.00  0.00           C
ATOM  11923 6C21 POPE  117      12.591  49.082  58.473  1.00  0.00           C
ATOM  11926 7C21 POPE  117      12.402  50.442  59.184  1.00  0.00           C
ATOM  11929 8C21 POPE  117      12.361  50.341  60.703  1.00  0.00           C
ATOM  11933  C33 POPE  117      11.081  54.021  43.773  1.00  0.00           C
ATOM  11936  C34 POPE  117      10.451  54.202  45.163  1.00  0.00           C
ATOM  11939  C35 POPE  117      11.031  55.322  46.023  1.00  0.00           C
ATOM  11942  C36 POPE  117      10.201  55.522  47.303  1.00  0.00           C
ATOM  11945  C37 POPE  117      10.232  54.342  48.284  1.00  0.00           C
ATOM  11948  C38 POPE  117       8.911  54.102  49.033  1.00  0.00           C
ATOM  11951  C39 POPE  117       8.441  55.271  49.914  1.00  0.00           C
ATOM  11954 0C31 POPE  117       9.491  55.701  50.953  1.00  0.00           C
ATOM  11957 1C31 POPE  117       8.981  56.832  51.863  1.00  0.00           C
ATOM  11960 2C31 POPE  117      10.111  57.692  52.443  1.00  0.00           C
ATOM  11963 3C31 POPE  117      10.812  58.552  51.374  1.00  0.00           C
ATOM  11966 4C31 POPE  117      11.771  59.592  51.983  1.00  0.00           C
ATOM  11969 5C31 POPE  117      12.151  60.692  50.983  1.00  0.00           C
ATOM  11972 6C31 POPE  117      13.071  61.742  51.593  1.00  0.00           C
ATOM  11976  NH3 POPE  118      52.332  44.962  81.133  1.00  0.00           N
ATOM  11980  C12 POPE  118      52.441  43.482  80.953  1.00  0.00           C
ATOM  11983  C11 POPE  118      51.082  42.792  80.804  1.00  0.00           C
ATOM  11986  P   POPE  118      52.021  40.322  80.773  1.00  0.00           P
ATOM  11987  O13 POPE  118      53.131  39.972  79.854  1.00  0.00           O
ATOM  11988  O14 POPE  118      52.441  40.592  82.153  1.00  0.00           O
ATOM  11989  O11 POPE  118      50.902  39.202  80.794  1.00  0.00           O
ATOM  11990  O12 POPE  118      51.251  41.552  80.144  1.00  0.00           O
ATOM  11991  C1  POPE  118      49.771  39.162  79.913  1.00  0.00           C
ATOM  11994  C2  POPE  118      50.141  38.362  78.643  1.00  0.00           C
ATOM  11996  O21 POPE  118      48.992  37.772  77.973  1.00  0.00           O
ATOM  11997  C21 POPE  118      48.282  38.612  77.233  1.00  0.00           C
ATOM  11998  O22 POPE  118      48.371  39.822  77.253  1.00  0.00           O
ATOM  11999  C22 POPE  118      47.262  37.842  76.374  1.00  0.00           C
ATOM  12002  C3  POPE  118      51.091  37.192  79.064  1.00  0.00           C
ATOM  12005  O31 POPE  118      51.161  36.152  78.074  1.00  0.00           O
ATOM  12006  C31 POPE  118      51.721  36.552  76.953  1.00  0.00           C
ATOM  12007  O32 POPE  118      52.371  37.561  76.793  1.00  0.00           O
ATOM  12008  C32 POPE  118      51.451  35.492  75.904  1.00  0.00           C
ATOM  12011  C23 POPE  118      46.822  38.582  75.073  1.00  0.00           C
ATOM  12014  C24 POPE  118      45.731  37.772  74.343  1.00  0.00           C
ATOM  12017  C25 POPE  118      45.242  38.322  72.993  1.00  0.00           C
ATOM  12020  C26 POPE  118      46.361  38.482  71.943  1.00  0.00           C
ATOM  12023  C27 POPE  118      45.852  38.602  70.483  1.00  0.00           C
ATOM  12026  C28 POPE  118      45.652  37.252  69.753  1.00  0.00           C
ATOM  12029  C29 POPE  118      46.932  36.492  69.494  1.00  0.00           C
ATOM  12031 0C21 POPE  118      47.672  36.472  68.363  1.00  0.00           C
ATOM  12033 1C21 POPE  118      47.411  37.222  67.073  1.00  0.00           C
ATOM  12036 2C21 POPE  118      46.951  36.282  65.943  1.00  0.00           C
ATOM  12039 3C21 POPE  118      46.682  36.992  64.613  1.00  0.00           C
ATOM  12042 4C21 POPE  118      46.472  36.052  63.413  1.00  0.00           C
ATOM  12045 5C21 POPE  118      45.331  36.542  62.503  1.00  0.00           C
ATOM  12048 6C21 POPE  118      45.381  36.012  61.064  1.00  0.00           C
ATOM  12051 7C21 POPE  118      44.201  36.542  60.244  1.00  0.00           C
ATOM  12054 8C21 POPE  118      44.302  36.262  58.744  1.00  0.00           C
ATOM  12058  C33 POPE  118      52.481  35.472  74.763  1.00  0.00           C
ATOM  12061  C34 POPE  118      52.551  34.082  74.124  1.00  0.00           C
ATOM  12064  C35 POPE  118      53.322  34.062  72.804  1.00  0.00           C
ATOM  12067  C36 POPE  118      52.492  34.622  71.644  1.00  0.00           C
ATOM  12070  C37 POPE  118      53.012  34.242  70.264  1.00  0.00           C
ATOM  12073  C38 POPE  118      51.991  34.602  69.184  1.00  0.00           C
ATOM  12076  C39 POPE  118      52.431  34.332  67.744  1.00  0.00           C
ATOM  12079 0C31 POPE  118      51.321  34.752  66.764  1.00  0.00           C
ATOM  12082 1C31 POPE  118      51.711  34.712  65.283  1.00  0.00           C
ATOM  12085 2C31 POPE  118      50.502  35.022  64.394  1.00  0.00           C
ATOM  12088 3C31 POPE  118      50.832  35.232  62.904  1.00  0.00           C
ATOM  12091 4C31 POPE  118      51.591  34.052  62.273  1.00  0.00           C
ATOM  12094 5C31 POPE  118      51.441  34.042  60.744  1.00  0.00           C
ATOM  12097 6C31 POPE  118      52.222  32.912  60.064  1.00  0.00           C
ATOM  12101  NH3 POPE  119       0.341 114.391  75.663  1.00  0.00           N
ATOM  12105  C12 POPE  119       0.911 112.992  75.733  1.00  0.00           C
ATOM  12108  C11 POPE  119       0.951 112.282  74.363  1.00  0.00           C
ATOM  12111  P   POPE  119       2.241 109.972  74.593  1.00  0.00           P
ATOM  12112  O13 POPE  119       3.311 110.661  75.343  1.00  0.00           O
ATOM  12113  O14 POPE  119       1.881 108.591  75.013  1.00  0.00           O
ATOM  12114  O11 POPE  119       2.671 109.941  73.074  1.00  0.00           O
ATOM  12115  O12 POPE  119       0.941 110.872  74.553  1.00  0.00           O
ATOM  12116  C1  POPE  119       1.781 109.872  71.973  1.00  0.00           C
ATOM  12119  C2  POPE  119       2.181 108.722  71.023  1.00  0.00           C
ATOM  12121  O21 POPE  119       3.581 108.842  70.663  1.00  0.00           O
ATOM  12122  C21 POPE  119       4.401 108.032  71.333  1.00  0.00           C
ATOM  12123  O22 POPE  119       4.051 107.182  72.123  1.00  0.00           O
ATOM  12124  C22 POPE  119       5.861 108.352  71.043  1.00  0.00           C
ATOM  12127  C3  POPE  119       1.311 108.702  69.733  1.00  0.00           C
ATOM  12130  O31 POPE  119       1.171 107.352  69.254  1.00  0.00           O
ATOM  12131  C31 POPE  119       2.111 106.932  68.413  1.00  0.00           C
ATOM  12132  O32 POPE  119       2.931 107.631  67.853  1.00  0.00           O
ATOM  12133  C32 POPE  119       2.011 105.422  68.323  1.00  0.00           C
ATOM  12136  C23 POPE  119       6.361 107.752  69.714  1.00  0.00           C
ATOM  12139  C24 POPE  119       6.091 108.652  68.503  1.00  0.00           C
ATOM  12142  C25 POPE  119       6.121 107.901  67.163  1.00  0.00           C
ATOM  12145  C26 POPE  119       7.461 107.232  66.843  1.00  0.00           C
ATOM  12148  C27 POPE  119       7.301 106.292  65.644  1.00  0.00           C
ATOM  12151  C28 POPE  119       8.471 105.322  65.453  1.00  0.00           C
ATOM  12154  C29 POPE  119       8.091 104.262  64.453  1.00  0.00           C
ATOM  12156 0C21 POPE  119       8.791 103.852  63.383  1.00  0.00           C
ATOM  12158 1C21 POPE  119      10.151 104.352  62.973  1.00  0.00           C
ATOM  12161 2C21 POPE  119      10.742 103.591  61.754  1.00  0.00           C
ATOM  12164 3C21 POPE  119      10.991 102.092  62.003  1.00  0.00           C
ATOM  12167 4C21 POPE  119       9.961 101.182  61.323  1.00  0.00           C
ATOM  12170 5C21 POPE  119      10.082  99.712  61.754  1.00  0.00           C
ATOM  12173 6C21 POPE  119       9.071  98.801  61.043  1.00  0.00           C
ATOM  12176 7C21 POPE  119       9.011  97.392  61.654  1.00  0.00           C
ATOM  12179 8C21 POPE  119       8.011  96.471  60.964  1.00  0.00           C
ATOM  12183  C33 POPE  119       2.951 104.852  67.233  1.00  0.00           C
ATOM  12186  C34 POPE  119       2.701 103.362  66.973  1.00  0.00           C
ATOM  12189  C35 POPE  119       3.131 102.901  65.574  1.00  0.00           C
ATOM  12192  C36 POPE  119       2.291 103.512  64.443  1.00  0.00           C
ATOM  12195  C37 POPE  119       2.741 103.042  63.064  1.00  0.00           C
ATOM  12198  C38 POPE  119       1.891 103.682  61.964  1.00  0.00           C
ATOM  12201  C39 POPE  119       2.381 103.342  60.553  1.00  0.00           C
ATOM  12204 0C31 POPE  119       1.441 103.971  59.514  1.00  0.00           C
ATOM  12207 1C31 POPE  119       1.841 103.702  58.064  1.00  0.00           C
ATOM  12210 2C31 POPE  119       0.811 104.300  57.104  1.00  0.00           C
ATOM  12213 3C31 POPE  119       1.311 104.432  55.663  1.00  0.00           C
ATOM  12216 4C31 POPE  119       1.191 103.121  54.893  1.00  0.00           C
ATOM  12219 5C31 POPE  119       1.431 103.282  53.394  1.00  0.00           C
ATOM  12222 6C31 POPE  119       1.091 102.002  52.633  1.00  0.00           C
ATOM  12226  NH3 POPE  120      36.501 122.662  74.273  1.00  0.00           N
ATOM  12230  C12 POPE  120      36.581 121.262  74.803  1.00  0.00           C
ATOM  12233  C11 POPE  120      38.041 120.752  74.903  1.00  0.00           C
ATOM  12236  P   POPE  120      39.252 118.632  75.943  1.00  0.00           P
ATOM  12237  O13 POPE  120      40.461 119.492  76.023  1.00  0.00           O
ATOM  12238  O14 POPE  120      38.851 117.852  77.133  1.00  0.00           O
ATOM  12239  O11 POPE  120      39.521 117.562  74.833  1.00  0.00           O
ATOM  12240  O12 POPE  120      38.012 119.432  75.434  1.00  0.00           O
ATOM  12241  C1  POPE  120      40.331 117.910  73.724  1.00  0.00           C
ATOM  12244  C2  POPE  120      39.911 117.002  72.554  1.00  0.00           C
ATOM  12246  O21 POPE  120      40.871 117.032  71.494  1.00  0.00           O
ATOM  12247  C21 POPE  120      40.941 118.132  70.784  1.00  0.00           C
ATOM  12248  O22 POPE  120      40.541 119.242  71.094  1.00  0.00           O
ATOM  12249  C22 POPE  120      41.562 117.822  69.424  1.00  0.00           C
ATOM  12252  C3  POPE  120      38.462 117.322  72.093  1.00  0.00           C
ATOM  12255  O31 POPE  120      38.181 116.552  70.913  1.00  0.00           O
ATOM  12256  C31 POPE  120      37.231 117.042  70.143  1.00  0.00           C
ATOM  12257  O32 POPE  120      36.591 118.062  70.324  1.00  0.00           O
ATOM  12258  C32 POPE  120      37.071 116.102  68.973  1.00  0.00           C
ATOM  12261  C23 POPE  120      40.492 117.981  68.323  1.00  0.00           C
ATOM  12264  C24 POPE  120      40.801 117.182  67.064  1.00  0.00           C
ATOM  12267  C25 POPE  120      41.312 118.050  65.904  1.00  0.00           C
ATOM  12270  C26 POPE  120      41.591 117.192  64.663  1.00  0.00           C
ATOM  12273  C27 POPE  120      42.251 117.992  63.543  1.00  0.00           C
ATOM  12276  C28 POPE  120      42.321 117.212  62.223  1.00  0.00           C
ATOM  12279  C29 POPE  120      43.031 118.021  61.164  1.00  0.00           C
ATOM  12281 0C21 POPE  120      44.131 117.672  60.483  1.00  0.00           C
ATOM  12283 1C21 POPE  120      44.881 116.371  60.633  1.00  0.00           C
ATOM  12286 2C21 POPE  120      46.161 116.362  59.784  1.00  0.00           C
ATOM  12289 3C21 POPE  120      46.892 115.001  59.803  1.00  0.00           C
ATOM  12292 4C21 POPE  120      47.901 114.852  60.953  1.00  0.00           C
ATOM  12295 5C21 POPE  120      48.562 113.462  60.953  1.00  0.00           C
ATOM  12298 6C21 POPE  120      49.621 113.282  62.053  1.00  0.00           C
ATOM  12301 7C21 POPE  120      50.172 111.852  62.104  1.00  0.00           C
ATOM  12304 8C21 POPE  120      51.172 111.591  63.233  1.00  0.00           C
ATOM  12308  C33 POPE  120      35.782 116.441  68.223  1.00  0.00           C
ATOM  12311  C34 POPE  120      35.531 115.462  67.093  1.00  0.00           C
ATOM  12314  C35 POPE  120      36.602 115.462  65.994  1.00  0.00           C
ATOM  12317  C36 POPE  120      36.781 116.822  65.293  1.00  0.00           C
ATOM  12320  C37 POPE  120      37.551 116.712  63.973  1.00  0.00           C
ATOM  12323  C38 POPE  120      36.661 116.242  62.814  1.00  0.00           C
ATOM  12326  C39 POPE  120      37.472 115.742  61.613  1.00  0.00           C
ATOM  12329 0C31 POPE  120      36.602 115.341  60.413  1.00  0.00           C
ATOM  12332 1C31 POPE  120      37.411 114.551  59.383  1.00  0.00           C
ATOM  12335 2C31 POPE  120      36.771 114.511  57.983  1.00  0.00           C
ATOM  12338 3C31 POPE  120      35.591 113.541  57.853  1.00  0.00           C
ATOM  12341 4C31 POPE  120      35.121 113.442  56.403  1.00  0.00           C
ATOM  12344 5C31 POPE  120      34.011 112.411  56.183  1.00  0.00           C
ATOM  12347 6C31 POPE  120      33.591 112.271  54.723  1.00  0.00           C
ATOM  12351  NH3 POPE  121      20.981  71.392  78.523  1.00  0.00           N
ATOM  12355  C12 POPE  121      19.631  70.712  78.564  1.00  0.00           C
ATOM  12358  C11 POPE  121      19.262  70.312  80.003  1.00  0.00           C
ATOM  12361  P   POPE  121      17.501  68.342  79.714  1.00  0.00           P
ATOM  12362  O13 POPE  121      18.312  67.340  80.453  1.00  0.00           O
ATOM  12363  O14 POPE  121      16.041  68.191  79.873  1.00  0.00           O
ATOM  12364  O11 POPE  121      17.881  68.292  78.183  1.00  0.00           O
ATOM  12365  O12 POPE  121      17.932  69.822  80.094  1.00  0.00           O
ATOM  12366  C1  POPE  121      17.021  67.612  77.253  1.00  0.00           C
ATOM  12369  C2  POPE  121      16.892  68.371  75.894  1.00  0.00           C
ATOM  12371  O21 POPE  121      18.071  68.152  75.104  1.00  0.00           O
ATOM  12372  C21 POPE  121      17.871  67.762  73.854  1.00  0.00           C
ATOM  12373  O22 POPE  121      16.781  67.562  73.334  1.00  0.00           O
ATOM  12374  C22 POPE  121      19.201  67.532  73.163  1.00  0.00           C
ATOM  12377  C3  POPE  121      16.662  69.902  76.104  1.00  0.00           C
ATOM  12380  O31 POPE  121      15.661  70.432  75.203  1.00  0.00           O
ATOM  12381  C31 POPE  121      16.001  70.612  73.934  1.00  0.00           C
ATOM  12382  O32 POPE  121      17.131  70.612  73.483  1.00  0.00           O
ATOM  12383  C32 POPE  121      14.711  70.842  73.123  1.00  0.00           C
ATOM  12386  C23 POPE  121      19.041  66.652  71.924  1.00  0.00           C
ATOM  12389  C24 POPE  121      20.391  66.372  71.253  1.00  0.00           C
ATOM  12392  C25 POPE  121      20.291  65.341  70.124  1.00  0.00           C
ATOM  12395  C26 POPE  121      19.971  66.002  68.783  1.00  0.00           C
ATOM  12398  C27 POPE  121      19.992  65.021  67.604  1.00  0.00           C
ATOM  12401  C28 POPE  121      20.101  65.742  66.244  1.00  0.00           C
ATOM  12404  C29 POPE  121      18.972  66.712  65.994  1.00  0.00           C
ATOM  12406 0C21 POPE  121      18.451  67.042  64.803  1.00  0.00           C
ATOM  12408 1C21 POPE  121      18.902  66.532  63.464  1.00  0.00           C
ATOM  12411 2C21 POPE  121      20.191  67.212  62.964  1.00  0.00           C
ATOM  12414 3C21 POPE  121      20.062  68.722  62.723  1.00  0.00           C
ATOM  12417 4C21 POPE  121      21.402  69.362  62.323  1.00  0.00           C
ATOM  12420 5C21 POPE  121      21.262  70.862  62.043  1.00  0.00           C
ATOM  12423 6C21 POPE  121      22.611  71.542  61.754  1.00  0.00           C
ATOM  12426 7C21 POPE  121      22.431  73.032  61.444  1.00  0.00           C
ATOM  12429 8C21 POPE  121      23.771  73.782  61.343  1.00  0.00           C
ATOM  12433  C33 POPE  121      14.562  72.232  72.463  1.00  0.00           C
ATOM  12436  C34 POPE  121      15.232  72.372  71.094  1.00  0.00           C
ATOM  12439  C35 POPE  121      14.651  71.432  70.023  1.00  0.00           C
ATOM  12442  C36 POPE  121      15.021  71.811  68.583  1.00  0.00           C
ATOM  12445  C37 POPE  121      14.461  73.182  68.144  1.00  0.00           C
ATOM  12448  C38 POPE  121      14.271  73.292  66.613  1.00  0.00           C
ATOM  12451  C39 POPE  121      12.951  72.672  66.123  1.00  0.00           C
ATOM  12454 0C31 POPE  121      12.841  72.622  64.593  1.00  0.00           C
ATOM  12457 1C31 POPE  121      11.511  72.042  64.103  1.00  0.00           C
ATOM  12460 2C31 POPE  121      11.402  72.002  62.573  1.00  0.00           C
ATOM  12463 3C31 POPE  121       9.972  71.731  62.064  1.00  0.00           C
ATOM  12466 4C31 POPE  121       9.521  70.282  62.193  1.00  0.00           C
ATOM  12469 5C31 POPE  121       8.131  70.072  61.584  1.00  0.00           C
ATOM  12472 6C31 POPE  121       7.671  68.612  61.543  1.00  0.00           C
ATOM  12476  NH3 POPE  122      43.371  -1.081  75.194  1.00  0.00           N
ATOM  12480  C12 POPE  122      43.731  -0.641  76.584  1.00  0.00           C
ATOM  12483  C11 POPE  122      44.351   0.772  76.684  1.00  0.00           C
ATOM  12486  P   POPE  122      43.532   3.252  76.603  1.00  0.00           P
ATOM  12487  O13 POPE  122      44.922   3.642  76.964  1.00  0.00           O
ATOM  12488  O14 POPE  122      42.481   3.542  77.604  1.00  0.00           O
ATOM  12489  O11 POPE  122      43.082   3.972  75.283  1.00  0.00           O
ATOM  12490  O12 POPE  122      43.472   1.742  76.123  1.00  0.00           O
ATOM  12491  C1  POPE  122      43.912   4.242  74.163  1.00  0.00           C
ATOM  12494  C2  POPE  122      44.341   2.982  73.323  1.00  0.00           C
ATOM  12496  O21 POPE  122      45.351   3.172  72.293  1.00  0.00           O
ATOM  12497  C21 POPE  122      46.091   4.252  72.174  1.00  0.00           C
ATOM  12498  O22 POPE  122      46.021   5.292  72.804  1.00  0.00           O
ATOM  12499  C22 POPE  122      47.271   3.962  71.244  1.00  0.00           C
ATOM  12502  C3  POPE  122      43.122   2.222  72.713  1.00  0.00           C
ATOM  12505  O31 POPE  122      42.641   2.792  71.463  1.00  0.00           O
ATOM  12506  C31 POPE  122      42.981   2.092  70.363  1.00  0.00           C
ATOM  12507  O32 POPE  122      43.582   1.032  70.363  1.00  0.00           O
ATOM  12508  C32 POPE  122      42.631   2.872  69.103  1.00  0.00           C
ATOM  12511  C23 POPE  122      47.751   5.212  70.483  1.00  0.00           C
ATOM  12514  C24 POPE  122      47.751   5.032  68.953  1.00  0.00           C
ATOM  12517  C25 POPE  122      46.371   4.692  68.383  1.00  0.00           C
ATOM  12520  C26 POPE  122      46.312   4.842  66.863  1.00  0.00           C
ATOM  12523  C27 POPE  122      44.951   4.392  66.283  1.00  0.00           C
ATOM  12526  C28 POPE  122      44.861   4.472  64.744  1.00  0.00           C
ATOM  12529  C29 POPE  122      44.902   5.882  64.203  1.00  0.00           C
ATOM  12531 0C21 POPE  122      44.122   6.412  63.244  1.00  0.00           C
ATOM  12533 1C21 POPE  122      43.012   5.732  62.474  1.00  0.00           C
ATOM  12536 2C21 POPE  122      43.441   5.232  61.083  1.00  0.00           C
ATOM  12539 3C21 POPE  122      44.112   6.312  60.203  1.00  0.00           C
ATOM  12542 4C21 POPE  122      44.442   5.802  58.794  1.00  0.00           C
ATOM  12545 5C21 POPE  122      45.331   6.782  58.014  1.00  0.00           C
ATOM  12548 6C21 POPE  122      45.931   6.152  56.754  1.00  0.00           C
ATOM  12551 7C21 POPE  122      46.991   7.042  56.094  1.00  0.00           C
ATOM  12554 8C21 POPE  122      47.662   6.372  54.883  1.00  0.00           C
ATOM  12558  C33 POPE  122      42.631   2.012  67.814  1.00  0.00           C
ATOM  12561  C34 POPE  122      41.401   1.092  67.713  1.00  0.00           C
ATOM  12564  C35 POPE  122      41.051   0.662  66.283  1.00  0.00           C
ATOM  12567  C36 POPE  122      40.442   1.792  65.444  1.00  0.00           C
ATOM  12570  C37 POPE  122      40.111   1.412  63.994  1.00  0.00           C
ATOM  12573  C38 POPE  122      39.801   2.652  63.154  1.00  0.00           C
ATOM  12576  C39 POPE  122      39.501   2.352  61.673  1.00  0.00           C
ATOM  12579 0C31 POPE  122      38.091   1.802  61.453  1.00  0.00           C
ATOM  12582 1C31 POPE  122      37.812   1.442  59.984  1.00  0.00           C
ATOM  12585 2C31 POPE  122      36.371   0.962  59.784  1.00  0.00           C
ATOM  12588 3C31 POPE  122      36.111   0.319  58.413  1.00  0.00           C
ATOM  12591 4C31 POPE  122      34.652  -0.141  58.314  1.00  0.00           C
ATOM  12594 5C31 POPE  122      34.361  -1.081  57.133  1.00  0.00           C
ATOM  12597 6C31 POPE  122      32.972  -1.711  57.233  1.00  0.00           C
ATOM  12601  NH3 POPE  123      33.142  15.232  78.684  1.00  0.00           N
ATOM  12605  C12 POPE  123      32.152  15.352  79.814  1.00  0.00           C
ATOM  12608  C11 POPE  123      31.181  16.532  79.603  1.00  0.00           C
ATOM  12611  P   POPE  123      28.922  17.182  78.494  1.00  0.00           P
ATOM  12612  O13 POPE  123      28.111  17.112  79.714  1.00  0.00           O
ATOM  12613  O14 POPE  123      29.341  18.552  78.144  1.00  0.00           O
ATOM  12614  O11 POPE  123      28.082  16.542  77.284  1.00  0.00           O
ATOM  12615  O12 POPE  123      30.152  16.192  78.663  1.00  0.00           O
ATOM  12616  C1  POPE  123      28.242  17.162  75.983  1.00  0.00           C
ATOM  12619  C2  POPE  123      29.392  16.482  75.184  1.00  0.00           C
ATOM  12621  O21 POPE  123      29.511  17.092  73.903  1.00  0.00           O
ATOM  12622  C21 POPE  123      30.082  18.282  73.843  1.00  0.00           C
ATOM  12623  O22 POPE  123      30.531  18.912  74.773  1.00  0.00           O
ATOM  12624  C22 POPE  123      30.041  18.692  72.383  1.00  0.00           C
ATOM  12627  C3  POPE  123      29.051  14.992  74.943  1.00  0.00           C
ATOM  12630  O31 POPE  123      27.781  14.902  74.223  1.00  0.00           O
ATOM  12631  C31 POPE  123      27.921  14.942  72.894  1.00  0.00           C
ATOM  12632  O32 POPE  123      28.951  14.702  72.273  1.00  0.00           O
ATOM  12633  C32 POPE  123      26.601  15.322  72.223  1.00  0.00           C
ATOM  12636  C23 POPE  123      30.951  19.882  72.014  1.00  0.00           C
ATOM  12639  C24 POPE  123      30.631  20.412  70.604  1.00  0.00           C
ATOM  12642  C25 POPE  123      30.431  19.292  69.564  1.00  0.00           C
ATOM  12645  C26 POPE  123      30.062  19.822  68.183  1.00  0.00           C
ATOM  12648  C27 POPE  123      29.791  18.682  67.193  1.00  0.00           C
ATOM  12651  C28 POPE  123      29.541  19.212  65.773  1.00  0.00           C
ATOM  12654  C29 POPE  123      29.411  18.072  64.793  1.00  0.00           C
ATOM  12656 0C21 POPE  123      30.272  17.792  63.804  1.00  0.00           C
ATOM  12658 1C21 POPE  123      31.531  18.572  63.513  1.00  0.00           C
ATOM  12661 2C21 POPE  123      32.552  17.832  62.624  1.00  0.00           C
ATOM  12664 3C21 POPE  123      32.021  17.512  61.224  1.00  0.00           C
ATOM  12667 4C21 POPE  123      33.111  17.182  60.194  1.00  0.00           C
ATOM  12670 5C21 POPE  123      32.492  17.022  58.804  1.00  0.00           C
ATOM  12673 6C21 POPE  123      33.462  16.902  57.624  1.00  0.00           C
ATOM  12676 7C21 POPE  123      32.731  16.702  56.273  1.00  0.00           C
ATOM  12679 8C21 POPE  123      33.611  16.952  55.054  1.00  0.00           C
ATOM  12683  C33 POPE  123      26.711  16.442  71.143  1.00  0.00           C
ATOM  12686  C34 POPE  123      27.111  15.982  69.723  1.00  0.00           C
ATOM  12689  C35 POPE  123      26.111  15.042  69.023  1.00  0.00           C
ATOM  12692  C36 POPE  123      26.631  14.492  67.684  1.00  0.00           C
ATOM  12695  C37 POPE  123      25.561  13.752  66.863  1.00  0.00           C
ATOM  12698  C38 POPE  123      24.621  14.702  66.104  1.00  0.00           C
ATOM  12701  C39 POPE  123      23.511  13.972  65.343  1.00  0.00           C
ATOM  12704 0C31 POPE  123      22.492  13.312  66.283  1.00  0.00           C
ATOM  12707 1C31 POPE  123      21.302  12.682  65.564  1.00  0.00           C
ATOM  12710 2C31 POPE  123      20.272  12.142  66.564  1.00  0.00           C
ATOM  12713 3C31 POPE  123      19.171  11.302  65.913  1.00  0.00           C
ATOM  12716 4C31 POPE  123      18.281  10.592  66.943  1.00  0.00           C
ATOM  12719 5C31 POPE  123      17.521   9.422  66.323  1.00  0.00           C
ATOM  12722 6C31 POPE  123      16.511   8.792  67.273  1.00  0.00           C
ATOM  12726  NH3 POPE  124     126.902  39.352  38.293  1.00  0.00           N
ATOM  12730  C12 POPE  124     126.832  40.472  39.303  1.00  0.00           C
ATOM  12733  C11 POPE  124     127.142  41.861  38.703  1.00  0.00           C
ATOM  12736  P   POPE  124     128.945  43.782  39.053  1.00  0.00           P
ATOM  12737  O13 POPE  124     130.274  43.721  38.393  1.00  0.00           O
ATOM  12738  O14 POPE  124     127.931  44.682  38.463  1.00  0.00           O
ATOM  12739  O11 POPE  124     129.145  44.161  40.574  1.00  0.00           O
ATOM  12740  O12 POPE  124     128.422  42.302  39.163  1.00  0.00           O
ATOM  12741  C1  POPE  124     128.062  43.972  41.494  1.00  0.00           C
ATOM  12744  C2  POPE  124     128.591  44.272  42.913  1.00  0.00           C
ATOM  12746  O21 POPE  124     127.791  43.782  44.004  1.00  0.00           O
ATOM  12747  C21 POPE  124     126.501  43.992  44.093  1.00  0.00           C
ATOM  12748  O22 POPE  124     125.782  44.582  43.313  1.00  0.00           O
ATOM  12749  C22 POPE  124     126.062  43.332  45.423  1.00  0.00           C
ATOM  12752  C3  POPE  124     128.964  45.782  43.053  1.00  0.00           C
ATOM  12755  O31 POPE  124     129.535  46.072  44.343  1.00  0.00           O
ATOM  12756  C31 POPE  124     128.651  46.432  45.273  1.00  0.00           C
ATOM  12757  O32 POPE  124     127.471  46.682  45.073  1.00  0.00           O
ATOM  12758  C32 POPE  124     129.355  46.412  46.633  1.00  0.00           C
ATOM  12761  C23 POPE  124     124.591  43.622  45.764  1.00  0.00           C
ATOM  12764  C24 POPE  124     123.982  43.242  47.123  1.00  0.00           C
ATOM  12767  C25 POPE  124     123.131  44.381  47.703  1.00  0.00           C
ATOM  12770  C26 POPE  124     122.371  43.982  48.973  1.00  0.00           C
ATOM  12773  C27 POPE  124     121.562  45.152  49.543  1.00  0.00           C
ATOM  12776  C28 POPE  124     120.811  44.812  50.854  1.00  0.00           C
ATOM  12779  C29 POPE  124     121.681  44.922  52.084  1.00  0.00           C
ATOM  12781 0C21 POPE  124     121.532  44.202  53.203  1.00  0.00           C
ATOM  12783 1C21 POPE  124     120.472  43.172  53.464  1.00  0.00           C
ATOM  12786 2C21 POPE  124     121.091  41.762  53.473  1.00  0.00           C
ATOM  12789 3C21 POPE  124     120.032  40.652  53.523  1.00  0.00           C
ATOM  12792 4C21 POPE  124     120.652  39.262  53.703  1.00  0.00           C
ATOM  12795 5C21 POPE  124     121.102  38.982  55.143  1.00  0.00           C
ATOM  12798 6C21 POPE  124     119.931  38.622  56.064  1.00  0.00           C
ATOM  12801 7C21 POPE  124     120.372  38.252  57.494  1.00  0.00           C
ATOM  12804 8C21 POPE  124     120.372  39.431  58.464  1.00  0.00           C
ATOM  12808  C33 POPE  124     128.481  45.811  47.764  1.00  0.00           C
ATOM  12811  C34 POPE  124     128.681  44.292  47.934  1.00  0.00           C
[truncated: 1,647,241 more chars]
