# Supplementary material for: Characterizing Membrane Association and Periplasmic Transfer of Bacterial Lipoproteins through Molecular Dynamics Simulations
Source: Structure. 2020 Apr 7;28(4):475–487.e3. doi: 10.1016/j.str.2020.01.012 (PMC7139219; doi:10.1016/j.str.2020.01.012)
Supplement: Data S2. Final Coordinates from Simulations (A–L), Related to Figure 3 [file mmc4.zip › A-L/ECNB-3-atomistic.pdb]

TITLE     Protein
REMARK    THIS IS A SIMULATION BOX
CRYST1  129.077  129.077  114.836  90.00  90.00  90.00 P 1           1
MODEL        1
ATOM      1  N   CYSTA   1      46.124  63.073  80.798  1.00  0.00           N
ATOM      3  CA  CYSTA   1      46.363  61.934  81.678  1.00  0.00           C
ATOM      5  C   CYSTA   1      44.973  61.673  82.268  1.00  0.00           C
ATOM      6  O   CYSTA   1      44.683  61.353  83.408  1.00  0.00           O
ATOM      7  CB  CYSTA   1      46.954  60.814  80.768  1.00  0.00           C
ATOM     10  SG  CYSTA   1      47.243  59.144  81.468  1.00  0.00           S
ATOM     11  C1  CYSTA   1      48.853  59.434  82.298  1.00  0.00           C
ATOM     14  CA1 CYSTA   1      46.493  64.303  81.108  1.00  0.00           C
ATOM     15  OA1 CYSTA   1      47.554  64.453  81.698  1.00  0.00           O
ATOM     16  CA2 CYSTA   1      45.653  65.544  80.838  1.00  0.00           C
ATOM     19  C11 CYSTA   1      50.173  59.373  81.468  1.00  0.00           C
ATOM     21  O11 CYSTA   1      50.014  60.274  80.368  1.00  0.00           O
ATOM     22  CX1 CYSTA   1      51.114  60.524  79.708  1.00  0.00           C
ATOM     23  OX1 CYSTA   1      52.243  60.264  80.088  1.00  0.00           O
ATOM     24  CX2 CYSTA   1      50.723  61.323  78.458  1.00  0.00           C
ATOM     27  C12 CYSTA   1      50.613  57.954  80.958  1.00  0.00           C
ATOM     30  O12 CYSTA   1      49.804  57.524  79.838  1.00  0.00           O
ATOM     31  CD1 CYSTA   1      50.183  57.533  78.538  1.00  0.00           C
ATOM     32  OD1 CYSTA   1      49.384  57.474  77.618  1.00  0.00           O
ATOM     33  CD2 CYSTA   1      51.703  57.624  78.278  1.00  0.00           C
ATOM     36  CA3 CYSTA   1      44.433  65.734  79.918  1.00  0.00           C
ATOM     39  CA4 CYSTA   1      44.464  64.954  78.638  1.00  0.00           C
ATOM     42  CA5 CYSTA   1      43.284  65.434  77.778  1.00  0.00           C
ATOM     45  CA6 CYSTA   1      43.403  65.023  76.318  1.00  0.00           C
ATOM     48  CA7 CYSTA   1      44.844  65.084  75.838  1.00  0.00           C
ATOM     51  CA8 CYSTA   1      45.023  64.994  74.338  1.00  0.00           C
ATOM     54  CA9 CYSTA   1      46.523  64.974  74.038  1.00  0.00           C
ATOM     57 0CA1 CYSTA   1      46.843  65.544  72.658  1.00  0.00           C
ATOM     60 1CA1 CYSTA   1      46.033  64.853  71.568  1.00  0.00           C
ATOM     63 2CA1 CYSTA   1      46.623  65.143  70.188  1.00  0.00           C
ATOM     66 3CA1 CYSTA   1      45.893  64.373  69.078  1.00  0.00           C
ATOM     69 4CA1 CYSTA   1      46.653  64.414  67.758  1.00  0.00           C
ATOM     72 5CA1 CYSTA   1      47.924  63.543  67.788  1.00  0.00           C
ATOM     75 6CA1 CYSTA   1      48.703  63.524  66.478  1.00  0.00           C
ATOM     79  CD3 CYSTA   1      52.153  57.504  76.798  1.00  0.00           C
ATOM     82  CD4 CYSTA   1      53.653  57.824  76.658  1.00  0.00           C
ATOM     85  CD5 CYSTA   1      54.083  58.284  75.248  1.00  0.00           C
ATOM     88  CD6 CYSTA   1      54.014  59.804  75.058  1.00  0.00           C
ATOM     91  CD7 CYSTA   1      54.454  60.233  73.648  1.00  0.00           C
ATOM     94  CD8 CYSTA   1      54.403  61.754  73.438  1.00  0.00           C
ATOM     97  CD9 CYSTA   1      54.883  62.234  72.058  1.00  0.00           C
ATOM    100 0CD1 CYSTA   1      53.923  61.873  70.918  1.00  0.00           C
ATOM    103 1CD1 CYSTA   1      54.393  62.444  69.578  1.00  0.00           C
ATOM    106 2CD1 CYSTA   1      53.363  62.293  68.438  1.00  0.00           C
ATOM    109 3CD1 CYSTA   1      53.793  63.013  67.158  1.00  0.00           C
ATOM    112 4CD1 CYSTA   1      52.733  62.954  66.048  1.00  0.00           C
ATOM    115 5CD1 CYSTA   1      53.163  63.713  64.788  1.00  0.00           C
ATOM    118 6CD1 CYSTA   1      52.123  63.704  63.668  1.00  0.00           C
ATOM    122  CX3 CYSTA   1      50.443  60.614  77.128  1.00  0.00           C
ATOM    125  CX4 CYSTA   1      49.993  61.654  76.098  1.00  0.00           C
ATOM    128  CX5 CYSTA   1      50.054  61.084  74.698  1.00  0.00           C
ATOM    131  CX6 CYSTA   1      49.693  62.044  73.578  1.00  0.00           C
ATOM    134  CX7 CYSTA   1      49.703  61.254  72.268  1.00  0.00           C
ATOM    137  CX8 CYSTA   1      49.373  62.064  71.018  1.00  0.00           C
ATOM    140  CX9 CYSTA   1      49.443  61.114  69.858  1.00  0.00           C
ATOM    142 0CX1 CYSTA   1      48.453  60.294  69.468  1.00  0.00           C
ATOM    144 1CX1 CYSTA   1      47.053  60.264  70.028  1.00  0.00           C
ATOM    147 2CX1 CYSTA   1      46.044  59.893  68.928  1.00  0.00           C
ATOM    150 3CX1 CYSTA   1      46.094  58.403  68.568  1.00  0.00           C
ATOM    153 4CX1 CYSTA   1      45.113  57.993  67.468  1.00  0.00           C
ATOM    156 5CX1 CYSTA   1      45.333  58.774  66.178  1.00  0.00           C
ATOM    159 6CX1 CYSTA   1      44.513  58.244  65.008  1.00  0.00           C
ATOM    162 7CX1 CYSTA   1      44.833  59.004  63.718  1.00  0.00           C
ATOM    165 8CX1 CYSTA   1      44.063  58.473  62.518  1.00  0.00           C
ATOM    169  N   ASN A   2      44.004  62.013  81.448  1.00  0.00           N
ATOM    171  CA  ASN A   2      43.053  63.094  81.658  1.00  0.00           C
ATOM    173  CB  ASN A   2      41.753  62.724  80.888  1.00  0.00           C
ATOM    176  CG  ASN A   2      41.374  61.233  80.988  1.00  0.00           C
ATOM    177  OD1 ASN A   2      41.033  60.623  79.978  1.00  0.00           O
ATOM    178  ND2 ASN A   2      41.543  60.583  82.158  1.00  0.00           N
ATOM    181  C   ASN A   2      42.854  63.974  82.978  1.00  0.00           C
ATOM    182  O   ASN A   2      41.793  63.884  83.578  1.00  0.00           O
ATOM    183  N   THR A   3      43.813  64.864  83.478  1.00  0.00           N
ATOM    185  CA  THR A   3      43.754  66.384  83.558  1.00  0.00           C
ATOM    187  CB  THR A   3      43.104  66.914  84.838  1.00  0.00           C
ATOM    189  OG1 THR A   3      41.723  67.073  84.568  1.00  0.00           O
ATOM    191  CG2 THR A   3      43.513  68.323  85.308  1.00  0.00           C
ATOM    195  C   THR A   3      45.093  67.174  83.458  1.00  0.00           C
ATOM    196  O   THR A   3      46.063  66.734  84.048  1.00  0.00           O
ATOM    197  N   THR A   4      45.233  68.313  82.698  1.00  0.00           N
ATOM    199  CA  THR A   4      46.514  69.044  82.518  1.00  0.00           C
ATOM    201  CB  THR A   4      46.593  69.934  81.268  1.00  0.00           C
ATOM    203  OG1 THR A   4      45.483  70.813  81.198  1.00  0.00           O
ATOM    205  CG2 THR A   4      46.563  69.154  79.938  1.00  0.00           C
ATOM    209  C   THR A   4      47.043  69.794  83.798  1.00  0.00           C
ATOM    210  O   THR A   4      46.313  69.963  84.768  1.00  0.00           O
ATOM    211  N   ARG A   5      48.363  70.163  83.908  1.00  0.00           N
ATOM    213  CA  ARG A   5      49.184  69.643  85.018  1.00  0.00           C
ATOM    215  CB  ARG A   5      49.004  68.094  85.158  1.00  0.00           C
ATOM    218  CG  ARG A   5      49.113  67.393  83.788  1.00  0.00           C
ATOM    221  CD  ARG A   5      50.363  66.724  83.278  1.00  0.00           C
ATOM    224  NE  ARG A   5      49.804  66.173  81.988  1.00  0.00           N
ATOM    226  CZ  ARG A   5      49.413  66.893  80.948  1.00  0.00           C
ATOM    227  NH1 ARG A   5      48.443  66.393  80.248  1.00  0.00           N
ATOM    230  NH2 ARG A   5      50.023  67.864  80.348  1.00  0.00           N
ATOM    233  C   ARG A   5      50.693  69.823  84.928  1.00  0.00           C
ATOM    234  O   ARG A   5      51.433  68.893  85.248  1.00  0.00           O
ATOM    235  N   GLY A   6      51.254  70.984  84.508  1.00  0.00           N
ATOM    237  CA  GLY A   6      52.714  71.114  84.518  1.00  0.00           C
ATOM    240  C   GLY A   6      53.433  70.414  83.378  1.00  0.00           C
ATOM    241  O   GLY A   6      54.314  69.584  83.558  1.00  0.00           O
ATOM    242  N   VAL A   7      53.093  70.743  82.118  1.00  0.00           N
ATOM    244  CA  VAL A   7      53.804  70.194  80.958  1.00  0.00           C
ATOM    246  CB  VAL A   7      53.134  70.614  79.658  1.00  0.00           C
ATOM    248  CG1 VAL A   7      53.733  69.864  78.448  1.00  0.00           C
ATOM    252  CG2 VAL A   7      51.653  70.303  79.888  1.00  0.00           C
ATOM    256  C   VAL A   7      55.254  70.614  80.908  1.00  0.00           C
ATOM    257  O   VAL A   7      56.143  69.843  80.568  1.00  0.00           O
ATOM    258  N   GLY A   8      55.493  71.893  81.268  1.00  0.00           N
ATOM    260  CA  GLY A   8      56.823  72.444  81.438  1.00  0.00           C
ATOM    263  C   GLY A   8      57.523  71.934  82.668  1.00  0.00           C
ATOM    264  O   GLY A   8      58.743  71.774  82.688  1.00  0.00           O
ATOM    265  N   GLU A   9      56.753  71.684  83.738  1.00  0.00           N
ATOM    267  CA  GLU A   9      57.253  71.073  84.958  1.00  0.00           C
ATOM    269  CB  GLU A   9      56.133  71.194  86.008  1.00  0.00           C
ATOM    272  CG  GLU A   9      56.444  70.614  87.408  1.00  0.00           C
ATOM    275  CD  GLU A   9      55.264  70.864  88.328  1.00  0.00           C
ATOM    276  OE1 GLU A   9      54.113  70.633  87.878  1.00  0.00           O
ATOM    277  OE2 GLU A   9      55.493  71.294  89.488  1.00  0.00           O
ATOM    278  C   GLU A   9      57.743  69.624  84.838  1.00  0.00           C
ATOM    279  O   GLU A   9      58.874  69.313  85.188  1.00  0.00           O
ATOM    280  N   ASP A  10      56.933  68.713  84.258  1.00  0.00           N
ATOM    282  CA  ASP A  10      57.243  67.314  84.058  1.00  0.00           C
ATOM    284  CB  ASP A  10      55.963  66.684  83.458  1.00  0.00           C
ATOM    287  CG  ASP A  10      55.763  65.194  83.698  1.00  0.00           C
ATOM    288  OD1 ASP A  10      55.793  64.754  84.868  1.00  0.00           O
ATOM    289  OD2 ASP A  10      55.343  64.534  82.698  1.00  0.00           O
ATOM    290  C   ASP A  10      58.474  67.073  83.148  1.00  0.00           C
ATOM    291  O   ASP A  10      59.393  66.334  83.488  1.00  0.00           O
ATOM    292  N   ILE A  11      58.573  67.794  81.998  1.00  0.00           N
ATOM    294  CA  ILE A  11      59.763  67.803  81.138  1.00  0.00           C
ATOM    296  CB  ILE A  11      59.503  68.584  79.818  1.00  0.00           C
ATOM    298  CG2 ILE A  11      59.343  70.094  80.038  1.00  0.00           C
ATOM    302  CG1 ILE A  11      60.483  68.264  78.658  1.00  0.00           C
ATOM    305  CD  ILE A  11      61.823  69.004  78.648  1.00  0.00           C
ATOM    309  C   ILE A  11      61.003  68.294  81.868  1.00  0.00           C
ATOM    310  O   ILE A  11      62.104  67.754  81.748  1.00  0.00           O
ATOM    311  N   SER A  12      60.854  69.344  82.698  1.00  0.00           N
ATOM    313  CA  SER A  12      61.873  69.864  83.588  1.00  0.00           C
ATOM    315  CB  SER A  12      61.423  71.204  84.228  1.00  0.00           C
ATOM    318  OG  SER A  12      62.393  71.743  85.118  1.00  0.00           O
ATOM    320  C   SER A  12      62.364  68.844  84.598  1.00  0.00           C
ATOM    321  O   SER A  12      63.554  68.814  84.908  1.00  0.00           O
ATOM    322  N   ASP A  13      61.483  67.963  85.108  1.00  0.00           N
ATOM    324  CA  ASP A  13      61.833  66.914  86.048  1.00  0.00           C
ATOM    326  CB  ASP A  13      60.514  66.204  86.498  1.00  0.00           C
ATOM    329  CG  ASP A  13      60.693  65.554  87.858  1.00  0.00           C
ATOM    330  OD1 ASP A  13      61.854  65.524  88.328  1.00  0.00           O
ATOM    331  OD2 ASP A  13      59.713  65.033  88.458  1.00  0.00           O
ATOM    332  C   ASP A  13      62.884  65.914  85.518  1.00  0.00           C
ATOM    333  O   ASP A  13      63.874  65.563  86.178  1.00  0.00           O
ATOM    334  N   GLY A  14      62.733  65.443  84.258  1.00  0.00           N
ATOM    336  CA  GLY A  14      63.783  64.694  83.578  1.00  0.00           C
ATOM    339  C   GLY A  14      64.994  65.514  83.298  1.00  0.00           C
ATOM    340  O   GLY A  14      66.133  65.064  83.458  1.00  0.00           O
ATOM    341  N   GLY A  15      64.763  66.804  82.948  1.00  0.00           N
ATOM    343  CA  GLY A  15      65.774  67.844  82.808  1.00  0.00           C
ATOM    346  C   GLY A  15      66.683  67.963  84.008  1.00  0.00           C
ATOM    347  O   GLY A  15      67.913  68.004  83.878  1.00  0.00           O
ATOM    348  N   ASN A  16      66.133  68.044  85.228  1.00  0.00           N
ATOM    350  CA  ASN A  16      66.904  68.184  86.458  1.00  0.00           C
ATOM    352  CB  ASN A  16      65.924  68.254  87.668  1.00  0.00           C
ATOM    355  CG  ASN A  16      65.254  69.624  87.668  1.00  0.00           C
ATOM    356  OD1 ASN A  16      65.934  70.633  87.508  1.00  0.00           O
ATOM    357  ND2 ASN A  16      63.924  69.703  87.878  1.00  0.00           N
ATOM    360  C   ASN A  16      67.904  67.054  86.648  1.00  0.00           C
ATOM    361  O   ASN A  16      69.064  67.254  87.008  1.00  0.00           O
ATOM    362  N   ALA A  17      67.483  65.813  86.378  1.00  0.00           N
ATOM    364  CA  ALA A  17      68.324  64.664  86.588  1.00  0.00           C
ATOM    366  CB  ALA A  17      67.364  63.504  86.788  1.00  0.00           C
ATOM    370  C   ALA A  17      69.274  64.313  85.438  1.00  0.00           C
ATOM    371  O   ALA A  17      70.384  63.823  85.648  1.00  0.00           O
ATOM    372  N   ILE A  18      68.884  64.603  84.178  1.00  0.00           N
ATOM    374  CA  ILE A  18      69.743  64.453  83.008  1.00  0.00           C
ATOM    376  CB  ILE A  18      68.964  64.514  81.678  1.00  0.00           C
ATOM    378  CG2 ILE A  18      68.493  65.944  81.378  1.00  0.00           C
ATOM    382  CG1 ILE A  18      69.783  63.954  80.488  1.00  0.00           C
ATOM    385  CD  ILE A  18      69.074  64.094  79.138  1.00  0.00           C
ATOM    389  C   ILE A  18      70.824  65.524  82.998  1.00  0.00           C
ATOM    390  O   ILE A  18      71.873  65.364  82.378  1.00  0.00           O
ATOM    391  N   SER A  19      70.634  66.614  83.788  1.00  0.00           N
ATOM    393  CA  SER A  19      71.644  67.614  84.078  1.00  0.00           C
ATOM    395  CB  SER A  19      71.153  68.773  84.998  1.00  0.00           C
ATOM    398  OG  SER A  19      72.094  69.843  85.088  1.00  0.00           O
ATOM    400  C   SER A  19      72.873  66.944  84.658  1.00  0.00           C
ATOM    401  O   SER A  19      73.973  67.243  84.238  1.00  0.00           O
ATOM    402  N   GLY A  20      72.723  65.934  85.558  1.00  0.00           N
ATOM    404  CA  GLY A  20      73.854  65.143  86.048  1.00  0.00           C
ATOM    407  C   GLY A  20      74.674  64.404  85.018  1.00  0.00           C
ATOM    408  O   GLY A  20      75.903  64.424  85.028  1.00  0.00           O
ATOM    409  N   ALA A  21      74.004  63.704  84.078  1.00  0.00           N
ATOM    411  CA  ALA A  21      74.623  63.024  82.968  1.00  0.00           C
ATOM    413  CB  ALA A  21      73.524  62.293  82.178  1.00  0.00           C
ATOM    417  C   ALA A  21      75.343  63.974  82.038  1.00  0.00           C
ATOM    418  O   ALA A  21      76.494  63.764  81.658  1.00  0.00           O
ATOM    419  N   ALA A  22      74.653  65.053  81.668  1.00  0.00           N
ATOM    421  CA  ALA A  22      75.134  66.084  80.798  1.00  0.00           C
ATOM    423  CB  ALA A  22      73.903  66.914  80.408  1.00  0.00           C
ATOM    427  C   ALA A  22      76.263  66.963  81.358  1.00  0.00           C
ATOM    428  O   ALA A  22      77.233  67.283  80.678  1.00  0.00           O
ATOM    429  N   THR A  23      76.163  67.383  82.638  1.00  0.00           N
ATOM    431  CA  THR A  23      77.063  68.343  83.288  1.00  0.00           C
ATOM    433  CB  THR A  23      76.453  68.974  84.558  1.00  0.00           C
ATOM    435  OG1 THR A  23      77.123  70.143  84.988  1.00  0.00           O
ATOM    437  CG2 THR A  23      76.473  68.024  85.778  1.00  0.00           C
ATOM    441  C   THR A  23      78.403  67.734  83.648  1.00  0.00           C
ATOM    442  O   THR A  23      79.393  68.434  83.818  1.00  0.00           O
ATOM    443  N   LYS A  24      78.473  66.393  83.748  1.00  0.00           N
ATOM    445  CA  LYS A  24      79.733  65.673  83.888  1.00  0.00           C
ATOM    447  CB  LYS A  24      79.393  64.173  84.168  1.00  0.00           C
ATOM    450  CG  LYS A  24      80.483  63.364  84.908  1.00  0.00           C
ATOM    453  CD  LYS A  24      81.744  63.053  84.088  1.00  0.00           C
ATOM    456  CE  LYS A  24      82.785  62.174  84.788  1.00  0.00           C
ATOM    459  NZ  LYS A  24      83.233  62.834  86.038  1.00  0.00           N
ATOM    463  C   LYS A  24      80.613  65.853  82.648  1.00  0.00           C
ATOM    464  O   LYS A  24      81.824  66.023  82.758  1.00  0.00           O
ATOM    465  N   ALA A  25      79.983  65.804  81.458  1.00  0.00           N
ATOM    467  CA  ALA A  25      80.583  65.684  80.148  1.00  0.00           C
ATOM    469  CB  ALA A  25      79.474  65.173  79.208  1.00  0.00           C
ATOM    473  C   ALA A  25      81.245  66.993  79.588  1.00  0.00           C
ATOM    474  OT1 ALA A  25      82.223  67.483  80.208  1.00  0.00           O
ATOM    475  OT2 ALA A  25      80.784  67.494  78.518  1.00  0.00           O
ATOM    476  NH3 POPEB  26      73.784 113.584  80.568  1.00  0.00           N
ATOM    480  C12 POPEB  26      73.073 112.504  79.798  1.00  0.00           C
ATOM    483  C11 POPEB  26      73.793 111.144  79.748  1.00  0.00           C
ATOM    486  P   POPEB  26      73.354 108.673  78.938  1.00  0.00           P
ATOM    487  O13 POPEB  26      74.693 108.633  78.328  1.00  0.00           O
ATOM    488  O14 POPEB  26      73.274 107.864  80.178  1.00  0.00           O
ATOM    489  O11 POPEB  26      72.283 108.184  77.898  1.00  0.00           O
ATOM    490  O12 POPEB  26      72.894 110.163  79.228  1.00  0.00           O
ATOM    491  C1  POPEB  26      72.274 106.813  77.488  1.00  0.00           C
ATOM    494  C2  POPEB  26      71.543 106.593  76.118  1.00  0.00           C
ATOM    496  O21 POPEB  26      72.403 106.693  74.978  1.00  0.00           O
ATOM    497  C21 POPEB  26      72.854 107.893  74.648  1.00  0.00           C
ATOM    498  O22 POPEB  26      72.494 108.934  75.148  1.00  0.00           O
ATOM    499  C22 POPEB  26      73.884 107.823  73.508  1.00  0.00           C
ATOM    502  C3  POPEB  26      70.223 107.404  75.988  1.00  0.00           C
ATOM    505  O31 POPEB  26      69.093 106.544  75.858  1.00  0.00           O
ATOM    506  C31 POPEB  26      68.903 105.893  74.728  1.00  0.00           C
ATOM    507  O32 POPEB  26      69.614 105.944  73.738  1.00  0.00           O
ATOM    508  C32 POPEB  26      67.644 105.054  74.898  1.00  0.00           C
ATOM    511  C23 POPEB  26      73.303 108.223  72.128  1.00  0.00           C
ATOM    514  C24 POPEB  26      74.373 108.273  71.018  1.00  0.00           C
ATOM    517  C25 POPEB  26      73.863 108.714  69.618  1.00  0.00           C
ATOM    520  C26 POPEB  26      72.764 107.843  68.968  1.00  0.00           C
ATOM    523  C27 POPEB  26      72.013 108.533  67.828  1.00  0.00           C
ATOM    526  C28 POPEB  26      70.873 107.653  67.248  1.00  0.00           C
ATOM    529  C29 POPEB  26      69.844 108.404  66.458  1.00  0.00           C
ATOM    531 0C21 POPEB  26      69.983 109.014  65.258  1.00  0.00           C
ATOM    533 1C21 POPEB  26      71.244 109.134  64.428  1.00  0.00           C
ATOM    536 2C21 POPEB  26      71.613 110.614  64.268  1.00  0.00           C
ATOM    539 3C21 POPEB  26      72.854 110.823  63.398  1.00  0.00           C
ATOM    542 4C21 POPEB  26      73.204 112.303  63.188  1.00  0.00           C
ATOM    545 5C21 POPEB  26      73.854 112.963  64.418  1.00  0.00           C
ATOM    548 6C21 POPEB  26      74.434 114.344  64.078  1.00  0.00           C
ATOM    551 7C21 POPEB  26      75.424 114.873  65.128  1.00  0.00           C
ATOM    554 8C21 POPEB  26      76.394 115.913  64.558  1.00  0.00           C
ATOM    558  C33 POPEB  26      66.954 104.743  73.558  1.00  0.00           C
ATOM    561  C34 POPEB  26      65.743 103.813  73.678  1.00  0.00           C
ATOM    564  C35 POPEB  26      65.214 103.343  72.318  1.00  0.00           C
ATOM    567  C36 POPEB  26      64.243 102.163  72.448  1.00  0.00           C
ATOM    570  C37 POPEB  26      63.465 101.874  71.168  1.00  0.00           C
ATOM    573  C38 POPEB  26      62.424 100.754  71.378  1.00  0.00           C
ATOM    576  C39 POPEB  26      61.243 100.784  70.398  1.00  0.00           C
ATOM    579 0C31 POPEB  26      61.644 100.504  68.948  1.00  0.00           C
ATOM    582 1C31 POPEB  26      60.434 100.194  68.068  1.00  0.00           C
ATOM    585 2C31 POPEB  26      60.813  99.774  66.638  1.00  0.00           C
ATOM    588 3C31 POPEB  26      59.573  99.423  65.798  1.00  0.00           C
ATOM    591 4C31 POPEB  26      59.903  98.864  64.408  1.00  0.00           C
ATOM    594 5C31 POPEB  26      58.633  98.434  63.658  1.00  0.00           C
ATOM    597 6C31 POPEB  26      58.913  97.794  62.298  1.00  0.00           C
ATOM    601  NH3 POPEC  27      71.284  32.434  36.078  1.00  0.00           N
ATOM    605  C12 POPEC  27      70.233  31.524  36.648  1.00  0.00           C
ATOM    608  C11 POPEC  27      70.763  30.544  37.738  1.00  0.00           C
ATOM    611  P   POPEC  27      68.913  28.653  37.498  1.00  0.00           P
ATOM    612  O13 POPEC  27      68.034  29.674  36.928  1.00  0.00           O
ATOM    613  O14 POPEC  27      68.924  27.294  36.898  1.00  0.00           O
ATOM    614  O11 POPEC  27      68.553  28.534  39.028  1.00  0.00           O
ATOM    615  O12 POPEC  27      70.394  29.194  37.468  1.00  0.00           O
ATOM    616  C1  POPEC  27      69.443  28.684  40.128  1.00  0.00           C
ATOM    619  C2  POPEC  27      69.334  27.434  41.028  1.00  0.00           C
ATOM    621  O21 POPEC  27      70.254  27.504  42.128  1.00  0.00           O
ATOM    622  C21 POPEC  27      69.743  28.123  43.168  1.00  0.00           C
ATOM    623  O22 POPEC  27      68.793  28.874  43.158  1.00  0.00           O
ATOM    624  C22 POPEC  27      70.424  27.624  44.418  1.00  0.00           C
ATOM    627  C3  POPEC  27      69.643  26.134  40.238  1.00  0.00           C
ATOM    630  O31 POPEC  27      69.574  24.984  41.118  1.00  0.00           O
ATOM    631  C31 POPEC  27      68.313  24.654  41.408  1.00  0.00           C
ATOM    632  O32 POPEC  27      67.344  25.033  40.768  1.00  0.00           O
ATOM    633  C32 POPEC  27      68.274  23.823  42.688  1.00  0.00           C
ATOM    636  C23 POPEC  27      70.433  28.614  45.598  1.00  0.00           C
ATOM    639  C24 POPEC  27      70.643  27.874  46.928  1.00  0.00           C
ATOM    642  C25 POPEC  27      69.833  28.504  48.068  1.00  0.00           C
ATOM    645  C26 POPEC  27      70.083  27.893  49.438  1.00  0.00           C
ATOM    648  C27 POPEC  27      68.973  28.314  50.418  1.00  0.00           C
ATOM    651  C28 POPEC  27      69.204  27.854  51.868  1.00  0.00           C
ATOM    654  C29 POPEC  27      70.454  28.454  52.458  1.00  0.00           C
ATOM    656 0C21 POPEC  27      70.534  29.313  53.498  1.00  0.00           C
ATOM    658 1C21 POPEC  27      69.393  29.873  54.308  1.00  0.00           C
ATOM    661 2C21 POPEC  27      69.344  29.303  55.738  1.00  0.00           C
ATOM    664 3C21 POPEC  27      70.534  29.733  56.618  1.00  0.00           C
ATOM    667 4C21 POPEC  27      70.254  29.513  58.108  1.00  0.00           C
ATOM    670 5C21 POPEC  27      71.473  29.764  59.018  1.00  0.00           C
ATOM    673 6C21 POPEC  27      72.143  31.123  58.808  1.00  0.00           C
ATOM    676 7C21 POPEC  27      73.303  31.353  59.778  1.00  0.00           C
ATOM    679 8C21 POPEC  27      74.154  32.573  59.428  1.00  0.00           C
ATOM    683  C33 POPEC  27      67.024  24.094  43.578  1.00  0.00           C
ATOM    686  C34 POPEC  27      66.993  25.474  44.258  1.00  0.00           C
ATOM    689  C35 POPEC  27      65.693  25.723  45.048  1.00  0.00           C
ATOM    692  C36 POPEC  27      65.534  24.934  46.358  1.00  0.00           C
ATOM    695  C37 POPEC  27      66.333  25.483  47.558  1.00  0.00           C
ATOM    698  C38 POPEC  27      67.613  24.704  47.868  1.00  0.00           C
ATOM    701  C39 POPEC  27      67.364  23.404  48.658  1.00  0.00           C
ATOM    704 0C31 POPEC  27      67.143  23.614  50.168  1.00  0.00           C
ATOM    707 1C31 POPEC  27      67.003  22.274  50.898  1.00  0.00           C
ATOM    710 2C31 POPEC  27      66.863  22.384  52.428  1.00  0.00           C
ATOM    713 3C31 POPEC  27      66.884  21.004  53.098  1.00  0.00           C
ATOM    716 4C31 POPEC  27      66.683  21.033  54.618  1.00  0.00           C
ATOM    719 5C31 POPEC  27      66.453  19.634  55.198  1.00  0.00           C
ATOM    722 6C31 POPEC  27      66.343  19.604  56.718  1.00  0.00           C
ATOM    726  NH3 POPED  28      80.193  96.673  35.868  1.00  0.00           N
ATOM    730  C12 POPED  28      81.113  97.764  36.368  1.00  0.00           C
ATOM    733  C11 POPED  28      80.354  98.784  37.228  1.00  0.00           C
ATOM    736  P   POPED  28      81.583 101.053  37.918  1.00  0.00           P
ATOM    737  O13 POPED  28      81.194 101.453  36.548  1.00  0.00           O
ATOM    738  O14 POPED  28      80.933 101.833  39.008  1.00  0.00           O
ATOM    739  O11 POPED  28      83.144 101.103  38.028  1.00  0.00           O
ATOM    740  O12 POPED  28      81.234  99.534  38.088  1.00  0.00           O
ATOM    741  C1  POPED  28      83.913 100.184  38.808  1.00  0.00           C
ATOM    744  C2  POPED  28      84.223 100.723  40.238  1.00  0.00           C
ATOM    746  O21 POPED  28      83.083 100.684  41.128  1.00  0.00           O
ATOM    747  C21 POPED  28      82.654  99.473  41.468  1.00  0.00           C
ATOM    748  O22 POPED  28      82.994  98.413  40.968  1.00  0.00           O
ATOM    749  C22 POPED  28      81.723  99.563  42.678  1.00  0.00           C
ATOM    752  C3  POPED  28      84.863 102.143  40.178  1.00  0.00           C
ATOM    755  O31 POPED  28      84.954 102.794  41.478  1.00  0.00           O
ATOM    756  C31 POPED  28      84.123 103.823  41.648  1.00  0.00           C
ATOM    757  O32 POPED  28      83.444 104.344  40.768  1.00  0.00           O
ATOM    758  C32 POPED  28      84.133 104.304  43.098  1.00  0.00           C
ATOM    761  C23 POPED  28      82.444  99.313  44.028  1.00  0.00           C
ATOM    764  C24 POPED  28      81.854 100.143  45.188  1.00  0.00           C
ATOM    767  C25 POPED  28      81.934  99.374  46.518  1.00  0.00           C
ATOM    770  C26 POPED  28      81.094  99.904  47.688  1.00  0.00           C
ATOM    773  C27 POPED  28      80.704  98.773  48.658  1.00  0.00           C
ATOM    776  C28 POPED  28      80.513  99.233  50.118  1.00  0.00           C
ATOM    779  C29 POPED  28      80.114  98.124  51.058  1.00  0.00           C
ATOM    781 0C21 POPED  28      79.694  98.294  52.328  1.00  0.00           C
ATOM    783 1C21 POPED  28      79.513  99.624  53.028  1.00  0.00           C
ATOM    786 2C21 POPED  28      80.583  99.943  54.088  1.00  0.00           C
ATOM    789 3C21 POPED  28      79.983 100.524  55.388  1.00  0.00           C
ATOM    792 4C21 POPED  28      79.843  99.453  56.488  1.00  0.00           C
ATOM    795 5C21 POPED  28      79.034  99.943  57.688  1.00  0.00           C
ATOM    798 6C21 POPED  28      78.973  98.893  58.808  1.00  0.00           C
ATOM    801 7C21 POPED  28      78.093  99.333  59.988  1.00  0.00           C
ATOM    804 8C21 POPED  28      78.003  98.294  61.108  1.00  0.00           C
ATOM    808  C33 POPED  28      84.163 103.213  44.198  1.00  0.00           C
ATOM    811  C34 POPED  28      85.383 103.343  45.118  1.00  0.00           C
ATOM    814  C35 POPED  28      85.233 104.444  46.188  1.00  0.00           C
ATOM    817  C36 POPED  28      84.884 103.913  47.578  1.00  0.00           C
ATOM    820  C37 POPED  28      86.023 103.094  48.198  1.00  0.00           C
ATOM    823  C38 POPED  28      85.513 101.883  49.008  1.00  0.00           C
ATOM    826  C39 POPED  28      84.984 102.253  50.408  1.00  0.00           C
ATOM    829 0C31 POPED  28      86.084 102.794  51.328  1.00  0.00           C
ATOM    832 1C31 POPED  28      85.784 102.583  52.818  1.00  0.00           C
ATOM    835 2C31 POPED  28      86.943 103.014  53.718  1.00  0.00           C
ATOM    838 3C31 POPED  28      88.204 102.134  53.608  1.00  0.00           C
ATOM    841 4C31 POPED  28      88.144 100.843  54.438  1.00  0.00           C
ATOM    844 5C31 POPED  28      89.373  99.943  54.198  1.00  0.00           C
ATOM    847 6C31 POPED  28      89.633  98.953  55.328  1.00  0.00           C
ATOM    851  NH3 POPEE  29      32.693  26.153  40.818  1.00  0.00           N
ATOM    855  C12 POPEE  29      33.003  26.864  39.528  1.00  0.00           C
ATOM    858  C11 POPEE  29      34.483  26.674  39.128  1.00  0.00           C
ATOM    861  P   POPEE  29      35.464  29.034  39.708  1.00  0.00           P
ATOM    862  O13 POPEE  29      36.653  29.714  39.208  1.00  0.00           O
ATOM    863  O14 POPEE  29      34.313  29.934  39.898  1.00  0.00           O
ATOM    864  O11 POPEE  29      35.803  28.274  41.038  1.00  0.00           O
ATOM    865  O12 POPEE  29      35.074  27.893  38.678  1.00  0.00           O
ATOM    866  C1  POPEE  29      35.453  28.913  42.278  1.00  0.00           C
ATOM    869  C2  POPEE  29      35.604  27.884  43.418  1.00  0.00           C
ATOM    871  O21 POPEE  29      35.563  28.424  44.738  1.00  0.00           O
ATOM    872  C21 POPEE  29      34.913  29.504  45.098  1.00  0.00           C
ATOM    873  O22 POPEE  29      34.093  30.144  44.478  1.00  0.00           O
ATOM    874  C22 POPEE  29      35.313  29.823  46.528  1.00  0.00           C
ATOM    877  C3  POPEE  29      36.933  27.094  43.288  1.00  0.00           C
ATOM    880  O31 POPEE  29      36.703  25.674  43.338  1.00  0.00           O
ATOM    881  C31 POPEE  29      36.743  25.154  44.548  1.00  0.00           C
ATOM    882  O32 POPEE  29      36.973  25.763  45.578  1.00  0.00           O
ATOM    883  C32 POPEE  29      36.453  23.653  44.508  1.00  0.00           C
ATOM    886  C23 POPEE  29      34.453  29.024  47.528  1.00  0.00           C
ATOM    889  C24 POPEE  29      35.174  28.864  48.868  1.00  0.00           C
ATOM    892  C25 POPEE  29      35.593  30.214  49.468  1.00  0.00           C
ATOM    895  C26 POPEE  29      36.053  30.063  50.918  1.00  0.00           C
ATOM    898  C27 POPEE  29      36.183  31.413  51.628  1.00  0.00           C
ATOM    901  C28 POPEE  29      36.513  31.234  53.118  1.00  0.00           C
ATOM    904  C29 POPEE  29      36.663  32.564  53.818  1.00  0.00           C
ATOM    906 0C21 POPEE  29      36.223  32.874  55.048  1.00  0.00           C
ATOM    908 1C21 POPEE  29      35.563  31.924  56.018  1.00  0.00           C
ATOM    911 2C21 POPEE  29      36.013  32.194  57.468  1.00  0.00           C
ATOM    914 3C21 POPEE  29      37.504  31.934  57.718  1.00  0.00           C
ATOM    917 4C21 POPEE  29      37.943  32.294  59.138  1.00  0.00           C
ATOM    920 5C21 POPEE  29      39.424  31.973  59.398  1.00  0.00           C
ATOM    923 6C21 POPEE  29      39.844  32.274  60.848  1.00  0.00           C
ATOM    926 7C21 POPEE  29      41.243  31.764  61.158  1.00  0.00           C
ATOM    929 8C21 POPEE  29      41.684  31.913  62.608  1.00  0.00           C
ATOM    933  C33 POPEE  29      35.583  23.314  45.728  1.00  0.00           C
ATOM    936  C34 POPEE  29      35.304  21.823  45.978  1.00  0.00           C
ATOM    939  C35 POPEE  29      36.534  21.004  46.378  1.00  0.00           C
ATOM    942  C36 POPEE  29      36.893  21.064  47.878  1.00  0.00           C
ATOM    945  C37 POPEE  29      36.674  19.704  48.578  1.00  0.00           C
ATOM    948  C38 POPEE  29      37.233  19.614  50.008  1.00  0.00           C
ATOM    951  C39 POPEE  29      38.764  19.724  50.058  1.00  0.00           C
ATOM    954 0C31 POPEE  29      39.373  19.364  51.428  1.00  0.00           C
ATOM    957 1C31 POPEE  29      40.903  19.424  51.408  1.00  0.00           C
ATOM    960 2C31 POPEE  29      41.574  18.534  52.468  1.00  0.00           C
ATOM    963 3C31 POPEE  29      41.814  19.184  53.838  1.00  0.00           C
ATOM    966 4C31 POPEE  29      42.583  18.223  54.768  1.00  0.00           C
ATOM    969 5C31 POPEE  29      43.003  18.834  56.108  1.00  0.00           C
ATOM    972 6C31 POPEE  29      43.694  17.814  57.018  1.00  0.00           C
ATOM    976  NH3 POPEF  30      40.264 119.053  40.608  1.00  0.00           N
ATOM    980  C12 POPEF  30      40.264 119.853  41.888  1.00  0.00           C
ATOM    983  C11 POPEF  30      41.264 121.014  41.878  1.00  0.00           C
ATOM    986  P   POPEF  30      41.174 122.803  39.928  1.00  0.00           P
ATOM    987  O13 POPEF  30      42.453 122.184  39.518  1.00  0.00           O
ATOM    988  O14 POPEF  30      40.033 122.663  39.008  1.00  0.00           O
ATOM    989  O11 POPEF  30      41.363 124.313  40.338  1.00  0.00           O
ATOM    990  O12 POPEF  30      40.683 122.163  41.278  1.00  0.00           O
ATOM    991  C1  POPEF  30      41.723 124.783  41.638  1.00  0.00           C
ATOM    994  C2  POPEF  30      40.793 125.963  42.028  1.00  0.00           C
ATOM    996  O21 POPEF  30      41.413 126.853  42.968  1.00  0.00           O
ATOM    997  C21 POPEF  30      41.423 126.533  44.248  1.00  0.00           C
ATOM    998  O22 POPEF  30      41.143 125.443  44.728  1.00  0.00           O
ATOM    999  C22 POPEF  30      41.993 127.694  45.078  1.00  0.00           C
ATOM   1002  C3  POPEF  30      39.354 125.493  42.418  1.00  0.00           C
ATOM   1005  O31 POPEF  30      38.624 126.624  42.918  1.00  0.00           O
ATOM   1006  C31 POPEF  30      37.903 126.413  44.018  1.00  0.00           C
ATOM   1007  O32 POPEF  30      37.593 125.334  44.478  1.00  0.00           O
ATOM   1008  C32 POPEF  30      37.663 127.783  44.668  1.00  0.00           C
ATOM   1011  C23 POPEF  30      41.254 127.954  46.418  1.00  0.00           C
ATOM   1014  C24 POPEF  30      41.553 129.364  46.958  1.00  0.00           C
ATOM   1017  C25 POPEF  30      40.914 129.713  48.308  1.00  0.00           C
ATOM   1020  C26 POPEF  30      41.153 128.693  49.438  1.00  0.00           C
ATOM   1023  C27 POPEF  30      40.813 129.264  50.828  1.00  0.00           C
ATOM   1026  C28 POPEF  30      41.283 128.363  51.978  1.00  0.00           C
ATOM   1029  C29 POPEF  30      40.854 128.833  53.338  1.00  0.00           C
ATOM   1031 0C21 POPEF  30      41.514 129.713  54.118  1.00  0.00           C
ATOM   1033 1C21 POPEF  30      42.784 130.424  53.738  1.00  0.00           C
ATOM   1036 2C21 POPEF  30      43.134 131.603  54.658  1.00  0.00           C
ATOM   1039 3C21 POPEF  30      43.513 131.174  56.078  1.00  0.00           C
ATOM   1042 4C21 POPEF  30      44.433 132.170  56.808  1.00  0.00           C
ATOM   1045 5C21 POPEF  30      44.804 131.633  58.198  1.00  0.00           C
ATOM   1048 6C21 POPEF  30      45.903 132.430  58.908  1.00  0.00           C
ATOM   1051 7C21 POPEF  30      46.063 131.980  60.368  1.00  0.00           C
ATOM   1054 8C21 POPEF  30      47.333 132.491  61.048  1.00  0.00           C
ATOM   1058  C33 POPEF  30      36.854 127.814  45.988  1.00  0.00           C
ATOM   1061  C34 POPEF  30      36.993 129.193  46.648  1.00  0.00           C
ATOM   1064  C35 POPEF  30      36.013 129.473  47.788  1.00  0.00           C
ATOM   1067  C36 POPEF  30      36.163 128.583  49.038  1.00  0.00           C
ATOM   1070  C37 POPEF  30      35.193 129.023  50.138  1.00  0.00           C
ATOM   1073  C38 POPEF  30      34.963 128.014  51.268  1.00  0.00           C
ATOM   1076  C39 POPEF  30      34.354 126.704  50.738  1.00  0.00           C
ATOM   1079 0C31 POPEF  30      33.553 125.904  51.778  1.00  0.00           C
ATOM   1082 1C31 POPEF  30      33.193 124.514  51.218  1.00  0.00           C
ATOM   1085 2C31 POPEF  30      32.003 123.823  51.898  1.00  0.00           C
ATOM   1088 3C31 POPEF  30      32.094 123.743  53.438  1.00  0.00           C
ATOM   1091 4C31 POPEF  30      33.223 122.843  53.948  1.00  0.00           C
ATOM   1094 5C31 POPEF  30      33.264 122.783  55.488  1.00  0.00           C
ATOM   1097 6C31 POPEF  30      34.463 122.014  56.038  1.00  0.00           C
ATOM   1101  NH3 POPEG  31       0.213   2.457  35.988  1.00  0.00           N
ATOM   1105  C12 POPEG  31       1.593   1.967  35.638  1.00  0.00           C
ATOM   1108  C11 POPEG  31       2.683   2.167  36.718  1.00  0.00           C
ATOM   1111  P   POPEG  31       4.993   1.037  37.338  1.00  0.00           P
ATOM   1112  O13 POPEG  31       5.573  -0.233  36.838  1.00  0.00           O
ATOM   1113  O14 POPEG  31       5.873   2.227  37.388  1.00  0.00           O
ATOM   1114  O11 POPEG  31       4.283   0.797  38.738  1.00  0.00           O
ATOM   1115  O12 POPEG  31       3.803   1.367  36.358  1.00  0.00           O
ATOM   1116  C1  POPEG  31       4.373   1.767  39.798  1.00  0.00           C
ATOM   1119  C2  POPEG  31       4.693   1.117  41.178  1.00  0.00           C
ATOM   1121  O21 POPEG  31       3.843   1.787  42.138  1.00  0.00           O
ATOM   1122  C21 POPEG  31       3.623   1.107  43.258  1.00  0.00           C
ATOM   1123  O22 POPEG  31       4.093   0.017  43.538  1.00  0.00           O
ATOM   1124  C22 POPEG  31       2.683   1.917  44.148  1.00  0.00           C
ATOM   1127  C3  POPEG  31       6.223   1.177  41.538  1.00  0.00           C
ATOM   1130  O31 POPEG  31       6.533   1.497  42.928  1.00  0.00           O
ATOM   1131  C31 POPEG  31       6.573   2.807  43.168  1.00  0.00           C
ATOM   1132  O32 POPEG  31       6.323   3.674  42.348  1.00  0.00           O
ATOM   1133  C32 POPEG  31       7.093   3.084  44.598  1.00  0.00           C
ATOM   1136  C23 POPEG  31       1.863   1.027  45.108  1.00  0.00           C
ATOM   1139  C24 POPEG  31       1.433   1.777  46.368  1.00  0.00           C
ATOM   1142  C25 POPEG  31       0.543   0.917  47.258  1.00  0.00           C
ATOM   1145  C26 POPEG  31       0.443   1.417  48.708  1.00  0.00           C
ATOM   1148  C27 POPEG  31      -0.477   0.507  49.538  1.00  0.00           C
ATOM   1151  C28 POPEG  31      -0.497   0.797  51.048  1.00  0.00           C
ATOM   1154  C29 POPEG  31      -0.977  -0.423  51.798  1.00  0.00           C
ATOM   1156 0C21 POPEG  31      -1.057  -0.603  53.128  1.00  0.00           C
ATOM   1158 1C21 POPEG  31      -0.717   0.397  54.198  1.00  0.00           C
ATOM   1161 2C21 POPEG  31      -1.107  -0.103  55.598  1.00  0.00           C
ATOM   1164 3C21 POPEG  31      -2.627  -0.153  55.848  1.00  0.00           C
ATOM   1167 4C21 POPEG  31      -3.027  -0.523  57.288  1.00  0.00           C
ATOM   1170 5C21 POPEG  31      -4.394   0.077  57.678  1.00  0.00           C
ATOM   1173 6C21 POPEG  31      -4.854  -0.203  59.118  1.00  0.00           C
ATOM   1176 7C21 POPEG  31      -5.014  -1.693  59.458  1.00  0.00           C
ATOM   1179 8C21 POPEG  31      -5.764  -1.933  60.768  1.00  0.00           C
ATOM   1183  C33 POPEG  31       6.533   4.384  45.238  1.00  0.00           C
ATOM   1186  C34 POPEG  31       6.103   4.284  46.718  1.00  0.00           C
ATOM   1189  C35 POPEG  31       7.223   4.104  47.748  1.00  0.00           C
ATOM   1192  C36 POPEG  31       6.743   4.384  49.188  1.00  0.00           C
ATOM   1195  C37 POPEG  31       7.883   4.544  50.198  1.00  0.00           C
ATOM   1198  C38 POPEG  31       7.463   5.214  51.528  1.00  0.00           C
ATOM   1201  C39 POPEG  31       6.673   4.294  52.468  1.00  0.00           C
ATOM   1204 0C31 POPEG  31       6.653   4.814  53.918  1.00  0.00           C
ATOM   1207 1C31 POPEG  31       6.103   3.764  54.908  1.00  0.00           C
ATOM   1210 2C31 POPEG  31       6.223   4.174  56.378  1.00  0.00           C
ATOM   1213 3C31 POPEG  31       5.723   3.074  57.328  1.00  0.00           C
ATOM   1216 4C31 POPEG  31       4.193   2.984  57.408  1.00  0.00           C
ATOM   1219 5C31 POPEG  31       3.703   1.617  57.888  1.00  0.00           C
ATOM   1222 6C31 POPEG  31       2.183   1.537  57.968  1.00  0.00           C
ATOM   1226  NH3 POPEH  32      91.943  14.274  37.808  1.00  0.00           N
ATOM   1230  C12 POPEH  32      91.325  12.904  37.698  1.00  0.00           C
ATOM   1233  C11 POPEH  32      92.123  11.903  36.828  1.00  0.00           C
ATOM   1236  P   POPEH  32      90.354  10.014  37.038  1.00  0.00           P
ATOM   1237  O13 POPEH  32      90.294   8.564  36.758  1.00  0.00           O
ATOM   1238  O14 POPEH  32      89.664  10.884  36.078  1.00  0.00           O
ATOM   1239  O11 POPEH  32      89.744  10.264  38.478  1.00  0.00           O
ATOM   1240  O12 POPEH  32      91.854  10.524  37.138  1.00  0.00           O
ATOM   1241  C1  POPEH  32      89.923   9.384  39.598  1.00  0.00           C
ATOM   1244  C2  POPEH  32      90.873   9.964  40.668  1.00  0.00           C
ATOM   1246  O21 POPEH  32      90.494  11.324  40.928  1.00  0.00           O
ATOM   1247  C21 POPEH  32      90.275  11.804  42.148  1.00  0.00           C
ATOM   1248  O22 POPEH  32      90.464  12.964  42.458  1.00  0.00           O
ATOM   1249  C22 POPEH  32      89.674  10.794  43.128  1.00  0.00           C
ATOM   1252  C3  POPEH  32      92.344   9.953  40.188  1.00  0.00           C
ATOM   1255  O31 POPEH  32      93.233  10.304  41.258  1.00  0.00           O
ATOM   1256  C31 POPEH  32      93.694  11.544  41.258  1.00  0.00           C
ATOM   1257  O32 POPEH  32      93.473  12.394  40.408  1.00  0.00           O
ATOM   1258  C32 POPEH  32      94.503  11.724  42.528  1.00  0.00           C
ATOM   1261  C23 POPEH  32      89.025  11.514  44.338  1.00  0.00           C
ATOM   1264  C24 POPEH  32      88.393  10.524  45.318  1.00  0.00           C
ATOM   1267  C25 POPEH  32      87.584  11.174  46.458  1.00  0.00           C
ATOM   1270  C26 POPEH  32      88.424  11.584  47.688  1.00  0.00           C
ATOM   1273  C27 POPEH  32      87.614  11.504  48.998  1.00  0.00           C
ATOM   1276  C28 POPEH  32      88.454  11.434  50.298  1.00  0.00           C
ATOM   1279  C29 POPEH  32      87.544  11.083  51.458  1.00  0.00           C
ATOM   1281 0C21 POPEH  32      87.764  11.204  52.778  1.00  0.00           C
ATOM   1283 1C21 POPEH  32      88.953  11.764  53.498  1.00  0.00           C
ATOM   1286 2C21 POPEH  32      88.494  12.434  54.808  1.00  0.00           C
ATOM   1289 3C21 POPEH  32      89.664  12.924  55.678  1.00  0.00           C
ATOM   1292 4C21 POPEH  32      89.193  13.574  56.988  1.00  0.00           C
ATOM   1295 5C21 POPEH  32      90.333  13.984  57.918  1.00  0.00           C
ATOM   1298 6C21 POPEH  32      91.105  12.794  58.508  1.00  0.00           C
ATOM   1301 7C21 POPEH  32      92.384  13.203  59.238  1.00  0.00           C
ATOM   1304 8C21 POPEH  32      93.314  12.024  59.488  1.00  0.00           C
ATOM   1308  C33 POPEH  32      95.354  13.004  42.508  1.00  0.00           C
ATOM   1311  C34 POPEH  32      96.094  13.234  43.828  1.00  0.00           C
ATOM   1314  C35 POPEH  32      97.253  12.254  44.108  1.00  0.00           C
ATOM   1317  C36 POPEH  32      96.873  11.023  44.948  1.00  0.00           C
ATOM   1320  C37 POPEH  32      98.093  10.254  45.488  1.00  0.00           C
ATOM   1323  C38 POPEH  32      97.775   9.174  46.528  1.00  0.00           C
ATOM   1326  C39 POPEH  32      97.234   9.754  47.848  1.00  0.00           C
ATOM   1329 0C31 POPEH  32      97.123   8.743  48.998  1.00  0.00           C
ATOM   1332 1C31 POPEH  32      96.535   9.384  50.268  1.00  0.00           C
ATOM   1335 2C31 POPEH  32      96.623   8.464  51.488  1.00  0.00           C
ATOM   1338 3C31 POPEH  32      95.984   9.073  52.738  1.00  0.00           C
ATOM   1341 4C31 POPEH  32      96.325   8.264  53.998  1.00  0.00           C
ATOM   1344 5C31 POPEH  32      95.553   8.703  55.238  1.00  0.00           C
ATOM   1347 6C31 POPEH  32      95.944   7.904  56.488  1.00  0.00           C
ATOM   1351  NH3 POPEI  33      87.533   5.394  35.818  1.00  0.00           N
ATOM   1355  C12 POPEI  33      86.814   4.224  36.428  1.00  0.00           C
ATOM   1358  C11 POPEI  33      86.173   3.304  35.378  1.00  0.00           C
ATOM   1361  P   POPEI  33      85.084   1.517  36.948  1.00  0.00           P
ATOM   1362  O13 POPEI  33      83.755   1.907  36.458  1.00  0.00           O
ATOM   1363  O14 POPEI  33      85.333   0.087  37.268  1.00  0.00           O
ATOM   1364  O11 POPEI  33      85.443   2.397  38.208  1.00  0.00           O
ATOM   1365  O12 POPEI  33      86.163   1.977  35.888  1.00  0.00           O
ATOM   1366  C1  POPEI  33      86.404   1.967  39.168  1.00  0.00           C
ATOM   1369  C2  POPEI  33      85.824   2.097  40.598  1.00  0.00           C
ATOM   1371  O21 POPEI  33      86.913   1.837  41.498  1.00  0.00           O
ATOM   1372  C21 POPEI  33      86.833   2.537  42.598  1.00  0.00           C
ATOM   1373  O22 POPEI  33      86.255   3.614  42.708  1.00  0.00           O
ATOM   1374  C22 POPEI  33      87.645   1.837  43.678  1.00  0.00           C
ATOM   1377  C3  POPEI  33      84.613   1.187  40.928  1.00  0.00           C
ATOM   1380  O31 POPEI  33      84.633   0.617  42.258  1.00  0.00           O
ATOM   1381  C31 POPEI  33      84.984  -0.663  42.338  1.00  0.00           C
ATOM   1382  O32 POPEI  33      85.443  -1.323  41.408  1.00  0.00           O
ATOM   1383  C32 POPEI  33      84.633  -1.213  43.728  1.00  0.00           C
ATOM   1386  C23 POPEI  33      86.903   1.837  45.028  1.00  0.00           C
ATOM   1389  C24 POPEI  33      87.553   0.927  46.078  1.00  0.00           C
ATOM   1392  C25 POPEI  33      88.993   1.327  46.468  1.00  0.00           C
ATOM   1395  C26 POPEI  33      89.104   2.656  47.228  1.00  0.00           C
ATOM   1398  C27 POPEI  33      88.523   2.627  48.648  1.00  0.00           C
ATOM   1401  C28 POPEI  33      89.363   1.867  49.688  1.00  0.00           C
ATOM   1404  C29 POPEI  33      88.564   1.767  50.968  1.00  0.00           C
ATOM   1406 0C21 POPEI  33      88.494   2.687  51.948  1.00  0.00           C
ATOM   1408 1C21 POPEI  33      89.193   4.024  51.978  1.00  0.00           C
ATOM   1411 2C21 POPEI  33      88.333   5.134  52.628  1.00  0.00           C
ATOM   1414 3C21 POPEI  33      87.183   5.644  51.748  1.00  0.00           C
ATOM   1417 4C21 POPEI  33      86.434   6.814  52.418  1.00  0.00           C
ATOM   1420 5C21 POPEI  33      85.184   7.294  51.658  1.00  0.00           C
ATOM   1423 6C21 POPEI  33      85.504   7.904  50.288  1.00  0.00           C
ATOM   1426 7C21 POPEI  33      84.244   8.334  49.538  1.00  0.00           C
ATOM   1429 8C21 POPEI  33      84.513   9.114  48.248  1.00  0.00           C
ATOM   1433  C33 POPEI  33      85.674  -2.213  44.288  1.00  0.00           C
ATOM   1436  C34 POPEI  33      85.243  -2.873  45.618  1.00  0.00           C
ATOM   1439  C35 POPEI  33      85.163  -1.923  46.818  1.00  0.00           C
ATOM   1442  C36 POPEI  33      84.524  -2.503  48.088  1.00  0.00           C
ATOM   1445  C37 POPEI  33      84.623  -1.513  49.258  1.00  0.00           C
ATOM   1448  C38 POPEI  33      84.025  -2.023  50.588  1.00  0.00           C
ATOM   1451  C39 POPEI  33      82.495  -2.153  50.578  1.00  0.00           C
ATOM   1454 0C31 POPEI  33      81.803  -1.633  51.858  1.00  0.00           C
ATOM   1457 1C31 POPEI  33      81.434  -2.683  52.918  1.00  0.00           C
ATOM   1460 2C31 POPEI  33      82.624  -3.303  53.678  1.00  0.00           C
ATOM   1463 3C31 POPEI  33      83.134  -4.603  53.038  1.00  0.00           C
ATOM   1466 4C31 POPEI  33      83.943  -5.513  53.968  1.00  0.00           C
ATOM   1469 5C31 POPEI  33      84.324  -6.803  53.228  1.00  0.00           C
ATOM   1472 6C31 POPEI  33      84.674  -7.973  54.138  1.00  0.00           C
ATOM   1476  NH3 POPEJ  34      66.343 116.114  82.078  1.00  0.00           N
ATOM   1480  C12 POPEJ  34      66.604 114.634  81.928  1.00  0.00           C
ATOM   1483  C11 POPEJ  34      68.084 114.323  82.138  1.00  0.00           C
ATOM   1486  P   POPEJ  34      70.324 115.594  81.728  1.00  0.00           P
ATOM   1487  O13 POPEJ  34      70.333 115.944  83.158  1.00  0.00           O
ATOM   1488  O14 POPEJ  34      71.233 114.534  81.238  1.00  0.00           O
ATOM   1489  O11 POPEJ  34      70.514 116.914  80.868  1.00  0.00           O
ATOM   1490  O12 POPEJ  34      68.854 115.194  81.308  1.00  0.00           O
ATOM   1491  C1  POPEJ  34      69.434 117.794  80.548  1.00  0.00           C
ATOM   1494  C2  POPEJ  34      69.204 117.834  79.008  1.00  0.00           C
ATOM   1496  O21 POPEJ  34      68.163 118.724  78.578  1.00  0.00           O
ATOM   1497  C21 POPEJ  34      66.913 118.404  78.848  1.00  0.00           C
ATOM   1498  O22 POPEJ  34      66.534 117.594  79.678  1.00  0.00           O
ATOM   1499  C22 POPEJ  34      65.983 119.053  77.818  1.00  0.00           C
ATOM   1502  C3  POPEJ  34      69.053 116.413  78.358  1.00  0.00           C
ATOM   1505  O31 POPEJ  34      68.824 116.474  76.928  1.00  0.00           O
ATOM   1506  C31 POPEJ  34      69.873 116.894  76.228  1.00  0.00           C
ATOM   1507  O32 POPEJ  34      70.965 117.174  76.698  1.00  0.00           O
ATOM   1508  C32 POPEJ  34      69.503 116.883  74.748  1.00  0.00           C
ATOM   1511  C23 POPEJ  34      65.134 117.934  77.168  1.00  0.00           C
ATOM   1514  C24 POPEJ  34      64.193 118.404  76.058  1.00  0.00           C
ATOM   1517  C25 POPEJ  34      64.913 118.804  74.768  1.00  0.00           C
ATOM   1520  C26 POPEJ  34      63.994 118.784  73.548  1.00  0.00           C
ATOM   1523  C27 POPEJ  34      64.724 119.204  72.268  1.00  0.00           C
ATOM   1526  C28 POPEJ  34      63.793 119.243  71.038  1.00  0.00           C
ATOM   1529  C29 POPEJ  34      64.534 119.733  69.818  1.00  0.00           C
ATOM   1531 0C21 POPEJ  34      63.973 120.303  68.738  1.00  0.00           C
ATOM   1533 1C21 POPEJ  34      62.494 120.504  68.498  1.00  0.00           C
ATOM   1536 2C21 POPEJ  34      62.133 120.094  67.058  1.00  0.00           C
ATOM   1539 3C21 POPEJ  34      60.623 120.203  66.778  1.00  0.00           C
ATOM   1542 4C21 POPEJ  34      60.223 119.434  65.518  1.00  0.00           C
ATOM   1545 5C21 POPEJ  34      58.694 119.323  65.348  1.00  0.00           C
ATOM   1548 6C21 POPEJ  34      58.293 118.144  64.448  1.00  0.00           C
ATOM   1551 7C21 POPEJ  34      56.784 117.823  64.488  1.00  0.00           C
ATOM   1554 8C21 POPEJ  34      56.313 117.233  65.818  1.00  0.00           C
ATOM   1558  C33 POPEJ  34      70.613 117.504  73.878  1.00  0.00           C
ATOM   1561  C34 POPEJ  34      70.363 118.994  73.608  1.00  0.00           C
ATOM   1564  C35 POPEJ  34      69.384 119.224  72.448  1.00  0.00           C
ATOM   1567  C36 POPEJ  34      69.303 120.713  72.098  1.00  0.00           C
ATOM   1570  C37 POPEJ  34      68.333 121.033  70.948  1.00  0.00           C
ATOM   1573  C38 POPEJ  34      68.474 122.513  70.578  1.00  0.00           C
ATOM   1576  C39 POPEJ  34      67.324 123.114  69.758  1.00  0.00           C
ATOM   1579 0C31 POPEJ  34      67.394 122.803  68.248  1.00  0.00           C
ATOM   1582 1C31 POPEJ  34      66.764 123.944  67.448  1.00  0.00           C
ATOM   1585 2C31 POPEJ  34      66.714 123.734  65.928  1.00  0.00           C
ATOM   1588 3C31 POPEJ  34      66.153 124.964  65.218  1.00  0.00           C
ATOM   1591 4C31 POPEJ  34      65.634 124.684  63.808  1.00  0.00           C
ATOM   1594 5C31 POPEJ  34      65.093 125.954  63.138  1.00  0.00           C
ATOM   1597 6C31 POPEJ  34      64.294 125.694  61.858  1.00  0.00           C
ATOM   1601  NH3 POPEK  35     115.103  75.493  33.458  1.00  0.00           N
ATOM   1605  C12 POPEK  35     115.124  76.813  32.748  1.00  0.00           C
ATOM   1608  C11 POPEK  35     115.774  77.954  33.548  1.00  0.00           C
ATOM   1611  P   POPEK  35     118.034  78.904  34.328  1.00  0.00           P
ATOM   1612  O13 POPEK  35     119.394  78.643  33.808  1.00  0.00           O
ATOM   1613  O14 POPEK  35     117.423  80.213  33.988  1.00  0.00           O
ATOM   1614  O11 POPEK  35     117.953  78.643  35.878  1.00  0.00           O
ATOM   1615  O12 POPEK  35     117.174  77.724  33.718  1.00  0.00           O
ATOM   1616  C1  POPEK  35     119.044  78.834  36.768  1.00  0.00           C
ATOM   1619  C2  POPEK  35     118.923  80.184  37.528  1.00  0.00           C
ATOM   1621  O21 POPEK  35     120.005  80.423  38.448  1.00  0.00           O
ATOM   1622  C21 POPEK  35     120.124  79.614  39.498  1.00  0.00           C
ATOM   1623  O22 POPEK  35     119.483  78.593  39.678  1.00  0.00           O
ATOM   1624  C22 POPEK  35     121.084  80.204  40.518  1.00  0.00           C
ATOM   1627  C3  POPEK  35     117.533  80.374  38.208  1.00  0.00           C
ATOM   1630  O31 POPEK  35     117.393  81.724  38.698  1.00  0.00           O
ATOM   1631  C31 POPEK  35     117.404  82.093  39.998  1.00  0.00           C
ATOM   1632  O32 POPEK  35     117.533  83.264  40.338  1.00  0.00           O
ATOM   1633  C32 POPEK  35     117.143  80.963  40.978  1.00  0.00           C
ATOM   1636  C23 POPEK  35     122.133  79.173  41.008  1.00  0.00           C
ATOM   1639  C24 POPEK  35     122.413  79.234  42.518  1.00  0.00           C
ATOM   1642  C25 POPEK  35     121.274  78.643  43.358  1.00  0.00           C
ATOM   1645  C26 POPEK  35     121.714  78.334  44.798  1.00  0.00           C
ATOM   1648  C27 POPEK  35     120.544  77.844  45.678  1.00  0.00           C
ATOM   1651  C28 POPEK  35     120.973  77.374  47.078  1.00  0.00           C
ATOM   1654  C29 POPEK  35     121.773  76.103  47.058  1.00  0.00           C
ATOM   1656 0C21 POPEK  35     122.404  75.573  48.118  1.00  0.00           C
ATOM   1658 1C21 POPEK  35     122.433  76.133  49.518  1.00  0.00           C
ATOM   1661 2C21 POPEK  35     123.844  76.093  50.118  1.00  0.00           C
ATOM   1664 3C21 POPEK  35     123.864  76.283  51.648  1.00  0.00           C
ATOM   1667 4C21 POPEK  35     125.275  76.124  52.228  1.00  0.00           C
ATOM   1670 5C21 POPEK  35     125.394  76.423  53.728  1.00  0.00           C
ATOM   1673 6C21 POPEK  35     125.063  77.883  54.088  1.00  0.00           C
ATOM   1676 7C21 POPEK  35     125.443  78.243  55.528  1.00  0.00           C
ATOM   1679 8C21 POPEK  35     125.033  79.664  55.958  1.00  0.00           C
ATOM   1683  C33 POPEK  35     117.113  81.413  42.448  1.00  0.00           C
ATOM   1686  C34 POPEK  35     116.763  80.213  43.338  1.00  0.00           C
ATOM   1689  C35 POPEK  35     115.833  80.614  44.468  1.00  0.00           C
ATOM   1692  C36 POPEK  35     116.514  81.323  45.638  1.00  0.00           C
ATOM   1695  C37 POPEK  35     115.483  81.704  46.698  1.00  0.00           C
ATOM   1698  C38 POPEK  35     116.154  81.914  48.058  1.00  0.00           C
ATOM   1701  C39 POPEK  35     115.145  82.293  49.148  1.00  0.00           C
ATOM   1704 0C31 POPEK  35     115.763  82.174  50.548  1.00  0.00           C
ATOM   1707 1C31 POPEK  35     114.753  82.533  51.648  1.00  0.00           C
ATOM   1710 2C31 POPEK  35     115.203  82.134  53.058  1.00  0.00           C
ATOM   1713 3C31 POPEK  35     116.344  82.983  53.648  1.00  0.00           C
ATOM   1716 4C31 POPEK  35     116.604  82.594  55.108  1.00  0.00           C
ATOM   1719 5C31 POPEK  35     117.764  83.323  55.778  1.00  0.00           C
ATOM   1722 6C31 POPEK  35     118.064  82.794  57.178  1.00  0.00           C
ATOM   1726  NH3 POPEL  36     115.534 108.404  37.808  1.00  0.00           N
ATOM   1730  C12 POPEL  36     115.583 108.154  36.318  1.00  0.00           C
ATOM   1733  C11 POPEL  36     114.753 106.904  35.918  1.00  0.00           C
ATOM   1736  P   POPEL  36     114.403 104.374  36.348  1.00  0.00           P
ATOM   1737  O13 POPEL  36     112.983 104.504  35.978  1.00  0.00           O
ATOM   1738  O14 POPEL  36     115.324 103.794  35.358  1.00  0.00           O
ATOM   1739  O11 POPEL  36     114.583 103.584  37.718  1.00  0.00           O
ATOM   1740  O12 POPEL  36     115.014 105.784  36.768  1.00  0.00           O
ATOM   1741  C1  POPEL  36     113.494 103.434  38.628  1.00  0.00           C
ATOM   1744  C2  POPEL  36     113.834 103.893  40.068  1.00  0.00           C
ATOM   1746  O21 POPEL  36     112.614 103.773  40.818  1.00  0.00           O
ATOM   1747  C21 POPEL  36     112.754 103.763  42.138  1.00  0.00           C
ATOM   1748  O22 POPEL  36     113.783 103.564  42.748  1.00  0.00           O
ATOM   1749  C22 POPEL  36     111.385 104.044  42.758  1.00  0.00           C
ATOM   1752  C3  POPEL  36     114.363 105.364  40.158  1.00  0.00           C
ATOM   1755  O31 POPEL  36     114.974 105.594  41.448  1.00  0.00           O
ATOM   1756  C31 POPEL  36     114.823 106.783  42.008  1.00  0.00           C
ATOM   1757  O32 POPEL  36     114.363 107.764  41.438  1.00  0.00           O
ATOM   1758  C32 POPEL  36     115.285 106.684  43.468  1.00  0.00           C
ATOM   1761  C23 POPEL  36     111.395 104.033  44.308  1.00  0.00           C
ATOM   1764  C24 POPEL  36     111.754 105.404  44.918  1.00  0.00           C
ATOM   1767  C25 POPEL  36     110.504 106.193  45.318  1.00  0.00           C
ATOM   1770  C26 POPEL  36     110.784 107.523  46.008  1.00  0.00           C
ATOM   1773  C27 POPEL  36     109.524 108.073  46.688  1.00  0.00           C
ATOM   1776  C28 POPEL  36     109.783 109.313  47.568  1.00  0.00           C
ATOM   1779  C29 POPEL  36     108.573 109.593  48.418  1.00  0.00           C
ATOM   1781 0C21 POPEL  36     107.514 110.364  48.098  1.00  0.00           C
ATOM   1783 1C21 POPEL  36     107.314 111.133  46.828  1.00  0.00           C
ATOM   1786 2C21 POPEL  36     106.064 110.694  46.048  1.00  0.00           C
ATOM   1789 3C21 POPEL  36     105.634 111.754  45.028  1.00  0.00           C
ATOM   1792 4C21 POPEL  36     104.254 111.514  44.428  1.00  0.00           C
ATOM   1795 5C21 POPEL  36     104.263 110.474  43.298  1.00  0.00           C
ATOM   1798 6C21 POPEL  36     102.873 110.273  42.668  1.00  0.00           C
ATOM   1801 7C21 POPEL  36     102.973 109.634  41.288  1.00  0.00           C
ATOM   1804 8C21 POPEL  36     101.654 109.064  40.768  1.00  0.00           C
ATOM   1808  C33 POPEL  36     115.333 108.014  44.248  1.00  0.00           C
ATOM   1811  C34 POPEL  36     113.983 108.734  44.388  1.00  0.00           C
ATOM   1814  C35 POPEL  36     114.144 110.194  44.798  1.00  0.00           C
ATOM   1817  C36 POPEL  36     114.464 110.353  46.278  1.00  0.00           C
ATOM   1820  C37 POPEL  36     115.033 111.724  46.628  1.00  0.00           C
ATOM   1823  C38 POPEL  36     116.493 111.663  47.078  1.00  0.00           C
ATOM   1826  C39 POPEL  36     116.623 111.073  48.498  1.00  0.00           C
ATOM   1829 0C31 POPEL  36     116.654 112.143  49.598  1.00  0.00           C
ATOM   1832 1C31 POPEL  36     116.894 111.504  50.968  1.00  0.00           C
ATOM   1835 2C31 POPEL  36     116.693 112.493  52.118  1.00  0.00           C
ATOM   1838 3C31 POPEL  36     116.773 111.813  53.488  1.00  0.00           C
ATOM   1841 4C31 POPEL  36     118.174 111.234  53.778  1.00  0.00           C
ATOM   1844 5C31 POPEL  36     118.274 110.544  55.128  1.00  0.00           C
ATOM   1847 6C31 POPEL  36     119.664 109.943  55.338  1.00  0.00           C
ATOM   1851  NH3 POPEM  37     122.133  42.764  32.668  1.00  0.00           N
ATOM   1855  C12 POPEM  37     123.414  42.384  33.388  1.00  0.00           C
ATOM   1858  C11 POPEM  37     124.674  42.913  32.668  1.00  0.00           C
ATOM   1861  P   POPEM  37     126.891  43.533  33.918  1.00  0.00           P
ATOM   1862  O13 POPEM  37     127.680  43.244  32.708  1.00  0.00           O
ATOM   1863  O14 POPEM  37     127.440  44.653  34.718  1.00  0.00           O
ATOM   1864  O11 POPEM  37     126.740  42.233  34.808  1.00  0.00           O
ATOM   1865  O12 POPEM  37     125.394  43.844  33.498  1.00  0.00           O
ATOM   1866  C1  POPEM  37     127.130  42.194  36.178  1.00  0.00           C
ATOM   1869  C2  POPEM  37     125.972  41.743  37.098  1.00  0.00           C
ATOM   1871  O21 POPEM  37     126.471  41.713  38.448  1.00  0.00           O
ATOM   1872  C21 POPEM  37     125.774  42.303  39.398  1.00  0.00           C
ATOM   1873  O22 POPEM  37     124.715  42.894  39.248  1.00  0.00           O
ATOM   1874  C22 POPEM  37     126.490  42.163  40.748  1.00  0.00           C
ATOM   1877  C3  POPEM  37     125.494  40.323  36.648  1.00  0.00           C
ATOM   1880  O31 POPEM  37     124.443  39.823  37.488  1.00  0.00           O
ATOM   1881  C31 POPEM  37     124.324  38.493  37.498  1.00  0.00           C
ATOM   1882  O32 POPEM  37     125.014  37.704  36.888  1.00  0.00           O
ATOM   1883  C32 POPEM  37     123.104  38.084  38.318  1.00  0.00           C
ATOM   1886  C23 POPEM  37     126.080  40.874  41.508  1.00  0.00           C
ATOM   1889  C24 POPEM  37     126.760  40.674  42.878  1.00  0.00           C
ATOM   1892  C25 POPEM  37     126.371  41.693  43.958  1.00  0.00           C
ATOM   1895  C26 POPEM  37     126.891  41.393  45.378  1.00  0.00           C
ATOM   1898  C27 POPEM  37     125.891  40.614  46.258  1.00  0.00           C
ATOM   1901  C28 POPEM  37     126.301  40.474  47.748  1.00  0.00           C
ATOM   1904  C29 POPEM  37     126.490  41.803  48.448  1.00  0.00           C
ATOM   1906 0C21 POPEM  37     125.800  42.303  49.488  1.00  0.00           C
ATOM   1908 1C21 POPEM  37     124.674  41.654  50.248  1.00  0.00           C
ATOM   1911 2C21 POPEM  37     124.464  42.254  51.658  1.00  0.00           C
ATOM   1914 3C21 POPEM  37     123.974  43.713  51.658  1.00  0.00           C
ATOM   1917 4C21 POPEM  37     123.613  44.224  53.068  1.00  0.00           C
ATOM   1920 5C21 POPEM  37     122.775  45.513  53.058  1.00  0.00           C
ATOM   1923 6C21 POPEM  37     122.444  45.973  54.488  1.00  0.00           C
ATOM   1926 7C21 POPEM  37     121.303  46.994  54.578  1.00  0.00           C
ATOM   1929 8C21 POPEM  37     120.844  47.244  56.018  1.00  0.00           C
ATOM   1933  C33 POPEM  37     122.843  38.963  39.568  1.00  0.00           C
ATOM   1936  C34 POPEM  37     121.644  38.423  40.338  1.00  0.00           C
ATOM   1939  C35 POPEM  37     121.483  38.943  41.758  1.00  0.00           C
ATOM   1942  C36 POPEM  37     122.374  38.193  42.758  1.00  0.00           C
ATOM   1945  C37 POPEM  37     122.034  38.553  44.208  1.00  0.00           C
ATOM   1948  C38 POPEM  37     122.953  37.833  45.208  1.00  0.00           C
ATOM   1951  C39 POPEM  37     123.034  38.544  46.568  1.00  0.00           C
ATOM   1954 0C31 POPEM  37     121.723  38.553  47.358  1.00  0.00           C
ATOM   1957 1C31 POPEM  37     121.894  39.264  48.698  1.00  0.00           C
ATOM   1960 2C31 POPEM  37     120.583  39.294  49.488  1.00  0.00           C
ATOM   1963 3C31 POPEM  37     120.674  40.053  50.808  1.00  0.00           C
ATOM   1966 4C31 POPEM  37     119.284  40.103  51.438  1.00  0.00           C
ATOM   1969 5C31 POPEM  37     119.223  40.773  52.808  1.00  0.00           C
ATOM   1972 6C31 POPEM  37     117.813  40.674  53.368  1.00  0.00           C
ATOM   1976  NH3 POPEN  38     113.523  60.413  74.938  1.00  0.00           N
ATOM   1980  C12 POPEN  38     115.024  60.243  74.988  1.00  0.00           C
ATOM   1983  C11 POPEN  38     115.784  60.934  73.818  1.00  0.00           C
ATOM   1986  P   POPEN  38     118.204  59.904  73.938  1.00  0.00           P
ATOM   1987  O13 POPEN  38     119.384  60.084  74.808  1.00  0.00           O
ATOM   1988  O14 POPEN  38     117.423  58.654  74.118  1.00  0.00           O
ATOM   1989  O11 POPEN  38     118.634  59.974  72.398  1.00  0.00           O
ATOM   1990  O12 POPEN  38     117.174  61.094  74.128  1.00  0.00           O
ATOM   1991  C1  POPEN  38     119.984  59.593  72.088  1.00  0.00           C
ATOM   1994  C2  POPEN  38     120.264  59.373  70.568  1.00  0.00           C
ATOM   1996  O21 POPEN  38     121.684  59.523  70.378  1.00  0.00           O
ATOM   1997  C21 POPEN  38     122.244  59.074  69.248  1.00  0.00           C
ATOM   1998  O22 POPEN  38     122.854  59.783  68.458  1.00  0.00           O
ATOM   1999  C22 POPEN  38     122.283  57.544  69.158  1.00  0.00           C
ATOM   2002  C3  POPEN  38     119.454  60.364  69.688  1.00  0.00           C
ATOM   2005  O31 POPEN  38     119.844  60.294  68.298  1.00  0.00           O
ATOM   2006  C31 POPEN  38     119.604  61.413  67.608  1.00  0.00           C
ATOM   2007  O32 POPEN  38     118.895  62.323  67.998  1.00  0.00           O
ATOM   2008  C32 POPEN  38     120.473  61.434  66.358  1.00  0.00           C
ATOM   2011  C23 POPEN  38     122.563  57.064  67.718  1.00  0.00           C
ATOM   2014  C24 POPEN  38     121.303  56.943  66.858  1.00  0.00           C
ATOM   2017  C25 POPEN  38     121.593  56.963  65.348  1.00  0.00           C
ATOM   2020  C26 POPEN  38     122.505  55.823  64.828  1.00  0.00           C
ATOM   2023  C27 POPEN  38     123.503  56.323  63.768  1.00  0.00           C
ATOM   2026  C28 POPEN  38     124.553  55.274  63.368  1.00  0.00           C
ATOM   2029  C29 POPEN  38     125.851  55.944  62.988  1.00  0.00           C
ATOM   2031 0C21 POPEN  38     126.390  56.094  61.768  1.00  0.00           C
ATOM   2033 1C21 POPEN  38     125.851  55.654  60.438  1.00  0.00           C
ATOM   2036 2C21 POPEN  38     126.220  56.684  59.348  1.00  0.00           C
ATOM   2039 3C21 POPEN  38     125.980  56.134  57.928  1.00  0.00           C
ATOM   2042 4C21 POPEN  38     126.581  57.004  56.808  1.00  0.00           C
ATOM   2045 5C21 POPEN  38     125.872  58.354  56.588  1.00  0.00           C
ATOM   2048 6C21 POPEN  38     126.651  59.544  57.158  1.00  0.00           C
ATOM   2051 7C21 POPEN  38     125.991  60.893  56.848  1.00  0.00           C
ATOM   2054 8C21 POPEN  38     126.721  62.083  57.488  1.00  0.00           C
ATOM   2058  C33 POPEN  38     119.923  62.174  65.118  1.00  0.00           C
ATOM   2061  C34 POPEN  38     121.014  62.244  64.038  1.00  0.00           C
ATOM   2064  C35 POPEN  38     120.523  62.594  62.628  1.00  0.00           C
ATOM   2067  C36 POPEN  38     120.254  64.084  62.408  1.00  0.00           C
ATOM   2070  C37 POPEN  38     120.044  64.404  60.918  1.00  0.00           C
ATOM   2073  C38 POPEN  38     119.613  65.853  60.688  1.00  0.00           C
ATOM   2076  C39 POPEN  38     120.364  66.524  59.528  1.00  0.00           C
ATOM   2079 0C31 POPEN  38     119.995  68.014  59.408  1.00  0.00           C
ATOM   2082 1C31 POPEN  38     120.803  68.764  58.338  1.00  0.00           C
ATOM   2085 2C31 POPEN  38     122.253  69.024  58.788  1.00  0.00           C
ATOM   2088 3C31 POPEN  38     123.284  68.913  57.658  1.00  0.00           C
ATOM   2091 4C31 POPEN  38     123.484  67.483  57.138  1.00  0.00           C
ATOM   2094 5C31 POPEN  38     124.674  67.374  56.178  1.00  0.00           C
ATOM   2097 6C31 POPEN  38     124.933  65.963  55.658  1.00  0.00           C
ATOM   2101  NH3 POPEO  39     110.103  68.923  75.618  1.00  0.00           N
ATOM   2105  C12 POPEO  39     110.233  67.434  75.448  1.00  0.00           C
ATOM   2108  C11 POPEO  39     108.943  66.603  75.578  1.00  0.00           C
ATOM   2111  P   POPEO  39     108.393  64.033  75.888  1.00  0.00           P
ATOM   2112  O13 POPEO  39     108.934  63.463  77.148  1.00  0.00           O
ATOM   2113  O14 POPEO  39     106.993  64.493  75.878  1.00  0.00           O
ATOM   2114  O11 POPEO  39     108.634  63.053  74.698  1.00  0.00           O
ATOM   2115  O12 POPEO  39     109.324  65.234  75.458  1.00  0.00           O
ATOM   2116  C1  POPEO  39     108.424  63.444  73.348  1.00  0.00           C
ATOM   2119  C2  POPEO  39     107.104  62.864  72.788  1.00  0.00           C
ATOM   2121  O21 POPEO  39     107.444  62.153  71.588  1.00  0.00           O
ATOM   2122  C21 POPEO  39     106.763  61.084  71.148  1.00  0.00           C
ATOM   2123  O22 POPEO  39     106.993  60.534  70.088  1.00  0.00           O
ATOM   2124  C22 POPEO  39     105.704  60.544  72.108  1.00  0.00           C
ATOM   2127  C3  POPEO  39     106.023  63.974  72.538  1.00  0.00           C
ATOM   2130  O31 POPEO  39     105.094  63.614  71.498  1.00  0.00           O
ATOM   2131  C31 POPEO  39     103.803  63.584  71.728  1.00  0.00           C
ATOM   2132  O32 POPEO  39     103.233  63.783  72.788  1.00  0.00           O
ATOM   2133  C32 POPEO  39     103.123  63.333  70.388  1.00  0.00           C
ATOM   2136  C23 POPEO  39     104.683  59.664  71.378  1.00  0.00           C
ATOM   2139  C24 POPEO  39     103.514  59.243  72.288  1.00  0.00           C
ATOM   2142  C25 POPEO  39     102.524  58.314  71.568  1.00  0.00           C
ATOM   2145  C26 POPEO  39     101.943  58.963  70.308  1.00  0.00           C
ATOM   2148  C27 POPEO  39     101.003  58.083  69.478  1.00  0.00           C
ATOM   2151  C28 POPEO  39     100.324  58.934  68.388  1.00  0.00           C
ATOM   2154  C29 POPEO  39      99.154  58.244  67.758  1.00  0.00           C
ATOM   2156 0C21 POPEO  39      99.163  57.564  66.598  1.00  0.00           C
ATOM   2158 1C21 POPEO  39     100.354  57.353  65.708  1.00  0.00           C
ATOM   2161 2C21 POPEO  39      99.995  57.463  64.228  1.00  0.00           C
ATOM   2164 3C21 POPEO  39     101.234  57.244  63.348  1.00  0.00           C
ATOM   2167 4C21 POPEO  39     100.944  57.293  61.848  1.00  0.00           C
ATOM   2170 5C21 POPEO  39     102.194  56.943  61.048  1.00  0.00           C
ATOM   2173 6C21 POPEO  39     101.964  56.904  59.538  1.00  0.00           C
ATOM   2176 7C21 POPEO  39     103.253  56.544  58.788  1.00  0.00           C
ATOM   2179 8C21 POPEO  39     103.064  56.374  57.288  1.00  0.00           C
ATOM   2183  C33 POPEO  39     101.714  62.733  70.498  1.00  0.00           C
ATOM   2186  C34 POPEO  39     101.124  62.434  69.108  1.00  0.00           C
ATOM   2189  C35 POPEO  39     100.994  63.684  68.228  1.00  0.00           C
ATOM   2192  C36 POPEO  39     100.523  63.403  66.798  1.00  0.00           C
ATOM   2195  C37 POPEO  39     100.473  64.703  65.968  1.00  0.00           C
ATOM   2198  C38 POPEO  39     100.005  64.504  64.528  1.00  0.00           C
ATOM   2201  C39 POPEO  39     101.033  63.803  63.648  1.00  0.00           C
ATOM   2204 0C31 POPEO  39     100.504  63.444  62.248  1.00  0.00           C
ATOM   2207 1C31 POPEO  39     101.563  62.694  61.438  1.00  0.00           C
ATOM   2210 2C31 POPEO  39     101.105  62.244  60.038  1.00  0.00           C
ATOM   2213 3C31 POPEO  39     100.653  63.403  59.148  1.00  0.00           C
ATOM   2216 4C31 POPEO  39     100.663  63.063  57.648  1.00  0.00           C
ATOM   2219 5C31 POPEO  39     100.373  64.284  56.768  1.00  0.00           C
ATOM   2222 6C31 POPEO  39     100.254  63.954  55.278  1.00  0.00           C
ATOM   2226  NH3 POPEP  40      58.034  68.453  43.668  1.00  0.00           N
ATOM   2230  C12 POPEP  40      58.223  69.834  43.098  1.00  0.00           C
ATOM   2233  C11 POPEP  40      56.893  70.594  42.878  1.00  0.00           C
ATOM   2236  P   POPEP  40      54.724  69.274  42.108  1.00  0.00           P
ATOM   2237  O13 POPEP  40      53.674  70.234  41.698  1.00  0.00           O
ATOM   2238  O14 POPEP  40      54.713  67.943  41.498  1.00  0.00           O
ATOM   2239  O11 POPEP  40      54.664  69.063  43.658  1.00  0.00           O
ATOM   2240  O12 POPEP  40      56.114  69.954  41.878  1.00  0.00           O
ATOM   2241  C1  POPEP  40      53.773  69.794  44.498  1.00  0.00           C
ATOM   2244  C2  POPEP  40      54.184  69.703  45.998  1.00  0.00           C
ATOM   2246  O21 POPEP  40      53.463  70.764  46.648  1.00  0.00           O
ATOM   2247  C21 POPEP  40      53.874  71.374  47.738  1.00  0.00           C
ATOM   2248  O22 POPEP  40      54.844  71.103  48.428  1.00  0.00           O
ATOM   2249  C22 POPEP  40      52.964  72.584  47.978  1.00  0.00           C
ATOM   2252  C3  POPEP  40      55.743  69.713  46.098  1.00  0.00           C
ATOM   2255  O31 POPEP  40      56.273  69.173  47.318  1.00  0.00           O
ATOM   2256  C31 POPEP  40      57.593  69.024  47.298  1.00  0.00           C
ATOM   2257  O32 POPEP  40      58.243  68.624  46.348  1.00  0.00           O
ATOM   2258  C32 POPEP  40      58.134  69.593  48.598  1.00  0.00           C
ATOM   2261  C23 POPEP  40      53.443  73.463  49.158  1.00  0.00           C
ATOM   2264  C24 POPEP  40      52.723  73.203  50.498  1.00  0.00           C
ATOM   2267  C25 POPEP  40      53.484  72.243  51.428  1.00  0.00           C
ATOM   2270  C26 POPEP  40      52.983  72.264  52.878  1.00  0.00           C
ATOM   2273  C27 POPEP  40      51.703  71.434  53.088  1.00  0.00           C
ATOM   2276  C28 POPEP  40      51.083  71.553  54.498  1.00  0.00           C
ATOM   2279  C29 POPEP  40      51.933  70.953  55.588  1.00  0.00           C
ATOM   2281 0C21 POPEP  40      52.203  71.524  56.778  1.00  0.00           C
ATOM   2283 1C21 POPEP  40      51.653  72.844  57.258  1.00  0.00           C
ATOM   2286 2C21 POPEP  40      51.854  73.073  58.778  1.00  0.00           C
ATOM   2289 3C21 POPEP  40      51.073  74.294  59.298  1.00  0.00           C
ATOM   2292 4C21 POPEP  40      51.863  75.224  60.248  1.00  0.00           C
ATOM   2295 5C21 POPEP  40      52.434  74.554  61.508  1.00  0.00           C
ATOM   2298 6C21 POPEP  40      53.933  74.243  61.388  1.00  0.00           C
ATOM   2301 7C21 POPEP  40      54.604  73.923  62.738  1.00  0.00           C
ATOM   2304 8C21 POPEP  40      56.103  73.643  62.598  1.00  0.00           C
ATOM   2308  C33 POPEP  40      59.034  68.713  49.468  1.00  0.00           C
ATOM   2311  C34 POPEP  40      59.973  69.603  50.288  1.00  0.00           C
ATOM   2314  C35 POPEP  40      60.993  68.874  51.168  1.00  0.00           C
ATOM   2317  C36 POPEP  40      60.443  68.453  52.538  1.00  0.00           C
ATOM   2320  C37 POPEP  40      61.523  68.564  53.608  1.00  0.00           C
ATOM   2323  C38 POPEP  40      61.024  68.254  55.018  1.00  0.00           C
ATOM   2326  C39 POPEP  40      62.083  68.614  56.078  1.00  0.00           C
ATOM   2329 0C31 POPEP  40      61.723  68.114  57.478  1.00  0.00           C
ATOM   2332 1C31 POPEP  40      62.754  68.554  58.528  1.00  0.00           C
ATOM   2335 2C31 POPEP  40      62.323  68.243  59.968  1.00  0.00           C
ATOM   2338 3C31 POPEP  40      61.103  69.053  60.428  1.00  0.00           C
ATOM   2341 4C31 POPEP  40      60.844  68.923  61.928  1.00  0.00           C
ATOM   2344 5C31 POPEP  40      59.874  69.983  62.448  1.00  0.00           C
ATOM   2347 6C31 POPEP  40      59.623  69.883  63.948  1.00  0.00           C
ATOM   2351  NH3 POPEQ  41      38.594 101.313  82.118  1.00  0.00           N
ATOM   2355  C12 POPEQ  41      39.953 100.694  82.078  1.00  0.00           C
ATOM   2358  C11 POPEQ  41      41.013 101.643  82.628  1.00  0.00           C
ATOM   2361  P   POPEQ  41      43.554 101.374  83.228  1.00  0.00           P
ATOM   2362  O13 POPEQ  41      44.604 100.353  82.988  1.00  0.00           O
ATOM   2363  O14 POPEQ  41      43.163 101.603  84.638  1.00  0.00           O
ATOM   2364  O11 POPEQ  41      44.004 102.744  82.648  1.00  0.00           O
ATOM   2365  O12 POPEQ  41      42.283 101.044  82.388  1.00  0.00           O
ATOM   2366  C1  POPEQ  41      45.133 102.843  81.768  1.00  0.00           C
ATOM   2369  C2  POPEQ  41      45.033 104.163  80.988  1.00  0.00           C
ATOM   2371  O21 POPEQ  41      45.333 103.883  79.618  1.00  0.00           O
ATOM   2372  C21 POPEQ  41      45.183 104.923  78.798  1.00  0.00           C
ATOM   2373  O22 POPEQ  41      46.073 105.594  78.328  1.00  0.00           O
ATOM   2374  C22 POPEQ  41      43.694 105.163  78.558  1.00  0.00           C
ATOM   2377  C3  POPEQ  41      45.914 105.294  81.598  1.00  0.00           C
ATOM   2380  O31 POPEQ  41      45.493 106.564  81.068  1.00  0.00           O
ATOM   2381  C31 POPEQ  41      46.453 107.454  80.798  1.00  0.00           C
ATOM   2382  O32 POPEQ  41      47.603 107.404  81.178  1.00  0.00           O
ATOM   2383  C32 POPEQ  41      45.813 108.603  80.008  1.00  0.00           C
ATOM   2386  C23 POPEQ  41      43.354 105.594  77.118  1.00  0.00           C
ATOM   2389  C24 POPEQ  41      42.083 106.453  77.128  1.00  0.00           C
ATOM   2392  C25 POPEQ  41      41.523 106.844  75.748  1.00  0.00           C
ATOM   2395  C26 POPEQ  41      42.453 107.713  74.888  1.00  0.00           C
ATOM   2398  C27 POPEQ  41      42.894 107.044  73.578  1.00  0.00           C
ATOM   2401  C28 POPEQ  41      43.554 108.063  72.638  1.00  0.00           C
ATOM   2404  C29 POPEQ  41      44.053 107.484  71.338  1.00  0.00           C
ATOM   2406 0C21 POPEQ  41      43.793 107.954  70.098  1.00  0.00           C
ATOM   2408 1C21 POPEQ  41      42.964 109.163  69.738  1.00  0.00           C
ATOM   2411 2C21 POPEQ  41      43.663 110.104  68.728  1.00  0.00           C
ATOM   2414 3C21 POPEQ  41      42.733 111.254  68.328  1.00  0.00           C
ATOM   2417 4C21 POPEQ  41      43.323 112.174  67.248  1.00  0.00           C
ATOM   2420 5C21 POPEQ  41      42.263 113.124  66.698  1.00  0.00           C
ATOM   2423 6C21 POPEQ  41      42.784 113.974  65.538  1.00  0.00           C
ATOM   2426 7C21 POPEQ  41      41.653 114.643  64.758  1.00  0.00           C
ATOM   2429 8C21 POPEQ  41      42.174 115.404  63.548  1.00  0.00           C
ATOM   2433  C33 POPEQ  41      46.543 109.004  78.688  1.00  0.00           C
ATOM   2436  C34 POPEQ  41      45.623 109.883  77.828  1.00  0.00           C
ATOM   2439  C35 POPEQ  41      46.233 110.413  76.528  1.00  0.00           C
ATOM   2442  C36 POPEQ  41      45.173 111.103  75.638  1.00  0.00           C
ATOM   2445  C37 POPEQ  41      45.774 111.733  74.368  1.00  0.00           C
ATOM   2448  C38 POPEQ  41      44.693 112.353  73.468  1.00  0.00           C
ATOM   2451  C39 POPEQ  41      45.264 113.273  72.378  1.00  0.00           C
ATOM   2454 0C31 POPEQ  41      46.133 112.544  71.348  1.00  0.00           C
ATOM   2457 1C31 POPEQ  41      46.693 113.483  70.268  1.00  0.00           C
ATOM   2460 2C31 POPEQ  41      47.183 112.754  69.008  1.00  0.00           C
ATOM   2463 3C31 POPEQ  41      48.333 111.754  69.248  1.00  0.00           C
ATOM   2466 4C31 POPEQ  41      49.734 112.383  69.118  1.00  0.00           C
ATOM   2469 5C31 POPEQ  41      50.844 111.323  69.258  1.00  0.00           C
ATOM   2472 6C31 POPEQ  41      52.224 111.823  68.848  1.00  0.00           C
ATOM   2476  NH3 POPER  42     122.544   8.454  79.468  1.00  0.00           N
ATOM   2480  C12 POPER  42     121.313   9.084  78.848  1.00  0.00           C
ATOM   2483  C11 POPER  42     120.103   9.044  79.818  1.00  0.00           C
ATOM   2486  P   POPER  42     118.473   7.254  78.838  1.00  0.00           P
ATOM   2487  O13 POPER  42     119.613   6.584  78.158  1.00  0.00           O
ATOM   2488  O14 POPER  42     117.894   6.614  80.038  1.00  0.00           O
ATOM   2489  O11 POPER  42     117.344   7.434  77.718  1.00  0.00           O
ATOM   2490  O12 POPER  42     118.874   8.774  79.128  1.00  0.00           O
ATOM   2491  C1  POPER  42     117.794   7.164  76.378  1.00  0.00           C
ATOM   2494  C2  POPER  42     116.763   7.504  75.278  1.00  0.00           C
ATOM   2496  O21 POPER  42     117.563   7.524  74.078  1.00  0.00           O
ATOM   2497  C21 POPER  42     117.053   7.174  72.928  1.00  0.00           C
ATOM   2498  O22 POPER  42     115.863   7.104  72.648  1.00  0.00           O
ATOM   2499  C22 POPER  42     118.214   6.654  72.078  1.00  0.00           C
ATOM   2502  C3  POPER  42     116.043   8.864  75.568  1.00  0.00           C
ATOM   2505  O31 POPER  42     114.995   9.163  74.628  1.00  0.00           O
ATOM   2506  C31 POPER  42     115.333   9.844  73.548  1.00  0.00           C
ATOM   2507  O32 POPER  42     116.443  10.304  73.308  1.00  0.00           O
ATOM   2508  C32 POPER  42     114.154   9.913  72.588  1.00  0.00           C
ATOM   2511  C23 POPER  42     117.813   5.964  70.758  1.00  0.00           C
ATOM   2514  C24 POPER  42     117.133   6.914  69.768  1.00  0.00           C
ATOM   2517  C25 POPER  42     116.924   6.284  68.378  1.00  0.00           C
ATOM   2520  C26 POPER  42     118.204   6.264  67.528  1.00  0.00           C
ATOM   2523  C27 POPER  42     117.943   5.674  66.138  1.00  0.00           C
ATOM   2526  C28 POPER  42     119.114   5.944  65.168  1.00  0.00           C
ATOM   2529  C29 POPER  42     120.254   4.964  65.258  1.00  0.00           C
ATOM   2531 0C21 POPER  42     120.944   4.444  64.228  1.00  0.00           C
ATOM   2533 1C21 POPER  42     120.714   4.724  62.758  1.00  0.00           C
ATOM   2536 2C21 POPER  42     121.903   5.394  62.028  1.00  0.00           C
ATOM   2539 3C21 POPER  42     123.093   4.444  61.838  1.00  0.00           C
ATOM   2542 4C21 POPER  42     123.953   4.784  60.618  1.00  0.00           C
ATOM   2545 5C21 POPER  42     125.135   3.824  60.488  1.00  0.00           C
ATOM   2548 6C21 POPER  42     125.861   3.914  59.148  1.00  0.00           C
ATOM   2551 7C21 POPER  42     126.961   2.847  59.058  1.00  0.00           C
ATOM   2554 8C21 POPER  42     127.952   3.084  57.918  1.00  0.00           C
ATOM   2558  C33 POPER  42     114.674   9.984  71.128  1.00  0.00           C
ATOM   2561  C34 POPER  42     113.564  10.083  70.088  1.00  0.00           C
ATOM   2564  C35 POPER  42     114.133  10.224  68.668  1.00  0.00           C
ATOM   2567  C36 POPER  42     113.943   8.974  67.808  1.00  0.00           C
ATOM   2570  C37 POPER  42     114.434   9.163  66.358  1.00  0.00           C
ATOM   2573  C38 POPER  42     114.233   7.904  65.498  1.00  0.00           C
ATOM   2576  C39 POPER  42     114.534   8.064  63.998  1.00  0.00           C
ATOM   2579 0C31 POPER  42     113.454   8.874  63.258  1.00  0.00           C
ATOM   2582 1C31 POPER  42     113.634   8.904  61.728  1.00  0.00           C
ATOM   2585 2C31 POPER  42     112.495   9.674  61.048  1.00  0.00           C
ATOM   2588 3C31 POPER  42     112.553   9.734  59.518  1.00  0.00           C
ATOM   2591 4C31 POPER  42     111.754   8.624  58.838  1.00  0.00           C
ATOM   2594 5C31 POPER  42     111.504   8.864  57.348  1.00  0.00           C
ATOM   2597 6C31 POPER  42     110.544   7.844  56.718  1.00  0.00           C
ATOM   2601  NH3 POPES  43     104.543 100.434  31.978  1.00  0.00           N
ATOM   2605  C12 POPES  43     106.054 100.374  31.868  1.00  0.00           C
ATOM   2608  C11 POPES  43     106.693  99.364  32.838  1.00  0.00           C
ATOM   2611  P   POPES  43     108.654  99.493  34.538  1.00  0.00           P
ATOM   2612  O13 POPES  43     107.703 100.044  35.528  1.00  0.00           O
ATOM   2613  O14 POPES  43     109.074  98.083  34.678  1.00  0.00           O
ATOM   2614  O11 POPES  43     109.995 100.343  34.538  1.00  0.00           O
ATOM   2615  O12 POPES  43     108.074  99.724  33.078  1.00  0.00           O
ATOM   2616  C1  POPES  43     110.333 101.114  35.708  1.00  0.00           C
ATOM   2619  C2  POPES  43     110.634 100.234  36.968  1.00  0.00           C
ATOM   2621  O21 POPES  43     110.604 101.014  38.178  1.00  0.00           O
ATOM   2622  C21 POPES  43     109.394 101.204  38.708  1.00  0.00           C
ATOM   2623  O22 POPES  43     108.324 101.024  38.158  1.00  0.00           O
ATOM   2624  C22 POPES  43     109.553 101.584  40.178  1.00  0.00           C
ATOM   2627  C3  POPES  43     112.013  99.493  36.818  1.00  0.00           C
ATOM   2630  O31 POPES  43     112.654  99.073  38.048  1.00  0.00           O
ATOM   2631  C31 POPES  43     112.423  97.884  38.618  1.00  0.00           C
ATOM   2632  O32 POPES  43     113.293  97.253  39.208  1.00  0.00           O
ATOM   2633  C32 POPES  43     110.944  97.484  38.598  1.00  0.00           C
ATOM   2636  C23 POPES  43     108.253 101.323  40.988  1.00  0.00           C
ATOM   2639  C24 POPES  43     108.403 101.474  42.508  1.00  0.00           C
ATOM   2642  C25 POPES  43     109.543 100.624  43.098  1.00  0.00           C
ATOM   2645  C26 POPES  43     109.574 100.563  44.628  1.00  0.00           C
ATOM   2648  C27 POPES  43     110.743  99.704  45.128  1.00  0.00           C
ATOM   2651  C28 POPES  43     110.965  99.724  46.648  1.00  0.00           C
ATOM   2654  C29 POPES  43     109.834  99.114  47.438  1.00  0.00           C
ATOM   2656 0C21 POPES  43     109.804  97.904  48.028  1.00  0.00           C
ATOM   2658 1C21 POPES  43     110.903  96.874  48.068  1.00  0.00           C
ATOM   2661 2C21 POPES  43     111.303  96.204  46.738  1.00  0.00           C
ATOM   2664 3C21 POPES  43     112.393  95.143  47.008  1.00  0.00           C
ATOM   2667 4C21 POPES  43     112.724  94.224  45.828  1.00  0.00           C
ATOM   2670 5C21 POPES  43     113.913  93.313  46.148  1.00  0.00           C
ATOM   2673 6C21 POPES  43     114.653  92.783  44.918  1.00  0.00           C
ATOM   2676 7C21 POPES  43     115.704  91.754  45.328  1.00  0.00           C
ATOM   2679 8C21 POPES  43     116.593  91.263  44.178  1.00  0.00           C
ATOM   2683  C33 POPES  43     110.653  96.133  39.308  1.00  0.00           C
ATOM   2686  C34 POPES  43     109.263  96.064  39.958  1.00  0.00           C
ATOM   2689  C35 POPES  43     109.123  96.914  41.228  1.00  0.00           C
ATOM   2692  C36 POPES  43     108.093  96.364  42.228  1.00  0.00           C
ATOM   2695  C37 POPES  43     108.013  97.233  43.488  1.00  0.00           C
ATOM   2698  C38 POPES  43     107.174  96.614  44.628  1.00  0.00           C
ATOM   2701  C39 POPES  43     106.863  97.674  45.688  1.00  0.00           C
ATOM   2704 0C31 POPES  43     106.154  97.154  46.938  1.00  0.00           C
ATOM   2707 1C31 POPES  43     105.784  98.304  47.898  1.00  0.00           C
ATOM   2710 2C31 POPES  43     104.834  97.893  49.028  1.00  0.00           C
ATOM   2713 3C31 POPES  43     105.324  96.733  49.908  1.00  0.00           C
ATOM   2716 4C31 POPES  43     106.593  97.054  50.708  1.00  0.00           C
ATOM   2719 5C31 POPES  43     107.153  95.813  51.418  1.00  0.00           C
ATOM   2722 6C31 POPES  43     108.454  96.094  52.168  1.00  0.00           C
ATOM   2726  NH3 POPET  44      69.043 128.014  80.788  1.00  0.00           N
ATOM   2730  C12 POPET  44      69.733 126.673  80.668  1.00  0.00           C
ATOM   2733  C11 POPET  44      70.254 126.103  82.018  1.00  0.00           C
ATOM   2736  P   POPET  44      71.324 124.073  80.708  1.00  0.00           P
ATOM   2737  O13 POPET  44      72.063 122.853  81.118  1.00  0.00           O
ATOM   2738  O14 POPET  44      70.284 123.963  79.648  1.00  0.00           O
ATOM   2739  O11 POPET  44      72.373 125.184  80.308  1.00  0.00           O
ATOM   2740  O12 POPET  44      70.604 124.713  81.968  1.00  0.00           O
ATOM   2741  C1  POPET  44      73.493 124.894  79.478  1.00  0.00           C
ATOM   2744  C2  POPET  44      73.064 124.663  77.998  1.00  0.00           C
ATOM   2746  O21 POPET  44      73.474 123.353  77.578  1.00  0.00           O
ATOM   2747  C21 POPET  44      72.703 122.414  77.018  1.00  0.00           C
ATOM   2748  O22 POPET  44      73.154 121.354  76.618  1.00  0.00           O
ATOM   2749  C22 POPET  44      71.193 122.713  76.968  1.00  0.00           C
ATOM   2752  C3  POPET  44      73.674 125.713  77.048  1.00  0.00           C
ATOM   2755  O31 POPET  44      72.674 126.243  76.158  1.00  0.00           O
ATOM   2756  C31 POPET  44      72.793 125.934  74.878  1.00  0.00           C
ATOM   2757  O32 POPET  44      73.553 125.094  74.418  1.00  0.00           O
ATOM   2758  C32 POPET  44      71.814 126.794  74.078  1.00  0.00           C
ATOM   2761  C23 POPET  44      70.424 121.733  76.058  1.00  0.00           C
ATOM   2764  C24 POPET  44      68.894 121.853  76.198  1.00  0.00           C
ATOM   2767  C25 POPET  44      68.243 122.943  75.328  1.00  0.00           C
ATOM   2770  C26 POPET  44      66.803 122.563  74.978  1.00  0.00           C
ATOM   2773  C27 POPET  44      66.033 123.614  74.148  1.00  0.00           C
ATOM   2776  C28 POPET  44      64.754 123.054  73.488  1.00  0.00           C
ATOM   2779  C29 POPET  44      63.793 122.443  74.478  1.00  0.00           C
ATOM   2781 0C21 POPET  44      62.473 122.264  74.298  1.00  0.00           C
ATOM   2783 1C21 POPET  44      61.674 122.624  73.078  1.00  0.00           C
ATOM   2786 2C21 POPET  44      60.153 122.633  73.378  1.00  0.00           C
ATOM   2789 3C21 POPET  44      59.573 121.273  73.778  1.00  0.00           C
ATOM   2792 4C21 POPET  44      58.053 121.294  74.058  1.00  0.00           C
ATOM   2795 5C21 POPET  44      57.603 122.274  75.158  1.00  0.00           C
ATOM   2798 6C21 POPET  44      58.303 122.044  76.508  1.00  0.00           C
ATOM   2801 7C21 POPET  44      57.703 122.884  77.638  1.00  0.00           C
ATOM   2804 8C21 POPET  44      58.323 122.583  78.998  1.00  0.00           C
ATOM   2808  C33 POPET  44      71.543 126.333  72.628  1.00  0.00           C
ATOM   2811  C34 POPET  44      70.534 127.243  71.908  1.00  0.00           C
ATOM   2814  C35 POPET  44      69.934 126.614  70.638  1.00  0.00           C
ATOM   2817  C36 POPET  44      70.953 126.393  69.508  1.00  0.00           C
ATOM   2820  C37 POPET  44      70.483 125.343  68.498  1.00  0.00           C
ATOM   2823  C38 POPET  44      71.564 124.934  67.488  1.00  0.00           C
ATOM   2826  C39 POPET  44      71.774 125.934  66.338  1.00  0.00           C
ATOM   2829 0C31 POPET  44      70.553 126.073  65.418  1.00  0.00           C
ATOM   2832 1C31 POPET  44      70.803 127.034  64.248  1.00  0.00           C
ATOM   2835 2C31 POPET  44      69.574 127.174  63.348  1.00  0.00           C
ATOM   2838 3C31 POPET  44      69.643 128.393  62.418  1.00  0.00           C
ATOM   2841 4C31 POPET  44      70.824 128.393  61.438  1.00  0.00           C
ATOM   2844 5C31 POPET  44      70.743 129.573  60.458  1.00  0.00           C
ATOM   2847 6C31 POPET  44      71.913 129.654  59.478  1.00  0.00           C
ATOM   2851  NH3 POPEU  45     110.973  69.584  30.608  1.00  0.00           N
ATOM   2855  C12 POPEU  45     110.333  68.963  29.388  1.00  0.00           C
ATOM   2858  C11 POPEU  45     110.354  67.413  29.478  1.00  0.00           C
ATOM   2861  P   POPEU  45     112.894  67.073  28.988  1.00  0.00           P
ATOM   2862  O13 POPEU  45     113.643  65.893  28.508  1.00  0.00           O
ATOM   2863  O14 POPEU  45     113.174  68.374  28.348  1.00  0.00           O
ATOM   2864  O11 POPEU  45     113.074  67.283  30.568  1.00  0.00           O
ATOM   2865  O12 POPEU  45     111.374  66.794  28.718  1.00  0.00           O
ATOM   2866  C1  POPEU  45     114.413  66.974  31.028  1.00  0.00           C
ATOM   2869  C2  POPEU  45     114.583  67.014  32.578  1.00  0.00           C
ATOM   2871  O21 POPEU  45     113.594  66.173  33.188  1.00  0.00           O
ATOM   2872  C21 POPEU  45     114.014  65.504  34.258  1.00  0.00           C
ATOM   2873  O22 POPEU  45     115.145  65.544  34.718  1.00  0.00           O
ATOM   2874  C22 POPEU  45     112.883  64.614  34.778  1.00  0.00           C
ATOM   2877  C3  POPEU  45     114.513  68.463  33.118  1.00  0.00           C
ATOM   2880  O31 POPEU  45     114.653  68.544  34.548  1.00  0.00           O
ATOM   2881  C31 POPEU  45     115.873  68.353  35.018  1.00  0.00           C
ATOM   2882  O32 POPEU  45     116.884  68.184  34.348  1.00  0.00           O
ATOM   2883  C32 POPEU  45     115.774  68.304  36.538  1.00  0.00           C
ATOM   2886  C23 POPEU  45     113.144  64.014  36.178  1.00  0.00           C
ATOM   2889  C24 POPEU  45     111.943  63.213  36.688  1.00  0.00           C
ATOM   2892  C25 POPEU  45     112.234  62.244  37.848  1.00  0.00           C
ATOM   2895  C26 POPEU  45     112.143  62.853  39.258  1.00  0.00           C
ATOM   2898  C27 POPEU  45     111.973  61.754  40.328  1.00  0.00           C
ATOM   2901  C28 POPEU  45     111.404  62.264  41.678  1.00  0.00           C
ATOM   2904  C29 POPEU  45     110.613  61.173  42.348  1.00  0.00           C
ATOM   2906 0C21 POPEU  45     110.684  60.744  43.618  1.00  0.00           C
ATOM   2908 1C21 POPEU  45     111.553  61.264  44.738  1.00  0.00           C
ATOM   2911 2C21 POPEU  45     112.693  60.294  45.098  1.00  0.00           C
ATOM   2914 3C21 POPEU  45     113.064  60.413  46.578  1.00  0.00           C
ATOM   2917 4C21 POPEU  45     114.163  59.434  47.028  1.00  0.00           C
ATOM   2920 5C21 POPEU  45     114.025  59.024  48.498  1.00  0.00           C
ATOM   2923 6C21 POPEU  45     113.913  60.204  49.468  1.00  0.00           C
ATOM   2926 7C21 POPEU  45     113.943  59.774  50.938  1.00  0.00           C
ATOM   2929 8C21 POPEU  45     113.654  60.914  51.908  1.00  0.00           C
ATOM   2933  C33 POPEU  45     117.034  67.704  37.198  1.00  0.00           C
ATOM   2936  C34 POPEU  45     116.773  67.264  38.648  1.00  0.00           C
ATOM   2939  C35 POPEU  45     117.983  66.573  39.278  1.00  0.00           C
ATOM   2942  C36 POPEU  45     118.943  67.544  39.978  1.00  0.00           C
ATOM   2945  C37 POPEU  45     118.573  67.823  41.448  1.00  0.00           C
ATOM   2948  C38 POPEU  45     119.633  68.684  42.148  1.00  0.00           C
ATOM   2951  C39 POPEU  45     119.434  68.823  43.668  1.00  0.00           C
ATOM   2954 0C31 POPEU  45     119.363  67.463  44.378  1.00  0.00           C
ATOM   2957 1C31 POPEU  45     119.904  67.483  45.818  1.00  0.00           C
ATOM   2960 2C31 POPEU  45     119.643  66.143  46.508  1.00  0.00           C
ATOM   2963 3C31 POPEU  45     120.613  65.834  47.648  1.00  0.00           C
ATOM   2966 4C31 POPEU  45     120.364  66.633  48.938  1.00  0.00           C
ATOM   2969 5C31 POPEU  45     121.325  66.204  50.048  1.00  0.00           C
ATOM   2972 6C31 POPEU  45     120.893  66.654  51.448  1.00  0.00           C
ATOM   2976  NH3 POPEV  46      40.893  45.004  83.108  1.00  0.00           N
ATOM   2980  C12 POPEV  46      42.174  45.724  83.438  1.00  0.00           C
ATOM   2983  C11 POPEV  46      42.073  47.164  82.938  1.00  0.00           C
ATOM   2986  P   POPEV  46      43.313  49.383  82.578  1.00  0.00           P
ATOM   2987  O13 POPEV  46      41.924  49.874  82.448  1.00  0.00           O
ATOM   2988  O14 POPEV  46      44.174  50.024  83.588  1.00  0.00           O
ATOM   2989  O11 POPEV  46      43.993  49.424  81.168  1.00  0.00           O
ATOM   2990  O12 POPEV  46      43.333  47.834  82.968  1.00  0.00           O
ATOM   2991  C1  POPEV  46      44.153  48.354  80.238  1.00  0.00           C
ATOM   2994  C2  POPEV  46      43.223  48.484  78.978  1.00  0.00           C
ATOM   2996  O21 POPEV  46      43.723  47.764  77.838  1.00  0.00           O
ATOM   2997  C21 POPEV  46      44.734  48.333  77.188  1.00  0.00           C
ATOM   2998  O22 POPEV  46      45.573  49.053  77.668  1.00  0.00           O
ATOM   2999  C22 POPEV  46      44.674  48.034  75.688  1.00  0.00           C
ATOM   3002  C3  POPEV  46      42.903  49.974  78.618  1.00  0.00           C
ATOM   3005  O31 POPEV  46      42.193  50.134  77.358  1.00  0.00           O
ATOM   3006  C31 POPEV  46      40.984  50.684  77.448  1.00  0.00           C
ATOM   3007  O32 POPEV  46      40.413  50.914  78.498  1.00  0.00           O
ATOM   3008  C32 POPEV  46      40.473  51.173  76.088  1.00  0.00           C
ATOM   3011  C23 POPEV  46      43.274  48.234  75.098  1.00  0.00           C
ATOM   3014  C24 POPEV  46      43.253  48.234  73.578  1.00  0.00           C
ATOM   3017  C25 POPEV  46      44.063  49.383  72.968  1.00  0.00           C
ATOM   3020  C26 POPEV  46      43.643  49.694  71.518  1.00  0.00           C
ATOM   3023  C27 POPEV  46      44.813  50.154  70.638  1.00  0.00           C
ATOM   3026  C28 POPEV  46      45.583  48.983  69.988  1.00  0.00           C
ATOM   3029  C29 POPEV  46      44.763  48.254  68.958  1.00  0.00           C
ATOM   3031 0C21 POPEV  46      45.233  47.533  67.928  1.00  0.00           C
ATOM   3033 1C21 POPEV  46      46.684  47.274  67.608  1.00  0.00           C
ATOM   3036 2C21 POPEV  46      47.253  48.284  66.598  1.00  0.00           C
ATOM   3039 3C21 POPEV  46      48.594  47.803  66.008  1.00  0.00           C
ATOM   3042 4C21 POPEV  46      49.203  48.783  64.998  1.00  0.00           C
ATOM   3045 5C21 POPEV  46      48.453  48.823  63.658  1.00  0.00           C
ATOM   3048 6C21 POPEV  46      49.144  49.674  62.598  1.00  0.00           C
ATOM   3051 7C21 POPEV  46      48.443  49.604  61.238  1.00  0.00           C
ATOM   3054 8C21 POPEV  46      49.174  50.344  60.118  1.00  0.00           C
ATOM   3058  C33 POPEV  46      39.214  50.423  75.558  1.00  0.00           C
ATOM   3061  C34 POPEV  46      38.263  51.334  74.748  1.00  0.00           C
ATOM   3064  C35 POPEV  46      37.613  50.594  73.568  1.00  0.00           C
ATOM   3067  C36 POPEV  46      36.773  51.483  72.638  1.00  0.00           C
ATOM   3070  C37 POPEV  46      36.433  50.744  71.318  1.00  0.00           C
ATOM   3073  C38 POPEV  46      35.753  51.603  70.248  1.00  0.00           C
ATOM   3076  C39 POPEV  46      35.773  50.924  68.868  1.00  0.00           C
ATOM   3079 0C31 POPEV  46      37.033  51.254  68.058  1.00  0.00           C
ATOM   3082 1C31 POPEV  46      37.323  50.294  66.888  1.00  0.00           C
ATOM   3085 2C31 POPEV  46      38.723  50.524  66.288  1.00  0.00           C
ATOM   3088 3C31 POPEV  46      39.253  49.344  65.438  1.00  0.00           C
ATOM   3091 4C31 POPEV  46      38.764  49.404  63.988  1.00  0.00           C
ATOM   3094 5C31 POPEV  46      39.363  48.304  63.108  1.00  0.00           C
ATOM   3097 6C31 POPEV  46      38.853  48.343  61.668  1.00  0.00           C
ATOM   3101  NH3 POPEW  47     113.123  81.854  75.818  1.00  0.00           N
ATOM   3105  C12 POPEW  47     112.034  81.434  76.778  1.00  0.00           C
ATOM   3108  C11 POPEW  47     110.714  80.944  76.088  1.00  0.00           C
ATOM   3111  P   POPEW  47     111.014  81.323  73.518  1.00  0.00           P
ATOM   3112  O13 POPEW  47     111.465  82.614  72.958  1.00  0.00           O
ATOM   3113  O14 POPEW  47     112.083  80.364  73.838  1.00  0.00           O
ATOM   3114  O11 POPEW  47     109.954  80.644  72.548  1.00  0.00           O
ATOM   3115  O12 POPEW  47     110.324  81.663  74.908  1.00  0.00           O
ATOM   3116  C1  POPEW  47     108.605  80.334  72.958  1.00  0.00           C
ATOM   3119  C2  POPEW  47     107.833  79.463  71.888  1.00  0.00           C
ATOM   3121  O21 POPEW  47     107.703  80.103  70.608  1.00  0.00           O
ATOM   3122  C21 POPEW  47     106.973  81.213  70.528  1.00  0.00           C
ATOM   3123  O22 POPEW  47     106.395  81.764  71.448  1.00  0.00           O
ATOM   3124  C22 POPEW  47     107.003  81.654  69.058  1.00  0.00           C
ATOM   3127  C3  POPEW  47     106.465  78.874  72.378  1.00  0.00           C
ATOM   3130  O31 POPEW  47     105.924  77.874  71.478  1.00  0.00           O
ATOM   3131  C31 POPEW  47     105.094  78.304  70.538  1.00  0.00           C
ATOM   3132  O32 POPEW  47     104.744  79.453  70.368  1.00  0.00           O
ATOM   3133  C32 POPEW  47     104.594  77.154  69.658  1.00  0.00           C
ATOM   3136  C23 POPEW  47     106.054  82.803  68.628  1.00  0.00           C
ATOM   3139  C24 POPEW  47     106.163  83.033  67.108  1.00  0.00           C
ATOM   3142  C25 POPEW  47     106.364  84.484  66.648  1.00  0.00           C
ATOM   3145  C26 POPEW  47     105.075  85.283  66.448  1.00  0.00           C
ATOM   3148  C27 POPEW  47     105.233  86.383  65.378  1.00  0.00           C
ATOM   3151  C28 POPEW  47     104.063  87.383  65.308  1.00  0.00           C
ATOM   3154  C29 POPEW  47     102.733  86.713  65.088  1.00  0.00           C
ATOM   3156 0C21 POPEW  47     102.013  86.654  63.948  1.00  0.00           C
ATOM   3158 1C21 POPEW  47     102.374  87.264  62.618  1.00  0.00           C
ATOM   3161 2C21 POPEW  47     102.924  86.224  61.628  1.00  0.00           C
ATOM   3164 3C21 POPEW  47     101.884  85.234  61.088  1.00  0.00           C
ATOM   3167 4C21 POPEW  47     102.524  84.254  60.098  1.00  0.00           C
ATOM   3170 5C21 POPEW  47     101.535  83.243  59.498  1.00  0.00           C
ATOM   3173 6C21 POPEW  47     102.174  82.423  58.368  1.00  0.00           C
ATOM   3176 7C21 POPEW  47     101.224  81.393  57.758  1.00  0.00           C
ATOM   3179 8C21 POPEW  47     101.723  80.754  56.468  1.00  0.00           C
ATOM   3183  C33 POPEW  47     104.753  77.504  68.158  1.00  0.00           C
ATOM   3186  C34 POPEW  47     104.025  76.553  67.198  1.00  0.00           C
ATOM   3189  C35 POPEW  47     104.543  76.743  65.768  1.00  0.00           C
ATOM   3192  C36 POPEW  47     103.713  76.044  64.678  1.00  0.00           C
ATOM   3195  C37 POPEW  47     104.233  76.423  63.278  1.00  0.00           C
ATOM   3198  C38 POPEW  47     103.564  75.643  62.138  1.00  0.00           C
ATOM   3201  C39 POPEW  47     104.014  76.133  60.758  1.00  0.00           C
ATOM   3204 0C31 POPEW  47     103.193  75.533  59.608  1.00  0.00           C
ATOM   3207 1C31 POPEW  47     103.713  74.184  59.098  1.00  0.00           C
ATOM   3210 2C31 POPEW  47     104.324  74.283  57.688  1.00  0.00           C
ATOM   3213 3C31 POPEW  47     104.783  72.934  57.108  1.00  0.00           C
ATOM   3216 4C31 POPEW  47     106.105  72.423  57.708  1.00  0.00           C
ATOM   3219 5C31 POPEW  47     106.644  71.163  57.008  1.00  0.00           C
ATOM   3222 6C31 POPEW  47     105.693  69.963  57.028  1.00  0.00           C
ATOM   3226  NH3 POPEX  48      75.724 106.243  79.428  1.00  0.00           N
ATOM   3230  C12 POPEX  48      75.553 105.174  80.478  1.00  0.00           C
ATOM   3233  C11 POPEX  48      76.273 105.463  81.808  1.00  0.00           C
ATOM   3236  P   POPEX  48      76.104 102.943  82.648  1.00  0.00           P
ATOM   3237  O13 POPEX  48      77.333 102.554  81.928  1.00  0.00           O
ATOM   3238  O14 POPEX  48      75.784 102.334  83.958  1.00  0.00           O
ATOM   3239  O11 POPEX  48      74.864 102.713  81.718  1.00  0.00           O
ATOM   3240  O12 POPEX  48      75.965 104.504  82.828  1.00  0.00           O
ATOM   3241  C1  POPEX  48      74.894 101.733  80.688  1.00  0.00           C
ATOM   3244  C2  POPEX  48      73.513 101.724  79.988  1.00  0.00           C
ATOM   3246  O21 POPEX  48      73.333 102.853  79.098  1.00  0.00           O
ATOM   3247  C21 POPEX  48      74.174 102.954  78.058  1.00  0.00           C
ATOM   3248  O22 POPEX  48      75.004 103.833  77.938  1.00  0.00           O
ATOM   3249  C22 POPEX  48      73.894 101.874  76.998  1.00  0.00           C
ATOM   3252  C3  POPEX  48      72.394 101.733  81.048  1.00  0.00           C
ATOM   3255  O31 POPEX  48      71.163 101.393  80.398  1.00  0.00           O
ATOM   3256  C31 POPEX  48      70.223 100.944  81.228  1.00  0.00           C
ATOM   3257  O32 POPEX  48      70.233 101.073  82.438  1.00  0.00           O
ATOM   3258  C32 POPEX  48      69.163 100.203  80.398  1.00  0.00           C
ATOM   3261  C23 POPEX  48      72.624 102.174  76.138  1.00  0.00           C
ATOM   3264  C24 POPEX  48      72.274 101.044  75.158  1.00  0.00           C
ATOM   3267  C25 POPEX  48      73.134 100.983  73.878  1.00  0.00           C
ATOM   3270  C26 POPEX  48      72.634 101.904  72.748  1.00  0.00           C
ATOM   3273  C27 POPEX  48      73.383 101.713  71.408  1.00  0.00           C
ATOM   3276  C28 POPEX  48      72.644 102.314  70.198  1.00  0.00           C
ATOM   3279  C29 POPEX  48      73.553 102.624  69.028  1.00  0.00           C
ATOM   3281 0C21 POPEX  48      73.184 103.024  67.798  1.00  0.00           C
ATOM   3283 1C21 POPEX  48      71.774 103.173  67.288  1.00  0.00           C
ATOM   3286 2C21 POPEX  48      71.644 102.783  65.798  1.00  0.00           C
ATOM   3289 3C21 POPEX  48      70.233 102.993  65.238  1.00  0.00           C
ATOM   3292 4C21 POPEX  48      70.183 103.144  63.708  1.00  0.00           C
ATOM   3295 5C21 POPEX  48      70.594 101.883  62.948  1.00  0.00           C
ATOM   3298 6C21 POPEX  48      70.654 102.063  61.418  1.00  0.00           C
ATOM   3301 7C21 POPEX  48      71.723 103.063  60.978  1.00  0.00           C
ATOM   3304 8C21 POPEX  48      72.044 103.014  59.478  1.00  0.00           C
ATOM   3308  C33 POPEX  48      69.193 100.614  78.898  1.00  0.00           C
ATOM   3311  C34 POPEX  48      68.034 100.013  78.108  1.00  0.00           C
ATOM   3314  C35 POPEX  48      68.014 100.514  76.668  1.00  0.00           C
ATOM   3317  C36 POPEX  48      67.744  99.374  75.688  1.00  0.00           C
ATOM   3320  C37 POPEX  48      67.683  99.844  74.238  1.00  0.00           C
ATOM   3323  C38 POPEX  48      67.574  98.664  73.278  1.00  0.00           C
ATOM   3326  C39 POPEX  48      68.894  97.923  73.038  1.00  0.00           C
ATOM   3329 0C31 POPEX  48      69.393  98.103  71.598  1.00  0.00           C
ATOM   3332 1C31 POPEX  48      70.663  97.294  71.348  1.00  0.00           C
ATOM   3335 2C31 POPEX  48      71.104  97.294  69.878  1.00  0.00           C
ATOM   3338 3C31 POPEX  48      71.913  98.524  69.448  1.00  0.00           C
ATOM   3341 4C31 POPEX  48      72.634  98.234  68.128  1.00  0.00           C
ATOM   3344 5C31 POPEX  48      73.583  99.333  67.648  1.00  0.00           C
ATOM   3347 6C31 POPEX  48      74.384  98.893  66.428  1.00  0.00           C
ATOM   3351  NH3 POPEY  49     123.523   7.894  39.418  1.00  0.00           N
ATOM   3355  C12 POPEY  49     124.923   7.743  38.898  1.00  0.00           C
ATOM   3358  C11 POPEY  49     124.933   6.924  37.598  1.00  0.00           C
ATOM   3361  P   POPEY  49     126.670   5.134  36.888  1.00  0.00           P
ATOM   3362  O13 POPEY  49     125.644   4.494  36.038  1.00  0.00           O
ATOM   3363  O14 POPEY  49     128.100   5.004  36.478  1.00  0.00           O
ATOM   3364  O11 POPEY  49     126.532   4.583  38.378  1.00  0.00           O
ATOM   3365  O12 POPEY  49     126.281   6.654  37.178  1.00  0.00           O
ATOM   3366  C1  POPEY  49     126.031   3.254  38.608  1.00  0.00           C
ATOM   3369  C2  POPEY  49     124.553   3.224  39.058  1.00  0.00           C
ATOM   3371  O21 POPEY  49     124.503   3.594  40.448  1.00  0.00           O
ATOM   3372  C21 POPEY  49     123.704   4.524  40.898  1.00  0.00           C
ATOM   3373  O22 POPEY  49     123.163   5.414  40.258  1.00  0.00           O
ATOM   3374  C22 POPEY  49     123.503   4.214  42.378  1.00  0.00           C
ATOM   3377  C3  POPEY  49     124.014   1.777  38.938  1.00  0.00           C
ATOM   3380  O31 POPEY  49     122.624   1.757  38.568  1.00  0.00           O
ATOM   3381  C31 POPEY  49     121.754   1.517  39.538  1.00  0.00           C
ATOM   3382  O32 POPEY  49     122.024   1.447  40.728  1.00  0.00           O
ATOM   3383  C32 POPEY  49     120.364   1.407  38.908  1.00  0.00           C
ATOM   3386  C23 POPEY  49     122.715   5.184  43.308  1.00  0.00           C
ATOM   3389  C24 POPEY  49     122.663   4.574  44.728  1.00  0.00           C
ATOM   3392  C25 POPEY  49     121.954   5.404  45.808  1.00  0.00           C
ATOM   3395  C26 POPEY  49     121.964   4.714  47.188  1.00  0.00           C
ATOM   3398  C27 POPEY  49     122.223   5.694  48.338  1.00  0.00           C
ATOM   3401  C28 POPEY  49     122.575   5.024  49.688  1.00  0.00           C
ATOM   3404  C29 POPEY  49     123.053   6.054  50.688  1.00  0.00           C
ATOM   3406 0C21 POPEY  49     122.444   6.454  51.818  1.00  0.00           C
ATOM   3408 1C21 POPEY  49     121.134   5.954  52.368  1.00  0.00           C
ATOM   3411 2C21 POPEY  49     121.173   5.674  53.888  1.00  0.00           C
ATOM   3414 3C21 POPEY  49     121.423   6.924  54.738  1.00  0.00           C
ATOM   3417 4C21 POPEY  49     121.303   6.714  56.258  1.00  0.00           C
ATOM   3420 5C21 POPEY  49     119.933   6.184  56.728  1.00  0.00           C
ATOM   3423 6C21 POPEY  49     119.643   6.584  58.188  1.00  0.00           C
ATOM   3426 7C21 POPEY  49     118.444   5.844  58.808  1.00  0.00           C
ATOM   3429 8C21 POPEY  49     118.023   6.404  60.168  1.00  0.00           C
ATOM   3433  C33 POPEY  49     119.333   0.607  39.748  1.00  0.00           C
ATOM   3436  C34 POPEY  49     118.533   1.457  40.748  1.00  0.00           C
ATOM   3439  C35 POPEY  49     119.354   1.987  41.928  1.00  0.00           C
ATOM   3442  C36 POPEY  49     118.465   2.457  43.078  1.00  0.00           C
ATOM   3445  C37 POPEY  49     119.233   3.034  44.278  1.00  0.00           C
ATOM   3448  C38 POPEY  49     118.314   3.564  45.388  1.00  0.00           C
ATOM   3451  C39 POPEY  49     117.215   2.557  45.778  1.00  0.00           C
ATOM   3454 0C31 POPEY  49     116.344   3.014  46.958  1.00  0.00           C
ATOM   3457 1C31 POPEY  49     116.843   2.567  48.338  1.00  0.00           C
ATOM   3460 2C31 POPEY  49     115.814   2.914  49.418  1.00  0.00           C
ATOM   3463 3C31 POPEY  49     116.073   2.297  50.798  1.00  0.00           C
ATOM   3466 4C31 POPEY  49     117.413   2.687  51.418  1.00  0.00           C
ATOM   3469 5C31 POPEY  49     117.393   2.597  52.948  1.00  0.00           C
ATOM   3472 6C31 POPEY  49     118.774   2.757  53.588  1.00  0.00           C
ATOM   3476  NH3 POPEZ  50      75.244  91.224  39.268  1.00  0.00           N
ATOM   3480  C12 POPEZ  50      76.354  92.004  38.628  1.00  0.00           C
ATOM   3483  C11 POPEZ  50      77.104  92.874  39.648  1.00  0.00           C
ATOM   3486  P   POPEZ  50      79.063  94.453  38.958  1.00  0.00           P
ATOM   3487  O13 POPEZ  50      79.784  93.223  38.548  1.00  0.00           O
ATOM   3488  O14 POPEZ  50      79.284  95.644  38.108  1.00  0.00           O
ATOM   3489  O11 POPEZ  50      79.373  94.823  40.458  1.00  0.00           O
ATOM   3490  O12 POPEZ  50      77.534  94.114  39.068  1.00  0.00           O
ATOM   3491  C1  POPEZ  50      79.063  96.144  40.898  1.00  0.00           C
ATOM   3494  C2  POPEZ  50      78.934  96.133  42.428  1.00  0.00           C
ATOM   3496  O21 POPEZ  50      78.724  97.484  42.898  1.00  0.00           O
ATOM   3497  C21 POPEZ  50      78.504  97.653  44.198  1.00  0.00           C
ATOM   3498  O22 POPEZ  50      79.294  98.164  44.968  1.00  0.00           O
ATOM   3499  C22 POPEZ  50      77.133  97.113  44.618  1.00  0.00           C
ATOM   3502  C3  POPEZ  50      80.173  95.463  43.068  1.00  0.00           C
ATOM   3505  O31 POPEZ  50      79.994  95.323  44.478  1.00  0.00           O
ATOM   3506  C31 POPEZ  50      79.354  94.254  44.908  1.00  0.00           C
ATOM   3507  O32 POPEZ  50      78.973  93.323  44.228  1.00  0.00           O
ATOM   3508  C32 POPEZ  50      78.993  94.473  46.368  1.00  0.00           C
ATOM   3511  C23 POPEZ  50      76.723  97.633  46.028  1.00  0.00           C
ATOM   3514  C24 POPEZ  50      75.293  97.224  46.428  1.00  0.00           C
ATOM   3517  C25 POPEZ  50      75.244  96.344  47.688  1.00  0.00           C
ATOM   3520  C26 POPEZ  50      75.454  97.113  48.998  1.00  0.00           C
ATOM   3523  C27 POPEZ  50      75.594  96.154  50.198  1.00  0.00           C
ATOM   3526  C28 POPEZ  50      75.174  96.774  51.538  1.00  0.00           C
ATOM   3529  C29 POPEZ  50      75.384  95.784  52.668  1.00  0.00           C
ATOM   3531 0C21 POPEZ  50      75.844  96.053  53.898  1.00  0.00           C
ATOM   3533 1C21 POPEZ  50      76.214  97.414  54.438  1.00  0.00           C
ATOM   3536 2C21 POPEZ  50      74.983  98.294  54.738  1.00  0.00           C
ATOM   3539 3C21 POPEZ  50      73.973  97.643  55.698  1.00  0.00           C
ATOM   3542 4C21 POPEZ  50      72.873  98.623  56.138  1.00  0.00           C
ATOM   3545 5C21 POPEZ  50      73.313  99.514  57.298  1.00  0.00           C
ATOM   3548 6C21 POPEZ  50      72.884  98.953  58.668  1.00  0.00           C
ATOM   3551 7C21 POPEZ  50      73.913  99.224  59.768  1.00  0.00           C
ATOM   3554 8C21 POPEZ  50      73.383  98.944  61.178  1.00  0.00           C
ATOM   3558  C33 POPEZ  50      79.733  93.533  47.328  1.00  0.00           C
ATOM   3561  C34 POPEZ  50      79.434  93.944  48.778  1.00  0.00           C
ATOM   3564  C35 POPEZ  50      80.413  93.343  49.788  1.00  0.00           C
ATOM   3567  C36 POPEZ  50      80.383  94.114  51.108  1.00  0.00           C
ATOM   3570  C37 POPEZ  50      81.395  93.614  52.148  1.00  0.00           C
ATOM   3573  C38 POPEZ  50      81.443  94.563  53.358  1.00  0.00           C
ATOM   3576  C39 POPEZ  50      82.505  94.154  54.398  1.00  0.00           C
ATOM   3579 0C31 POPEZ  50      81.943  93.323  55.558  1.00  0.00           C
ATOM   3582 1C31 POPEZ  50      83.044  92.993  56.568  1.00  0.00           C
ATOM   3585 2C31 POPEZ  50      82.544  92.434  57.908  1.00  0.00           C
ATOM   3588 3C31 POPEZ  50      82.083  90.974  57.898  1.00  0.00           C
ATOM   3591 4C31 POPEZ  50      81.693  90.563  59.328  1.00  0.00           C
ATOM   3594 5C31 POPEZ  50      81.453  89.073  59.538  1.00  0.00           C
ATOM   3597 6C31 POPEZ  50      81.264  88.664  61.008  1.00  0.00           C
ATOM   3601  NH3 POPEa  51      59.473  28.344  82.948  1.00  0.00           N
ATOM   3605  C12 POPEa  51      60.054  29.663  82.538  1.00  0.00           C
ATOM   3608  C11 POPEa  51      59.604  30.884  83.368  1.00  0.00           C
ATOM   3611  P   POPEa  51      61.024  33.123  83.038  1.00  0.00           P
ATOM   3612  O13 POPEa  51      61.124  33.274  84.508  1.00  0.00           O
ATOM   3613  O14 POPEa  51      60.903  34.373  82.238  1.00  0.00           O
ATOM   3614  O11 POPEa  51      62.323  32.384  82.518  1.00  0.00           O
ATOM   3615  O12 POPEa  51      59.864  32.104  82.658  1.00  0.00           O
ATOM   3616  C1  POPEa  51      62.383  31.684  81.268  1.00  0.00           C
ATOM   3619  C2  POPEa  51      62.533  32.643  80.058  1.00  0.00           C
ATOM   3621  O21 POPEa  51      62.183  32.104  78.768  1.00  0.00           O
ATOM   3622  C21 POPEa  51      60.953  31.643  78.568  1.00  0.00           C
ATOM   3623  O22 POPEa  51      60.153  31.323  79.418  1.00  0.00           O
ATOM   3624  C22 POPEa  51      60.634  31.604  77.078  1.00  0.00           C
ATOM   3627  C3  POPEa  51      63.964  33.254  80.008  1.00  0.00           C
ATOM   3630  O31 POPEa  51      64.204  34.073  78.838  1.00  0.00           O
ATOM   3631  C31 POPEa  51      63.465  35.184  78.808  1.00  0.00           C
ATOM   3632  O32 POPEa  51      62.803  35.604  79.738  1.00  0.00           O
ATOM   3633  C32 POPEa  51      63.474  35.754  77.398  1.00  0.00           C
ATOM   3636  C23 POPEa  51      59.333  30.823  76.808  1.00  0.00           C
ATOM   3639  C24 POPEa  51      58.953  30.784  75.328  1.00  0.00           C
ATOM   3642  C25 POPEa  51      59.993  30.144  74.398  1.00  0.00           C
ATOM   3645  C26 POPEa  51      59.403  29.924  73.008  1.00  0.00           C
ATOM   3648  C27 POPEa  51      60.403  29.524  71.918  1.00  0.00           C
ATOM   3651  C28 POPEa  51      59.703  29.094  70.608  1.00  0.00           C
ATOM   3654  C29 POPEa  51      58.824  30.154  70.008  1.00  0.00           C
ATOM   3656 0C21 POPEa  51      58.813  30.563  68.728  1.00  0.00           C
ATOM   3658 1C21 POPEa  51      59.623  30.044  67.578  1.00  0.00           C
ATOM   3661 2C21 POPEa  51      58.694  29.704  66.398  1.00  0.00           C
ATOM   3664 3C21 POPEa  51      57.903  28.404  66.608  1.00  0.00           C
ATOM   3667 4C21 POPEa  51      56.593  28.354  65.808  1.00  0.00           C
ATOM   3670 5C21 POPEa  51      55.924  26.973  65.878  1.00  0.00           C
ATOM   3673 6C21 POPEa  51      54.583  26.913  65.128  1.00  0.00           C
ATOM   3676 7C21 POPEa  51      53.933  25.524  65.178  1.00  0.00           C
ATOM   3679 8C21 POPEa  51      52.943  25.274  64.038  1.00  0.00           C
ATOM   3683  C33 POPEa  51      62.164  36.513  77.118  1.00  0.00           C
ATOM   3686  C34 POPEa  51      61.903  36.673  75.618  1.00  0.00           C
ATOM   3689  C35 POPEa  51      60.833  37.724  75.308  1.00  0.00           C
ATOM   3692  C36 POPEa  51      61.304  39.163  75.598  1.00  0.00           C
ATOM   3695  C37 POPEa  51      62.304  39.694  74.558  1.00  0.00           C
ATOM   3698  C38 POPEa  51      62.983  41.024  74.948  1.00  0.00           C
ATOM   3701  C39 POPEa  51      62.094  42.274  74.798  1.00  0.00           C
ATOM   3704 0C31 POPEa  51      62.933  43.554  74.668  1.00  0.00           C
ATOM   3707 1C31 POPEa  51      62.083  44.834  74.608  1.00  0.00           C
ATOM   3710 2C31 POPEa  51      62.924  46.114  74.528  1.00  0.00           C
ATOM   3713 3C31 POPEa  51      63.703  46.283  73.208  1.00  0.00           C
ATOM   3716 4C31 POPEa  51      62.843  46.774  72.038  1.00  0.00           C
ATOM   3719 5C31 POPEa  51      63.643  46.854  70.738  1.00  0.00           C
ATOM   3722 6C31 POPEa  51      62.913  47.603  69.628  1.00  0.00           C
ATOM   3726  NH3 POPEb  52      47.164 124.904  86.548  1.00  0.00           N
ATOM   3730  C12 POPEb  52      48.253 124.463  87.488  1.00  0.00           C
ATOM   3733  C11 POPEb  52      49.243 125.614  87.708  1.00  0.00           C
ATOM   3736  P   POPEb  52      51.473 124.254  87.898  1.00  0.00           P
ATOM   3737  O13 POPEb  52      51.094 122.913  88.368  1.00  0.00           O
ATOM   3738  O14 POPEb  52      52.784 124.764  88.328  1.00  0.00           O
ATOM   3739  O11 POPEb  52      51.304 124.374  86.338  1.00  0.00           O
ATOM   3740  O12 POPEb  52      50.354 125.203  88.488  1.00  0.00           O
ATOM   3741  C1  POPEb  52      50.943 123.353  85.408  1.00  0.00           C
ATOM   3744  C2  POPEb  52      50.284 124.044  84.168  1.00  0.00           C
ATOM   3746  O21 POPEb  52      50.394 123.353  82.918  1.00  0.00           O
ATOM   3747  C21 POPEb  52      50.063 122.093  82.798  1.00  0.00           C
ATOM   3748  O22 POPEb  52      49.724 121.323  83.678  1.00  0.00           O
ATOM   3749  C22 POPEb  52      50.074 121.724  81.298  1.00  0.00           C
ATOM   3752  C3  POPEb  52      50.893 125.463  83.938  1.00  0.00           C
ATOM   3755  O31 POPEb  52      50.153 126.273  83.008  1.00  0.00           O
ATOM   3756  C31 POPEb  52      49.063 126.833  83.518  1.00  0.00           C
ATOM   3757  O32 POPEb  52      48.513 126.504  84.558  1.00  0.00           O
ATOM   3758  C32 POPEb  52      48.713 128.083  82.718  1.00  0.00           C
ATOM   3761  C23 POPEb  52      49.783 122.913  80.348  1.00  0.00           C
ATOM   3764  C24 POPEb  52      49.753 122.534  78.858  1.00  0.00           C
ATOM   3767  C25 POPEb  52      49.543 123.743  77.938  1.00  0.00           C
ATOM   3770  C26 POPEb  52      48.493 123.503  76.838  1.00  0.00           C
ATOM   3773  C27 POPEb  52      48.733 124.364  75.578  1.00  0.00           C
ATOM   3776  C28 POPEb  52      48.064 123.833  74.288  1.00  0.00           C
ATOM   3779  C29 POPEb  52      48.513 122.434  73.948  1.00  0.00           C
ATOM   3781 0C21 POPEb  52      48.214 121.754  72.828  1.00  0.00           C
ATOM   3783 1C21 POPEb  52      47.413 122.274  71.658  1.00  0.00           C
ATOM   3786 2C21 POPEb  52      47.903 121.614  70.358  1.00  0.00           C
ATOM   3789 3C21 POPEb  52      49.343 121.963  69.948  1.00  0.00           C
ATOM   3792 4C21 POPEb  52      50.004 120.794  69.198  1.00  0.00           C
ATOM   3795 5C21 POPEb  52      51.174 121.204  68.308  1.00  0.00           C
ATOM   3798 6C21 POPEb  52      51.563 120.054  67.368  1.00  0.00           C
ATOM   3801 7C21 POPEb  52      52.483 120.493  66.228  1.00  0.00           C
ATOM   3804 8C21 POPEb  52      52.603 119.453  65.108  1.00  0.00           C
ATOM   3808  C33 POPEb  52      47.253 128.493  82.938  1.00  0.00           C
ATOM   3811  C34 POPEb  52      46.243 127.604  82.208  1.00  0.00           C
ATOM   3814  C35 POPEb  52      46.374 127.643  80.688  1.00  0.00           C
ATOM   3817  C36 POPEb  52      45.203 126.934  79.998  1.00  0.00           C
ATOM   3820  C37 POPEb  52      44.973 127.484  78.578  1.00  0.00           C
ATOM   3823  C38 POPEb  52      44.473 126.413  77.608  1.00  0.00           C
ATOM   3826  C39 POPEb  52      44.163 126.934  76.198  1.00  0.00           C
ATOM   3829 0C31 POPEb  52      45.373 127.554  75.488  1.00  0.00           C
ATOM   3832 1C31 POPEb  52      45.383 129.084  75.558  1.00  0.00           C
ATOM   3835 2C31 POPEb  52      46.784 129.674  75.768  1.00  0.00           C
ATOM   3838 3C31 POPEb  52      46.743 131.184  75.998  1.00  0.00           C
ATOM   3841 4C31 POPEb  52      47.903 131.674  76.878  1.00  0.00           C
ATOM   3844 5C31 POPEb  52      47.843 133.191  77.088  1.00  0.00           C
ATOM   3847 6C31 POPEb  52      48.894 133.721  78.058  1.00  0.00           C
ATOM   3851  NH3 POPEc  53     120.424  22.913  39.828  1.00  0.00           N
ATOM   3855  C12 POPEc  53     119.884  22.554  38.468  1.00  0.00           C
ATOM   3858  C11 POPEc  53     120.473  23.434  37.358  1.00  0.00           C
ATOM   3861  P   POPEc  53     119.174  25.413  36.218  1.00  0.00           P
ATOM   3862  O13 POPEc  53     120.233  26.213  36.868  1.00  0.00           O
ATOM   3863  O14 POPEc  53     119.014  25.614  34.758  1.00  0.00           O
ATOM   3864  O11 POPEc  53     117.813  25.663  36.988  1.00  0.00           O
ATOM   3865  O12 POPEc  53     119.424  23.894  36.508  1.00  0.00           O
ATOM   3866  C1  POPEc  53     117.505  26.903  37.638  1.00  0.00           C
ATOM   3869  C2  POPEc  53     118.184  27.073  39.028  1.00  0.00           C
ATOM   3871  O21 POPEc  53     117.223  26.854  40.088  1.00  0.00           O
ATOM   3872  C21 POPEc  53     117.703  26.194  41.138  1.00  0.00           C
ATOM   3873  O22 POPEc  53     118.764  25.583  41.168  1.00  0.00           O
ATOM   3874  C22 POPEc  53     116.744  26.353  42.338  1.00  0.00           C
ATOM   3877  C3  POPEc  53     118.783  28.514  39.118  1.00  0.00           C
ATOM   3880  O31 POPEc  53     119.403  28.713  40.398  1.00  0.00           O
ATOM   3881  C31 POPEc  53     120.553  29.373  40.418  1.00  0.00           C
ATOM   3882  O32 POPEc  53     121.033  29.984  39.478  1.00  0.00           O
ATOM   3883  C32 POPEc  53     121.073  29.344  41.858  1.00  0.00           C
ATOM   3886  C23 POPEc  53     116.754  25.114  43.288  1.00  0.00           C
ATOM   3889  C24 POPEc  53     116.553  25.444  44.778  1.00  0.00           C
ATOM   3892  C25 POPEc  53     115.224  26.123  45.118  1.00  0.00           C
ATOM   3895  C26 POPEc  53     114.963  26.243  46.628  1.00  0.00           C
ATOM   3898  C27 POPEc  53     113.594  26.884  46.918  1.00  0.00           C
ATOM   3901  C28 POPEc  53     113.144  26.774  48.388  1.00  0.00           C
ATOM   3904  C29 POPEc  53     113.974  27.584  49.338  1.00  0.00           C
ATOM   3906 0C21 POPEc  53     113.584  28.033  50.548  1.00  0.00           C
ATOM   3908 1C21 POPEc  53     112.234  27.814  51.188  1.00  0.00           C
ATOM   3911 2C21 POPEc  53     111.814  26.353  51.458  1.00  0.00           C
ATOM   3914 3C21 POPEc  53     112.524  25.674  52.638  1.00  0.00           C
ATOM   3917 4C21 POPEc  53     112.223  24.163  52.718  1.00  0.00           C
ATOM   3920 5C21 POPEc  53     110.753  23.804  52.998  1.00  0.00           C
ATOM   3923 6C21 POPEc  53     110.364  24.014  54.468  1.00  0.00           C
ATOM   3926 7C21 POPEc  53     108.895  23.694  54.778  1.00  0.00           C
ATOM   3929 8C21 POPEc  53     108.473  24.064  56.198  1.00  0.00           C
ATOM   3933  C33 POPEc  53     122.505  28.783  42.048  1.00  0.00           C
ATOM   3936  C34 POPEc  53     122.673  28.263  43.488  1.00  0.00           C
ATOM   3939  C35 POPEc  53     124.104  27.954  43.958  1.00  0.00           C
ATOM   3942  C36 POPEc  53     124.053  27.194  45.298  1.00  0.00           C
ATOM   3945  C37 POPEc  53     125.333  27.154  46.148  1.00  0.00           C
ATOM   3948  C38 POPEc  53     125.044  26.444  47.478  1.00  0.00           C
ATOM   3951  C39 POPEc  53     126.252  25.954  48.288  1.00  0.00           C
ATOM   3954 0C31 POPEc  53     127.111  27.073  48.908  1.00  0.00           C
ATOM   3957 1C31 POPEc  53     128.010  26.504  50.008  1.00  0.00           C
ATOM   3960 2C31 POPEc  53     128.941  27.533  50.668  1.00  0.00           C
ATOM   3963 3C31 POPEc  53     130.221  27.784  49.878  1.00  0.00           C
ATOM   3966 4C31 POPEc  53     131.331  28.393  50.738  1.00  0.00           C
ATOM   3969 5C31 POPEc  53     132.691  28.424  50.028  1.00  0.00           C
ATOM   3972 6C31 POPEc  53     133.860  28.594  50.998  1.00  0.00           C
ATOM   3976  NH3 POPEd  54      11.023  13.854  39.098  1.00  0.00           N
ATOM   3980  C12 POPEd  54      11.363  15.054  39.918  1.00  0.00           C
ATOM   3983  C11 POPEd  54      10.313  16.184  39.748  1.00  0.00           C
ATOM   3986  P   POPEd  54       8.853  15.924  37.548  1.00  0.00           P
ATOM   3987  O13 POPEd  54       8.323  16.913  36.598  1.00  0.00           O
ATOM   3988  O14 POPEd  54       9.303  14.644  36.978  1.00  0.00           O
ATOM   3989  O11 POPEd  54       7.773  15.514  38.638  1.00  0.00           O
ATOM   3990  O12 POPEd  54      10.033  16.554  38.398  1.00  0.00           O
ATOM   3991  C1  POPEd  54       6.973  16.484  39.318  1.00  0.00           C
ATOM   3994  C2  POPEd  54       5.693  15.854  39.958  1.00  0.00           C
ATOM   3996  O21 POPEd  54       5.133  16.694  40.988  1.00  0.00           O
ATOM   3997  C21 POPEd  54       5.783  16.694  42.138  1.00  0.00           C
ATOM   3998  O22 POPEd  54       6.993  16.614  42.278  1.00  0.00           O
ATOM   3999  C22 POPEd  54       4.833  16.723  43.318  1.00  0.00           C
ATOM   4002  C3  POPEd  54       5.853  14.384  40.488  1.00  0.00           C
ATOM   4005  O31 POPEd  54       4.643  13.954  41.158  1.00  0.00           O
ATOM   4006  C31 POPEd  54       4.183  12.733  40.898  1.00  0.00           C
ATOM   4007  O32 POPEd  54       4.593  11.984  40.018  1.00  0.00           O
ATOM   4008  C32 POPEd  54       3.053  12.394  41.888  1.00  0.00           C
ATOM   4011  C23 POPEd  54       5.193  15.544  44.248  1.00  0.00           C
ATOM   4014  C24 POPEd  54       5.053  15.833  45.748  1.00  0.00           C
ATOM   4017  C25 POPEd  54       3.623  15.814  46.298  1.00  0.00           C
ATOM   4020  C26 POPEd  54       3.603  15.174  47.698  1.00  0.00           C
ATOM   4023  C27 POPEd  54       2.203  14.944  48.278  1.00  0.00           C
ATOM   4026  C28 POPEd  54       2.233  14.174  49.618  1.00  0.00           C
ATOM   4029  C29 POPEd  54       2.863  14.934  50.758  1.00  0.00           C
ATOM   4031 0C21 POPEd  54       2.313  15.983  51.388  1.00  0.00           C
ATOM   4033 1C21 POPEd  54       0.973  16.594  51.068  1.00  0.00           C
ATOM   4036 2C21 POPEd  54       0.143  16.973  52.308  1.00  0.00           C
ATOM   4039 3C21 POPEd  54      -0.357  15.764  53.128  1.00  0.00           C
ATOM   4042 4C21 POPEd  54      -1.567  16.134  53.998  1.00  0.00           C
ATOM   4045 5C21 POPEd  54      -2.127  14.974  54.828  1.00  0.00           C
ATOM   4048 6C21 POPEd  54      -1.247  14.554  56.008  1.00  0.00           C
ATOM   4051 7C21 POPEd  54      -1.927  13.464  56.868  1.00  0.00           C
ATOM   4054 8C21 POPEd  54      -1.027  12.914  57.978  1.00  0.00           C
ATOM   4058  C33 POPEd  54       2.063  13.544  42.238  1.00  0.00           C
ATOM   4061  C34 POPEd  54       0.733  13.064  42.858  1.00  0.00           C
ATOM   4064  C35 POPEd  54       0.773  12.633  44.338  1.00  0.00           C
ATOM   4067  C36 POPEd  54      -0.597  12.104  44.808  1.00  0.00           C
ATOM   4070  C37 POPEd  54      -0.737  11.873  46.318  1.00  0.00           C
ATOM   4073  C38 POPEd  54      -2.127  11.313  46.678  1.00  0.00           C
ATOM   4076  C39 POPEd  54      -2.427  11.174  48.178  1.00  0.00           C
ATOM   4079 0C31 POPEd  54      -2.527  12.524  48.918  1.00  0.00           C
ATOM   4082 1C31 POPEd  54      -3.374  12.444  50.198  1.00  0.00           C
ATOM   4085 2C31 POPEd  54      -3.684  13.834  50.798  1.00  0.00           C
ATOM   4088 3C31 POPEd  54      -4.994  13.863  51.618  1.00  0.00           C
ATOM   4091 4C31 POPEd  54      -4.874  13.244  53.018  1.00  0.00           C
ATOM   4094 5C31 POPEd  54      -6.224  12.784  53.588  1.00  0.00           C
ATOM   4097 6C31 POPEd  54      -6.164  12.333  55.048  1.00  0.00           C
ATOM   4101  NH3 POPEe  55      13.153  80.893  36.478  1.00  0.00           N
ATOM   4105  C12 POPEe  55      12.673  79.814  37.388  1.00  0.00           C
ATOM   4108  C11 POPEe  55      11.933  78.733  36.598  1.00  0.00           C
ATOM   4111  P   POPEe  55       9.473  77.803  36.618  1.00  0.00           P
ATOM   4112  O13 POPEe  55       8.253  78.424  37.198  1.00  0.00           O
ATOM   4113  O14 POPEe  55       9.603  77.864  35.148  1.00  0.00           O
ATOM   4114  O11 POPEe  55       9.713  76.323  37.108  1.00  0.00           O
ATOM   4115  O12 POPEe  55      10.713  78.533  37.268  1.00  0.00           O
ATOM   4116  C1  POPEe  55       9.313  75.813  38.378  1.00  0.00           C
ATOM   4119  C2  POPEe  55      10.423  75.993  39.458  1.00  0.00           C
ATOM   4121  O21 POPEe  55      10.563  74.853  40.338  1.00  0.00           O
ATOM   4122  C21 POPEe  55       9.583  74.593  41.198  1.00  0.00           C
ATOM   4123  O22 POPEe  55       8.453  75.064  41.158  1.00  0.00           O
ATOM   4124  C22 POPEe  55      10.093  73.624  42.268  1.00  0.00           C
ATOM   4127  C3  POPEe  55      10.373  77.334  40.248  1.00  0.00           C
ATOM   4130  O31 POPEe  55      11.643  77.584  40.898  1.00  0.00           O
ATOM   4131  C31 POPEe  55      11.743  77.093  42.128  1.00  0.00           C
ATOM   4132  O32 POPEe  55      10.823  76.774  42.848  1.00  0.00           O
ATOM   4133  C32 POPEe  55      13.213  77.034  42.538  1.00  0.00           C
ATOM   4136  C23 POPEe  55       9.573  73.904  43.698  1.00  0.00           C
ATOM   4139  C24 POPEe  55      10.573  73.434  44.768  1.00  0.00           C
ATOM   4142  C25 POPEe  55       9.973  73.124  46.158  1.00  0.00           C
ATOM   4145  C26 POPEe  55       9.453  74.364  46.898  1.00  0.00           C
ATOM   4148  C27 POPEe  55       9.123  74.103  48.378  1.00  0.00           C
ATOM   4151  C28 POPEe  55       8.923  75.414  49.178  1.00  0.00           C
ATOM   4154  C29 POPEe  55       8.343  75.204  50.568  1.00  0.00           C
ATOM   4156 0C21 POPEe  55       8.933  75.474  51.758  1.00  0.00           C
ATOM   4158 1C21 POPEe  55      10.323  76.004  51.998  1.00  0.00           C
ATOM   4161 2C21 POPEe  55      10.443  77.523  52.248  1.00  0.00           C
ATOM   4164 3C21 POPEe  55       9.953  78.014  53.628  1.00  0.00           C
ATOM   4167 4C21 POPEe  55      10.243  79.504  53.878  1.00  0.00           C
ATOM   4170 5C21 POPEe  55      11.663  79.804  54.398  1.00  0.00           C
ATOM   4173 6C21 POPEe  55      11.923  81.304  54.618  1.00  0.00           C
ATOM   4176 7C21 POPEe  55      13.263  81.574  55.308  1.00  0.00           C
ATOM   4179 8C21 POPEe  55      13.493  83.054  55.658  1.00  0.00           C
ATOM   4183  C33 POPEe  55      13.483  75.813  43.448  1.00  0.00           C
ATOM   4186  C34 POPEe  55      14.803  75.934  44.208  1.00  0.00           C
ATOM   4189  C35 POPEe  55      15.203  74.684  44.988  1.00  0.00           C
ATOM   4192  C36 POPEe  55      14.273  74.294  46.148  1.00  0.00           C
ATOM   4195  C37 POPEe  55      14.753  73.033  46.878  1.00  0.00           C
ATOM   4198  C38 POPEe  55      14.373  73.024  48.368  1.00  0.00           C
ATOM   4201  C39 POPEe  55      14.703  71.693  49.058  1.00  0.00           C
ATOM   4204 0C31 POPEe  55      14.803  71.853  50.588  1.00  0.00           C
ATOM   4207 1C31 POPEe  55      15.103  70.554  51.348  1.00  0.00           C
ATOM   4210 2C31 POPEe  55      13.973  69.504  51.308  1.00  0.00           C
ATOM   4213 3C31 POPEe  55      12.593  70.014  51.768  1.00  0.00           C
ATOM   4216 4C31 POPEe  55      12.523  70.454  53.228  1.00  0.00           C
ATOM   4219 5C31 POPEe  55      11.083  70.823  53.638  1.00  0.00           C
ATOM   4222 6C31 POPEe  55      10.983  71.693  54.898  1.00  0.00           C
ATOM   4226  NH3 POPEf  56      76.904   2.227  39.658  1.00  0.00           N
ATOM   4230  C12 POPEf  56      77.094   0.907  38.978  1.00  0.00           C
ATOM   4233  C11 POPEf  56      76.634  -0.253  39.868  1.00  0.00           C
ATOM   4236  P   POPEf  56      74.113  -0.793  39.388  1.00  0.00           P
ATOM   4237  O13 POPEf  56      73.973  -0.133  38.078  1.00  0.00           O
ATOM   4238  O14 POPEf  56      74.303  -2.263  39.338  1.00  0.00           O
ATOM   4239  O11 POPEf  56      72.854  -0.463  40.268  1.00  0.00           O
ATOM   4240  O12 POPEf  56      75.264  -0.083  40.198  1.00  0.00           O
ATOM   4241  C1  POPEf  56      73.024  -0.263  41.678  1.00  0.00           C
ATOM   4244  C2  POPEf  56      73.053   1.227  42.048  1.00  0.00           C
ATOM   4246  O21 POPEf  56      73.633   1.337  43.358  1.00  0.00           O
ATOM   4247  C21 POPEf  56      74.733   2.067  43.448  1.00  0.00           C
ATOM   4248  O22 POPEf  56      75.373   2.537  42.518  1.00  0.00           O
ATOM   4249  C22 POPEf  56      75.023   2.277  44.918  1.00  0.00           C
ATOM   4252  C3  POPEf  56      71.623   1.847  42.058  1.00  0.00           C
ATOM   4255  O31 POPEf  56      71.514   2.904  43.058  1.00  0.00           O
ATOM   4256  C31 POPEf  56      70.733   2.647  44.098  1.00  0.00           C
ATOM   4257  O32 POPEf  56      69.934   1.737  44.208  1.00  0.00           O
ATOM   4258  C32 POPEf  56      71.044   3.664  45.198  1.00  0.00           C
ATOM   4261  C23 POPEf  56      76.083   3.364  45.218  1.00  0.00           C
ATOM   4264  C24 POPEf  56      76.163   3.594  46.728  1.00  0.00           C
ATOM   4267  C25 POPEf  56      77.314   4.524  47.138  1.00  0.00           C
ATOM   4270  C26 POPEf  56      77.034   6.014  46.898  1.00  0.00           C
ATOM   4273  C27 POPEf  56      75.974   6.584  47.848  1.00  0.00           C
ATOM   4276  C28 POPEf  56      75.983   8.114  47.878  1.00  0.00           C
ATOM   4279  C29 POPEf  56      75.503   8.614  49.218  1.00  0.00           C
ATOM   4281 0C21 POPEf  56      76.094   9.544  49.988  1.00  0.00           C
ATOM   4283 1C21 POPEf  56      77.354  10.314  49.658  1.00  0.00           C
ATOM   4286 2C21 POPEf  56      77.933  10.953  50.938  1.00  0.00           C
ATOM   4289 3C21 POPEf  56      79.163  11.824  50.658  1.00  0.00           C
ATOM   4292 4C21 POPEf  56      79.715  12.454  51.938  1.00  0.00           C
ATOM   4295 5C21 POPEf  56      79.784  13.984  51.848  1.00  0.00           C
ATOM   4298 6C21 POPEf  56      80.215  14.624  53.168  1.00  0.00           C
ATOM   4301 7C21 POPEf  56      80.275  16.154  53.068  1.00  0.00           C
ATOM   4304 8C21 POPEf  56      80.613  16.814  54.408  1.00  0.00           C
ATOM   4308  C33 POPEf  56      69.883   3.864  46.208  1.00  0.00           C
ATOM   4311  C34 POPEf  56      70.424   4.064  47.628  1.00  0.00           C
ATOM   4314  C35 POPEf  56      69.334   4.464  48.638  1.00  0.00           C
ATOM   4317  C36 POPEf  56      69.824   4.284  50.078  1.00  0.00           C
ATOM   4320  C37 POPEf  56      68.943   5.014  51.108  1.00  0.00           C
ATOM   4323  C38 POPEf  56      69.284   4.674  52.568  1.00  0.00           C
ATOM   4326  C39 POPEf  56      70.743   4.974  52.948  1.00  0.00           C
ATOM   4329 0C31 POPEf  56      71.033   4.674  54.428  1.00  0.00           C
ATOM   4332 1C31 POPEf  56      72.523   4.854  54.788  1.00  0.00           C
ATOM   4335 2C31 POPEf  56      72.793   4.644  56.278  1.00  0.00           C
ATOM   4338 3C31 POPEf  56      74.284   4.724  56.648  1.00  0.00           C
ATOM   4341 4C31 POPEf  56      75.074   3.464  56.248  1.00  0.00           C
ATOM   4344 5C31 POPEf  56      76.553   3.534  56.638  1.00  0.00           C
ATOM   4347 6C31 POPEf  56      77.283   2.207  56.438  1.00  0.00           C
ATOM   4351  NH3 POPEg  57     109.434  53.494  76.548  1.00  0.00           N
ATOM   4355  C12 POPEg  57     110.483  52.584  75.968  1.00  0.00           C
ATOM   4358  C11 POPEg  57     110.145  51.094  76.158  1.00  0.00           C
ATOM   4361  P   POPEg  57     112.253  49.573  76.258  1.00  0.00           P
ATOM   4362  O13 POPEg  57     112.563  50.404  77.438  1.00  0.00           O
ATOM   4363  O14 POPEg  57     112.083  48.123  76.528  1.00  0.00           O
ATOM   4364  O11 POPEg  57     113.484  49.634  75.268  1.00  0.00           O
ATOM   4365  O12 POPEg  57     111.064  50.233  75.458  1.00  0.00           O
ATOM   4366  C1  POPEg  57     113.473  50.064  73.908  1.00  0.00           C
ATOM   4369  C2  POPEg  57     113.704  48.934  72.858  1.00  0.00           C
ATOM   4371  O21 POPEg  57     113.293  49.414  71.578  1.00  0.00           O
ATOM   4372  C21 POPEg  57     114.114  50.264  71.008  1.00  0.00           C
ATOM   4373  O22 POPEg  57     115.243  50.534  71.398  1.00  0.00           O
ATOM   4374  C22 POPEg  57     113.414  50.914  69.828  1.00  0.00           C
ATOM   4377  C3  POPEg  57     112.843  47.694  73.178  1.00  0.00           C
ATOM   4380  O31 POPEg  57     113.093  46.584  72.288  1.00  0.00           O
ATOM   4381  C31 POPEg  57     112.314  46.504  71.218  1.00  0.00           C
ATOM   4382  O32 POPEg  57     111.544  47.364  70.838  1.00  0.00           O
ATOM   4383  C32 POPEg  57     112.505  45.143  70.558  1.00  0.00           C
ATOM   4386  C23 POPEg  57     114.014  50.454  68.488  1.00  0.00           C
ATOM   4389  C24 POPEg  57     113.284  51.033  67.268  1.00  0.00           C
ATOM   4392  C25 POPEg  57     112.334  50.024  66.618  1.00  0.00           C
ATOM   4395  C26 POPEg  57     111.614  50.573  65.378  1.00  0.00           C
ATOM   4398  C27 POPEg  57     111.334  49.463  64.338  1.00  0.00           C
ATOM   4401  C28 POPEg  57     110.294  49.834  63.278  1.00  0.00           C
ATOM   4404  C29 POPEg  57     110.364  48.974  62.038  1.00  0.00           C
ATOM   4406 0C21 POPEg  57     109.434  48.114  61.558  1.00  0.00           C
ATOM   4408 1C21 POPEg  57     108.083  47.783  62.138  1.00  0.00           C
ATOM   4411 2C21 POPEg  57     106.903  48.213  61.238  1.00  0.00           C
ATOM   4414 3C21 POPEg  57     106.754  47.384  59.948  1.00  0.00           C
ATOM   4417 4C21 POPEg  57     105.714  47.974  58.988  1.00  0.00           C
ATOM   4420 5C21 POPEg  57     104.303  48.104  59.588  1.00  0.00           C
ATOM   4423 6C21 POPEg  57     103.314  48.774  58.628  1.00  0.00           C
ATOM   4426 7C21 POPEg  57     101.863  48.694  59.108  1.00  0.00           C
ATOM   4429 8C21 POPEg  57     100.973  49.804  58.578  1.00  0.00           C
ATOM   4433  C33 POPEg  57     111.325  44.754  69.648  1.00  0.00           C
ATOM   4436  C34 POPEg  57     111.723  43.823  68.488  1.00  0.00           C
ATOM   4439  C35 POPEg  57     112.544  44.494  67.378  1.00  0.00           C
ATOM   4442  C36 POPEg  57     111.794  45.604  66.638  1.00  0.00           C
ATOM   4445  C37 POPEg  57     112.603  46.143  65.458  1.00  0.00           C
ATOM   4448  C38 POPEg  57     111.824  46.124  64.138  1.00  0.00           C
ATOM   4451  C39 POPEg  57     111.854  44.764  63.438  1.00  0.00           C
ATOM   4454 0C31 POPEg  57     111.364  44.874  61.998  1.00  0.00           C
ATOM   4457 1C31 POPEg  57     111.353  43.533  61.268  1.00  0.00           C
ATOM   4460 2C31 POPEg  57     110.965  43.654  59.788  1.00  0.00           C
ATOM   4463 3C31 POPEg  57     112.133  44.074  58.878  1.00  0.00           C
ATOM   4466 4C31 POPEg  57     111.684  44.233  57.418  1.00  0.00           C
ATOM   4469 5C31 POPEg  57     112.824  44.653  56.478  1.00  0.00           C
ATOM   4472 6C31 POPEg  57     112.374  44.744  55.008  1.00  0.00           C
ATOM   4476  NH3 POPEh  58      13.663  78.124  75.898  1.00  0.00           N
ATOM   4480  C12 POPEh  58      13.093  76.853  76.458  1.00  0.00           C
ATOM   4483  C11 POPEh  58      13.893  75.603  76.038  1.00  0.00           C
ATOM   4486  P   POPEh  58      15.973  74.193  76.628  1.00  0.00           P
ATOM   4487  O13 POPEh  58      17.213  74.294  77.438  1.00  0.00           O
ATOM   4488  O14 POPEh  58      15.043  73.094  76.918  1.00  0.00           O
ATOM   4489  O11 POPEh  58      16.353  74.173  75.118  1.00  0.00           O
ATOM   4490  O12 POPEh  58      15.163  75.563  76.708  1.00  0.00           O
ATOM   4491  C1  POPEh  58      17.073  73.073  74.568  1.00  0.00           C
ATOM   4494  C2  POPEh  58      16.283  72.294  73.488  1.00  0.00           C
ATOM   4496  O21 POPEh  58      16.023  73.164  72.368  1.00  0.00           O
ATOM   4497  C21 POPEh  58      16.123  72.564  71.178  1.00  0.00           C
ATOM   4498  O22 POPEh  58      16.463  71.413  70.988  1.00  0.00           O
ATOM   4499  C22 POPEh  58      15.803  73.573  70.078  1.00  0.00           C
ATOM   4502  C3  POPEh  58      14.953  71.713  74.048  1.00  0.00           C
ATOM   4505  O31 POPEh  58      14.453  70.654  73.208  1.00  0.00           O
ATOM   4506  C31 POPEh  58      13.463  70.974  72.398  1.00  0.00           C
ATOM   4507  O32 POPEh  58      12.913  72.063  72.308  1.00  0.00           O
ATOM   4508  C32 POPEh  58      13.053  69.734  71.618  1.00  0.00           C
ATOM   4511  C23 POPEh  58      14.933  72.974  68.958  1.00  0.00           C
ATOM   4514  C24 POPEh  58      14.873  73.904  67.738  1.00  0.00           C
ATOM   4517  C25 POPEh  58      14.223  73.273  66.498  1.00  0.00           C
ATOM   4520  C26 POPEh  58      12.773  72.823  66.698  1.00  0.00           C
ATOM   4523  C27 POPEh  58      11.873  73.173  65.488  1.00  0.00           C
ATOM   4526  C28 POPEh  58      10.843  72.084  65.148  1.00  0.00           C
ATOM   4529  C29 POPEh  58      11.483  70.924  64.418  1.00  0.00           C
ATOM   4531 0C21 POPEh  58      11.123  69.633  64.538  1.00  0.00           C
ATOM   4533 1C21 POPEh  58       9.993  69.094  65.368  1.00  0.00           C
ATOM   4536 2C21 POPEh  58       9.573  67.694  64.878  1.00  0.00           C
ATOM   4539 3C21 POPEh  58       9.113  67.673  63.418  1.00  0.00           C
ATOM   4542 4C21 POPEh  58       8.603  66.294  62.968  1.00  0.00           C
ATOM   4545 5C21 POPEh  58       8.193  66.283  61.478  1.00  0.00           C
ATOM   4548 6C21 POPEh  58       9.373  66.213  60.498  1.00  0.00           C
ATOM   4551 7C21 POPEh  58      10.123  64.864  60.548  1.00  0.00           C
ATOM   4554 8C21 POPEh  58      10.963  64.593  59.298  1.00  0.00           C
ATOM   4558  C33 POPEh  58      13.433  69.853  70.128  1.00  0.00           C
ATOM   4561  C34 POPEh  58      13.053  68.593  69.348  1.00  0.00           C
ATOM   4564  C35 POPEh  58      13.533  68.614  67.908  1.00  0.00           C
ATOM   4567  C36 POPEh  58      13.563  67.203  67.308  1.00  0.00           C
ATOM   4570  C37 POPEh  58      13.633  67.234  65.788  1.00  0.00           C
ATOM   4573  C38 POPEh  58      13.753  65.853  65.148  1.00  0.00           C
ATOM   4576  C39 POPEh  58      13.263  65.843  63.698  1.00  0.00           C
ATOM   4579 0C31 POPEh  58      13.903  66.944  62.838  1.00  0.00           C
ATOM   4582 1C31 POPEh  58      13.363  66.944  61.408  1.00  0.00           C
ATOM   4585 2C31 POPEh  58      14.163  67.874  60.498  1.00  0.00           C
ATOM   4588 3C31 POPEh  58      13.713  67.774  59.038  1.00  0.00           C
ATOM   4591 4C31 POPEh  58      14.583  68.603  58.098  1.00  0.00           C
ATOM   4594 5C31 POPEh  58      14.213  68.434  56.628  1.00  0.00           C
ATOM   4597 6C31 POPEh  58      15.173  69.164  55.688  1.00  0.00           C
ATOM   4601  NH3 POPEi  59      25.573  70.924  37.788  1.00  0.00           N
ATOM   4605  C12 POPEi  59      26.393  70.673  36.558  1.00  0.00           C
ATOM   4608  C11 POPEi  59      26.593  69.164  36.348  1.00  0.00           C
ATOM   4611  P   POPEi  59      25.333  66.904  36.568  1.00  0.00           P
ATOM   4612  O13 POPEi  59      23.943  66.384  36.588  1.00  0.00           O
ATOM   4613  O14 POPEi  59      26.233  66.254  35.598  1.00  0.00           O
ATOM   4614  O11 POPEi  59      25.933  66.813  38.038  1.00  0.00           O
ATOM   4615  O12 POPEi  59      25.333  68.474  36.308  1.00  0.00           O
ATOM   4616  C1  POPEi  59      27.233  66.273  38.328  1.00  0.00           C
ATOM   4619  C2  POPEi  59      27.153  65.283  39.528  1.00  0.00           C
ATOM   4621  O21 POPEi  59      26.573  65.853  40.718  1.00  0.00           O
ATOM   4622  C21 POPEi  59      27.223  66.813  41.358  1.00  0.00           C
ATOM   4623  O22 POPEi  59      28.233  67.374  40.998  1.00  0.00           O
ATOM   4624  C22 POPEi  59      26.424  67.143  42.628  1.00  0.00           C
ATOM   4627  C3  POPEi  59      28.463  64.514  39.838  1.00  0.00           C
ATOM   4630  O31 POPEi  59      28.093  63.294  40.508  1.00  0.00           O
ATOM   4631  C31 POPEi  59      28.323  63.203  41.808  1.00  0.00           C
ATOM   4632  O32 POPEi  59      28.924  64.004  42.498  1.00  0.00           O
ATOM   4633  C32 POPEi  59      27.623  61.943  42.298  1.00  0.00           C
ATOM   4636  C23 POPEi  59      26.924  66.323  43.838  1.00  0.00           C
ATOM   4639  C24 POPEi  59      25.843  66.033  44.888  1.00  0.00           C
ATOM   4642  C25 POPEi  59      25.553  67.184  45.858  1.00  0.00           C
ATOM   4645  C26 POPEi  59      26.673  67.393  46.898  1.00  0.00           C
ATOM   4648  C27 POPEi  59      26.424  68.593  47.818  1.00  0.00           C
ATOM   4651  C28 POPEi  59      27.353  68.684  49.038  1.00  0.00           C
ATOM   4654  C29 POPEi  59      28.813  68.724  48.698  1.00  0.00           C
ATOM   4656 0C21 POPEi  59      29.793  68.124  49.398  1.00  0.00           C
ATOM   4658 1C21 POPEi  59      29.593  67.334  50.668  1.00  0.00           C
ATOM   4661 2C21 POPEi  59      29.343  68.254  51.878  1.00  0.00           C
ATOM   4664 3C21 POPEi  59      30.593  69.004  52.338  1.00  0.00           C
ATOM   4667 4C21 POPEi  59      30.313  70.014  53.468  1.00  0.00           C
ATOM   4670 5C21 POPEi  59      31.613  70.514  54.088  1.00  0.00           C
ATOM   4673 6C21 POPEi  59      31.403  71.544  55.198  1.00  0.00           C
ATOM   4676 7C21 POPEi  59      32.714  71.844  55.928  1.00  0.00           C
ATOM   4679 8C21 POPEi  59      32.593  72.993  56.928  1.00  0.00           C
ATOM   4683  C33 POPEi  59      27.543  61.833  43.838  1.00  0.00           C
ATOM   4686  C34 POPEi  59      26.763  60.583  44.258  1.00  0.00           C
ATOM   4689  C35 POPEi  59      26.563  60.454  45.778  1.00  0.00           C
ATOM   4692  C36 POPEi  59      25.613  61.504  46.378  1.00  0.00           C
ATOM   4695  C37 POPEi  59      25.373  61.254  47.868  1.00  0.00           C
ATOM   4698  C38 POPEi  59      24.424  62.264  48.538  1.00  0.00           C
ATOM   4701  C39 POPEi  59      24.993  63.684  48.628  1.00  0.00           C
ATOM   4704 0C31 POPEi  59      24.443  64.463  49.828  1.00  0.00           C
ATOM   4707 1C31 POPEi  59      25.163  65.804  50.038  1.00  0.00           C
ATOM   4710 2C31 POPEi  59      24.703  66.563  51.288  1.00  0.00           C
ATOM   4713 3C31 POPEi  59      25.073  65.893  52.628  1.00  0.00           C
ATOM   4716 4C31 POPEi  59      26.543  66.084  53.028  1.00  0.00           C
ATOM   4719 5C31 POPEi  59      26.863  65.484  54.398  1.00  0.00           C
ATOM   4722 6C31 POPEi  59      28.233  65.893  54.938  1.00  0.00           C
ATOM   4726  NH3 POPEj  60       7.983  95.343  35.868  1.00  0.00           N
ATOM   4730  C12 POPEj  60       8.383  94.033  35.228  1.00  0.00           C
ATOM   4733  C11 POPEj  60       7.143  93.203  34.858  1.00  0.00           C
ATOM   4736  P   POPEj  60       7.493  90.624  35.078  1.00  0.00           P
ATOM   4737  O13 POPEj  60       8.183  89.534  34.368  1.00  0.00           O
ATOM   4738  O14 POPEj  60       6.143  90.334  35.588  1.00  0.00           O
ATOM   4739  O11 POPEj  60       8.423  91.114  36.248  1.00  0.00           O
ATOM   4740  O12 POPEj  60       7.493  91.953  34.228  1.00  0.00           O
ATOM   4741  C1  POPEj  60       8.993  90.203  37.188  1.00  0.00           C
ATOM   4744  C2  POPEj  60       8.663  90.664  38.628  1.00  0.00           C
ATOM   4746  O21 POPEj  60       9.273  89.743  39.548  1.00  0.00           O
ATOM   4747  C21 POPEj  60      10.463  90.184  39.958  1.00  0.00           C
ATOM   4748  O22 POPEj  60      11.523  90.004  39.398  1.00  0.00           O
ATOM   4749  C22 POPEj  60      10.293  91.173  41.108  1.00  0.00           C
ATOM   4752  C3  POPEj  60       7.133  90.734  38.908  1.00  0.00           C
ATOM   4755  O31 POPEj  60       6.883  91.114  40.288  1.00  0.00           O
ATOM   4756  C31 POPEj  60       5.813  90.583  40.858  1.00  0.00           C
ATOM   4757  O32 POPEj  60       5.083  89.733  40.368  1.00  0.00           O
ATOM   4758  C32 POPEj  60       5.623  91.224  42.238  1.00  0.00           C
ATOM   4761  C23 POPEj  60      11.213  90.863  42.318  1.00  0.00           C
ATOM   4764  C24 POPEj  60      11.163  91.984  43.368  1.00  0.00           C
ATOM   4767  C25 POPEj  60      12.153  91.713  44.508  1.00  0.00           C
ATOM   4770  C26 POPEj  60      12.243  92.823  45.568  1.00  0.00           C
ATOM   4773  C27 POPEj  60      13.433  92.573  46.508  1.00  0.00           C
ATOM   4776  C28 POPEj  60      13.503  93.474  47.758  1.00  0.00           C
ATOM   4779  C29 POPEj  60      14.653  93.033  48.628  1.00  0.00           C
ATOM   4781 0C21 POPEj  60      14.843  93.334  49.938  1.00  0.00           C
ATOM   4783 1C21 POPEj  60      13.963  94.213  50.778  1.00  0.00           C
ATOM   4786 2C21 POPEj  60      13.413  93.544  52.058  1.00  0.00           C
ATOM   4789 3C21 POPEj  60      12.513  94.504  52.858  1.00  0.00           C
ATOM   4792 4C21 POPEj  60      11.833  93.893  54.098  1.00  0.00           C
ATOM   4795 5C21 POPEj  60      10.753  94.823  54.678  1.00  0.00           C
ATOM   4798 6C21 POPEj  60       9.663  94.114  55.488  1.00  0.00           C
ATOM   4801 7C21 POPEj  60       8.513  95.054  55.868  1.00  0.00           C
ATOM   4804 8C21 POPEj  60       7.483  94.423  56.798  1.00  0.00           C
ATOM   4808  C33 POPEj  60       6.803  90.983  43.218  1.00  0.00           C
ATOM   4811  C34 POPEj  60       6.963  92.103  44.258  1.00  0.00           C
ATOM   4814  C35 POPEj  60       5.733  92.233  45.158  1.00  0.00           C
ATOM   4817  C36 POPEj  60       5.973  93.133  46.378  1.00  0.00           C
ATOM   4820  C37 POPEj  60       4.743  93.203  47.298  1.00  0.00           C
ATOM   4823  C38 POPEj  60       5.043  93.944  48.598  1.00  0.00           C
ATOM   4826  C39 POPEj  60       3.883  93.944  49.608  1.00  0.00           C
ATOM   4829 0C31 POPEj  60       2.653  94.724  49.148  1.00  0.00           C
ATOM   4832 1C31 POPEj  60       1.693  95.013  50.308  1.00  0.00           C
ATOM   4835 2C31 POPEj  60       0.433  95.813  49.938  1.00  0.00           C
ATOM   4838 3C31 POPEj  60       0.743  97.253  49.488  1.00  0.00           C
ATOM   4841 4C31 POPEj  60      -0.477  98.004  48.938  1.00  0.00           C
ATOM   4844 5C31 POPEj  60      -0.537  99.434  49.468  1.00  0.00           C
ATOM   4847 6C31 POPEj  60      -1.577 100.334  48.798  1.00  0.00           C
ATOM   4851  NH3 POPEk  61      66.774   7.914  80.808  1.00  0.00           N
ATOM   4855  C12 POPEk  61      65.354   8.364  80.598  1.00  0.00           C
ATOM   4858  C11 POPEk  61      64.873   9.264  81.758  1.00  0.00           C
ATOM   4861  P   POPEk  61      62.193   9.104  81.688  1.00  0.00           P
ATOM   4862  O13 POPEk  61      61.854   8.854  83.108  1.00  0.00           O
ATOM   4863  O14 POPEk  61      61.203   9.824  80.858  1.00  0.00           O
ATOM   4864  O11 POPEk  61      62.463   7.684  81.068  1.00  0.00           O
ATOM   4865  O12 POPEk  61      63.583   9.814  81.528  1.00  0.00           O
ATOM   4866  C1  POPEk  61      61.514   6.924  80.338  1.00  0.00           C
ATOM   4869  C2  POPEk  61      61.814   7.024  78.828  1.00  0.00           C
ATOM   4871  O21 POPEk  61      60.653   6.704  78.038  1.00  0.00           O
ATOM   4872  C21 POPEk  61      60.054   5.534  78.208  1.00  0.00           C
ATOM   4873  O22 POPEk  61      60.514   4.574  78.798  1.00  0.00           O
ATOM   4874  C22 POPEk  61      58.643   5.624  77.588  1.00  0.00           C
ATOM   4877  C3  POPEk  61      63.113   6.254  78.408  1.00  0.00           C
ATOM   4880  O31 POPEk  61      64.093   7.104  77.738  1.00  0.00           O
ATOM   4881  C31 POPEk  61      63.713   7.413  76.498  1.00  0.00           C
ATOM   4882  O32 POPEk  61      62.674   7.054  75.978  1.00  0.00           O
ATOM   4883  C32 POPEk  61      64.803   8.234  75.798  1.00  0.00           C
ATOM   4886  C23 POPEk  61      58.313   4.614  76.448  1.00  0.00           C
ATOM   4889  C24 POPEk  61      57.453   5.214  75.318  1.00  0.00           C
ATOM   4892  C25 POPEk  61      58.064   6.404  74.548  1.00  0.00           C
ATOM   4895  C26 POPEk  61      58.533   6.074  73.128  1.00  0.00           C
ATOM   4898  C27 POPEk  61      59.093   7.324  72.418  1.00  0.00           C
ATOM   4901  C28 POPEk  61      59.713   7.004  71.048  1.00  0.00           C
ATOM   4904  C29 POPEk  61      60.074   8.294  70.348  1.00  0.00           C
ATOM   4906 0C21 POPEk  61      59.363   8.874  69.368  1.00  0.00           C
ATOM   4908 1C21 POPEk  61      58.064   8.354  68.818  1.00  0.00           C
ATOM   4911 2C21 POPEk  61      57.593   9.184  67.618  1.00  0.00           C
ATOM   4914 3C21 POPEk  61      58.284   8.754  66.318  1.00  0.00           C
ATOM   4917 4C21 POPEk  61      57.294   8.364  65.218  1.00  0.00           C
ATOM   4920 5C21 POPEk  61      56.464   7.104  65.488  1.00  0.00           C
ATOM   4923 6C21 POPEk  61      57.263   5.794  65.378  1.00  0.00           C
ATOM   4926 7C21 POPEk  61      56.343   4.574  65.268  1.00  0.00           C
ATOM   4929 8C21 POPEk  61      57.094   3.244  65.248  1.00  0.00           C
ATOM   4933  C33 POPEk  61      64.724   7.954  74.278  1.00  0.00           C
ATOM   4936  C34 POPEk  61      65.774   8.614  73.368  1.00  0.00           C
ATOM   4939  C35 POPEk  61      65.893   7.824  72.058  1.00  0.00           C
ATOM   4942  C36 POPEk  61      66.464   8.584  70.848  1.00  0.00           C
ATOM   4945  C37 POPEk  61      66.543   7.644  69.638  1.00  0.00           C
ATOM   4948  C38 POPEk  61      67.313   8.214  68.448  1.00  0.00           C
ATOM   4951  C39 POPEk  61      66.443   8.934  67.418  1.00  0.00           C
ATOM   4954 0C31 POPEk  61      67.313   9.493  66.298  1.00  0.00           C
ATOM   4957 1C31 POPEk  61      66.564   9.854  64.998  1.00  0.00           C
ATOM   4960 2C31 POPEk  61      67.523  10.124  63.828  1.00  0.00           C
ATOM   4963 3C31 POPEk  61      68.233   8.854  63.338  1.00  0.00           C
ATOM   4966 4C31 POPEk  61      69.413   9.123  62.388  1.00  0.00           C
ATOM   4969 5C31 POPEk  61      70.023   7.804  61.898  1.00  0.00           C
ATOM   4972 6C31 POPEk  61      71.244   8.004  60.998  1.00  0.00           C
ATOM   4976  NH3 POPEl  62      72.793 123.784  39.408  1.00  0.00           N
ATOM   4980  C12 POPEl  62      72.053 123.913  38.098  1.00  0.00           C
ATOM   4983  C11 POPEl  62      72.413 125.224  37.378  1.00  0.00           C
ATOM   4986  P   POPEl  62      70.214 126.294  36.348  1.00  0.00           P
ATOM   4987  O13 POPEl  62      70.314 127.383  35.368  1.00  0.00           O
ATOM   4988  O14 POPEl  62      69.043 125.413  36.268  1.00  0.00           O
ATOM   4989  O11 POPEl  62      70.314 126.923  37.808  1.00  0.00           O
ATOM   4990  O12 POPEl  62      71.543 125.434  36.258  1.00  0.00           O
ATOM   4991  C1  POPEl  62      69.264 127.364  38.678  1.00  0.00           C
ATOM   4994  C2  POPEl  62      69.144 126.544  40.018  1.00  0.00           C
ATOM   4996  O21 POPEl  62      68.333 127.314  40.938  1.00  0.00           O
ATOM   4997  C21 POPEl  62      67.943 126.654  42.018  1.00  0.00           C
ATOM   4998  O22 POPEl  62      67.913 125.443  42.148  1.00  0.00           O
ATOM   4999  C22 POPEl  62      67.553 127.604  43.148  1.00  0.00           C
ATOM   5002  C3  POPEl  62      70.573 126.323  40.618  1.00  0.00           C
ATOM   5005  O31 POPEl  62      70.704 125.353  41.688  1.00  0.00           O
ATOM   5006  C31 POPEl  62      70.794 125.834  42.938  1.00  0.00           C
ATOM   5007  O32 POPEl  62      70.663 126.993  43.258  1.00  0.00           O
ATOM   5008  C32 POPEl  62      71.184 124.704  43.878  1.00  0.00           C
ATOM   5011  C23 POPEl  62      66.443 128.624  42.818  1.00  0.00           C
ATOM   5014  C24 POPEl  62      65.743 129.133  44.088  1.00  0.00           C
ATOM   5017  C25 POPEl  62      66.693 129.584  45.228  1.00  0.00           C
ATOM   5020  C26 POPEl  62      65.924 129.734  46.548  1.00  0.00           C
ATOM   5023  C27 POPEl  62      66.834 129.654  47.788  1.00  0.00           C
ATOM   5026  C28 POPEl  62      66.033 129.463  49.088  1.00  0.00           C
ATOM   5029  C29 POPEl  62      65.674 130.764  49.768  1.00  0.00           C
ATOM   5031 0C21 POPEl  62      65.654 131.014  51.088  1.00  0.00           C
ATOM   5033 1C21 POPEl  62      65.934 130.023  52.188  1.00  0.00           C
ATOM   5036 2C21 POPEl  62      67.053 130.454  53.158  1.00  0.00           C
ATOM   5039 3C21 POPEl  62      67.174 129.444  54.318  1.00  0.00           C
ATOM   5042 4C21 POPEl  62      68.403 129.573  55.228  1.00  0.00           C
ATOM   5045 5C21 POPEl  62      69.763 129.674  54.508  1.00  0.00           C
ATOM   5048 6C21 POPEl  62      70.063 128.524  53.538  1.00  0.00           C
ATOM   5051 7C21 POPEl  62      71.284 128.823  52.648  1.00  0.00           C
ATOM   5054 8C21 POPEl  62      71.033 128.553  51.158  1.00  0.00           C
ATOM   5058  C33 POPEl  62      71.494 125.213  45.298  1.00  0.00           C
ATOM   5061  C34 POPEl  62      70.254 125.493  46.148  1.00  0.00           C
ATOM   5064  C35 POPEl  62      70.623 125.614  47.628  1.00  0.00           C
ATOM   5067  C36 POPEl  62      69.424 125.853  48.558  1.00  0.00           C
ATOM   5070  C37 POPEl  62      68.653 124.554  48.808  1.00  0.00           C
ATOM   5073  C38 POPEl  62      67.163 124.774  49.108  1.00  0.00           C
ATOM   5076  C39 POPEl  62      66.904 125.644  50.348  1.00  0.00           C
ATOM   5079 0C31 POPEl  62      67.104 124.914  51.678  1.00  0.00           C
ATOM   5082 1C31 POPEl  62      66.534 125.764  52.828  1.00  0.00           C
ATOM   5085 2C31 POPEl  62      66.593 125.104  54.218  1.00  0.00           C
ATOM   5088 3C31 POPEl  62      65.813 125.934  55.258  1.00  0.00           C
ATOM   5091 4C31 POPEl  62      65.333 125.104  56.448  1.00  0.00           C
ATOM   5094 5C31 POPEl  62      64.253 125.813  57.278  1.00  0.00           C
ATOM   5097 6C31 POPEl  62      63.503 124.864  58.228  1.00  0.00           C
ATOM   5101  NH3 POPEm  63     125.623  45.493  74.638  1.00  0.00           N
ATOM   5105  C12 POPEm  63     124.884  45.053  75.868  1.00  0.00           C
ATOM   5108  C11 POPEm  63     123.354  45.094  75.648  1.00  0.00           C
ATOM   5111  P   POPEm  63     122.584  42.603  75.848  1.00  0.00           P
ATOM   5112  O13 POPEm  63     123.724  41.754  76.278  1.00  0.00           O
ATOM   5113  O14 POPEm  63     121.245  42.073  76.148  1.00  0.00           O
ATOM   5114  O11 POPEm  63     122.724  42.783  74.278  1.00  0.00           O
ATOM   5115  O12 POPEm  63     122.743  44.063  76.418  1.00  0.00           O
ATOM   5116  C1  POPEm  63     122.143  41.783  73.428  1.00  0.00           C
ATOM   5119  C2  POPEm  63     122.673  41.894  71.978  1.00  0.00           C
ATOM   5121  O21 POPEm  63     122.505  40.703  71.188  1.00  0.00           O
ATOM   5122  C21 POPEm  63     121.313  40.314  70.788  1.00  0.00           C
ATOM   5123  O22 POPEm  63     120.233  40.644  71.258  1.00  0.00           O
ATOM   5124  C22 POPEm  63     121.514  39.413  69.548  1.00  0.00           C
ATOM   5127  C3  POPEm  63     124.203  42.194  72.058  1.00  0.00           C
ATOM   5130  O31 POPEm  63     124.913  41.774  70.868  1.00  0.00           O
ATOM   5131  C31 POPEm  63     124.564  42.524  69.838  1.00  0.00           C
ATOM   5132  O32 POPEm  63     124.004  43.603  69.908  1.00  0.00           O
ATOM   5133  C32 POPEm  63     124.793  41.743  68.548  1.00  0.00           C
ATOM   5136  C23 POPEm  63     120.294  38.564  69.078  1.00  0.00           C
ATOM   5139  C24 POPEm  63     120.663  37.544  67.988  1.00  0.00           C
ATOM   5142  C25 POPEm  63     119.613  37.424  66.868  1.00  0.00           C
ATOM   5145  C26 POPEm  63     119.944  36.413  65.748  1.00  0.00           C
ATOM   5148  C27 POPEm  63     119.783  34.944  66.158  1.00  0.00           C
ATOM   5151  C28 POPEm  63     119.723  33.943  64.978  1.00  0.00           C
ATOM   5154  C29 POPEm  63     120.954  33.904  64.098  1.00  0.00           C
ATOM   5156 0C21 POPEm  63     120.994  33.474  62.828  1.00  0.00           C
ATOM   5158 1C21 POPEm  63     119.844  32.934  62.018  1.00  0.00           C
ATOM   5161 2C21 POPEm  63     119.443  33.893  60.878  1.00  0.00           C
ATOM   5164 3C21 POPEm  63     118.274  33.374  60.028  1.00  0.00           C
ATOM   5167 4C21 POPEm  63     117.684  34.463  59.108  1.00  0.00           C
ATOM   5170 5C21 POPEm  63     117.404  34.024  57.668  1.00  0.00           C
ATOM   5173 6C21 POPEm  63     118.663  33.834  56.808  1.00  0.00           C
ATOM   5176 7C21 POPEm  63     118.363  33.994  55.308  1.00  0.00           C
ATOM   5179 8C21 POPEm  63     119.564  33.744  54.398  1.00  0.00           C
ATOM   5183  C33 POPEm  63     124.035  42.463  67.418  1.00  0.00           C
ATOM   5186  C34 POPEm  63     124.303  41.973  65.998  1.00  0.00           C
ATOM   5189  C35 POPEm  63     123.634  42.993  65.058  1.00  0.00           C
ATOM   5192  C36 POPEm  63     123.783  42.774  63.558  1.00  0.00           C
ATOM   5195  C37 POPEm  63     123.214  44.024  62.858  1.00  0.00           C
ATOM   5198  C38 POPEm  63     122.594  43.794  61.478  1.00  0.00           C
ATOM   5201  C39 POPEm  63     121.574  44.893  61.128  1.00  0.00           C
ATOM   5204 0C31 POPEm  63     122.153  46.323  61.108  1.00  0.00           C
ATOM   5207 1C31 POPEm  63     121.124  47.434  61.328  1.00  0.00           C
ATOM   5210 2C31 POPEm  63     120.124  47.624  60.188  1.00  0.00           C
ATOM   5213 3C31 POPEm  63     119.744  49.103  60.028  1.00  0.00           C
ATOM   5216 4C31 POPEm  63     118.794  49.404  58.858  1.00  0.00           C
ATOM   5219 5C31 POPEm  63     117.423  48.724  58.978  1.00  0.00           C
ATOM   5222 6C31 POPEm  63     116.413  49.243  57.958  1.00  0.00           C
ATOM   5226  NH3 POPEn  64      75.684  27.983  36.518  1.00  0.00           N
ATOM   5230  C12 POPEn  64      77.053  28.384  37.018  1.00  0.00           C
ATOM   5233  C11 POPEn  64      78.143  27.554  36.328  1.00  0.00           C
ATOM   5236  P   POPEn  64      78.345  24.984  36.958  1.00  0.00           P
ATOM   5237  O13 POPEn  64      79.163  24.264  35.968  1.00  0.00           O
ATOM   5238  O14 POPEn  64      77.143  24.303  37.488  1.00  0.00           O
ATOM   5239  O11 POPEn  64      79.223  25.674  38.098  1.00  0.00           O
ATOM   5240  O12 POPEn  64      77.733  26.213  36.198  1.00  0.00           O
ATOM   5241  C1  POPEn  64      78.744  25.864  39.438  1.00  0.00           C
ATOM   5244  C2  POPEn  64      79.513  24.993  40.488  1.00  0.00           C
ATOM   5246  O21 POPEn  64      79.854  25.823  41.638  1.00  0.00           O
ATOM   5247  C21 POPEn  64      79.904  25.144  42.788  1.00  0.00           C
ATOM   5248  O22 POPEn  64      79.723  23.964  42.928  1.00  0.00           O
ATOM   5249  C22 POPEn  64      80.333  26.073  43.918  1.00  0.00           C
ATOM   5252  C3  POPEn  64      80.774  24.364  39.818  1.00  0.00           C
ATOM   5255  O31 POPEn  64      81.574  23.553  40.688  1.00  0.00           O
ATOM   5256  C31 POPEn  64      82.594  24.143  41.278  1.00  0.00           C
ATOM   5257  O32 POPEn  64      82.913  25.323  41.188  1.00  0.00           O
ATOM   5258  C32 POPEn  64      83.383  23.094  42.078  1.00  0.00           C
ATOM   5261  C23 POPEn  64      80.364  25.444  45.328  1.00  0.00           C
ATOM   5264  C24 POPEn  64      81.014  26.374  46.378  1.00  0.00           C
ATOM   5267  C25 POPEn  64      82.514  26.583  46.108  1.00  0.00           C
ATOM   5270  C26 POPEn  64      83.253  27.303  47.248  1.00  0.00           C
ATOM   5273  C27 POPEn  64      84.764  27.344  46.998  1.00  0.00           C
ATOM   5276  C28 POPEn  64      85.513  28.144  48.078  1.00  0.00           C
ATOM   5279  C29 POPEn  64      86.934  28.434  47.678  1.00  0.00           C
ATOM   5281 0C21 POPEn  64      87.544  29.634  47.718  1.00  0.00           C
ATOM   5283 1C21 POPEn  64      86.943  30.924  48.208  1.00  0.00           C
ATOM   5286 2C21 POPEn  64      86.763  30.964  49.728  1.00  0.00           C
ATOM   5289 3C21 POPEn  64      88.083  31.034  50.518  1.00  0.00           C
ATOM   5292 4C21 POPEn  64      87.813  31.034  52.018  1.00  0.00           C
ATOM   5295 5C21 POPEn  64      89.063  30.874  52.888  1.00  0.00           C
ATOM   5298 6C21 POPEn  64      88.673  30.704  54.358  1.00  0.00           C
ATOM   5301 7C21 POPEn  64      89.764  30.054  55.208  1.00  0.00           C
ATOM   5304 8C21 POPEn  64      89.263  29.694  56.608  1.00  0.00           C
ATOM   5308  C33 POPEn  64      83.613  23.514  43.548  1.00  0.00           C
ATOM   5311  C34 POPEn  64      84.093  22.314  44.378  1.00  0.00           C
ATOM   5314  C35 POPEn  64      84.633  22.684  45.768  1.00  0.00           C
ATOM   5317  C36 POPEn  64      86.014  23.364  45.708  1.00  0.00           C
ATOM   5320  C37 POPEn  64      86.714  23.504  47.078  1.00  0.00           C
ATOM   5323  C38 POPEn  64      86.903  22.163  47.808  1.00  0.00           C
ATOM   5326  C39 POPEn  64      87.953  22.204  48.928  1.00  0.00           C
ATOM   5329 0C31 POPEn  64      89.363  22.484  48.388  1.00  0.00           C
ATOM   5332 1C31 POPEn  64      90.513  22.153  49.348  1.00  0.00           C
ATOM   5335 2C31 POPEn  64      91.824  22.094  48.558  1.00  0.00           C
ATOM   5338 3C31 POPEn  64      93.123  22.163  49.378  1.00  0.00           C
ATOM   5341 4C31 POPEn  64      93.403  23.553  49.978  1.00  0.00           C
ATOM   5344 5C31 POPEn  64      94.884  23.913  49.868  1.00  0.00           C
ATOM   5347 6C31 POPEn  64      95.275  25.254  50.498  1.00  0.00           C
ATOM   5351  NH3 POPEo  65      96.873  92.184  37.738  1.00  0.00           N
ATOM   5355  C12 POPEo  65      97.003  91.224  36.568  1.00  0.00           C
ATOM   5358  C11 POPEo  65      97.024  91.944  35.208  1.00  0.00           C
ATOM   5361  P   POPEo  65      97.873  94.173  34.198  1.00  0.00           P
ATOM   5362  O13 POPEo  65      96.843  95.013  34.818  1.00  0.00           O
ATOM   5363  O14 POPEo  65      97.663  93.714  32.808  1.00  0.00           O
ATOM   5364  O11 POPEo  65      99.254  94.923  34.338  1.00  0.00           O
ATOM   5365  O12 POPEo  65      98.083  92.913  35.138  1.00  0.00           O
ATOM   5366  C1  POPEo  65      99.413  96.053  35.238  1.00  0.00           C
ATOM   5369  C2  POPEo  65      99.734  95.614  36.708  1.00  0.00           C
ATOM   5371  O21 POPEo  65      99.683  96.733  37.608  1.00  0.00           O
ATOM   5372  C21 POPEo  65      99.513  96.424  38.898  1.00  0.00           C
ATOM   5373  O22 POPEo  65      99.133  95.343  39.328  1.00  0.00           O
ATOM   5374  C22 POPEo  65      99.884  97.643  39.738  1.00  0.00           C
ATOM   5377  C3  POPEo  65     101.143  94.984  36.768  1.00  0.00           C
ATOM   5380  O31 POPEo  65     101.274  94.184  37.958  1.00  0.00           O
ATOM   5381  C31 POPEo  65     102.344  93.434  37.998  1.00  0.00           C
ATOM   5382  O32 POPEo  65     103.303  93.544  37.248  1.00  0.00           O
ATOM   5383  C32 POPEo  65     102.273  92.443  39.148  1.00  0.00           C
ATOM   5386  C23 POPEo  65      99.783  97.364  41.258  1.00  0.00           C
ATOM   5389  C24 POPEo  65      99.623  98.633  42.108  1.00  0.00           C
ATOM   5392  C25 POPEo  65      99.464  98.284  43.598  1.00  0.00           C
ATOM   5395  C26 POPEo  65      98.465  99.184  44.328  1.00  0.00           C
ATOM   5398  C27 POPEo  65      99.025 100.573  44.668  1.00  0.00           C
ATOM   5401  C28 POPEo  65      97.924 101.474  45.258  1.00  0.00           C
ATOM   5404  C29 POPEo  65      98.354 102.913  45.408  1.00  0.00           C
ATOM   5406 0C21 POPEo  65      98.274 103.693  46.498  1.00  0.00           C
ATOM   5408 1C21 POPEo  65      97.724 103.304  47.848  1.00  0.00           C
ATOM   5411 2C21 POPEo  65      98.794 103.213  48.948  1.00  0.00           C
ATOM   5414 3C21 POPEo  65      99.373 104.563  49.378  1.00  0.00           C
ATOM   5417 4C21 POPEo  65     100.333 104.353  50.548  1.00  0.00           C
ATOM   5420 5C21 POPEo  65     100.924 105.633  51.138  1.00  0.00           C
ATOM   5423 6C21 POPEo  65     101.943 105.294  52.228  1.00  0.00           C
ATOM   5426 7C21 POPEo  65     102.374 106.494  53.068  1.00  0.00           C
ATOM   5429 8C21 POPEo  65     103.465 106.154  54.078  1.00  0.00           C
ATOM   5433  C33 POPEo  65     101.773  93.063  40.468  1.00  0.00           C
ATOM   5436  C34 POPEo  65     101.954  92.084  41.628  1.00  0.00           C
ATOM   5439  C35 POPEo  65     101.453  92.594  42.988  1.00  0.00           C
ATOM   5442  C36 POPEo  65     102.454  93.493  43.738  1.00  0.00           C
ATOM   5445  C37 POPEo  65     102.344  94.984  43.368  1.00  0.00           C
ATOM   5448  C38 POPEo  65     102.614  95.944  44.528  1.00  0.00           C
ATOM   5451  C39 POPEo  65     101.535  95.884  45.618  1.00  0.00           C
ATOM   5454 0C31 POPEo  65     101.733  96.934  46.718  1.00  0.00           C
ATOM   5457 1C31 POPEo  65     100.523  97.093  47.638  1.00  0.00           C
ATOM   5460 2C31 POPEo  65     100.784  98.124  48.758  1.00  0.00           C
ATOM   5463 3C31 POPEo  65      99.524  98.454  49.568  1.00  0.00           C
ATOM   5466 4C31 POPEo  65      99.804  99.444  50.708  1.00  0.00           C
ATOM   5469 5C31 POPEo  65      98.523 100.023  51.328  1.00  0.00           C
ATOM   5472 6C31 POPEo  65      98.783 100.913  52.538  1.00  0.00           C
ATOM   5476  NH3 POPEp  66      23.993  16.774  42.218  1.00  0.00           N
ATOM   5480  C12 POPEp  66      23.123  15.664  41.708  1.00  0.00           C
ATOM   5483  C11 POPEp  66      23.854  14.674  40.798  1.00  0.00           C
ATOM   5486  P   POPEp  66      23.413  12.114  40.428  1.00  0.00           P
ATOM   5487  O13 POPEp  66      22.433  11.204  39.758  1.00  0.00           O
ATOM   5488  O14 POPEp  66      24.833  12.004  40.078  1.00  0.00           O
ATOM   5489  O11 POPEp  66      23.193  11.864  41.978  1.00  0.00           O
ATOM   5490  O12 POPEp  66      22.953  13.624  40.438  1.00  0.00           O
ATOM   5491  C1  POPEp  66      21.843  11.684  42.428  1.00  0.00           C
ATOM   5494  C2  POPEp  66      21.573  12.454  43.738  1.00  0.00           C
ATOM   5496  O21 POPEp  66      21.163  11.454  44.678  1.00  0.00           O
ATOM   5497  C21 POPEp  66      20.993  11.784  45.918  1.00  0.00           C
ATOM   5498  O22 POPEp  66      21.203  12.864  46.438  1.00  0.00           O
ATOM   5499  C22 POPEp  66      20.443  10.554  46.658  1.00  0.00           C
ATOM   5502  C3  POPEp  66      20.503  13.564  43.508  1.00  0.00           C
ATOM   5505  O31 POPEp  66      20.473  14.524  44.578  1.00  0.00           O
ATOM   5506  C31 POPEp  66      19.833  15.653  44.368  1.00  0.00           C
ATOM   5507  O32 POPEp  66      19.413  16.004  43.268  1.00  0.00           O
ATOM   5508  C32 POPEp  66      19.573  16.354  45.698  1.00  0.00           C
ATOM   5511  C23 POPEp  66      20.683  10.623  48.178  1.00  0.00           C
ATOM   5514  C24 POPEp  66      19.653  11.483  48.908  1.00  0.00           C
ATOM   5517  C25 POPEp  66      19.903  11.613  50.418  1.00  0.00           C
ATOM   5520  C26 POPEp  66      21.183  12.394  50.718  1.00  0.00           C
ATOM   5523  C27 POPEp  66      21.373  12.784  52.188  1.00  0.00           C
ATOM   5526  C28 POPEp  66      22.743  13.453  52.498  1.00  0.00           C
ATOM   5529  C29 POPEp  66      23.273  14.274  51.358  1.00  0.00           C
ATOM   5531 0C21 POPEp  66      23.193  15.604  51.178  1.00  0.00           C
ATOM   5533 1C21 POPEp  66      22.643  16.624  52.148  1.00  0.00           C
ATOM   5536 2C21 POPEp  66      23.573  17.844  52.118  1.00  0.00           C
ATOM   5539 3C21 POPEp  66      23.643  18.583  53.448  1.00  0.00           C
ATOM   5542 4C21 POPEp  66      24.433  19.904  53.368  1.00  0.00           C
ATOM   5545 5C21 POPEp  66      25.953  19.714  53.208  1.00  0.00           C
ATOM   5548 6C21 POPEp  66      26.424  19.754  51.748  1.00  0.00           C
ATOM   5551 7C21 POPEp  66      27.753  19.014  51.588  1.00  0.00           C
ATOM   5554 8C21 POPEp  66      28.183  18.823  50.138  1.00  0.00           C
ATOM   5558  C33 POPEp  66      20.733  17.284  46.138  1.00  0.00           C
ATOM   5561  C34 POPEp  66      20.733  17.643  47.638  1.00  0.00           C
ATOM   5564  C35 POPEp  66      19.623  18.624  48.058  1.00  0.00           C
ATOM   5567  C36 POPEp  66      19.693  18.963  49.558  1.00  0.00           C
ATOM   5570  C37 POPEp  66      18.433  19.714  50.048  1.00  0.00           C
ATOM   5573  C38 POPEp  66      18.213  19.644  51.568  1.00  0.00           C
ATOM   5576  C39 POPEp  66      18.694  20.893  52.328  1.00  0.00           C
ATOM   5579 0C31 POPEp  66      18.594  20.703  53.858  1.00  0.00           C
ATOM   5582 1C31 POPEp  66      18.953  21.943  54.708  1.00  0.00           C
ATOM   5585 2C31 POPEp  66      18.613  21.803  56.208  1.00  0.00           C
ATOM   5588 3C31 POPEp  66      17.103  21.903  56.498  1.00  0.00           C
ATOM   5591 4C31 POPEp  66      16.413  20.544  56.678  1.00  0.00           C
ATOM   5594 5C31 POPEp  66      14.973  20.553  56.148  1.00  0.00           C
ATOM   5597 6C31 POPEp  66      14.183  19.284  56.458  1.00  0.00           C
ATOM   5601  NH3 POPEq  67      12.023  55.504  35.608  1.00  0.00           N
ATOM   5605  C12 POPEq  67      12.563  56.073  34.328  1.00  0.00           C
ATOM   5608  C11 POPEq  67      12.103  57.524  34.148  1.00  0.00           C
ATOM   5611  P   POPEq  67       9.613  57.004  33.548  1.00  0.00           P
ATOM   5612  O13 POPEq  67      10.213  56.344  32.378  1.00  0.00           O
ATOM   5613  O14 POPEq  67       8.493  57.954  33.328  1.00  0.00           O
ATOM   5614  O11 POPEq  67       9.203  55.934  34.638  1.00  0.00           O
ATOM   5615  O12 POPEq  67      10.723  57.724  34.418  1.00  0.00           O
ATOM   5616  C1  POPEq  67       8.153  56.163  35.598  1.00  0.00           C
ATOM   5619  C2  POPEq  67       8.693  56.084  37.048  1.00  0.00           C
ATOM   5621  O21 POPEq  67       7.723  55.544  37.958  1.00  0.00           O
ATOM   5622  C21 POPEq  67       6.553  56.163  38.048  1.00  0.00           C
ATOM   5623  O22 POPEq  67       6.343  57.323  37.698  1.00  0.00           O
ATOM   5624  C22 POPEq  67       5.553  55.184  38.688  1.00  0.00           C
ATOM   5627  C3  POPEq  67       9.323  57.434  37.508  1.00  0.00           C
ATOM   5630  O31 POPEq  67      10.393  57.213  38.438  1.00  0.00           O
ATOM   5631  C31 POPEq  67      10.173  57.174  39.778  1.00  0.00           C
ATOM   5632  O32 POPEq  67      10.873  56.574  40.538  1.00  0.00           O
ATOM   5633  C32 POPEq  67       8.973  58.004  40.258  1.00  0.00           C
ATOM   5636  C23 POPEq  67       4.443  55.773  39.608  1.00  0.00           C
ATOM   5639  C24 POPEq  67       4.883  55.994  41.058  1.00  0.00           C
ATOM   5642  C25 POPEq  67       3.683  56.143  42.018  1.00  0.00           C
ATOM   5645  C26 POPEq  67       4.093  56.163  43.498  1.00  0.00           C
ATOM   5648  C27 POPEq  67       2.883  56.213  44.448  1.00  0.00           C
ATOM   5651  C28 POPEq  67       3.273  56.084  45.938  1.00  0.00           C
ATOM   5654  C29 POPEq  67       4.123  57.234  46.428  1.00  0.00           C
ATOM   5656 0C21 POPEq  67       4.223  57.684  47.688  1.00  0.00           C
ATOM   5658 1C21 POPEq  67       3.543  57.143  48.928  1.00  0.00           C
ATOM   5661 2C21 POPEq  67       4.573  56.743  49.998  1.00  0.00           C
ATOM   5664 3C21 POPEq  67       4.003  56.833  51.418  1.00  0.00           C
ATOM   5667 4C21 POPEq  67       5.083  56.684  52.508  1.00  0.00           C
ATOM   5670 5C21 POPEq  67       5.433  55.233  52.848  1.00  0.00           C
ATOM   5673 6C21 POPEq  67       6.203  55.163  54.178  1.00  0.00           C
ATOM   5676 7C21 POPEq  67       6.543  53.733  54.608  1.00  0.00           C
ATOM   5679 8C21 POPEq  67       7.053  53.673  56.048  1.00  0.00           C
ATOM   5683  C33 POPEq  67       8.903  58.004  41.808  1.00  0.00           C
ATOM   5686  C34 POPEq  67       7.733  58.803  42.388  1.00  0.00           C
ATOM   5689  C35 POPEq  67       7.413  58.414  43.848  1.00  0.00           C
ATOM   5692  C36 POPEq  67       8.583  58.634  44.818  1.00  0.00           C
ATOM   5695  C37 POPEq  67       8.263  58.133  46.238  1.00  0.00           C
ATOM   5698  C38 POPEq  67       9.503  58.154  47.148  1.00  0.00           C
ATOM   5701  C39 POPEq  67       9.173  57.803  48.608  1.00  0.00           C
ATOM   5704 0C31 POPEq  67       9.263  56.303  48.938  1.00  0.00           C
ATOM   5707 1C31 POPEq  67       8.533  55.874  50.228  1.00  0.00           C
ATOM   5710 2C31 POPEq  67       9.193  56.283  51.558  1.00  0.00           C
ATOM   5713 3C31 POPEq  67       9.293  57.794  51.758  1.00  0.00           C
ATOM   5716 4C31 POPEq  67       9.333  58.294  53.208  1.00  0.00           C
ATOM   5719 5C31 POPEq  67       9.113  59.814  53.238  1.00  0.00           C
ATOM   5722 6C31 POPEq  67       9.463  60.474  54.568  1.00  0.00           C
ATOM   5726  NH3 POPEr  68      55.443 101.094  40.638  1.00  0.00           N
ATOM   5730  C12 POPEr  68      55.774 102.534  40.328  1.00  0.00           C
ATOM   5733  C11 POPEr  68      56.954 103.083  41.168  1.00  0.00           C
ATOM   5736  P   POPEr  68      59.503 102.174  41.088  1.00  0.00           P
ATOM   5737  O13 POPEr  68      59.753 100.884  40.408  1.00  0.00           O
ATOM   5738  O14 POPEr  68      60.613 103.133  41.008  1.00  0.00           O
ATOM   5739  O11 POPEr  68      59.293 101.883  42.628  1.00  0.00           O
ATOM   5740  O12 POPEr  68      58.183 102.794  40.528  1.00  0.00           O
ATOM   5741  C1  POPEr  68      60.324 101.154  43.308  1.00  0.00           C
ATOM   5744  C2  POPEr  68      60.483 101.634  44.768  1.00  0.00           C
ATOM   5746  O21 POPEr  68      61.514 100.804  45.348  1.00  0.00           O
ATOM   5747  C21 POPEr  68      62.234 101.354  46.318  1.00  0.00           C
ATOM   5748  O22 POPEr  68      62.174 102.534  46.658  1.00  0.00           O
ATOM   5749  C22 POPEr  68      63.094 100.254  46.938  1.00  0.00           C
ATOM   5752  C3  POPEr  68      59.133 101.474  45.528  1.00  0.00           C
ATOM   5755  O31 POPEr  68      59.053 102.174  46.778  1.00  0.00           O
ATOM   5756  C31 POPEr  68      59.363 101.474  47.868  1.00  0.00           C
ATOM   5757  O32 POPEr  68      59.883 100.374  47.878  1.00  0.00           O
ATOM   5758  C32 POPEr  68      58.983 102.264  49.108  1.00  0.00           C
ATOM   5761  C23 POPEr  68      63.973 100.694  48.138  1.00  0.00           C
ATOM   5764  C24 POPEr  68      63.323 100.463  49.508  1.00  0.00           C
ATOM   5767  C25 POPEr  68      64.354 100.633  50.638  1.00  0.00           C
ATOM   5770  C26 POPEr  68      63.973  99.964  51.968  1.00  0.00           C
ATOM   5773  C27 POPEr  68      65.163  99.943  52.938  1.00  0.00           C
ATOM   5776  C28 POPEr  68      65.053  98.844  54.008  1.00  0.00           C
ATOM   5779  C29 POPEr  68      66.374  98.594  54.718  1.00  0.00           C
ATOM   5781 0C21 POPEr  68      66.534  97.904  55.848  1.00  0.00           C
ATOM   5783 1C21 POPEr  68      65.443  97.194  56.618  1.00  0.00           C
ATOM   5786 2C21 POPEr  68      65.934  95.954  57.388  1.00  0.00           C
ATOM   5789 3C21 POPEr  68      66.723  96.304  58.668  1.00  0.00           C
ATOM   5792 4C21 POPEr  68      67.063  95.054  59.488  1.00  0.00           C
ATOM   5795 5C21 POPEr  68      67.913  95.334  60.738  1.00  0.00           C
ATOM   5798 6C21 POPEr  68      68.313  94.014  61.418  1.00  0.00           C
ATOM   5801 7C21 POPEr  68      69.363  94.143  62.528  1.00  0.00           C
ATOM   5804 8C21 POPEr  68      69.873  92.783  63.008  1.00  0.00           C
ATOM   5808  C33 POPEr  68      58.554 101.323  50.258  1.00  0.00           C
ATOM   5811  C34 POPEr  68      57.973 102.073  51.468  1.00  0.00           C
ATOM   5814  C35 POPEr  68      58.983 103.004  52.158  1.00  0.00           C
ATOM   5817  C36 POPEr  68      60.144 102.253  52.828  1.00  0.00           C
ATOM   5820  C37 POPEr  68      60.924 103.164  53.788  1.00  0.00           C
ATOM   5823  C38 POPEr  68      62.263 102.594  54.238  1.00  0.00           C
ATOM   5826  C39 POPEr  68      62.913 103.493  55.298  1.00  0.00           C
ATOM   5829 0C31 POPEr  68      64.303 103.014  55.728  1.00  0.00           C
ATOM   5832 1C31 POPEr  68      64.754 103.673  57.028  1.00  0.00           C
ATOM   5835 2C31 POPEr  68      66.163 103.264  57.458  1.00  0.00           C
ATOM   5838 3C31 POPEr  68      66.504 103.673  58.898  1.00  0.00           C
ATOM   5841 4C31 POPEr  68      65.803 102.794  59.948  1.00  0.00           C
ATOM   5844 5C31 POPEr  68      66.153 103.164  61.388  1.00  0.00           C
ATOM   5847 6C31 POPEr  68      65.564 102.194  62.418  1.00  0.00           C
ATOM   5851  NH3 POPEs  69     121.993  75.963  73.968  1.00  0.00           N
ATOM   5855  C12 POPEs  69     121.525  75.984  72.538  1.00  0.00           C
ATOM   5858  C11 POPEs  69     121.873  74.624  71.898  1.00  0.00           C
ATOM   5861  P   POPEs  69     120.033  73.083  73.018  1.00  0.00           P
ATOM   5862  O13 POPEs  69     119.863  71.664  73.358  1.00  0.00           O
ATOM   5863  O14 POPEs  69     119.534  74.004  74.058  1.00  0.00           O
ATOM   5864  O11 POPEs  69     119.363  73.383  71.628  1.00  0.00           O
ATOM   5865  O12 POPEs  69     121.535  73.514  72.748  1.00  0.00           O
ATOM   5866  C1  POPEs  69     118.454  74.463  71.378  1.00  0.00           C
ATOM   5869  C2  POPEs  69     117.164  73.893  70.738  1.00  0.00           C
ATOM   5871  O21 POPEs  69     116.234  74.923  70.358  1.00  0.00           O
ATOM   5872  C21 POPEs  69     116.553  75.594  69.278  1.00  0.00           C
ATOM   5873  O22 POPEs  69     117.603  75.514  68.668  1.00  0.00           O
ATOM   5874  C22 POPEs  69     115.354  76.434  68.868  1.00  0.00           C
ATOM   5877  C3  POPEs  69     116.434  72.993  71.758  1.00  0.00           C
ATOM   5880  O31 POPEs  69     115.564  72.034  71.138  1.00  0.00           O
ATOM   5881  C31 POPEs  69     114.263  72.174  71.378  1.00  0.00           C
ATOM   5882  O32 POPEs  69     113.764  73.024  72.088  1.00  0.00           O
ATOM   5883  C32 POPEs  69     113.503  71.103  70.608  1.00  0.00           C
ATOM   5886  C23 POPEs  69     114.884  76.154  67.418  1.00  0.00           C
ATOM   5889  C24 POPEs  69     115.163  77.364  66.518  1.00  0.00           C
ATOM   5892  C25 POPEs  69     114.524  77.283  65.128  1.00  0.00           C
ATOM   5895  C26 POPEs  69     114.664  78.633  64.408  1.00  0.00           C
ATOM   5898  C27 POPEs  69     113.974  78.684  63.038  1.00  0.00           C
ATOM   5901  C28 POPEs  69     114.044  80.073  62.378  1.00  0.00           C
ATOM   5904  C29 POPEs  69     115.464  80.474  62.028  1.00  0.00           C
ATOM   5906 0C21 POPEs  69     115.944  80.723  60.788  1.00  0.00           C
ATOM   5908 1C21 POPEs  69     115.124  80.664  59.528  1.00  0.00           C
ATOM   5911 2C21 POPEs  69     114.884  79.224  59.028  1.00  0.00           C
ATOM   5914 3C21 POPEs  69     113.584  79.103  58.218  1.00  0.00           C
ATOM   5917 4C21 POPEs  69     113.303  77.663  57.768  1.00  0.00           C
ATOM   5920 5C21 POPEs  69     111.903  77.494  57.158  1.00  0.00           C
ATOM   5923 6C21 POPEs  69     110.784  77.474  58.198  1.00  0.00           C
ATOM   5926 7C21 POPEs  69     109.384  77.323  57.598  1.00  0.00           C
ATOM   5929 8C21 POPEs  69     108.284  77.154  58.648  1.00  0.00           C
ATOM   5933  C33 POPEs  69     111.973  71.303  70.688  1.00  0.00           C
ATOM   5936  C34 POPEs  69     111.194  70.313  69.808  1.00  0.00           C
ATOM   5939  C35 POPEs  69     110.873  70.843  68.398  1.00  0.00           C
ATOM   5942  C36 POPEs  69     112.123  71.103  67.538  1.00  0.00           C
ATOM   5945  C37 POPEs  69     111.814  71.233  66.048  1.00  0.00           C
ATOM   5948  C38 POPEs  69     113.093  71.334  65.208  1.00  0.00           C
ATOM   5951  C39 POPEs  69     112.854  70.974  63.738  1.00  0.00           C
ATOM   5954 0C31 POPEs  69     114.133  70.963  62.898  1.00  0.00           C
ATOM   5957 1C31 POPEs  69     114.114  69.874  61.808  1.00  0.00           C
ATOM   5960 2C31 POPEs  69     114.373  70.414  60.398  1.00  0.00           C
ATOM   5963 3C31 POPEs  69     115.854  70.643  60.068  1.00  0.00           C
ATOM   5966 4C31 POPEs  69     116.014  71.173  58.628  1.00  0.00           C
ATOM   5969 5C31 POPEs  69     117.463  71.233  58.168  1.00  0.00           C
ATOM   5972 6C31 POPEs  69     117.603  71.764  56.748  1.00  0.00           C
ATOM   5976  NH3 POPEt  70      61.504  94.713  42.098  1.00  0.00           N
ATOM   5980  C12 POPEt  70      62.814  94.504  41.388  1.00  0.00           C
ATOM   5983  C11 POPEt  70      63.924  95.413  41.948  1.00  0.00           C
ATOM   5986  P   POPEt  70      66.363  95.963  41.038  1.00  0.00           P
ATOM   5987  O13 POPEt  70      66.974  95.514  39.768  1.00  0.00           O
ATOM   5988  O14 POPEt  70      65.934  97.373  41.128  1.00  0.00           O
ATOM   5989  O11 POPEt  70      67.453  95.713  42.138  1.00  0.00           O
ATOM   5990  O12 POPEt  70      65.193  94.984  41.478  1.00  0.00           O
ATOM   5991  C1  POPEt  70      67.083  95.384  43.458  1.00  0.00           C
ATOM   5994  C2  POPEt  70      68.253  95.694  44.418  1.00  0.00           C
ATOM   5996  O21 POPEt  70      67.744  96.024  45.708  1.00  0.00           O
ATOM   5997  C21 POPEt  70      67.263  95.023  46.398  1.00  0.00           C
ATOM   5998  O22 POPEt  70      67.153  93.864  46.028  1.00  0.00           O
ATOM   5999  C22 POPEt  70      66.924  95.504  47.798  1.00  0.00           C
ATOM   6002  C3  POPEt  70      69.113  96.904  44.008  1.00  0.00           C
ATOM   6005  O31 POPEt  70      70.034  97.174  45.088  1.00  0.00           O
ATOM   6006  C31 POPEt  70      70.363  98.434  45.258  1.00  0.00           C
ATOM   6007  O32 POPEt  70      70.454  99.274  44.388  1.00  0.00           O
ATOM   6008  C32 POPEt  70      70.443  98.704  46.758  1.00  0.00           C
ATOM   6011  C23 POPEt  70      66.413  96.973  47.918  1.00  0.00           C
ATOM   6014  C24 POPEt  70      66.733  97.614  49.278  1.00  0.00           C
ATOM   6017  C25 POPEt  70      65.784  97.213  50.418  1.00  0.00           C
ATOM   6020  C26 POPEt  70      65.763  95.713  50.688  1.00  0.00           C
ATOM   6023  C27 POPEt  70      65.264  95.334  52.088  1.00  0.00           C
ATOM   6026  C28 POPEt  70      65.564  93.854  52.378  1.00  0.00           C
ATOM   6029  C29 POPEt  70      64.674  92.904  51.608  1.00  0.00           C
ATOM   6031 0C21 POPEt  70      63.994  91.874  52.138  1.00  0.00           C
ATOM   6033 1C21 POPEt  70      64.004  91.403  53.568  1.00  0.00           C
ATOM   6036 2C21 POPEt  70      62.784  91.914  54.348  1.00  0.00           C
ATOM   6039 3C21 POPEt  70      62.803  93.444  54.528  1.00  0.00           C
ATOM   6042 4C21 POPEt  70      61.743  93.974  55.498  1.00  0.00           C
ATOM   6045 5C21 POPEt  70      61.964  93.503  56.938  1.00  0.00           C
ATOM   6048 6C21 POPEt  70      61.163  94.323  57.958  1.00  0.00           C
ATOM   6051 7C21 POPEt  70      61.304  93.813  59.398  1.00  0.00           C
ATOM   6054 8C21 POPEt  70      60.573  94.704  60.408  1.00  0.00           C
ATOM   6058  C33 POPEt  70      71.424  99.834  47.138  1.00  0.00           C
ATOM   6061  C34 POPEt  70      71.193 100.334  48.568  1.00  0.00           C
ATOM   6064  C35 POPEt  70      71.663  99.353  49.658  1.00  0.00           C
ATOM   6067  C36 POPEt  70      71.203  99.743  51.068  1.00  0.00           C
ATOM   6070  C37 POPEt  70      72.094 100.794  51.738  1.00  0.00           C
ATOM   6073  C38 POPEt  70      71.644 101.084  53.188  1.00  0.00           C
ATOM   6076  C39 POPEt  70      72.634 101.973  53.958  1.00  0.00           C
ATOM   6079 0C31 POPEt  70      72.074 103.363  54.328  1.00  0.00           C
ATOM   6082 1C31 POPEt  70      71.044 103.304  55.468  1.00  0.00           C
ATOM   6085 2C31 POPEt  70      70.654 104.674  56.018  1.00  0.00           C
ATOM   6088 3C31 POPEt  70      71.814 105.454  56.658  1.00  0.00           C
ATOM   6091 4C31 POPEt  70      71.324 106.434  57.728  1.00  0.00           C
ATOM   6094 5C31 POPEt  70      72.464 107.084  58.528  1.00  0.00           C
ATOM   6097 6C31 POPEt  70      71.964 107.773  59.798  1.00  0.00           C
ATOM   6101  NH3 POPEu  71      51.403  30.434  40.068  1.00  0.00           N
ATOM   6105  C12 POPEu  71      50.014  30.544  40.608  1.00  0.00           C
ATOM   6108  C11 POPEu  71      49.314  31.783  40.068  1.00  0.00           C
ATOM   6111  P   POPEu  71      46.693  31.604  40.388  1.00  0.00           P
ATOM   6112  O13 POPEu  71      46.663  31.464  38.908  1.00  0.00           O
ATOM   6113  O14 POPEu  71      45.774  32.623  40.928  1.00  0.00           O
ATOM   6114  O11 POPEu  71      46.423  30.254  41.178  1.00  0.00           O
ATOM   6115  O12 POPEu  71      48.153  32.013  40.838  1.00  0.00           O
ATOM   6116  C1  POPEu  71      47.003  30.014  42.468  1.00  0.00           C
ATOM   6119  C2  POPEu  71      46.493  30.944  43.618  1.00  0.00           C
ATOM   6121  O21 POPEu  71      47.633  31.304  44.458  1.00  0.00           O
ATOM   6122  C21 POPEu  71      47.563  31.174  45.768  1.00  0.00           C
ATOM   6123  O22 POPEu  71      47.583  32.094  46.568  1.00  0.00           O
ATOM   6124  C22 POPEu  71      47.593  29.694  46.128  1.00  0.00           C
ATOM   6127  C3  POPEu  71      45.183  30.424  44.318  1.00  0.00           C
ATOM   6130  O31 POPEu  71      44.604  31.453  45.138  1.00  0.00           O
ATOM   6131  C31 POPEu  71      44.264  31.174  46.388  1.00  0.00           C
ATOM   6132  O32 POPEu  71      44.253  30.073  46.918  1.00  0.00           O
ATOM   6133  C32 POPEu  71      44.004  32.483  47.098  1.00  0.00           C
ATOM   6136  C23 POPEu  71      48.554  29.294  47.278  1.00  0.00           C
ATOM   6139  C24 POPEu  71      48.003  27.993  47.858  1.00  0.00           C
ATOM   6142  C25 POPEu  71      48.863  27.314  48.918  1.00  0.00           C
ATOM   6145  C26 POPEu  71      49.074  28.174  50.158  1.00  0.00           C
ATOM   6148  C27 POPEu  71      49.753  27.364  51.268  1.00  0.00           C
ATOM   6151  C28 POPEu  71      49.924  28.153  52.558  1.00  0.00           C
ATOM   6154  C29 POPEu  71      50.893  29.303  52.388  1.00  0.00           C
ATOM   6156 0C21 POPEu  71      51.903  29.624  53.218  1.00  0.00           C
ATOM   6158 1C21 POPEu  71      52.224  28.913  54.508  1.00  0.00           C
ATOM   6161 2C21 POPEu  71      51.094  28.983  55.558  1.00  0.00           C
ATOM   6164 3C21 POPEu  71      51.444  28.134  56.788  1.00  0.00           C
ATOM   6167 4C21 POPEu  71      50.223  27.844  57.678  1.00  0.00           C
ATOM   6170 5C21 POPEu  71      49.983  28.853  58.798  1.00  0.00           C
ATOM   6173 6C21 POPEu  71      51.114  28.864  59.838  1.00  0.00           C
ATOM   6176 7C21 POPEu  71      50.743  29.594  61.138  1.00  0.00           C
ATOM   6179 8C21 POPEu  71      51.893  29.614  62.148  1.00  0.00           C
ATOM   6183  C33 POPEu  71      44.743  32.524  48.448  1.00  0.00           C
ATOM   6186  C34 POPEu  71      45.043  33.963  48.898  1.00  0.00           C
ATOM   6189  C35 POPEu  71      45.413  34.064  50.388  1.00  0.00           C
ATOM   6192  C36 POPEu  71      46.823  33.564  50.728  1.00  0.00           C
ATOM   6195  C37 POPEu  71      46.924  32.043  50.918  1.00  0.00           C
ATOM   6198  C38 POPEu  71      48.253  31.604  51.558  1.00  0.00           C
ATOM   6201  C39 POPEu  71      48.524  32.214  52.938  1.00  0.00           C
ATOM   6204 0C31 POPEu  71      47.313  32.054  53.868  1.00  0.00           C
ATOM   6207 1C31 POPEu  71      47.613  32.454  55.308  1.00  0.00           C
ATOM   6210 2C31 POPEu  71      46.514  31.964  56.248  1.00  0.00           C
ATOM   6213 3C31 POPEu  71      46.803  32.354  57.698  1.00  0.00           C
ATOM   6216 4C31 POPEu  71      46.083  31.424  58.658  1.00  0.00           C
ATOM   6219 5C31 POPEu  71      46.523  31.654  60.098  1.00  0.00           C
ATOM   6222 6C31 POPEu  71      46.174  30.533  61.088  1.00  0.00           C
ATOM   6226  NH3 POPEv  72      33.563 104.264  82.828  1.00  0.00           N
ATOM   6230  C12 POPEv  72      33.833 103.544  84.128  1.00  0.00           C
ATOM   6233  C11 POPEv  72      32.574 103.353  85.008  1.00  0.00           C
ATOM   6236  P   POPEv  72      30.193 103.693  83.928  1.00  0.00           P
ATOM   6237  O13 POPEv  72      29.003 102.834  83.888  1.00  0.00           O
ATOM   6238  O14 POPEv  72      30.143 104.904  84.778  1.00  0.00           O
ATOM   6239  O11 POPEv  72      30.623 104.163  82.488  1.00  0.00           O
ATOM   6240  O12 POPEv  72      31.453 102.823  84.308  1.00  0.00           O
ATOM   6241  C1  POPEv  72      29.663 104.163  81.428  1.00  0.00           C
ATOM   6244  C2  POPEv  72      30.043 103.073  80.388  1.00  0.00           C
ATOM   6246  O21 POPEv  72      30.143 103.644  79.078  1.00  0.00           O
ATOM   6247  C21 POPEv  72      31.194 104.444  78.918  1.00  0.00           C
ATOM   6248  O22 POPEv  72      32.023 104.724  79.778  1.00  0.00           O
ATOM   6249  C22 POPEv  72      31.113 105.034  77.518  1.00  0.00           C
ATOM   6252  C3  POPEv  72      29.003 101.944  80.358  1.00  0.00           C
ATOM   6255  O31 POPEv  72      29.333 100.974  79.358  1.00  0.00           O
ATOM   6256  C31 POPEv  72      30.153 100.023  79.698  1.00  0.00           C
ATOM   6257  O32 POPEv  72      30.674  99.844  80.798  1.00  0.00           O
ATOM   6258  C32 POPEv  72      30.363  99.124  78.488  1.00  0.00           C
ATOM   6261  C23 POPEv  72      31.973 106.304  77.338  1.00  0.00           C
ATOM   6264  C24 POPEv  72      33.104 106.133  76.318  1.00  0.00           C
ATOM   6267  C25 POPEv  72      32.623 106.304  74.878  1.00  0.00           C
ATOM   6270  C26 POPEv  72      32.444 105.034  74.048  1.00  0.00           C
ATOM   6273  C27 POPEv  72      32.094 105.374  72.588  1.00  0.00           C
ATOM   6276  C28 POPEv  72      32.183 104.193  71.598  1.00  0.00           C
ATOM   6279  C29 POPEv  72      30.943 103.334  71.568  1.00  0.00           C
ATOM   6281 0C21 POPEv  72      29.953 103.424  70.658  1.00  0.00           C
ATOM   6283 1C21 POPEv  72      29.893 104.423  69.528  1.00  0.00           C
ATOM   6286 2C21 POPEv  72      28.873 104.084  68.428  1.00  0.00           C
ATOM   6289 3C21 POPEv  72      29.293 102.884  67.568  1.00  0.00           C
ATOM   6292 4C21 POPEv  72      28.233 102.504  66.528  1.00  0.00           C
ATOM   6295 5C21 POPEv  72      28.213 101.003  66.208  1.00  0.00           C
ATOM   6298 6C21 POPEv  72      29.514 100.514  65.578  1.00  0.00           C
ATOM   6301 7C21 POPEv  72      29.553  98.994  65.328  1.00  0.00           C
ATOM   6304 8C21 POPEv  72      30.903  98.524  64.798  1.00  0.00           C
ATOM   6308  C33 POPEv  72      30.683  99.853  77.168  1.00  0.00           C
ATOM   6311  C34 POPEv  72      29.893  99.224  76.028  1.00  0.00           C
ATOM   6314  C35 POPEv  72      30.243  99.794  74.658  1.00  0.00           C
ATOM   6317  C36 POPEv  72      29.313  99.254  73.578  1.00  0.00           C
ATOM   6320  C37 POPEv  72      29.493  97.744  73.318  1.00  0.00           C
ATOM   6323  C38 POPEv  72      28.203  97.093  72.818  1.00  0.00           C
ATOM   6326  C39 POPEv  72      27.653  97.713  71.528  1.00  0.00           C
ATOM   6329 0C31 POPEv  72      28.703  97.843  70.418  1.00  0.00           C
ATOM   6332 1C31 POPEv  72      28.113  98.343  69.088  1.00  0.00           C
ATOM   6335 2C31 POPEv  72      27.053  97.394  68.528  1.00  0.00           C
ATOM   6338 3C31 POPEv  72      26.453  97.843  67.188  1.00  0.00           C
ATOM   6341 4C31 POPEv  72      26.233  96.634  66.288  1.00  0.00           C
ATOM   6344 5C31 POPEv  72      25.503  96.953  64.988  1.00  0.00           C
ATOM   6347 6C31 POPEv  72      25.413  95.734  64.078  1.00  0.00           C
ATOM   6351  NH3 POPEw  73      19.603 115.554  84.048  1.00  0.00           N
ATOM   6355  C12 POPEw  73      18.174 115.244  84.408  1.00  0.00           C
ATOM   6358  C11 POPEw  73      17.453 116.474  84.958  1.00  0.00           C
ATOM   6361  P   POPEw  73      14.863 116.144  85.068  1.00  0.00           P
ATOM   6362  O13 POPEw  73      13.953 115.353  85.918  1.00  0.00           O
ATOM   6363  O14 POPEw  73      14.553 117.563  84.808  1.00  0.00           O
ATOM   6364  O11 POPEw  73      15.133 115.434  83.708  1.00  0.00           O
ATOM   6365  O12 POPEw  73      16.303 116.073  85.698  1.00  0.00           O
ATOM   6366  C1  POPEw  73      14.043 115.044  82.868  1.00  0.00           C
ATOM   6369  C2  POPEw  73      14.483 115.364  81.428  1.00  0.00           C
ATOM   6371  O21 POPEw  73      13.403 115.434  80.488  1.00  0.00           O
ATOM   6372  C21 POPEw  73      12.773 114.313  80.188  1.00  0.00           C
ATOM   6373  O22 POPEw  73      12.903 113.243  80.748  1.00  0.00           O
ATOM   6374  C22 POPEw  73      11.933 114.544  78.938  1.00  0.00           C
ATOM   6377  C3  POPEw  73      15.643 114.423  80.998  1.00  0.00           C
ATOM   6380  O31 POPEw  73      16.223 114.794  79.738  1.00  0.00           O
ATOM   6381  C31 POPEw  73      17.063 115.834  79.768  1.00  0.00           C
ATOM   6382  O32 POPEw  73      17.383 116.444  80.778  1.00  0.00           O
ATOM   6383  C32 POPEw  73      17.623 116.044  78.358  1.00  0.00           C
ATOM   6386  C23 POPEw  73      12.843 114.554  77.678  1.00  0.00           C
ATOM   6389  C24 POPEw  73      12.393 115.583  76.628  1.00  0.00           C
ATOM   6392  C25 POPEw  73      13.453 115.784  75.528  1.00  0.00           C
ATOM   6395  C26 POPEw  73      13.363 114.774  74.368  1.00  0.00           C
ATOM   6398  C27 POPEw  73      13.123 115.474  73.018  1.00  0.00           C
ATOM   6401  C28 POPEw  73      13.563 114.663  71.788  1.00  0.00           C
ATOM   6404  C29 POPEw  73      12.873 113.334  71.618  1.00  0.00           C
ATOM   6406 0C21 POPEw  73      11.953 113.024  70.678  1.00  0.00           C
ATOM   6408 1C21 POPEw  73      11.343 113.934  69.648  1.00  0.00           C
ATOM   6411 2C21 POPEw  73       9.823 113.704  69.538  1.00  0.00           C
ATOM   6414 3C21 POPEw  73       9.213 114.473  68.358  1.00  0.00           C
ATOM   6417 4C21 POPEw  73       7.743 114.853  68.588  1.00  0.00           C
ATOM   6420 5C21 POPEw  73       7.163 115.684  67.438  1.00  0.00           C
ATOM   6423 6C21 POPEw  73       6.833 114.844  66.198  1.00  0.00           C
ATOM   6426 7C21 POPEw  73       6.053 115.633  65.148  1.00  0.00           C
ATOM   6429 8C21 POPEw  73       5.423 114.733  64.088  1.00  0.00           C
ATOM   6433  C33 POPEw  73      17.523 117.464  77.758  1.00  0.00           C
ATOM   6436  C34 POPEw  73      18.053 117.423  76.318  1.00  0.00           C
ATOM   6439  C35 POPEw  73      17.393 118.434  75.368  1.00  0.00           C
ATOM   6442  C36 POPEw  73      17.183 117.853  73.958  1.00  0.00           C
ATOM   6445  C37 POPEw  73      16.293 118.743  73.108  1.00  0.00           C
ATOM   6448  C38 POPEw  73      16.033 118.173  71.708  1.00  0.00           C
ATOM   6451  C39 POPEw  73      14.973 118.963  70.928  1.00  0.00           C
ATOM   6454 0C31 POPEw  73      15.353 120.434  70.678  1.00  0.00           C
ATOM   6457 1C31 POPEw  73      15.483 120.743  69.178  1.00  0.00           C
ATOM   6460 2C31 POPEw  73      15.973 122.174  68.918  1.00  0.00           C
ATOM   6463 3C31 POPEw  73      15.783 122.604  67.458  1.00  0.00           C
ATOM   6466 4C31 POPEw  73      16.653 121.813  66.468  1.00  0.00           C
ATOM   6469 5C31 POPEw  73      16.423 122.264  65.028  1.00  0.00           C
ATOM   6472 6C31 POPEw  73      17.413 121.654  64.028  1.00  0.00           C
ATOM   6476  NH3 POPEx  74      32.403  70.804  80.918  1.00  0.00           N
ATOM   6480  C12 POPEx  74      31.543  69.633  80.528  1.00  0.00           C
ATOM   6483  C11 POPEx  74      30.104  70.073  80.248  1.00  0.00           C
ATOM   6486  P   POPEx  74      27.833  69.114  79.428  1.00  0.00           P
ATOM   6487  O13 POPEx  74      27.303  68.334  80.568  1.00  0.00           O
ATOM   6488  O14 POPEx  74      27.383  70.514  79.258  1.00  0.00           O
ATOM   6489  O11 POPEx  74      27.553  68.304  78.118  1.00  0.00           O
ATOM   6490  O12 POPEx  74      29.413  69.084  79.488  1.00  0.00           O
ATOM   6491  C1  POPEx  74      27.833  68.893  76.858  1.00  0.00           C
ATOM   6494  C2  POPEx  74      29.333  68.803  76.458  1.00  0.00           C
ATOM   6496  O21 POPEx  74      29.424  69.243  75.088  1.00  0.00           O
ATOM   6497  C21 POPEx  74      30.563  69.713  74.668  1.00  0.00           C
ATOM   6498  O22 POPEx  74      31.483  70.124  75.358  1.00  0.00           O
ATOM   6499  C22 POPEx  74      30.604  69.674  73.148  1.00  0.00           C
ATOM   6502  C3  POPEx  74      29.813  67.334  76.608  1.00  0.00           C
ATOM   6505  O31 POPEx  74      29.323  66.573  75.498  1.00  0.00           O
ATOM   6506  C31 POPEx  74      28.363  65.694  75.698  1.00  0.00           C
ATOM   6507  O32 POPEx  74      28.073  65.163  76.758  1.00  0.00           O
ATOM   6508  C32 POPEx  74      27.583  65.614  74.398  1.00  0.00           C
ATOM   6511  C23 POPEx  74      30.353  71.054  72.498  1.00  0.00           C
ATOM   6514  C24 POPEx  74      29.653  70.924  71.148  1.00  0.00           C
ATOM   6517  C25 POPEx  74      30.443  70.103  70.118  1.00  0.00           C
ATOM   6520  C26 POPEx  74      29.553  69.544  69.008  1.00  0.00           C
ATOM   6523  C27 POPEx  74      30.273  68.484  68.158  1.00  0.00           C
ATOM   6526  C28 POPEx  74      29.514  68.094  66.888  1.00  0.00           C
ATOM   6529  C29 POPEx  74      28.153  67.474  67.088  1.00  0.00           C
ATOM   6531 0C21 POPEx  74      27.183  67.413  66.148  1.00  0.00           C
ATOM   6533 1C21 POPEx  74      27.293  67.963  64.748  1.00  0.00           C
ATOM   6536 2C21 POPEx  74      25.953  68.444  64.148  1.00  0.00           C
ATOM   6539 3C21 POPEx  74      25.223  69.493  64.988  1.00  0.00           C
ATOM   6542 4C21 POPEx  74      23.933  69.994  64.318  1.00  0.00           C
ATOM   6545 5C21 POPEx  74      23.233  71.114  65.078  1.00  0.00           C
ATOM   6548 6C21 POPEx  74      21.843  71.423  64.508  1.00  0.00           C
ATOM   6551 7C21 POPEx  74      21.113  72.553  65.248  1.00  0.00           C
ATOM   6554 8C21 POPEx  74      19.723  72.823  64.668  1.00  0.00           C
ATOM   6558  C33 POPEx  74      26.363  64.664  74.378  1.00  0.00           C
ATOM   6561  C34 POPEx  74      25.393  65.094  73.258  1.00  0.00           C
ATOM   6564  C35 POPEx  74      26.053  65.303  71.888  1.00  0.00           C
ATOM   6567  C36 POPEx  74      26.643  64.044  71.248  1.00  0.00           C
ATOM   6570  C37 POPEx  74      27.613  64.414  70.128  1.00  0.00           C
ATOM   6573  C38 POPEx  74      27.983  63.273  69.168  1.00  0.00           C
ATOM   6576  C39 POPEx  74      26.793  62.794  68.338  1.00  0.00           C
ATOM   6579 0C31 POPEx  74      27.203  61.934  67.138  1.00  0.00           C
ATOM   6582 1C31 POPEx  74      25.973  61.454  66.348  1.00  0.00           C
ATOM   6585 2C31 POPEx  74      26.303  60.804  64.998  1.00  0.00           C
ATOM   6588 3C31 POPEx  74      26.803  59.354  65.108  1.00  0.00           C
ATOM   6591 4C31 POPEx  74      26.873  58.684  63.738  1.00  0.00           C
ATOM   6594 5C31 POPEx  74      27.604  57.334  63.768  1.00  0.00           C
ATOM   6597 6C31 POPEx  74      27.533  56.594  62.428  1.00  0.00           C
ATOM   6601  NH3 POPEy  75      21.113  32.043  81.718  1.00  0.00           N
ATOM   6605  C12 POPEy  75      20.933  30.553  81.888  1.00  0.00           C
ATOM   6608  C11 POPEy  75      20.313  29.944  80.608  1.00  0.00           C
ATOM   6611  P   POPEy  75      18.493  28.263  81.438  1.00  0.00           P
ATOM   6612  O13 POPEy  75      18.533  26.903  81.998  1.00  0.00           O
ATOM   6613  O14 POPEy  75      18.113  29.384  82.338  1.00  0.00           O
ATOM   6614  O11 POPEy  75      17.553  28.304  80.158  1.00  0.00           O
ATOM   6615  O12 POPEy  75      19.933  28.583  80.818  1.00  0.00           O
ATOM   6616  C1  POPEy  75      17.563  27.274  79.168  1.00  0.00           C
ATOM   6619  C2  POPEy  75      17.573  27.934  77.768  1.00  0.00           C
ATOM   6621  O21 POPEy  75      18.123  27.043  76.768  1.00  0.00           O
ATOM   6622  C21 POPEy  75      17.233  26.184  76.278  1.00  0.00           C
ATOM   6623  O22 POPEy  75      16.063  26.134  76.598  1.00  0.00           O
ATOM   6624  C22 POPEy  75      17.953  25.224  75.308  1.00  0.00           C
ATOM   6627  C3  POPEy  75      18.413  29.233  77.798  1.00  0.00           C
ATOM   6630  O31 POPEy  75      18.553  29.893  76.528  1.00  0.00           O
ATOM   6631  C31 POPEy  75      17.473  30.594  76.158  1.00  0.00           C
ATOM   6632  O32 POPEy  75      16.344  30.454  76.588  1.00  0.00           O
ATOM   6633  C32 POPEy  75      17.964  31.724  75.248  1.00  0.00           C
ATOM   6636  C23 POPEy  75      17.003  24.473  74.338  1.00  0.00           C
ATOM   6639  C24 POPEy  75      16.854  25.144  72.958  1.00  0.00           C
ATOM   6642  C25 POPEy  75      16.173  26.524  73.028  1.00  0.00           C
ATOM   6645  C26 POPEy  75      15.823  27.104  71.658  1.00  0.00           C
ATOM   6648  C27 POPEy  75      15.203  28.514  71.758  1.00  0.00           C
ATOM   6651  C28 POPEy  75      14.763  29.104  70.398  1.00  0.00           C
ATOM   6654  C29 POPEy  75      15.913  29.534  69.518  1.00  0.00           C
ATOM   6656 0C21 POPEy  75      15.973  30.674  68.798  1.00  0.00           C
ATOM   6658 1C21 POPEy  75      14.913  31.733  68.688  1.00  0.00           C
ATOM   6661 2C21 POPEy  75      14.793  32.303  67.268  1.00  0.00           C
ATOM   6664 3C21 POPEy  75      14.243  31.294  66.238  1.00  0.00           C
ATOM   6667 4C21 POPEy  75      14.283  31.824  64.798  1.00  0.00           C
ATOM   6670 5C21 POPEy  75      13.153  32.814  64.478  1.00  0.00           C
ATOM   6673 6C21 POPEy  75      13.373  33.553  63.148  1.00  0.00           C
ATOM   6676 7C21 POPEy  75      12.263  34.584  62.868  1.00  0.00           C
ATOM   6679 8C21 POPEy  75      12.503  35.374  61.578  1.00  0.00           C
ATOM   6683  C33 POPEy  75      17.493  31.634  73.788  1.00  0.00           C
ATOM   6686  C34 POPEy  75      18.423  32.474  72.888  1.00  0.00           C
ATOM   6689  C35 POPEy  75      17.943  32.544  71.428  1.00  0.00           C
ATOM   6692  C36 POPEy  75      18.764  33.524  70.578  1.00  0.00           C
ATOM   6695  C37 POPEy  75      18.323  33.544  69.118  1.00  0.00           C
ATOM   6698  C38 POPEy  75      19.184  34.443  68.218  1.00  0.00           C
ATOM   6701  C39 POPEy  75      18.673  34.443  66.768  1.00  0.00           C
ATOM   6704 0C31 POPEy  75      17.633  35.533  66.488  1.00  0.00           C
ATOM   6707 1C31 POPEy  75      16.913  35.303  65.148  1.00  0.00           C
ATOM   6710 2C31 POPEy  75      16.953  36.513  64.208  1.00  0.00           C
ATOM   6713 3C31 POPEy  75      16.073  37.693  64.638  1.00  0.00           C
ATOM   6716 4C31 POPEy  75      14.573  37.434  64.448  1.00  0.00           C
ATOM   6719 5C31 POPEy  75      13.743  38.724  64.528  1.00  0.00           C
ATOM   6722 6C31 POPEy  75      12.233  38.474  64.448  1.00  0.00           C
ATOM   6726  NH3 POPEz  76      92.244  91.224  79.518  1.00  0.00           N
ATOM   6730  C12 POPEz  76      92.104  90.054  80.438  1.00  0.00           C
ATOM   6733  C11 POPEz  76      93.344  89.173  80.248  1.00  0.00           C
ATOM   6736  P   POPEz  76      93.974  86.764  79.738  1.00  0.00           P
ATOM   6737  O13 POPEz  76      95.364  87.103  80.108  1.00  0.00           O
ATOM   6738  O14 POPEz  76      93.465  85.404  79.978  1.00  0.00           O
ATOM   6739  O11 POPEz  76      93.904  87.103  78.188  1.00  0.00           O
ATOM   6740  O12 POPEz  76      93.004  87.803  80.428  1.00  0.00           O
ATOM   6741  C1  POPEz  76      94.604  86.173  77.328  1.00  0.00           C
ATOM   6744  C2  POPEz  76      94.963  86.804  75.958  1.00  0.00           C
ATOM   6746  O21 POPEz  76      95.135  85.874  74.868  1.00  0.00           O
ATOM   6747  C21 POPEz  76      95.494  84.624  74.988  1.00  0.00           C
ATOM   6748  O22 POPEz  76      95.574  83.953  76.008  1.00  0.00           O
ATOM   6749  C22 POPEz  76      95.774  84.114  73.578  1.00  0.00           C
ATOM   6752  C3  POPEz  76      96.194  87.764  76.008  1.00  0.00           C
ATOM   6755  O31 POPEz  76      96.863  88.014  74.738  1.00  0.00           O
ATOM   6756  C31 POPEz  76      96.143  88.384  73.698  1.00  0.00           C
ATOM   6757  O32 POPEz  76      94.984  88.754  73.698  1.00  0.00           O
ATOM   6758  C32 POPEz  76      97.043  88.374  72.468  1.00  0.00           C
ATOM   6761  C23 POPEz  76      95.973  82.584  73.468  1.00  0.00           C
ATOM   6764  C24 POPEz  76      95.564  82.054  72.088  1.00  0.00           C
ATOM   6767  C25 POPEz  76      96.374  82.663  70.938  1.00  0.00           C
ATOM   6770  C26 POPEz  76      96.124  81.984  69.588  1.00  0.00           C
ATOM   6773  C27 POPEz  76      96.714  82.754  68.398  1.00  0.00           C
ATOM   6776  C28 POPEz  76      96.014  82.523  67.038  1.00  0.00           C
ATOM   6779  C29 POPEz  76      95.944  81.064  66.668  1.00  0.00           C
ATOM   6781 0C21 POPEz  76      96.913  80.323  66.098  1.00  0.00           C
ATOM   6783 1C21 POPEz  76      98.274  80.784  65.638  1.00  0.00           C
ATOM   6786 2C21 POPEz  76      98.755  80.053  64.368  1.00  0.00           C
ATOM   6789 3C21 POPEz  76      98.993  78.544  64.578  1.00  0.00           C
ATOM   6792 4C21 POPEz  76      99.503  77.844  63.308  1.00  0.00           C
ATOM   6795 5C21 POPEz  76      99.613  76.323  63.468  1.00  0.00           C
ATOM   6798 6C21 POPEz  76      98.263  75.614  63.318  1.00  0.00           C
ATOM   6801 7C21 POPEz  76      98.344  74.103  63.598  1.00  0.00           C
ATOM   6804 8C21 POPEz  76      96.983  73.393  63.518  1.00  0.00           C
ATOM   6808  C33 POPEz  76      96.255  88.553  71.148  1.00  0.00           C
ATOM   6811  C34 POPEz  76      97.123  88.173  69.958  1.00  0.00           C
ATOM   6814  C35 POPEz  76      96.364  88.044  68.628  1.00  0.00           C
ATOM   6817  C36 POPEz  76      95.294  86.953  68.598  1.00  0.00           C
ATOM   6820  C37 POPEz  76      94.904  86.603  67.148  1.00  0.00           C
ATOM   6823  C38 POPEz  76      93.663  85.713  66.988  1.00  0.00           C
ATOM   6826  C39 POPEz  76      93.465  85.364  65.508  1.00  0.00           C
ATOM   6829 0C31 POPEz  76      92.194  84.554  65.198  1.00  0.00           C
ATOM   6832 1C31 POPEz  76      92.024  84.344  63.688  1.00  0.00           C
ATOM   6835 2C31 POPEz  76      90.933  83.323  63.328  1.00  0.00           C
ATOM   6838 3C31 POPEz  76      90.743  83.203  61.808  1.00  0.00           C
ATOM   6841 4C31 POPEz  76      89.814  82.054  61.398  1.00  0.00           C
ATOM   6844 5C31 POPEz  76      89.413  82.113  59.918  1.00  0.00           C
ATOM   6847 6C31 POPEz  76      88.465  80.984  59.508  1.00  0.00           C
ATOM   6851  NH3 POPE0  77      43.214  35.204  39.088  1.00  0.00           N
ATOM   6855  C12 POPE0  77      42.633  36.094  38.028  1.00  0.00           C
ATOM   6858  C11 POPE0  77      41.293  36.654  38.538  1.00  0.00           C
ATOM   6861  P   POPE0  77      39.314  38.073  37.548  1.00  0.00           P
ATOM   6862  O13 POPE0  77      39.303  39.544  37.678  1.00  0.00           O
ATOM   6863  O14 POPE0  77      38.804  37.533  36.268  1.00  0.00           O
ATOM   6864  O11 POPE0  77      38.513  37.533  38.818  1.00  0.00           O
ATOM   6865  O12 POPE0  77      40.823  37.654  37.678  1.00  0.00           O
ATOM   6866  C1  POPE0  77      38.674  38.294  40.028  1.00  0.00           C
ATOM   6869  C2  POPE0  77      38.333  37.524  41.338  1.00  0.00           C
ATOM   6871  O21 POPE0  77      37.173  38.014  42.048  1.00  0.00           O
ATOM   6872  C21 POPE0  77      37.223  39.254  42.518  1.00  0.00           C
ATOM   6873  O22 POPE0  77      38.003  40.123  42.198  1.00  0.00           O
ATOM   6874  C22 POPE0  77      36.124  39.424  43.568  1.00  0.00           C
ATOM   6877  C3  POPE0  77      39.573  37.514  42.288  1.00  0.00           C
ATOM   6880  O31 POPE0  77      39.273  37.033  43.608  1.00  0.00           O
ATOM   6881  C31 POPE0  77      39.944  37.614  44.598  1.00  0.00           C
ATOM   6882  O32 POPE0  77      40.733  38.544  44.478  1.00  0.00           O
ATOM   6883  C32 POPE0  77      39.583  36.934  45.908  1.00  0.00           C
ATOM   6886  C23 POPE0  77      36.153  40.804  44.268  1.00  0.00           C
ATOM   6889  C24 POPE0  77      37.223  40.954  45.358  1.00  0.00           C
ATOM   6892  C25 POPE0  77      36.714  40.763  46.788  1.00  0.00           C
ATOM   6895  C26 POPE0  77      36.143  42.054  47.408  1.00  0.00           C
ATOM   6898  C27 POPE0  77      36.104  42.013  48.948  1.00  0.00           C
ATOM   6901  C28 POPE0  77      35.543  43.323  49.558  1.00  0.00           C
ATOM   6904  C29 POPE0  77      35.203  43.174  51.018  1.00  0.00           C
ATOM   6906 0C21 POPE0  77      34.993  44.114  51.968  1.00  0.00           C
ATOM   6908 1C21 POPE0  77      35.043  45.623  51.918  1.00  0.00           C
ATOM   6911 2C21 POPE0  77      35.723  46.374  50.748  1.00  0.00           C
ATOM   6914 3C21 POPE0  77      36.034  47.844  51.098  1.00  0.00           C
ATOM   6917 4C21 POPE0  77      36.743  48.573  49.958  1.00  0.00           C
ATOM   6920 5C21 POPE0  77      37.693  49.704  50.408  1.00  0.00           C
ATOM   6923 6C21 POPE0  77      37.043  50.744  51.338  1.00  0.00           C
ATOM   6926 7C21 POPE0  77      37.874  52.023  51.448  1.00  0.00           C
ATOM   6929 8C21 POPE0  77      37.393  52.964  52.558  1.00  0.00           C
ATOM   6933  C33 POPE0  77      38.624  37.794  46.758  1.00  0.00           C
ATOM   6936  C34 POPE0  77      38.414  37.204  48.148  1.00  0.00           C
ATOM   6939  C35 POPE0  77      37.653  38.174  49.058  1.00  0.00           C
ATOM   6942  C36 POPE0  77      37.473  37.654  50.488  1.00  0.00           C
ATOM   6945  C37 POPE0  77      37.284  38.783  51.498  1.00  0.00           C
ATOM   6948  C38 POPE0  77      37.033  38.263  52.918  1.00  0.00           C
ATOM   6951  C39 POPE0  77      37.444  39.243  54.028  1.00  0.00           C
ATOM   6954 0C31 POPE0  77      36.723  40.594  53.978  1.00  0.00           C
ATOM   6957 1C31 POPE0  77      37.144  41.524  55.128  1.00  0.00           C
ATOM   6960 2C31 POPE0  77      36.424  42.873  55.078  1.00  0.00           C
ATOM   6963 3C31 POPE0  77      36.803  43.803  56.238  1.00  0.00           C
ATOM   6966 4C31 POPE0  77      36.243  45.224  56.038  1.00  0.00           C
ATOM   6969 5C31 POPE0  77      36.843  46.244  57.008  1.00  0.00           C
ATOM   6972 6C31 POPE0  77      36.343  47.673  56.768  1.00  0.00           C
ATOM   6976  NH3 POPE1  78      75.953  11.824  37.738  1.00  0.00           N
ATOM   6980  C12 POPE1  78      77.244  11.074  37.868  1.00  0.00           C
ATOM   6983  C11 POPE1  78      77.153   9.594  37.408  1.00  0.00           C
ATOM   6986  P   POPE1  78      75.534   8.504  39.228  1.00  0.00           P
ATOM   6987  O13 POPE1  78      74.724   9.724  38.988  1.00  0.00           O
ATOM   6988  O14 POPE1  78      74.964   7.164  38.968  1.00  0.00           O
ATOM   6989  O11 POPE1  78      76.013   8.534  40.718  1.00  0.00           O
ATOM   6990  O12 POPE1  78      76.904   8.663  38.468  1.00  0.00           O
ATOM   6991  C1  POPE1  78      77.003   7.644  41.228  1.00  0.00           C
ATOM   6994  C2  POPE1  78      78.123   8.404  42.008  1.00  0.00           C
ATOM   6996  O21 POPE1  78      77.613   9.574  42.668  1.00  0.00           O
ATOM   6997  C21 POPE1  78      76.764   9.333  43.648  1.00  0.00           C
ATOM   6998  O22 POPE1  78      76.483   8.234  44.098  1.00  0.00           O
ATOM   6999  C22 POPE1  78      76.163  10.634  44.178  1.00  0.00           C
ATOM   7002  C3  POPE1  78      79.284   8.844  41.068  1.00  0.00           C
ATOM   7005  O31 POPE1  78      80.215   9.744  41.698  1.00  0.00           O
ATOM   7006  C31 POPE1  78      81.173   9.204  42.428  1.00  0.00           C
ATOM   7007  O32 POPE1  78      81.413   8.004  42.508  1.00  0.00           O
ATOM   7008  C32 POPE1  78      81.943  10.314  43.148  1.00  0.00           C
ATOM   7011  C23 POPE1  78      77.163  11.344  45.118  1.00  0.00           C
ATOM   7014  C24 POPE1  78      76.524  12.444  45.978  1.00  0.00           C
ATOM   7017  C25 POPE1  78      75.404  11.924  46.878  1.00  0.00           C
ATOM   7020  C26 POPE1  78      75.053  12.844  48.058  1.00  0.00           C
ATOM   7023  C27 POPE1  78      73.874  12.303  48.868  1.00  0.00           C
ATOM   7026  C28 POPE1  78      73.513  13.153  50.098  1.00  0.00           C
ATOM   7029  C29 POPE1  78      74.483  13.024  51.248  1.00  0.00           C
ATOM   7031 0C21 POPE1  78      74.174  12.733  52.538  1.00  0.00           C
ATOM   7033 1C21 POPE1  78      72.803  12.474  53.118  1.00  0.00           C
ATOM   7036 2C21 POPE1  78      72.215  13.634  53.948  1.00  0.00           C
ATOM   7039 3C21 POPE1  78      72.884  13.804  55.328  1.00  0.00           C
ATOM   7042 4C21 POPE1  78      72.104  14.764  56.238  1.00  0.00           C
ATOM   7045 5C21 POPE1  78      72.723  14.884  57.638  1.00  0.00           C
ATOM   7048 6C21 POPE1  78      72.024  15.934  58.528  1.00  0.00           C
ATOM   7051 7C21 POPE1  78      72.624  16.004  59.938  1.00  0.00           C
ATOM   7054 8C21 POPE1  78      71.834  16.794  60.988  1.00  0.00           C
ATOM   7058  C33 POPE1  78      81.754  10.323  44.688  1.00  0.00           C
ATOM   7061  C34 POPE1  78      82.603  11.394  45.378  1.00  0.00           C
ATOM   7064  C35 POPE1  78      82.133  11.734  46.798  1.00  0.00           C
ATOM   7067  C36 POPE1  78      83.044  12.733  47.518  1.00  0.00           C
ATOM   7070  C37 POPE1  78      82.413  13.324  48.788  1.00  0.00           C
ATOM   7073  C38 POPE1  78      83.284  14.394  49.478  1.00  0.00           C
ATOM   7076  C39 POPE1  78      84.314  13.804  50.448  1.00  0.00           C
ATOM   7079 0C31 POPE1  78      83.694  13.514  51.818  1.00  0.00           C
ATOM   7082 1C31 POPE1  78      84.503  12.484  52.618  1.00  0.00           C
ATOM   7085 2C31 POPE1  78      83.993  12.244  54.048  1.00  0.00           C
ATOM   7088 3C31 POPE1  78      84.254  13.434  54.978  1.00  0.00           C
ATOM   7091 4C31 POPE1  78      83.745  13.184  56.408  1.00  0.00           C
ATOM   7094 5C31 POPE1  78      84.063  14.364  57.338  1.00  0.00           C
ATOM   7097 6C31 POPE1  78      83.514  14.174  58.758  1.00  0.00           C
ATOM   7101  NH3 POPE2  79     123.193   0.857  77.368  1.00  0.00           N
ATOM   7105  C12 POPE2  79     122.483   1.627  78.458  1.00  0.00           C
ATOM   7108  C11 POPE2  79     122.203   3.084  78.048  1.00  0.00           C
ATOM   7111  P   POPE2  79     124.294   4.574  78.518  1.00  0.00           P
ATOM   7112  O13 POPE2  79     123.873   5.994  78.438  1.00  0.00           O
ATOM   7113  O14 POPE2  79     124.413   3.954  79.858  1.00  0.00           O
ATOM   7114  O11 POPE2  79     125.684   4.424  77.778  1.00  0.00           O
ATOM   7115  O12 POPE2  79     123.393   3.684  77.578  1.00  0.00           O
ATOM   7116  C1  POPE2  79     125.940   4.984  76.488  1.00  0.00           C
ATOM   7119  C2  POPE2  79     126.230   3.894  75.438  1.00  0.00           C
ATOM   7121  O21 POPE2  79     127.050   4.394  74.368  1.00  0.00           O
ATOM   7122  C21 POPE2  79     126.460   4.914  73.298  1.00  0.00           C
ATOM   7123  O22 POPE2  79     125.293   5.244  73.208  1.00  0.00           O
ATOM   7124  C22 POPE2  79     127.490   4.974  72.178  1.00  0.00           C
ATOM   7127  C3  POPE2  79     124.963   3.084  74.988  1.00  0.00           C
ATOM   7130  O31 POPE2  79     125.293   2.177  73.908  1.00  0.00           O
ATOM   7131  C31 POPE2  79     124.403   1.217  73.688  1.00  0.00           C
ATOM   7132  O32 POPE2  79     123.453   0.957  74.398  1.00  0.00           O
ATOM   7133  C32 POPE2  79     124.703   0.637  72.308  1.00  0.00           C
ATOM   7136  C23 POPE2  79     126.880   5.524  70.878  1.00  0.00           C
ATOM   7139  C24 POPE2  79     127.940   6.044  69.898  1.00  0.00           C
ATOM   7142  C25 POPE2  79     128.930   4.964  69.458  1.00  0.00           C
ATOM   7145  C26 POPE2  79     129.650   5.364  68.168  1.00  0.00           C
ATOM   7148  C27 POPE2  79     130.900   4.524  67.888  1.00  0.00           C
ATOM   7151  C28 POPE2  79     131.940   5.284  67.058  1.00  0.00           C
ATOM   7154  C29 POPE2  79     132.590   6.364  67.898  1.00  0.00           C
ATOM   7156 0C21 POPE2  79     133.800   6.894  67.688  1.00  0.00           C
ATOM   7158 1C21 POPE2  79     134.751   6.534  66.568  1.00  0.00           C
ATOM   7161 2C21 POPE2  79     135.900   5.664  67.128  1.00  0.00           C
ATOM   7164 3C21 POPE2  79     137.180   5.714  66.288  1.00  0.00           C
ATOM   7167 4C21 POPE2  79     138.380   5.144  67.048  1.00  0.00           C
ATOM   7170 5C21 POPE2  79     139.710   5.444  66.348  1.00  0.00           C
ATOM   7173 6C21 POPE2  79     140.910   4.804  67.058  1.00  0.00           C
ATOM   7176 7C21 POPE2  79     142.220   5.094  66.328  1.00  0.00           C
ATOM   7179 8C21 POPE2  79     143.360   4.154  66.728  1.00  0.00           C
ATOM   7183  C33 POPE2  79     124.743   1.697  71.168  1.00  0.00           C
ATOM   7186  C34 POPE2  79     125.960   1.537  70.238  1.00  0.00           C
ATOM   7189  C35 POPE2  79     125.990   0.177  69.518  1.00  0.00           C
ATOM   7192  C36 POPE2  79     127.250  -0.023  68.658  1.00  0.00           C
ATOM   7195  C37 POPE2  79     127.330  -1.463  68.128  1.00  0.00           C
ATOM   7198  C38 POPE2  79     128.260  -1.663  66.928  1.00  0.00           C
ATOM   7201  C39 POPE2  79     127.850  -0.773  65.738  1.00  0.00           C
ATOM   7204 0C31 POPE2  79     128.490  -1.183  64.408  1.00  0.00           C
ATOM   7207 1C31 POPE2  79     128.010  -0.243  63.288  1.00  0.00           C
ATOM   7210 2C31 POPE2  79     128.900  -0.273  62.038  1.00  0.00           C
ATOM   7213 3C31 POPE2  79     129.100  -1.663  61.448  1.00  0.00           C
ATOM   7216 4C31 POPE2  79     129.870  -1.613  60.128  1.00  0.00           C
ATOM   7219 5C31 POPE2  79     130.350  -2.993  59.658  1.00  0.00           C
ATOM   7222 6C31 POPE2  79     131.120  -2.903  58.348  1.00  0.00           C
ATOM   7226  NH3 POPE3  80     106.535  39.143  77.918  1.00  0.00           N
ATOM   7230  C12 POPE3  80     107.663  38.294  78.468  1.00  0.00           C
ATOM   7233  C11 POPE3  80     108.794  38.163  77.438  1.00  0.00           C
ATOM   7236  P   POPE3  80     109.083  36.663  75.318  1.00  0.00           P
ATOM   7237  O13 POPE3  80     110.285  37.334  74.798  1.00  0.00           O
ATOM   7238  O14 POPE3  80     109.294  35.423  76.108  1.00  0.00           O
ATOM   7239  O11 POPE3  80     108.004  36.404  74.188  1.00  0.00           O
ATOM   7240  O12 POPE3  80     108.253  37.684  76.218  1.00  0.00           O
ATOM   7241  C1  POPE3  80     107.703  37.413  73.218  1.00  0.00           C
ATOM   7244  C2  POPE3  80     106.183  37.693  73.078  1.00  0.00           C
ATOM   7246  O21 POPE3  80     105.844  38.024  71.708  1.00  0.00           O
ATOM   7247  C21 POPE3  80     105.383  37.004  70.978  1.00  0.00           C
ATOM   7248  O22 POPE3  80     105.254  35.864  71.388  1.00  0.00           O
ATOM   7249  C22 POPE3  80     104.944  37.524  69.608  1.00  0.00           C
ATOM   7252  C3  POPE3  80     105.733  38.893  73.968  1.00  0.00           C
ATOM   7255  O31 POPE3  80     104.354  39.224  73.728  1.00  0.00           O
ATOM   7256  C31 POPE3  80     103.503  38.304  74.188  1.00  0.00           C
ATOM   7257  O32 POPE3  80     103.755  37.553  75.118  1.00  0.00           O
ATOM   7258  C32 POPE3  80     102.204  38.353  73.398  1.00  0.00           C
ATOM   7261  C23 POPE3  80     105.364  36.603  68.438  1.00  0.00           C
ATOM   7264  C24 POPE3  80     104.403  36.724  67.238  1.00  0.00           C
ATOM   7267  C25 POPE3  80     104.904  35.983  65.998  1.00  0.00           C
ATOM   7270  C26 POPE3  80     105.483  36.904  64.908  1.00  0.00           C
ATOM   7273  C27 POPE3  80     106.294  36.174  63.828  1.00  0.00           C
ATOM   7276  C28 POPE3  80     105.483  35.303  62.838  1.00  0.00           C
ATOM   7279  C29 POPE3  80     104.863  34.053  63.418  1.00  0.00           C
ATOM   7281 0C21 POPE3  80     105.483  32.904  63.738  1.00  0.00           C
ATOM   7283 1C21 POPE3  80     106.954  32.594  63.568  1.00  0.00           C
ATOM   7286 2C21 POPE3  80     107.194  31.254  62.838  1.00  0.00           C
ATOM   7289 3C21 POPE3  80     106.884  30.014  63.688  1.00  0.00           C
ATOM   7292 4C21 POPE3  80     106.934  28.684  62.908  1.00  0.00           C
ATOM   7295 5C21 POPE3  80     108.284  28.413  62.228  1.00  0.00           C
ATOM   7298 6C21 POPE3  80     108.274  27.114  61.418  1.00  0.00           C
ATOM   7301 7C21 POPE3  80     109.513  26.973  60.528  1.00  0.00           C
ATOM   7304 8C21 POPE3  80     109.524  25.663  59.748  1.00  0.00           C
ATOM   7308  C33 POPE3  80     102.344  38.364  71.848  1.00  0.00           C
ATOM   7311  C34 POPE3  80     101.113  38.983  71.178  1.00  0.00           C
ATOM   7314  C35 POPE3  80     101.064  38.954  69.638  1.00  0.00           C
ATOM   7317  C36 POPE3  80     100.604  37.594  69.068  1.00  0.00           C
ATOM   7320  C37 POPE3  80     100.544  37.603  67.538  1.00  0.00           C
ATOM   7323  C38 POPE3  80      99.834  36.373  66.928  1.00  0.00           C
ATOM   7326  C39 POPE3  80     100.464  35.024  67.288  1.00  0.00           C
ATOM   7329 0C31 POPE3  80     100.903  34.213  66.058  1.00  0.00           C
ATOM   7332 1C31 POPE3  80     101.334  32.783  66.428  1.00  0.00           C
ATOM   7335 2C31 POPE3  80     101.693  31.943  65.188  1.00  0.00           C
ATOM   7338 3C31 POPE3  80     102.053  30.493  65.518  1.00  0.00           C
ATOM   7341 4C31 POPE3  80     103.354  30.354  66.328  1.00  0.00           C
ATOM   7344 5C31 POPE3  80     103.774  28.883  66.508  1.00  0.00           C
ATOM   7347 6C31 POPE3  80     105.135  28.743  67.178  1.00  0.00           C
ATOM   7351  NH3 POPE4  81      22.403  58.713  80.008  1.00  0.00           N
ATOM   7355  C12 POPE4  81      21.003  59.004  79.538  1.00  0.00           C
ATOM   7358  C11 POPE4  81      19.973  58.954  80.678  1.00  0.00           C
ATOM   7361  P   POPE4  81      17.453  58.234  80.258  1.00  0.00           P
ATOM   7362  O13 POPE4  81      17.913  56.833  80.408  1.00  0.00           O
ATOM   7363  O14 POPE4  81      16.553  58.794  81.288  1.00  0.00           O
ATOM   7364  O11 POPE4  81      16.753  58.364  78.858  1.00  0.00           O
ATOM   7365  O12 POPE4  81      18.683  59.224  80.138  1.00  0.00           O
ATOM   7366  C1  POPE4  81      17.483  58.343  77.638  1.00  0.00           C
ATOM   7369  C2  POPE4  81      16.953  59.463  76.698  1.00  0.00           C
ATOM   7371  O21 POPE4  81      17.043  58.993  75.348  1.00  0.00           O
ATOM   7372  C21 POPE4  81      16.453  59.754  74.428  1.00  0.00           C
ATOM   7373  O22 POPE4  81      15.953  60.843  74.628  1.00  0.00           O
ATOM   7374  C22 POPE4  81      16.573  59.063  73.068  1.00  0.00           C
ATOM   7377  C3  POPE4  81      17.683  60.814  76.988  1.00  0.00           C
ATOM   7380  O31 POPE4  81      18.563  61.233  75.928  1.00  0.00           O
ATOM   7381  C31 POPE4  81      19.823  60.843  76.028  1.00  0.00           C
ATOM   7382  O32 POPE4  81      20.313  60.154  76.888  1.00  0.00           O
ATOM   7383  C32 POPE4  81      20.563  61.393  74.818  1.00  0.00           C
ATOM   7386  C23 POPE4  81      17.283  59.923  71.998  1.00  0.00           C
ATOM   7389  C24 POPE4  81      17.373  59.173  70.668  1.00  0.00           C
ATOM   7392  C25 POPE4  81      18.243  59.864  69.598  1.00  0.00           C
ATOM   7395  C26 POPE4  81      19.093  58.853  68.818  1.00  0.00           C
ATOM   7398  C27 POPE4  81      20.014  59.494  67.758  1.00  0.00           C
ATOM   7401  C28 POPE4  81      21.073  58.524  67.188  1.00  0.00           C
ATOM   7404  C29 POPE4  81      22.033  58.063  68.268  1.00  0.00           C
ATOM   7406 0C21 POPE4  81      22.253  56.794  68.648  1.00  0.00           C
ATOM   7408 1C21 POPE4  81      21.633  55.573  68.018  1.00  0.00           C
ATOM   7411 2C21 POPE4  81      22.413  54.294  68.338  1.00  0.00           C
ATOM   7414 3C21 POPE4  81      21.854  53.063  67.618  1.00  0.00           C
ATOM   7417 4C21 POPE4  81      22.643  51.794  67.938  1.00  0.00           C
ATOM   7420 5C21 POPE4  81      22.253  50.594  67.068  1.00  0.00           C
ATOM   7423 6C21 POPE4  81      23.343  49.504  67.098  1.00  0.00           C
ATOM   7426 7C21 POPE4  81      23.193  48.494  65.958  1.00  0.00           C
ATOM   7429 8C21 POPE4  81      24.303  47.434  65.938  1.00  0.00           C
ATOM   7433  C33 POPE4  81      22.043  60.984  74.718  1.00  0.00           C
ATOM   7436  C34 POPE4  81      22.883  62.044  73.988  1.00  0.00           C
ATOM   7439  C35 POPE4  81      24.223  61.504  73.488  1.00  0.00           C
ATOM   7442  C36 POPE4  81      24.103  60.684  72.188  1.00  0.00           C
ATOM   7445  C37 POPE4  81      25.503  60.324  71.658  1.00  0.00           C
ATOM   7448  C38 POPE4  81      25.453  59.453  70.398  1.00  0.00           C
ATOM   7451  C39 POPE4  81      26.743  58.694  70.098  1.00  0.00           C
ATOM   7454 0C31 POPE4  81      27.344  57.853  71.248  1.00  0.00           C
ATOM   7457 1C31 POPE4  81      28.533  57.034  70.748  1.00  0.00           C
ATOM   7460 2C31 POPE4  81      29.424  56.434  71.838  1.00  0.00           C
ATOM   7463 3C31 POPE4  81      30.613  55.654  71.248  1.00  0.00           C
ATOM   7466 4C31 POPE4  81      31.643  55.224  72.298  1.00  0.00           C
ATOM   7469 5C31 POPE4  81      32.874  54.564  71.648  1.00  0.00           C
ATOM   7472 6C31 POPE4  81      34.023  54.323  72.638  1.00  0.00           C
ATOM   7476  NH3 POPE5  82      37.383  95.083  83.818  1.00  0.00           N
ATOM   7480  C12 POPE5  82      35.883  95.213  83.898  1.00  0.00           C
ATOM   7483  C11 POPE5  82      35.433  96.584  84.448  1.00  0.00           C
ATOM   7486  P   POPE5  82      35.803  98.684  82.848  1.00  0.00           P
ATOM   7487  O13 POPE5  82      34.843  99.663  83.388  1.00  0.00           O
ATOM   7488  O14 POPE5  82      37.003  99.283  82.238  1.00  0.00           O
ATOM   7489  O11 POPE5  82      35.113  97.814  81.728  1.00  0.00           O
ATOM   7490  O12 POPE5  82      36.233  97.643  83.958  1.00  0.00           O
ATOM   7491  C1  POPE5  82      35.004  98.434  80.438  1.00  0.00           C
ATOM   7494  C2  POPE5  82      34.293  97.414  79.538  1.00  0.00           C
ATOM   7496  O21 POPE5  82      34.043  97.874  78.188  1.00  0.00           O
ATOM   7497  C21 POPE5  82      35.153  97.783  77.438  1.00  0.00           C
ATOM   7498  O22 POPE5  82      36.283  97.913  77.848  1.00  0.00           O
ATOM   7499  C22 POPE5  82      34.813  97.243  76.058  1.00  0.00           C
ATOM   7502  C3  POPE5  82      32.983  96.963  80.238  1.00  0.00           C
ATOM   7505  O31 POPE5  82      32.053  96.304  79.368  1.00  0.00           O
ATOM   7506  C31 POPE5  82      32.523  95.314  78.638  1.00  0.00           C
ATOM   7507  O32 POPE5  82      33.553  94.694  78.828  1.00  0.00           O
ATOM   7508  C32 POPE5  82      31.553  95.114  77.468  1.00  0.00           C
ATOM   7511  C23 POPE5  82      35.493  95.863  75.928  1.00  0.00           C
ATOM   7514  C24 POPE5  82      35.383  95.203  74.548  1.00  0.00           C
ATOM   7517  C25 POPE5  82      35.964  93.773  74.588  1.00  0.00           C
ATOM   7520  C26 POPE5  82      35.074  92.724  73.918  1.00  0.00           C
ATOM   7523  C27 POPE5  82      35.733  91.344  73.918  1.00  0.00           C
ATOM   7526  C28 POPE5  82      34.833  90.213  73.358  1.00  0.00           C
ATOM   7529  C29 POPE5  82      35.604  88.924  73.258  1.00  0.00           C
ATOM   7531 0C21 POPE5  82      35.483  87.983  72.308  1.00  0.00           C
ATOM   7533 1C21 POPE5  82      34.503  88.004  71.158  1.00  0.00           C
ATOM   7536 2C21 POPE5  82      35.183  88.404  69.838  1.00  0.00           C
ATOM   7539 3C21 POPE5  82      36.153  87.373  69.248  1.00  0.00           C
ATOM   7542 4C21 POPE5  82      36.753  87.884  67.928  1.00  0.00           C
ATOM   7545 5C21 POPE5  82      37.563  86.853  67.138  1.00  0.00           C
ATOM   7548 6C21 POPE5  82      38.903  86.514  67.778  1.00  0.00           C
ATOM   7551 7C21 POPE5  82      39.804  85.654  66.878  1.00  0.00           C
ATOM   7554 8C21 POPE5  82      41.133  85.273  67.538  1.00  0.00           C
ATOM   7558  C33 POPE5  82      32.123  94.364  76.238  1.00  0.00           C
ATOM   7561  C34 POPE5  82      31.043  94.224  75.158  1.00  0.00           C
ATOM   7564  C35 POPE5  82      31.493  93.664  73.798  1.00  0.00           C
ATOM   7567  C36 POPE5  82      30.273  93.544  72.878  1.00  0.00           C
ATOM   7570  C37 POPE5  82      30.523  92.954  71.478  1.00  0.00           C
ATOM   7573  C38 POPE5  82      31.363  93.864  70.568  1.00  0.00           C
ATOM   7576  C39 POPE5  82      32.843  93.454  70.498  1.00  0.00           C
ATOM   7579 0C31 POPE5  82      33.123  92.373  69.448  1.00  0.00           C
ATOM   7582 1C31 POPE5  82      34.583  92.423  68.998  1.00  0.00           C
ATOM   7585 2C31 POPE5  82      34.924  91.484  67.828  1.00  0.00           C
ATOM   7588 3C31 POPE5  82      35.903  92.143  66.858  1.00  0.00           C
ATOM   7591 4C31 POPE5  82      36.573  91.173  65.878  1.00  0.00           C
ATOM   7594 5C31 POPE5  82      37.703  91.864  65.108  1.00  0.00           C
ATOM   7597 6C31 POPE5  82      38.403  90.954  64.108  1.00  0.00           C
ATOM   7601  NH3 POPE6  83      32.113  96.783  39.698  1.00  0.00           N
ATOM   7605  C12 POPE6  83      33.083  96.103  38.768  1.00  0.00           C
ATOM   7608  C11 POPE6  83      34.323  96.993  38.568  1.00  0.00           C
ATOM   7611  P   POPE6  83      34.124  99.584  38.998  1.00  0.00           P
ATOM   7612  O13 POPE6  83      33.193 100.603  38.478  1.00  0.00           O
ATOM   7613  O14 POPE6  83      35.553  99.883  39.208  1.00  0.00           O
ATOM   7614  O11 POPE6  83      33.473  99.073  40.318  1.00  0.00           O
ATOM   7615  O12 POPE6  83      33.943  98.284  38.138  1.00  0.00           O
ATOM   7616  C1  POPE6  83      34.214  99.064  41.528  1.00  0.00           C
ATOM   7619  C2  POPE6  83      33.223  98.763  42.668  1.00  0.00           C
ATOM   7621  O21 POPE6  83      32.833  97.373  42.548  1.00  0.00           O
ATOM   7622  C21 POPE6  83      32.343  96.874  43.678  1.00  0.00           C
ATOM   7623  O22 POPE6  83      32.023  97.513  44.668  1.00  0.00           O
ATOM   7624  C22 POPE6  83      32.333  95.353  43.568  1.00  0.00           C
ATOM   7627  C3  POPE6  83      32.003  99.733  42.558  1.00  0.00           C
ATOM   7630  O31 POPE6  83      31.553 100.174  43.848  1.00  0.00           O
ATOM   7631  C31 POPE6  83      32.363 101.053  44.428  1.00  0.00           C
ATOM   7632  O32 POPE6  83      33.283 101.643  43.868  1.00  0.00           O
ATOM   7633  C32 POPE6  83      31.993 101.114  45.888  1.00  0.00           C
ATOM   7636  C23 POPE6  83      31.973  94.704  44.918  1.00  0.00           C
ATOM   7639  C24 POPE6  83      32.063  93.164  44.888  1.00  0.00           C
ATOM   7642  C25 POPE6  83      33.293  92.604  45.608  1.00  0.00           C
ATOM   7645  C26 POPE6  83      33.133  92.383  47.128  1.00  0.00           C
ATOM   7648  C27 POPE6  83      34.373  91.713  47.768  1.00  0.00           C
ATOM   7651  C28 POPE6  83      34.214  90.244  48.218  1.00  0.00           C
ATOM   7654  C29 POPE6  83      33.543  90.083  49.558  1.00  0.00           C
ATOM   7656 0C21 POPE6  83      34.013  89.434  50.648  1.00  0.00           C
ATOM   7658 1C21 POPE6  83      35.343  88.734  50.838  1.00  0.00           C
ATOM   7661 2C21 POPE6  83      35.873  88.944  52.278  1.00  0.00           C
ATOM   7664 3C21 POPE6  83      37.333  88.503  52.468  1.00  0.00           C
ATOM   7667 4C21 POPE6  83      37.983  88.883  53.808  1.00  0.00           C
ATOM   7670 5C21 POPE6  83      38.153  90.393  54.108  1.00  0.00           C
ATOM   7673 6C21 POPE6  83      39.543  90.974  53.748  1.00  0.00           C
ATOM   7676 7C21 POPE6  83      39.633  92.504  53.888  1.00  0.00           C
ATOM   7679 8C21 POPE6  83      40.643  93.154  52.928  1.00  0.00           C
ATOM   7683  C33 POPE6  83      33.073 101.783  46.758  1.00  0.00           C
ATOM   7686  C34 POPE6  83      32.863 101.424  48.228  1.00  0.00           C
ATOM   7689  C35 POPE6  83      34.003 101.914  49.128  1.00  0.00           C
ATOM   7692  C36 POPE6  83      33.813 101.434  50.568  1.00  0.00           C
ATOM   7695  C37 POPE6  83      32.893 102.344  51.388  1.00  0.00           C
ATOM   7698  C38 POPE6  83      32.403 101.693  52.698  1.00  0.00           C
ATOM   7701  C39 POPE6  83      33.534 101.024  53.488  1.00  0.00           C
ATOM   7704 0C31 POPE6  83      33.104 100.544  54.878  1.00  0.00           C
ATOM   7707 1C31 POPE6  83      34.243  99.774  55.558  1.00  0.00           C
ATOM   7710 2C31 POPE6  83      33.943  99.383  56.998  1.00  0.00           C
ATOM   7713 3C31 POPE6  83      33.894 100.594  57.938  1.00  0.00           C
ATOM   7716 4C31 POPE6  83      34.043 100.174  59.398  1.00  0.00           C
ATOM   7719 5C31 POPE6  83      33.933 101.344  60.358  1.00  0.00           C
ATOM   7722 6C31 POPE6  83      34.163 100.893  61.798  1.00  0.00           C
ATOM   7726  NH3 POPE7  84      67.824  48.724  84.738  1.00  0.00           N
ATOM   7730  C12 POPE7  84      66.974  48.164  85.838  1.00  0.00           C
ATOM   7733  C11 POPE7  84      66.494  46.784  85.408  1.00  0.00           C
ATOM   7736  P   POPE7  84      67.294  44.484  84.668  1.00  0.00           P
ATOM   7737  O13 POPE7  84      68.563  43.704  84.618  1.00  0.00           O
ATOM   7738  O14 POPE7  84      66.233  43.963  85.558  1.00  0.00           O
ATOM   7739  O11 POPE7  84      66.753  44.614  83.198  1.00  0.00           O
ATOM   7740  O12 POPE7  84      67.634  45.973  85.078  1.00  0.00           O
ATOM   7741  C1  POPE7  84      66.453  43.454  82.408  1.00  0.00           C
ATOM   7744  C2  POPE7  84      67.024  43.634  80.978  1.00  0.00           C
ATOM   7746  O21 POPE7  84      66.324  44.723  80.348  1.00  0.00           O
ATOM   7747  C21 POPE7  84      67.013  45.804  80.128  1.00  0.00           C
ATOM   7748  O22 POPE7  84      68.224  45.934  80.288  1.00  0.00           O
ATOM   7749  C22 POPE7  84      66.094  46.854  79.488  1.00  0.00           C
ATOM   7752  C3  POPE7  84      66.904  42.364  80.098  1.00  0.00           C
ATOM   7755  O31 POPE7  84      67.964  42.314  79.118  1.00  0.00           O
ATOM   7756  C31 POPE7  84      67.674  42.764  77.918  1.00  0.00           C
ATOM   7757  O32 POPE7  84      66.593  43.203  77.548  1.00  0.00           O
ATOM   7758  C32 POPE7  84      68.933  42.754  77.058  1.00  0.00           C
ATOM   7761  C23 POPE7  84      66.823  47.834  78.538  1.00  0.00           C
ATOM   7764  C24 POPE7  84      65.934  48.284  77.358  1.00  0.00           C
ATOM   7767  C25 POPE7  84      64.913  49.383  77.658  1.00  0.00           C
ATOM   7770  C26 POPE7  84      64.064  49.653  76.408  1.00  0.00           C
ATOM   7773  C27 POPE7  84      63.383  51.024  76.408  1.00  0.00           C
ATOM   7776  C28 POPE7  84      62.234  51.184  75.398  1.00  0.00           C
ATOM   7779  C29 POPE7  84      62.624  50.884  73.968  1.00  0.00           C
ATOM   7781 0C21 POPE7  84      62.593  51.733  72.918  1.00  0.00           C
ATOM   7783 1C21 POPE7  84      62.224  53.193  72.948  1.00  0.00           C
ATOM   7786 2C21 POPE7  84      62.854  53.963  71.778  1.00  0.00           C
ATOM   7789 3C21 POPE7  84      62.574  55.474  71.828  1.00  0.00           C
ATOM   7792 4C21 POPE7  84      63.284  56.254  70.718  1.00  0.00           C
ATOM   7795 5C21 POPE7  84      63.363  57.754  71.018  1.00  0.00           C
ATOM   7798 6C21 POPE7  84      64.715  58.154  71.648  1.00  0.00           C
ATOM   7801 7C21 POPE7  84      64.703  59.573  72.218  1.00  0.00           C
ATOM   7804 8C21 POPE7  84      66.053  60.024  72.788  1.00  0.00           C
ATOM   7808  C33 POPE7  84      68.614  42.943  75.558  1.00  0.00           C
ATOM   7811  C34 POPE7  84      69.854  42.754  74.668  1.00  0.00           C
ATOM   7814  C35 POPE7  84      69.614  43.133  73.198  1.00  0.00           C
ATOM   7817  C36 POPE7  84      68.493  42.334  72.518  1.00  0.00           C
ATOM   7820  C37 POPE7  84      68.263  42.724  71.048  1.00  0.00           C
ATOM   7823  C38 POPE7  84      67.153  41.864  70.458  1.00  0.00           C
ATOM   7826  C39 POPE7  84      66.433  42.463  69.238  1.00  0.00           C
ATOM   7829 0C31 POPE7  84      65.314  41.514  68.798  1.00  0.00           C
ATOM   7832 1C31 POPE7  84      64.483  41.984  67.598  1.00  0.00           C
ATOM   7835 2C31 POPE7  84      63.754  40.804  66.958  1.00  0.00           C
ATOM   7838 3C31 POPE7  84      62.723  41.213  65.898  1.00  0.00           C
ATOM   7841 4C31 POPE7  84      62.183  40.004  65.128  1.00  0.00           C
ATOM   7844 5C31 POPE7  84      60.844  40.283  64.438  1.00  0.00           C
ATOM   7847 6C31 POPE7  84      60.493  39.274  63.348  1.00  0.00           C
ATOM   7851  NH3 POPE8  85     103.764  47.223  32.758  1.00  0.00           N
ATOM   7855  C12 POPE8  85     102.663  47.743  31.878  1.00  0.00           C
ATOM   7858  C11 POPE8  85     101.344  46.963  32.068  1.00  0.00           C
ATOM   7861  P   POPE8  85     100.145  45.114  33.428  1.00  0.00           P
ATOM   7862  O13 POPE8  85      99.604  44.713  32.118  1.00  0.00           O
ATOM   7863  O14 POPE8  85     100.574  44.014  34.308  1.00  0.00           O
ATOM   7864  O11 POPE8  85      99.063  45.914  34.218  1.00  0.00           O
ATOM   7865  O12 POPE8  85     101.313  46.173  33.268  1.00  0.00           O
ATOM   7866  C1  POPE8  85      99.493  46.673  35.348  1.00  0.00           C
ATOM   7869  C2  POPE8  85      98.253  47.104  36.128  1.00  0.00           C
ATOM   7871  O21 POPE8  85      98.594  47.974  37.218  1.00  0.00           O
ATOM   7872  C21 POPE8  85      98.724  47.463  38.408  1.00  0.00           C
ATOM   7873  O22 POPE8  85      98.904  46.294  38.708  1.00  0.00           O
ATOM   7874  C22 POPE8  85      98.573  48.594  39.408  1.00  0.00           C
ATOM   7877  C3  POPE8  85      97.304  45.893  36.438  1.00  0.00           C
ATOM   7880  O31 POPE8  85      96.194  46.303  37.248  1.00  0.00           O
ATOM   7881  C31 POPE8  85      95.634  45.344  37.968  1.00  0.00           C
ATOM   7882  O32 POPE8  85      95.883  44.154  37.878  1.00  0.00           O
ATOM   7883  C32 POPE8  85      94.683  45.994  38.978  1.00  0.00           C
ATOM   7886  C23 POPE8  85      99.923  49.284  39.688  1.00  0.00           C
ATOM   7889  C24 POPE8  85      99.884  49.974  41.048  1.00  0.00           C
ATOM   7892  C25 POPE8  85     100.044  48.983  42.218  1.00  0.00           C
ATOM   7895  C26 POPE8  85     101.504  48.884  42.658  1.00  0.00           C
ATOM   7898  C27 POPE8  85     101.654  48.133  43.988  1.00  0.00           C
ATOM   7901  C28 POPE8  85     103.104  48.123  44.468  1.00  0.00           C
ATOM   7904  C29 POPE8  85     103.163  47.594  45.878  1.00  0.00           C
ATOM   7906 0C21 POPE8  85     103.293  48.333  46.998  1.00  0.00           C
ATOM   7908 1C21 POPE8  85     103.433  49.834  47.048  1.00  0.00           C
ATOM   7911 2C21 POPE8  85     104.913  50.274  47.088  1.00  0.00           C
ATOM   7914 3C21 POPE8  85     105.483  50.383  48.508  1.00  0.00           C
ATOM   7917 4C21 POPE8  85     105.504  51.833  48.998  1.00  0.00           C
ATOM   7920 5C21 POPE8  85     106.043  52.004  50.418  1.00  0.00           C
ATOM   7923 6C21 POPE8  85     106.173  53.473  50.828  1.00  0.00           C
ATOM   7926 7C21 POPE8  85     106.873  53.643  52.178  1.00  0.00           C
ATOM   7929 8C21 POPE8  85     107.283  55.084  52.478  1.00  0.00           C
ATOM   7933  C33 POPE8  85      95.275  47.254  39.658  1.00  0.00           C
ATOM   7936  C34 POPE8  85      94.244  47.983  40.528  1.00  0.00           C
ATOM   7939  C35 POPE8  85      94.723  49.364  40.988  1.00  0.00           C
ATOM   7942  C36 POPE8  85      95.784  49.284  42.088  1.00  0.00           C
ATOM   7945  C37 POPE8  85      96.204  50.664  42.618  1.00  0.00           C
ATOM   7948  C38 POPE8  85      96.663  50.623  44.078  1.00  0.00           C
ATOM   7951  C39 POPE8  85      95.483  50.313  45.008  1.00  0.00           C
ATOM   7954 0C31 POPE8  85      95.814  50.334  46.498  1.00  0.00           C
ATOM   7957 1C31 POPE8  85      94.643  49.684  47.238  1.00  0.00           C
ATOM   7960 2C31 POPE8  85      94.923  49.333  48.698  1.00  0.00           C
ATOM   7963 3C31 POPE8  85      93.663  48.684  49.298  1.00  0.00           C
ATOM   7966 4C31 POPE8  85      93.813  48.304  50.758  1.00  0.00           C
ATOM   7969 5C31 POPE8  85      92.463  47.943  51.398  1.00  0.00           C
ATOM   7972 6C31 POPE8  85      92.594  47.374  52.808  1.00  0.00           C
ATOM   7976  NH3 POPE9  86      89.944  29.724  80.898  1.00  0.00           N
ATOM   7980  C12 POPE9  86      89.623  28.534  80.028  1.00  0.00           C
ATOM   7983  C11 POPE9  86      88.363  27.823  80.508  1.00  0.00           C
ATOM   7986  P   POPE9  86      87.273  27.004  82.768  1.00  0.00           P
ATOM   7987  O13 POPE9  86      87.754  25.974  83.708  1.00  0.00           O
ATOM   7988  O14 POPE9  86      86.525  28.153  83.308  1.00  0.00           O
ATOM   7989  O11 POPE9  86      86.364  26.274  81.698  1.00  0.00           O
ATOM   7990  O12 POPE9  86      88.484  27.524  81.898  1.00  0.00           O
ATOM   7991  C1  POPE9  86      85.193  26.934  81.218  1.00  0.00           C
ATOM   7994  C2  POPE9  86      84.704  26.243  79.928  1.00  0.00           C
ATOM   7996  O21 POPE9  86      84.025  27.204  79.098  1.00  0.00           O
ATOM   7997  C21 POPE9  86      82.743  27.414  79.198  1.00  0.00           C
ATOM   7998  O22 POPE9  86      81.934  26.844  79.908  1.00  0.00           O
ATOM   7999  C22 POPE9  86      82.404  28.564  78.248  1.00  0.00           C
ATOM   8002  C3  POPE9  86      83.974  24.903  80.228  1.00  0.00           C
ATOM   8005  O31 POPE9  86      83.533  24.283  78.998  1.00  0.00           O
ATOM   8006  C31 POPE9  86      84.263  23.244  78.608  1.00  0.00           C
ATOM   8007  O32 POPE9  86      85.075  22.654  79.278  1.00  0.00           O
ATOM   8008  C32 POPE9  86      83.864  22.884  77.188  1.00  0.00           C
ATOM   8011  C23 POPE9  86      80.914  28.974  78.238  1.00  0.00           C
ATOM   8014  C24 POPE9  86      80.544  29.864  77.038  1.00  0.00           C
ATOM   8017  C25 POPE9  86      80.364  29.104  75.708  1.00  0.00           C
ATOM   8020  C26 POPE9  86      79.544  29.944  74.718  1.00  0.00           C
ATOM   8023  C27 POPE9  86      79.834  29.663  73.238  1.00  0.00           C
ATOM   8026  C28 POPE9  86      78.824  30.294  72.258  1.00  0.00           C
ATOM   8029  C29 POPE9  86      78.654  31.794  72.408  1.00  0.00           C
ATOM   8031 0C21 POPE9  86      78.613  32.713  71.438  1.00  0.00           C
ATOM   8033 1C21 POPE9  86      78.693  32.463  69.948  1.00  0.00           C
ATOM   8036 2C21 POPE9  86      77.854  33.464  69.128  1.00  0.00           C
ATOM   8039 3C21 POPE9  86      78.193  33.334  67.638  1.00  0.00           C
ATOM   8042 4C21 POPE9  86      77.215  34.013  66.678  1.00  0.00           C
ATOM   8045 5C21 POPE9  86      77.653  33.744  65.238  1.00  0.00           C
ATOM   8048 6C21 POPE9  86      76.764  34.384  64.178  1.00  0.00           C
ATOM   8051 7C21 POPE9  86      77.153  33.873  62.788  1.00  0.00           C
ATOM   8054 8C21 POPE9  86      76.333  34.474  61.658  1.00  0.00           C
ATOM   8058  C33 POPE9  86      84.704  21.714  76.638  1.00  0.00           C
ATOM   8061  C34 POPE9  86      84.044  21.083  75.408  1.00  0.00           C
ATOM   8064  C35 POPE9  86      84.263  21.813  74.088  1.00  0.00           C
ATOM   8067  C36 POPE9  86      83.694  20.963  72.948  1.00  0.00           C
ATOM   8070  C37 POPE9  86      83.844  21.604  71.558  1.00  0.00           C
ATOM   8073  C38 POPE9  86      82.943  20.934  70.498  1.00  0.00           C
ATOM   8076  C39 POPE9  86      83.214  19.434  70.288  1.00  0.00           C
ATOM   8079 0C31 POPE9  86      84.574  19.184  69.628  1.00  0.00           C
ATOM   8082 1C31 POPE9  86      84.814  17.704  69.318  1.00  0.00           C
ATOM   8085 2C31 POPE9  86      86.163  17.444  68.628  1.00  0.00           C
ATOM   8088 3C31 POPE9  86      86.224  17.854  67.158  1.00  0.00           C
ATOM   8091 4C31 POPE9  86      87.624  17.584  66.558  1.00  0.00           C
ATOM   8094 5C31 POPE9  86      87.635  17.573  65.028  1.00  0.00           C
ATOM   8097 6C31 POPE9  86      89.035  17.374  64.448  1.00  0.00           C
ATOM   8101  NH3 POPE   87      58.754  -0.343  85.628  1.00  0.00           N
ATOM   8105  C12 POPE   87      58.923  -1.613  86.408  1.00  0.00           C
ATOM   8108  C11 POPE   87      60.333  -2.203  86.148  1.00  0.00           C
ATOM   8111  P   POPE   87      62.703  -1.063  85.588  1.00  0.00           P
ATOM   8112  O13 POPE   87      63.083   0.367  85.598  1.00  0.00           O
ATOM   8113  O14 POPE   87      63.663  -2.043  86.138  1.00  0.00           O
ATOM   8114  O11 POPE   87      62.383  -1.513  84.108  1.00  0.00           O
ATOM   8115  O12 POPE   87      61.333  -1.213  86.388  1.00  0.00           O
ATOM   8116  C1  POPE   87      62.824  -2.763  83.558  1.00  0.00           C
ATOM   8119  C2  POPE   87      63.944  -2.653  82.478  1.00  0.00           C
ATOM   8121  O21 POPE   87      63.533  -1.693  81.498  1.00  0.00           O
ATOM   8122  C21 POPE   87      64.483  -1.033  80.838  1.00  0.00           C
ATOM   8123  O22 POPE   87      65.684  -1.243  80.898  1.00  0.00           O
ATOM   8124  C22 POPE   87      63.744   0.067  80.058  1.00  0.00           C
ATOM   8127  C3  POPE   87      64.204  -4.063  81.838  1.00  0.00           C
ATOM   8130  O31 POPE   87      64.193  -4.003  80.398  1.00  0.00           O
ATOM   8131  C31 POPE   87      63.204  -4.583  79.748  1.00  0.00           C
ATOM   8132  O32 POPE   87      62.504  -5.493  80.178  1.00  0.00           O
ATOM   8133  C32 POPE   87      63.134  -3.963  78.358  1.00  0.00           C
ATOM   8136  C23 POPE   87      64.643   1.147  79.438  1.00  0.00           C
ATOM   8139  C24 POPE   87      63.843   2.367  78.938  1.00  0.00           C
ATOM   8142  C25 POPE   87      63.354   2.287  77.488  1.00  0.00           C
ATOM   8145  C26 POPE   87      64.464   2.547  76.448  1.00  0.00           C
ATOM   8148  C27 POPE   87      63.994   3.394  75.258  1.00  0.00           C
ATOM   8151  C28 POPE   87      65.093   3.674  74.208  1.00  0.00           C
ATOM   8154  C29 POPE   87      65.113   2.677  73.068  1.00  0.00           C
ATOM   8156 0C21 POPE   87      64.754   2.914  71.798  1.00  0.00           C
ATOM   8158 1C21 POPE   87      64.294   4.224  71.218  1.00  0.00           C
ATOM   8161 2C21 POPE   87      64.794   4.484  69.788  1.00  0.00           C
ATOM   8164 3C21 POPE   87      64.154   3.564  68.738  1.00  0.00           C
ATOM   8167 4C21 POPE   87      63.783   4.284  67.428  1.00  0.00           C
ATOM   8170 5C21 POPE   87      64.943   4.644  66.498  1.00  0.00           C
ATOM   8173 6C21 POPE   87      64.454   5.544  65.348  1.00  0.00           C
ATOM   8176 7C21 POPE   87      65.284   5.464  64.058  1.00  0.00           C
ATOM   8179 8C21 POPE   87      64.553   6.044  62.838  1.00  0.00           C
ATOM   8183  C33 POPE   87      62.133  -4.613  77.368  1.00  0.00           C
ATOM   8186  C34 POPE   87      62.024  -3.793  76.068  1.00  0.00           C
ATOM   8189  C35 POPE   87      61.293  -2.453  76.248  1.00  0.00           C
ATOM   8192  C36 POPE   87      61.283  -1.533  75.008  1.00  0.00           C
ATOM   8195  C37 POPE   87      60.543  -0.233  75.358  1.00  0.00           C
ATOM   8198  C38 POPE   87      60.514   0.857  74.268  1.00  0.00           C
ATOM   8201  C39 POPE   87      59.683   0.447  73.038  1.00  0.00           C
ATOM   8204 0C31 POPE   87      59.284   1.637  72.138  1.00  0.00           C
ATOM   8207 1C31 POPE   87      58.433   1.167  70.948  1.00  0.00           C
ATOM   8210 2C31 POPE   87      57.883   2.277  70.028  1.00  0.00           C
ATOM   8213 3C31 POPE   87      56.873   3.204  70.728  1.00  0.00           C
ATOM   8216 4C31 POPE   87      56.044   4.014  69.718  1.00  0.00           C
ATOM   8219 5C31 POPE   87      55.113   5.034  70.368  1.00  0.00           C
ATOM   8222 6C31 POPE   87      54.293   5.844  69.368  1.00  0.00           C
ATOM   8226  NH3 POPE   88       0.773  29.573  35.668  1.00  0.00           N
ATOM   8230  C12 POPE   88       1.943  29.194  34.778  1.00  0.00           C
ATOM   8233  C11 POPE   88       3.043  30.264  34.868  1.00  0.00           C
ATOM   8236  P   POPE   88       5.563  30.504  34.238  1.00  0.00           P
ATOM   8237  O13 POPE   88       6.523  29.924  33.268  1.00  0.00           O
ATOM   8238  O14 POPE   88       5.543  31.984  34.328  1.00  0.00           O
ATOM   8239  O11 POPE   88       5.923  30.044  35.708  1.00  0.00           O
ATOM   8240  O12 POPE   88       4.103  29.934  33.988  1.00  0.00           O
ATOM   8241  C1  POPE   88       5.823  28.684  36.118  1.00  0.00           C
ATOM   8244  C2  POPE   88       6.343  28.524  37.578  1.00  0.00           C
ATOM   8246  O21 POPE   88       5.323  28.853  38.568  1.00  0.00           O
ATOM   8247  C21 POPE   88       5.253  30.084  39.038  1.00  0.00           C
ATOM   8248  O22 POPE   88       5.723  31.083  38.528  1.00  0.00           O
ATOM   8249  C22 POPE   88       4.533  30.163  40.388  1.00  0.00           C
ATOM   8252  C3  POPE   88       7.723  29.254  37.758  1.00  0.00           C
ATOM   8255  O31 POPE   88       8.073  29.373  39.148  1.00  0.00           O
ATOM   8256  C31 POPE   88       9.223  30.004  39.358  1.00  0.00           C
ATOM   8257  O32 POPE   88      10.083  30.174  38.508  1.00  0.00           O
ATOM   8258  C32 POPE   88       9.413  30.284  40.838  1.00  0.00           C
ATOM   8261  C23 POPE   88       4.933  29.104  41.448  1.00  0.00           C
ATOM   8264  C24 POPE   88       3.793  28.123  41.758  1.00  0.00           C
ATOM   8267  C25 POPE   88       3.763  27.684  43.228  1.00  0.00           C
ATOM   8270  C26 POPE   88       2.533  26.824  43.568  1.00  0.00           C
ATOM   8273  C27 POPE   88       2.373  26.594  45.078  1.00  0.00           C
ATOM   8276  C28 POPE   88       1.393  25.454  45.398  1.00  0.00           C
ATOM   8279  C29 POPE   88       1.093  25.354  46.868  1.00  0.00           C
ATOM   8281 0C21 POPE   88       1.533  24.413  47.728  1.00  0.00           C
ATOM   8283 1C21 POPE   88       2.433  23.244  47.388  1.00  0.00           C
ATOM   8286 2C21 POPE   88       1.623  22.013  46.938  1.00  0.00           C
ATOM   8289 3C21 POPE   88       0.593  21.504  47.968  1.00  0.00           C
ATOM   8292 4C21 POPE   88      -0.427  20.534  47.358  1.00  0.00           C
ATOM   8295 5C21 POPE   88      -1.757  21.194  46.938  1.00  0.00           C
ATOM   8298 6C21 POPE   88      -1.597  22.374  45.968  1.00  0.00           C
ATOM   8301 7C21 POPE   88      -2.927  22.934  45.458  1.00  0.00           C
ATOM   8304 8C21 POPE   88      -2.737  23.953  44.328  1.00  0.00           C
ATOM   8308  C33 POPE   88       8.673  29.303  41.758  1.00  0.00           C
ATOM   8311  C34 POPE   88       9.433  29.143  43.078  1.00  0.00           C
ATOM   8314  C35 POPE   88       8.563  28.604  44.208  1.00  0.00           C
ATOM   8317  C36 POPE   88       9.393  28.444  45.478  1.00  0.00           C
ATOM   8320  C37 POPE   88       8.603  27.764  46.588  1.00  0.00           C
ATOM   8323  C38 POPE   88       9.363  27.684  47.918  1.00  0.00           C
ATOM   8326  C39 POPE   88      10.523  26.694  47.858  1.00  0.00           C
ATOM   8329 0C31 POPE   88      11.233  26.483  49.198  1.00  0.00           C
ATOM   8332 1C31 POPE   88      11.993  25.154  49.208  1.00  0.00           C
ATOM   8335 2C31 POPE   88      12.753  24.873  50.508  1.00  0.00           C
ATOM   8338 3C31 POPE   88      14.113  25.574  50.598  1.00  0.00           C
ATOM   8341 4C31 POPE   88      14.933  24.973  51.748  1.00  0.00           C
ATOM   8344 5C31 POPE   88      16.333  25.553  51.858  1.00  0.00           C
ATOM   8347 6C31 POPE   88      17.133  24.914  52.988  1.00  0.00           C
ATOM   8351  NH3 POPE   89      76.163  86.444  39.358  1.00  0.00           N
ATOM   8355  C12 POPE   89      75.983  85.073  39.948  1.00  0.00           C
ATOM   8358  C11 POPE   89      75.974  83.984  38.858  1.00  0.00           C
ATOM   8361  P   POPE   89      77.645  82.264  37.798  1.00  0.00           P
ATOM   8362  O13 POPE   89      76.663  81.924  36.748  1.00  0.00           O
ATOM   8363  O14 POPE   89      79.063  82.393  37.348  1.00  0.00           O
ATOM   8364  O11 POPE   89      77.594  81.164  38.938  1.00  0.00           O
ATOM   8365  O12 POPE   89      77.303  83.614  38.528  1.00  0.00           O
ATOM   8366  C1  POPE   89      77.143  81.204  40.298  1.00  0.00           C
ATOM   8369  C2  POPE   89      78.324  81.173  41.318  1.00  0.00           C
ATOM   8371  O21 POPE   89      78.073  81.803  42.598  1.00  0.00           O
ATOM   8372  C21 POPE   89      76.974  81.484  43.268  1.00  0.00           C
ATOM   8373  O22 POPE   89      76.114  80.693  42.908  1.00  0.00           O
ATOM   8374  C22 POPE   89      76.924  82.274  44.578  1.00  0.00           C
ATOM   8377  C3  POPE   89      79.533  81.883  40.648  1.00  0.00           C
ATOM   8380  O31 POPE   89      80.704  82.124  41.468  1.00  0.00           O
ATOM   8381  C31 POPE   89      80.704  83.313  42.098  1.00  0.00           C
ATOM   8382  O32 POPE   89      79.733  84.023  42.258  1.00  0.00           O
ATOM   8383  C32 POPE   89      82.123  83.714  42.468  1.00  0.00           C
ATOM   8386  C23 POPE   89      76.293  81.453  45.728  1.00  0.00           C
ATOM   8389  C24 POPE   89      76.303  82.153  47.098  1.00  0.00           C
ATOM   8392  C25 POPE   89      77.663  82.124  47.808  1.00  0.00           C
ATOM   8395  C26 POPE   89      77.563  82.454  49.298  1.00  0.00           C
ATOM   8398  C27 POPE   89      78.903  82.323  50.048  1.00  0.00           C
ATOM   8401  C28 POPE   89      78.754  82.463  51.568  1.00  0.00           C
ATOM   8404  C29 POPE   89      80.084  82.603  52.268  1.00  0.00           C
ATOM   8406 0C21 POPE   89      80.663  81.764  53.148  1.00  0.00           C
ATOM   8408 1C21 POPE   89      80.135  80.443  53.648  1.00  0.00           C
ATOM   8411 2C21 POPE   89      80.224  80.264  55.178  1.00  0.00           C
ATOM   8414 3C21 POPE   89      79.214  81.114  55.968  1.00  0.00           C
ATOM   8417 4C21 POPE   89      79.354  80.973  57.488  1.00  0.00           C
ATOM   8420 5C21 POPE   89      78.263  81.704  58.298  1.00  0.00           C
ATOM   8423 6C21 POPE   89      78.184  83.213  58.008  1.00  0.00           C
ATOM   8426 7C21 POPE   89      77.003  83.903  58.708  1.00  0.00           C
ATOM   8429 8C21 POPE   89      77.233  84.193  60.198  1.00  0.00           C
ATOM   8433  C33 POPE   89      82.614  82.963  43.708  1.00  0.00           C
ATOM   8436  C34 POPE   89      84.025  83.323  44.188  1.00  0.00           C
ATOM   8439  C35 POPE   89      84.284  82.783  45.608  1.00  0.00           C
ATOM   8442  C36 POPE   89      84.163  81.254  45.758  1.00  0.00           C
ATOM   8445  C37 POPE   89      84.403  80.703  47.188  1.00  0.00           C
ATOM   8448  C38 POPE   89      83.373  81.234  48.208  1.00  0.00           C
ATOM   8451  C39 POPE   89      83.673  80.993  49.698  1.00  0.00           C
ATOM   8454 0C31 POPE   89      83.974  79.544  50.078  1.00  0.00           C
ATOM   8457 1C31 POPE   89      83.943  79.344  51.598  1.00  0.00           C
ATOM   8460 2C31 POPE   89      84.254  77.914  52.028  1.00  0.00           C
ATOM   8463 3C31 POPE   89      85.753  77.634  52.168  1.00  0.00           C
ATOM   8466 4C31 POPE   89      86.023  76.334  52.948  1.00  0.00           C
ATOM   8469 5C31 POPE   89      87.495  76.124  53.298  1.00  0.00           C
ATOM   8472 6C31 POPE   89      87.693  75.134  54.448  1.00  0.00           C
ATOM   8476  NH3 POPE   90      90.814  84.783  80.268  1.00  0.00           N
ATOM   8480  C12 POPE   90      90.833  84.344  81.698  1.00  0.00           C
ATOM   8483  C11 POPE   90      90.893  82.813  81.818  1.00  0.00           C
ATOM   8486  P   POPE   90      89.354  80.713  81.628  1.00  0.00           P
ATOM   8487  O13 POPE   90      89.633  80.514  83.068  1.00  0.00           O
ATOM   8488  O14 POPE   90      87.973  80.443  81.148  1.00  0.00           O
ATOM   8489  O11 POPE   90      90.394  79.853  80.808  1.00  0.00           O
ATOM   8490  O12 POPE   90      89.734  82.204  81.248  1.00  0.00           O
ATOM   8491  C1  POPE   90      89.995  78.834  79.878  1.00  0.00           C
ATOM   8494  C2  POPE   90      90.434  79.224  78.438  1.00  0.00           C
ATOM   8496  O21 POPE   90      89.333  79.493  77.548  1.00  0.00           O
ATOM   8497  C21 POPE   90      88.573  78.463  77.208  1.00  0.00           C
ATOM   8498  O22 POPE   90      88.634  77.323  77.628  1.00  0.00           O
ATOM   8499  C22 POPE   90      87.495  78.963  76.238  1.00  0.00           C
ATOM   8502  C3  POPE   90      91.474  78.254  77.798  1.00  0.00           C
ATOM   8505  O31 POPE   90      91.674  78.654  76.418  1.00  0.00           O
ATOM   8506  C31 POPE   90      91.754  77.663  75.548  1.00  0.00           C
ATOM   8507  O32 POPE   90      92.053  76.514  75.808  1.00  0.00           O
ATOM   8508  C32 POPE   90      91.404  78.194  74.178  1.00  0.00           C
ATOM   8511  C23 POPE   90      87.754  78.814  74.728  1.00  0.00           C
ATOM   8514  C24 POPE   90      86.434  79.004  73.958  1.00  0.00           C
ATOM   8517  C25 POPE   90      86.563  78.884  72.438  1.00  0.00           C
ATOM   8520  C26 POPE   90      86.754  77.454  71.928  1.00  0.00           C
ATOM   8523  C27 POPE   90      86.563  77.334  70.408  1.00  0.00           C
ATOM   8526  C28 POPE   90      86.364  75.874  69.958  1.00  0.00           C
ATOM   8529  C29 POPE   90      86.054  75.734  68.488  1.00  0.00           C
ATOM   8531 0C21 POPE   90      84.855  75.834  67.908  1.00  0.00           C
ATOM   8533 1C21 POPE   90      83.573  76.213  68.598  1.00  0.00           C
ATOM   8536 2C21 POPE   90      82.824  77.264  67.768  1.00  0.00           C
ATOM   8539 3C21 POPE   90      82.194  76.664  66.508  1.00  0.00           C
ATOM   8542 4C21 POPE   90      81.604  77.754  65.608  1.00  0.00           C
ATOM   8545 5C21 POPE   90      80.634  77.213  64.558  1.00  0.00           C
ATOM   8548 6C21 POPE   90      79.323  76.764  65.218  1.00  0.00           C
ATOM   8551 7C21 POPE   90      78.213  76.504  64.208  1.00  0.00           C
ATOM   8554 8C21 POPE   90      76.884  76.173  64.888  1.00  0.00           C
ATOM   8558  C33 POPE   90      91.213  77.073  73.148  1.00  0.00           C
ATOM   8561  C34 POPE   90      91.014  77.654  71.758  1.00  0.00           C
ATOM   8564  C35 POPE   90      90.714  76.624  70.678  1.00  0.00           C
ATOM   8567  C36 POPE   90      91.863  75.654  70.338  1.00  0.00           C
ATOM   8570  C37 POPE   90      91.344  74.304  69.798  1.00  0.00           C
ATOM   8573  C38 POPE   90      92.454  73.393  69.258  1.00  0.00           C
ATOM   8576  C39 POPE   90      92.673  73.584  67.748  1.00  0.00           C
ATOM   8579 0C31 POPE   90      91.604  72.914  66.878  1.00  0.00           C
ATOM   8582 1C31 POPE   90      91.703  73.353  65.408  1.00  0.00           C
ATOM   8585 2C31 POPE   90      91.563  72.203  64.408  1.00  0.00           C
ATOM   8588 3C31 POPE   90      91.723  72.704  62.968  1.00  0.00           C
ATOM   8591 4C31 POPE   90      91.854  71.573  61.938  1.00  0.00           C
ATOM   8594 5C31 POPE   90      91.784  72.103  60.508  1.00  0.00           C
ATOM   8597 6C31 POPE   90      91.973  71.014  59.448  1.00  0.00           C
ATOM   8601  NH3 POPE   91      83.904 102.764  79.648  1.00  0.00           N
ATOM   8605  C12 POPE   91      82.924 103.864  79.968  1.00  0.00           C
ATOM   8608  C11 POPE   91      83.663 105.184  80.218  1.00  0.00           C
ATOM   8611  P   POPE   91      82.635 106.774  82.028  1.00  0.00           P
ATOM   8612  O13 POPE   91      82.074 105.794  82.958  1.00  0.00           O
ATOM   8613  O14 POPE   91      83.913 107.423  82.398  1.00  0.00           O
ATOM   8614  O11 POPE   91      81.633 107.993  81.918  1.00  0.00           O
ATOM   8615  O12 POPE   91      82.733 106.214  80.548  1.00  0.00           O
ATOM   8616  C1  POPE   91      81.173 108.483  80.658  1.00  0.00           C
ATOM   8619  C2  POPE   91      79.943 107.694  80.128  1.00  0.00           C
ATOM   8621  O21 POPE   91      80.303 106.504  79.408  1.00  0.00           O
ATOM   8622  C21 POPE   91      80.753 106.593  78.168  1.00  0.00           C
ATOM   8623  O22 POPE   91      81.213 107.594  77.638  1.00  0.00           O
ATOM   8624  C22 POPE   91      80.404 105.283  77.448  1.00  0.00           C
ATOM   8627  C3  POPE   91      78.953 108.584  79.328  1.00  0.00           C
ATOM   8630  O31 POPE   91      77.994 107.754  78.648  1.00  0.00           O
ATOM   8631  C31 POPE   91      77.743 107.814  77.328  1.00  0.00           C
ATOM   8632  O32 POPE   91      77.193 106.894  76.738  1.00  0.00           O
ATOM   8633  C32 POPE   91      78.213 109.084  76.618  1.00  0.00           C
ATOM   8636  C23 POPE   91      81.474 104.654  76.518  1.00  0.00           C
ATOM   8639  C24 POPE   91      80.903 103.363  75.898  1.00  0.00           C
ATOM   8642  C25 POPE   91      81.843 102.523  75.008  1.00  0.00           C
ATOM   8645  C26 POPE   91      82.384 101.263  75.688  1.00  0.00           C
ATOM   8648  C27 POPE   91      83.113 100.314  74.708  1.00  0.00           C
ATOM   8651  C28 POPE   91      83.965  99.184  75.348  1.00  0.00           C
ATOM   8654  C29 POPE   91      83.263  98.273  76.328  1.00  0.00           C
ATOM   8656 0C21 POPE   91      83.724  97.103  76.798  1.00  0.00           C
ATOM   8658 1C21 POPE   91      85.033  96.424  76.448  1.00  0.00           C
ATOM   8661 2C21 POPE   91      84.874  94.984  75.918  1.00  0.00           C
ATOM   8664 3C21 POPE   91      84.233  94.904  74.528  1.00  0.00           C
ATOM   8667 4C21 POPE   91      83.755  93.503  74.138  1.00  0.00           C
ATOM   8670 5C21 POPE   91      84.904  92.544  73.778  1.00  0.00           C
ATOM   8673 6C21 POPE   91      84.403  91.243  73.118  1.00  0.00           C
ATOM   8676 7C21 POPE   91      84.715  89.984  73.928  1.00  0.00           C
ATOM   8679 8C21 POPE   91      84.424  88.673  73.198  1.00  0.00           C
ATOM   8683  C33 POPE   91      77.715 109.114  75.158  1.00  0.00           C
ATOM   8686  C34 POPE   91      78.135 110.393  74.418  1.00  0.00           C
ATOM   8689  C35 POPE   91      78.073 110.213  72.888  1.00  0.00           C
ATOM   8692  C36 POPE   91      78.494 111.463  72.088  1.00  0.00           C
ATOM   8695  C37 POPE   91      79.764 112.174  72.578  1.00  0.00           C
ATOM   8698  C38 POPE   91      80.154 113.393  71.728  1.00  0.00           C
ATOM   8701  C39 POPE   91      81.493 113.294  70.978  1.00  0.00           C
ATOM   8704 0C31 POPE   91      81.374 113.424  69.448  1.00  0.00           C
ATOM   8707 1C31 POPE   91      80.564 112.294  68.828  1.00  0.00           C
ATOM   8710 2C31 POPE   91      80.583 112.344  67.288  1.00  0.00           C
ATOM   8713 3C31 POPE   91      80.613 110.944  66.668  1.00  0.00           C
ATOM   8716 4C31 POPE   91      82.003 110.294  66.748  1.00  0.00           C
ATOM   8719 5C31 POPE   91      81.993 108.794  66.438  1.00  0.00           C
ATOM   8722 6C31 POPE   91      83.354 108.144  66.668  1.00  0.00           C
ATOM   8726  NH3 POPE   92      48.533  88.103  42.688  1.00  0.00           N
ATOM   8730  C12 POPE   92      47.833  86.804  42.398  1.00  0.00           C
ATOM   8733  C11 POPE   92      46.884  86.864  41.178  1.00  0.00           C
ATOM   8736  P   POPE   92      44.724  88.363  41.228  1.00  0.00           P
ATOM   8737  O13 POPE   92      44.433  88.334  39.778  1.00  0.00           O
ATOM   8738  O14 POPE   92      43.563  88.474  42.138  1.00  0.00           O
ATOM   8739  O11 POPE   92      45.813  89.484  41.518  1.00  0.00           O
ATOM   8740  O12 POPE   92      45.543  87.073  41.608  1.00  0.00           O
ATOM   8741  C1  POPE   92      45.593  90.884  41.288  1.00  0.00           C
ATOM   8744  C2  POPE   92      45.264  91.724  42.568  1.00  0.00           C
ATOM   8746  O21 POPE   92      46.313  91.514  43.528  1.00  0.00           O
ATOM   8747  C21 POPE   92      46.094  91.874  44.778  1.00  0.00           C
ATOM   8748  O22 POPE   92      45.993  91.103  45.728  1.00  0.00           O
ATOM   8749  C22 POPE   92      46.003  93.393  44.948  1.00  0.00           C
ATOM   8752  C3  POPE   92      43.793  91.463  43.078  1.00  0.00           C
ATOM   8755  O31 POPE   92      43.253  92.604  43.778  1.00  0.00           O
ATOM   8756  C31 POPE   92      42.624  92.594  44.968  1.00  0.00           C
ATOM   8757  O32 POPE   92      42.133  93.603  45.458  1.00  0.00           O
ATOM   8758  C32 POPE   92      42.613  91.254  45.698  1.00  0.00           C
ATOM   8761  C23 POPE   92      45.793  93.693  46.448  1.00  0.00           C
ATOM   8764  C24 POPE   92      45.273  95.094  46.778  1.00  0.00           C
ATOM   8767  C25 POPE   92      44.874  95.143  48.258  1.00  0.00           C
ATOM   8770  C26 POPE   92      43.363  95.063  48.478  1.00  0.00           C
ATOM   8773  C27 POPE   92      42.934  94.883  49.948  1.00  0.00           C
ATOM   8776  C28 POPE   92      43.344  96.024  50.908  1.00  0.00           C
ATOM   8779  C29 POPE   92      44.724  95.853  51.498  1.00  0.00           C
ATOM   8781 0C21 POPE   92      45.113  96.273  52.718  1.00  0.00           C
ATOM   8783 1C21 POPE   92      44.264  97.044  53.688  1.00  0.00           C
ATOM   8786 2C21 POPE   92      43.743  96.173  54.848  1.00  0.00           C
ATOM   8789 3C21 POPE   92      42.773  96.953  55.748  1.00  0.00           C
ATOM   8792 4C21 POPE   92      42.183  96.103  56.878  1.00  0.00           C
ATOM   8795 5C21 POPE   92      41.264  96.923  57.798  1.00  0.00           C
ATOM   8798 6C21 POPE   92      40.523  96.053  58.828  1.00  0.00           C
ATOM   8801 7C21 POPE   92      39.813  96.874  59.908  1.00  0.00           C
ATOM   8804 8C21 POPE   92      39.104  96.014  60.948  1.00  0.00           C
ATOM   8808  C33 POPE   92      42.424  91.444  47.218  1.00  0.00           C
ATOM   8811  C34 POPE   92      42.413  90.124  47.998  1.00  0.00           C
ATOM   8814  C35 POPE   92      42.504  90.404  49.508  1.00  0.00           C
ATOM   8817  C36 POPE   92      42.444  89.154  50.398  1.00  0.00           C
ATOM   8820  C37 POPE   92      42.843  89.484  51.838  1.00  0.00           C
ATOM   8823  C38 POPE   92      42.364  88.424  52.838  1.00  0.00           C
ATOM   8826  C39 POPE   92      42.903  88.684  54.248  1.00  0.00           C
ATOM   8829 0C31 POPE   92      42.304  87.734  55.288  1.00  0.00           C
ATOM   8832 1C31 POPE   92      42.913  87.974  56.668  1.00  0.00           C
ATOM   8835 2C31 POPE   92      42.253  87.174  57.798  1.00  0.00           C
ATOM   8838 3C31 POPE   92      42.943  87.423  59.138  1.00  0.00           C
ATOM   8841 4C31 POPE   92      42.113  86.984  60.348  1.00  0.00           C
ATOM   8844 5C31 POPE   92      42.843  87.264  61.668  1.00  0.00           C
ATOM   8847 6C31 POPE   92      41.973  87.023  62.898  1.00  0.00           C
ATOM   8851  NH3 POPE   93      88.414  13.374  80.298  1.00  0.00           N
ATOM   8855  C12 POPE   93      87.654  14.234  81.278  1.00  0.00           C
ATOM   8858  C11 POPE   93      86.843  15.364  80.618  1.00  0.00           C
ATOM   8861  P   POPE   93      84.373  15.334  81.418  1.00  0.00           P
ATOM   8862  O13 POPE   93      84.403  13.884  81.668  1.00  0.00           O
ATOM   8863  O14 POPE   93      83.503  16.124  82.318  1.00  0.00           O
ATOM   8864  O11 POPE   93      84.063  15.664  79.908  1.00  0.00           O
ATOM   8865  O12 POPE   93      85.863  15.864  81.548  1.00  0.00           O
ATOM   8866  C1  POPE   93      83.134  14.944  79.108  1.00  0.00           C
ATOM   8869  C2  POPE   93      83.825  14.354  77.838  1.00  0.00           C
ATOM   8871  O21 POPE   93      82.894  14.494  76.768  1.00  0.00           O
ATOM   8872  C21 POPE   93      83.284  14.644  75.528  1.00  0.00           C
ATOM   8873  O22 POPE   93      84.403  14.814  75.098  1.00  0.00           O
ATOM   8874  C22 POPE   93      81.993  14.674  74.718  1.00  0.00           C
ATOM   8877  C3  POPE   93      84.184  12.864  78.088  1.00  0.00           C
ATOM   8880  O31 POPE   93      85.024  12.303  77.048  1.00  0.00           O
ATOM   8881  C31 POPE   93      84.394  11.534  76.158  1.00  0.00           C
ATOM   8882  O32 POPE   93      83.184  11.344  76.128  1.00  0.00           O
ATOM   8883  C32 POPE   93      85.413  10.974  75.168  1.00  0.00           C
ATOM   8886  C23 POPE   93      82.234  14.934  73.228  1.00  0.00           C
ATOM   8889  C24 POPE   93      80.944  14.684  72.448  1.00  0.00           C
ATOM   8892  C25 POPE   93      80.914  15.294  71.048  1.00  0.00           C
ATOM   8895  C26 POPE   93      79.773  14.644  70.258  1.00  0.00           C
ATOM   8898  C27 POPE   93      79.404  15.373  68.968  1.00  0.00           C
ATOM   8901  C28 POPE   93      77.924  15.144  68.578  1.00  0.00           C
ATOM   8904  C29 POPE   93      77.613  13.734  68.128  1.00  0.00           C
ATOM   8906 0C21 POPE   93      76.913  13.424  67.028  1.00  0.00           C
ATOM   8908 1C21 POPE   93      76.303  14.434  66.098  1.00  0.00           C
ATOM   8911 2C21 POPE   93      75.343  13.854  65.048  1.00  0.00           C
ATOM   8914 3C21 POPE   93      74.104  13.194  65.668  1.00  0.00           C
ATOM   8917 4C21 POPE   93      72.784  13.554  64.958  1.00  0.00           C
ATOM   8920 5C21 POPE   93      72.574  12.904  63.588  1.00  0.00           C
ATOM   8923 6C21 POPE   93      71.273  13.394  62.948  1.00  0.00           C
ATOM   8926 7C21 POPE   93      70.965  12.764  61.588  1.00  0.00           C
ATOM   8929 8C21 POPE   93      69.674  13.314  60.968  1.00  0.00           C
ATOM   8933  C33 POPE   93      84.923  10.014  74.038  1.00  0.00           C
ATOM   8936  C34 POPE   93      86.023   8.994  73.648  1.00  0.00           C
ATOM   8939  C35 POPE   93      85.723   8.094  72.418  1.00  0.00           C
ATOM   8942  C36 POPE   93      85.674   8.894  71.108  1.00  0.00           C
ATOM   8945  C37 POPE   93      85.504   8.094  69.808  1.00  0.00           C
ATOM   8948  C38 POPE   93      85.753   9.024  68.608  1.00  0.00           C
ATOM   8951  C39 POPE   93      85.203   8.554  67.248  1.00  0.00           C
ATOM   8954 0C31 POPE   93      85.824   7.254  66.718  1.00  0.00           C
ATOM   8957 1C31 POPE   93      85.564   7.044  65.218  1.00  0.00           C
ATOM   8960 2C31 POPE   93      85.814   5.604  64.748  1.00  0.00           C
ATOM   8963 3C31 POPE   93      85.714   5.434  63.218  1.00  0.00           C
ATOM   8966 4C31 POPE   93      85.473   3.984  62.788  1.00  0.00           C
ATOM   8969 5C31 POPE   93      85.413   3.804  61.268  1.00  0.00           C
ATOM   8972 6C31 POPE   93      84.963   2.407  60.818  1.00  0.00           C
ATOM   8976  NH3 POPE   94       7.573   4.304  37.338  1.00  0.00           N
ATOM   8980  C12 POPE   94       8.823   3.694  37.868  1.00  0.00           C
ATOM   8983  C11 POPE   94       9.293   2.617  36.898  1.00  0.00           C
ATOM   8986  P   POPE   94      11.893   2.407  37.228  1.00  0.00           P
ATOM   8987  O13 POPE   94      11.863   3.864  36.938  1.00  0.00           O
ATOM   8988  O14 POPE   94      12.463   1.537  36.188  1.00  0.00           O
ATOM   8989  O11 POPE   94      12.443   2.057  38.688  1.00  0.00           O
ATOM   8990  O12 POPE   94      10.403   1.927  37.448  1.00  0.00           O
ATOM   8991  C1  POPE   94      12.453   0.617  38.918  1.00  0.00           C
ATOM   8994  C2  POPE   94      12.923   0.177  40.338  1.00  0.00           C
ATOM   8996  O21 POPE   94      12.233   0.767  41.438  1.00  0.00           O
ATOM   8997  C21 POPE   94      10.953   0.977  41.488  1.00  0.00           C
ATOM   8998  O22 POPE   94      10.103   0.777  40.638  1.00  0.00           O
ATOM   8999  C22 POPE   94      10.653   1.557  42.888  1.00  0.00           C
ATOM   9002  C3  POPE   94      14.433   0.486  40.528  1.00  0.00           C
ATOM   9005  O31 POPE   94      14.903  -0.003  41.808  1.00  0.00           O
ATOM   9006  C31 POPE   94      15.913   0.697  42.288  1.00  0.00           C
ATOM   9007  O32 POPE   94      16.453   1.637  41.728  1.00  0.00           O
ATOM   9008  C32 POPE   94      16.283   0.217  43.698  1.00  0.00           C
ATOM   9011  C23 POPE   94      11.573   2.717  43.368  1.00  0.00           C
ATOM   9014  C24 POPE   94      11.923   2.497  44.848  1.00  0.00           C
ATOM   9017  C25 POPE   94      12.873   3.534  45.468  1.00  0.00           C
ATOM   9020  C26 POPE   94      13.563   2.984  46.728  1.00  0.00           C
ATOM   9023  C27 POPE   94      13.883   4.064  47.768  1.00  0.00           C
ATOM   9026  C28 POPE   94      15.003   3.654  48.738  1.00  0.00           C
ATOM   9029  C29 POPE   94      15.293   4.754  49.718  1.00  0.00           C
ATOM   9031 0C21 POPE   94      14.823   4.833  50.978  1.00  0.00           C
ATOM   9033 1C21 POPE   94      13.883   3.854  51.648  1.00  0.00           C
ATOM   9036 2C21 POPE   94      14.613   3.024  52.708  1.00  0.00           C
ATOM   9039 3C21 POPE   94      13.713   1.967  53.378  1.00  0.00           C
ATOM   9042 4C21 POPE   94      14.463   1.127  54.418  1.00  0.00           C
ATOM   9045 5C21 POPE   94      13.613   0.037  55.068  1.00  0.00           C
ATOM   9048 6C21 POPE   94      12.703   0.537  56.198  1.00  0.00           C
ATOM   9051 7C21 POPE   94      11.953  -0.603  56.888  1.00  0.00           C
ATOM   9054 8C21 POPE   94      11.153  -0.163  58.118  1.00  0.00           C
ATOM   9058  C33 POPE   94      15.093   0.077  44.688  1.00  0.00           C
ATOM   9061  C34 POPE   94      15.583  -0.243  46.118  1.00  0.00           C
ATOM   9064  C35 POPE   94      14.933  -1.453  46.818  1.00  0.00           C
ATOM   9067  C36 POPE   94      13.783  -1.173  47.808  1.00  0.00           C
ATOM   9070  C37 POPE   94      13.413  -2.463  48.568  1.00  0.00           C
ATOM   9073  C38 POPE   94      12.493  -2.303  49.788  1.00  0.00           C
ATOM   9076  C39 POPE   94      12.183  -3.673  50.428  1.00  0.00           C
ATOM   9079 0C31 POPE   94      11.423  -3.623  51.768  1.00  0.00           C
ATOM   9082 1C31 POPE   94      11.053  -5.033  52.258  1.00  0.00           C
ATOM   9085 2C31 POPE   94      10.313  -5.093  53.598  1.00  0.00           C
ATOM   9088 3C31 POPE   94      11.193  -4.713  54.808  1.00  0.00           C
ATOM   9091 4C31 POPE   94      10.633  -5.283  56.118  1.00  0.00           C
ATOM   9094 5C31 POPE   94      11.453  -4.883  57.358  1.00  0.00           C
ATOM   9097 6C31 POPE   94      11.153  -5.753  58.578  1.00  0.00           C
ATOM   9101  NH3 POPE   95     112.663  97.283  75.658  1.00  0.00           N
ATOM   9105  C12 POPE   95     113.813  96.323  75.658  1.00  0.00           C
ATOM   9108  C11 POPE   95     115.163  97.044  75.818  1.00  0.00           C
ATOM   9111  P   POPE   95     116.633  98.313  77.548  1.00  0.00           P
ATOM   9112  O13 POPE   95     116.465  98.864  78.908  1.00  0.00           O
ATOM   9113  O14 POPE   95     117.575  97.194  77.388  1.00  0.00           O
ATOM   9114  O11 POPE   95     117.013  99.514  76.608  1.00  0.00           O
ATOM   9115  O12 POPE   95     115.203  97.874  76.998  1.00  0.00           O
ATOM   9116  C1  POPE   95     117.624  99.353  75.338  1.00  0.00           C
ATOM   9119  C2  POPE   95     116.703 100.004  74.258  1.00  0.00           C
ATOM   9121  O21 POPE   95     116.954  99.534  72.918  1.00  0.00           O
ATOM   9122  C21 POPE   95     118.163  99.654  72.438  1.00  0.00           C
ATOM   9123  O22 POPE   95     119.163  99.984  73.058  1.00  0.00           O
ATOM   9124  C22 POPE   95     118.163  99.344  70.948  1.00  0.00           C
ATOM   9127  C3  POPE   95     116.684 101.544  74.358  1.00  0.00           C
ATOM   9130  O31 POPE   95     115.924 102.054  73.248  1.00  0.00           O
ATOM   9131  C31 POPE   95     116.344 103.144  72.648  1.00  0.00           C
ATOM   9132  O32 POPE   95     117.174 103.934  73.098  1.00  0.00           O
ATOM   9133  C32 POPE   95     115.763 103.173  71.228  1.00  0.00           C
ATOM   9136  C23 POPE   95     119.443  99.894  70.248  1.00  0.00           C
ATOM   9139  C24 POPE   95     119.884  99.044  69.068  1.00  0.00           C
ATOM   9142  C25 POPE   95     118.885  99.064  67.908  1.00  0.00           C
ATOM   9145  C26 POPE   95     118.923 100.404  67.158  1.00  0.00           C
ATOM   9148  C27 POPE   95     118.184 100.303  65.818  1.00  0.00           C
ATOM   9151  C28 POPE   95     118.613 101.354  64.768  1.00  0.00           C
ATOM   9154  C29 POPE   95     118.074 100.924  63.428  1.00  0.00           C
ATOM   9156 0C21 POPE   95     117.003 101.413  62.788  1.00  0.00           C
ATOM   9158 1C21 POPE   95     116.113 102.554  63.208  1.00  0.00           C
ATOM   9161 2C21 POPE   95     115.893 103.524  62.038  1.00  0.00           C
ATOM   9164 3C21 POPE   95     114.944 102.983  60.958  1.00  0.00           C
ATOM   9167 4C21 POPE   95     114.744 103.963  59.798  1.00  0.00           C
ATOM   9170 5C21 POPE   95     113.643 103.514  58.828  1.00  0.00           C
ATOM   9173 6C21 POPE   95     114.114 102.504  57.768  1.00  0.00           C
ATOM   9176 7C21 POPE   95     112.983 102.124  56.808  1.00  0.00           C
ATOM   9179 8C21 POPE   95     113.204 100.794  56.098  1.00  0.00           C
ATOM   9183  C33 POPE   95     116.884 103.103  70.168  1.00  0.00           C
ATOM   9186  C34 POPE   95     116.404 102.954  68.728  1.00  0.00           C
ATOM   9189  C35 POPE   95     115.534 104.103  68.218  1.00  0.00           C
ATOM   9192  C36 POPE   95     114.053 103.734  68.248  1.00  0.00           C
ATOM   9195  C37 POPE   95     113.673 102.773  67.128  1.00  0.00           C
ATOM   9198  C38 POPE   95     112.215 102.334  67.238  1.00  0.00           C
ATOM   9201  C39 POPE   95     111.563 102.084  65.878  1.00  0.00           C
ATOM   9204 0C31 POPE   95     111.434 103.353  65.028  1.00  0.00           C
ATOM   9207 1C31 POPE   95     110.483 103.164  63.848  1.00  0.00           C
ATOM   9210 2C31 POPE   95     110.784 104.103  62.678  1.00  0.00           C
ATOM   9213 3C31 POPE   95     110.733 105.594  63.028  1.00  0.00           C
ATOM   9216 4C31 POPE   95     110.944 106.453  61.768  1.00  0.00           C
ATOM   9219 5C31 POPE   95     110.973 107.954  62.058  1.00  0.00           C
ATOM   9222 6C31 POPE   95     111.213 108.794  60.808  1.00  0.00           C
ATOM   9226  NH3 POPE   96       6.573  10.094  39.938  1.00  0.00           N
ATOM   9230  C12 POPE   96       7.683  10.283  38.948  1.00  0.00           C
ATOM   9233  C11 POPE   96       8.323  11.674  39.108  1.00  0.00           C
ATOM   9236  P   POPE   96       9.893  11.364  41.158  1.00  0.00           P
ATOM   9237  O13 POPE   96       9.483  10.014  41.588  1.00  0.00           O
ATOM   9238  O14 POPE   96      11.043  11.524  40.248  1.00  0.00           O
ATOM   9239  O11 POPE   96      10.063  12.333  42.368  1.00  0.00           O
ATOM   9240  O12 POPE   96       8.613  11.994  40.468  1.00  0.00           O
ATOM   9241  C1  POPE   96       9.643  12.024  43.698  1.00  0.00           C
ATOM   9244  C2  POPE   96      10.523  12.854  44.658  1.00  0.00           C
ATOM   9246  O21 POPE   96      10.513  12.344  45.998  1.00  0.00           O
ATOM   9247  C21 POPE   96       9.513  12.704  46.768  1.00  0.00           C
ATOM   9248  O22 POPE   96       8.463  13.203  46.398  1.00  0.00           O
ATOM   9249  C22 POPE   96       9.843  12.394  48.218  1.00  0.00           C
ATOM   9252  C3  POPE   96      10.263  14.373  44.538  1.00  0.00           C
ATOM   9255  O31 POPE   96      10.993  15.104  45.548  1.00  0.00           O
ATOM   9256  C31 POPE   96      12.123  15.664  45.148  1.00  0.00           C
ATOM   9257  O32 POPE   96      12.473  15.854  43.998  1.00  0.00           O
ATOM   9258  C32 POPE   96      12.993  15.974  46.368  1.00  0.00           C
ATOM   9261  C23 POPE   96       9.223  13.494  49.098  1.00  0.00           C
ATOM   9264  C24 POPE   96       9.663  13.444  50.558  1.00  0.00           C
ATOM   9267  C25 POPE   96       9.443  14.814  51.228  1.00  0.00           C
ATOM   9270  C26 POPE   96      10.333  15.084  52.438  1.00  0.00           C
ATOM   9273  C27 POPE   96      10.213  16.554  52.858  1.00  0.00           C
ATOM   9276  C28 POPE   96      10.873  16.864  54.208  1.00  0.00           C
ATOM   9279  C29 POPE   96      10.593  18.294  54.588  1.00  0.00           C
ATOM   9281 0C21 POPE   96       9.953  18.794  55.668  1.00  0.00           C
ATOM   9283 1C21 POPE   96       9.293  18.104  56.848  1.00  0.00           C
ATOM   9286 2C21 POPE   96       8.563  16.764  56.658  1.00  0.00           C
ATOM   9289 3C21 POPE   96       7.663  16.413  57.848  1.00  0.00           C
ATOM   9292 4C21 POPE   96       6.673  15.294  57.508  1.00  0.00           C
ATOM   9295 5C21 POPE   96       5.713  14.993  58.668  1.00  0.00           C
ATOM   9298 6C21 POPE   96       4.553  14.084  58.238  1.00  0.00           C
ATOM   9301 7C21 POPE   96       3.613  13.743  59.398  1.00  0.00           C
ATOM   9304 8C21 POPE   96       2.543  12.724  59.018  1.00  0.00           C
ATOM   9308  C33 POPE   96      14.513  16.014  46.018  1.00  0.00           C
ATOM   9311  C34 POPE   96      15.443  16.254  47.218  1.00  0.00           C
ATOM   9314  C35 POPE   96      15.253  15.234  48.348  1.00  0.00           C
ATOM   9317  C36 POPE   96      16.183  15.434  49.548  1.00  0.00           C
ATOM   9320  C37 POPE   96      15.973  14.364  50.638  1.00  0.00           C
ATOM   9323  C38 POPE   96      17.033  14.373  51.748  1.00  0.00           C
ATOM   9326  C39 POPE   96      16.783  15.414  52.858  1.00  0.00           C
ATOM   9329 0C31 POPE   96      17.983  15.494  53.808  1.00  0.00           C
ATOM   9332 1C31 POPE   96      17.803  16.484  54.968  1.00  0.00           C
ATOM   9335 2C31 POPE   96      19.003  16.474  55.918  1.00  0.00           C
ATOM   9338 3C31 POPE   96      18.863  17.393  57.138  1.00  0.00           C
ATOM   9341 4C31 POPE   96      17.594  17.114  57.958  1.00  0.00           C
ATOM   9344 5C31 POPE   96      17.573  17.833  59.308  1.00  0.00           C
ATOM   9347 6C31 POPE   96      16.323  17.504  60.128  1.00  0.00           C
ATOM   9351  NH3 POPE   97      72.863  53.554  37.928  1.00  0.00           N
ATOM   9355  C12 POPE   97      73.973  54.333  37.288  1.00  0.00           C
ATOM   9358  C11 POPE   97      73.703  55.843  37.238  1.00  0.00           C
ATOM   9361  P   POPE   97      72.534  57.724  38.568  1.00  0.00           P
ATOM   9362  O13 POPE   97      73.513  58.774  38.268  1.00  0.00           O
ATOM   9363  O14 POPE   97      71.354  57.614  37.678  1.00  0.00           O
ATOM   9364  O11 POPE   97      72.053  57.764  40.088  1.00  0.00           O
ATOM   9365  O12 POPE   97      73.233  56.314  38.508  1.00  0.00           O
ATOM   9366  C1  POPE   97      72.933  58.094  41.168  1.00  0.00           C
ATOM   9369  C2  POPE   97      72.754  57.134  42.388  1.00  0.00           C
ATOM   9371  O21 POPE   97      73.533  57.643  43.488  1.00  0.00           O
ATOM   9372  C21 POPE   97      73.274  57.134  44.678  1.00  0.00           C
ATOM   9373  O22 POPE   97      72.333  56.404  44.968  1.00  0.00           O
ATOM   9374  C22 POPE   97      74.334  57.584  45.678  1.00  0.00           C
ATOM   9377  C3  POPE   97      73.113  55.654  42.028  1.00  0.00           C
ATOM   9380  O31 POPE   97      74.303  55.163  42.688  1.00  0.00           O
ATOM   9381  C31 POPE   97      74.903  54.133  42.118  1.00  0.00           C
ATOM   9382  O32 POPE   97      74.534  53.543  41.118  1.00  0.00           O
ATOM   9383  C32 POPE   97      76.133  53.764  42.938  1.00  0.00           C
ATOM   9386  C23 POPE   97      74.384  56.673  46.938  1.00  0.00           C
ATOM   9389  C24 POPE   97      75.134  57.353  48.088  1.00  0.00           C
ATOM   9392  C25 POPE   97      75.573  56.413  49.208  1.00  0.00           C
ATOM   9395  C26 POPE   97      76.494  57.124  50.218  1.00  0.00           C
ATOM   9398  C27 POPE   97      76.943  56.224  51.378  1.00  0.00           C
ATOM   9401  C28 POPE   97      76.834  56.893  52.758  1.00  0.00           C
ATOM   9404  C29 POPE   97      75.404  57.223  53.108  1.00  0.00           C
ATOM   9406 0C21 POPE   97      74.964  57.524  54.348  1.00  0.00           C
ATOM   9408 1C21 POPE   97      75.803  57.624  55.588  1.00  0.00           C
ATOM   9411 2C21 POPE   97      76.044  59.094  55.968  1.00  0.00           C
ATOM   9414 3C21 POPE   97      77.044  59.233  57.118  1.00  0.00           C
ATOM   9417 4C21 POPE   97      77.294  60.703  57.488  1.00  0.00           C
ATOM   9420 5C21 POPE   97      78.263  60.843  58.668  1.00  0.00           C
ATOM   9423 6C21 POPE   97      78.233  62.244  59.278  1.00  0.00           C
ATOM   9426 7C21 POPE   97      79.203  62.374  60.458  1.00  0.00           C
ATOM   9429 8C21 POPE   97      79.133  63.733  61.148  1.00  0.00           C
ATOM   9433  C33 POPE   97      75.794  52.934  44.208  1.00  0.00           C
ATOM   9436  C34 POPE   97      76.764  53.224  45.358  1.00  0.00           C
ATOM   9439  C35 POPE   97      76.654  52.223  46.518  1.00  0.00           C
ATOM   9442  C36 POPE   97      77.413  52.684  47.778  1.00  0.00           C
ATOM   9445  C37 POPE   97      77.373  51.633  48.908  1.00  0.00           C
ATOM   9448  C38 POPE   97      77.613  52.194  50.328  1.00  0.00           C
ATOM   9451  C39 POPE   97      78.903  52.993  50.528  1.00  0.00           C
ATOM   9454 0C31 POPE   97      79.174  53.284  52.018  1.00  0.00           C
ATOM   9457 1C31 POPE   97      80.553  53.913  52.278  1.00  0.00           C
ATOM   9460 2C31 POPE   97      80.733  54.474  53.698  1.00  0.00           C
ATOM   9463 3C31 POPE   97      80.404  53.484  54.828  1.00  0.00           C
ATOM   9466 4C31 POPE   97      80.723  54.044  56.218  1.00  0.00           C
ATOM   9469 5C31 POPE   97      80.215  53.164  57.368  1.00  0.00           C
ATOM   9472 6C31 POPE   97      80.564  53.713  58.748  1.00  0.00           C
ATOM   9476  NH3 POPE   98      23.383  78.783  37.598  1.00  0.00           N
ATOM   9480  C12 POPE   98      21.883  78.923  37.618  1.00  0.00           C
ATOM   9483  C11 POPE   98      21.383  79.573  36.298  1.00  0.00           C
ATOM   9486  P   POPE   98      18.973  78.593  36.258  1.00  0.00           P
ATOM   9487  O13 POPE   98      19.723  77.364  35.918  1.00  0.00           O
ATOM   9488  O14 POPE   98      17.793  78.954  35.438  1.00  0.00           O
ATOM   9489  O11 POPE   98      18.573  78.544  37.778  1.00  0.00           O
ATOM   9490  O12 POPE   98      19.973  79.823  36.308  1.00  0.00           O
ATOM   9491  C1  POPE   98      18.303  77.323  38.468  1.00  0.00           C
ATOM   9494  C2  POPE   98      17.893  77.624  39.938  1.00  0.00           C
ATOM   9496  O21 POPE   98      17.883  76.444  40.768  1.00  0.00           O
ATOM   9497  C21 POPE   98      19.073  76.224  41.328  1.00  0.00           C
ATOM   9498  O22 POPE   98      20.113  76.743  40.958  1.00  0.00           O
ATOM   9499  C22 POPE   98      18.943  75.283  42.528  1.00  0.00           C
ATOM   9502  C3  POPE   98      16.483  78.284  39.988  1.00  0.00           C
ATOM   9505  O31 POPE   98      16.003  78.444  41.338  1.00  0.00           O
ATOM   9506  C31 POPE   98      16.593  79.393  42.038  1.00  0.00           C
ATOM   9507  O32 POPE   98      17.443  80.163  41.628  1.00  0.00           O
ATOM   9508  C32 POPE   98      16.093  79.323  43.488  1.00  0.00           C
ATOM   9511  C23 POPE   98      18.833  76.064  43.858  1.00  0.00           C
ATOM   9514  C24 POPE   98      18.973  75.173  45.098  1.00  0.00           C
ATOM   9517  C25 POPE   98      18.783  75.944  46.408  1.00  0.00           C
ATOM   9520  C26 POPE   98      18.663  75.014  47.638  1.00  0.00           C
ATOM   9523  C27 POPE   98      18.683  75.773  48.978  1.00  0.00           C
ATOM   9526  C28 POPE   98      17.953  75.004  50.088  1.00  0.00           C
ATOM   9529  C29 POPE   98      18.104  75.633  51.448  1.00  0.00           C
ATOM   9531 0C21 POPE   98      18.163  74.963  52.608  1.00  0.00           C
ATOM   9533 1C21 POPE   98      18.023  73.463  52.758  1.00  0.00           C
ATOM   9536 2C21 POPE   98      17.643  73.014  54.178  1.00  0.00           C
ATOM   9539 3C21 POPE   98      16.233  73.404  54.658  1.00  0.00           C
ATOM   9542 4C21 POPE   98      16.063  73.054  56.138  1.00  0.00           C
ATOM   9545 5C21 POPE   98      14.623  73.133  56.678  1.00  0.00           C
ATOM   9548 6C21 POPE   98      14.603  72.783  58.178  1.00  0.00           C
ATOM   9551 7C21 POPE   98      13.203  72.643  58.798  1.00  0.00           C
ATOM   9554 8C21 POPE   98      13.253  72.174  60.258  1.00  0.00           C
ATOM   9558  C33 POPE   98      17.023  80.044  44.488  1.00  0.00           C
ATOM   9561  C34 POPE   98      16.563  79.983  45.958  1.00  0.00           C
ATOM   9564  C35 POPE   98      15.043  80.004  46.238  1.00  0.00           C
ATOM   9567  C36 POPE   98      14.313  81.254  45.728  1.00  0.00           C
ATOM   9570  C37 POPE   98      13.133  81.684  46.628  1.00  0.00           C
ATOM   9573  C38 POPE   98      13.613  82.404  47.898  1.00  0.00           C
ATOM   9576  C39 POPE   98      12.483  82.954  48.778  1.00  0.00           C
ATOM   9579 0C31 POPE   98      13.053  83.833  49.888  1.00  0.00           C
ATOM   9582 1C31 POPE   98      12.043  84.213  50.978  1.00  0.00           C
ATOM   9585 2C31 POPE   98      12.703  85.124  52.028  1.00  0.00           C
ATOM   9588 3C31 POPE   98      11.873  85.314  53.298  1.00  0.00           C
ATOM   9591 4C31 POPE   98      10.643  86.193  53.128  1.00  0.00           C
ATOM   9594 5C31 POPE   98      10.083  86.634  54.488  1.00  0.00           C
ATOM   9597 6C31 POPE   98       8.913  87.604  54.388  1.00  0.00           C
ATOM   9601  NH3 POPE   99      12.453 102.344  35.968  1.00  0.00           N
ATOM   9605  C12 POPE   99      11.193 101.764  35.398  1.00  0.00           C
ATOM   9608  C11 POPE   99      11.093 100.264  35.728  1.00  0.00           C
ATOM   9611  P   POPE   99       9.193  98.474  35.448  1.00  0.00           P
ATOM   9612  O13 POPE   99       8.153  98.273  34.438  1.00  0.00           O
ATOM   9613  O14 POPE   99       9.993  97.283  35.858  1.00  0.00           O
ATOM   9614  O11 POPE   99       8.503  99.103  36.718  1.00  0.00           O
ATOM   9615  O12 POPE   99      10.123  99.624  34.918  1.00  0.00           O
ATOM   9616  C1  POPE   99       8.013 100.454  36.648  1.00  0.00           C
ATOM   9619  C2  POPE   99       6.773 100.694  37.548  1.00  0.00           C
ATOM   9621  O21 POPE   99       7.133 100.654  38.928  1.00  0.00           O
ATOM   9622  C21 POPE   99       7.683 101.733  39.438  1.00  0.00           C
ATOM   9623  O22 POPE   99       7.863 102.794  38.858  1.00  0.00           O
ATOM   9624  C22 POPE   99       7.893 101.453  40.928  1.00  0.00           C
ATOM   9627  C3  POPE   99       5.643  99.654  37.298  1.00  0.00           C
ATOM   9630  O31 POPE   99       4.473  99.974  38.078  1.00  0.00           O
ATOM   9631  C31 POPE   99       4.313  99.554  39.358  1.00  0.00           C
ATOM   9632  O32 POPE   99       3.433  99.993  40.088  1.00  0.00           O
ATOM   9633  C32 POPE   99       5.233  98.424  39.818  1.00  0.00           C
ATOM   9636  C23 POPE   99       7.033 102.373  41.828  1.00  0.00           C
ATOM   9639  C24 POPE   99       6.943 101.853  43.268  1.00  0.00           C
ATOM   9642  C25 POPE   99       6.433 102.893  44.268  1.00  0.00           C
ATOM   9645  C26 POPE   99       6.603 102.404  45.708  1.00  0.00           C
ATOM   9648  C27 POPE   99       6.553 103.533  46.748  1.00  0.00           C
ATOM   9651  C28 POPE   99       6.303 103.024  48.178  1.00  0.00           C
ATOM   9654  C29 POPE   99       6.233 104.163  49.158  1.00  0.00           C
ATOM   9656 0C21 POPE   99       6.263 104.064  50.488  1.00  0.00           C
ATOM   9658 1C21 POPE   99       6.333 102.783  51.288  1.00  0.00           C
ATOM   9661 2C21 POPE   99       5.563 102.874  52.618  1.00  0.00           C
ATOM   9664 3C21 POPE   99       4.163 102.233  52.578  1.00  0.00           C
ATOM   9667 4C21 POPE   99       3.513 102.264  53.968  1.00  0.00           C
ATOM   9670 5C21 POPE   99       2.373 101.254  54.138  1.00  0.00           C
ATOM   9673 6C21 POPE   99       2.603 100.283  55.308  1.00  0.00           C
ATOM   9676 7C21 POPE   99       2.723 100.974  56.678  1.00  0.00           C
ATOM   9679 8C21 POPE   99       2.823 100.004  57.858  1.00  0.00           C
ATOM   9683  C33 POPE   99       5.263  98.343  41.368  1.00  0.00           C
ATOM   9686  C34 POPE   99       6.293  97.323  41.858  1.00  0.00           C
ATOM   9689  C35 POPE   99       6.783  97.573  43.288  1.00  0.00           C
ATOM   9692  C36 POPE   99       7.843  96.533  43.678  1.00  0.00           C
ATOM   9695  C37 POPE   99       8.663  96.883  44.928  1.00  0.00           C
ATOM   9698  C38 POPE   99       9.723  95.813  45.238  1.00  0.00           C
ATOM   9701  C39 POPE   99      10.883  96.354  46.088  1.00  0.00           C
ATOM   9704 0C31 POPE   99      10.403  96.973  47.398  1.00  0.00           C
ATOM   9707 1C31 POPE   99      11.513  97.204  48.418  1.00  0.00           C
ATOM   9710 2C31 POPE   99      10.923  97.724  49.728  1.00  0.00           C
ATOM   9713 3C31 POPE   99      11.923  97.803  50.888  1.00  0.00           C
ATOM   9716 4C31 POPE   99      13.023  98.854  50.698  1.00  0.00           C
ATOM   9719 5C31 POPE   99      13.863  99.053  51.968  1.00  0.00           C
ATOM   9722 6C31 POPE   99      14.973 100.104  51.818  1.00  0.00           C
ATOM   9726  NH3 POPE  100      38.863  29.903  40.538  1.00  0.00           N
ATOM   9730  C12 POPE  100      39.823  29.654  39.418  1.00  0.00           C
ATOM   9733  C11 POPE  100      41.194  29.303  39.978  1.00  0.00           C
ATOM   9736  P   POPE  100      40.974  27.424  41.778  1.00  0.00           P
ATOM   9737  O13 POPE  100      40.543  26.014  41.678  1.00  0.00           O
ATOM   9738  O14 POPE  100      39.973  28.344  42.368  1.00  0.00           O
ATOM   9739  O11 POPE  100      42.344  27.554  42.548  1.00  0.00           O
ATOM   9740  O12 POPE  100      41.304  27.913  40.318  1.00  0.00           O
ATOM   9741  C1  POPE  100      42.784  26.544  43.468  1.00  0.00           C
ATOM   9744  C2  POPE  100      42.073  26.643  44.868  1.00  0.00           C
ATOM   9746  O21 POPE  100      42.803  25.983  45.928  1.00  0.00           O
ATOM   9747  C21 POPE  100      43.894  26.583  46.348  1.00  0.00           C
ATOM   9748  O22 POPE  100      44.594  27.364  45.718  1.00  0.00           O
ATOM   9749  C22 POPE  100      44.233  26.083  47.758  1.00  0.00           C
ATOM   9752  C3  POPE  100      40.623  26.064  44.818  1.00  0.00           C
ATOM   9755  O31 POPE  100      40.173  25.413  46.018  1.00  0.00           O
ATOM   9756  C31 POPE  100      39.883  26.213  47.018  1.00  0.00           C
ATOM   9757  O32 POPE  100      40.124  27.403  47.088  1.00  0.00           O
ATOM   9758  C32 POPE  100      39.243  25.374  48.108  1.00  0.00           C
ATOM   9761  C23 POPE  100      43.293  26.553  48.888  1.00  0.00           C
ATOM   9764  C24 POPE  100      43.813  26.064  50.248  1.00  0.00           C
ATOM   9767  C25 POPE  100      42.743  26.014  51.348  1.00  0.00           C
ATOM   9770  C26 POPE  100      43.163  25.244  52.608  1.00  0.00           C
ATOM   9773  C27 POPE  100      41.943  24.963  53.488  1.00  0.00           C
ATOM   9776  C28 POPE  100      42.234  24.384  54.888  1.00  0.00           C
ATOM   9779  C29 POPE  100      41.103  24.774  55.808  1.00  0.00           C
ATOM   9781 0C21 POPE  100      40.133  24.014  56.338  1.00  0.00           C
ATOM   9783 1C21 POPE  100      39.924  22.524  56.188  1.00  0.00           C
ATOM   9786 2C21 POPE  100      39.553  21.854  57.528  1.00  0.00           C
ATOM   9789 3C21 POPE  100      38.163  22.244  58.068  1.00  0.00           C
ATOM   9792 4C21 POPE  100      38.174  23.254  59.228  1.00  0.00           C
ATOM   9795 5C21 POPE  100      38.643  22.654  60.558  1.00  0.00           C
ATOM   9798 6C21 POPE  100      38.474  23.623  61.738  1.00  0.00           C
ATOM   9801 7C21 POPE  100      38.953  23.033  63.078  1.00  0.00           C
ATOM   9804 8C21 POPE  100      38.833  24.014  64.248  1.00  0.00           C
ATOM   9808  C33 POPE  100      39.104  26.123  49.438  1.00  0.00           C
ATOM   9811  C34 POPE  100      38.243  25.294  50.398  1.00  0.00           C
ATOM   9814  C35 POPE  100      38.663  25.384  51.858  1.00  0.00           C
ATOM   9817  C36 POPE  100      38.143  26.654  52.518  1.00  0.00           C
ATOM   9820  C37 POPE  100      38.594  26.783  53.978  1.00  0.00           C
ATOM   9823  C38 POPE  100      37.663  27.684  54.788  1.00  0.00           C
ATOM   9826  C39 POPE  100      38.253  28.094  56.138  1.00  0.00           C
ATOM   9829 0C31 POPE  100      37.674  27.323  57.338  1.00  0.00           C
ATOM   9832 1C31 POPE  100      38.354  27.754  58.638  1.00  0.00           C
ATOM   9835 2C31 POPE  100      37.674  27.204  59.908  1.00  0.00           C
ATOM   9838 3C31 POPE  100      38.414  27.663  61.168  1.00  0.00           C
ATOM   9841 4C31 POPE  100      37.473  27.823  62.368  1.00  0.00           C
ATOM   9844 5C31 POPE  100      38.163  28.454  63.588  1.00  0.00           C
ATOM   9847 6C31 POPE  100      37.193  28.913  64.678  1.00  0.00           C
ATOM   9851  NH3 POPE  101      15.203 118.974  82.628  1.00  0.00           N
ATOM   9855  C12 POPE  101      16.533 119.643  82.898  1.00  0.00           C
ATOM   9858  C11 POPE  101      16.783 119.894  84.408  1.00  0.00           C
ATOM   9861  P   POPE  101      19.233 120.734  85.018  1.00  0.00           P
ATOM   9862  O13 POPE  101      18.633 122.084  84.858  1.00  0.00           O
ATOM   9863  O14 POPE  101      19.913 120.423  86.298  1.00  0.00           O
ATOM   9864  O11 POPE  101      20.174 120.434  83.768  1.00  0.00           O
ATOM   9865  O12 POPE  101      18.133 119.634  84.788  1.00  0.00           O
ATOM   9866  C1  POPE  101      19.833 121.094  82.538  1.00  0.00           C
ATOM   9869  C2  POPE  101      20.283 120.294  81.298  1.00  0.00           C
ATOM   9871  O21 POPE  101      19.514 120.784  80.198  1.00  0.00           O
ATOM   9872  C21 POPE  101      20.143 120.954  79.038  1.00  0.00           C
ATOM   9873  O22 POPE  101      19.763 120.504  77.978  1.00  0.00           O
ATOM   9874  C22 POPE  101      21.393 121.833  79.188  1.00  0.00           C
ATOM   9877  C3  POPE  101      20.073 118.763  81.378  1.00  0.00           C
ATOM   9880  O31 POPE  101      20.993 118.124  80.468  1.00  0.00           O
ATOM   9881  C31 POPE  101      21.513 116.993  80.888  1.00  0.00           C
ATOM   9882  O32 POPE  101      21.133 116.344  81.858  1.00  0.00           O
ATOM   9883  C32 POPE  101      22.803 116.733  80.108  1.00  0.00           C
ATOM   9886  C23 POPE  101      21.603 122.724  77.958  1.00  0.00           C
ATOM   9889  C24 POPE  101      23.043 123.223  77.838  1.00  0.00           C
ATOM   9892  C25 POPE  101      23.343 123.673  76.408  1.00  0.00           C
ATOM   9895  C26 POPE  101      23.653 122.493  75.478  1.00  0.00           C
ATOM   9898  C27 POPE  101      24.093 122.974  74.088  1.00  0.00           C
ATOM   9901  C28 POPE  101      24.803 121.904  73.248  1.00  0.00           C
ATOM   9904  C29 POPE  101      23.843 120.804  72.858  1.00  0.00           C
ATOM   9906 0C21 POPE  101      23.363 120.583  71.628  1.00  0.00           C
ATOM   9908 1C21 POPE  101      23.713 121.354  70.378  1.00  0.00           C
ATOM   9911 2C21 POPE  101      25.023 120.874  69.718  1.00  0.00           C
ATOM   9914 3C21 POPE  101      25.003 119.383  69.338  1.00  0.00           C
ATOM   9917 4C21 POPE  101      26.373 118.874  68.918  1.00  0.00           C
ATOM   9920 5C21 POPE  101      26.633 118.913  67.408  1.00  0.00           C
ATOM   9923 6C21 POPE  101      26.163 117.614  66.738  1.00  0.00           C
ATOM   9926 7C21 POPE  101      26.803 117.364  65.378  1.00  0.00           C
ATOM   9929 8C21 POPE  101      26.593 115.913  64.928  1.00  0.00           C
ATOM   9933  C33 POPE  101      22.604 116.204  78.678  1.00  0.00           C
ATOM   9936  C34 POPE  101      23.943 115.743  78.108  1.00  0.00           C
ATOM   9939  C35 POPE  101      23.843 115.004  76.778  1.00  0.00           C
ATOM   9942  C36 POPE  101      25.203 114.404  76.408  1.00  0.00           C
ATOM   9945  C37 POPE  101      25.143 113.444  75.228  1.00  0.00           C
ATOM   9948  C38 POPE  101      26.533 112.893  74.878  1.00  0.00           C
ATOM   9951  C39 POPE  101      26.424 111.603  74.078  1.00  0.00           C
ATOM   9954 0C31 POPE  101      27.773 111.084  73.558  1.00  0.00           C
ATOM   9957 1C31 POPE  101      27.643 109.624  73.108  1.00  0.00           C
ATOM   9960 2C31 POPE  101      28.313 109.333  71.758  1.00  0.00           C
ATOM   9963 3C31 POPE  101      27.413 109.603  70.548  1.00  0.00           C
ATOM   9966 4C31 POPE  101      27.393 108.393  69.598  1.00  0.00           C
ATOM   9969 5C31 POPE  101      26.433 108.564  68.418  1.00  0.00           C
ATOM   9972 6C31 POPE  101      26.413 107.344  67.498  1.00  0.00           C
ATOM   9976  NH3 POPE  102      -0.337 126.923  81.658  1.00  0.00           N
ATOM   9980  C12 POPE  102      -0.297 126.833  83.158  1.00  0.00           C
ATOM   9983  C11 POPE  102       0.713 125.764  83.648  1.00  0.00           C
ATOM   9986  P   POPE  102      -0.837 124.033  84.928  1.00  0.00           P
ATOM   9987  O13 POPE  102      -0.557 123.114  86.048  1.00  0.00           O
ATOM   9988  O14 POPE  102      -2.147 124.733  84.908  1.00  0.00           O
ATOM   9989  O11 POPE  102      -0.557 123.284  83.568  1.00  0.00           O
ATOM   9990  O12 POPE  102       0.293 125.143  84.878  1.00  0.00           O
ATOM   9991  C1  POPE  102      -1.557 123.044  82.568  1.00  0.00           C
ATOM   9994  C2  POPE  102      -0.997 121.953  81.618  1.00  0.00           C
ATOM   9996  O21 POPE  102      -1.847 121.743  80.478  1.00  0.00           O
ATOM   9997  C21 POPE  102      -1.677 122.583  79.458  1.00  0.00           C
ATOM   9998  O22 POPE  102      -0.957 123.573  79.458  1.00  0.00           O
ATOM   9999  C22 POPE  102      -2.487 122.063  78.248  1.00  0.00           C
ATOM  10002  C3  POPE  102      -0.827 120.614  82.398  1.00  0.00           C
ATOM  10005  O31 POPE  102       0.183 119.783  81.788  1.00  0.00           O
ATOM  10006  C31 POPE  102       0.273 118.553  82.278  1.00  0.00           C
ATOM  10007  O32 POPE  102      -0.497 118.044  83.068  1.00  0.00           O
ATOM  10008  C32 POPE  102       1.473 117.853  81.658  1.00  0.00           C
ATOM  10011  C23 POPE  102      -1.637 121.944  76.948  1.00  0.00           C
ATOM  10014  C24 POPE  102      -2.477 121.564  75.708  1.00  0.00           C
ATOM  10017  C25 POPE  102      -2.077 122.353  74.438  1.00  0.00           C
ATOM  10020  C26 POPE  102      -1.647 121.573  73.178  1.00  0.00           C
ATOM  10023  C27 POPE  102      -1.577 122.573  71.998  1.00  0.00           C
ATOM  10026  C28 POPE  102      -0.877 122.124  70.708  1.00  0.00           C
ATOM  10029  C29 POPE  102      -0.677 123.304  69.788  1.00  0.00           C
ATOM  10031 0C21 POPE  102      -0.787 123.353  68.438  1.00  0.00           C
ATOM  10033 1C21 POPE  102      -1.027 122.204  67.488  1.00  0.00           C
ATOM  10036 2C21 POPE  102      -0.617 122.544  66.038  1.00  0.00           C
ATOM  10039 3C21 POPE  102       0.873 122.893  65.878  1.00  0.00           C
ATOM  10042 4C21 POPE  102       1.273 123.434  64.498  1.00  0.00           C
ATOM  10045 5C21 POPE  102       1.403 122.353  63.408  1.00  0.00           C
ATOM  10048 6C21 POPE  102       1.953 122.923  62.088  1.00  0.00           C
ATOM  10051 7C21 POPE  102       2.403 121.813  61.138  1.00  0.00           C
ATOM  10054 8C21 POPE  102       2.593 122.274  59.688  1.00  0.00           C
ATOM  10058  C33 POPE  102       1.213 117.414  80.198  1.00  0.00           C
ATOM  10061  C34 POPE  102       2.503 117.394  79.378  1.00  0.00           C
ATOM  10064  C35 POPE  102       3.563 116.434  79.928  1.00  0.00           C
ATOM  10067  C36 POPE  102       4.903 116.544  79.188  1.00  0.00           C
ATOM  10070  C37 POPE  102       5.993 115.723  79.888  1.00  0.00           C
ATOM  10073  C38 POPE  102       7.383 115.843  79.258  1.00  0.00           C
ATOM  10076  C39 POPE  102       7.703 114.864  78.118  1.00  0.00           C
ATOM  10079 0C31 POPE  102       7.493 115.423  76.708  1.00  0.00           C
ATOM  10082 1C31 POPE  102       8.073 114.463  75.648  1.00  0.00           C
ATOM  10085 2C31 POPE  102       7.773 114.873  74.208  1.00  0.00           C
ATOM  10088 3C31 POPE  102       8.403 116.214  73.778  1.00  0.00           C
ATOM  10091 4C31 POPE  102       8.153 116.504  72.298  1.00  0.00           C
ATOM  10094 5C31 POPE  102       8.703 117.874  71.848  1.00  0.00           C
ATOM  10097 6C31 POPE  102       8.473 118.173  70.368  1.00  0.00           C
ATOM  10101  NH3 POPE  103     112.693 116.553  77.728  1.00  0.00           N
ATOM  10105  C12 POPE  103     112.913 115.913  76.388  1.00  0.00           C
ATOM  10108  C11 POPE  103     114.394 115.734  76.008  1.00  0.00           C
ATOM  10111  P   POPE  103     115.434 114.563  78.108  1.00  0.00           P
ATOM  10112  O13 POPE  103     114.303 114.674  79.068  1.00  0.00           O
ATOM  10113  O14 POPE  103     116.803 114.634  78.658  1.00  0.00           O
ATOM  10114  O11 POPE  103     115.313 113.304  77.178  1.00  0.00           O
ATOM  10115  O12 POPE  103     115.303 115.754  77.118  1.00  0.00           O
ATOM  10116  C1  POPE  103     116.453 112.633  76.618  1.00  0.00           C
ATOM  10119  C2  POPE  103     117.133 113.323  75.388  1.00  0.00           C
ATOM  10121  O21 POPE  103     117.074 112.394  74.288  1.00  0.00           O
ATOM  10122  C21 POPE  103     117.234 112.923  73.078  1.00  0.00           C
ATOM  10123  O22 POPE  103     117.234 114.103  72.808  1.00  0.00           O
ATOM  10124  C22 POPE  103     117.474 111.764  72.088  1.00  0.00           C
ATOM  10127  C3  POPE  103     118.613 113.754  75.698  1.00  0.00           C
ATOM  10130  O31 POPE  103     119.424 113.763  74.518  1.00  0.00           O
ATOM  10131  C31 POPE  103     119.995 114.883  74.078  1.00  0.00           C
ATOM  10132  O32 POPE  103     120.145 115.893  74.728  1.00  0.00           O
ATOM  10133  C32 POPE  103     120.494 114.573  72.668  1.00  0.00           C
ATOM  10136  C23 POPE  103     117.293 112.044  70.568  1.00  0.00           C
ATOM  10139  C24 POPE  103     118.414 112.814  69.858  1.00  0.00           C
ATOM  10142  C25 POPE  103     118.144 112.874  68.348  1.00  0.00           C
ATOM  10145  C26 POPE  103     119.154 113.693  67.518  1.00  0.00           C
ATOM  10148  C27 POPE  103     118.853 113.544  66.008  1.00  0.00           C
ATOM  10151  C28 POPE  103     119.683 114.463  65.078  1.00  0.00           C
ATOM  10154  C29 POPE  103     119.163 115.874  65.038  1.00  0.00           C
ATOM  10156 0C21 POPE  103     119.773 116.923  64.438  1.00  0.00           C
ATOM  10158 1C21 POPE  103     121.084 116.894  63.698  1.00  0.00           C
ATOM  10161 2C21 POPE  103     121.064 117.773  62.438  1.00  0.00           C
ATOM  10164 3C21 POPE  103     120.944 119.283  62.728  1.00  0.00           C
ATOM  10167 4C21 POPE  103     121.553 120.174  61.638  1.00  0.00           C
ATOM  10170 5C21 POPE  103     121.623 121.663  62.018  1.00  0.00           C
ATOM  10173 6C21 POPE  103     120.313 122.414  61.818  1.00  0.00           C
ATOM  10176 7C21 POPE  103     120.413 123.874  62.258  1.00  0.00           C
ATOM  10179 8C21 POPE  103     119.203 124.704  61.828  1.00  0.00           C
ATOM  10183  C33 POPE  103     121.453 115.563  71.988  1.00  0.00           C
ATOM  10186  C34 POPE  103     121.744 115.083  70.558  1.00  0.00           C
ATOM  10189  C35 POPE  103     123.204 115.264  70.108  1.00  0.00           C
ATOM  10192  C36 POPE  103     123.654 116.724  70.088  1.00  0.00           C
ATOM  10195  C37 POPE  103     125.173 116.874  70.068  1.00  0.00           C
ATOM  10198  C38 POPE  103     125.604 118.203  69.438  1.00  0.00           C
ATOM  10201  C39 POPE  103     126.891 118.784  70.038  1.00  0.00           C
ATOM  10204 0C31 POPE  103     128.010 117.764  70.238  1.00  0.00           C
ATOM  10207 1C31 POPE  103     129.231 118.334  70.968  1.00  0.00           C
ATOM  10210 2C31 POPE  103     130.460 117.414  70.868  1.00  0.00           C
ATOM  10213 3C31 POPE  103     130.201 115.934  71.228  1.00  0.00           C
ATOM  10216 4C31 POPE  103     131.301 114.964  70.778  1.00  0.00           C
ATOM  10219 5C31 POPE  103     131.651 115.104  69.288  1.00  0.00           C
ATOM  10222 6C31 POPE  103     132.260 113.854  68.658  1.00  0.00           C
ATOM  10226  NH3 POPE  104      51.153  70.963  41.628  1.00  0.00           N
ATOM  10230  C12 POPE  104      50.833  72.374  41.238  1.00  0.00           C
ATOM  10233  C11 POPE  104      49.384  72.734  41.608  1.00  0.00           C
ATOM  10236  P   POPE  104      47.673  74.694  41.418  1.00  0.00           P
ATOM  10237  O13 POPE  104      47.743  74.783  42.898  1.00  0.00           O
ATOM  10238  O14 POPE  104      47.633  76.004  40.728  1.00  0.00           O
ATOM  10239  O11 POPE  104      46.444  73.773  40.998  1.00  0.00           O
ATOM  10240  O12 POPE  104      48.973  73.923  40.928  1.00  0.00           O
ATOM  10241  C1  POPE  104      45.153  74.004  41.598  1.00  0.00           C
ATOM  10244  C2  POPE  104      44.833  73.143  42.848  1.00  0.00           C
ATOM  10246  O21 POPE  104      45.113  73.944  43.998  1.00  0.00           O
ATOM  10247  C21 POPE  104      44.293  73.754  44.988  1.00  0.00           C
ATOM  10248  O22 POPE  104      43.253  73.114  44.968  1.00  0.00           O
ATOM  10249  C22 POPE  104      44.903  74.414  46.218  1.00  0.00           C
ATOM  10252  C3  POPE  104      45.583  71.783  42.918  1.00  0.00           C
ATOM  10255  O31 POPE  104      45.613  71.204  44.248  1.00  0.00           O
ATOM  10256  C31 POPE  104      44.583  70.434  44.558  1.00  0.00           C
ATOM  10257  O32 POPE  104      43.583  70.294  43.888  1.00  0.00           O
ATOM  10258  C32 POPE  104      44.853  69.764  45.908  1.00  0.00           C
ATOM  10261  C23 POPE  104      43.874  74.563  47.338  1.00  0.00           C
ATOM  10264  C24 POPE  104      44.493  75.303  48.518  1.00  0.00           C
ATOM  10267  C25 POPE  104      43.484  75.633  49.618  1.00  0.00           C
ATOM  10270  C26 POPE  104      43.383  74.544  50.688  1.00  0.00           C
ATOM  10273  C27 POPE  104      42.424  74.954  51.808  1.00  0.00           C
ATOM  10276  C28 POPE  104      42.274  73.884  52.898  1.00  0.00           C
ATOM  10279  C29 POPE  104      41.993  74.504  54.238  1.00  0.00           C
ATOM  10281 0C21 POPE  104      42.644  74.254  55.388  1.00  0.00           C
ATOM  10283 1C21 POPE  104      43.743  73.254  55.598  1.00  0.00           C
ATOM  10286 2C21 POPE  104      45.153  73.893  55.648  1.00  0.00           C
ATOM  10289 3C21 POPE  104      45.354  74.853  56.838  1.00  0.00           C
ATOM  10292 4C21 POPE  104      46.823  75.204  57.128  1.00  0.00           C
ATOM  10295 5C21 POPE  104      47.754  73.993  57.348  1.00  0.00           C
ATOM  10298 6C21 POPE  104      47.234  72.934  58.328  1.00  0.00           C
ATOM  10301 7C21 POPE  104      48.134  71.693  58.368  1.00  0.00           C
ATOM  10304 8C21 POPE  104      47.483  70.493  59.068  1.00  0.00           C
ATOM  10308  C33 POPE  104      44.043  70.404  47.058  1.00  0.00           C
ATOM  10311  C34 POPE  104      44.393  69.804  48.428  1.00  0.00           C
ATOM  10314  C35 POPE  104      43.703  70.544  49.588  1.00  0.00           C
ATOM  10317  C36 POPE  104      42.213  70.194  49.728  1.00  0.00           C
ATOM  10320  C37 POPE  104      41.483  71.233  50.588  1.00  0.00           C
ATOM  10323  C38 POPE  104      40.063  70.823  51.008  1.00  0.00           C
ATOM  10326  C39 POPE  104      39.993  69.754  52.098  1.00  0.00           C
ATOM  10329 0C31 POPE  104      40.683  70.143  53.418  1.00  0.00           C
ATOM  10332 1C31 POPE  104      40.514  69.073  54.498  1.00  0.00           C
ATOM  10335 2C31 POPE  104      41.394  69.333  55.728  1.00  0.00           C
ATOM  10338 3C31 POPE  104      41.433  68.143  56.698  1.00  0.00           C
ATOM  10341 4C31 POPE  104      40.054  67.794  57.248  1.00  0.00           C
ATOM  10344 5C31 POPE  104      40.103  66.874  58.468  1.00  0.00           C
ATOM  10347 6C31 POPE  104      38.733  66.693  59.098  1.00  0.00           C
ATOM  10351  NH3 POPE  105      31.113  53.783  80.438  1.00  0.00           N
ATOM  10355  C12 POPE  105      30.963  55.283  80.438  1.00  0.00           C
ATOM  10358  C11 POPE  105      31.773  55.924  79.298  1.00  0.00           C
ATOM  10361  P   POPE  105      30.493  58.123  78.718  1.00  0.00           P
ATOM  10362  O13 POPE  105      30.033  59.133  79.688  1.00  0.00           O
ATOM  10363  O14 POPE  105      29.514  57.134  78.228  1.00  0.00           O
ATOM  10364  O11 POPE  105      31.183  58.834  77.488  1.00  0.00           O
ATOM  10365  O12 POPE  105      31.693  57.344  79.388  1.00  0.00           O
ATOM  10366  C1  POPE  105      32.543  58.754  77.048  1.00  0.00           C
ATOM  10369  C2  POPE  105      33.394  60.014  77.428  1.00  0.00           C
ATOM  10371  O21 POPE  105      32.784  61.194  76.858  1.00  0.00           O
ATOM  10372  C21 POPE  105      33.003  62.304  77.568  1.00  0.00           C
ATOM  10373  O22 POPE  105      33.683  62.364  78.578  1.00  0.00           O
ATOM  10374  C22 POPE  105      32.273  63.504  76.938  1.00  0.00           C
ATOM  10377  C3  POPE  105      34.893  59.913  76.968  1.00  0.00           C
ATOM  10380  O31 POPE  105      35.803  59.974  78.088  1.00  0.00           O
ATOM  10381  C31 POPE  105      37.073  60.464  77.988  1.00  0.00           C
ATOM  10382  O32 POPE  105      37.804  60.563  78.958  1.00  0.00           O
ATOM  10383  C32 POPE  105      37.473  60.784  76.538  1.00  0.00           C
ATOM  10386  C23 POPE  105      33.163  64.383  76.038  1.00  0.00           C
ATOM  10389  C24 POPE  105      32.374  65.014  74.888  1.00  0.00           C
ATOM  10392  C25 POPE  105      33.253  65.773  73.888  1.00  0.00           C
ATOM  10395  C26 POPE  105      32.533  66.093  72.578  1.00  0.00           C
ATOM  10398  C27 POPE  105      33.543  66.303  71.438  1.00  0.00           C
ATOM  10401  C28 POPE  105      32.903  66.434  70.048  1.00  0.00           C
ATOM  10404  C29 POPE  105      33.933  66.173  68.978  1.00  0.00           C
ATOM  10406 0C21 POPE  105      33.964  65.103  68.158  1.00  0.00           C
ATOM  10408 1C21 POPE  105      32.964  63.974  68.148  1.00  0.00           C
ATOM  10411 2C21 POPE  105      31.653  64.344  67.438  1.00  0.00           C
ATOM  10414 3C21 POPE  105      31.793  64.463  65.908  1.00  0.00           C
ATOM  10417 4C21 POPE  105      30.434  64.674  65.218  1.00  0.00           C
ATOM  10420 5C21 POPE  105      30.493  65.684  64.048  1.00  0.00           C
ATOM  10423 6C21 POPE  105      31.473  65.323  62.928  1.00  0.00           C
ATOM  10426 7C21 POPE  105      31.503  66.404  61.848  1.00  0.00           C
ATOM  10429 8C21 POPE  105      32.604  66.204  60.798  1.00  0.00           C
ATOM  10433  C33 POPE  105      38.993  60.914  76.268  1.00  0.00           C
ATOM  10436  C34 POPE  105      39.253  61.154  74.778  1.00  0.00           C
ATOM  10439  C35 POPE  105      40.723  61.423  74.458  1.00  0.00           C
ATOM  10442  C36 POPE  105      40.873  62.054  73.068  1.00  0.00           C
ATOM  10445  C37 POPE  105      42.323  62.463  72.778  1.00  0.00           C
ATOM  10448  C38 POPE  105      42.473  63.494  71.638  1.00  0.00           C
ATOM  10451  C39 POPE  105      41.743  63.133  70.338  1.00  0.00           C
ATOM  10454 0C31 POPE  105      42.113  61.754  69.798  1.00  0.00           C
ATOM  10457 1C31 POPE  105      41.383  61.423  68.498  1.00  0.00           C
ATOM  10460 2C31 POPE  105      41.663  60.004  67.998  1.00  0.00           C
ATOM  10463 3C31 POPE  105      41.133  59.723  66.588  1.00  0.00           C
ATOM  10466 4C31 POPE  105      39.623  59.963  66.408  1.00  0.00           C
ATOM  10469 5C31 POPE  105      39.203  59.963  64.938  1.00  0.00           C
ATOM  10472 6C31 POPE  105      37.723  60.283  64.738  1.00  0.00           C
ATOM  10476  NH3 POPE  106      61.933 109.504  44.358  1.00  0.00           N
ATOM  10480  C12 POPE  106      60.623 109.283  43.668  1.00  0.00           C
ATOM  10483  C11 POPE  106      59.713 110.493  43.928  1.00  0.00           C
ATOM  10486  P   POPE  106      59.734 112.983  42.998  1.00  0.00           P
ATOM  10487  O13 POPE  106      60.613 113.573  41.948  1.00  0.00           O
ATOM  10488  O14 POPE  106      58.333 112.713  42.628  1.00  0.00           O
ATOM  10489  O11 POPE  106      59.734 113.934  44.248  1.00  0.00           O
ATOM  10490  O12 POPE  106      60.424 111.693  43.608  1.00  0.00           O
ATOM  10491  C1  POPE  106      59.813 113.564  45.618  1.00  0.00           C
ATOM  10494  C2  POPE  106      58.443 113.633  46.318  1.00  0.00           C
ATOM  10496  O21 POPE  106      58.643 113.483  47.738  1.00  0.00           O
ATOM  10497  C21 POPE  106      58.783 114.624  48.368  1.00  0.00           C
ATOM  10498  O22 POPE  106      58.773 115.734  47.868  1.00  0.00           O
ATOM  10499  C22 POPE  106      58.733 114.353  49.868  1.00  0.00           C
ATOM  10502  C3  POPE  106      57.434 112.534  45.908  1.00  0.00           C
ATOM  10505  O31 POPE  106      56.194 112.703  46.648  1.00  0.00           O
ATOM  10506  C31 POPE  106      55.883 111.724  47.498  1.00  0.00           C
ATOM  10507  O32 POPE  106      56.453 110.654  47.588  1.00  0.00           O
ATOM  10508  C32 POPE  106      54.774 112.204  48.428  1.00  0.00           C
ATOM  10511  C23 POPE  106      59.734 113.304  50.398  1.00  0.00           C
ATOM  10514  C24 POPE  106      59.543 112.983  51.888  1.00  0.00           C
ATOM  10517  C25 POPE  106      59.493 114.233  52.788  1.00  0.00           C
ATOM  10520  C26 POPE  106      59.693 113.934  54.278  1.00  0.00           C
ATOM  10523  C27 POPE  106      59.483 115.184  55.158  1.00  0.00           C
ATOM  10526  C28 POPE  106      60.403 115.234  56.398  1.00  0.00           C
ATOM  10529  C29 POPE  106      60.163 114.073  57.338  1.00  0.00           C
ATOM  10531 0C21 POPE  106      61.083 113.444  58.078  1.00  0.00           C
ATOM  10533 1C21 POPE  106      62.563 113.763  58.168  1.00  0.00           C
ATOM  10536 2C21 POPE  106      62.894 114.463  59.498  1.00  0.00           C
ATOM  10539 3C21 POPE  106      64.393 114.613  59.738  1.00  0.00           C
ATOM  10542 4C21 POPE  106      64.715 115.013  61.188  1.00  0.00           C
ATOM  10545 5C21 POPE  106      66.203 115.273  61.458  1.00  0.00           C
ATOM  10548 6C21 POPE  106      67.133 114.124  61.018  1.00  0.00           C
ATOM  10551 7C21 POPE  106      66.913 112.814  61.788  1.00  0.00           C
ATOM  10554 8C21 POPE  106      67.863 111.713  61.328  1.00  0.00           C
ATOM  10558  C33 POPE  106      54.303 111.094  49.418  1.00  0.00           C
ATOM  10561  C34 POPE  106      53.344 111.603  50.508  1.00  0.00           C
ATOM  10564  C35 POPE  106      52.934 110.533  51.538  1.00  0.00           C
ATOM  10567  C36 POPE  106      52.793 111.103  52.958  1.00  0.00           C
ATOM  10570  C37 POPE  106      52.003 110.153  53.888  1.00  0.00           C
ATOM  10573  C38 POPE  106      51.793 110.694  55.308  1.00  0.00           C
ATOM  10576  C39 POPE  106      53.083 110.743  56.148  1.00  0.00           C
ATOM  10579 0C31 POPE  106      52.793 111.044  57.628  1.00  0.00           C
ATOM  10582 1C31 POPE  106      54.074 111.184  58.468  1.00  0.00           C
ATOM  10585 2C31 POPE  106      53.813 111.123  59.988  1.00  0.00           C
ATOM  10588 3C31 POPE  106      53.064 112.344  60.558  1.00  0.00           C
ATOM  10591 4C31 POPE  106      52.743 112.134  62.048  1.00  0.00           C
ATOM  10594 5C31 POPE  106      52.053 113.323  62.718  1.00  0.00           C
ATOM  10597 6C31 POPE  106      51.814 113.083  64.208  1.00  0.00           C
ATOM  10601  NH3 POPE  107     102.563  99.894  74.538  1.00  0.00           N
ATOM  10605  C12 POPE  107     103.204  99.654  75.868  1.00  0.00           C
ATOM  10608  C11 POPE  107     104.454  98.754  75.688  1.00  0.00           C
ATOM  10611  P   POPE  107     103.104  96.584  75.198  1.00  0.00           P
ATOM  10612  O13 POPE  107     101.894  97.054  74.498  1.00  0.00           O
ATOM  10613  O14 POPE  107     103.053  96.383  76.668  1.00  0.00           O
ATOM  10614  O11 POPE  107     103.713  95.314  74.518  1.00  0.00           O
ATOM  10615  O12 POPE  107     104.203  97.653  74.828  1.00  0.00           O
ATOM  10616  C1  POPE  107     103.153  94.674  73.388  1.00  0.00           C
ATOM  10619  C2  POPE  107     103.293  95.454  72.058  1.00  0.00           C
ATOM  10621  O21 POPE  107     102.314  94.814  71.238  1.00  0.00           O
ATOM  10622  C21 POPE  107     101.213  95.493  71.038  1.00  0.00           C
ATOM  10623  O22 POPE  107     101.064  96.693  71.068  1.00  0.00           O
ATOM  10624  C22 POPE  107     100.084  94.473  70.958  1.00  0.00           C
ATOM  10627  C3  POPE  107     104.683  95.343  71.368  1.00  0.00           C
ATOM  10630  O31 POPE  107     104.524  94.853  70.008  1.00  0.00           O
ATOM  10631  C31 POPE  107     105.364  95.364  69.118  1.00  0.00           C
ATOM  10632  O32 POPE  107     106.443  95.823  69.378  1.00  0.00           O
ATOM  10633  C32 POPE  107     104.753  95.294  67.708  1.00  0.00           C
ATOM  10636  C23 POPE  107      99.254  94.613  69.678  1.00  0.00           C
ATOM  10639  C24 POPE  107      99.834  93.833  68.488  1.00  0.00           C
ATOM  10642  C25 POPE  107      98.885  93.743  67.288  1.00  0.00           C
ATOM  10645  C26 POPE  107      97.584  93.024  67.658  1.00  0.00           C
ATOM  10648  C27 POPE  107      96.483  93.073  66.598  1.00  0.00           C
ATOM  10651  C28 POPE  107      95.094  92.884  67.238  1.00  0.00           C
ATOM  10654  C29 POPE  107      94.954  91.544  67.908  1.00  0.00           C
ATOM  10656 0C21 POPE  107      93.794  90.954  68.248  1.00  0.00           C
ATOM  10658 1C21 POPE  107      92.433  91.584  68.068  1.00  0.00           C
ATOM  10661 2C21 POPE  107      91.703  91.003  66.848  1.00  0.00           C
ATOM  10664 3C21 POPE  107      91.183  89.573  67.048  1.00  0.00           C
ATOM  10667 4C21 POPE  107      90.063  89.204  66.068  1.00  0.00           C
ATOM  10670 5C21 POPE  107      90.513  89.193  64.598  1.00  0.00           C
ATOM  10673 6C21 POPE  107      89.354  88.854  63.648  1.00  0.00           C
ATOM  10676 7C21 POPE  107      89.814  88.524  62.218  1.00  0.00           C
ATOM  10679 8C21 POPE  107      88.673  88.203  61.258  1.00  0.00           C
ATOM  10683  C33 POPE  107     105.424  96.333  66.768  1.00  0.00           C
ATOM  10686  C34 POPE  107     105.233  96.053  65.268  1.00  0.00           C
ATOM  10689  C35 POPE  107     103.864  96.474  64.718  1.00  0.00           C
ATOM  10692  C36 POPE  107     103.794  96.323  63.198  1.00  0.00           C
ATOM  10695  C37 POPE  107     102.423  96.693  62.608  1.00  0.00           C
ATOM  10698  C38 POPE  107     102.344  96.434  61.098  1.00  0.00           C
ATOM  10701  C39 POPE  107     100.914  96.434  60.538  1.00  0.00           C
ATOM  10704 0C31 POPE  107     100.394  97.834  60.168  1.00  0.00           C
ATOM  10707 1C31 POPE  107      99.014  97.803  59.498  1.00  0.00           C
ATOM  10710 2C31 POPE  107      98.993  98.353  58.058  1.00  0.00           C
ATOM  10713 3C31 POPE  107      99.373  99.844  57.968  1.00  0.00           C
ATOM  10716 4C31 POPE  107      99.734 100.303  56.548  1.00  0.00           C
ATOM  10719 5C31 POPE  107     100.623 101.553  56.548  1.00  0.00           C
ATOM  10722 6C31 POPE  107     100.954 102.113  55.158  1.00  0.00           C
ATOM  10726  NH3 POPE  108      61.213  12.524  81.038  1.00  0.00           N
ATOM  10730  C12 POPE  108      60.113  13.494  81.388  1.00  0.00           C
ATOM  10733  C11 POPE  108      60.663  14.934  81.578  1.00  0.00           C
ATOM  10736  P   POPE  108      60.113  17.024  80.018  1.00  0.00           P
ATOM  10737  O13 POPE  108      59.633  18.314  80.548  1.00  0.00           O
ATOM  10738  O14 POPE  108      61.563  17.024  79.708  1.00  0.00           O
ATOM  10739  O11 POPE  108      59.284  16.594  78.758  1.00  0.00           O
ATOM  10740  O12 POPE  108      59.743  15.903  81.078  1.00  0.00           O
ATOM  10741  C1  POPE  108      58.333  17.534  78.268  1.00  0.00           C
ATOM  10744  C2  POPE  108      57.344  16.814  77.338  1.00  0.00           C
ATOM  10746  O21 POPE  108      57.104  17.563  76.138  1.00  0.00           O
ATOM  10747  C21 POPE  108      56.514  18.734  76.258  1.00  0.00           C
ATOM  10748  O22 POPE  108      56.254  19.323  77.288  1.00  0.00           O
ATOM  10749  C22 POPE  108      56.283  19.274  74.868  1.00  0.00           C
ATOM  10752  C3  POPE  108      56.033  16.384  78.038  1.00  0.00           C
ATOM  10755  O31 POPE  108      55.223  15.664  77.098  1.00  0.00           O
ATOM  10756  C31 POPE  108      54.063  16.184  76.718  1.00  0.00           C
ATOM  10757  O32 POPE  108      53.624  17.274  76.998  1.00  0.00           O
ATOM  10758  C32 POPE  108      53.474  15.154  75.768  1.00  0.00           C
ATOM  10761  C23 POPE  108      54.804  19.663  74.698  1.00  0.00           C
ATOM  10764  C24 POPE  108      54.543  20.174  73.298  1.00  0.00           C
ATOM  10767  C25 POPE  108      55.363  21.404  72.918  1.00  0.00           C
ATOM  10770  C26 POPE  108      55.113  21.813  71.468  1.00  0.00           C
ATOM  10773  C27 POPE  108      56.213  22.714  70.908  1.00  0.00           C
ATOM  10776  C28 POPE  108      55.723  23.464  69.668  1.00  0.00           C
ATOM  10779  C29 POPE  108      56.823  24.283  69.038  1.00  0.00           C
ATOM  10781 0C21 POPE  108      57.203  24.194  67.758  1.00  0.00           C
ATOM  10783 1C21 POPE  108      56.553  23.284  66.748  1.00  0.00           C
ATOM  10786 2C21 POPE  108      56.943  21.803  66.898  1.00  0.00           C
ATOM  10789 3C21 POPE  108      57.603  21.234  65.638  1.00  0.00           C
ATOM  10792 4C21 POPE  108      57.583  19.704  65.618  1.00  0.00           C
ATOM  10795 5C21 POPE  108      58.433  19.104  64.488  1.00  0.00           C
ATOM  10798 6C21 POPE  108      58.143  19.663  63.098  1.00  0.00           C
ATOM  10801 7C21 POPE  108      58.964  18.924  62.038  1.00  0.00           C
ATOM  10804 8C21 POPE  108      58.903  19.534  60.638  1.00  0.00           C
ATOM  10808  C33 POPE  108      52.034  15.384  75.278  1.00  0.00           C
ATOM  10811  C34 POPE  108      51.784  14.624  73.968  1.00  0.00           C
ATOM  10814  C35 POPE  108      50.464  14.984  73.298  1.00  0.00           C
ATOM  10817  C36 POPE  108      50.733  15.794  72.028  1.00  0.00           C
ATOM  10820  C37 POPE  108      49.594  16.774  71.748  1.00  0.00           C
ATOM  10823  C38 POPE  108      49.724  17.413  70.368  1.00  0.00           C
ATOM  10826  C39 POPE  108      49.424  16.404  69.268  1.00  0.00           C
ATOM  10829 0C31 POPE  108      48.643  17.004  68.098  1.00  0.00           C
ATOM  10832 1C31 POPE  108      47.624  16.014  67.528  1.00  0.00           C
ATOM  10835 2C31 POPE  108      46.563  16.704  66.658  1.00  0.00           C
ATOM  10838 3C31 POPE  108      46.903  16.744  65.168  1.00  0.00           C
ATOM  10841 4C31 POPE  108      45.823  16.014  64.348  1.00  0.00           C
ATOM  10844 5C31 POPE  108      46.033  16.104  62.838  1.00  0.00           C
ATOM  10847 6C31 POPE  108      45.173  15.113  62.058  1.00  0.00           C
ATOM  10851  NH3 POPE  109      44.293  59.893  39.898  1.00  0.00           N
ATOM  10855  C12 POPE  109      43.733  61.244  40.178  1.00  0.00           C
ATOM  10858  C11 POPE  109      44.273  62.174  39.098  1.00  0.00           C
ATOM  10861  P   POPE  109      42.533  63.954  38.308  1.00  0.00           P
ATOM  10862  O13 POPE  109      42.784  63.434  36.938  1.00  0.00           O
ATOM  10863  O14 POPE  109      42.353  65.404  38.508  1.00  0.00           O
ATOM  10864  O11 POPE  109      41.353  63.133  38.928  1.00  0.00           O
ATOM  10865  O12 POPE  109      43.723  63.473  39.208  1.00  0.00           O
ATOM  10866  C1  POPE  109      40.514  63.673  39.958  1.00  0.00           C
ATOM  10869  C2  POPE  109      41.184  63.684  41.368  1.00  0.00           C
ATOM  10871  O21 POPE  109      40.153  63.484  42.368  1.00  0.00           O
ATOM  10872  C21 POPE  109      40.604  62.913  43.488  1.00  0.00           C
ATOM  10873  O22 POPE  109      41.714  62.434  43.638  1.00  0.00           O
ATOM  10874  C22 POPE  109      39.493  62.913  44.528  1.00  0.00           C
ATOM  10877  C3  POPE  109      41.983  64.994  41.618  1.00  0.00           C
ATOM  10880  O31 POPE  109      42.153  65.364  42.998  1.00  0.00           O
ATOM  10881  C31 POPE  109      43.263  65.004  43.618  1.00  0.00           C
ATOM  10882  O32 POPE  109      44.083  64.184  43.238  1.00  0.00           O
ATOM  10883  C32 POPE  109      43.443  65.944  44.818  1.00  0.00           C
ATOM  10886  C23 POPE  109      39.703  61.904  45.688  1.00  0.00           C
ATOM  10889  C24 POPE  109      40.593  62.444  46.818  1.00  0.00           C
ATOM  10892  C25 POPE  109      40.373  61.644  48.118  1.00  0.00           C
ATOM  10895  C26 POPE  109      39.303  62.274  49.008  1.00  0.00           C
ATOM  10898  C27 POPE  109      39.004  61.413  50.248  1.00  0.00           C
ATOM  10901  C28 POPE  109      37.993  62.013  51.248  1.00  0.00           C
ATOM  10904  C29 POPE  109      36.663  62.364  50.628  1.00  0.00           C
ATOM  10906 0C21 POPE  109      35.483  62.404  51.278  1.00  0.00           C
ATOM  10908 1C21 POPE  109      35.293  62.164  52.758  1.00  0.00           C
ATOM  10911 2C21 POPE  109      34.413  63.234  53.408  1.00  0.00           C
ATOM  10914 3C21 POPE  109      34.363  63.063  54.928  1.00  0.00           C
ATOM  10917 4C21 POPE  109      33.443  64.084  55.628  1.00  0.00           C
ATOM  10920 5C21 POPE  109      32.903  63.573  56.978  1.00  0.00           C
ATOM  10923 6C21 POPE  109      33.964  63.374  58.068  1.00  0.00           C
ATOM  10926 7C21 POPE  109      33.394  62.673  59.308  1.00  0.00           C
ATOM  10929 8C21 POPE  109      34.323  62.724  60.518  1.00  0.00           C
ATOM  10933  C33 POPE  109      42.694  65.484  46.078  1.00  0.00           C
ATOM  10936  C34 POPE  109      42.833  66.524  47.188  1.00  0.00           C
ATOM  10939  C35 POPE  109      42.313  66.023  48.538  1.00  0.00           C
ATOM  10942  C36 POPE  109      43.403  65.283  49.318  1.00  0.00           C
ATOM  10945  C37 POPE  109      42.843  64.643  50.588  1.00  0.00           C
ATOM  10948  C38 POPE  109      43.944  64.044  51.478  1.00  0.00           C
ATOM  10951  C39 POPE  109      43.373  63.284  52.688  1.00  0.00           C
ATOM  10954 0C31 POPE  109      42.304  64.063  53.448  1.00  0.00           C
ATOM  10957 1C31 POPE  109      41.803  63.364  54.708  1.00  0.00           C
ATOM  10960 2C31 POPE  109      40.763  64.233  55.438  1.00  0.00           C
ATOM  10963 3C31 POPE  109      39.823  63.484  56.388  1.00  0.00           C
ATOM  10966 4C31 POPE  109      38.754  62.603  55.698  1.00  0.00           C
ATOM  10969 5C31 POPE  109      39.153  61.134  55.528  1.00  0.00           C
ATOM  10972 6C31 POPE  109      37.943  60.194  55.478  1.00  0.00           C
ATOM  10976  NH3 POPE  110      42.213  15.994  39.808  1.00  0.00           N
ATOM  10980  C12 POPE  110      41.133  14.964  40.008  1.00  0.00           C
ATOM  10983  C11 POPE  110      41.623  13.564  39.608  1.00  0.00           C
ATOM  10986  P   POPE  110      41.044  11.064  40.068  1.00  0.00           P
ATOM  10987  O13 POPE  110      39.844  10.283  40.478  1.00  0.00           O
ATOM  10988  O14 POPE  110      41.723  10.604  38.848  1.00  0.00           O
ATOM  10989  O11 POPE  110      42.063  11.053  41.278  1.00  0.00           O
ATOM  10990  O12 POPE  110      40.643  12.584  39.948  1.00  0.00           O
ATOM  10991  C1  POPE  110      41.753  11.684  42.528  1.00  0.00           C
ATOM  10994  C2  POPE  110      41.903  10.684  43.708  1.00  0.00           C
ATOM  10996  O21 POPE  110      40.723  10.704  44.538  1.00  0.00           O
ATOM  10997  C21 POPE  110      40.733  11.064  45.798  1.00  0.00           C
ATOM  10998  O22 POPE  110      41.553  11.774  46.348  1.00  0.00           O
ATOM  10999  C22 POPE  110      39.563  10.364  46.508  1.00  0.00           C
ATOM  11002  C3  POPE  110      43.313  10.764  44.388  1.00  0.00           C
ATOM  11005  O31 POPE  110      43.424   9.884  45.538  1.00  0.00           O
ATOM  11006  C31 POPE  110      44.464  10.194  46.308  1.00  0.00           C
ATOM  11007  O32 POPE  110      45.514  10.664  45.918  1.00  0.00           O
ATOM  11008  C32 POPE  110      44.074  10.024  47.778  1.00  0.00           C
ATOM  11011  C23 POPE  110      39.833  10.124  48.018  1.00  0.00           C
ATOM  11014  C24 POPE  110      38.793   9.174  48.638  1.00  0.00           C
ATOM  11017  C25 POPE  110      39.113   8.743  50.088  1.00  0.00           C
ATOM  11020  C26 POPE  110      38.953   9.874  51.118  1.00  0.00           C
ATOM  11023  C27 POPE  110      39.104   9.354  52.558  1.00  0.00           C
ATOM  11026  C28 POPE  110      38.603  10.373  53.608  1.00  0.00           C
ATOM  11029  C29 POPE  110      38.764   9.904  55.038  1.00  0.00           C
ATOM  11031 0C21 POPE  110      38.053   8.954  55.668  1.00  0.00           C
ATOM  11033 1C21 POPE  110      36.943   8.104  55.108  1.00  0.00           C
ATOM  11036 2C21 POPE  110      37.193   6.594  55.348  1.00  0.00           C
ATOM  11039 3C21 POPE  110      36.993   6.163  56.808  1.00  0.00           C
ATOM  11042 4C21 POPE  110      37.473   4.724  57.078  1.00  0.00           C
ATOM  11045 5C21 POPE  110      36.884   4.124  58.358  1.00  0.00           C
ATOM  11048 6C21 POPE  110      37.504   2.777  58.738  1.00  0.00           C
ATOM  11051 7C21 POPE  110      36.663   2.017  59.778  1.00  0.00           C
ATOM  11054 8C21 POPE  110      37.363   0.777  60.328  1.00  0.00           C
ATOM  11058  C33 POPE  110      44.343   8.624  48.368  1.00  0.00           C
ATOM  11061  C34 POPE  110      44.983   8.703  49.758  1.00  0.00           C
ATOM  11064  C35 POPE  110      44.163   9.524  50.778  1.00  0.00           C
ATOM  11067  C36 POPE  110      44.934   9.734  52.088  1.00  0.00           C
ATOM  11070  C37 POPE  110      44.343  10.864  52.938  1.00  0.00           C
ATOM  11073  C38 POPE  110      45.223  11.243  54.128  1.00  0.00           C
ATOM  11076  C39 POPE  110      45.223  10.184  55.248  1.00  0.00           C
ATOM  11079 0C31 POPE  110      45.753  10.734  56.568  1.00  0.00           C
ATOM  11082 1C31 POPE  110      45.403   9.854  57.768  1.00  0.00           C
ATOM  11085 2C31 POPE  110      45.784  10.504  59.108  1.00  0.00           C
ATOM  11088 3C31 POPE  110      45.083   9.874  60.318  1.00  0.00           C
ATOM  11091 4C31 POPE  110      45.553   8.454  60.648  1.00  0.00           C
ATOM  11094 5C31 POPE  110      44.783   7.864  61.838  1.00  0.00           C
ATOM  11097 6C31 POPE  110      45.324   6.514  62.318  1.00  0.00           C
ATOM  11101  NH3 POPE  111      99.704  41.544  34.138  1.00  0.00           N
ATOM  11105  C12 POPE  111     100.994  40.934  33.648  1.00  0.00           C
ATOM  11108  C11 POPE  111     101.395  41.444  32.258  1.00  0.00           C
ATOM  11111  P   POPE  111     103.895  40.944  31.528  1.00  0.00           P
ATOM  11112  O13 POPE  111     104.643  39.704  31.238  1.00  0.00           O
ATOM  11113  O14 POPE  111     103.983  42.034  30.528  1.00  0.00           O
ATOM  11114  O11 POPE  111     104.244  41.524  32.948  1.00  0.00           O
ATOM  11115  O12 POPE  111     102.374  40.583  31.678  1.00  0.00           O
ATOM  11116  C1  POPE  111     104.643  40.644  34.008  1.00  0.00           C
ATOM  11119  C2  POPE  111     105.313  41.463  35.138  1.00  0.00           C
ATOM  11121  O21 POPE  111     104.324  41.903  36.078  1.00  0.00           O
ATOM  11122  C21 POPE  111     104.203  43.154  36.448  1.00  0.00           C
ATOM  11123  O22 POPE  111     104.294  44.144  35.738  1.00  0.00           O
ATOM  11124  C22 POPE  111     103.904  43.174  37.958  1.00  0.00           C
ATOM  11127  C3  POPE  111     106.294  42.524  34.538  1.00  0.00           C
ATOM  11130  O31 POPE  111     106.943  43.323  35.538  1.00  0.00           O
ATOM  11131  C31 POPE  111     108.184  43.694  35.268  1.00  0.00           C
ATOM  11132  O32 POPE  111     108.864  43.333  34.328  1.00  0.00           O
ATOM  11133  C32 POPE  111     108.613  44.754  36.288  1.00  0.00           C
ATOM  11136  C23 POPE  111     104.863  44.033  38.818  1.00  0.00           C
ATOM  11139  C24 POPE  111     104.214  44.354  40.178  1.00  0.00           C
ATOM  11142  C25 POPE  111     104.923  45.443  40.988  1.00  0.00           C
ATOM  11145  C26 POPE  111     106.245  45.033  41.658  1.00  0.00           C
ATOM  11148  C27 POPE  111     106.073  44.564  43.108  1.00  0.00           C
ATOM  11151  C28 POPE  111     107.374  44.614  43.958  1.00  0.00           C
ATOM  11154  C29 POPE  111     107.034  44.463  45.418  1.00  0.00           C
ATOM  11156 0C21 POPE  111     107.803  44.014  46.438  1.00  0.00           C
ATOM  11158 1C21 POPE  111     109.254  43.594  46.408  1.00  0.00           C
ATOM  11161 2C21 POPE  111     109.974  43.974  47.728  1.00  0.00           C
ATOM  11164 3C21 POPE  111     109.613  43.073  48.928  1.00  0.00           C
ATOM  11167 4C21 POPE  111     110.264  43.543  50.238  1.00  0.00           C
ATOM  11170 5C21 POPE  111     109.723  42.844  51.498  1.00  0.00           C
ATOM  11173 6C21 POPE  111     109.944  41.323  51.538  1.00  0.00           C
ATOM  11176 7C21 POPE  111     109.543  40.714  52.898  1.00  0.00           C
ATOM  11179 8C21 POPE  111     109.704  39.194  52.958  1.00  0.00           C
ATOM  11183  C33 POPE  111     109.513  44.123  37.358  1.00  0.00           C
ATOM  11186  C34 POPE  111     109.984  45.124  38.438  1.00  0.00           C
ATOM  11189  C35 POPE  111     108.844  45.794  39.188  1.00  0.00           C
ATOM  11192  C36 POPE  111     108.613  47.234  38.758  1.00  0.00           C
ATOM  11195  C37 POPE  111     107.283  47.694  39.328  1.00  0.00           C
ATOM  11198  C38 POPE  111     106.843  49.094  38.938  1.00  0.00           C
ATOM  11201  C39 POPE  111     105.494  49.373  39.598  1.00  0.00           C
ATOM  11204 0C31 POPE  111     104.933  50.754  39.278  1.00  0.00           C
ATOM  11207 1C31 POPE  111     103.584  50.963  39.978  1.00  0.00           C
ATOM  11210 2C31 POPE  111     102.973  52.353  39.768  1.00  0.00           C
ATOM  11213 3C31 POPE  111     103.755  53.484  40.458  1.00  0.00           C
ATOM  11216 4C31 POPE  111     103.064  54.834  40.198  1.00  0.00           C
ATOM  11219 5C31 POPE  111     103.885  56.043  40.628  1.00  0.00           C
ATOM  11222 6C31 POPE  111     103.344  57.344  40.038  1.00  0.00           C
ATOM  11226  NH3 POPE  112      25.883 115.743  37.418  1.00  0.00           N
ATOM  11230  C12 POPE  112      24.653 115.393  38.198  1.00  0.00           C
ATOM  11233  C11 POPE  112      23.533 116.354  37.838  1.00  0.00           C
ATOM  11236  P   POPE  112      21.424 117.404  38.858  1.00  0.00           P
ATOM  11237  O13 POPE  112      21.223 117.834  37.458  1.00  0.00           O
ATOM  11238  O14 POPE  112      20.243 117.004  39.648  1.00  0.00           O
ATOM  11239  O11 POPE  112      22.133 118.614  39.588  1.00  0.00           O
ATOM  11240  O12 POPE  112      22.523 116.273  38.838  1.00  0.00           O
ATOM  11241  C1  POPE  112      23.223 118.413  40.508  1.00  0.00           C
ATOM  11244  C2  POPE  112      22.793 117.794  41.878  1.00  0.00           C
ATOM  11246  O21 POPE  112      23.403 118.483  42.978  1.00  0.00           O
ATOM  11247  C21 POPE  112      24.703 118.353  43.098  1.00  0.00           C
ATOM  11248  O22 POPE  112      25.493 117.993  42.238  1.00  0.00           O
ATOM  11249  C22 POPE  112      25.083 118.654  44.538  1.00  0.00           C
ATOM  11252  C3  POPE  112      23.034 116.254  41.978  1.00  0.00           C
ATOM  11255  O31 POPE  112      22.253 115.654  43.028  1.00  0.00           O
ATOM  11256  C31 POPE  112      22.523 114.353  43.158  1.00  0.00           C
ATOM  11257  O32 POPE  112      23.553 113.823  42.748  1.00  0.00           O
ATOM  11258  C32 POPE  112      21.313 113.654  43.768  1.00  0.00           C
ATOM  11261  C23 POPE  112      26.363 117.874  44.928  1.00  0.00           C
ATOM  11264  C24 POPE  112      26.673 118.054  46.408  1.00  0.00           C
ATOM  11267  C25 POPE  112      27.964 117.364  46.858  1.00  0.00           C
ATOM  11270  C26 POPE  112      28.183 117.534  48.368  1.00  0.00           C
ATOM  11273  C27 POPE  112      28.673 118.944  48.748  1.00  0.00           C
ATOM  11276  C28 POPE  112      28.123 119.444  50.098  1.00  0.00           C
ATOM  11279  C29 POPE  112      28.463 118.533  51.248  1.00  0.00           C
ATOM  11281 0C21 POPE  112      28.933 118.934  52.438  1.00  0.00           C
ATOM  11283 1C21 POPE  112      29.203 120.364  52.828  1.00  0.00           C
ATOM  11286 2C21 POPE  112      29.883 120.443  54.208  1.00  0.00           C
ATOM  11289 3C21 POPE  112      28.933 120.143  55.368  1.00  0.00           C
ATOM  11292 4C21 POPE  112      29.713 119.974  56.668  1.00  0.00           C
ATOM  11295 5C21 POPE  112      28.803 119.853  57.888  1.00  0.00           C
ATOM  11298 6C21 POPE  112      29.593 119.394  59.118  1.00  0.00           C
ATOM  11301 7C21 POPE  112      28.673 119.023  60.278  1.00  0.00           C
ATOM  11304 8C21 POPE  112      27.983 120.213  60.948  1.00  0.00           C
ATOM  11308  C33 POPE  112      21.573 112.174  44.128  1.00  0.00           C
ATOM  11311  C34 POPE  112      20.343 111.434  44.698  1.00  0.00           C
ATOM  11314  C35 POPE  112      19.683 112.073  45.928  1.00  0.00           C
ATOM  11317  C36 POPE  112      20.683 112.404  47.058  1.00  0.00           C
ATOM  11320  C37 POPE  112      20.023 112.963  48.318  1.00  0.00           C
ATOM  11323  C38 POPE  112      21.094 113.374  49.348  1.00  0.00           C
ATOM  11326  C39 POPE  112      20.503 113.864  50.678  1.00  0.00           C
ATOM  11329 0C31 POPE  112      20.153 112.713  51.638  1.00  0.00           C
ATOM  11332 1C31 POPE  112      19.593 113.234  52.968  1.00  0.00           C
ATOM  11335 2C31 POPE  112      19.523 112.154  54.058  1.00  0.00           C
ATOM  11338 3C31 POPE  112      18.403 111.123  53.848  1.00  0.00           C
ATOM  11341 4C31 POPE  112      17.083 111.553  54.518  1.00  0.00           C
ATOM  11344 5C31 POPE  112      16.053 110.413  54.608  1.00  0.00           C
ATOM  11347 6C31 POPE  112      14.903 110.723  55.568  1.00  0.00           C
ATOM  11351  NH3 POPE  113      78.494  37.783  80.078  1.00  0.00           N
ATOM  11355  C12 POPE  113      77.273  37.214  79.398  1.00  0.00           C
ATOM  11358  C11 POPE  113      76.834  35.864  80.008  1.00  0.00           C
ATOM  11361  P   POPE  113      74.934  35.053  81.658  1.00  0.00           P
ATOM  11362  O13 POPE  113      75.284  33.704  81.178  1.00  0.00           O
ATOM  11363  O14 POPE  113      74.643  35.204  83.098  1.00  0.00           O
ATOM  11364  O11 POPE  113      73.703  35.643  80.878  1.00  0.00           O
ATOM  11365  O12 POPE  113      76.144  36.034  81.258  1.00  0.00           O
ATOM  11366  C1  POPE  113      73.263  35.233  79.588  1.00  0.00           C
ATOM  11369  C2  POPE  113      72.553  33.853  79.558  1.00  0.00           C
ATOM  11371  O21 POPE  113      72.973  33.184  78.348  1.00  0.00           O
ATOM  11372  C21 POPE  113      73.594  32.024  78.538  1.00  0.00           C
ATOM  11373  O22 POPE  113      74.053  31.604  79.588  1.00  0.00           O
ATOM  11374  C22 POPE  113      73.524  31.204  77.288  1.00  0.00           C
ATOM  11377  C3  POPE  113      70.993  33.963  79.578  1.00  0.00           C
ATOM  11380  O31 POPE  113      70.394  32.713  79.188  1.00  0.00           O
ATOM  11381  C31 POPE  113      69.104  32.573  79.438  1.00  0.00           C
ATOM  11382  O32 POPE  113      68.413  33.323  80.098  1.00  0.00           O
ATOM  11383  C32 POPE  113      68.623  31.243  78.818  1.00  0.00           C
ATOM  11386  C23 POPE  113      72.104  30.614  77.098  1.00  0.00           C
ATOM  11389  C24 POPE  113      72.034  29.803  75.818  1.00  0.00           C
ATOM  11392  C25 POPE  113      71.974  30.663  74.558  1.00  0.00           C
ATOM  11395  C26 POPE  113      72.283  29.814  73.318  1.00  0.00           C
ATOM  11398  C27 POPE  113      72.663  30.663  72.108  1.00  0.00           C
ATOM  11401  C28 POPE  113      73.714  29.944  71.248  1.00  0.00           C
ATOM  11404  C29 POPE  113      74.183  30.774  70.088  1.00  0.00           C
ATOM  11406 0C21 POPE  113      73.623  30.804  68.868  1.00  0.00           C
ATOM  11408 1C21 POPE  113      72.394  30.033  68.438  1.00  0.00           C
ATOM  11411 2C21 POPE  113      72.714  28.953  67.378  1.00  0.00           C
ATOM  11414 3C21 POPE  113      71.453  28.524  66.608  1.00  0.00           C
ATOM  11417 4C21 POPE  113      71.644  27.243  65.768  1.00  0.00           C
ATOM  11420 5C21 POPE  113      72.693  27.373  64.658  1.00  0.00           C
ATOM  11423 6C21 POPE  113      72.133  27.314  63.228  1.00  0.00           C
ATOM  11426 7C21 POPE  113      71.784  25.893  62.768  1.00  0.00           C
ATOM  11429 8C21 POPE  113      71.564  25.784  61.248  1.00  0.00           C
ATOM  11433  C33 POPE  113      67.344  31.344  77.948  1.00  0.00           C
ATOM  11436  C34 POPE  113      66.934  29.973  77.388  1.00  0.00           C
ATOM  11439  C35 POPE  113      67.824  29.434  76.258  1.00  0.00           C
ATOM  11442  C36 POPE  113      67.604  30.103  74.888  1.00  0.00           C
ATOM  11445  C37 POPE  113      68.533  29.494  73.828  1.00  0.00           C
ATOM  11448  C38 POPE  113      68.393  30.063  72.408  1.00  0.00           C
ATOM  11451  C39 POPE  113      68.773  31.544  72.258  1.00  0.00           C
ATOM  11454 0C31 POPE  113      69.043  31.934  70.788  1.00  0.00           C
ATOM  11457 1C31 POPE  113      69.404  33.413  70.608  1.00  0.00           C
ATOM  11460 2C31 POPE  113      70.193  33.724  69.328  1.00  0.00           C
ATOM  11463 3C31 POPE  113      69.424  33.524  68.028  1.00  0.00           C
ATOM  11466 4C31 POPE  113      70.303  33.794  66.798  1.00  0.00           C
ATOM  11469 5C31 POPE  113      69.693  33.323  65.478  1.00  0.00           C
ATOM  11472 6C31 POPE  113      70.573  33.654  64.268  1.00  0.00           C
ATOM  11476  NH3 POPE  114      66.583  70.563  42.368  1.00  0.00           N
ATOM  11480  C12 POPE  114      65.203  71.064  42.078  1.00  0.00           C
ATOM  11483  C11 POPE  114      65.163  71.804  40.738  1.00  0.00           C
ATOM  11486  P   POPE  114      63.744  73.893  41.358  1.00  0.00           P
ATOM  11487  O13 POPE  114      63.293  74.853  40.338  1.00  0.00           O
ATOM  11488  O14 POPE  114      62.814  73.694  42.498  1.00  0.00           O
ATOM  11489  O11 POPE  114      65.183  74.254  41.878  1.00  0.00           O
ATOM  11490  O12 POPE  114      63.924  72.494  40.638  1.00  0.00           O
ATOM  11491  C1  POPE  114      65.634  74.133  43.228  1.00  0.00           C
ATOM  11494  C2  POPE  114      65.993  75.514  43.818  1.00  0.00           C
ATOM  11496  O21 POPE  114      67.074  75.364  44.788  1.00  0.00           O
ATOM  11497  C21 POPE  114      68.294  75.414  44.238  1.00  0.00           C
ATOM  11498  O22 POPE  114      68.513  75.504  43.038  1.00  0.00           O
ATOM  11499  C22 POPE  114      69.404  75.443  45.298  1.00  0.00           C
ATOM  11502  C3  POPE  114      64.733  76.224  44.448  1.00  0.00           C
ATOM  11505  O31 POPE  114      65.113  77.133  45.488  1.00  0.00           O
ATOM  11506  C31 POPE  114      64.193  77.413  46.398  1.00  0.00           C
ATOM  11507  O32 POPE  114      63.034  77.023  46.388  1.00  0.00           O
ATOM  11508  C32 POPE  114      64.794  78.313  47.468  1.00  0.00           C
ATOM  11511  C23 POPE  114      69.443  74.323  46.378  1.00  0.00           C
ATOM  11514  C24 POPE  114      70.693  74.493  47.288  1.00  0.00           C
ATOM  11517  C25 POPE  114      71.313  73.194  47.818  1.00  0.00           C
ATOM  11520  C26 POPE  114      72.754  73.383  48.358  1.00  0.00           C
ATOM  11523  C27 POPE  114      73.403  72.073  48.848  1.00  0.00           C
ATOM  11526  C28 POPE  114      74.943  72.103  48.908  1.00  0.00           C
ATOM  11529  C29 POPE  114      75.503  73.194  49.778  1.00  0.00           C
ATOM  11531 0C21 POPE  114      75.634  73.164  51.118  1.00  0.00           C
ATOM  11533 1C21 POPE  114      75.183  72.044  52.028  1.00  0.00           C
ATOM  11536 2C21 POPE  114      73.913  72.444  52.788  1.00  0.00           C
ATOM  11539 3C21 POPE  114      74.154  73.383  53.978  1.00  0.00           C
ATOM  11542 4C21 POPE  114      72.863  74.053  54.458  1.00  0.00           C
ATOM  11545 5C21 POPE  114      72.933  74.463  55.928  1.00  0.00           C
ATOM  11548 6C21 POPE  114      71.873  75.504  56.308  1.00  0.00           C
ATOM  11551 7C21 POPE  114      71.863  75.764  57.818  1.00  0.00           C
ATOM  11554 8C21 POPE  114      70.854  76.833  58.228  1.00  0.00           C
ATOM  11558  C33 POPE  114      64.774  77.663  48.868  1.00  0.00           C
ATOM  11561  C34 POPE  114      65.363  78.564  49.978  1.00  0.00           C
ATOM  11564  C35 POPE  114      66.543  79.453  49.568  1.00  0.00           C
ATOM  11567  C36 POPE  114      66.934  80.514  50.618  1.00  0.00           C
ATOM  11570  C37 POPE  114      68.024  81.453  50.068  1.00  0.00           C
ATOM  11573  C38 POPE  114      68.174  82.764  50.858  1.00  0.00           C
ATOM  11576  C39 POPE  114      68.583  82.594  52.328  1.00  0.00           C
ATOM  11579 0C31 POPE  114      69.994  82.023  52.508  1.00  0.00           C
ATOM  11582 1C31 POPE  114      70.544  82.213  53.938  1.00  0.00           C
ATOM  11585 2C31 POPE  114      72.083  82.073  53.998  1.00  0.00           C
ATOM  11588 3C31 POPE  114      72.663  82.213  55.418  1.00  0.00           C
ATOM  11591 4C31 POPE  114      72.523  83.614  56.038  1.00  0.00           C
ATOM  11594 5C31 POPE  114      73.773  84.504  55.878  1.00  0.00           C
ATOM  11597 6C31 POPE  114      73.504  85.974  56.218  1.00  0.00           C
ATOM  11601  NH3 POPE  115      91.723 110.244  80.008  1.00  0.00           N
ATOM  11605  C12 POPE  115      92.374 109.473  78.888  1.00  0.00           C
ATOM  11608  C11 POPE  115      91.663 108.164  78.568  1.00  0.00           C
ATOM  11611  P   POPE  115      90.663 107.253  76.408  1.00  0.00           P
ATOM  11612  O13 POPE  115      90.203 106.024  77.048  1.00  0.00           O
ATOM  11613  O14 POPE  115      89.674 108.363  76.368  1.00  0.00           O
ATOM  11614  O11 POPE  115      91.143 106.953  74.948  1.00  0.00           O
ATOM  11615  O12 POPE  115      91.934 107.803  77.198  1.00  0.00           O
ATOM  11616  C1  POPE  115      91.863 107.864  74.138  1.00  0.00           C
ATOM  11619  C2  POPE  115      90.984 108.444  73.008  1.00  0.00           C
ATOM  11621  O21 POPE  115      91.903 109.064  72.088  1.00  0.00           O
ATOM  11622  C21 POPE  115      91.514 108.994  70.818  1.00  0.00           C
ATOM  11623  O22 POPE  115      90.424 108.603  70.428  1.00  0.00           O
ATOM  11624  C22 POPE  115      92.624 109.453  69.888  1.00  0.00           C
ATOM  11627  C3  POPE  115      89.893 109.414  73.578  1.00  0.00           C
ATOM  11630  O31 POPE  115      89.254 110.294  72.628  1.00  0.00           O
ATOM  11631  C31 POPE  115      88.214 109.794  71.968  1.00  0.00           C
ATOM  11632  O32 POPE  115      87.775 108.664  72.118  1.00  0.00           O
ATOM  11633  C32 POPE  115      87.544 110.863  71.108  1.00  0.00           C
ATOM  11636  C23 POPE  115      92.043 109.923  68.528  1.00  0.00           C
ATOM  11639  C24 POPE  115      92.924 110.954  67.828  1.00  0.00           C
ATOM  11642  C25 POPE  115      93.724 110.404  66.648  1.00  0.00           C
ATOM  11645  C26 POPE  115      92.883 110.023  65.418  1.00  0.00           C
ATOM  11648  C27 POPE  115      92.043 111.184  64.838  1.00  0.00           C
ATOM  11651  C28 POPE  115      91.353 110.904  63.488  1.00  0.00           C
ATOM  11654  C29 POPE  115      92.314 110.283  62.498  1.00  0.00           C
ATOM  11656 0C21 POPE  115      92.894 110.893  61.468  1.00  0.00           C
ATOM  11658 1C21 POPE  115      92.663 112.303  60.988  1.00  0.00           C
ATOM  11661 2C21 POPE  115      92.764 112.353  59.458  1.00  0.00           C
ATOM  11664 3C21 POPE  115      94.184 112.073  58.928  1.00  0.00           C
ATOM  11667 4C21 POPE  115      94.273 112.143  57.398  1.00  0.00           C
ATOM  11670 5C21 POPE  115      93.403 111.123  56.648  1.00  0.00           C
ATOM  11673 6C21 POPE  115      93.834 109.663  56.828  1.00  0.00           C
ATOM  11676 7C21 POPE  115      92.894 108.714  56.078  1.00  0.00           C
ATOM  11679 8C21 POPE  115      93.373 107.264  56.048  1.00  0.00           C
ATOM  11683  C33 POPE  115      86.105 111.133  71.598  1.00  0.00           C
ATOM  11686  C34 POPE  115      85.254 112.014  70.668  1.00  0.00           C
ATOM  11689  C35 POPE  115      85.075 111.474  69.238  1.00  0.00           C
ATOM  11692  C36 POPE  115      85.883 112.253  68.198  1.00  0.00           C
ATOM  11695  C37 POPE  115      85.333 112.044  66.778  1.00  0.00           C
ATOM  11698  C38 POPE  115      85.933 112.983  65.738  1.00  0.00           C
ATOM  11701  C39 POPE  115      85.114 113.073  64.438  1.00  0.00           C
ATOM  11704 0C31 POPE  115      83.783 113.823  64.618  1.00  0.00           C
ATOM  11707 1C31 POPE  115      83.004 114.023  63.308  1.00  0.00           C
ATOM  11710 2C31 POPE  115      81.663 114.753  63.538  1.00  0.00           C
ATOM  11713 3C31 POPE  115      80.504 113.823  63.908  1.00  0.00           C
ATOM  11716 4C31 POPE  115      79.814 113.213  62.678  1.00  0.00           C
ATOM  11719 5C31 POPE  115      78.574 112.364  63.028  1.00  0.00           C
ATOM  11722 6C31 POPE  115      77.894 111.774  61.788  1.00  0.00           C
ATOM  11726  NH3 POPE  116      43.733  97.674  83.278  1.00  0.00           N
ATOM  11730  C12 POPE  116      43.674  97.864  84.768  1.00  0.00           C
ATOM  11733  C11 POPE  116      42.523  97.073  85.388  1.00  0.00           C
ATOM  11736  P   POPE  116      40.403  96.624  83.948  1.00  0.00           P
ATOM  11737  O13 POPE  116      39.083  97.224  83.718  1.00  0.00           O
ATOM  11738  O14 POPE  116      40.373  95.224  84.428  1.00  0.00           O
ATOM  11739  O11 POPE  116      41.233  96.663  82.608  1.00  0.00           O
ATOM  11740  O12 POPE  116      41.273  97.534  84.888  1.00  0.00           O
ATOM  11741  C1  POPE  116      40.943  95.754  81.538  1.00  0.00           C
ATOM  11744  C2  POPE  116      40.693  96.444  80.158  1.00  0.00           C
ATOM  11746  O21 POPE  116      41.903  96.953  79.548  1.00  0.00           O
ATOM  11747  C21 POPE  116      42.463  98.033  80.068  1.00  0.00           C
ATOM  11748  O22 POPE  116      42.183  98.564  81.128  1.00  0.00           O
ATOM  11749  C22 POPE  116      43.583  98.533  79.178  1.00  0.00           C
ATOM  11752  C3  POPE  116      39.513  97.464  80.148  1.00  0.00           C
ATOM  11755  O31 POPE  116      39.524  98.284  78.968  1.00  0.00           O
ATOM  11756  C31 POPE  116      39.243  97.653  77.818  1.00  0.00           C
ATOM  11757  O32 POPE  116      38.953  96.474  77.698  1.00  0.00           O
ATOM  11758  C32 POPE  116      39.363  98.673  76.678  1.00  0.00           C
ATOM  11761  C23 POPE  116      43.023  99.254  77.928  1.00  0.00           C
ATOM  11764  C24 POPE  116      44.113  99.934  77.088  1.00  0.00           C
ATOM  11767  C25 POPE  116      44.823 101.114  77.778  1.00  0.00           C
ATOM  11770  C26 POPE  116      45.573 102.014  76.778  1.00  0.00           C
ATOM  11773  C27 POPE  116      47.013 102.344  77.188  1.00  0.00           C
ATOM  11776  C28 POPE  116      47.703 103.334  76.218  1.00  0.00           C
ATOM  11779  C29 POPE  116      49.133 103.553  76.628  1.00  0.00           C
ATOM  11781 0C21 POPE  116      49.763 104.713  76.908  1.00  0.00           C
ATOM  11783 1C21 POPE  116      49.193 106.103  76.848  1.00  0.00           C
ATOM  11786 2C21 POPE  116      49.823 106.894  75.688  1.00  0.00           C
ATOM  11789 3C21 POPE  116      49.184 108.273  75.508  1.00  0.00           C
ATOM  11792 4C21 POPE  116      49.813 109.044  74.328  1.00  0.00           C
ATOM  11795 5C21 POPE  116      49.193 110.434  74.118  1.00  0.00           C
ATOM  11798 6C21 POPE  116      50.223 111.564  74.028  1.00  0.00           C
ATOM  11801 7C21 POPE  116      50.054 112.604  75.148  1.00  0.00           C
ATOM  11804 8C21 POPE  116      51.233 113.564  75.268  1.00  0.00           C
ATOM  11808  C33 POPE  116      38.713  98.213  75.358  1.00  0.00           C
ATOM  11811  C34 POPE  116      39.604  97.294  74.508  1.00  0.00           C
ATOM  11814  C35 POPE  116      40.313  98.033  73.358  1.00  0.00           C
ATOM  11817  C36 POPE  116      39.363  98.514  72.248  1.00  0.00           C
ATOM  11820  C37 POPE  116      40.103  99.084  71.028  1.00  0.00           C
ATOM  11823  C38 POPE  116      39.243  99.984  70.128  1.00  0.00           C
ATOM  11826  C39 POPE  116      38.214  99.224  69.258  1.00  0.00           C
ATOM  11829 0C31 POPE  116      38.513  99.264  67.748  1.00  0.00           C
ATOM  11832 1C31 POPE  116      38.643  97.874  67.098  1.00  0.00           C
ATOM  11835 2C31 POPE  116      38.903  97.943  65.578  1.00  0.00           C
ATOM  11838 3C31 POPE  116      40.383  98.114  65.198  1.00  0.00           C
ATOM  11841 4C31 POPE  116      40.573  98.784  63.828  1.00  0.00           C
ATOM  11844 5C31 POPE  116      42.043  98.953  63.428  1.00  0.00           C
ATOM  11847 6C31 POPE  116      42.224  99.774  62.148  1.00  0.00           C
ATOM  11851  NH3 POPE  117      16.773  27.594  39.888  1.00  0.00           N
ATOM  11855  C12 POPE  117      18.123  27.274  39.328  1.00  0.00           C
ATOM  11858  C11 POPE  117      18.463  28.263  38.198  1.00  0.00           C
ATOM  11861  P   POPE  117      20.773  29.413  38.668  1.00  0.00           P
ATOM  11862  O13 POPE  117      22.153  29.213  38.208  1.00  0.00           O
ATOM  11863  O14 POPE  117      20.104  30.704  38.478  1.00  0.00           O
ATOM  11864  O11 POPE  117      20.613  29.044  40.218  1.00  0.00           O
ATOM  11865  O12 POPE  117      19.863  28.304  37.958  1.00  0.00           O
ATOM  11866  C1  POPE  117      21.463  29.774  41.118  1.00  0.00           C
ATOM  11869  C2  POPE  117      21.194  29.384  42.598  1.00  0.00           C
ATOM  11871  O21 POPE  117      20.023  30.024  43.148  1.00  0.00           O
ATOM  11872  C21 POPE  117      20.174  31.294  43.498  1.00  0.00           C
ATOM  11873  O22 POPE  117      20.973  32.073  43.028  1.00  0.00           O
ATOM  11874  C22 POPE  117      19.263  31.614  44.698  1.00  0.00           C
ATOM  11877  C3  POPE  117      22.444  29.504  43.538  1.00  0.00           C
ATOM  11880  O31 POPE  117      22.263  28.614  44.658  1.00  0.00           O
ATOM  11881  C31 POPE  117      22.073  29.163  45.858  1.00  0.00           C
ATOM  11882  O32 POPE  117      22.163  30.344  46.108  1.00  0.00           O
ATOM  11883  C32 POPE  117      21.733  28.044  46.848  1.00  0.00           C
ATOM  11886  C23 POPE  117      19.673  32.974  45.328  1.00  0.00           C
ATOM  11889  C24 POPE  117      18.903  33.364  46.588  1.00  0.00           C
ATOM  11892  C25 POPE  117      19.373  32.663  47.868  1.00  0.00           C
ATOM  11895  C26 POPE  117      18.753  33.294  49.118  1.00  0.00           C
ATOM  11898  C27 POPE  117      19.273  32.724  50.438  1.00  0.00           C
ATOM  11901  C28 POPE  117      18.513  33.283  51.658  1.00  0.00           C
ATOM  11904  C29 POPE  117      18.833  34.724  51.968  1.00  0.00           C
ATOM  11906 0C21 POPE  117      18.553  35.444  53.078  1.00  0.00           C
ATOM  11908 1C21 POPE  117      17.833  35.064  54.358  1.00  0.00           C
ATOM  11911 2C21 POPE  117      17.463  33.584  54.598  1.00  0.00           C
ATOM  11914 3C21 POPE  117      16.913  33.294  56.008  1.00  0.00           C
ATOM  11917 4C21 POPE  117      16.963  31.783  56.318  1.00  0.00           C
ATOM  11920 5C21 POPE  117      17.643  31.444  57.648  1.00  0.00           C
ATOM  11923 6C21 POPE  117      17.943  29.944  57.738  1.00  0.00           C
ATOM  11926 7C21 POPE  117      18.533  29.494  59.078  1.00  0.00           C
ATOM  11929 8C21 POPE  117      18.833  27.993  59.078  1.00  0.00           C
ATOM  11933  C33 POPE  117      21.913  28.504  48.308  1.00  0.00           C
ATOM  11936  C34 POPE  117      20.743  29.384  48.738  1.00  0.00           C
ATOM  11939  C35 POPE  117      19.523  28.573  49.178  1.00  0.00           C
ATOM  11942  C36 POPE  117      19.443  28.424  50.708  1.00  0.00           C
ATOM  11945  C37 POPE  117      18.113  28.964  51.248  1.00  0.00           C
ATOM  11948  C38 POPE  117      18.174  29.254  52.748  1.00  0.00           C
ATOM  11951  C39 POPE  117      16.773  29.473  53.348  1.00  0.00           C
ATOM  11954 0C31 POPE  117      16.433  28.464  54.448  1.00  0.00           C
ATOM  11957 1C31 POPE  117      14.953  28.474  54.828  1.00  0.00           C
ATOM  11960 2C31 POPE  117      14.483  27.174  55.518  1.00  0.00           C
ATOM  11963 3C31 POPE  117      14.913  27.024  56.988  1.00  0.00           C
ATOM  11966 4C31 POPE  117      14.363  28.123  57.908  1.00  0.00           C
ATOM  11969 5C31 POPE  117      14.493  27.774  59.398  1.00  0.00           C
ATOM  11972 6C31 POPE  117      14.403  29.004  60.298  1.00  0.00           C
ATOM  11976  NH3 POPE  118      14.903  30.264  78.868  1.00  0.00           N
ATOM  11980  C12 POPE  118      13.433  30.594  78.738  1.00  0.00           C
ATOM  11983  C11 POPE  118      13.223  31.873  77.888  1.00  0.00           C
ATOM  11986  P   POPE  118      11.833  34.094  78.158  1.00  0.00           P
ATOM  11987  O13 POPE  118      12.033  34.603  79.528  1.00  0.00           O
ATOM  11988  O14 POPE  118      12.803  34.584  77.178  1.00  0.00           O
ATOM  11989  O11 POPE  118      10.343  34.274  77.668  1.00  0.00           O
ATOM  11990  O12 POPE  118      11.993  32.514  78.248  1.00  0.00           O
ATOM  11991  C1  POPE  118      10.073  34.143  76.278  1.00  0.00           C
ATOM  11994  C2  POPE  118       8.553  34.044  76.068  1.00  0.00           C
ATOM  11996  O21 POPE  118       8.363  33.704  74.678  1.00  0.00           O
ATOM  11997  C21 POPE  118       7.783  32.533  74.478  1.00  0.00           C
ATOM  11998  O22 POPE  118       6.983  32.004  75.228  1.00  0.00           O
ATOM  11999  C22 POPE  118       8.303  31.943  73.178  1.00  0.00           C
ATOM  12002  C3  POPE  118       7.823  35.353  76.468  1.00  0.00           C
ATOM  12005  O31 POPE  118       6.463  35.073  76.828  1.00  0.00           O
ATOM  12006  C31 POPE  118       5.443  35.064  75.948  1.00  0.00           C
ATOM  12007  O32 POPE  118       4.353  34.584  76.218  1.00  0.00           O
ATOM  12008  C32 POPE  118       5.763  35.684  74.588  1.00  0.00           C
ATOM  12011  C23 POPE  118       9.853  32.054  73.038  1.00  0.00           C
ATOM  12014  C24 POPE  118      10.323  31.994  71.588  1.00  0.00           C
ATOM  12017  C25 POPE  118       9.713  30.823  70.818  1.00  0.00           C
ATOM  12020  C26 POPE  118      10.463  30.533  69.528  1.00  0.00           C
ATOM  12023  C27 POPE  118       9.753  29.473  68.678  1.00  0.00           C
ATOM  12026  C28 POPE  118      10.643  29.034  67.508  1.00  0.00           C
ATOM  12029  C29 POPE  118      10.023  27.884  66.758  1.00  0.00           C
ATOM  12031 0C21 POPE  118      10.133  27.674  65.428  1.00  0.00           C
ATOM  12033 1C21 POPE  118      10.923  28.534  64.478  1.00  0.00           C
ATOM  12036 2C21 POPE  118      12.393  28.104  64.388  1.00  0.00           C
ATOM  12039 3C21 POPE  118      12.573  26.813  63.588  1.00  0.00           C
ATOM  12042 4C21 POPE  118      14.043  26.413  63.428  1.00  0.00           C
ATOM  12045 5C21 POPE  118      14.173  25.174  62.538  1.00  0.00           C
ATOM  12048 6C21 POPE  118      15.613  24.724  62.358  1.00  0.00           C
ATOM  12051 7C21 POPE  118      15.713  23.544  61.408  1.00  0.00           C
ATOM  12054 8C21 POPE  118      17.023  22.774  61.548  1.00  0.00           C
ATOM  12058  C33 POPE  118       4.683  35.413  73.508  1.00  0.00           C
ATOM  12061  C34 POPE  118       5.103  35.893  72.098  1.00  0.00           C
ATOM  12064  C35 POPE  118       6.233  35.073  71.468  1.00  0.00           C
ATOM  12067  C36 POPE  118       6.643  35.553  70.058  1.00  0.00           C
ATOM  12070  C37 POPE  118       7.793  34.714  69.478  1.00  0.00           C
ATOM  12073  C38 POPE  118       8.263  35.184  68.088  1.00  0.00           C
ATOM  12076  C39 POPE  118       7.283  34.913  66.938  1.00  0.00           C
ATOM  12079 0C31 POPE  118       7.213  33.434  66.508  1.00  0.00           C
ATOM  12082 1C31 POPE  118       6.593  33.294  65.108  1.00  0.00           C
ATOM  12085 2C31 POPE  118       6.413  31.844  64.628  1.00  0.00           C
ATOM  12088 3C31 POPE  118       6.053  31.733  63.138  1.00  0.00           C
ATOM  12091 4C31 POPE  118       4.973  32.724  62.678  1.00  0.00           C
ATOM  12094 5C31 POPE  118       4.523  32.514  61.228  1.00  0.00           C
ATOM  12097 6C31 POPE  118       3.623  33.643  60.718  1.00  0.00           C
ATOM  12101  NH3 POPE  119     129.240   5.714  80.068  1.00  0.00           N
ATOM  12105  C12 POPE  119     127.860   5.904  79.488  1.00  0.00           C
ATOM  12108  C11 POPE  119     126.840   6.574  80.458  1.00  0.00           C
ATOM  12111  P   POPE  119     126.730   9.174  80.158  1.00  0.00           P
ATOM  12112  O13 POPE  119     125.284   9.414  80.368  1.00  0.00           O
ATOM  12113  O14 POPE  119     127.620  10.334  80.388  1.00  0.00           O
ATOM  12114  O11 POPE  119     126.950   8.804  78.658  1.00  0.00           O
ATOM  12115  O12 POPE  119     127.220   7.873  80.948  1.00  0.00           O
ATOM  12116  C1  POPE  119     125.910   8.464  77.748  1.00  0.00           C
ATOM  12119  C2  POPE  119     126.281   8.904  76.318  1.00  0.00           C
ATOM  12121  O21 POPE  119     125.473   8.214  75.348  1.00  0.00           O
ATOM  12122  C21 POPE  119     124.174   8.424  75.368  1.00  0.00           C
ATOM  12123  O22 POPE  119     123.573   9.254  76.048  1.00  0.00           O
ATOM  12124  C22 POPE  119     123.523   7.384  74.448  1.00  0.00           C
ATOM  12127  C3  POPE  119     127.780   8.604  76.018  1.00  0.00           C
ATOM  12130  O31 POPE  119     128.331   9.583  75.128  1.00  0.00           O
ATOM  12131  C31 POPE  119     128.510   9.234  73.868  1.00  0.00           C
ATOM  12132  O32 POPE  119     128.281   8.144  73.378  1.00  0.00           O
ATOM  12133  C32 POPE  119     128.990  10.463  73.088  1.00  0.00           C
ATOM  12136  C23 POPE  119     122.003   7.484  74.248  1.00  0.00           C
ATOM  12139  C24 POPE  119     121.563   8.494  73.178  1.00  0.00           C
ATOM  12142  C25 POPE  119     122.214   8.314  71.788  1.00  0.00           C
ATOM  12145  C26 POPE  119     122.083   6.904  71.188  1.00  0.00           C
ATOM  12148  C27 POPE  119     122.653   6.804  69.768  1.00  0.00           C
ATOM  12151  C28 POPE  119     122.593   5.374  69.188  1.00  0.00           C
ATOM  12154  C29 POPE  119     122.953   5.064  67.748  1.00  0.00           C
ATOM  12156 0C21 POPE  119     123.483   5.814  66.758  1.00  0.00           C
ATOM  12158 1C21 POPE  119     123.903   7.254  66.758  1.00  0.00           C
ATOM  12161 2C21 POPE  119     123.103   8.164  65.798  1.00  0.00           C
ATOM  12164 3C21 POPE  119     123.333   9.634  66.188  1.00  0.00           C
ATOM  12167 4C21 POPE  119     123.103  10.664  65.078  1.00  0.00           C
ATOM  12170 5C21 POPE  119     124.313  10.833  64.158  1.00  0.00           C
ATOM  12173 6C21 POPE  119     124.183  12.064  63.258  1.00  0.00           C
ATOM  12176 7C21 POPE  119     125.493  12.454  62.558  1.00  0.00           C
ATOM  12179 8C21 POPE  119     125.373  13.734  61.728  1.00  0.00           C
ATOM  12183  C33 POPE  119     129.701  10.074  71.788  1.00  0.00           C
ATOM  12186  C34 POPE  119     130.490  11.254  71.208  1.00  0.00           C
ATOM  12189  C35 POPE  119     131.100  10.904  69.848  1.00  0.00           C
ATOM  12192  C36 POPE  119     131.930  12.054  69.278  1.00  0.00           C
ATOM  12195  C37 POPE  119     132.040  12.004  67.748  1.00  0.00           C
ATOM  12198  C38 POPE  119     132.930  13.123  67.218  1.00  0.00           C
ATOM  12201  C39 POPE  119     132.800  13.304  65.698  1.00  0.00           C
ATOM  12204 0C31 POPE  119     133.850  14.264  65.138  1.00  0.00           C
ATOM  12207 1C31 POPE  119     133.701  14.504  63.638  1.00  0.00           C
ATOM  12210 2C31 POPE  119     134.770  15.434  63.048  1.00  0.00           C
ATOM  12213 3C31 POPE  119     134.710  16.864  63.598  1.00  0.00           C
ATOM  12216 4C31 POPE  119     135.590  17.833  62.798  1.00  0.00           C
ATOM  12219 5C31 POPE  119     135.530  19.274  63.298  1.00  0.00           C
ATOM  12222 6C31 POPE  119     136.340  20.234  62.418  1.00  0.00           C
ATOM  12226  NH3 POPE  120      -0.137  11.554  78.318  1.00  0.00           N
ATOM  12230  C12 POPE  120      -0.367  13.044  78.198  1.00  0.00           C
ATOM  12233  C11 POPE  120      -0.777  13.674  79.548  1.00  0.00           C
ATOM  12236  P   POPE  120      -0.527  16.313  79.598  1.00  0.00           P
ATOM  12237  O13 POPE  120      -1.207  17.114  80.638  1.00  0.00           O
ATOM  12238  O14 POPE  120       0.883  15.964  79.838  1.00  0.00           O
ATOM  12239  O11 POPE  120      -0.657  17.094  78.218  1.00  0.00           O
ATOM  12240  O12 POPE  120      -1.357  14.974  79.368  1.00  0.00           O
ATOM  12241  C1  POPE  120      -0.787  16.444  76.948  1.00  0.00           C
ATOM  12244  C2  POPE  120       0.273  16.954  75.908  1.00  0.00           C
ATOM  12246  O21 POPE  120       0.353  16.224  74.668  1.00  0.00           O
ATOM  12247  C21 POPE  120       0.373  14.913  74.578  1.00  0.00           C
ATOM  12248  O22 POPE  120       0.103  14.094  75.438  1.00  0.00           O
ATOM  12249  C22 POPE  120       0.653  14.514  73.138  1.00  0.00           C
ATOM  12252  C3  POPE  120       1.683  17.124  76.538  1.00  0.00           C
ATOM  12255  O31 POPE  120       2.793  17.214  75.628  1.00  0.00           O
ATOM  12256  C31 POPE  120       2.803  18.083  74.638  1.00  0.00           C
ATOM  12257  O32 POPE  120       1.883  18.784  74.248  1.00  0.00           O
ATOM  12258  C32 POPE  120       4.233  18.194  74.098  1.00  0.00           C
ATOM  12261  C23 POPE  120      -0.247  15.243  72.108  1.00  0.00           C
ATOM  12264  C24 POPE  120       0.513  15.714  70.868  1.00  0.00           C
ATOM  12267  C25 POPE  120      -0.057  15.094  69.588  1.00  0.00           C
ATOM  12270  C26 POPE  120       0.713  15.504  68.328  1.00  0.00           C
ATOM  12273  C27 POPE  120       0.163  14.824  67.068  1.00  0.00           C
ATOM  12276  C28 POPE  120       0.283  15.703  65.818  1.00  0.00           C
ATOM  12279  C29 POPE  120      -0.767  16.794  65.858  1.00  0.00           C
ATOM  12281 0C21 POPE  120      -1.617  17.124  64.868  1.00  0.00           C
ATOM  12283 1C21 POPE  120      -1.677  16.524  63.488  1.00  0.00           C
ATOM  12286 2C21 POPE  120      -1.137  17.514  62.448  1.00  0.00           C
ATOM  12289 3C21 POPE  120      -0.937  16.873  61.068  1.00  0.00           C
ATOM  12292 4C21 POPE  120      -0.477  17.893  60.008  1.00  0.00           C
ATOM  12295 5C21 POPE  120      -1.617  18.774  59.498  1.00  0.00           C
ATOM  12298 6C21 POPE  120      -1.147  19.844  58.488  1.00  0.00           C
ATOM  12301 7C21 POPE  120      -2.297  20.723  57.988  1.00  0.00           C
ATOM  12304 8C21 POPE  120      -1.857  21.854  57.068  1.00  0.00           C
ATOM  12308  C33 POPE  120       4.453  17.944  72.578  1.00  0.00           C
ATOM  12311  C34 POPE  120       4.993  16.534  72.268  1.00  0.00           C
ATOM  12314  C35 POPE  120       5.543  16.404  70.838  1.00  0.00           C
ATOM  12317  C36 POPE  120       4.423  16.404  69.788  1.00  0.00           C
ATOM  12320  C37 POPE  120       4.833  16.954  68.418  1.00  0.00           C
ATOM  12323  C38 POPE  120       3.723  17.874  67.898  1.00  0.00           C
ATOM  12326  C39 POPE  120       3.783  18.254  66.418  1.00  0.00           C
ATOM  12329 0C31 POPE  120       2.513  19.024  66.048  1.00  0.00           C
ATOM  12332 1C31 POPE  120       2.423  19.483  64.588  1.00  0.00           C
ATOM  12335 2C31 POPE  120       1.083  20.213  64.368  1.00  0.00           C
ATOM  12338 3C31 POPE  120       0.983  20.884  62.998  1.00  0.00           C
ATOM  12341 4C31 POPE  120      -0.327  21.663  62.838  1.00  0.00           C
ATOM  12344 5C31 POPE  120      -0.417  22.393  61.498  1.00  0.00           C
ATOM  12347 6C31 POPE  120      -1.827  22.893  61.188  1.00  0.00           C
ATOM  12351  NH3 POPE  121      59.133  88.524  85.278  1.00  0.00           N
ATOM  12355  C12 POPE  121      58.134  88.533  84.158  1.00  0.00           C
ATOM  12358  C11 POPE  121      57.083  87.434  84.338  1.00  0.00           C
ATOM  12361  P   POPE  121      54.524  87.283  83.988  1.00  0.00           P
ATOM  12362  O13 POPE  121      54.563  85.884  84.478  1.00  0.00           O
ATOM  12363  O14 POPE  121      53.354  88.103  84.338  1.00  0.00           O
ATOM  12364  O11 POPE  121      54.683  87.264  82.418  1.00  0.00           O
ATOM  12365  O12 POPE  121      55.813  88.033  84.498  1.00  0.00           O
ATOM  12366  C1  POPE  121      53.624  86.684  81.638  1.00  0.00           C
ATOM  12369  C2  POPE  121      53.554  87.294  80.218  1.00  0.00           C
ATOM  12371  O21 POPE  121      52.624  86.494  79.448  1.00  0.00           O
ATOM  12372  C21 POPE  121      51.954  87.174  78.528  1.00  0.00           C
ATOM  12373  O22 POPE  121      51.854  88.393  78.478  1.00  0.00           O
ATOM  12374  C22 POPE  121      51.343  86.224  77.508  1.00  0.00           C
ATOM  12377  C3  POPE  121      54.944  87.334  79.518  1.00  0.00           C
ATOM  12380  O31 POPE  121      54.794  87.523  78.098  1.00  0.00           O
ATOM  12381  C31 POPE  121      55.893  87.353  77.378  1.00  0.00           C
ATOM  12382  O32 POPE  121      57.034  87.353  77.818  1.00  0.00           O
ATOM  12383  C32 POPE  121      55.483  87.194  75.908  1.00  0.00           C
ATOM  12386  C23 POPE  121      51.114  86.973  76.178  1.00  0.00           C
ATOM  12389  C24 POPE  121      50.543  86.114  75.038  1.00  0.00           C
ATOM  12392  C25 POPE  121      49.853  86.984  73.978  1.00  0.00           C
ATOM  12395  C26 POPE  121      50.124  86.564  72.528  1.00  0.00           C
ATOM  12398  C27 POPE  121      49.113  87.213  71.568  1.00  0.00           C
ATOM  12401  C28 POPE  121      49.633  87.484  70.138  1.00  0.00           C
ATOM  12404  C29 POPE  121      50.634  88.614  70.118  1.00  0.00           C
ATOM  12406 0C21 POPE  121      50.813  89.534  69.158  1.00  0.00           C
ATOM  12408 1C21 POPE  121      50.093  89.643  67.838  1.00  0.00           C
ATOM  12411 2C21 POPE  121      49.753  91.103  67.468  1.00  0.00           C
ATOM  12414 3C21 POPE  121      48.674  91.743  68.348  1.00  0.00           C
ATOM  12417 4C21 POPE  121      48.153  93.094  67.808  1.00  0.00           C
ATOM  12420 5C21 POPE  121      47.313  92.954  66.518  1.00  0.00           C
ATOM  12423 6C21 POPE  121      46.743  94.283  66.008  1.00  0.00           C
ATOM  12426 7C21 POPE  121      45.743  94.053  64.868  1.00  0.00           C
ATOM  12429 8C21 POPE  121      45.093  95.334  64.328  1.00  0.00           C
ATOM  12433  C33 POPE  121      56.574  86.573  75.008  1.00  0.00           C
ATOM  12436  C34 POPE  121      56.133  86.504  73.548  1.00  0.00           C
ATOM  12439  C35 POPE  121      55.183  85.323  73.268  1.00  0.00           C
ATOM  12442  C36 POPE  121      54.273  85.554  72.058  1.00  0.00           C
ATOM  12445  C37 POPE  121      53.624  84.243  71.578  1.00  0.00           C
ATOM  12448  C38 POPE  121      52.723  84.404  70.358  1.00  0.00           C
ATOM  12451  C39 POPE  121      52.213  83.044  69.858  1.00  0.00           C
ATOM  12454 0C31 POPE  121      51.163  83.133  68.748  1.00  0.00           C
ATOM  12457 1C31 POPE  121      50.383  81.823  68.588  1.00  0.00           C
ATOM  12460 2C31 POPE  121      49.553  81.764  67.308  1.00  0.00           C
ATOM  12463 3C31 POPE  121      48.583  80.573  67.268  1.00  0.00           C
ATOM  12466 4C31 POPE  121      47.644  80.623  66.058  1.00  0.00           C
ATOM  12469 5C31 POPE  121      46.703  79.414  65.958  1.00  0.00           C
ATOM  12472 6C31 POPE  121      45.733  79.504  64.788  1.00  0.00           C
ATOM  12476  NH3 POPE  122      72.854   9.204  78.868  1.00  0.00           N
ATOM  12480  C12 POPE  122      72.104   8.634  80.038  1.00  0.00           C
ATOM  12483  C11 POPE  122      71.293   9.744  80.758  1.00  0.00           C
ATOM  12486  P   POPE  122      69.493  10.144  78.868  1.00  0.00           P
ATOM  12487  O13 POPE  122      68.714   9.064  79.498  1.00  0.00           O
ATOM  12488  O14 POPE  122      68.784  11.283  78.268  1.00  0.00           O
ATOM  12489  O11 POPE  122      70.454   9.554  77.778  1.00  0.00           O
ATOM  12490  O12 POPE  122      70.604  10.653  79.878  1.00  0.00           O
ATOM  12491  C1  POPE  122      69.983   8.663  76.778  1.00  0.00           C
ATOM  12494  C2  POPE  122      69.894   9.394  75.418  1.00  0.00           C
ATOM  12496  O21 POPE  122      69.483   8.524  74.378  1.00  0.00           O
ATOM  12497  C21 POPE  122      70.333   7.584  74.018  1.00  0.00           C
ATOM  12498  O22 POPE  122      71.313   7.204  74.638  1.00  0.00           O
ATOM  12499  C22 POPE  122      69.973   7.164  72.618  1.00  0.00           C
ATOM  12502  C3  POPE  122      71.163  10.204  74.998  1.00  0.00           C
ATOM  12505  O31 POPE  122      70.864  11.083  73.888  1.00  0.00           O
ATOM  12506  C31 POPE  122      71.564  10.924  72.768  1.00  0.00           C
ATOM  12507  O32 POPE  122      72.215   9.944  72.498  1.00  0.00           O
ATOM  12508  C32 POPE  122      71.394  12.163  71.858  1.00  0.00           C
ATOM  12511  C23 POPE  122      71.254   6.724  71.888  1.00  0.00           C
ATOM  12514  C24 POPE  122      71.024   6.764  70.388  1.00  0.00           C
ATOM  12517  C25 POPE  122      72.274   6.354  69.598  1.00  0.00           C
ATOM  12520  C26 POPE  122      72.163   6.654  68.108  1.00  0.00           C
ATOM  12523  C27 POPE  122      70.833   6.163  67.528  1.00  0.00           C
ATOM  12526  C28 POPE  122      70.634   6.504  66.048  1.00  0.00           C
ATOM  12529  C29 POPE  122      69.243   6.044  65.698  1.00  0.00           C
ATOM  12531 0C21 POPE  122      68.894   4.884  65.138  1.00  0.00           C
ATOM  12533 1C21 POPE  122      69.824   3.824  64.608  1.00  0.00           C
ATOM  12536 2C21 POPE  122      69.524   3.614  63.118  1.00  0.00           C
ATOM  12539 3C21 POPE  122      68.193   2.874  62.898  1.00  0.00           C
ATOM  12542 4C21 POPE  122      67.703   2.964  61.448  1.00  0.00           C
ATOM  12545 5C21 POPE  122      66.483   2.077  61.248  1.00  0.00           C
ATOM  12548 6C21 POPE  122      65.953   2.097  59.808  1.00  0.00           C
ATOM  12551 7C21 POPE  122      65.343   0.747  59.398  1.00  0.00           C
ATOM  12554 8C21 POPE  122      64.693   0.797  58.008  1.00  0.00           C
ATOM  12558  C33 POPE  122      72.094  12.083  70.468  1.00  0.00           C
ATOM  12561  C34 POPE  122      71.403  12.943  69.378  1.00  0.00           C
ATOM  12564  C35 POPE  122      71.983  14.354  69.148  1.00  0.00           C
ATOM  12567  C36 POPE  122      71.193  15.154  68.088  1.00  0.00           C
ATOM  12570  C37 POPE  122      71.913  16.444  67.648  1.00  0.00           C
ATOM  12573  C38 POPE  122      71.133  17.254  66.588  1.00  0.00           C
ATOM  12576  C39 POPE  122      71.823  18.583  66.218  1.00  0.00           C
ATOM  12579 0C31 POPE  122      73.094  18.413  65.368  1.00  0.00           C
ATOM  12582 1C31 POPE  122      74.074  19.583  65.518  1.00  0.00           C
ATOM  12585 2C31 POPE  122      75.404  19.394  64.788  1.00  0.00           C
ATOM  12588 3C31 POPE  122      76.333  18.354  65.448  1.00  0.00           C
ATOM  12591 4C31 POPE  122      77.793  18.483  64.978  1.00  0.00           C
ATOM  12594 5C31 POPE  122      78.774  17.694  65.858  1.00  0.00           C
ATOM  12597 6C31 POPE  122      80.243  18.053  65.598  1.00  0.00           C
ATOM  12601  NH3 POPE  123      35.133 112.484  85.348  1.00  0.00           N
ATOM  12605  C12 POPE  123      35.313 113.963  85.298  1.00  0.00           C
ATOM  12608  C11 POPE  123      36.424 114.374  86.268  1.00  0.00           C
ATOM  12611  P   POPE  123      38.303 116.234  86.058  1.00  0.00           P
ATOM  12612  O13 POPE  123      38.034 116.383  87.508  1.00  0.00           O
ATOM  12613  O14 POPE  123      39.683 116.094  85.558  1.00  0.00           O
ATOM  12614  O11 POPE  123      37.593 117.454  85.368  1.00  0.00           O
ATOM  12615  O12 POPE  123      37.403 115.054  85.518  1.00  0.00           O
ATOM  12616  C1  POPE  123      37.033 117.454  84.058  1.00  0.00           C
ATOM  12619  C2  POPE  123      37.903 118.273  83.048  1.00  0.00           C
ATOM  12621  O21 POPE  123      37.243 118.454  81.788  1.00  0.00           O
ATOM  12622  C21 POPE  123      37.063 117.383  81.058  1.00  0.00           C
ATOM  12623  O22 POPE  123      37.243 116.224  81.388  1.00  0.00           O
ATOM  12624  C22 POPE  123      36.583 117.794  79.678  1.00  0.00           C
ATOM  12627  C3  POPE  123      39.354 117.744  82.878  1.00  0.00           C
ATOM  12630  O31 POPE  123      40.093 118.603  81.988  1.00  0.00           O
ATOM  12631  C31 POPE  123      41.413 118.413  81.988  1.00  0.00           C
ATOM  12632  O32 POPE  123      42.243 119.304  82.018  1.00  0.00           O
ATOM  12633  C32 POPE  123      41.814 116.944  81.808  1.00  0.00           C
ATOM  12636  C23 POPE  123      37.723 118.264  78.748  1.00  0.00           C
ATOM  12639  C24 POPE  123      37.553 117.643  77.358  1.00  0.00           C
ATOM  12642  C25 POPE  123      38.554 118.103  76.288  1.00  0.00           C
ATOM  12645  C26 POPE  123      38.293 117.353  74.968  1.00  0.00           C
ATOM  12648  C27 POPE  123      38.874 118.033  73.718  1.00  0.00           C
ATOM  12651  C28 POPE  123      38.354 117.423  72.398  1.00  0.00           C
ATOM  12654  C29 POPE  123      38.723 115.974  72.188  1.00  0.00           C
ATOM  12656 0C21 POPE  123      39.323 115.434  71.118  1.00  0.00           C
ATOM  12658 1C21 POPE  123      39.794 116.164  69.878  1.00  0.00           C
ATOM  12661 2C21 POPE  123      38.723 116.214  68.768  1.00  0.00           C
ATOM  12664 3C21 POPE  123      38.503 114.883  68.038  1.00  0.00           C
ATOM  12667 4C21 POPE  123      37.403 114.934  66.958  1.00  0.00           C
ATOM  12670 5C21 POPE  123      37.633 115.993  65.868  1.00  0.00           C
ATOM  12673 6C21 POPE  123      36.633 115.884  64.718  1.00  0.00           C
ATOM  12676 7C21 POPE  123      36.703 117.073  63.748  1.00  0.00           C
ATOM  12679 8C21 POPE  123      35.844 116.894  62.498  1.00  0.00           C
ATOM  12683  C33 POPE  123      41.374 116.393  80.438  1.00  0.00           C
ATOM  12686  C34 POPE  123      42.253 115.234  79.968  1.00  0.00           C
ATOM  12689  C35 POPE  123      42.034 114.894  78.488  1.00  0.00           C
ATOM  12692  C36 POPE  123      42.694 115.893  77.528  1.00  0.00           C
ATOM  12695  C37 POPE  123      42.434 115.533  76.058  1.00  0.00           C
ATOM  12698  C38 POPE  123      43.284 116.323  75.058  1.00  0.00           C
ATOM  12701  C39 POPE  123      42.964 117.834  75.018  1.00  0.00           C
ATOM  12704 0C31 POPE  123      43.713 118.584  73.908  1.00  0.00           C
ATOM  12707 1C31 POPE  123      43.383 118.083  72.478  1.00  0.00           C
ATOM  12710 2C31 POPE  123      44.113 118.893  71.398  1.00  0.00           C
ATOM  12713 3C31 POPE  123      43.923 118.363  69.968  1.00  0.00           C
ATOM  12716 4C31 POPE  123      44.613 117.014  69.728  1.00  0.00           C
ATOM  12719 5C31 POPE  123      44.503 116.514  68.288  1.00  0.00           C
ATOM  12722 6C31 POPE  123      45.844 116.374  67.568  1.00  0.00           C
ATOM  12726  NH3 POPE  124     112.355  89.853  37.948  1.00  0.00           N
ATOM  12730  C12 POPE  124     111.334  90.654  37.168  1.00  0.00           C
ATOM  12733  C11 POPE  124     109.963  90.644  37.858  1.00  0.00           C
ATOM  12736  P   POPE  124     107.964  92.314  37.468  1.00  0.00           P
ATOM  12737  O13 POPE  124     108.694  93.564  37.758  1.00  0.00           O
ATOM  12738  O14 POPE  124     106.843  92.423  36.508  1.00  0.00           O
ATOM  12739  O11 POPE  124     107.323  91.713  38.758  1.00  0.00           O
ATOM  12740  O12 POPE  124     108.974  91.193  36.978  1.00  0.00           O
ATOM  12741  C1  POPE  124     106.663  90.443  38.788  1.00  0.00           C
ATOM  12744  C2  POPE  124     106.054  90.234  40.198  1.00  0.00           C
ATOM  12746  O21 POPE  124     106.873  90.804  41.228  1.00  0.00           O
ATOM  12747  C21 POPE  124     108.174  90.644  41.118  1.00  0.00           C
ATOM  12748  O22 POPE  124     108.764  89.733  40.558  1.00  0.00           O
ATOM  12749  C22 POPE  124     108.864  91.853  41.728  1.00  0.00           C
ATOM  12752  C3  POPE  124     105.604  88.794  40.568  1.00  0.00           C
ATOM  12755  O31 POPE  124     104.604  88.864  41.608  1.00  0.00           O
ATOM  12756  C31 POPE  124     105.044  88.823  42.858  1.00  0.00           C
ATOM  12757  O32 POPE  124     106.194  88.573  43.198  1.00  0.00           O
ATOM  12758  C32 POPE  124     103.874  89.173  43.778  1.00  0.00           C
ATOM  12761  C23 POPE  124     108.745  91.864  43.258  1.00  0.00           C
ATOM  12764  C24 POPE  124     107.393  92.394  43.728  1.00  0.00           C
ATOM  12767  C25 POPE  124     107.215  92.323  45.238  1.00  0.00           C
ATOM  12770  C26 POPE  124     105.854  92.874  45.668  1.00  0.00           C
ATOM  12773  C27 POPE  124     105.714  92.823  47.188  1.00  0.00           C
ATOM  12776  C28 POPE  124     104.454  93.524  47.718  1.00  0.00           C
ATOM  12779  C29 POPE  124     104.373  93.334  49.218  1.00  0.00           C
ATOM  12781 0C21 POPE  124     103.253  93.343  49.958  1.00  0.00           C
ATOM  12783 1C21 POPE  124     101.863  93.594  49.428  1.00  0.00           C
ATOM  12786 2C21 POPE  124     101.213  92.404  48.698  1.00  0.00           C
ATOM  12789 3C21 POPE  124      99.995  92.874  47.918  1.00  0.00           C
ATOM  12792 4C21 POPE  124      99.263  91.774  47.138  1.00  0.00           C
ATOM  12795 5C21 POPE  124      98.223  92.373  46.178  1.00  0.00           C
ATOM  12798 6C21 POPE  124      97.413  93.503  46.838  1.00  0.00           C
ATOM  12801 7C21 POPE  124      96.364  94.084  45.908  1.00  0.00           C
ATOM  12804 8C21 POPE  124      95.544  95.184  46.578  1.00  0.00           C
ATOM  12808  C33 POPE  124     103.934  88.493  45.168  1.00  0.00           C
ATOM  12811  C34 POPE  124     105.014  89.053  46.098  1.00  0.00           C
[truncated: 1,647,241 more chars]
