# Supplementary material for: Characterizing Membrane Association and Periplasmic Transfer of Bacterial Lipoproteins through Molecular Dynamics Simulations
Source: Structure. 2020 Apr 7;28(4):475–487.e3. doi: 10.1016/j.str.2020.01.012 (PMC7139219; doi:10.1016/j.str.2020.01.012)
Supplement: Data S2. Final Coordinates from Simulations (A–L), Related to Figure 3 [file mmc4.zip › A-L/ECNB-4-atomistic.pdb]

TITLE     Protein
REMARK    THIS IS A SIMULATION BOX
CRYST1  129.025  129.025  114.932  90.00  90.00  90.00 P 1           1
MODEL        1
ATOM      1  N   CYSTA   1      72.823  62.498  77.011  1.00  0.00           N
ATOM      3  CA  CYSTA   1      72.063  61.257  77.031  1.00  0.00           C
ATOM      5  C   CYSTA   1      72.802  59.918  77.111  1.00  0.00           C
ATOM      6  O   CYSTA   1      72.522  58.988  76.351  1.00  0.00           O
ATOM      7  CB  CYSTA   1      71.092  61.268  75.821  1.00  0.00           C
ATOM     10  SG  CYSTA   1      70.092  62.777  75.841  1.00  0.00           S
ATOM     11  C1  CYSTA   1      69.923  63.028  74.041  1.00  0.00           C
ATOM     14  CA1 CYSTA   1      73.802  62.868  76.181  1.00  0.00           C
ATOM     15  OA1 CYSTA   1      73.883  64.077  75.991  1.00  0.00           O
ATOM     16  CA2 CYSTA   1      74.823  61.958  75.571  1.00  0.00           C
ATOM     19  C11 CYSTA   1      68.923  64.138  73.611  1.00  0.00           C
ATOM     21  O11 CYSTA   1      69.603  65.288  73.131  1.00  0.00           O
ATOM     22  CX1 CYSTA   1      70.153  65.137  71.941  1.00  0.00           C
ATOM     23  OX1 CYSTA   1      70.143  64.128  71.261  1.00  0.00           O
ATOM     24  CX2 CYSTA   1      70.753  66.477  71.541  1.00  0.00           C
ATOM     27  C12 CYSTA   1      67.973  64.598  74.751  1.00  0.00           C
ATOM     30  O12 CYSTA   1      66.982  65.527  74.281  1.00  0.00           O
ATOM     31  CD1 CYSTA   1      66.613  66.428  75.191  1.00  0.00           C
ATOM     32  OD1 CYSTA   1      66.982  66.448  76.351  1.00  0.00           O
ATOM     33  CD2 CYSTA   1      65.633  67.438  74.591  1.00  0.00           C
ATOM     36  CA3 CYSTA   1      75.112  62.268  74.101  1.00  0.00           C
ATOM     39  CA4 CYSTA   1      76.372  61.518  73.621  1.00  0.00           C
ATOM     42  CA5 CYSTA   1      76.302  59.988  73.751  1.00  0.00           C
ATOM     45  CA6 CYSTA   1      75.103  59.428  72.981  1.00  0.00           C
ATOM     48  CA7 CYSTA   1      75.463  58.248  72.091  1.00  0.00           C
ATOM     51  CA8 CYSTA   1      74.372  58.078  71.031  1.00  0.00           C
ATOM     54  CA9 CYSTA   1      74.643  56.978  70.011  1.00  0.00           C
ATOM     57 0CA1 CYSTA   1      73.862  57.268  68.721  1.00  0.00           C
ATOM     60 1CA1 CYSTA   1      74.643  58.187  67.771  1.00  0.00           C
ATOM     63 2CA1 CYSTA   1      73.793  58.738  66.621  1.00  0.00           C
ATOM     66 3CA1 CYSTA   1      74.633  59.108  65.391  1.00  0.00           C
ATOM     69 4CA1 CYSTA   1      75.063  57.858  64.601  1.00  0.00           C
ATOM     72 5CA1 CYSTA   1      75.893  58.168  63.351  1.00  0.00           C
ATOM     75 6CA1 CYSTA   1      76.283  56.908  62.581  1.00  0.00           C
ATOM     79  CD3 CYSTA   1      65.722  67.578  73.061  1.00  0.00           C
ATOM     82  CD4 CYSTA   1      67.112  68.007  72.571  1.00  0.00           C
ATOM     85  CD5 CYSTA   1      67.103  68.697  71.201  1.00  0.00           C
ATOM     88  CD6 CYSTA   1      66.582  67.838  70.041  1.00  0.00           C
ATOM     91  CD7 CYSTA   1      66.293  68.697  68.801  1.00  0.00           C
ATOM     94  CD8 CYSTA   1      65.692  67.888  67.651  1.00  0.00           C
ATOM     97  CD9 CYSTA   1      65.162  68.777  66.511  1.00  0.00           C
ATOM    100 0CD1 CYSTA   1      64.433  67.998  65.411  1.00  0.00           C
ATOM    103 1CD1 CYSTA   1      65.353  67.138  64.531  1.00  0.00           C
ATOM    106 2CD1 CYSTA   1      64.573  66.358  63.461  1.00  0.00           C
ATOM    109 3CD1 CYSTA   1      65.482  65.698  62.411  1.00  0.00           C
ATOM    112 4CD1 CYSTA   1      64.713  65.068  61.241  1.00  0.00           C
ATOM    115 5CD1 CYSTA   1      63.893  63.838  61.641  1.00  0.00           C
ATOM    118 6CD1 CYSTA   1      63.162  63.187  60.461  1.00  0.00           C
ATOM    122  CX3 CYSTA   1      70.783  66.597  70.011  1.00  0.00           C
ATOM    125  CX4 CYSTA   1      71.512  67.858  69.521  1.00  0.00           C
ATOM    128  CX5 CYSTA   1      71.582  67.908  67.991  1.00  0.00           C
ATOM    131  CX6 CYSTA   1      70.203  67.878  67.341  1.00  0.00           C
ATOM    134  CX7 CYSTA   1      70.243  68.077  65.821  1.00  0.00           C
ATOM    137  CX8 CYSTA   1      68.833  68.248  65.241  1.00  0.00           C
ATOM    140  CX9 CYSTA   1      68.862  68.718  63.811  1.00  0.00           C
ATOM    142 0CX1 CYSTA   1      68.603  69.968  63.401  1.00  0.00           C
ATOM    144 1CX1 CYSTA   1      68.243  71.118  64.301  1.00  0.00           C
ATOM    147 2CX1 CYSTA   1      68.323  72.478  63.571  1.00  0.00           C
ATOM    150 3CX1 CYSTA   1      67.953  73.657  64.481  1.00  0.00           C
ATOM    153 4CX1 CYSTA   1      68.232  75.018  63.821  1.00  0.00           C
ATOM    156 5CX1 CYSTA   1      68.113  76.227  64.761  1.00  0.00           C
ATOM    159 6CX1 CYSTA   1      69.043  76.168  65.971  1.00  0.00           C
ATOM    162 7CX1 CYSTA   1      69.113  77.497  66.731  1.00  0.00           C
ATOM    165 8CX1 CYSTA   1      69.802  77.428  68.091  1.00  0.00           C
ATOM    169  N   ASN A   2      73.783  59.718  78.001  1.00  0.00           N
ATOM    171  CA  ASN A   2      74.623  60.648  78.731  1.00  0.00           C
ATOM    173  CB  ASN A   2      74.213  60.808  80.221  1.00  0.00           C
ATOM    176  CG  ASN A   2      74.442  59.648  81.191  1.00  0.00           C
ATOM    177  OD1 ASN A   2      74.623  59.908  82.391  1.00  0.00           O
ATOM    178  ND2 ASN A   2      74.482  58.378  80.721  1.00  0.00           N
ATOM    181  C   ASN A   2      76.003  60.138  78.401  1.00  0.00           C
ATOM    182  O   ASN A   2      76.133  58.957  78.101  1.00  0.00           O
ATOM    183  N   THR A   3      77.033  60.988  78.281  1.00  0.00           N
ATOM    185  CA  THR A   3      78.073  60.898  77.241  1.00  0.00           C
ATOM    187  CB  THR A   3      78.682  62.278  77.011  1.00  0.00           C
ATOM    189  OG1 THR A   3      79.422  62.358  75.801  1.00  0.00           O
ATOM    191  CG2 THR A   3      79.573  62.707  78.171  1.00  0.00           C
ATOM    195  C   THR A   3      79.122  59.778  77.381  1.00  0.00           C
ATOM    196  O   THR A   3      80.252  59.828  76.901  1.00  0.00           O
ATOM    197  N   THR A   4      78.722  58.668  78.021  1.00  0.00           N
ATOM    199  CA  THR A   4      79.462  57.538  78.521  1.00  0.00           C
ATOM    201  CB  THR A   4      80.553  57.998  79.501  1.00  0.00           C
ATOM    203  OG1 THR A   4      81.433  56.958  79.881  1.00  0.00           O
ATOM    205  CG2 THR A   4      79.982  58.628  80.761  1.00  0.00           C
ATOM    209  C   THR A   4      78.342  56.678  79.121  1.00  0.00           C
ATOM    210  O   THR A   4      77.662  57.078  80.051  1.00  0.00           O
ATOM    211  N   ARG A   5      77.953  55.547  78.491  1.00  0.00           N
ATOM    213  CA  ARG A   5      76.603  54.998  78.711  1.00  0.00           C
ATOM    215  CB  ARG A   5      75.423  55.888  78.201  1.00  0.00           C
ATOM    218  CG  ARG A   5      75.122  55.978  76.661  1.00  0.00           C
ATOM    221  CD  ARG A   5      75.823  57.018  75.781  1.00  0.00           C
ATOM    224  NE  ARG A   5      77.302  56.788  75.791  1.00  0.00           N
ATOM    226  CZ  ARG A   5      77.982  55.978  74.961  1.00  0.00           C
ATOM    227  NH1 ARG A   5      79.183  55.557  75.311  1.00  0.00           N
ATOM    230  NH2 ARG A   5      77.533  55.638  73.781  1.00  0.00           N
ATOM    233  C   ARG A   5      76.412  53.707  77.961  1.00  0.00           C
ATOM    234  O   ARG A   5      77.133  53.448  77.001  1.00  0.00           O
ATOM    235  N   GLY A   6      75.332  52.948  78.281  1.00  0.00           N
ATOM    237  CA  GLY A   6      74.603  52.128  77.311  1.00  0.00           C
ATOM    240  C   GLY A   6      73.433  52.888  76.741  1.00  0.00           C
ATOM    241  O   GLY A   6      72.482  53.218  77.441  1.00  0.00           O
ATOM    242  N   VAL A   7      73.433  53.187  75.421  1.00  0.00           N
ATOM    244  CA  VAL A   7      72.563  54.158  74.761  1.00  0.00           C
ATOM    246  CB  VAL A   7      72.923  54.248  73.271  1.00  0.00           C
ATOM    248  CG1 VAL A   7      72.022  55.218  72.481  1.00  0.00           C
ATOM    252  CG2 VAL A   7      74.372  54.738  73.171  1.00  0.00           C
ATOM    256  C   VAL A   7      71.073  53.928  74.901  1.00  0.00           C
ATOM    257  O   VAL A   7      70.323  54.858  75.191  1.00  0.00           O
ATOM    258  N   GLY A   8      70.613  52.678  74.741  1.00  0.00           N
ATOM    260  CA  GLY A   8      69.203  52.298  74.821  1.00  0.00           C
ATOM    263  C   GLY A   8      68.612  52.418  76.191  1.00  0.00           C
ATOM    264  O   GLY A   8      67.432  52.698  76.341  1.00  0.00           O
ATOM    265  N   GLU A   9      69.402  52.188  77.251  1.00  0.00           N
ATOM    267  CA  GLU A   9      68.953  52.478  78.601  1.00  0.00           C
ATOM    269  CB  GLU A   9      69.893  51.818  79.621  1.00  0.00           C
ATOM    272  CG  GLU A   9      69.573  52.088  81.111  1.00  0.00           C
ATOM    275  CD  GLU A   9      70.573  51.388  82.021  1.00  0.00           C
ATOM    276  OE1 GLU A   9      71.342  50.528  81.511  1.00  0.00           O
ATOM    277  OE2 GLU A   9      70.613  51.708  83.231  1.00  0.00           O
ATOM    278  C   GLU A   9      68.752  53.957  78.931  1.00  0.00           C
ATOM    279  O   GLU A   9      67.752  54.338  79.541  1.00  0.00           O
ATOM    280  N   ASP A  10      69.692  54.828  78.491  1.00  0.00           N
ATOM    282  CA  ASP A  10      69.722  56.207  78.921  1.00  0.00           C
ATOM    284  CB  ASP A  10      71.182  56.717  78.921  1.00  0.00           C
ATOM    287  CG  ASP A  10      71.322  57.917  79.851  1.00  0.00           C
ATOM    288  OD1 ASP A  10      71.652  57.718  81.051  1.00  0.00           O
ATOM    289  OD2 ASP A  10      71.092  59.058  79.391  1.00  0.00           O
ATOM    290  C   ASP A  10      68.743  57.118  78.151  1.00  0.00           C
ATOM    291  O   ASP A  10      68.113  57.998  78.741  1.00  0.00           O
ATOM    292  N   ILE A  11      68.423  56.807  76.871  1.00  0.00           N
ATOM    294  CA  ILE A  11      67.253  57.388  76.191  1.00  0.00           C
ATOM    296  CB  ILE A  11      67.092  56.928  74.731  1.00  0.00           C
ATOM    298  CG2 ILE A  11      67.082  55.388  74.581  1.00  0.00           C
ATOM    302  CG1 ILE A  11      65.862  57.558  74.011  1.00  0.00           C
ATOM    305  CD  ILE A  11      64.552  56.758  73.951  1.00  0.00           C
ATOM    309  C   ILE A  11      65.982  57.148  76.961  1.00  0.00           C
ATOM    310  O   ILE A  11      65.092  57.987  77.111  1.00  0.00           O
ATOM    311  N   SER A  12      65.902  55.948  77.531  1.00  0.00           N
ATOM    313  CA  SER A  12      64.763  55.478  78.241  1.00  0.00           C
ATOM    315  CB  SER A  12      64.813  53.938  78.051  1.00  0.00           C
ATOM    318  OG  SER A  12      63.552  53.318  78.251  1.00  0.00           O
ATOM    320  C   SER A  12      64.783  55.968  79.711  1.00  0.00           C
ATOM    321  O   SER A  12      63.783  55.878  80.411  1.00  0.00           O
ATOM    322  N   ASP A  13      65.883  56.577  80.221  1.00  0.00           N
ATOM    324  CA  ASP A  13      65.862  57.288  81.511  1.00  0.00           C
ATOM    326  CB  ASP A  13      67.292  57.757  81.941  1.00  0.00           C
ATOM    329  CG  ASP A  13      67.332  58.298  83.371  1.00  0.00           C
ATOM    330  OD1 ASP A  13      66.732  57.608  84.251  1.00  0.00           O
ATOM    331  OD2 ASP A  13      67.993  59.328  83.661  1.00  0.00           O
ATOM    332  C   ASP A  13      64.903  58.478  81.511  1.00  0.00           C
ATOM    333  O   ASP A  13      64.052  58.638  82.391  1.00  0.00           O
ATOM    334  N   GLY A  14      64.982  59.328  80.461  1.00  0.00           N
ATOM    336  CA  GLY A  14      64.113  60.498  80.351  1.00  0.00           C
ATOM    339  C   GLY A  14      62.802  60.178  79.711  1.00  0.00           C
ATOM    340  O   GLY A  14      61.822  60.878  79.941  1.00  0.00           O
ATOM    341  N   GLY A  15      62.732  59.068  78.951  1.00  0.00           N
ATOM    343  CA  GLY A  15      61.482  58.488  78.461  1.00  0.00           C
ATOM    346  C   GLY A  15      60.522  58.208  79.591  1.00  0.00           C
ATOM    347  O   GLY A  15      59.353  58.598  79.541  1.00  0.00           O
ATOM    348  N   ASN A  16      61.022  57.628  80.691  1.00  0.00           N
ATOM    350  CA  ASN A  16      60.273  57.438  81.921  1.00  0.00           C
ATOM    352  CB  ASN A  16      61.143  56.678  82.961  1.00  0.00           C
ATOM    355  CG  ASN A  16      61.393  55.257  82.471  1.00  0.00           C
ATOM    356  OD1 ASN A  16      60.532  54.628  81.851  1.00  0.00           O
ATOM    357  ND2 ASN A  16      62.583  54.698  82.801  1.00  0.00           N
ATOM    360  C   ASN A  16      59.783  58.748  82.531  1.00  0.00           C
ATOM    361  O   ASN A  16      58.662  58.858  83.021  1.00  0.00           O
ATOM    362  N   ALA A  17      60.613  59.808  82.521  1.00  0.00           N
ATOM    364  CA  ALA A  17      60.252  61.068  83.161  1.00  0.00           C
ATOM    366  CB  ALA A  17      61.543  61.867  83.421  1.00  0.00           C
ATOM    370  C   ALA A  17      59.262  61.898  82.341  1.00  0.00           C
ATOM    371  O   ALA A  17      58.342  62.527  82.861  1.00  0.00           O
ATOM    372  N   ILE A  18      59.383  61.867  81.001  1.00  0.00           N
ATOM    374  CA  ILE A  18      58.463  62.558  80.121  1.00  0.00           C
ATOM    376  CB  ILE A  18      59.093  62.847  78.751  1.00  0.00           C
ATOM    378  CG2 ILE A  18      59.252  61.548  77.951  1.00  0.00           C
ATOM    382  CG1 ILE A  18      58.313  63.898  77.921  1.00  0.00           C
ATOM    385  CD  ILE A  18      58.963  64.178  76.571  1.00  0.00           C
ATOM    389  C   ILE A  18      57.162  61.778  80.011  1.00  0.00           C
ATOM    390  O   ILE A  18      56.133  62.318  79.611  1.00  0.00           O
ATOM    391  N   SER A  19      57.143  60.498  80.471  1.00  0.00           N
ATOM    393  CA  SER A  19      55.922  59.708  80.581  1.00  0.00           C
ATOM    395  CB  SER A  19      56.182  58.308  81.191  1.00  0.00           C
ATOM    398  OG  SER A  19      55.033  57.457  81.081  1.00  0.00           O
ATOM    400  C   SER A  19      54.872  60.388  81.441  1.00  0.00           C
ATOM    401  O   SER A  19      53.732  60.568  81.031  1.00  0.00           O
ATOM    402  N   GLY A  20      55.243  60.928  82.631  1.00  0.00           N
ATOM    404  CA  GLY A  20      54.322  61.708  83.461  1.00  0.00           C
ATOM    407  C   GLY A  20      53.752  62.938  82.791  1.00  0.00           C
ATOM    408  O   GLY A  20      52.563  63.238  82.901  1.00  0.00           O
ATOM    409  N   ALA A  21      54.602  63.658  82.041  1.00  0.00           N
ATOM    411  CA  ALA A  21      54.192  64.798  81.271  1.00  0.00           C
ATOM    413  CB  ALA A  21      55.462  65.347  80.601  1.00  0.00           C
ATOM    417  C   ALA A  21      53.152  64.508  80.181  1.00  0.00           C
ATOM    418  O   ALA A  21      52.123  65.158  80.061  1.00  0.00           O
ATOM    419  N   ALA A  22      53.433  63.468  79.381  1.00  0.00           N
ATOM    421  CA  ALA A  22      52.633  63.078  78.251  1.00  0.00           C
ATOM    423  CB  ALA A  22      53.513  62.258  77.301  1.00  0.00           C
ATOM    427  C   ALA A  22      51.412  62.248  78.621  1.00  0.00           C
ATOM    428  O   ALA A  22      50.413  62.228  77.901  1.00  0.00           O
ATOM    429  N   THR A  23      51.453  61.538  79.771  1.00  0.00           N
ATOM    431  CA  THR A  23      50.332  60.718  80.231  1.00  0.00           C
ATOM    433  CB  THR A  23      50.772  59.598  81.191  1.00  0.00           C
ATOM    435  OG1 THR A  23      49.923  58.458  81.171  1.00  0.00           O
ATOM    437  CG2 THR A  23      50.912  60.078  82.651  1.00  0.00           C
ATOM    441  C   THR A  23      49.293  61.597  80.881  1.00  0.00           C
ATOM    442  O   THR A  23      48.113  61.268  80.851  1.00  0.00           O
ATOM    443  N   LYS A  24      49.672  62.757  81.461  1.00  0.00           N
ATOM    445  CA  LYS A  24      48.732  63.728  81.971  1.00  0.00           C
ATOM    447  CB  LYS A  24      49.513  64.898  82.631  1.00  0.00           C
ATOM    450  CG  LYS A  24      48.752  65.737  83.671  1.00  0.00           C
ATOM    453  CD  LYS A  24      47.563  66.558  83.161  1.00  0.00           C
ATOM    456  CE  LYS A  24      46.772  67.318  84.241  1.00  0.00           C
ATOM    459  NZ  LYS A  24      46.013  66.387  85.111  1.00  0.00           N
ATOM    463  C   LYS A  24      47.843  64.277  80.871  1.00  0.00           C
ATOM    464  O   LYS A  24      46.633  64.397  81.051  1.00  0.00           O
ATOM    465  N   ALA A  25      48.492  64.618  79.741  1.00  0.00           N
ATOM    467  CA  ALA A  25      47.993  65.448  78.671  1.00  0.00           C
ATOM    469  CB  ALA A  25      49.052  65.428  77.541  1.00  0.00           C
ATOM    473  C   ALA A  25      46.613  65.078  78.101  1.00  0.00           C
ATOM    474  OT1 ALA A  25      45.673  65.908  78.261  1.00  0.00           O
ATOM    475  OT2 ALA A  25      46.482  64.018  77.421  1.00  0.00           O
ATOM    476  NH3 POPEB  26      74.383 115.938  77.991  1.00  0.00           N
ATOM    480  C12 POPEB  26      75.732 115.367  77.641  1.00  0.00           C
ATOM    483  C11 POPEB  26      76.703 116.548  77.491  1.00  0.00           C
ATOM    486  P   POPEB  26      76.493 119.087  76.701  1.00  0.00           P
ATOM    487  O13 POPEB  26      76.192 119.897  77.901  1.00  0.00           O
ATOM    488  O14 POPEB  26      77.863 119.117  76.171  1.00  0.00           O
ATOM    489  O11 POPEB  26      75.503 119.576  75.571  1.00  0.00           O
ATOM    490  O12 POPEB  26      76.003 117.608  76.851  1.00  0.00           O
ATOM    491  C1  POPEB  26      75.582 118.977  74.261  1.00  0.00           C
ATOM    494  C2  POPEB  26      74.453 117.928  73.971  1.00  0.00           C
ATOM    496  O21 POPEB  26      74.203 117.788  72.561  1.00  0.00           O
ATOM    497  C21 POPEB  26      75.192 117.378  71.811  1.00  0.00           C
ATOM    498  O22 POPEB  26      76.333 117.167  72.171  1.00  0.00           O
ATOM    499  C22 POPEB  26      74.703 117.286  70.371  1.00  0.00           C
ATOM    502  C3  POPEB  26      73.103 118.348  74.601  1.00  0.00           C
ATOM    505  O31 POPEB  26      72.123 117.317  74.381  1.00  0.00           O
ATOM    506  C31 POPEB  26      71.052 117.438  73.581  1.00  0.00           C
ATOM    507  O32 POPEB  26      70.532 116.507  73.001  1.00  0.00           O
ATOM    508  C32 POPEB  26      70.423 118.818  73.501  1.00  0.00           C
ATOM    511  C23 POPEB  26      73.423 116.428  70.181  1.00  0.00           C
ATOM    514  C24 POPEB  26      72.732 116.717  68.851  1.00  0.00           C
ATOM    517  C25 POPEB  26      73.573 116.368  67.611  1.00  0.00           C
ATOM    520  C26 POPEB  26      73.092 117.177  66.401  1.00  0.00           C
ATOM    523  C27 POPEB  26      73.713 116.727  65.081  1.00  0.00           C
ATOM    526  C28 POPEB  26      73.353 117.727  63.981  1.00  0.00           C
ATOM    529  C29 POPEB  26      73.612 117.198  62.591  1.00  0.00           C
ATOM    531 0C21 POPEB  26      73.643 117.947  61.481  1.00  0.00           C
ATOM    533 1C21 POPEB  26      73.423 119.437  61.421  1.00  0.00           C
ATOM    536 2C21 POPEB  26      74.612 120.148  60.751  1.00  0.00           C
ATOM    539 3C21 POPEB  26      74.223 121.557  60.291  1.00  0.00           C
ATOM    542 4C21 POPEB  26      75.313 122.223  59.461  1.00  0.00           C
ATOM    545 5C21 POPEB  26      74.703 123.173  58.441  1.00  0.00           C
ATOM    548 6C21 POPEB  26      75.732 123.732  57.461  1.00  0.00           C
ATOM    551 7C21 POPEB  26      75.063 124.483  56.321  1.00  0.00           C
ATOM    554 8C21 POPEB  26      76.082 124.973  55.311  1.00  0.00           C
ATOM    558  C33 POPEB  26      70.223 119.287  72.041  1.00  0.00           C
ATOM    561  C34 POPEB  26      71.463 119.878  71.411  1.00  0.00           C
ATOM    564  C35 POPEB  26      71.143 120.407  70.011  1.00  0.00           C
ATOM    567  C36 POPEB  26      72.332 121.128  69.381  1.00  0.00           C
ATOM    570  C37 POPEB  26      72.103 121.438  67.901  1.00  0.00           C
ATOM    573  C38 POPEB  26      72.973 122.583  67.381  1.00  0.00           C
ATOM    576  C39 POPEB  26      72.823 122.713  65.861  1.00  0.00           C
ATOM    579 0C31 POPEB  26      73.482 123.973  65.311  1.00  0.00           C
ATOM    582 1C31 POPEB  26      73.463 124.033  63.781  1.00  0.00           C
ATOM    585 2C31 POPEB  26      74.073 125.332  63.261  1.00  0.00           C
ATOM    588 3C31 POPEB  26      74.213 125.353  61.731  1.00  0.00           C
ATOM    591 4C31 POPEB  26      74.753 126.692  61.221  1.00  0.00           C
ATOM    594 5C31 POPEB  26      75.192 126.613  59.751  1.00  0.00           C
ATOM    597 6C31 POPEB  26      75.842 127.893  59.221  1.00  0.00           C
ATOM    601  NH3 POPEC  27      96.153 114.777  34.821  1.00  0.00           N
ATOM    605  C12 POPEC  27      95.203 114.087  35.781  1.00  0.00           C
ATOM    608  C11 POPEC  27      94.742 112.667  35.341  1.00  0.00           C
ATOM    611  P   POPEC  27      92.892 110.848  35.851  1.00  0.00           P
ATOM    612  O13 POPEC  27      91.442 111.118  35.751  1.00  0.00           O
ATOM    613  O14 POPEC  27      93.533 110.188  34.701  1.00  0.00           O
ATOM    614  O11 POPEC  27      93.133 109.897  37.101  1.00  0.00           O
ATOM    615  O12 POPEC  27      93.683 112.188  36.191  1.00  0.00           O
ATOM    616  C1  POPEC  27      93.022 110.417  38.441  1.00  0.00           C
ATOM    619  C2  POPEC  27      92.503 109.357  39.481  1.00  0.00           C
ATOM    621  O21 POPEC  27      93.613 108.577  39.991  1.00  0.00           O
ATOM    622  C21 POPEC  27      93.452 108.208  41.261  1.00  0.00           C
ATOM    623  O22 POPEC  27      92.752 108.777  42.081  1.00  0.00           O
ATOM    624  C22 POPEC  27      94.182 106.888  41.541  1.00  0.00           C
ATOM    627  C3  POPEC  27      91.423 108.427  38.861  1.00  0.00           C
ATOM    630  O31 POPEC  27      90.802 107.496  39.791  1.00  0.00           O
ATOM    631  C31 POPEC  27      89.662 107.928  40.351  1.00  0.00           C
ATOM    632  O32 POPEC  27      89.213 109.057  40.241  1.00  0.00           O
ATOM    633  C32 POPEC  27      88.963 106.778  41.091  1.00  0.00           C
ATOM    636  C23 POPEC  27      95.323 107.037  42.571  1.00  0.00           C
ATOM    639  C24 POPEC  27      95.822 105.687  43.101  1.00  0.00           C
ATOM    642  C25 POPEC  27      95.022 105.127  44.301  1.00  0.00           C
ATOM    645  C26 POPEC  27      95.192 105.957  45.581  1.00  0.00           C
ATOM    648  C27 POPEC  27      94.812 105.188  46.851  1.00  0.00           C
ATOM    651  C28 POPEC  27      94.702 106.118  48.081  1.00  0.00           C
ATOM    654  C29 POPEC  27      94.522 105.367  49.381  1.00  0.00           C
ATOM    656 0C21 POPEC  27      95.493 105.137  50.281  1.00  0.00           C
ATOM    658 1C21 POPEC  27      96.922 105.568  50.121  1.00  0.00           C
ATOM    661 2C21 POPEC  27      97.902 105.027  51.171  1.00  0.00           C
ATOM    664 3C21 POPEC  27      97.743 105.677  52.561  1.00  0.00           C
ATOM    667 4C21 POPEC  27      98.923 105.348  53.501  1.00  0.00           C
ATOM    670 5C21 POPEC  27      98.743 105.858  54.941  1.00  0.00           C
ATOM    673 6C21 POPEC  27      98.462 107.356  55.031  1.00  0.00           C
ATOM    676 7C21 POPEC  27      98.442 107.877  56.481  1.00  0.00           C
ATOM    679 8C21 POPEC  27      98.272 109.397  56.571  1.00  0.00           C
ATOM    683  C33 POPEC  27      89.763 106.176  42.271  1.00  0.00           C
ATOM    686  C34 POPEC  27      89.772 107.067  43.521  1.00  0.00           C
ATOM    689  C35 POPEC  27      90.122 106.298  44.801  1.00  0.00           C
ATOM    692  C36 POPEC  27      89.942 107.108  46.101  1.00  0.00           C
ATOM    695  C37 POPEC  27      90.243 106.268  47.351  1.00  0.00           C
ATOM    698  C38 POPEC  27      90.092 107.048  48.671  1.00  0.00           C
ATOM    701  C39 POPEC  27      90.183 106.128  49.891  1.00  0.00           C
ATOM    704 0C31 POPEC  27      89.872 106.828  51.221  1.00  0.00           C
ATOM    707 1C31 POPEC  27      89.552 105.838  52.361  1.00  0.00           C
ATOM    710 2C31 POPEC  27      90.693 104.868  52.711  1.00  0.00           C
ATOM    713 3C31 POPEC  27      90.353 103.987  53.931  1.00  0.00           C
ATOM    716 4C31 POPEC  27      91.502 103.057  54.351  1.00  0.00           C
ATOM    719 5C31 POPEC  27      91.143 102.146  55.541  1.00  0.00           C
ATOM    722 6C31 POPEC  27      92.263 101.188  55.961  1.00  0.00           C
ATOM    726  NH3 POPED  28      50.043  53.618  37.741  1.00  0.00           N
ATOM    730  C12 POPED  28      50.192  55.118  37.641  1.00  0.00           C
ATOM    733  C11 POPED  28      50.732  55.678  38.971  1.00  0.00           C
ATOM    736  P   POPED  28      52.403  57.638  39.411  1.00  0.00           P
ATOM    737  O13 POPED  28      53.412  57.268  38.411  1.00  0.00           O
ATOM    738  O14 POPED  28      52.283  59.077  39.821  1.00  0.00           O
ATOM    739  O11 POPED  28      52.743  56.807  40.721  1.00  0.00           O
ATOM    740  O12 POPED  28      50.982  57.078  38.951  1.00  0.00           O
ATOM    741  C1  POPED  28      54.063  56.998  41.251  1.00  0.00           C
ATOM    744  C2  POPED  28      54.282  56.018  42.411  1.00  0.00           C
ATOM    746  O21 POPED  28      55.582  56.277  42.961  1.00  0.00           O
ATOM    747  C21 POPED  28      55.873  55.898  44.201  1.00  0.00           C
ATOM    748  O22 POPED  28      56.912  55.368  44.541  1.00  0.00           O
ATOM    749  C22 POPED  28      54.783  56.288  45.221  1.00  0.00           C
ATOM    752  C3  POPED  28      54.133  54.558  41.921  1.00  0.00           C
ATOM    755  O31 POPED  28      54.612  53.608  42.891  1.00  0.00           O
ATOM    756  C31 POPED  28      53.743  53.158  43.761  1.00  0.00           C
ATOM    757  O32 POPED  28      52.563  53.478  43.841  1.00  0.00           O
ATOM    758  C32 POPED  28      54.423  52.108  44.641  1.00  0.00           C
ATOM    761  C23 POPED  28      55.313  56.078  46.661  1.00  0.00           C
ATOM    764  C24 POPED  28      54.223  56.218  47.741  1.00  0.00           C
ATOM    767  C25 POPED  28      54.653  55.638  49.101  1.00  0.00           C
ATOM    770  C26 POPED  28      55.803  56.398  49.781  1.00  0.00           C
ATOM    773  C27 POPED  28      56.543  55.628  50.881  1.00  0.00           C
ATOM    776  C28 POPED  28      55.763  55.478  52.211  1.00  0.00           C
ATOM    779  C29 POPED  28      54.842  54.278  52.261  1.00  0.00           C
ATOM    781 0C21 POPED  28      54.993  53.178  53.021  1.00  0.00           C
ATOM    783 1C21 POPED  28      56.103  52.868  53.991  1.00  0.00           C
ATOM    786 2C21 POPED  28      55.603  52.897  55.451  1.00  0.00           C
ATOM    789 3C21 POPED  28      56.733  52.648  56.451  1.00  0.00           C
ATOM    792 4C21 POPED  28      56.333  52.978  57.901  1.00  0.00           C
ATOM    795 5C21 POPED  28      55.402  51.948  58.561  1.00  0.00           C
ATOM    798 6C21 POPED  28      54.942  52.428  59.941  1.00  0.00           C
ATOM    801 7C21 POPED  28      54.363  51.328  60.831  1.00  0.00           C
ATOM    804 8C21 POPED  28      53.942  51.858  62.211  1.00  0.00           C
ATOM    808  C33 POPED  28      54.033  52.228  46.131  1.00  0.00           C
ATOM    811  C34 POPED  28      54.522  51.018  46.941  1.00  0.00           C
ATOM    814  C35 POPED  28      54.383  51.238  48.451  1.00  0.00           C
ATOM    817  C36 POPED  28      54.982  50.108  49.301  1.00  0.00           C
ATOM    820  C37 POPED  28      55.133  50.538  50.761  1.00  0.00           C
ATOM    823  C38 POPED  28      55.842  49.518  51.661  1.00  0.00           C
ATOM    826  C39 POPED  28      54.963  48.338  52.091  1.00  0.00           C
ATOM    829 0C31 POPED  28      55.402  47.748  53.451  1.00  0.00           C
ATOM    832 1C31 POPED  28      54.772  48.488  54.641  1.00  0.00           C
ATOM    835 2C31 POPED  28      55.293  48.047  56.021  1.00  0.00           C
ATOM    838 3C31 POPED  28      54.973  46.588  56.371  1.00  0.00           C
ATOM    841 4C31 POPED  28      55.372  46.248  57.821  1.00  0.00           C
ATOM    844 5C31 POPED  28      55.072  44.788  58.211  1.00  0.00           C
ATOM    847 6C31 POPED  28      55.372  44.498  59.681  1.00  0.00           C
ATOM    851  NH3 POPEE  29      75.762  32.888  34.491  1.00  0.00           N
ATOM    855  C12 POPEE  29      75.112  33.288  33.191  1.00  0.00           C
ATOM    858  C11 POPEE  29      74.662  34.758  33.181  1.00  0.00           C
ATOM    861  P   POPEE  29      74.372  36.148  35.421  1.00  0.00           P
ATOM    862  O13 POPEE  29      75.842  36.268  35.321  1.00  0.00           O
ATOM    863  O14 POPEE  29      73.522  37.358  35.351  1.00  0.00           O
ATOM    864  O11 POPEE  29      74.052  35.318  36.731  1.00  0.00           O
ATOM    865  O12 POPEE  29      73.883  35.097  34.341  1.00  0.00           O
ATOM    866  C1  POPEE  29      74.633  35.738  37.981  1.00  0.00           C
ATOM    869  C2  POPEE  29      75.133  34.528  38.801  1.00  0.00           C
ATOM    871  O21 POPEE  29      75.262  35.027  40.141  1.00  0.00           O
ATOM    872  C21 POPEE  29      75.732  34.328  41.151  1.00  0.00           C
ATOM    873  O22 POPEE  29      76.662  33.558  41.141  1.00  0.00           O
ATOM    874  C22 POPEE  29      74.802  34.528  42.341  1.00  0.00           C
ATOM    877  C3  POPEE  29      76.362  33.868  38.081  1.00  0.00           C
ATOM    880  O31 POPEE  29      77.012  32.758  38.721  1.00  0.00           O
ATOM    881  C31 POPEE  29      76.252  31.678  38.871  1.00  0.00           C
ATOM    882  O32 POPEE  29      75.173  31.518  38.311  1.00  0.00           O
ATOM    883  C32 POPEE  29      76.893  30.738  39.911  1.00  0.00           C
ATOM    886  C23 POPEE  29      74.243  33.178  42.821  1.00  0.00           C
ATOM    889  C24 POPEE  29      73.302  33.318  44.021  1.00  0.00           C
ATOM    892  C25 POPEE  29      73.412  32.128  44.981  1.00  0.00           C
ATOM    895  C26 POPEE  29      74.662  32.238  45.871  1.00  0.00           C
ATOM    898  C27 POPEE  29      74.972  30.988  46.711  1.00  0.00           C
ATOM    901  C28 POPEE  29      75.622  29.828  45.921  1.00  0.00           C
ATOM    904  C29 POPEE  29      74.633  28.848  45.331  1.00  0.00           C
ATOM    906 0C21 POPEE  29      74.753  27.508  45.321  1.00  0.00           C
ATOM    908 1C21 POPEE  29      75.893  26.698  45.871  1.00  0.00           C
ATOM    911 2C21 POPEE  29      75.783  26.538  47.391  1.00  0.00           C
ATOM    914 3C21 POPEE  29      74.522  25.798  47.871  1.00  0.00           C
ATOM    917 4C21 POPEE  29      74.342  25.878  49.391  1.00  0.00           C
ATOM    920 5C21 POPEE  29      75.313  24.998  50.191  1.00  0.00           C
ATOM    923 6C21 POPEE  29      75.433  25.458  51.651  1.00  0.00           C
ATOM    926 7C21 POPEE  29      76.222  24.468  52.521  1.00  0.00           C
ATOM    929 8C21 POPEE  29      76.522  24.978  53.931  1.00  0.00           C
ATOM    933  C33 POPEE  29      75.963  29.588  40.341  1.00  0.00           C
ATOM    936  C34 POPEE  29      74.772  30.088  41.181  1.00  0.00           C
ATOM    939  C35 POPEE  29      73.513  29.218  41.041  1.00  0.00           C
ATOM    942  C36 POPEE  29      73.653  27.848  41.711  1.00  0.00           C
ATOM    945  C37 POPEE  29      72.463  26.928  41.431  1.00  0.00           C
ATOM    948  C38 POPEE  29      72.653  25.548  42.081  1.00  0.00           C
ATOM    951  C39 POPEE  29      71.923  25.388  43.431  1.00  0.00           C
ATOM    954 0C31 POPEE  29      72.362  24.108  44.161  1.00  0.00           C
ATOM    957 1C31 POPEE  29      71.453  23.758  45.351  1.00  0.00           C
ATOM    960 2C31 POPEE  29      71.823  22.468  46.081  1.00  0.00           C
ATOM    963 3C31 POPEE  29      70.633  21.968  46.921  1.00  0.00           C
ATOM    966 4C31 POPEE  29      70.923  20.748  47.791  1.00  0.00           C
ATOM    969 5C31 POPEE  29      69.683  20.288  48.571  1.00  0.00           C
ATOM    972 6C31 POPEE  29      69.932  19.068  49.471  1.00  0.00           C
ATOM    976  NH3 POPEF  30      75.832  93.898  36.941  1.00  0.00           N
ATOM    980  C12 POPEF  30      77.253  94.077  37.431  1.00  0.00           C
ATOM    983  C11 POPEF  30      78.222  93.168  36.641  1.00  0.00           C
ATOM    986  P   POPEF  30      80.522  94.257  37.311  1.00  0.00           P
ATOM    987  O13 POPEF  30      81.792  93.787  37.941  1.00  0.00           O
ATOM    988  O14 POPEF  30      80.563  94.878  35.971  1.00  0.00           O
ATOM    989  O11 POPEF  30      79.742  95.188  38.321  1.00  0.00           O
ATOM    990  O12 POPEF  30      79.503  93.047  37.261  1.00  0.00           O
ATOM    991  C1  POPEF  30      80.283  96.277  39.041  1.00  0.00           C
ATOM    994  C2  POPEF  30      80.362  95.948  40.541  1.00  0.00           C
ATOM    996  O21 POPEF  30      80.402  97.198  41.241  1.00  0.00           O
ATOM    997  C21 POPEF  30      79.923  97.188  42.471  1.00  0.00           C
ATOM    998  O22 POPEF  30      79.332  96.277  43.021  1.00  0.00           O
ATOM    999  C22 POPEF  30      80.262  98.548  43.111  1.00  0.00           C
ATOM   1002  C3  POPEF  30      81.622  95.108  40.861  1.00  0.00           C
ATOM   1005  O31 POPEF  30      81.912  95.148  42.271  1.00  0.00           O
ATOM   1006  C31 POPEF  30      82.662  94.147  42.701  1.00  0.00           C
ATOM   1007  O32 POPEF  30      83.193  93.298  42.001  1.00  0.00           O
ATOM   1008  C32 POPEF  30      82.783  94.307  44.201  1.00  0.00           C
ATOM   1011  C23 POPEF  30      79.133  99.167  43.971  1.00  0.00           C
ATOM   1014  C24 POPEF  30      78.853  98.417  45.281  1.00  0.00           C
ATOM   1017  C25 POPEF  30      79.993  98.478  46.301  1.00  0.00           C
ATOM   1020  C26 POPEF  30      79.623  97.618  47.521  1.00  0.00           C
ATOM   1023  C27 POPEF  30      80.473  97.938  48.751  1.00  0.00           C
ATOM   1026  C28 POPEF  30      79.933  97.277  50.041  1.00  0.00           C
ATOM   1029  C29 POPEF  30      78.653  97.907  50.511  1.00  0.00           C
ATOM   1031 0C21 POPEF  30      78.262  98.068  51.781  1.00  0.00           C
ATOM   1033 1C21 POPEF  30      79.033  97.637  53.011  1.00  0.00           C
ATOM   1036 2C21 POPEF  30      78.833  98.638  54.161  1.00  0.00           C
ATOM   1039 3C21 POPEF  30      79.623  98.218  55.411  1.00  0.00           C
ATOM   1042 4C21 POPEF  30      79.002  98.777  56.701  1.00  0.00           C
ATOM   1045 5C21 POPEF  30      79.672  98.247  57.981  1.00  0.00           C
ATOM   1048 6C21 POPEF  30      81.122  98.717  58.161  1.00  0.00           C
ATOM   1051 7C21 POPEF  30      81.682  98.358  59.541  1.00  0.00           C
ATOM   1054 8C21 POPEF  30      83.093  98.898  59.781  1.00  0.00           C
ATOM   1058  C33 POPEF  30      84.073  93.676  44.731  1.00  0.00           C
ATOM   1061  C34 POPEF  30      84.683  94.497  45.861  1.00  0.00           C
ATOM   1064  C35 POPEF  30      86.103  94.007  46.191  1.00  0.00           C
ATOM   1067  C36 POPEF  30      86.922  95.008  47.021  1.00  0.00           C
ATOM   1070  C37 POPEF  30      86.453  95.127  48.471  1.00  0.00           C
ATOM   1073  C38 POPEF  30      87.022  96.398  49.121  1.00  0.00           C
ATOM   1076  C39 POPEF  30      86.713  96.538  50.611  1.00  0.00           C
ATOM   1079 0C31 POPEF  30      87.563  95.598  51.481  1.00  0.00           C
ATOM   1082 1C31 POPEF  30      87.382  95.896  52.981  1.00  0.00           C
ATOM   1085 2C31 POPEF  30      88.072  94.878  53.891  1.00  0.00           C
ATOM   1088 3C31 POPEF  30      89.453  95.307  54.431  1.00  0.00           C
ATOM   1091 4C31 POPEF  30      90.583  95.267  53.391  1.00  0.00           C
ATOM   1094 5C31 POPEF  30      91.932  95.657  53.991  1.00  0.00           C
ATOM   1097 6C31 POPEF  30      93.103  95.568  53.011  1.00  0.00           C
ATOM   1101  NH3 POPEG  31      38.323  18.538  36.621  1.00  0.00           N
ATOM   1105  C12 POPEG  31      38.842  18.778  35.221  1.00  0.00           C
ATOM   1108  C11 POPEG  31      40.383  18.678  35.171  1.00  0.00           C
ATOM   1111  P   POPEG  31      41.092  16.338  36.091  1.00  0.00           P
ATOM   1112  O13 POPEG  31      39.833  15.768  35.561  1.00  0.00           O
ATOM   1113  O14 POPEG  31      42.323  16.098  35.281  1.00  0.00           O
ATOM   1114  O11 POPEG  31      41.272  15.918  37.591  1.00  0.00           O
ATOM   1115  O12 POPEG  31      40.883  17.888  36.231  1.00  0.00           O
ATOM   1116  C1  POPEG  31      41.982  14.708  37.851  1.00  0.00           C
ATOM   1119  C2  POPEG  31      42.293  14.538  39.361  1.00  0.00           C
ATOM   1121  O21 POPEG  31      43.253  15.528  39.741  1.00  0.00           O
ATOM   1122  C21 POPEG  31      43.142  16.298  40.851  1.00  0.00           C
ATOM   1123  O22 POPEG  31      43.783  17.328  40.991  1.00  0.00           O
ATOM   1124  C22 POPEG  31      42.213  15.798  41.961  1.00  0.00           C
ATOM   1127  C3  POPEG  31      42.892  13.128  39.551  1.00  0.00           C
ATOM   1130  O31 POPEG  31      43.032  12.858  40.961  1.00  0.00           O
ATOM   1131  C31 POPEG  31      44.082  12.148  41.301  1.00  0.00           C
ATOM   1132  O32 POPEG  31      44.883  11.638  40.531  1.00  0.00           O
ATOM   1133  C32 POPEG  31      44.203  12.238  42.821  1.00  0.00           C
ATOM   1136  C23 POPEG  31      42.692  16.288  43.351  1.00  0.00           C
ATOM   1139  C24 POPEG  31      41.943  15.608  44.511  1.00  0.00           C
ATOM   1142  C25 POPEG  31      42.313  16.158  45.901  1.00  0.00           C
ATOM   1145  C26 POPEG  31      43.503  15.458  46.601  1.00  0.00           C
ATOM   1148  C27 POPEG  31      43.633  15.888  48.071  1.00  0.00           C
ATOM   1151  C28 POPEG  31      44.573  14.978  48.891  1.00  0.00           C
ATOM   1154  C29 POPEG  31      44.683  15.338  50.351  1.00  0.00           C
ATOM   1156 0C21 POPEG  31      43.763  15.088  51.311  1.00  0.00           C
ATOM   1158 1C21 POPEG  31      42.432  14.428  51.101  1.00  0.00           C
ATOM   1161 2C21 POPEG  31      42.022  13.388  52.161  1.00  0.00           C
ATOM   1164 3C21 POPEG  31      41.552  13.968  53.511  1.00  0.00           C
ATOM   1167 4C21 POPEG  31      40.982  12.878  54.421  1.00  0.00           C
ATOM   1170 5C21 POPEG  31      40.582  13.358  55.831  1.00  0.00           C
ATOM   1173 6C21 POPEG  31      39.332  14.258  55.871  1.00  0.00           C
ATOM   1176 7C21 POPEG  31      38.883  14.528  57.311  1.00  0.00           C
ATOM   1179 8C21 POPEG  31      37.712  15.508  57.451  1.00  0.00           C
ATOM   1183  C33 POPEG  31      45.092  11.138  43.421  1.00  0.00           C
ATOM   1186  C34 POPEG  31      45.332  11.338  44.921  1.00  0.00           C
ATOM   1189  C35 POPEG  31      46.412  12.388  45.241  1.00  0.00           C
ATOM   1192  C36 POPEG  31      46.652  12.498  46.751  1.00  0.00           C
ATOM   1195  C37 POPEG  31      47.802  13.448  47.141  1.00  0.00           C
ATOM   1198  C38 POPEG  31      48.072  13.398  48.651  1.00  0.00           C
ATOM   1201  C39 POPEG  31      49.082  14.448  49.131  1.00  0.00           C
ATOM   1204 0C31 POPEG  31      49.303  14.358  50.641  1.00  0.00           C
ATOM   1207 1C31 POPEG  31      50.283  15.398  51.191  1.00  0.00           C
ATOM   1210 2C31 POPEG  31      50.483  15.238  52.711  1.00  0.00           C
ATOM   1213 3C31 POPEG  31      51.473  16.238  53.321  1.00  0.00           C
ATOM   1216 4C31 POPEG  31      50.992  17.688  53.281  1.00  0.00           C
ATOM   1219 5C31 POPEG  31      51.923  18.638  54.051  1.00  0.00           C
ATOM   1222 6C31 POPEG  31      51.383  20.058  54.171  1.00  0.00           C
ATOM   1226  NH3 POPEH  32      14.053 104.757  37.501  1.00  0.00           N
ATOM   1230  C12 POPEH  32      13.483 103.746  36.531  1.00  0.00           C
ATOM   1233  C11 POPEH  32      14.173 102.378  36.621  1.00  0.00           C
ATOM   1236  P   POPEH  32      15.533 101.787  38.811  1.00  0.00           P
ATOM   1237  O13 POPEH  32      16.573 100.998  38.121  1.00  0.00           O
ATOM   1238  O14 POPEH  32      15.843 103.157  39.251  1.00  0.00           O
ATOM   1239  O11 POPEH  32      14.983 100.927  40.021  1.00  0.00           O
ATOM   1240  O12 POPEH  32      14.203 101.857  37.951  1.00  0.00           O
ATOM   1241  C1  POPEH  32      15.653 100.948  41.281  1.00  0.00           C
ATOM   1244  C2  POPEH  32      14.953 101.918  42.261  1.00  0.00           C
ATOM   1246  O21 POPEH  32      15.623 101.947  43.531  1.00  0.00           O
ATOM   1247  C21 POPEH  32      15.502 100.917  44.331  1.00  0.00           C
ATOM   1248  O22 POPEH  32      15.123  99.798  44.041  1.00  0.00           O
ATOM   1249  C22 POPEH  32      15.833 101.387  45.761  1.00  0.00           C
ATOM   1252  C3  POPEH  32      13.413 101.667  42.371  1.00  0.00           C
ATOM   1255  O31 POPEH  32      12.753 102.697  43.141  1.00  0.00           O
ATOM   1256  C31 POPEH  32      12.313 102.347  44.341  1.00  0.00           C
ATOM   1257  O32 POPEH  32      12.263 101.217  44.781  1.00  0.00           O
ATOM   1258  C32 POPEH  32      11.873 103.577  45.151  1.00  0.00           C
ATOM   1261  C23 POPEH  32      15.173 100.537  46.871  1.00  0.00           C
ATOM   1264  C24 POPEH  32      16.012  99.328  47.311  1.00  0.00           C
ATOM   1267  C25 POPEH  32      17.173  99.667  48.271  1.00  0.00           C
ATOM   1270  C26 POPEH  32      16.713 100.167  49.651  1.00  0.00           C
ATOM   1273  C27 POPEH  32      17.842 100.248  50.681  1.00  0.00           C
ATOM   1276  C28 POPEH  32      17.313 100.677  52.071  1.00  0.00           C
ATOM   1279  C29 POPEH  32      18.352 100.568  53.161  1.00  0.00           C
ATOM   1281 0C21 POPEH  32      18.643 101.517  54.071  1.00  0.00           C
ATOM   1283 1C21 POPEH  32      17.963 102.867  54.151  1.00  0.00           C
ATOM   1286 2C21 POPEH  32      18.303 103.667  55.421  1.00  0.00           C
ATOM   1289 3C21 POPEH  32      17.493 104.978  55.461  1.00  0.00           C
ATOM   1292 4C21 POPEH  32      18.102 106.097  56.311  1.00  0.00           C
ATOM   1295 5C21 POPEH  32      18.163 105.798  57.811  1.00  0.00           C
ATOM   1298 6C21 POPEH  32      18.293 107.088  58.641  1.00  0.00           C
ATOM   1301 7C21 POPEH  32      18.493 106.828  60.131  1.00  0.00           C
ATOM   1304 8C21 POPEH  32      18.413 108.098  60.981  1.00  0.00           C
ATOM   1308  C33 POPEH  32      12.793 103.847  46.371  1.00  0.00           C
ATOM   1311  C34 POPEH  32      12.263 104.978  47.261  1.00  0.00           C
ATOM   1314  C35 POPEH  32      13.183 105.327  48.451  1.00  0.00           C
ATOM   1317  C36 POPEH  32      13.333 104.188  49.481  1.00  0.00           C
ATOM   1320  C37 POPEH  32      13.812 104.698  50.851  1.00  0.00           C
ATOM   1323  C38 POPEH  32      13.773 103.628  51.951  1.00  0.00           C
ATOM   1326  C39 POPEH  32      13.863 104.238  53.351  1.00  0.00           C
ATOM   1329 0C31 POPEH  32      13.643 103.218  54.471  1.00  0.00           C
ATOM   1332 1C31 POPEH  32      13.383 103.868  55.841  1.00  0.00           C
ATOM   1335 2C31 POPEH  32      13.363 102.837  56.981  1.00  0.00           C
ATOM   1338 3C31 POPEH  32      13.092 103.448  58.371  1.00  0.00           C
ATOM   1341 4C31 POPEH  32      11.613 103.457  58.751  1.00  0.00           C
ATOM   1344 5C31 POPEH  32      11.393 103.798  60.241  1.00  0.00           C
ATOM   1347 6C31 POPEH  32       9.953 103.567  60.711  1.00  0.00           C
ATOM   1351  NH3 POPEI  33      42.323  99.698  34.891  1.00  0.00           N
ATOM   1355  C12 POPEI  33      42.223  98.368  35.581  1.00  0.00           C
ATOM   1358  C11 POPEI  33      40.763  98.068  35.971  1.00  0.00           C
ATOM   1361  P   POPEI  33      39.192  96.268  36.851  1.00  0.00           P
ATOM   1362  O13 POPEI  33      38.193  96.797  35.901  1.00  0.00           O
ATOM   1363  O14 POPEI  33      39.162  94.817  37.141  1.00  0.00           O
ATOM   1364  O11 POPEI  33      39.113  97.067  38.211  1.00  0.00           O
ATOM   1365  O12 POPEI  33      40.633  96.678  36.301  1.00  0.00           O
ATOM   1366  C1  POPEI  33      40.232  97.257  39.071  1.00  0.00           C
ATOM   1369  C2  POPEI  33      40.482  96.007  39.961  1.00  0.00           C
ATOM   1371  O21 POPEI  33      40.772  96.287  41.331  1.00  0.00           O
ATOM   1372  C21 POPEI  33      40.152  97.216  42.051  1.00  0.00           C
ATOM   1373  O22 POPEI  33      40.742  97.907  42.881  1.00  0.00           O
ATOM   1374  C22 POPEI  33      38.642  97.298  41.831  1.00  0.00           C
ATOM   1377  C3  POPEI  33      41.653  95.158  39.411  1.00  0.00           C
ATOM   1380  O31 POPEI  33      41.673  93.837  40.001  1.00  0.00           O
ATOM   1381  C31 POPEI  33      42.453  93.688  41.071  1.00  0.00           C
ATOM   1382  O32 POPEI  33      43.152  94.567  41.551  1.00  0.00           O
ATOM   1383  C32 POPEI  33      42.302  92.277  41.631  1.00  0.00           C
ATOM   1386  C23 POPEI  33      37.883  97.678  43.131  1.00  0.00           C
ATOM   1389  C24 POPEI  33      37.412  96.468  43.941  1.00  0.00           C
ATOM   1392  C25 POPEI  33      38.513  95.757  44.741  1.00  0.00           C
ATOM   1395  C26 POPEI  33      38.212  95.708  46.241  1.00  0.00           C
ATOM   1398  C27 POPEI  33      39.303  94.978  47.031  1.00  0.00           C
ATOM   1401  C28 POPEI  33      39.092  95.027  48.561  1.00  0.00           C
ATOM   1404  C29 POPEI  33      40.243  94.378  49.281  1.00  0.00           C
ATOM   1406 0C21 POPEI  33      40.963  94.917  50.291  1.00  0.00           C
ATOM   1408 1C21 POPEI  33      40.712  96.268  50.891  1.00  0.00           C
ATOM   1411 2C21 POPEI  33      41.552  96.598  52.141  1.00  0.00           C
ATOM   1414 3C21 POPEI  33      41.283  95.687  53.351  1.00  0.00           C
ATOM   1417 4C21 POPEI  33      41.412  96.428  54.701  1.00  0.00           C
ATOM   1420 5C21 POPEI  33      42.843  96.888  55.021  1.00  0.00           C
ATOM   1423 6C21 POPEI  33      42.902  97.848  56.211  1.00  0.00           C
ATOM   1426 7C21 POPEI  33      44.332  98.326  56.531  1.00  0.00           C
ATOM   1429 8C21 POPEI  33      44.363  99.388  57.621  1.00  0.00           C
ATOM   1433  C33 POPEI  33      41.122  92.146  42.621  1.00  0.00           C
ATOM   1436  C34 POPEI  33      41.213  90.896  43.501  1.00  0.00           C
ATOM   1439  C35 POPEI  33      40.973  91.246  44.971  1.00  0.00           C
ATOM   1442  C36 POPEI  33      40.953  90.027  45.901  1.00  0.00           C
ATOM   1445  C37 POPEI  33      41.302  90.417  47.341  1.00  0.00           C
ATOM   1448  C38 POPEI  33      41.153  89.238  48.311  1.00  0.00           C
ATOM   1451  C39 POPEI  33      41.793  89.507  49.681  1.00  0.00           C
ATOM   1454 0C31 POPEI  33      41.033  90.528  50.541  1.00  0.00           C
ATOM   1457 1C31 POPEI  33      41.732  90.757  51.891  1.00  0.00           C
ATOM   1460 2C31 POPEI  33      40.842  91.447  52.941  1.00  0.00           C
ATOM   1463 3C31 POPEI  33      39.783  90.488  53.511  1.00  0.00           C
ATOM   1466 4C31 POPEI  33      39.043  91.057  54.731  1.00  0.00           C
ATOM   1469 5C31 POPEI  33      37.912  90.148  55.211  1.00  0.00           C
ATOM   1472 6C31 POPEI  33      36.522  90.708  54.921  1.00  0.00           C
ATOM   1476  NH3 POPEJ  34      34.533  86.287  80.251  1.00  0.00           N
ATOM   1480  C12 POPEJ  34      34.973  87.408  79.331  1.00  0.00           C
ATOM   1483  C11 POPEJ  34      36.502  87.637  79.411  1.00  0.00           C
ATOM   1486  P   POPEJ  34      38.283  89.127  78.181  1.00  0.00           P
ATOM   1487  O13 POPEJ  34      38.383  90.537  77.761  1.00  0.00           O
ATOM   1488  O14 POPEJ  34      39.262  88.697  79.201  1.00  0.00           O
ATOM   1489  O11 POPEJ  34      38.263  88.128  76.951  1.00  0.00           O
ATOM   1490  O12 POPEJ  34      36.863  88.887  78.821  1.00  0.00           O
ATOM   1491  C1  POPEJ  34      39.453  87.867  76.181  1.00  0.00           C
ATOM   1494  C2  POPEJ  34      39.203  88.078  74.661  1.00  0.00           C
ATOM   1496  O21 POPEJ  34      40.143  87.417  73.791  1.00  0.00           O
ATOM   1497  C21 POPEJ  34      41.443  87.317  74.061  1.00  0.00           C
ATOM   1498  O22 POPEJ  34      42.003  87.597  75.111  1.00  0.00           O
ATOM   1499  C22 POPEJ  34      42.172  86.837  72.791  1.00  0.00           C
ATOM   1502  C3  POPEJ  34      39.063  89.588  74.311  1.00  0.00           C
ATOM   1505  O31 POPEJ  34      39.143  89.798  72.891  1.00  0.00           O
ATOM   1506  C31 POPEJ  34      38.063  90.248  72.251  1.00  0.00           C
ATOM   1507  O32 POPEJ  34      36.962  90.407  72.741  1.00  0.00           O
ATOM   1508  C32 POPEJ  34      38.513  90.617  70.821  1.00  0.00           C
ATOM   1511  C23 POPEJ  34      41.982  87.798  71.591  1.00  0.00           C
ATOM   1514  C24 POPEJ  34      42.223  87.158  70.221  1.00  0.00           C
ATOM   1517  C25 POPEJ  34      43.692  86.907  69.871  1.00  0.00           C
ATOM   1520  C26 POPEJ  34      44.122  85.458  70.091  1.00  0.00           C
ATOM   1523  C27 POPEJ  34      45.453  85.118  69.401  1.00  0.00           C
ATOM   1526  C28 POPEJ  34      45.763  83.606  69.471  1.00  0.00           C
ATOM   1529  C29 POPEJ  34      47.102  83.308  68.851  1.00  0.00           C
ATOM   1531 0C21 POPEJ  34      47.363  82.397  67.891  1.00  0.00           C
ATOM   1533 1C21 POPEJ  34      46.372  81.498  67.211  1.00  0.00           C
ATOM   1536 2C21 POPEJ  34      46.912  81.057  65.831  1.00  0.00           C
ATOM   1539 3C21 POPEJ  34      46.003  80.057  65.101  1.00  0.00           C
ATOM   1542 4C21 POPEJ  34      46.762  79.337  63.981  1.00  0.00           C
ATOM   1545 5C21 POPEJ  34      45.893  78.368  63.171  1.00  0.00           C
ATOM   1548 6C21 POPEJ  34      46.703  77.597  62.131  1.00  0.00           C
ATOM   1551 7C21 POPEJ  34      45.842  76.668  61.261  1.00  0.00           C
ATOM   1554 8C21 POPEJ  34      46.652  75.908  60.211  1.00  0.00           C
ATOM   1558  C33 POPEJ  34      37.473  90.298  69.721  1.00  0.00           C
ATOM   1561  C34 POPEJ  34      38.033  90.568  68.311  1.00  0.00           C
ATOM   1564  C35 POPEJ  34      36.993  90.407  67.191  1.00  0.00           C
ATOM   1567  C36 POPEJ  34      36.072  91.638  67.101  1.00  0.00           C
ATOM   1570  C37 POPEJ  34      34.783  91.438  66.291  1.00  0.00           C
ATOM   1573  C38 POPEJ  34      34.873  91.818  64.801  1.00  0.00           C
ATOM   1576  C39 POPEJ  34      35.482  90.747  63.891  1.00  0.00           C
ATOM   1579 0C31 POPEJ  34      35.153  91.007  62.411  1.00  0.00           C
ATOM   1582 1C31 POPEJ  34      35.653  89.888  61.491  1.00  0.00           C
ATOM   1585 2C31 POPEJ  34      34.932  89.856  60.131  1.00  0.00           C
ATOM   1588 3C31 POPEJ  34      35.383  88.658  59.281  1.00  0.00           C
ATOM   1591 4C31 POPEJ  34      34.462  88.358  58.091  1.00  0.00           C
ATOM   1594 5C31 POPEJ  34      34.912  87.137  57.291  1.00  0.00           C
ATOM   1597 6C31 POPEJ  34      33.962  86.787  56.141  1.00  0.00           C
ATOM   1601  NH3 POPEK  35      32.293  44.428  38.341  1.00  0.00           N
ATOM   1605  C12 POPEK  35      31.363  43.438  39.001  1.00  0.00           C
ATOM   1608  C11 POPEK  35      29.922  43.988  39.211  1.00  0.00           C
ATOM   1611  P   POPEK  35      28.843  41.818  40.211  1.00  0.00           P
ATOM   1612  O13 POPEK  35      29.213  41.338  38.851  1.00  0.00           O
ATOM   1613  O14 POPEK  35      27.433  41.538  40.601  1.00  0.00           O
ATOM   1614  O11 POPEK  35      29.803  41.148  41.261  1.00  0.00           O
ATOM   1615  O12 POPEK  35      29.223  43.358  40.291  1.00  0.00           O
ATOM   1616  C1  POPEK  35      29.922  41.658  42.591  1.00  0.00           C
ATOM   1619  C2  POPEK  35      28.732  41.238  43.521  1.00  0.00           C
ATOM   1621  O21 POPEK  35      29.053  41.408  44.921  1.00  0.00           O
ATOM   1622  C21 POPEK  35      29.373  42.648  45.291  1.00  0.00           C
ATOM   1623  O22 POPEK  35      29.252  43.658  44.631  1.00  0.00           O
ATOM   1624  C22 POPEK  35      30.082  42.648  46.641  1.00  0.00           C
ATOM   1627  C3  POPEK  35      28.342  39.748  43.281  1.00  0.00           C
ATOM   1630  O31 POPEK  35      27.083  39.428  43.891  1.00  0.00           O
ATOM   1631  C31 POPEK  35      26.043  39.198  43.091  1.00  0.00           C
ATOM   1632  O32 POPEK  35      26.053  39.138  41.881  1.00  0.00           O
ATOM   1633  C32 POPEK  35      24.793  38.968  43.921  1.00  0.00           C
ATOM   1636  C23 POPEK  35      29.232  42.917  47.901  1.00  0.00           C
ATOM   1639  C24 POPEK  35      30.163  43.368  49.031  1.00  0.00           C
ATOM   1642  C25 POPEK  35      29.492  43.518  50.401  1.00  0.00           C
ATOM   1645  C26 POPEK  35      29.243  42.188  51.111  1.00  0.00           C
ATOM   1648  C27 POPEK  35      28.253  42.358  52.261  1.00  0.00           C
ATOM   1651  C28 POPEK  35      28.033  41.048  53.041  1.00  0.00           C
ATOM   1654  C29 POPEK  35      26.793  41.138  53.891  1.00  0.00           C
ATOM   1656 0C21 POPEK  35      26.713  41.328  55.211  1.00  0.00           C
ATOM   1658 1C21 POPEK  35      27.852  41.457  56.191  1.00  0.00           C
ATOM   1661 2C21 POPEK  35      27.473  40.848  57.551  1.00  0.00           C
ATOM   1664 3C21 POPEK  35      27.303  39.328  57.521  1.00  0.00           C
ATOM   1667 4C21 POPEK  35      26.703  38.768  58.821  1.00  0.00           C
ATOM   1670 5C21 POPEK  35      26.813  37.238  58.891  1.00  0.00           C
ATOM   1673 6C21 POPEK  35      25.963  36.608  60.001  1.00  0.00           C
ATOM   1676 7C21 POPEK  35      26.013  35.068  59.961  1.00  0.00           C
ATOM   1679 8C21 POPEK  35      25.213  34.388  61.071  1.00  0.00           C
ATOM   1683  C33 POPEK  35      24.553  40.078  44.951  1.00  0.00           C
ATOM   1686  C34 POPEK  35      23.993  41.368  44.351  1.00  0.00           C
ATOM   1689  C35 POPEK  35      23.602  42.308  45.501  1.00  0.00           C
ATOM   1692  C36 POPEK  35      23.012  43.648  45.081  1.00  0.00           C
ATOM   1695  C37 POPEK  35      22.333  44.297  46.291  1.00  0.00           C
ATOM   1698  C38 POPEK  35      21.583  45.578  45.961  1.00  0.00           C
ATOM   1701  C39 POPEK  35      20.842  46.118  47.201  1.00  0.00           C
ATOM   1704 0C31 POPEK  35      19.453  46.658  46.871  1.00  0.00           C
ATOM   1707 1C31 POPEK  35      18.573  46.788  48.131  1.00  0.00           C
ATOM   1710 2C31 POPEK  35      17.133  47.238  47.851  1.00  0.00           C
ATOM   1713 3C31 POPEK  35      16.453  46.457  46.711  1.00  0.00           C
ATOM   1716 4C31 POPEK  35      14.953  46.737  46.581  1.00  0.00           C
ATOM   1719 5C31 POPEK  35      14.103  45.898  47.541  1.00  0.00           C
ATOM   1722 6C31 POPEK  35      12.613  46.148  47.361  1.00  0.00           C
ATOM   1726  NH3 POPEL  36      41.002  53.448  37.541  1.00  0.00           N
ATOM   1730  C12 POPEL  36      42.283  53.908  38.201  1.00  0.00           C
ATOM   1733  C11 POPEL  36      43.543  53.668  37.331  1.00  0.00           C
ATOM   1736  P   POPEL  36      45.372  54.998  38.741  1.00  0.00           P
ATOM   1737  O13 POPEL  36      46.762  55.198  38.271  1.00  0.00           O
ATOM   1738  O14 POPEL  36      44.472  56.148  38.591  1.00  0.00           O
ATOM   1739  O11 POPEL  36      45.402  54.518  40.241  1.00  0.00           O
ATOM   1740  O12 POPEL  36      44.763  53.707  38.071  1.00  0.00           O
ATOM   1741  C1  POPEL  36      45.043  55.408  41.301  1.00  0.00           C
ATOM   1744  C2  POPEL  36      46.173  55.428  42.371  1.00  0.00           C
ATOM   1746  O21 POPEL  36      45.803  56.257  43.491  1.00  0.00           O
ATOM   1747  C21 POPEL  36      45.603  57.548  43.271  1.00  0.00           C
ATOM   1748  O22 POPEL  36      45.763  58.138  42.211  1.00  0.00           O
ATOM   1749  C22 POPEL  36      45.022  58.178  44.541  1.00  0.00           C
ATOM   1752  C3  POPEL  36      47.603  55.718  41.821  1.00  0.00           C
ATOM   1755  O31 POPEL  36      48.622  55.257  42.731  1.00  0.00           O
ATOM   1756  C31 POPEL  36      48.923  56.108  43.701  1.00  0.00           C
ATOM   1757  O32 POPEL  36      48.543  57.258  43.791  1.00  0.00           O
ATOM   1758  C32 POPEL  36      49.893  55.448  44.671  1.00  0.00           C
ATOM   1761  C23 POPEL  36      45.943  59.248  45.181  1.00  0.00           C
ATOM   1764  C24 POPEL  36      45.162  60.088  46.201  1.00  0.00           C
ATOM   1767  C25 POPEL  36      46.033  60.998  47.081  1.00  0.00           C
ATOM   1770  C26 POPEL  36      45.502  61.038  48.521  1.00  0.00           C
ATOM   1773  C27 POPEL  36      46.143  62.128  49.391  1.00  0.00           C
ATOM   1776  C28 POPEL  36      45.782  61.958  50.881  1.00  0.00           C
ATOM   1779  C29 POPEL  36      46.173  63.158  51.691  1.00  0.00           C
ATOM   1781 0C21 POPEL  36      46.822  63.178  52.871  1.00  0.00           C
ATOM   1783 1C21 POPEL  36      47.323  62.008  53.671  1.00  0.00           C
ATOM   1786 2C21 POPEL  36      48.633  62.388  54.401  1.00  0.00           C
ATOM   1789 3C21 POPEL  36      48.982  61.408  55.531  1.00  0.00           C
ATOM   1792 4C21 POPEL  36      50.153  61.918  56.381  1.00  0.00           C
ATOM   1795 5C21 POPEL  36      50.322  61.178  57.711  1.00  0.00           C
ATOM   1798 6C21 POPEL  36      51.322  61.888  58.641  1.00  0.00           C
ATOM   1801 7C21 POPEL  36      51.423  61.238  60.021  1.00  0.00           C
ATOM   1804 8C21 POPEL  36      52.383  61.978  60.961  1.00  0.00           C
ATOM   1808  C33 POPEL  36      49.303  55.148  46.071  1.00  0.00           C
ATOM   1811  C34 POPEL  36      50.442  54.838  47.051  1.00  0.00           C
ATOM   1814  C35 POPEL  36      49.942  54.528  48.471  1.00  0.00           C
ATOM   1817  C36 POPEL  36      50.973  53.748  49.311  1.00  0.00           C
ATOM   1820  C37 POPEL  36      50.353  53.238  50.611  1.00  0.00           C
ATOM   1823  C38 POPEL  36      51.113  52.108  51.301  1.00  0.00           C
ATOM   1826  C39 POPEL  36      50.232  51.457  52.381  1.00  0.00           C
ATOM   1829 0C31 POPEL  36      50.833  50.218  53.071  1.00  0.00           C
ATOM   1832 1C31 POPEL  36      49.732  49.448  53.801  1.00  0.00           C
ATOM   1835 2C31 POPEL  36      50.213  48.248  54.631  1.00  0.00           C
ATOM   1838 3C31 POPEL  36      50.893  48.628  55.951  1.00  0.00           C
ATOM   1841 4C31 POPEL  36      50.813  47.498  57.001  1.00  0.00           C
ATOM   1844 5C31 POPEL  36      51.613  47.798  58.271  1.00  0.00           C
ATOM   1847 6C31 POPEL  36      51.353  46.818  59.411  1.00  0.00           C
ATOM   1851  NH3 POPEM  37      31.232  28.398  35.451  1.00  0.00           N
ATOM   1855  C12 POPEM  37      32.693  28.758  35.611  1.00  0.00           C
ATOM   1858  C11 POPEM  37      33.393  27.918  36.711  1.00  0.00           C
ATOM   1861  P   POPEM  37      32.852  25.368  36.131  1.00  0.00           P
ATOM   1862  O13 POPEM  37      31.622  25.808  35.441  1.00  0.00           O
ATOM   1863  O14 POPEM  37      33.653  24.268  35.561  1.00  0.00           O
ATOM   1864  O11 POPEM  37      32.473  25.068  37.631  1.00  0.00           O
ATOM   1865  O12 POPEM  37      33.793  26.618  36.291  1.00  0.00           O
ATOM   1866  C1  POPEM  37      33.182  24.008  38.281  1.00  0.00           C
ATOM   1869  C2  POPEM  37      32.712  23.958  39.731  1.00  0.00           C
ATOM   1871  O21 POPEM  37      33.553  23.068  40.491  1.00  0.00           O
ATOM   1872  C21 POPEM  37      33.072  21.998  41.081  1.00  0.00           C
ATOM   1873  O22 POPEM  37      32.122  21.318  40.731  1.00  0.00           O
ATOM   1874  C22 POPEM  37      33.872  21.868  42.381  1.00  0.00           C
ATOM   1877  C3  POPEM  37      31.172  23.808  39.841  1.00  0.00           C
ATOM   1880  O31 POPEM  37      30.783  23.868  41.221  1.00  0.00           O
ATOM   1881  C31 POPEM  37      29.653  23.228  41.491  1.00  0.00           C
ATOM   1882  O32 POPEM  37      28.843  22.848  40.661  1.00  0.00           O
ATOM   1883  C32 POPEM  37      29.543  22.988  43.011  1.00  0.00           C
ATOM   1886  C23 POPEM  37      33.302  20.848  43.401  1.00  0.00           C
ATOM   1889  C24 POPEM  37      33.853  21.008  44.831  1.00  0.00           C
ATOM   1892  C25 POPEM  37      35.383  21.188  44.951  1.00  0.00           C
ATOM   1895  C26 POPEM  37      35.793  21.338  46.421  1.00  0.00           C
ATOM   1898  C27 POPEM  37      37.263  21.748  46.631  1.00  0.00           C
ATOM   1901  C28 POPEM  37      37.522  22.098  48.111  1.00  0.00           C
ATOM   1904  C29 POPEM  37      38.953  22.438  48.441  1.00  0.00           C
ATOM   1906 0C21 POPEM  37      39.492  22.338  49.671  1.00  0.00           C
ATOM   1908 1C21 POPEM  37      38.743  21.918  50.901  1.00  0.00           C
ATOM   1911 2C21 POPEM  37      38.973  20.438  51.271  1.00  0.00           C
ATOM   1914 3C21 POPEM  37      40.263  20.218  52.061  1.00  0.00           C
ATOM   1917 4C21 POPEM  37      40.432  18.768  52.511  1.00  0.00           C
ATOM   1920 5C21 POPEM  37      41.432  18.548  53.641  1.00  0.00           C
ATOM   1923 6C21 POPEM  37      42.773  19.248  53.401  1.00  0.00           C
ATOM   1926 7C21 POPEM  37      43.783  18.928  54.501  1.00  0.00           C
ATOM   1929 8C21 POPEM  37      45.072  19.728  54.341  1.00  0.00           C
ATOM   1933  C33 POPEM  37      30.693  23.558  43.881  1.00  0.00           C
ATOM   1936  C34 POPEM  37      30.512  25.038  44.281  1.00  0.00           C
ATOM   1939  C35 POPEM  37      31.743  25.658  44.991  1.00  0.00           C
ATOM   1942  C36 POPEM  37      32.293  24.848  46.181  1.00  0.00           C
ATOM   1945  C37 POPEM  37      33.113  25.718  47.151  1.00  0.00           C
ATOM   1948  C38 POPEM  37      33.772  24.908  48.271  1.00  0.00           C
ATOM   1951  C39 POPEM  37      34.322  25.758  49.431  1.00  0.00           C
ATOM   1954 0C31 POPEM  37      34.853  24.888  50.581  1.00  0.00           C
ATOM   1957 1C31 POPEM  37      35.002  25.658  51.901  1.00  0.00           C
ATOM   1960 2C31 POPEM  37      35.412  24.748  53.071  1.00  0.00           C
ATOM   1963 3C31 POPEM  37      35.173  25.378  54.451  1.00  0.00           C
ATOM   1966 4C31 POPEM  37      33.693  25.358  54.871  1.00  0.00           C
ATOM   1969 5C31 POPEM  37      33.423  26.048  56.211  1.00  0.00           C
ATOM   1972 6C31 POPEM  37      31.932  26.058  56.591  1.00  0.00           C
ATOM   1976  NH3 POPEN  38       8.603  65.048  79.661  1.00  0.00           N
ATOM   1980  C12 POPEN  38       9.463  64.588  80.811  1.00  0.00           C
ATOM   1983  C11 POPEN  38       9.333  63.108  81.201  1.00  0.00           C
ATOM   1986  P   POPEN  38      10.963  61.468  80.011  1.00  0.00           P
ATOM   1987  O13 POPEN  38      12.293  60.868  80.291  1.00  0.00           O
ATOM   1988  O14 POPEN  38       9.803  60.588  79.891  1.00  0.00           O
ATOM   1989  O11 POPEN  38      11.072  62.398  78.731  1.00  0.00           O
ATOM   1990  O12 POPEN  38      10.642  62.507  81.171  1.00  0.00           O
ATOM   1991  C1  POPEN  38      11.443  61.728  77.501  1.00  0.00           C
ATOM   1994  C2  POPEN  38      10.733  62.318  76.261  1.00  0.00           C
ATOM   1996  O21 POPEN  38      11.283  63.598  75.911  1.00  0.00           O
ATOM   1997  C21 POPEN  38      12.323  63.588  75.101  1.00  0.00           C
ATOM   1998  O22 POPEN  38      12.913  62.597  74.701  1.00  0.00           O
ATOM   1999  C22 POPEN  38      12.633  65.027  74.701  1.00  0.00           C
ATOM   2002  C3  POPEN  38       9.203  62.448  76.491  1.00  0.00           C
ATOM   2005  O31 POPEN  38       8.603  63.218  75.431  1.00  0.00           O
ATOM   2006  C31 POPEN  38       8.513  64.508  75.661  1.00  0.00           C
ATOM   2007  O32 POPEN  38       8.953  65.097  76.641  1.00  0.00           O
ATOM   2008  C32 POPEN  38       7.683  65.178  74.581  1.00  0.00           C
ATOM   2011  C23 POPEN  38      13.943  65.158  73.881  1.00  0.00           C
ATOM   2014  C24 POPEN  38      13.743  65.428  72.381  1.00  0.00           C
ATOM   2017  C25 POPEN  38      13.313  64.217  71.531  1.00  0.00           C
ATOM   2020  C26 POPEN  38      13.373  64.557  70.021  1.00  0.00           C
ATOM   2023  C27 POPEN  38      12.772  63.518  69.061  1.00  0.00           C
ATOM   2026  C28 POPEN  38      13.183  63.777  67.591  1.00  0.00           C
ATOM   2029  C29 POPEN  38      12.283  63.117  66.571  1.00  0.00           C
ATOM   2031 0C21 POPEN  38      11.693  63.718  65.511  1.00  0.00           C
ATOM   2033 1C21 POPEN  38      11.823  65.158  65.081  1.00  0.00           C
ATOM   2036 2C21 POPEN  38      11.693  65.397  63.561  1.00  0.00           C
ATOM   2039 3C21 POPEN  38      12.713  64.648  62.701  1.00  0.00           C
ATOM   2042 4C21 POPEN  38      12.823  65.178  61.251  1.00  0.00           C
ATOM   2045 5C21 POPEN  38      11.503  65.207  60.461  1.00  0.00           C
ATOM   2048 6C21 POPEN  38      10.883  63.818  60.221  1.00  0.00           C
ATOM   2051 7C21 POPEN  38       9.653  63.898  59.301  1.00  0.00           C
ATOM   2054 8C21 POPEN  38       9.013  62.538  59.021  1.00  0.00           C
ATOM   2058  C33 POPEN  38       8.392  66.048  73.521  1.00  0.00           C
ATOM   2061  C34 POPEN  38       7.333  66.897  72.791  1.00  0.00           C
ATOM   2064  C35 POPEN  38       7.883  67.938  71.811  1.00  0.00           C
ATOM   2067  C36 POPEN  38       8.803  67.298  70.781  1.00  0.00           C
ATOM   2070  C37 POPEN  38       9.153  68.158  69.561  1.00  0.00           C
ATOM   2073  C38 POPEN  38       9.933  67.357  68.501  1.00  0.00           C
ATOM   2076  C39 POPEN  38      10.033  68.108  67.161  1.00  0.00           C
ATOM   2079 0C31 POPEN  38       8.743  67.998  66.341  1.00  0.00           C
ATOM   2082 1C31 POPEN  38       8.563  69.188  65.381  1.00  0.00           C
ATOM   2085 2C31 POPEN  38       7.113  69.358  64.881  1.00  0.00           C
ATOM   2088 3C31 POPEN  38       6.683  68.357  63.811  1.00  0.00           C
ATOM   2091 4C31 POPEN  38       7.512  68.427  62.521  1.00  0.00           C
ATOM   2094 5C31 POPEN  38       6.873  67.637  61.381  1.00  0.00           C
ATOM   2097 6C31 POPEN  38       7.772  67.408  60.171  1.00  0.00           C
ATOM   2101  NH3 POPEO  39      46.582 100.137  77.151  1.00  0.00           N
ATOM   2105  C12 POPEO  39      45.732  99.677  78.301  1.00  0.00           C
ATOM   2108  C11 POPEO  39      45.922  98.168  78.551  1.00  0.00           C
ATOM   2111  P   POPEO  39      44.513  96.036  79.041  1.00  0.00           P
ATOM   2112  O13 POPEO  39      45.852  95.407  78.901  1.00  0.00           O
ATOM   2113  O14 POPEO  39      43.713  95.617  80.211  1.00  0.00           O
ATOM   2114  O11 POPEO  39      43.653  95.777  77.731  1.00  0.00           O
ATOM   2115  O12 POPEO  39      44.713  97.608  79.081  1.00  0.00           O
ATOM   2116  C1  POPEO  39      44.043  96.387  76.501  1.00  0.00           C
ATOM   2119  C2  POPEO  39      43.113  96.048  75.311  1.00  0.00           C
ATOM   2121  O21 POPEO  39      43.942  96.268  74.171  1.00  0.00           O
ATOM   2122  C21 POPEO  39      43.763  95.467  73.131  1.00  0.00           C
ATOM   2123  O22 POPEO  39      42.762  94.807  72.931  1.00  0.00           O
ATOM   2124  C22 POPEO  39      45.022  95.517  72.251  1.00  0.00           C
ATOM   2127  C3  POPEO  39      41.803  96.907  75.281  1.00  0.00           C
ATOM   2130  O31 POPEO  39      41.063  96.767  74.051  1.00  0.00           O
ATOM   2131  C31 POPEO  39      41.072  97.767  73.191  1.00  0.00           C
ATOM   2132  O32 POPEO  39      41.543  98.877  73.381  1.00  0.00           O
ATOM   2133  C32 POPEO  39      40.512  97.248  71.861  1.00  0.00           C
ATOM   2136  C23 POPEO  39      44.793  95.826  70.761  1.00  0.00           C
ATOM   2139  C24 POPEO  39      46.113  95.687  69.991  1.00  0.00           C
ATOM   2142  C25 POPEO  39      46.013  96.018  68.491  1.00  0.00           C
ATOM   2145  C26 POPEO  39      44.923  95.208  67.771  1.00  0.00           C
ATOM   2148  C27 POPEO  39      45.043  95.277  66.241  1.00  0.00           C
ATOM   2151  C28 POPEO  39      46.213  94.458  65.691  1.00  0.00           C
ATOM   2154  C29 POPEO  39      45.973  92.967  65.771  1.00  0.00           C
ATOM   2156 0C21 POPEO  39      45.883  92.118  64.741  1.00  0.00           C
ATOM   2158 1C21 POPEO  39      46.003  92.478  63.281  1.00  0.00           C
ATOM   2161 2C21 POPEO  39      47.412  92.146  62.751  1.00  0.00           C
ATOM   2164 3C21 POPEO  39      47.653  92.708  61.351  1.00  0.00           C
ATOM   2167 4C21 POPEO  39      48.793  91.997  60.621  1.00  0.00           C
ATOM   2170 5C21 POPEO  39      50.182  92.177  61.231  1.00  0.00           C
ATOM   2173 6C21 POPEO  39      50.842  93.498  60.821  1.00  0.00           C
ATOM   2176 7C21 POPEO  39      52.323  93.557  61.191  1.00  0.00           C
ATOM   2179 8C21 POPEO  39      53.022  94.817  60.691  1.00  0.00           C
ATOM   2183  C33 POPEO  39      40.403  98.308  70.731  1.00  0.00           C
ATOM   2186  C34 POPEO  39      39.903  97.708  69.411  1.00  0.00           C
ATOM   2189  C35 POPEO  39      40.932  96.888  68.641  1.00  0.00           C
ATOM   2192  C36 POPEO  39      40.283  96.077  67.501  1.00  0.00           C
ATOM   2195  C37 POPEO  39      41.262  95.108  66.841  1.00  0.00           C
ATOM   2198  C38 POPEO  39      40.613  93.868  66.211  1.00  0.00           C
ATOM   2201  C39 POPEO  39      40.423  93.947  64.691  1.00  0.00           C
ATOM   2204 0C31 POPEO  39      39.433  95.027  64.231  1.00  0.00           C
ATOM   2207 1C31 POPEO  39      39.322  95.057  62.701  1.00  0.00           C
ATOM   2210 2C31 POPEO  39      38.283  96.057  62.191  1.00  0.00           C
ATOM   2213 3C31 POPEO  39      38.272  96.197  60.651  1.00  0.00           C
ATOM   2216 4C31 POPEO  39      38.113  94.856  59.921  1.00  0.00           C
ATOM   2219 5C31 POPEO  39      37.802  95.018  58.431  1.00  0.00           C
ATOM   2222 6C31 POPEO  39      37.613  93.676  57.711  1.00  0.00           C
ATOM   2226  NH3 POPEP  40      76.423  80.068  39.531  1.00  0.00           N
ATOM   2230  C12 POPEP  40      76.143  79.368  40.821  1.00  0.00           C
ATOM   2233  C11 POPEP  40      75.953  77.848  40.621  1.00  0.00           C
ATOM   2236  P   POPEP  40      78.122  76.498  41.141  1.00  0.00           P
ATOM   2237  O13 POPEP  40      79.513  76.437  40.601  1.00  0.00           O
ATOM   2238  O14 POPEP  40      77.533  75.248  41.651  1.00  0.00           O
ATOM   2239  O11 POPEP  40      78.113  77.578  42.291  1.00  0.00           O
ATOM   2240  O12 POPEP  40      77.133  77.197  40.111  1.00  0.00           O
ATOM   2241  C1  POPEP  40      78.313  77.177  43.641  1.00  0.00           C
ATOM   2244  C2  POPEP  40      79.483  77.988  44.231  1.00  0.00           C
ATOM   2246  O21 POPEP  40      79.783  77.708  45.611  1.00  0.00           O
ATOM   2247  C21 POPEP  40      80.133  76.487  45.961  1.00  0.00           C
ATOM   2248  O22 POPEP  40      80.122  75.488  45.271  1.00  0.00           O
ATOM   2249  C22 POPEP  40      80.593  76.518  47.401  1.00  0.00           C
ATOM   2252  C3  POPEP  40      79.233  79.508  44.131  1.00  0.00           C
ATOM   2255  O31 POPEP  40      80.323  80.257  44.691  1.00  0.00           O
ATOM   2256  C31 POPEP  40      80.252  80.978  45.831  1.00  0.00           C
ATOM   2257  O32 POPEP  40      81.183  81.678  46.191  1.00  0.00           O
ATOM   2258  C32 POPEP  40      78.953  80.838  46.621  1.00  0.00           C
ATOM   2261  C23 POPEP  40      79.542  75.838  48.281  1.00  0.00           C
ATOM   2264  C24 POPEP  40      79.942  75.857  49.751  1.00  0.00           C
ATOM   2267  C25 POPEP  40      78.743  75.568  50.651  1.00  0.00           C
ATOM   2270  C26 POPEP  40      79.183  75.268  52.081  1.00  0.00           C
ATOM   2273  C27 POPEP  40      77.993  75.237  53.041  1.00  0.00           C
ATOM   2276  C28 POPEP  40      78.423  75.278  54.511  1.00  0.00           C
ATOM   2279  C29 POPEP  40      77.222  75.558  55.361  1.00  0.00           C
ATOM   2281 0C21 POPEP  40      76.963  75.128  56.611  1.00  0.00           C
ATOM   2283 1C21 POPEP  40      77.853  74.327  57.521  1.00  0.00           C
ATOM   2286 2C21 POPEP  40      78.022  75.038  58.881  1.00  0.00           C
ATOM   2289 3C21 POPEP  40      76.713  75.158  59.681  1.00  0.00           C
ATOM   2292 4C21 POPEP  40      76.863  75.938  60.991  1.00  0.00           C
ATOM   2295 5C21 POPEP  40      77.453  77.337  60.791  1.00  0.00           C
ATOM   2298 6C21 POPEP  40      77.283  78.228  62.021  1.00  0.00           C
ATOM   2301 7C21 POPEP  40      78.073  79.527  61.911  1.00  0.00           C
ATOM   2304 8C21 POPEP  40      77.933  80.397  63.161  1.00  0.00           C
ATOM   2308  C33 POPEP  40      79.033  81.507  48.021  1.00  0.00           C
ATOM   2311  C34 POPEP  40      77.692  81.477  48.781  1.00  0.00           C
ATOM   2314  C35 POPEP  40      76.592  82.368  48.181  1.00  0.00           C
ATOM   2317  C36 POPEP  40      76.703  83.858  48.521  1.00  0.00           C
ATOM   2320  C37 POPEP  40      75.622  84.667  47.791  1.00  0.00           C
ATOM   2323  C38 POPEP  40      75.972  86.158  47.591  1.00  0.00           C
ATOM   2326  C39 POPEP  40      76.153  86.937  48.901  1.00  0.00           C
ATOM   2329 0C31 POPEP  40      74.813  87.228  49.591  1.00  0.00           C
ATOM   2332 1C31 POPEP  40      74.972  88.098  50.841  1.00  0.00           C
ATOM   2335 2C31 POPEP  40      73.653  88.737  51.281  1.00  0.00           C
ATOM   2338 3C31 POPEP  40      73.853  89.646  52.501  1.00  0.00           C
ATOM   2341 4C31 POPEP  40      72.622  90.498  52.821  1.00  0.00           C
ATOM   2344 5C31 POPEP  40      72.993  91.888  53.351  1.00  0.00           C
ATOM   2347 6C31 POPEP  40      71.772  92.777  53.521  1.00  0.00           C
ATOM   2351  NH3 POPEQ  41      74.402  86.217  79.601  1.00  0.00           N
ATOM   2355  C12 POPEQ  41      75.662  85.787  80.321  1.00  0.00           C
ATOM   2358  C11 POPEQ  41      75.592  84.318  80.771  1.00  0.00           C
ATOM   2361  P   POPEQ  41      77.272  82.467  81.521  1.00  0.00           P
ATOM   2362  O13 POPEQ  41      78.603  82.347  82.161  1.00  0.00           O
ATOM   2363  O14 POPEQ  41      76.153  81.657  82.041  1.00  0.00           O
ATOM   2364  O11 POPEQ  41      77.393  82.037  80.001  1.00  0.00           O
ATOM   2365  O12 POPEQ  41      76.793  83.987  81.471  1.00  0.00           O
ATOM   2366  C1  POPEQ  41      78.213  82.757  79.081  1.00  0.00           C
ATOM   2369  C2  POPEQ  41      77.823  82.397  77.621  1.00  0.00           C
ATOM   2371  O21 POPEQ  41      78.612  81.277  77.161  1.00  0.00           O
ATOM   2372  C21 POPEQ  41      77.902  80.227  76.751  1.00  0.00           C
ATOM   2373  O22 POPEQ  41      77.203  79.527  77.471  1.00  0.00           O
ATOM   2374  C22 POPEQ  41      77.942  80.167  75.211  1.00  0.00           C
ATOM   2377  C3  POPEQ  41      78.082  83.577  76.651  1.00  0.00           C
ATOM   2380  O31 POPEQ  41      77.283  84.768  76.871  1.00  0.00           O
ATOM   2381  C31 POPEQ  41      76.013  84.646  76.471  1.00  0.00           C
ATOM   2382  O32 POPEQ  41      75.402  83.606  76.391  1.00  0.00           O
ATOM   2383  C32 POPEQ  41      75.512  85.978  75.921  1.00  0.00           C
ATOM   2386  C23 POPEQ  41      76.573  80.467  74.551  1.00  0.00           C
ATOM   2389  C24 POPEQ  41      76.573  80.348  73.011  1.00  0.00           C
ATOM   2392  C25 POPEQ  41      75.293  80.948  72.401  1.00  0.00           C
ATOM   2395  C26 POPEQ  41      75.183  80.798  70.871  1.00  0.00           C
ATOM   2398  C27 POPEQ  41      74.802  79.388  70.391  1.00  0.00           C
ATOM   2401  C28 POPEQ  41      74.592  79.267  68.851  1.00  0.00           C
ATOM   2404  C29 POPEQ  41      73.213  79.738  68.511  1.00  0.00           C
ATOM   2406 0C21 POPEQ  41      72.683  80.158  67.351  1.00  0.00           C
ATOM   2408 1C21 POPEQ  41      73.342  80.188  66.011  1.00  0.00           C
ATOM   2411 2C21 POPEQ  41      73.092  78.838  65.341  1.00  0.00           C
ATOM   2414 3C21 POPEQ  41      73.713  78.757  63.961  1.00  0.00           C
ATOM   2417 4C21 POPEQ  41      73.953  77.318  63.511  1.00  0.00           C
ATOM   2420 5C21 POPEQ  41      72.683  76.458  63.441  1.00  0.00           C
ATOM   2423 6C21 POPEQ  41      72.973  75.178  62.641  1.00  0.00           C
ATOM   2426 7C21 POPEQ  41      71.772  74.267  62.441  1.00  0.00           C
ATOM   2429 8C21 POPEQ  41      72.103  73.068  61.561  1.00  0.00           C
ATOM   2433  C33 POPEQ  41      76.353  86.347  74.681  1.00  0.00           C
ATOM   2436  C34 POPEQ  41      75.792  87.496  73.831  1.00  0.00           C
ATOM   2439  C35 POPEQ  41      76.573  87.678  72.501  1.00  0.00           C
ATOM   2442  C36 POPEQ  41      76.433  86.477  71.561  1.00  0.00           C
ATOM   2445  C37 POPEQ  41      77.403  86.477  70.371  1.00  0.00           C
ATOM   2448  C38 POPEQ  41      77.353  85.118  69.651  1.00  0.00           C
ATOM   2451  C39 POPEQ  41      78.563  84.817  68.771  1.00  0.00           C
ATOM   2454 0C31 POPEQ  41      78.903  85.938  67.781  1.00  0.00           C
ATOM   2457 1C31 POPEQ  41      79.893  85.458  66.711  1.00  0.00           C
ATOM   2460 2C31 POPEQ  41      79.243  85.458  65.311  1.00  0.00           C
ATOM   2463 3C31 POPEQ  41      80.162  84.888  64.231  1.00  0.00           C
ATOM   2466 4C31 POPEQ  41      79.433  84.628  62.921  1.00  0.00           C
ATOM   2469 5C31 POPEQ  41      80.323  83.938  61.881  1.00  0.00           C
ATOM   2472 6C31 POPEQ  41      79.583  83.606  60.581  1.00  0.00           C
ATOM   2476  NH3 POPER  42      59.553  22.488  78.971  1.00  0.00           N
ATOM   2480  C12 POPER  42      58.592  21.458  79.481  1.00  0.00           C
ATOM   2483  C11 POPER  42      58.942  20.038  78.991  1.00  0.00           C
ATOM   2486  P   POPER  42      61.372  19.688  79.951  1.00  0.00           P
ATOM   2487  O13 POPER  42      61.533  21.138  80.171  1.00  0.00           O
ATOM   2488  O14 POPER  42      62.032  18.798  80.931  1.00  0.00           O
ATOM   2489  O11 POPER  42      61.873  19.358  78.471  1.00  0.00           O
ATOM   2490  O12 POPER  42      59.842  19.368  79.881  1.00  0.00           O
ATOM   2491  C1  POPER  42      63.103  19.948  77.991  1.00  0.00           C
ATOM   2494  C2  POPER  42      62.913  20.928  76.791  1.00  0.00           C
ATOM   2496  O21 POPER  42      64.162  20.988  76.061  1.00  0.00           O
ATOM   2497  C21 POPER  42      64.192  21.668  74.911  1.00  0.00           C
ATOM   2498  O22 POPER  42      63.213  21.988  74.261  1.00  0.00           O
ATOM   2499  C22 POPER  42      65.652  21.978  74.521  1.00  0.00           C
ATOM   2502  C3  POPER  42      62.423  22.358  77.201  1.00  0.00           C
ATOM   2505  O31 POPER  42      61.223  22.728  76.481  1.00  0.00           O
ATOM   2506  C31 POPER  42      61.322  23.818  75.701  1.00  0.00           C
ATOM   2507  O32 POPER  42      62.263  24.608  75.731  1.00  0.00           O
ATOM   2508  C32 POPER  42      60.162  23.888  74.721  1.00  0.00           C
ATOM   2511  C23 POPER  42      65.753  22.998  73.351  1.00  0.00           C
ATOM   2514  C24 POPER  42      67.173  23.288  72.821  1.00  0.00           C
ATOM   2517  C25 POPER  42      67.272  24.528  71.891  1.00  0.00           C
ATOM   2520  C26 POPER  42      67.272  24.208  70.381  1.00  0.00           C
ATOM   2523  C27 POPER  42      67.762  25.368  69.491  1.00  0.00           C
ATOM   2526  C28 POPER  42      67.973  24.938  68.021  1.00  0.00           C
ATOM   2529  C29 POPER  42      68.713  25.978  67.201  1.00  0.00           C
ATOM   2531 0C21 POPER  42      69.442  25.728  66.101  1.00  0.00           C
ATOM   2533 1C21 POPER  42      69.582  24.378  65.441  1.00  0.00           C
ATOM   2536 2C21 POPER  42      69.652  24.478  63.911  1.00  0.00           C
ATOM   2539 3C21 POPER  42      68.283  24.838  63.321  1.00  0.00           C
ATOM   2542 4C21 POPER  42      68.243  24.838  61.791  1.00  0.00           C
ATOM   2545 5C21 POPER  42      68.232  23.428  61.201  1.00  0.00           C
ATOM   2548 6C21 POPER  42      67.993  23.448  59.681  1.00  0.00           C
ATOM   2551 7C21 POPER  42      67.832  22.058  59.081  1.00  0.00           C
ATOM   2554 8C21 POPER  42      67.583  22.098  57.571  1.00  0.00           C
ATOM   2558  C33 POPER  42      59.963  25.288  74.091  1.00  0.00           C
ATOM   2561  C34 POPER  42      61.003  25.648  73.021  1.00  0.00           C
ATOM   2564  C35 POPER  42      60.743  27.008  72.351  1.00  0.00           C
ATOM   2567  C36 POPER  42      61.803  27.438  71.321  1.00  0.00           C
ATOM   2570  C37 POPER  42      61.692  26.718  69.961  1.00  0.00           C
ATOM   2573  C38 POPER  42      62.983  26.798  69.121  1.00  0.00           C
ATOM   2576  C39 POPER  42      62.692  26.828  67.611  1.00  0.00           C
ATOM   2579 0C31 POPER  42      63.893  26.428  66.741  1.00  0.00           C
ATOM   2582 1C31 POPER  42      63.653  26.748  65.251  1.00  0.00           C
ATOM   2585 2C31 POPER  42      64.743  26.208  64.321  1.00  0.00           C
ATOM   2588 3C31 POPER  42      64.603  24.708  64.031  1.00  0.00           C
ATOM   2591 4C31 POPER  42      64.203  24.358  62.591  1.00  0.00           C
ATOM   2594 5C31 POPER  42      64.272  22.838  62.351  1.00  0.00           C
ATOM   2597 6C31 POPER  42      63.842  22.398  60.951  1.00  0.00           C
ATOM   2601  NH3 POPES  43      57.393 109.388  35.341  1.00  0.00           N
ATOM   2605  C12 POPES  43      58.723 108.707  35.121  1.00  0.00           C
ATOM   2608  C11 POPES  43      58.603 107.167  35.181  1.00  0.00           C
ATOM   2611  P   POPES  43      60.182 105.407  36.321  1.00  0.00           P
ATOM   2612  O13 POPES  43      59.043 104.458  36.331  1.00  0.00           O
ATOM   2613  O14 POPES  43      61.543 104.878  36.061  1.00  0.00           O
ATOM   2614  O11 POPES  43      60.173 106.228  37.661  1.00  0.00           O
ATOM   2615  O12 POPES  43      59.912 106.577  35.281  1.00  0.00           O
ATOM   2616  C1  POPES  43      61.353 106.867  38.161  1.00  0.00           C
ATOM   2619  C2  POPES  43      60.992 108.247  38.761  1.00  0.00           C
ATOM   2621  O21 POPES  43      61.873 108.647  39.841  1.00  0.00           O
ATOM   2622  C21 POPES  43      61.673 108.037  40.991  1.00  0.00           C
ATOM   2623  O22 POPES  43      61.173 106.937  41.131  1.00  0.00           O
ATOM   2624  C22 POPES  43      62.083 108.917  42.171  1.00  0.00           C
ATOM   2627  C3  POPES  43      59.493 108.348  39.171  1.00  0.00           C
ATOM   2630  O31 POPES  43      59.212 109.608  39.821  1.00  0.00           O
ATOM   2631  C31 POPES  43      58.853 110.587  39.001  1.00  0.00           C
ATOM   2632  O32 POPES  43      58.552 110.428  37.831  1.00  0.00           O
ATOM   2633  C32 POPES  43      58.863 111.918  39.751  1.00  0.00           C
ATOM   2636  C23 POPES  43      61.383 108.438  43.461  1.00  0.00           C
ATOM   2639  C24 POPES  43      61.533 109.378  44.661  1.00  0.00           C
ATOM   2642  C25 POPES  43      60.603 108.958  45.811  1.00  0.00           C
ATOM   2645  C26 POPES  43      61.333 108.737  47.141  1.00  0.00           C
ATOM   2648  C27 POPES  43      60.413 108.047  48.181  1.00  0.00           C
ATOM   2651  C28 POPES  43      60.873 108.228  49.641  1.00  0.00           C
ATOM   2654  C29 POPES  43      60.743 109.677  50.061  1.00  0.00           C
ATOM   2656 0C21 POPES  43      61.453 110.307  51.001  1.00  0.00           C
ATOM   2658 1C21 POPES  43      62.513 109.716  51.901  1.00  0.00           C
ATOM   2661 2C21 POPES  43      62.102 109.817  53.381  1.00  0.00           C
ATOM   2664 3C21 POPES  43      63.262 109.518  54.341  1.00  0.00           C
ATOM   2667 4C21 POPES  43      63.493 110.657  55.331  1.00  0.00           C
ATOM   2670 5C21 POPES  43      64.692 110.447  56.261  1.00  0.00           C
ATOM   2673 6C21 POPES  43      64.963 111.717  57.081  1.00  0.00           C
ATOM   2676 7C21 POPES  43      66.252 111.688  57.911  1.00  0.00           C
ATOM   2679 8C21 POPES  43      66.533 113.028  58.581  1.00  0.00           C
ATOM   2683  C33 POPES  43      60.293 112.438  40.111  1.00  0.00           C
ATOM   2686  C34 POPES  43      60.372 113.308  41.381  1.00  0.00           C
ATOM   2689  C35 POPES  43      59.332 114.427  41.491  1.00  0.00           C
ATOM   2692  C36 POPES  43      59.122 114.938  42.931  1.00  0.00           C
ATOM   2695  C37 POPES  43      57.743 115.578  43.071  1.00  0.00           C
ATOM   2698  C38 POPES  43      57.302 116.106  44.441  1.00  0.00           C
ATOM   2701  C39 POPES  43      58.002 117.408  44.851  1.00  0.00           C
ATOM   2704 0C31 POPES  43      58.863 117.216  46.101  1.00  0.00           C
ATOM   2707 1C31 POPES  43      59.683 118.457  46.471  1.00  0.00           C
ATOM   2710 2C31 POPES  43      60.423 118.238  47.791  1.00  0.00           C
ATOM   2713 3C31 POPES  43      61.333 119.407  48.191  1.00  0.00           C
ATOM   2716 4C31 POPES  43      61.813 119.238  49.631  1.00  0.00           C
ATOM   2719 5C31 POPES  43      62.863 120.267  50.051  1.00  0.00           C
ATOM   2722 6C31 POPES  43      63.183 120.208  51.551  1.00  0.00           C
ATOM   2726  NH3 POPET  44      54.802  89.588  79.211  1.00  0.00           N
ATOM   2730  C12 POPET  44      54.262  90.948  79.581  1.00  0.00           C
ATOM   2733  C11 POPET  44      53.342  91.527  78.491  1.00  0.00           C
ATOM   2736  P   POPET  44      50.673  91.667  78.291  1.00  0.00           P
ATOM   2737  O13 POPET  44      49.583  90.677  78.461  1.00  0.00           O
ATOM   2738  O14 POPET  44      50.502  92.917  79.061  1.00  0.00           O
ATOM   2739  O11 POPET  44      50.722  92.058  76.761  1.00  0.00           O
ATOM   2740  O12 POPET  44      52.053  90.917  78.581  1.00  0.00           O
ATOM   2741  C1  POPET  44      51.543  91.447  75.761  1.00  0.00           C
ATOM   2744  C2  POPET  44      50.772  91.298  74.401  1.00  0.00           C
ATOM   2746  O21 POPET  44      51.673  91.417  73.281  1.00  0.00           O
ATOM   2747  C21 POPET  44      52.423  90.367  73.051  1.00  0.00           C
ATOM   2748  O22 POPET  44      52.513  89.367  73.741  1.00  0.00           O
ATOM   2749  C22 POPET  44      53.123  90.517  71.711  1.00  0.00           C
ATOM   2752  C3  POPET  44      49.672  92.378  74.201  1.00  0.00           C
ATOM   2755  O31 POPET  44      48.903  92.118  73.011  1.00  0.00           O
ATOM   2756  C31 POPET  44      48.982  92.777  71.851  1.00  0.00           C
ATOM   2757  O32 POPET  44      48.263  92.518  70.891  1.00  0.00           O
ATOM   2758  C32 POPET  44      50.022  93.898  71.771  1.00  0.00           C
ATOM   2761  C23 POPET  44      52.102  90.507  70.561  1.00  0.00           C
ATOM   2764  C24 POPET  44      52.743  90.388  69.181  1.00  0.00           C
ATOM   2767  C25 POPET  44      51.673  90.467  68.081  1.00  0.00           C
ATOM   2770  C26 POPET  44      52.203  90.188  66.671  1.00  0.00           C
ATOM   2773  C27 POPET  44      51.043  90.167  65.661  1.00  0.00           C
ATOM   2776  C28 POPET  44      51.453  89.957  64.201  1.00  0.00           C
ATOM   2779  C29 POPET  44      51.873  88.548  63.931  1.00  0.00           C
ATOM   2781 0C21 POPET  44      51.103  87.537  63.471  1.00  0.00           C
ATOM   2783 1C21 POPET  44      49.623  87.618  63.151  1.00  0.00           C
ATOM   2786 2C21 POPET  44      49.272  87.216  61.711  1.00  0.00           C
ATOM   2789 3C21 POPET  44      49.872  88.138  60.641  1.00  0.00           C
ATOM   2792 4C21 POPET  44      49.142  88.028  59.291  1.00  0.00           C
ATOM   2795 5C21 POPET  44      49.623  89.057  58.261  1.00  0.00           C
ATOM   2798 6C21 POPET  44      48.743  89.138  57.001  1.00  0.00           C
ATOM   2801 7C21 POPET  44      49.012  90.417  56.191  1.00  0.00           C
ATOM   2804 8C21 POPET  44      48.053  90.638  55.021  1.00  0.00           C
ATOM   2808  C33 POPET  44      49.872  94.658  70.431  1.00  0.00           C
ATOM   2811  C34 POPET  44      50.572  96.027  70.371  1.00  0.00           C
ATOM   2814  C35 POPET  44      50.113  96.857  69.161  1.00  0.00           C
ATOM   2817  C36 POPET  44      50.243  96.128  67.821  1.00  0.00           C
ATOM   2820  C37 POPET  44      49.823  96.978  66.611  1.00  0.00           C
ATOM   2823  C38 POPET  44      49.763  96.138  65.331  1.00  0.00           C
ATOM   2826  C39 POPET  44      49.462  96.907  64.031  1.00  0.00           C
ATOM   2829 0C31 POPET  44      50.553  97.928  63.711  1.00  0.00           C
ATOM   2832 1C31 POPET  44      50.652  98.268  62.221  1.00  0.00           C
ATOM   2835 2C31 POPET  44      52.003  98.917  61.921  1.00  0.00           C
ATOM   2838 3C31 POPET  44      52.242  99.188  60.431  1.00  0.00           C
ATOM   2841 4C31 POPET  44      53.673  99.667  60.191  1.00  0.00           C
ATOM   2844 5C31 POPET  44      53.953 100.148  58.761  1.00  0.00           C
ATOM   2847 6C31 POPET  44      53.732  99.087  57.681  1.00  0.00           C
ATOM   2851  NH3 POPEU  45      38.473  39.268  37.291  1.00  0.00           N
ATOM   2855  C12 POPEU  45      37.583  40.318  36.661  1.00  0.00           C
ATOM   2858  C11 POPEU  45      37.213  41.478  37.631  1.00  0.00           C
ATOM   2861  P   POPEU  45      35.833  43.728  37.801  1.00  0.00           P
ATOM   2862  O13 POPEU  45      35.372  44.798  36.891  1.00  0.00           O
ATOM   2863  O14 POPEU  45      34.743  43.178  38.631  1.00  0.00           O
ATOM   2864  O11 POPEU  45      36.982  44.358  38.691  1.00  0.00           O
ATOM   2865  O12 POPEU  45      36.543  42.558  36.961  1.00  0.00           O
ATOM   2866  C1  POPEU  45      37.263  43.748  39.961  1.00  0.00           C
ATOM   2869  C2  POPEU  45      38.682  44.147  40.441  1.00  0.00           C
ATOM   2871  O21 POPEU  45      39.203  43.228  41.421  1.00  0.00           O
ATOM   2872  C21 POPEU  45      38.493  43.028  42.511  1.00  0.00           C
ATOM   2873  O22 POPEU  45      37.463  43.598  42.831  1.00  0.00           O
ATOM   2874  C22 POPEU  45      39.162  41.958  43.381  1.00  0.00           C
ATOM   2877  C3  POPEU  45      38.713  45.638  40.901  1.00  0.00           C
ATOM   2880  O31 POPEU  45      39.612  45.938  41.991  1.00  0.00           O
ATOM   2881  C31 POPEU  45      40.903  45.788  41.781  1.00  0.00           C
ATOM   2882  O32 POPEU  45      41.432  45.408  40.741  1.00  0.00           O
ATOM   2883  C32 POPEU  45      41.622  46.158  43.081  1.00  0.00           C
ATOM   2886  C23 POPEU  45      38.603  42.028  44.821  1.00  0.00           C
ATOM   2889  C24 POPEU  45      39.192  40.978  45.771  1.00  0.00           C
ATOM   2892  C25 POPEU  45      38.763  41.198  47.241  1.00  0.00           C
ATOM   2895  C26 POPEU  45      37.243  41.098  47.431  1.00  0.00           C
ATOM   2898  C27 POPEU  45      36.732  41.328  48.861  1.00  0.00           C
ATOM   2901  C28 POPEU  45      35.223  41.038  49.061  1.00  0.00           C
ATOM   2904  C29 POPEU  45      34.973  39.568  48.931  1.00  0.00           C
ATOM   2906 0C21 POPEU  45      34.653  38.738  49.941  1.00  0.00           C
ATOM   2908 1C21 POPEU  45      34.432  39.158  51.371  1.00  0.00           C
ATOM   2911 2C21 POPEU  45      33.872  38.008  52.221  1.00  0.00           C
ATOM   2914 3C21 POPEU  45      32.522  37.468  51.731  1.00  0.00           C
ATOM   2917 4C21 POPEU  45      32.043  36.238  52.521  1.00  0.00           C
ATOM   2920 5C21 POPEU  45      30.893  35.528  51.791  1.00  0.00           C
ATOM   2923 6C21 POPEU  45      30.272  34.388  52.611  1.00  0.00           C
ATOM   2926 7C21 POPEU  45      29.203  33.628  51.821  1.00  0.00           C
ATOM   2929 8C21 POPEU  45      28.333  32.718  52.691  1.00  0.00           C
ATOM   2933  C33 POPEU  45      42.902  46.988  42.871  1.00  0.00           C
ATOM   2936  C34 POPEU  45      43.513  47.448  44.211  1.00  0.00           C
ATOM   2939  C35 POPEU  45      44.783  48.278  44.021  1.00  0.00           C
ATOM   2942  C36 POPEU  45      44.513  49.758  43.701  1.00  0.00           C
ATOM   2945  C37 POPEU  45      44.662  50.718  44.891  1.00  0.00           C
ATOM   2948  C38 POPEU  45      44.472  52.178  44.451  1.00  0.00           C
ATOM   2951  C39 POPEU  45      45.313  53.187  45.231  1.00  0.00           C
ATOM   2954 0C31 POPEU  45      44.753  53.628  46.591  1.00  0.00           C
ATOM   2957 1C31 POPEU  45      45.693  54.638  47.261  1.00  0.00           C
ATOM   2960 2C31 POPEU  45      45.143  55.268  48.541  1.00  0.00           C
ATOM   2963 3C31 POPEU  45      44.113  56.378  48.281  1.00  0.00           C
ATOM   2966 4C31 POPEU  45      43.692  57.108  49.561  1.00  0.00           C
ATOM   2969 5C31 POPEU  45      42.762  58.298  49.291  1.00  0.00           C
ATOM   2972 6C31 POPEU  45      42.412  59.108  50.541  1.00  0.00           C
ATOM   2976  NH3 POPEV  46      78.522  18.728  73.431  1.00  0.00           N
ATOM   2980  C12 POPEV  46      79.532  19.388  74.331  1.00  0.00           C
ATOM   2983  C11 POPEV  46      79.412  20.928  74.271  1.00  0.00           C
ATOM   2986  P   POPEV  46      80.033  23.078  75.681  1.00  0.00           P
ATOM   2987  O13 POPEV  46      79.192  23.208  76.891  1.00  0.00           O
ATOM   2988  O14 POPEV  46      81.383  23.678  75.651  1.00  0.00           O
ATOM   2989  O11 POPEV  46      79.203  23.688  74.461  1.00  0.00           O
ATOM   2990  O12 POPEV  46      80.192  21.548  75.291  1.00  0.00           O
ATOM   2991  C1  POPEV  46      79.933  24.068  73.281  1.00  0.00           C
ATOM   2994  C2  POPEV  46      79.063  24.028  71.991  1.00  0.00           C
ATOM   2996  O21 POPEV  46      79.753  23.598  70.811  1.00  0.00           O
ATOM   2997  C21 POPEV  46      81.033  23.808  70.571  1.00  0.00           C
ATOM   2998  O22 POPEV  46      81.843  24.348  71.311  1.00  0.00           O
ATOM   2999  C22 POPEV  46      81.372  23.248  69.191  1.00  0.00           C
ATOM   3002  C3  POPEV  46      78.272  25.338  71.701  1.00  0.00           C
ATOM   3005  O31 POPEV  46      77.133  25.118  70.841  1.00  0.00           O
ATOM   3006  C31 POPEV  46      77.342  25.048  69.531  1.00  0.00           C
ATOM   3007  O32 POPEV  46      78.393  25.248  68.951  1.00  0.00           O
ATOM   3008  C32 POPEV  46      76.013  24.658  68.861  1.00  0.00           C
ATOM   3011  C23 POPEV  46      81.943  24.348  68.291  1.00  0.00           C
ATOM   3014  C24 POPEV  46      82.633  23.828  67.031  1.00  0.00           C
ATOM   3017  C25 POPEV  46      82.953  24.998  66.081  1.00  0.00           C
ATOM   3020  C26 POPEV  46      84.063  24.718  65.061  1.00  0.00           C
ATOM   3023  C27 POPEV  46      84.272  25.938  64.151  1.00  0.00           C
ATOM   3026  C28 POPEV  46      85.583  25.908  63.341  1.00  0.00           C
ATOM   3029  C29 POPEV  46      85.642  24.758  62.381  1.00  0.00           C
ATOM   3031 0C21 POPEV  46      86.752  24.378  61.721  1.00  0.00           C
ATOM   3033 1C21 POPEV  46      88.083  25.068  61.811  1.00  0.00           C
ATOM   3036 2C21 POPEV  46      88.982  24.818  60.581  1.00  0.00           C
ATOM   3039 3C21 POPEV  46      90.213  25.748  60.571  1.00  0.00           C
ATOM   3042 4C21 POPEV  46      91.313  25.308  59.601  1.00  0.00           C
ATOM   3045 5C21 POPEV  46      92.363  26.408  59.351  1.00  0.00           C
ATOM   3048 6C21 POPEV  46      93.002  26.988  60.621  1.00  0.00           C
ATOM   3051 7C21 POPEV  46      94.012  28.098  60.311  1.00  0.00           C
ATOM   3054 8C21 POPEV  46      94.572  28.778  61.571  1.00  0.00           C
ATOM   3058  C33 POPEV  46      76.143  24.088  67.421  1.00  0.00           C
ATOM   3061  C34 POPEV  46      75.942  25.108  66.291  1.00  0.00           C
ATOM   3064  C35 POPEV  46      75.753  24.388  64.931  1.00  0.00           C
ATOM   3067  C36 POPEV  46      75.423  25.308  63.741  1.00  0.00           C
ATOM   3070  C37 POPEV  46      74.893  24.508  62.541  1.00  0.00           C
ATOM   3073  C38 POPEV  46      74.472  25.358  61.321  1.00  0.00           C
ATOM   3076  C39 POPEV  46      75.662  26.038  60.621  1.00  0.00           C
ATOM   3079 0C31 POPEV  46      75.272  26.668  59.271  1.00  0.00           C
ATOM   3082 1C31 POPEV  46      76.442  27.438  58.651  1.00  0.00           C
ATOM   3085 2C31 POPEV  46      76.252  27.738  57.161  1.00  0.00           C
ATOM   3088 3C31 POPEV  46      77.393  28.548  56.531  1.00  0.00           C
ATOM   3091 4C31 POPEV  46      78.772  27.878  56.641  1.00  0.00           C
ATOM   3094 5C31 POPEV  46      79.863  28.648  55.891  1.00  0.00           C
ATOM   3097 6C31 POPEV  46      81.213  27.918  55.881  1.00  0.00           C
ATOM   3101  NH3 POPEW  47       7.683  14.108  77.091  1.00  0.00           N
ATOM   3105  C12 POPEW  47       8.293  14.908  78.211  1.00  0.00           C
ATOM   3108  C11 POPEW  47       9.783  15.238  77.961  1.00  0.00           C
ATOM   3111  P   POPEW  47       9.693  16.828  75.891  1.00  0.00           P
ATOM   3112  O13 POPEW  47       9.153  16.448  74.571  1.00  0.00           O
ATOM   3113  O14 POPEW  47       8.783  17.548  76.801  1.00  0.00           O
ATOM   3114  O11 POPEW  47      11.043  17.628  75.751  1.00  0.00           O
ATOM   3115  O12 POPEW  47      10.103  15.468  76.591  1.00  0.00           O
ATOM   3116  C1  POPEW  47      11.293  18.768  76.601  1.00  0.00           C
ATOM   3119  C2  POPEW  47      12.772  19.228  76.511  1.00  0.00           C
ATOM   3121  O21 POPEW  47      13.163  19.568  75.161  1.00  0.00           O
ATOM   3122  C21 POPEW  47      12.993  20.828  74.821  1.00  0.00           C
ATOM   3123  O22 POPEW  47      12.343  21.648  75.451  1.00  0.00           O
ATOM   3124  C22 POPEW  47      13.812  21.058  73.531  1.00  0.00           C
ATOM   3127  C3  POPEW  47      13.713  18.098  77.011  1.00  0.00           C
ATOM   3130  O31 POPEW  47      15.093  18.518  77.011  1.00  0.00           O
ATOM   3131  C31 POPEW  47      15.822  18.338  75.901  1.00  0.00           C
ATOM   3132  O32 POPEW  47      16.493  19.228  75.391  1.00  0.00           O
ATOM   3133  C32 POPEW  47      15.873  16.878  75.431  1.00  0.00           C
ATOM   3136  C23 POPEW  47      13.613  22.418  72.801  1.00  0.00           C
ATOM   3139  C24 POPEW  47      14.693  22.668  71.721  1.00  0.00           C
ATOM   3142  C25 POPEW  47      14.563  21.788  70.471  1.00  0.00           C
ATOM   3145  C26 POPEW  47      15.563  22.208  69.371  1.00  0.00           C
ATOM   3148  C27 POPEW  47      15.492  21.338  68.101  1.00  0.00           C
ATOM   3151  C28 POPEW  47      16.543  21.718  67.041  1.00  0.00           C
ATOM   3154  C29 POPEW  47      17.943  21.308  67.451  1.00  0.00           C
ATOM   3156 0C21 POPEW  47      18.903  20.768  66.681  1.00  0.00           C
ATOM   3158 1C21 POPEW  47      18.853  20.528  65.191  1.00  0.00           C
ATOM   3161 2C21 POPEW  47      20.113  21.108  64.511  1.00  0.00           C
ATOM   3164 3C21 POPEW  47      20.163  20.878  62.991  1.00  0.00           C
ATOM   3167 4C21 POPEW  47      19.213  21.808  62.231  1.00  0.00           C
ATOM   3170 5C21 POPEW  47      19.193  21.598  60.711  1.00  0.00           C
ATOM   3173 6C21 POPEW  47      20.522  21.918  60.011  1.00  0.00           C
ATOM   3176 7C21 POPEW  47      20.413  21.858  58.491  1.00  0.00           C
ATOM   3179 8C21 POPEW  47      21.752  22.028  57.771  1.00  0.00           C
ATOM   3183  C33 POPEW  47      15.613  16.738  73.911  1.00  0.00           C
ATOM   3186  C34 POPEW  47      14.723  15.528  73.581  1.00  0.00           C
ATOM   3189  C35 POPEW  47      13.233  15.898  73.481  1.00  0.00           C
ATOM   3192  C36 POPEW  47      12.892  16.528  72.121  1.00  0.00           C
ATOM   3195  C37 POPEW  47      11.383  16.698  71.941  1.00  0.00           C
ATOM   3198  C38 POPEW  47      10.993  16.798  70.461  1.00  0.00           C
ATOM   3201  C39 POPEW  47       9.483  16.928  70.221  1.00  0.00           C
ATOM   3204 0C31 POPEW  47       8.852  18.148  70.891  1.00  0.00           C
ATOM   3207 1C31 POPEW  47       7.523  18.558  70.241  1.00  0.00           C
ATOM   3210 2C31 POPEW  47       6.693  19.528  71.081  1.00  0.00           C
ATOM   3213 3C31 POPEW  47       7.423  20.808  71.531  1.00  0.00           C
ATOM   3216 4C31 POPEW  47       7.863  21.718  70.381  1.00  0.00           C
ATOM   3219 5C31 POPEW  47       8.583  22.948  70.921  1.00  0.00           C
ATOM   3222 6C31 POPEW  47       8.933  23.988  69.861  1.00  0.00           C
ATOM   3226  NH3 POPEX  48      48.412  94.468  77.951  1.00  0.00           N
ATOM   3230  C12 POPEX  48      48.723  95.647  77.061  1.00  0.00           C
ATOM   3233  C11 POPEX  48      49.513  96.727  77.801  1.00  0.00           C
ATOM   3236  P   POPEX  48      50.162  99.208  77.721  1.00  0.00           P
ATOM   3237  O13 POPEX  48      50.903  98.787  78.921  1.00  0.00           O
ATOM   3238  O14 POPEX  48      49.082 100.208  77.901  1.00  0.00           O
ATOM   3239  O11 POPEX  48      51.173  99.786  76.661  1.00  0.00           O
ATOM   3240  O12 POPEX  48      49.503  97.938  77.031  1.00  0.00           O
ATOM   3241  C1  POPEX  48      52.022  98.928  75.891  1.00  0.00           C
ATOM   3244  C2  POPEX  48      51.423  98.688  74.491  1.00  0.00           C
ATOM   3246  O21 POPEX  48      52.453  98.147  73.641  1.00  0.00           O
ATOM   3247  C21 POPEX  48      52.442  96.828  73.491  1.00  0.00           C
ATOM   3248  O22 POPEX  48      51.552  96.077  73.881  1.00  0.00           O
ATOM   3249  C22 POPEX  48      53.633  96.438  72.611  1.00  0.00           C
ATOM   3252  C3  POPEX  48      50.893 100.018  73.871  1.00  0.00           C
ATOM   3255  O31 POPEX  48      50.002  99.757  72.761  1.00  0.00           O
ATOM   3256  C31 POPEX  48      48.723  99.646  73.061  1.00  0.00           C
ATOM   3257  O32 POPEX  48      48.203  99.827  74.151  1.00  0.00           O
ATOM   3258  C32 POPEX  48      47.962  99.087  71.871  1.00  0.00           C
ATOM   3261  C23 POPEX  48      53.802  94.908  72.431  1.00  0.00           C
ATOM   3264  C24 POPEX  48      54.742  94.518  71.271  1.00  0.00           C
ATOM   3267  C25 POPEX  48      54.103  94.588  69.881  1.00  0.00           C
ATOM   3270  C26 POPEX  48      54.973  93.917  68.801  1.00  0.00           C
ATOM   3273  C27 POPEX  48      54.383  93.977  67.381  1.00  0.00           C
ATOM   3276  C28 POPEX  48      55.322  93.287  66.361  1.00  0.00           C
ATOM   3279  C29 POPEX  48      54.912  93.507  64.931  1.00  0.00           C
ATOM   3281 0C21 POPEX  48      54.923  92.578  63.951  1.00  0.00           C
ATOM   3283 1C21 POPEX  48      55.353  91.138  64.101  1.00  0.00           C
ATOM   3286 2C21 POPEX  48      55.392  90.417  62.741  1.00  0.00           C
ATOM   3289 3C21 POPEX  48      55.642  88.908  62.881  1.00  0.00           C
ATOM   3292 4C21 POPEX  48      55.413  88.147  61.561  1.00  0.00           C
ATOM   3295 5C21 POPEX  48      56.682  87.998  60.701  1.00  0.00           C
ATOM   3298 6C21 POPEX  48      57.513  86.778  61.101  1.00  0.00           C
ATOM   3301 7C21 POPEX  48      58.643  86.458  60.111  1.00  0.00           C
ATOM   3304 8C21 POPEX  48      59.363  85.148  60.431  1.00  0.00           C
ATOM   3308  C33 POPEX  48      47.643 100.118  70.781  1.00  0.00           C
ATOM   3311  C34 POPEX  48      46.322  99.707  70.121  1.00  0.00           C
ATOM   3314  C35 POPEX  48      45.912 100.557  68.921  1.00  0.00           C
ATOM   3317  C36 POPEX  48      46.803 100.327  67.691  1.00  0.00           C
ATOM   3320  C37 POPEX  48      45.953 100.288  66.411  1.00  0.00           C
ATOM   3323  C38 POPEX  48      46.782 100.127  65.121  1.00  0.00           C
ATOM   3326  C39 POPEX  48      45.922  99.768  63.901  1.00  0.00           C
ATOM   3329 0C31 POPEX  48      45.322  98.358  64.001  1.00  0.00           C
ATOM   3332 1C31 POPEX  48      44.633  97.858  62.721  1.00  0.00           C
ATOM   3335 2C31 POPEX  48      44.043  96.458  62.941  1.00  0.00           C
ATOM   3338 3C31 POPEX  48      43.383  95.817  61.711  1.00  0.00           C
ATOM   3341 4C31 POPEX  48      44.332  95.687  60.521  1.00  0.00           C
ATOM   3344 5C31 POPEX  48      43.953  94.527  59.581  1.00  0.00           C
ATOM   3347 6C31 POPEX  48      44.793  94.507  58.311  1.00  0.00           C
ATOM   3351  NH3 POPEY  49      91.073  13.778  29.711  1.00  0.00           N
ATOM   3355  C12 POPEY  49      92.372  13.168  29.271  1.00  0.00           C
ATOM   3358  C11 POPEY  49      93.522  14.198  29.321  1.00  0.00           C
ATOM   3361  P   POPEY  49      94.093  13.958  31.861  1.00  0.00           P
ATOM   3362  O13 POPEY  49      93.322  15.208  32.121  1.00  0.00           O
ATOM   3363  O14 POPEY  49      93.392  12.708  32.211  1.00  0.00           O
ATOM   3364  O11 POPEY  49      95.513  13.988  32.581  1.00  0.00           O
ATOM   3365  O12 POPEY  49      94.483  13.888  30.331  1.00  0.00           O
ATOM   3366  C1  POPEY  49      95.903  12.938  33.471  1.00  0.00           C
ATOM   3369  C2  POPEY  49      95.653  13.328  34.941  1.00  0.00           C
ATOM   3371  O21 POPEY  49      96.323  12.418  35.821  1.00  0.00           O
ATOM   3372  C21 POPEY  49      95.802  11.198  35.891  1.00  0.00           C
ATOM   3373  O22 POPEY  49      94.832  10.778  35.301  1.00  0.00           O
ATOM   3374  C22 POPEY  49      96.612  10.438  36.921  1.00  0.00           C
ATOM   3377  C3  POPEY  49      94.173  13.588  35.341  1.00  0.00           C
ATOM   3380  O31 POPEY  49      94.042  13.768  36.771  1.00  0.00           O
ATOM   3381  C31 POPEY  49      93.412  14.878  37.151  1.00  0.00           C
ATOM   3382  O32 POPEY  49      93.103  15.798  36.411  1.00  0.00           O
ATOM   3383  C32 POPEY  49      92.993  14.728  38.621  1.00  0.00           C
ATOM   3386  C23 POPEY  49      96.332   8.928  36.861  1.00  0.00           C
ATOM   3389  C24 POPEY  49      94.903   8.558  37.281  1.00  0.00           C
ATOM   3392  C25 POPEY  49      94.793   7.328  38.201  1.00  0.00           C
ATOM   3395  C26 POPEY  49      95.493   7.558  39.541  1.00  0.00           C
ATOM   3398  C27 POPEY  49      95.593   6.308  40.411  1.00  0.00           C
ATOM   3401  C28 POPEY  49      96.082   6.668  41.831  1.00  0.00           C
ATOM   3404  C29 POPEY  49      96.052   5.468  42.731  1.00  0.00           C
ATOM   3406 0C21 POPEY  49      94.972   5.048  43.421  1.00  0.00           C
ATOM   3408 1C21 POPEY  49      93.632   5.738  43.441  1.00  0.00           C
ATOM   3411 2C21 POPEY  49      92.762   5.218  44.611  1.00  0.00           C
ATOM   3414 3C21 POPEY  49      93.302   5.608  45.991  1.00  0.00           C
ATOM   3417 4C21 POPEY  49      92.662   4.818  47.141  1.00  0.00           C
ATOM   3420 5C21 POPEY  49      93.243   3.398  47.271  1.00  0.00           C
ATOM   3423 6C21 POPEY  49      93.363   2.938  48.731  1.00  0.00           C
ATOM   3426 7C21 POPEY  49      94.093   1.608  48.891  1.00  0.00           C
ATOM   3429 8C21 POPEY  49      94.322   1.238  50.351  1.00  0.00           C
ATOM   3433  C33 POPEY  49      92.592  16.078  39.261  1.00  0.00           C
ATOM   3436  C34 POPEY  49      91.813  15.948  40.581  1.00  0.00           C
ATOM   3439  C35 POPEY  49      92.633  15.528  41.811  1.00  0.00           C
ATOM   3442  C36 POPEY  49      93.403  16.698  42.441  1.00  0.00           C
ATOM   3445  C37 POPEY  49      93.902  16.408  43.871  1.00  0.00           C
ATOM   3448  C38 POPEY  49      94.353  17.698  44.581  1.00  0.00           C
ATOM   3451  C39 POPEY  49      94.742  17.498  46.051  1.00  0.00           C
ATOM   3454 0C31 POPEY  49      96.213  17.108  46.261  1.00  0.00           C
ATOM   3457 1C31 POPEY  49      96.582  17.038  47.751  1.00  0.00           C
ATOM   3460 2C31 POPEY  49      98.093  16.888  48.001  1.00  0.00           C
ATOM   3463 3C31 POPEY  49      98.513  17.118  49.461  1.00  0.00           C
ATOM   3466 4C31 POPEY  49      97.873  16.148  50.461  1.00  0.00           C
ATOM   3469 5C31 POPEY  49      98.422  16.338  51.881  1.00  0.00           C
ATOM   3472 6C31 POPEY  49      97.873  15.338  52.901  1.00  0.00           C
ATOM   3476  NH3 POPEZ  50     116.472  24.848  34.391  1.00  0.00           N
ATOM   3480  C12 POPEZ  50     117.052  24.788  33.011  1.00  0.00           C
ATOM   3483  C11 POPEZ  50     118.573  24.828  33.091  1.00  0.00           C
ATOM   3486  P   POPEZ  50     120.262  24.608  35.061  1.00  0.00           P
ATOM   3487  O13 POPEZ  50     120.052  26.038  35.361  1.00  0.00           O
ATOM   3488  O14 POPEZ  50     121.512  24.198  34.371  1.00  0.00           O
ATOM   3489  O11 POPEZ  50     120.073  23.788  36.381  1.00  0.00           O
ATOM   3490  O12 POPEZ  50     119.033  24.088  34.231  1.00  0.00           O
ATOM   3491  C1  POPEZ  50     119.052  24.148  37.341  1.00  0.00           C
ATOM   3494  C2  POPEZ  50     119.572  23.808  38.761  1.00  0.00           C
ATOM   3496  O21 POPEZ  50     118.933  24.588  39.791  1.00  0.00           O
ATOM   3497  C21 POPEZ  50     119.203  25.868  39.961  1.00  0.00           C
ATOM   3498  O22 POPEZ  50     119.933  26.568  39.281  1.00  0.00           O
ATOM   3499  C22 POPEZ  50     118.473  26.368  41.221  1.00  0.00           C
ATOM   3502  C3  POPEZ  50     121.122  23.888  38.791  1.00  0.00           C
ATOM   3505  O31 POPEZ  50     121.652  23.978  40.121  1.00  0.00           O
ATOM   3506  C31 POPEZ  50     121.512  22.848  40.811  1.00  0.00           C
ATOM   3507  O32 POPEZ  50     121.022  21.808  40.401  1.00  0.00           O
ATOM   3508  C32 POPEZ  50     122.162  23.068  42.161  1.00  0.00           C
ATOM   3511  C23 POPEZ  50     118.063  27.858  41.111  1.00  0.00           C
ATOM   3514  C24 POPEZ  50     118.193  28.628  42.431  1.00  0.00           C
ATOM   3517  C25 POPEZ  50     117.283  28.128  43.561  1.00  0.00           C
ATOM   3520  C26 POPEZ  50     117.242  29.138  44.721  1.00  0.00           C
ATOM   3523  C27 POPEZ  50     116.412  28.648  45.911  1.00  0.00           C
ATOM   3526  C28 POPEZ  50     116.143  29.778  46.931  1.00  0.00           C
ATOM   3529  C29 POPEZ  50     115.243  29.298  48.051  1.00  0.00           C
ATOM   3531 0C21 POPEZ  50     115.532  29.218  49.361  1.00  0.00           C
ATOM   3533 1C21 POPEZ  50     116.833  29.598  50.041  1.00  0.00           C
ATOM   3536 2C21 POPEZ  50     116.623  30.388  51.351  1.00  0.00           C
ATOM   3539 3C21 POPEZ  50     115.863  29.618  52.441  1.00  0.00           C
ATOM   3542 4C21 POPEZ  50     114.522  30.278  52.801  1.00  0.00           C
ATOM   3545 5C21 POPEZ  50     113.592  29.408  53.651  1.00  0.00           C
ATOM   3548 6C21 POPEZ  50     114.193  28.968  55.001  1.00  0.00           C
ATOM   3551 7C21 POPEZ  50     113.162  28.268  55.891  1.00  0.00           C
ATOM   3554 8C21 POPEZ  50     113.722  27.838  57.251  1.00  0.00           C
ATOM   3558  C33 POPEZ  50     121.442  24.188  42.951  1.00  0.00           C
ATOM   3561  C34 POPEZ  50     122.022  24.338  44.361  1.00  0.00           C
ATOM   3564  C35 POPEZ  50     121.153  25.148  45.331  1.00  0.00           C
ATOM   3567  C36 POPEZ  50     119.893  24.418  45.801  1.00  0.00           C
ATOM   3570  C37 POPEZ  50     119.123  25.208  46.871  1.00  0.00           C
ATOM   3573  C38 POPEZ  50     117.832  24.518  47.291  1.00  0.00           C
ATOM   3576  C39 POPEZ  50     117.013  25.238  48.361  1.00  0.00           C
ATOM   3579 0C31 POPEZ  50     117.783  25.428  49.681  1.00  0.00           C
ATOM   3582 1C31 POPEZ  50     116.843  25.788  50.831  1.00  0.00           C
ATOM   3585 2C31 POPEZ  50     117.573  26.108  52.141  1.00  0.00           C
ATOM   3588 3C31 POPEZ  50     118.212  24.868  52.791  1.00  0.00           C
ATOM   3591 4C31 POPEZ  50     118.883  25.188  54.131  1.00  0.00           C
ATOM   3594 5C31 POPEZ  50     119.473  23.938  54.811  1.00  0.00           C
ATOM   3597 6C31 POPEZ  50     120.122  24.268  56.151  1.00  0.00           C
ATOM   3601  NH3 POPEa  51      33.973 125.843  78.741  1.00  0.00           N
ATOM   3605  C12 POPEa  51      34.973 124.842  79.241  1.00  0.00           C
ATOM   3608  C11 POPEa  51      36.372 125.472  79.331  1.00  0.00           C
ATOM   3611  P   POPEa  51      38.592 124.803  80.531  1.00  0.00           P
ATOM   3612  O13 POPEa  51      38.483 126.123  81.171  1.00  0.00           O
ATOM   3613  O14 POPEa  51      38.732 123.612  81.391  1.00  0.00           O
ATOM   3614  O11 POPEa  51      39.763 124.842  79.481  1.00  0.00           O
ATOM   3615  O12 POPEa  51      37.353 124.483  79.581  1.00  0.00           O
ATOM   3616  C1  POPEa  51      39.923 126.003  78.651  1.00  0.00           C
ATOM   3619  C2  POPEa  51      40.092 125.653  77.151  1.00  0.00           C
ATOM   3621  O21 POPEa  51      39.513 126.673  76.311  1.00  0.00           O
ATOM   3622  C21 POPEa  51      40.073 127.873  76.401  1.00  0.00           C
ATOM   3623  O22 POPEa  51      41.072 128.173  77.031  1.00  0.00           O
ATOM   3624  C22 POPEa  51      39.243 128.902  75.631  1.00  0.00           C
ATOM   3627  C3  POPEa  51      39.402 124.283  76.871  1.00  0.00           C
ATOM   3630  O31 POPEa  51      39.573 123.863  75.501  1.00  0.00           O
ATOM   3631  C31 POPEa  51      40.642 123.162  75.231  1.00  0.00           C
ATOM   3632  O32 POPEa  51      41.432 122.692  76.031  1.00  0.00           O
ATOM   3633  C32 POPEa  51      40.783 123.033  73.721  1.00  0.00           C
ATOM   3636  C23 POPEa  51      40.082 129.613  74.531  1.00  0.00           C
ATOM   3639  C24 POPEa  51      40.473 128.643  73.411  1.00  0.00           C
ATOM   3642  C25 POPEa  51      41.153 129.293  72.201  1.00  0.00           C
ATOM   3645  C26 POPEa  51      40.193 130.092  71.291  1.00  0.00           C
ATOM   3648  C27 POPEa  51      40.712 130.253  69.851  1.00  0.00           C
ATOM   3651  C28 POPEa  51      39.673 130.842  68.861  1.00  0.00           C
ATOM   3654  C29 POPEa  51      40.092 130.683  67.421  1.00  0.00           C
ATOM   3656 0C21 POPEa  51      39.392 131.042  66.341  1.00  0.00           C
ATOM   3658 1C21 POPEa  51      38.043 131.732  66.281  1.00  0.00           C
ATOM   3661 2C21 POPEa  51      38.123 133.003  65.421  1.00  0.00           C
ATOM   3664 3C21 POPEa  51      36.752 133.653  65.171  1.00  0.00           C
ATOM   3667 4C21 POPEa  51      36.903 135.062  64.571  1.00  0.00           C
ATOM   3670 5C21 POPEa  51      35.603 135.783  64.191  1.00  0.00           C
ATOM   3673 6C21 POPEa  51      34.752 136.161  65.411  1.00  0.00           C
ATOM   3676 7C21 POPEa  51      33.563 137.053  65.061  1.00  0.00           C
ATOM   3679 8C21 POPEa  51      32.642 137.303  66.251  1.00  0.00           C
ATOM   3683  C33 POPEa  51      40.862 124.412  73.021  1.00  0.00           C
ATOM   3686  C34 POPEa  51      39.503 124.893  72.461  1.00  0.00           C
ATOM   3689  C35 POPEa  51      38.973 124.082  71.271  1.00  0.00           C
ATOM   3692  C36 POPEa  51      40.003 123.952  70.131  1.00  0.00           C
ATOM   3695  C37 POPEa  51      39.383 123.623  68.771  1.00  0.00           C
ATOM   3698  C38 POPEa  51      40.432 123.723  67.651  1.00  0.00           C
ATOM   3701  C39 POPEa  51      39.903 123.273  66.281  1.00  0.00           C
ATOM   3704 0C31 POPEa  51      41.022 123.193  65.241  1.00  0.00           C
ATOM   3707 1C31 POPEa  51      40.712 122.242  64.071  1.00  0.00           C
ATOM   3710 2C31 POPEa  51      42.003 121.678  63.451  1.00  0.00           C
ATOM   3713 3C31 POPEa  51      41.752 120.528  62.461  1.00  0.00           C
ATOM   3716 4C31 POPEa  51      41.022 120.988  61.191  1.00  0.00           C
ATOM   3719 5C31 POPEa  51      40.833 119.847  60.181  1.00  0.00           C
ATOM   3722 6C31 POPEa  51      40.353 120.327  58.821  1.00  0.00           C
ATOM   3726  NH3 POPEb  52     127.633  39.608  78.461  1.00  0.00           N
ATOM   3730  C12 POPEb  52     127.062  38.268  78.851  1.00  0.00           C
ATOM   3733  C11 POPEb  52     127.983  37.508  79.821  1.00  0.00           C
ATOM   3736  P   POPEb  52     127.382  34.988  79.661  1.00  0.00           P
ATOM   3737  O13 POPEb  52     128.793  34.528  79.581  1.00  0.00           O
ATOM   3738  O14 POPEb  52     126.393  34.008  80.181  1.00  0.00           O
ATOM   3739  O11 POPEb  52     126.873  35.438  78.261  1.00  0.00           O
ATOM   3740  O12 POPEb  52     127.312  36.378  80.421  1.00  0.00           O
ATOM   3741  C1  POPEb  52     126.523  34.548  77.211  1.00  0.00           C
ATOM   3744  C2  POPEb  52     127.302  35.018  75.971  1.00  0.00           C
ATOM   3746  O21 POPEb  52     126.582  34.868  74.731  1.00  0.00           O
ATOM   3747  C21 POPEb  52     126.183  33.658  74.401  1.00  0.00           C
ATOM   3748  O22 POPEb  52     126.243  32.658  75.081  1.00  0.00           O
ATOM   3749  C22 POPEb  52     125.833  33.678  72.921  1.00  0.00           C
ATOM   3752  C3  POPEb  52     128.732  34.418  75.951  1.00  0.00           C
ATOM   3755  O31 POPEb  52     129.502  34.838  74.811  1.00  0.00           O
ATOM   3756  C31 POPEb  52     129.982  36.068  74.871  1.00  0.00           C
ATOM   3757  O32 POPEb  52     129.793  36.878  75.761  1.00  0.00           O
ATOM   3758  C32 POPEb  52     130.868  36.318  73.671  1.00  0.00           C
ATOM   3761  C23 POPEb  52     124.343  33.478  72.601  1.00  0.00           C
ATOM   3764  C24 POPEb  52     124.182  33.298  71.081  1.00  0.00           C
ATOM   3767  C25 POPEb  52     122.732  33.268  70.631  1.00  0.00           C
ATOM   3770  C26 POPEb  52     122.552  33.128  69.101  1.00  0.00           C
ATOM   3773  C27 POPEb  52     121.122  33.398  68.571  1.00  0.00           C
ATOM   3776  C28 POPEb  52     120.982  33.368  67.041  1.00  0.00           C
ATOM   3779  C29 POPEb  52     119.602  33.808  66.631  1.00  0.00           C
ATOM   3781 0C21 POPEb  52     118.823  33.248  65.681  1.00  0.00           C
ATOM   3783 1C21 POPEb  52     119.213  32.118  64.771  1.00  0.00           C
ATOM   3786 2C21 POPEb  52     118.473  32.148  63.411  1.00  0.00           C
ATOM   3789 3C21 POPEb  52     118.573  33.488  62.651  1.00  0.00           C
ATOM   3792 4C21 POPEb  52     120.012  33.938  62.381  1.00  0.00           C
ATOM   3795 5C21 POPEb  52     120.082  35.288  61.671  1.00  0.00           C
ATOM   3798 6C21 POPEb  52     121.003  35.258  60.441  1.00  0.00           C
ATOM   3801 7C21 POPEb  52     121.162  36.638  59.791  1.00  0.00           C
ATOM   3804 8C21 POPEb  52     121.953  36.608  58.491  1.00  0.00           C
ATOM   3808  C33 POPEb  52     132.288  36.618  74.181  1.00  0.00           C
ATOM   3811  C34 POPEb  52     133.308  36.608  73.051  1.00  0.00           C
ATOM   3814  C35 POPEb  52     133.137  37.738  72.031  1.00  0.00           C
ATOM   3817  C36 POPEb  52     133.258  39.118  72.651  1.00  0.00           C
ATOM   3820  C37 POPEb  52     133.228  40.218  71.601  1.00  0.00           C
ATOM   3823  C38 POPEb  52     133.357  41.568  72.291  1.00  0.00           C
ATOM   3826  C39 POPEb  52     133.048  42.718  71.331  1.00  0.00           C
ATOM   3829 0C31 POPEb  52     133.228  44.077  72.011  1.00  0.00           C
ATOM   3832 1C31 POPEb  52     132.167  45.088  71.581  1.00  0.00           C
ATOM   3835 2C31 POPEb  52     132.058  45.277  70.061  1.00  0.00           C
ATOM   3838 3C31 POPEb  52     130.752  44.688  69.491  1.00  0.00           C
ATOM   3841 4C31 POPEb  52     130.917  44.248  68.031  1.00  0.00           C
ATOM   3844 5C31 POPEb  52     129.653  43.598  67.451  1.00  0.00           C
ATOM   3847 6C31 POPEb  52     129.842  43.108  66.021  1.00  0.00           C
ATOM   3851  NH3 POPEc  53      91.502  15.848  34.161  1.00  0.00           N
ATOM   3855  C12 POPEc  53      90.513  16.968  34.041  1.00  0.00           C
ATOM   3858  C11 POPEc  53      91.202  18.348  34.081  1.00  0.00           C
ATOM   3861  P   POPEc  53      89.513  20.188  34.901  1.00  0.00           P
ATOM   3862  O13 POPEc  53      90.502  20.698  35.871  1.00  0.00           O
ATOM   3863  O14 POPEc  53      88.632  21.198  34.261  1.00  0.00           O
ATOM   3864  O11 POPEc  53      88.622  19.088  35.621  1.00  0.00           O
ATOM   3865  O12 POPEc  53      90.252  19.368  33.771  1.00  0.00           O
ATOM   3866  C1  POPEc  53      87.713  19.538  36.651  1.00  0.00           C
ATOM   3869  C2  POPEc  53      86.873  18.338  37.201  1.00  0.00           C
ATOM   3871  O21 POPEc  53      85.572  18.718  37.681  1.00  0.00           O
ATOM   3872  C21 POPEc  53      85.502  19.608  38.651  1.00  0.00           C
ATOM   3873  O22 POPEc  53      86.442  20.168  39.191  1.00  0.00           O
ATOM   3874  C22 POPEc  53      84.023  19.808  39.001  1.00  0.00           C
ATOM   3877  C3  POPEc  53      87.673  17.498  38.251  1.00  0.00           C
ATOM   3880  O31 POPEc  53      86.932  16.388  38.791  1.00  0.00           O
ATOM   3881  C31 POPEc  53      86.693  16.168  40.111  1.00  0.00           C
ATOM   3882  O32 POPEc  53      86.092  15.178  40.501  1.00  0.00           O
ATOM   3883  C32 POPEc  53      87.142  17.248  41.111  1.00  0.00           C
ATOM   3886  C23 POPEc  53      83.793  20.518  40.361  1.00  0.00           C
ATOM   3889  C24 POPEc  53      84.282  19.698  41.571  1.00  0.00           C
ATOM   3892  C25 POPEc  53      83.562  20.048  42.881  1.00  0.00           C
ATOM   3895  C26 POPEc  53      84.392  20.898  43.851  1.00  0.00           C
ATOM   3898  C27 POPEc  53      83.622  21.168  45.151  1.00  0.00           C
ATOM   3901  C28 POPEc  53      84.392  21.978  46.211  1.00  0.00           C
ATOM   3904  C29 POPEc  53      83.503  22.258  47.401  1.00  0.00           C
ATOM   3906 0C21 POPEc  53      83.753  21.968  48.691  1.00  0.00           C
ATOM   3908 1C21 POPEc  53      84.993  21.298  49.241  1.00  0.00           C
ATOM   3911 2C21 POPEc  53      84.742  20.438  50.501  1.00  0.00           C
ATOM   3914 3C21 POPEc  53      84.182  21.248  51.691  1.00  0.00           C
ATOM   3917 4C21 POPEc  53      84.882  20.958  53.031  1.00  0.00           C
ATOM   3920 5C21 POPEc  53      84.552  19.578  53.641  1.00  0.00           C
ATOM   3923 6C21 POPEc  53      85.273  19.378  54.991  1.00  0.00           C
ATOM   3926 7C21 POPEc  53      84.783  18.168  55.801  1.00  0.00           C
ATOM   3929 8C21 POPEc  53      84.802  16.848  55.031  1.00  0.00           C
ATOM   3933  C33 POPEc  53      88.592  17.078  41.641  1.00  0.00           C
ATOM   3936  C34 POPEc  53      89.002  18.228  42.591  1.00  0.00           C
ATOM   3939  C35 POPEc  53      88.772  17.948  44.081  1.00  0.00           C
ATOM   3942  C36 POPEc  53      90.022  17.368  44.761  1.00  0.00           C
ATOM   3945  C37 POPEc  53      89.802  17.108  46.251  1.00  0.00           C
ATOM   3948  C38 POPEc  53      91.103  16.758  46.981  1.00  0.00           C
ATOM   3951  C39 POPEc  53      90.892  16.458  48.461  1.00  0.00           C
ATOM   3954 0C31 POPEc  53      90.302  15.048  48.691  1.00  0.00           C
ATOM   3957 1C31 POPEc  53      89.893  14.818  50.151  1.00  0.00           C
ATOM   3960 2C31 POPEc  53      89.252  13.438  50.351  1.00  0.00           C
ATOM   3963 3C31 POPEc  53      88.673  13.278  51.761  1.00  0.00           C
ATOM   3966 4C31 POPEc  53      87.853  11.988  51.931  1.00  0.00           C
ATOM   3969 5C31 POPEc  53      87.172  11.928  53.301  1.00  0.00           C
ATOM   3972 6C31 POPEc  53      86.232  10.738  53.441  1.00  0.00           C
ATOM   3976  NH3 POPEd  54      62.172  12.118  30.011  1.00  0.00           N
ATOM   3980  C12 POPEd  54      61.762  12.518  31.391  1.00  0.00           C
ATOM   3983  C11 POPEd  54      62.793  13.448  32.041  1.00  0.00           C
ATOM   3986  P   POPEd  54      63.603  15.878  31.551  1.00  0.00           P
ATOM   3987  O13 POPEd  54      63.373  16.788  30.421  1.00  0.00           O
ATOM   3988  O14 POPEd  54      62.883  16.228  32.801  1.00  0.00           O
ATOM   3989  O11 POPEd  54      65.143  15.708  31.821  1.00  0.00           O
ATOM   3990  O12 POPEd  54      63.243  14.408  31.101  1.00  0.00           O
ATOM   3991  C1  POPEd  54      65.853  16.838  32.351  1.00  0.00           C
ATOM   3994  C2  POPEd  54      67.292  16.418  32.721  1.00  0.00           C
ATOM   3996  O21 POPEd  54      67.232  15.078  33.291  1.00  0.00           O
ATOM   3997  C21 POPEd  54      66.842  14.978  34.551  1.00  0.00           C
ATOM   3998  O22 POPEd  54      67.232  15.668  35.471  1.00  0.00           O
ATOM   3999  C22 POPEd  54      65.753  13.908  34.671  1.00  0.00           C
ATOM   4002  C3  POPEd  54      68.012  17.538  33.521  1.00  0.00           C
ATOM   4005  O31 POPEd  54      69.342  17.138  33.931  1.00  0.00           O
ATOM   4006  C31 POPEd  54      69.903  18.078  34.711  1.00  0.00           C
ATOM   4007  O32 POPEd  54      69.383  19.148  34.971  1.00  0.00           O
ATOM   4008  C32 POPEd  54      71.252  17.568  35.221  1.00  0.00           C
ATOM   4011  C23 POPEd  54      64.832  14.128  35.901  1.00  0.00           C
ATOM   4014  C24 POPEd  54      63.542  13.288  35.851  1.00  0.00           C
ATOM   4017  C25 POPEd  54      62.813  13.218  37.201  1.00  0.00           C
ATOM   4020  C26 POPEd  54      61.372  12.668  37.061  1.00  0.00           C
ATOM   4023  C27 POPEd  54      60.743  12.218  38.381  1.00  0.00           C
ATOM   4026  C28 POPEd  54      59.342  11.578  38.201  1.00  0.00           C
ATOM   4029  C29 POPEd  54      58.833  11.008  39.501  1.00  0.00           C
ATOM   4031 0C21 POPEd  54      57.832  11.498  40.271  1.00  0.00           C
ATOM   4033 1C21 POPEd  54      56.993  12.708  39.961  1.00  0.00           C
ATOM   4036 2C21 POPEd  54      55.763  12.888  40.871  1.00  0.00           C
ATOM   4039 3C21 POPEd  54      55.963  13.818  42.081  1.00  0.00           C
ATOM   4042 4C21 POPEd  54      56.912  13.318  43.181  1.00  0.00           C
ATOM   4045 5C21 POPEd  54      56.993  14.358  44.311  1.00  0.00           C
ATOM   4048 6C21 POPEd  54      57.752  13.878  45.561  1.00  0.00           C
ATOM   4051 7C21 POPEd  54      57.732  14.948  46.671  1.00  0.00           C
ATOM   4054 8C21 POPEd  54      58.422  14.508  47.961  1.00  0.00           C
ATOM   4058  C33 POPEd  54      71.972  18.508  36.221  1.00  0.00           C
ATOM   4061  C34 POPEd  54      71.182  18.828  37.511  1.00  0.00           C
ATOM   4064  C35 POPEd  54      70.713  17.608  38.301  1.00  0.00           C
ATOM   4067  C36 POPEd  54      69.832  17.918  39.531  1.00  0.00           C
ATOM   4070  C37 POPEd  54      70.512  18.638  40.701  1.00  0.00           C
ATOM   4073  C38 POPEd  54      69.552  18.788  41.901  1.00  0.00           C
ATOM   4076  C39 POPEd  54      69.563  17.628  42.911  1.00  0.00           C
ATOM   4079 0C31 POPEd  54      70.342  17.998  44.181  1.00  0.00           C
ATOM   4082 1C31 POPEd  54      70.433  16.878  45.221  1.00  0.00           C
ATOM   4085 2C31 POPEd  54      69.113  16.578  45.951  1.00  0.00           C
ATOM   4088 3C31 POPEd  54      68.442  15.258  45.551  1.00  0.00           C
ATOM   4091 4C31 POPEd  54      67.383  14.828  46.581  1.00  0.00           C
ATOM   4094 5C31 POPEd  54      66.782  13.448  46.331  1.00  0.00           C
ATOM   4097 6C31 POPEd  54      65.923  12.948  47.501  1.00  0.00           C
ATOM   4101  NH3 POPEe  55      27.883 123.042  37.421  1.00  0.00           N
ATOM   4105  C12 POPEe  55      27.682 123.993  36.271  1.00  0.00           C
ATOM   4108  C11 POPEe  55      26.783 125.173  36.711  1.00  0.00           C
ATOM   4111  P   POPEe  55      24.373 124.092  36.841  1.00  0.00           P
ATOM   4112  O13 POPEe  55      24.743 123.522  35.521  1.00  0.00           O
ATOM   4113  O14 POPEe  55      23.263 125.072  36.881  1.00  0.00           O
ATOM   4114  O11 POPEe  55      24.102 122.943  37.871  1.00  0.00           O
ATOM   4115  O12 POPEe  55      25.663 124.742  37.471  1.00  0.00           O
ATOM   4116  C1  POPEe  55      22.953 122.963  38.711  1.00  0.00           C
ATOM   4119  C2  POPEe  55      23.102 123.872  39.961  1.00  0.00           C
ATOM   4121  O21 POPEe  55      23.093 123.033  41.121  1.00  0.00           O
ATOM   4122  C21 POPEe  55      24.173 122.963  41.841  1.00  0.00           C
ATOM   4123  O22 POPEe  55      25.283 123.433  41.551  1.00  0.00           O
ATOM   4124  C22 POPEe  55      23.772 122.382  43.201  1.00  0.00           C
ATOM   4127  C3  POPEe  55      21.932 124.893  40.101  1.00  0.00           C
ATOM   4130  O31 POPEe  55      21.832 125.432  41.441  1.00  0.00           O
ATOM   4131  C31 POPEe  55      21.182 126.582  41.571  1.00  0.00           C
ATOM   4132  O32 POPEe  55      20.642 127.221  40.671  1.00  0.00           O
ATOM   4133  C32 POPEe  55      21.242 127.062  43.021  1.00  0.00           C
ATOM   4136  C23 POPEe  55      24.943 122.043  44.151  1.00  0.00           C
ATOM   4139  C24 POPEe  55      24.483 121.548  45.531  1.00  0.00           C
ATOM   4142  C25 POPEe  55      23.923 122.652  46.441  1.00  0.00           C
ATOM   4145  C26 POPEe  55      23.653 122.173  47.871  1.00  0.00           C
ATOM   4148  C27 POPEe  55      23.333 123.323  48.851  1.00  0.00           C
ATOM   4151  C28 POPEe  55      23.153 122.863  50.311  1.00  0.00           C
ATOM   4154  C29 POPEe  55      21.813 122.202  50.551  1.00  0.00           C
ATOM   4156 0C21 POPEe  55      21.073 122.233  51.681  1.00  0.00           C
ATOM   4158 1C21 POPEe  55      21.463 122.832  53.011  1.00  0.00           C
ATOM   4161 2C21 POPEe  55      20.912 122.003  54.181  1.00  0.00           C
ATOM   4164 3C21 POPEe  55      21.393 122.502  55.551  1.00  0.00           C
ATOM   4167 4C21 POPEe  55      20.782 121.732  56.741  1.00  0.00           C
ATOM   4170 5C21 POPEe  55      21.153 120.248  56.821  1.00  0.00           C
ATOM   4173 6C21 POPEe  55      20.443 119.508  57.971  1.00  0.00           C
ATOM   4176 7C21 POPEe  55      20.852 118.037  58.101  1.00  0.00           C
ATOM   4179 8C21 POPEe  55      20.122 117.318  59.231  1.00  0.00           C
ATOM   4183  C33 POPEe  55      20.712 126.103  44.101  1.00  0.00           C
ATOM   4186  C34 POPEe  55      20.903 126.772  45.481  1.00  0.00           C
ATOM   4189  C35 POPEe  55      20.483 125.913  46.671  1.00  0.00           C
ATOM   4192  C36 POPEe  55      20.652 126.652  48.011  1.00  0.00           C
ATOM   4195  C37 POPEe  55      20.093 125.852  49.201  1.00  0.00           C
ATOM   4198  C38 POPEe  55      20.113 126.592  50.551  1.00  0.00           C
ATOM   4201  C39 POPEe  55      21.393 126.372  51.381  1.00  0.00           C
ATOM   4204 0C31 POPEe  55      22.613 127.163  50.891  1.00  0.00           C
ATOM   4207 1C31 POPEe  55      23.832 126.953  51.811  1.00  0.00           C
ATOM   4210 2C31 POPEe  55      25.063 127.753  51.341  1.00  0.00           C
ATOM   4213 3C31 POPEe  55      26.323 127.412  52.141  1.00  0.00           C
ATOM   4216 4C31 POPEe  55      27.533 128.253  51.711  1.00  0.00           C
ATOM   4219 5C31 POPEe  55      28.863 127.762  52.301  1.00  0.00           C
ATOM   4222 6C31 POPEe  55      30.052 128.632  51.891  1.00  0.00           C
ATOM   4226  NH3 POPEf  56     116.283  36.648  37.161  1.00  0.00           N
ATOM   4230  C12 POPEf  56     116.442  35.588  36.111  1.00  0.00           C
ATOM   4233  C11 POPEf  56     115.723  34.288  36.501  1.00  0.00           C
ATOM   4236  P   POPEf  56     113.333  33.278  36.761  1.00  0.00           P
ATOM   4237  O13 POPEf  56     113.302  32.328  35.621  1.00  0.00           O
ATOM   4238  O14 POPEf  56     113.713  32.748  38.081  1.00  0.00           O
ATOM   4239  O11 POPEf  56     111.892  33.938  36.871  1.00  0.00           O
ATOM   4240  O12 POPEf  56     114.313  34.468  36.401  1.00  0.00           O
ATOM   4241  C1  POPEf  56     111.542  34.578  38.111  1.00  0.00           C
ATOM   4244  C2  POPEf  56     112.272  35.938  38.321  1.00  0.00           C
ATOM   4246  O21 POPEf  56     113.683  35.868  38.631  1.00  0.00           O
ATOM   4247  C21 POPEf  56     114.303  35.318  39.681  1.00  0.00           C
ATOM   4248  O22 POPEf  56     115.532  35.408  39.801  1.00  0.00           O
ATOM   4249  C22 POPEf  56     113.473  34.598  40.751  1.00  0.00           C
ATOM   4252  C3  POPEf  56     111.493  36.867  39.271  1.00  0.00           C
ATOM   4255  O31 POPEf  56     112.302  37.998  39.611  1.00  0.00           O
ATOM   4256  C31 POPEf  56     112.263  38.408  40.841  1.00  0.00           C
ATOM   4257  O32 POPEf  56     111.752  37.828  41.791  1.00  0.00           O
ATOM   4258  C32 POPEf  56     112.943  39.778  40.911  1.00  0.00           C
ATOM   4261  C23 POPEf  56     114.163  34.538  42.151  1.00  0.00           C
ATOM   4264  C24 POPEf  56     114.012  33.178  42.851  1.00  0.00           C
ATOM   4267  C25 POPEf  56     114.672  33.158  44.241  1.00  0.00           C
ATOM   4270  C26 POPEf  56     113.802  33.758  45.361  1.00  0.00           C
ATOM   4273  C27 POPEf  56     114.623  34.478  46.441  1.00  0.00           C
ATOM   4276  C28 POPEf  56     113.872  34.748  47.761  1.00  0.00           C
ATOM   4279  C29 POPEf  56     113.872  33.528  48.661  1.00  0.00           C
ATOM   4281 0C21 POPEf  56     114.142  33.478  49.981  1.00  0.00           C
ATOM   4283 1C21 POPEf  56     114.443  34.638  50.891  1.00  0.00           C
ATOM   4286 2C21 POPEf  56     113.363  34.868  51.971  1.00  0.00           C
ATOM   4289 3C21 POPEf  56     113.022  36.358  52.121  1.00  0.00           C
ATOM   4292 4C21 POPEf  56     111.912  36.667  53.141  1.00  0.00           C
ATOM   4295 5C21 POPEf  56     111.582  38.168  53.141  1.00  0.00           C
ATOM   4298 6C21 POPEf  56     110.383  38.538  54.021  1.00  0.00           C
ATOM   4301 7C21 POPEf  56     110.112  40.048  54.001  1.00  0.00           C
ATOM   4304 8C21 POPEf  56     108.972  40.518  54.891  1.00  0.00           C
ATOM   4308  C33 POPEf  56     114.093  39.768  41.931  1.00  0.00           C
ATOM   4311  C34 POPEf  56     114.872  41.088  41.971  1.00  0.00           C
ATOM   4314  C35 POPEf  56     116.173  40.988  42.801  1.00  0.00           C
ATOM   4317  C36 POPEf  56     115.912  40.578  44.241  1.00  0.00           C
ATOM   4320  C37 POPEf  56     117.153  40.118  45.011  1.00  0.00           C
ATOM   4323  C38 POPEf  56     116.713  39.358  46.261  1.00  0.00           C
ATOM   4326  C39 POPEf  56     117.853  38.838  47.131  1.00  0.00           C
ATOM   4329 0C31 POPEf  56     118.582  39.938  47.911  1.00  0.00           C
ATOM   4332 1C31 POPEf  56     119.483  39.338  48.991  1.00  0.00           C
ATOM   4335 2C31 POPEf  56     120.343  40.378  49.711  1.00  0.00           C
ATOM   4338 3C31 POPEf  56     121.383  39.718  50.631  1.00  0.00           C
ATOM   4341 4C31 POPEf  56     122.412  40.698  51.191  1.00  0.00           C
ATOM   4344 5C31 POPEf  56     123.543  39.988  51.941  1.00  0.00           C
ATOM   4347 6C31 POPEf  56     124.562  40.958  52.561  1.00  0.00           C
ATOM   4351  NH3 POPEg  57      68.633  77.238  80.711  1.00  0.00           N
ATOM   4355  C12 POPEg  57      67.863  76.868  79.501  1.00  0.00           C
ATOM   4358  C11 POPEg  57      67.513  75.377  79.611  1.00  0.00           C
ATOM   4361  P   POPEg  57      65.043  75.228  78.871  1.00  0.00           P
ATOM   4362  O13 POPEg  57      64.442  73.898  79.141  1.00  0.00           O
ATOM   4363  O14 POPEg  57      64.872  76.308  79.851  1.00  0.00           O
ATOM   4364  O11 POPEg  57      64.603  75.758  77.441  1.00  0.00           O
ATOM   4365  O12 POPEg  57      66.592  75.018  78.601  1.00  0.00           O
ATOM   4366  C1  POPEg  57      65.582  76.288  76.531  1.00  0.00           C
ATOM   4369  C2  POPEg  57      64.932  76.998  75.301  1.00  0.00           C
ATOM   4371  O21 POPEg  57      65.832  77.037  74.181  1.00  0.00           O
ATOM   4372  C21 POPEg  57      66.893  77.827  74.271  1.00  0.00           C
ATOM   4373  O22 POPEg  57      67.222  78.478  75.251  1.00  0.00           O
ATOM   4374  C22 POPEg  57      67.713  77.737  72.991  1.00  0.00           C
ATOM   4377  C3  POPEg  57      64.372  78.398  75.691  1.00  0.00           C
ATOM   4380  O31 POPEg  57      64.262  79.327  74.591  1.00  0.00           O
ATOM   4381  C31 POPEg  57      63.173  79.188  73.851  1.00  0.00           C
ATOM   4382  O32 POPEg  57      62.412  78.237  73.861  1.00  0.00           O
ATOM   4383  C32 POPEg  57      62.993  80.407  72.971  1.00  0.00           C
ATOM   4386  C23 POPEg  57      69.092  77.088  73.231  1.00  0.00           C
ATOM   4389  C24 POPEg  57      69.883  76.956  71.921  1.00  0.00           C
ATOM   4392  C25 POPEg  57      71.302  76.367  72.041  1.00  0.00           C
ATOM   4395  C26 POPEg  57      71.972  76.288  70.661  1.00  0.00           C
ATOM   4398  C27 POPEg  57      73.393  75.698  70.691  1.00  0.00           C
ATOM   4401  C28 POPEg  57      73.893  75.418  69.261  1.00  0.00           C
ATOM   4404  C29 POPEg  57      75.302  74.868  69.251  1.00  0.00           C
ATOM   4406 0C21 POPEg  57      76.313  75.178  68.421  1.00  0.00           C
ATOM   4408 1C21 POPEg  57      76.252  76.118  67.231  1.00  0.00           C
ATOM   4411 2C21 POPEg  57      76.703  75.418  65.931  1.00  0.00           C
ATOM   4414 3C21 POPEg  57      75.842  74.188  65.581  1.00  0.00           C
ATOM   4417 4C21 POPEg  57      76.103  73.618  64.171  1.00  0.00           C
ATOM   4420 5C21 POPEg  57      77.513  73.058  63.941  1.00  0.00           C
ATOM   4423 6C21 POPEg  57      77.633  72.398  62.561  1.00  0.00           C
ATOM   4426 7C21 POPEg  57      79.073  72.008  62.221  1.00  0.00           C
ATOM   4429 8C21 POPEg  57      79.213  71.428  60.811  1.00  0.00           C
ATOM   4433  C33 POPEg  57      61.493  80.718  72.841  1.00  0.00           C
ATOM   4436  C34 POPEg  57      61.213  82.098  72.231  1.00  0.00           C
ATOM   4439  C35 POPEg  57      61.603  82.177  70.751  1.00  0.00           C
ATOM   4442  C36 POPEg  57      60.922  83.358  70.061  1.00  0.00           C
ATOM   4445  C37 POPEg  57      61.213  83.427  68.561  1.00  0.00           C
ATOM   4448  C38 POPEg  57      60.462  84.567  67.861  1.00  0.00           C
ATOM   4451  C39 POPEg  57      60.502  84.458  66.331  1.00  0.00           C
ATOM   4454 0C31 POPEg  57      61.923  84.447  65.741  1.00  0.00           C
ATOM   4457 1C31 POPEg  57      61.923  84.167  64.231  1.00  0.00           C
ATOM   4460 2C31 POPEg  57      63.342  83.977  63.671  1.00  0.00           C
ATOM   4463 3C31 POPEg  57      63.373  83.647  62.171  1.00  0.00           C
ATOM   4466 4C31 POPEg  57      62.522  82.417  61.791  1.00  0.00           C
ATOM   4469 5C31 POPEg  57      62.732  81.958  60.341  1.00  0.00           C
ATOM   4472 6C31 POPEg  57      61.703  80.917  59.871  1.00  0.00           C
ATOM   4476  NH3 POPEh  58      42.412  59.297  83.281  1.00  0.00           N
ATOM   4480  C12 POPEh  58      43.123  57.978  83.421  1.00  0.00           C
ATOM   4483  C11 POPEh  58      44.482  58.088  84.161  1.00  0.00           C
ATOM   4486  P   POPEh  58      46.322  59.957  83.571  1.00  0.00           P
ATOM   4487  O13 POPEh  58      47.112  58.838  83.001  1.00  0.00           O
ATOM   4488  O14 POPEh  58      46.982  60.858  84.551  1.00  0.00           O
ATOM   4489  O11 POPEh  58      45.613  60.788  82.431  1.00  0.00           O
ATOM   4490  O12 POPEh  58      44.982  59.418  84.221  1.00  0.00           O
ATOM   4491  C1  POPEh  58      45.302  60.088  81.211  1.00  0.00           C
ATOM   4494  C2  POPEh  58      44.363  60.928  80.291  1.00  0.00           C
ATOM   4496  O21 POPEh  58      43.333  60.078  79.751  1.00  0.00           O
ATOM   4497  C21 POPEh  58      43.682  59.268  78.761  1.00  0.00           C
ATOM   4498  O22 POPEh  58      44.813  58.957  78.441  1.00  0.00           O
ATOM   4499  C22 POPEh  58      42.412  58.648  78.201  1.00  0.00           C
ATOM   4502  C3  POPEh  58      45.122  61.758  79.211  1.00  0.00           C
ATOM   4505  O31 POPEh  58      44.322  62.028  78.041  1.00  0.00           O
ATOM   4506  C31 POPEh  58      43.643  63.158  78.041  1.00  0.00           C
ATOM   4507  O32 POPEh  58      43.333  63.818  79.021  1.00  0.00           O
ATOM   4508  C32 POPEh  58      43.113  63.348  76.621  1.00  0.00           C
ATOM   4511  C23 POPEh  58      42.342  58.628  76.651  1.00  0.00           C
ATOM   4514  C24 POPEh  58      41.972  59.988  76.031  1.00  0.00           C
ATOM   4517  C25 POPEh  58      42.232  60.038  74.521  1.00  0.00           C
ATOM   4520  C26 POPEh  58      41.592  61.257  73.841  1.00  0.00           C
ATOM   4523  C27 POPEh  58      41.782  61.248  72.311  1.00  0.00           C
ATOM   4526  C28 POPEh  58      41.472  62.568  71.571  1.00  0.00           C
ATOM   4529  C29 POPEh  58      40.033  63.008  71.621  1.00  0.00           C
ATOM   4531 0C21 POPEh  58      39.592  64.277  71.531  1.00  0.00           C
ATOM   4533 1C21 POPEh  58      40.423  65.527  71.401  1.00  0.00           C
ATOM   4536 2C21 POPEh  58      39.942  66.608  72.391  1.00  0.00           C
ATOM   4539 3C21 POPEh  58      40.803  67.888  72.391  1.00  0.00           C
ATOM   4542 4C21 POPEh  58      40.403  68.828  73.531  1.00  0.00           C
ATOM   4545 5C21 POPEh  58      41.323  70.048  73.701  1.00  0.00           C
ATOM   4548 6C21 POPEh  58      41.133  70.728  75.071  1.00  0.00           C
ATOM   4551 7C21 POPEh  58      41.673  72.158  75.121  1.00  0.00           C
ATOM   4554 8C21 POPEh  58      41.482  72.788  76.491  1.00  0.00           C
ATOM   4558  C33 POPEh  58      42.853  64.818  76.241  1.00  0.00           C
ATOM   4561  C34 POPEh  58      42.442  64.957  74.771  1.00  0.00           C
ATOM   4564  C35 POPEh  58      43.603  65.257  73.811  1.00  0.00           C
ATOM   4567  C36 POPEh  58      44.402  64.038  73.301  1.00  0.00           C
ATOM   4570  C37 POPEh  58      45.063  64.417  71.971  1.00  0.00           C
ATOM   4573  C38 POPEh  58      45.922  63.348  71.281  1.00  0.00           C
ATOM   4576  C39 POPEh  58      46.263  63.858  69.881  1.00  0.00           C
ATOM   4579 0C31 POPEh  58      47.423  63.178  69.161  1.00  0.00           C
ATOM   4582 1C31 POPEh  58      47.752  63.977  67.891  1.00  0.00           C
ATOM   4585 2C31 POPEh  58      49.103  63.618  67.261  1.00  0.00           C
ATOM   4588 3C31 POPEh  58      49.082  62.338  66.421  1.00  0.00           C
ATOM   4591 4C31 POPEh  58      48.113  62.408  65.241  1.00  0.00           C
ATOM   4594 5C31 POPEh  58      48.433  61.338  64.201  1.00  0.00           C
ATOM   4597 6C31 POPEh  58      47.533  61.368  62.971  1.00  0.00           C
ATOM   4601  NH3 POPEi  59     105.912 123.653  37.071  1.00  0.00           N
ATOM   4605  C12 POPEi  59     106.043 125.033  36.471  1.00  0.00           C
ATOM   4608  C11 POPEi  59     107.463 125.323  35.981  1.00  0.00           C
ATOM   4611  P   POPEi  59     108.772 127.482  35.271  1.00  0.00           P
ATOM   4612  O13 POPEi  59     109.723 126.923  34.301  1.00  0.00           O
ATOM   4613  O14 POPEi  59     108.383 128.893  35.081  1.00  0.00           O
ATOM   4614  O11 POPEi  59     109.373 127.342  36.721  1.00  0.00           O
ATOM   4615  O12 POPEi  59     107.452 126.582  35.311  1.00  0.00           O
ATOM   4616  C1  POPEi  59     108.872 128.152  37.781  1.00  0.00           C
ATOM   4619  C2  POPEi  59     108.813 127.313  39.061  1.00  0.00           C
ATOM   4621  O21 POPEi  59     108.552 128.202  40.161  1.00  0.00           O
ATOM   4622  C21 POPEi  59     107.293 128.292  40.521  1.00  0.00           C
ATOM   4623  O22 POPEi  59     106.353 127.692  40.021  1.00  0.00           O
ATOM   4624  C22 POPEi  59     107.153 129.193  41.751  1.00  0.00           C
ATOM   4627  C3  POPEi  59     110.143 126.562  39.321  1.00  0.00           C
ATOM   4630  O31 POPEi  59     109.923 125.323  40.021  1.00  0.00           O
ATOM   4631  C31 POPEi  59     110.122 125.332  41.321  1.00  0.00           C
ATOM   4632  O32 POPEi  59     110.463 126.283  42.011  1.00  0.00           O
ATOM   4633  C32 POPEi  59     109.832 123.933  41.851  1.00  0.00           C
ATOM   4636  C23 POPEi  59     108.272 128.963  42.771  1.00  0.00           C
ATOM   4639  C24 POPEi  59     108.333 130.072  43.821  1.00  0.00           C
ATOM   4642  C25 POPEi  59     109.303 129.742  44.961  1.00  0.00           C
ATOM   4645  C26 POPEi  59     108.683 128.803  46.001  1.00  0.00           C
ATOM   4648  C27 POPEi  59     109.692 128.393  47.081  1.00  0.00           C
ATOM   4651  C28 POPEi  59     109.042 127.723  48.291  1.00  0.00           C
ATOM   4654  C29 POPEi  59     108.452 128.753  49.211  1.00  0.00           C
ATOM   4656 0C21 POPEi  59     108.993 129.193  50.361  1.00  0.00           C
ATOM   4658 1C21 POPEi  59     110.273 128.723  51.001  1.00  0.00           C
ATOM   4661 2C21 POPEi  59     110.043 128.183  52.431  1.00  0.00           C
ATOM   4664 3C21 POPEi  59     109.333 129.222  53.321  1.00  0.00           C
ATOM   4667 4C21 POPEi  59     109.613 129.072  54.811  1.00  0.00           C
ATOM   4670 5C21 POPEi  59     108.972 130.213  55.601  1.00  0.00           C
ATOM   4673 6C21 POPEi  59     109.362 130.233  57.091  1.00  0.00           C
ATOM   4676 7C21 POPEi  59     108.933 131.533  57.781  1.00  0.00           C
ATOM   4679 8C21 POPEi  59     109.292 131.592  59.261  1.00  0.00           C
ATOM   4683  C33 POPEi  59     110.052 123.843  43.371  1.00  0.00           C
ATOM   4686  C34 POPEi  59     109.753 122.463  43.951  1.00  0.00           C
ATOM   4689  C35 POPEi  59     110.243 122.303  45.391  1.00  0.00           C
ATOM   4692  C36 POPEi  59     109.662 123.283  46.391  1.00  0.00           C
ATOM   4695  C37 POPEi  59     110.463 123.153  47.681  1.00  0.00           C
ATOM   4698  C38 POPEi  59     110.292 124.353  48.611  1.00  0.00           C
ATOM   4701  C39 POPEi  59     111.533 124.613  49.461  1.00  0.00           C
ATOM   4704 0C31 POPEi  59     112.083 123.352  50.141  1.00  0.00           C
ATOM   4707 1C31 POPEi  59     113.272 123.673  51.051  1.00  0.00           C
ATOM   4710 2C31 POPEi  59     113.953 122.412  51.581  1.00  0.00           C
ATOM   4713 3C31 POPEi  59     115.103 122.733  52.531  1.00  0.00           C
ATOM   4716 4C31 POPEi  59     115.752 121.477  53.111  1.00  0.00           C
ATOM   4719 5C31 POPEi  59     116.612 121.793  54.331  1.00  0.00           C
ATOM   4722 6C31 POPEi  59     117.332 120.568  54.871  1.00  0.00           C
ATOM   4726  NH3 POPEj  60     122.533  62.608  35.141  1.00  0.00           N
ATOM   4730  C12 POPEj  60     121.353  61.758  34.751  1.00  0.00           C
ATOM   4733  C11 POPEj  60     120.092  62.618  34.711  1.00  0.00           C
ATOM   4736  P   POPEj  60     118.272  60.788  35.271  1.00  0.00           P
ATOM   4737  O13 POPEj  60     116.853  61.188  35.431  1.00  0.00           O
ATOM   4738  O14 POPEj  60     118.582  59.448  34.741  1.00  0.00           O
ATOM   4739  O11 POPEj  60     119.042  60.998  36.631  1.00  0.00           O
ATOM   4740  O12 POPEj  60     118.963  61.858  34.321  1.00  0.00           O
ATOM   4741  C1  POPEj  60     118.452  61.708  37.711  1.00  0.00           C
ATOM   4744  C2  POPEj  60     119.272  61.438  38.991  1.00  0.00           C
ATOM   4746  O21 POPEj  60     119.033  62.318  40.091  1.00  0.00           O
ATOM   4747  C21 POPEj  60     117.963  63.038  40.311  1.00  0.00           C
ATOM   4748  O22 POPEj  60     117.072  63.308  39.531  1.00  0.00           O
ATOM   4749  C22 POPEj  60     118.093  63.568  41.761  1.00  0.00           C
ATOM   4752  C3  POPEj  60     120.812  61.418  38.701  1.00  0.00           C
ATOM   4755  O31 POPEj  60     121.623  61.568  39.881  1.00  0.00           O
ATOM   4756  C31 POPEj  60     121.563  60.547  40.721  1.00  0.00           C
ATOM   4757  O32 POPEj  60     121.043  59.468  40.501  1.00  0.00           O
ATOM   4758  C32 POPEj  60     122.232  60.948  42.041  1.00  0.00           C
ATOM   4761  C23 POPEj  60     116.883  63.218  42.681  1.00  0.00           C
ATOM   4764  C24 POPEj  60     117.263  63.218  44.181  1.00  0.00           C
ATOM   4767  C25 POPEj  60     116.243  62.448  45.051  1.00  0.00           C
ATOM   4770  C26 POPEj  60     116.792  61.908  46.381  1.00  0.00           C
ATOM   4773  C27 POPEj  60     116.052  60.638  46.851  1.00  0.00           C
ATOM   4776  C28 POPEj  60     116.693  59.978  48.091  1.00  0.00           C
ATOM   4779  C29 POPEj  60     115.973  58.698  48.461  1.00  0.00           C
ATOM   4781 0C21 POPEj  60     115.493  58.378  49.671  1.00  0.00           C
ATOM   4783 1C21 POPEj  60     115.633  59.198  50.921  1.00  0.00           C
ATOM   4786 2C21 POPEj  60     115.362  58.388  52.211  1.00  0.00           C
ATOM   4789 3C21 POPEj  60     115.712  59.188  53.471  1.00  0.00           C
ATOM   4792 4C21 POPEj  60     115.432  58.458  54.791  1.00  0.00           C
ATOM   4795 5C21 POPEj  60     116.213  57.138  54.951  1.00  0.00           C
ATOM   4798 6C21 POPEj  60     116.213  56.628  56.401  1.00  0.00           C
ATOM   4801 7C21 POPEj  60     116.912  55.277  56.561  1.00  0.00           C
ATOM   4804 8C21 POPEj  60     116.962  54.788  58.011  1.00  0.00           C
ATOM   4808  C33 POPEj  60     121.232  61.058  43.221  1.00  0.00           C
ATOM   4811  C34 POPEj  60     121.822  60.448  44.501  1.00  0.00           C
ATOM   4814  C35 POPEj  60     121.082  60.738  45.821  1.00  0.00           C
ATOM   4817  C36 POPEj  60     120.873  62.218  46.181  1.00  0.00           C
ATOM   4820  C37 POPEj  60     120.662  62.457  47.691  1.00  0.00           C
ATOM   4823  C38 POPEj  60     120.323  63.918  48.031  1.00  0.00           C
ATOM   4826  C39 POPEj  60     120.432  64.228  49.531  1.00  0.00           C
ATOM   4829 0C31 POPEj  60     119.683  65.507  49.961  1.00  0.00           C
ATOM   4832 1C31 POPEj  60     119.793  65.798  51.461  1.00  0.00           C
ATOM   4835 2C31 POPEj  60     118.883  66.948  51.921  1.00  0.00           C
ATOM   4838 3C31 POPEj  60     118.933  67.197  53.431  1.00  0.00           C
ATOM   4841 4C31 POPEj  60     117.892  68.228  53.901  1.00  0.00           C
ATOM   4844 5C31 POPEj  60     117.813  68.338  55.421  1.00  0.00           C
ATOM   4847 6C31 POPEj  60     116.713  69.298  55.891  1.00  0.00           C
ATOM   4851  NH3 POPEk  61     124.963  52.707  79.661  1.00  0.00           N
ATOM   4855  C12 POPEk  61     123.832  52.378  80.641  1.00  0.00           C
ATOM   4858  C11 POPEk  61     122.472  52.028  79.971  1.00  0.00           C
ATOM   4861  P   POPEk  61     121.073  50.958  82.001  1.00  0.00           P
ATOM   4862  O13 POPEk  61     122.083  51.118  83.071  1.00  0.00           O
ATOM   4863  O14 POPEk  61     119.653  50.868  82.401  1.00  0.00           O
ATOM   4864  O11 POPEk  61     121.372  49.578  81.311  1.00  0.00           O
ATOM   4865  O12 POPEk  61     121.362  52.038  80.881  1.00  0.00           O
ATOM   4866  C1  POPEk  61     120.723  49.048  80.141  1.00  0.00           C
ATOM   4869  C2  POPEk  61     119.142  48.948  80.111  1.00  0.00           C
ATOM   4871  O21 POPEk  61     118.802  47.788  79.311  1.00  0.00           O
ATOM   4872  C21 POPEk  61     117.493  47.608  79.091  1.00  0.00           C
ATOM   4873  O22 POPEk  61     116.582  48.028  79.761  1.00  0.00           O
ATOM   4874  C22 POPEk  61     117.302  46.838  77.781  1.00  0.00           C
ATOM   4877  C3  POPEk  61     118.522  50.257  79.521  1.00  0.00           C
ATOM   4880  O31 POPEk  61     119.123  50.578  78.261  1.00  0.00           O
ATOM   4881  C31 POPEk  61     118.452  51.277  77.371  1.00  0.00           C
ATOM   4882  O32 POPEk  61     117.272  51.597  77.461  1.00  0.00           O
ATOM   4883  C32 POPEk  61     119.453  51.577  76.251  1.00  0.00           C
ATOM   4886  C23 POPEk  61     116.593  45.478  77.951  1.00  0.00           C
ATOM   4889  C24 POPEk  61     115.772  45.108  76.711  1.00  0.00           C
ATOM   4892  C25 POPEk  61     116.533  45.178  75.371  1.00  0.00           C
ATOM   4895  C26 POPEk  61     117.482  43.998  75.141  1.00  0.00           C
ATOM   4898  C27 POPEk  61     118.123  44.068  73.741  1.00  0.00           C
ATOM   4901  C28 POPEk  61     118.793  42.757  73.281  1.00  0.00           C
ATOM   4904  C29 POPEk  61     117.773  41.678  73.021  1.00  0.00           C
ATOM   4906 0C21 POPEk  61     117.463  41.118  71.831  1.00  0.00           C
ATOM   4908 1C21 POPEk  61     118.042  41.448  70.471  1.00  0.00           C
ATOM   4911 2C21 POPEk  61     116.962  41.847  69.441  1.00  0.00           C
ATOM   4914 3C21 POPEk  61     116.183  40.648  68.861  1.00  0.00           C
ATOM   4917 4C21 POPEk  61     114.942  41.078  68.081  1.00  0.00           C
ATOM   4920 5C21 POPEk  61     113.683  40.908  68.941  1.00  0.00           C
ATOM   4923 6C21 POPEk  61     112.412  41.588  68.411  1.00  0.00           C
ATOM   4926 7C21 POPEk  61     111.202  41.338  69.321  1.00  0.00           C
ATOM   4929 8C21 POPEk  61     109.933  42.048  68.861  1.00  0.00           C
ATOM   4933  C33 POPEk  61     118.883  52.278  75.001  1.00  0.00           C
ATOM   4936  C34 POPEk  61     118.802  53.798  75.151  1.00  0.00           C
ATOM   4939  C35 POPEk  61     118.193  54.478  73.921  1.00  0.00           C
ATOM   4942  C36 POPEk  61     116.722  54.088  73.701  1.00  0.00           C
ATOM   4945  C37 POPEk  61     116.052  54.978  72.651  1.00  0.00           C
ATOM   4948  C38 POPEk  61     114.583  54.588  72.461  1.00  0.00           C
ATOM   4951  C39 POPEk  61     113.832  55.417  71.421  1.00  0.00           C
ATOM   4954 0C31 POPEk  61     113.722  56.908  71.781  1.00  0.00           C
ATOM   4957 1C31 POPEk  61     114.823  57.788  71.161  1.00  0.00           C
ATOM   4960 2C31 POPEk  61     114.403  59.258  70.961  1.00  0.00           C
ATOM   4963 3C31 POPEk  61     115.232  59.968  69.891  1.00  0.00           C
ATOM   4966 4C31 POPEk  61     114.702  61.358  69.531  1.00  0.00           C
ATOM   4969 5C31 POPEk  61     115.392  61.948  68.301  1.00  0.00           C
ATOM   4972 6C31 POPEk  61     114.702  63.198  67.751  1.00  0.00           C
ATOM   4976  NH3 POPEl  62      30.873  51.708  38.631  1.00  0.00           N
ATOM   4980  C12 POPEl  62      30.022  52.318  39.721  1.00  0.00           C
ATOM   4983  C11 POPEl  62      28.602  52.507  39.181  1.00  0.00           C
ATOM   4986  P   POPEl  62      26.402  53.768  39.551  1.00  0.00           P
ATOM   4987  O13 POPEl  62      26.553  54.167  38.131  1.00  0.00           O
ATOM   4988  O14 POPEl  62      25.403  52.738  39.891  1.00  0.00           O
ATOM   4989  O11 POPEl  62      26.083  55.027  40.461  1.00  0.00           O
ATOM   4990  O12 POPEl  62      27.823  53.278  40.081  1.00  0.00           O
ATOM   4991  C1  POPEl  62      27.003  55.588  41.411  1.00  0.00           C
ATOM   4994  C2  POPEl  62      26.393  55.818  42.821  1.00  0.00           C
ATOM   4996  O21 POPEl  62      27.522  55.918  43.721  1.00  0.00           O
ATOM   4997  C21 POPEl  62      27.313  56.618  44.831  1.00  0.00           C
ATOM   4998  O22 POPEl  62      26.293  57.198  45.131  1.00  0.00           O
ATOM   4999  C22 POPEl  62      28.623  56.608  45.641  1.00  0.00           C
ATOM   5002  C3  POPEl  62      25.463  54.618  43.211  1.00  0.00           C
ATOM   5005  O31 POPEl  62      25.203  54.528  44.631  1.00  0.00           O
ATOM   5006  C31 POPEl  62      24.153  55.198  45.081  1.00  0.00           C
ATOM   5007  O32 POPEl  62      23.393  55.878  44.401  1.00  0.00           O
ATOM   5008  C32 POPEl  62      23.972  54.988  46.581  1.00  0.00           C
ATOM   5011  C23 POPEl  62      28.373  56.807  47.151  1.00  0.00           C
ATOM   5014  C24 POPEl  62      29.662  56.847  47.981  1.00  0.00           C
ATOM   5017  C25 POPEl  62      29.462  56.358  49.421  1.00  0.00           C
ATOM   5020  C26 POPEl  62      28.493  57.208  50.261  1.00  0.00           C
ATOM   5023  C27 POPEl  62      28.063  56.457  51.531  1.00  0.00           C
ATOM   5026  C28 POPEl  62      27.162  57.278  52.481  1.00  0.00           C
ATOM   5029  C29 POPEl  62      27.903  58.298  53.301  1.00  0.00           C
ATOM   5031 0C21 POPEl  62      28.353  58.117  54.561  1.00  0.00           C
ATOM   5033 1C21 POPEl  62      28.272  56.858  55.381  1.00  0.00           C
ATOM   5036 2C21 POPEl  62      27.223  56.908  56.501  1.00  0.00           C
ATOM   5039 3C21 POPEl  62      27.593  57.808  57.691  1.00  0.00           C
ATOM   5042 4C21 POPEl  62      26.533  57.728  58.811  1.00  0.00           C
ATOM   5045 5C21 POPEl  62      26.932  58.438  60.111  1.00  0.00           C
ATOM   5048 6C21 POPEl  62      26.913  59.968  59.991  1.00  0.00           C
ATOM   5051 7C21 POPEl  62      27.013  60.668  61.351  1.00  0.00           C
ATOM   5054 8C21 POPEl  62      26.922  62.198  61.241  1.00  0.00           C
ATOM   5058  C33 POPEl  62      25.052  54.097  47.231  1.00  0.00           C
ATOM   5061  C34 POPEl  62      24.662  53.678  48.651  1.00  0.00           C
ATOM   5064  C35 POPEl  62      24.553  54.858  49.631  1.00  0.00           C
ATOM   5067  C36 POPEl  62      24.313  54.367  51.061  1.00  0.00           C
ATOM   5070  C37 POPEl  62      23.732  55.448  51.971  1.00  0.00           C
ATOM   5073  C38 POPEl  62      23.493  54.948  53.391  1.00  0.00           C
ATOM   5076  C39 POPEl  62      22.833  55.968  54.331  1.00  0.00           C
ATOM   5079 0C31 POPEl  62      23.703  57.208  54.601  1.00  0.00           C
ATOM   5082 1C31 POPEl  62      23.293  58.448  53.781  1.00  0.00           C
ATOM   5085 2C31 POPEl  62      24.293  59.618  53.901  1.00  0.00           C
ATOM   5088 3C31 POPEl  62      24.522  60.128  55.331  1.00  0.00           C
ATOM   5091 4C31 POPEl  62      25.582  61.238  55.401  1.00  0.00           C
ATOM   5094 5C31 POPEl  62      25.733  61.838  56.801  1.00  0.00           C
ATOM   5097 6C31 POPEl  62      26.832  62.888  56.921  1.00  0.00           C
ATOM   5101  NH3 POPEm  63      77.103  52.178  81.731  1.00  0.00           N
ATOM   5105  C12 POPEm  63      76.232  51.638  82.851  1.00  0.00           C
ATOM   5108  C11 POPEm  63      76.203  50.088  82.901  1.00  0.00           C
ATOM   5111  P   POPEm  63      75.262  49.678  80.511  1.00  0.00           P
ATOM   5112  O13 POPEm  63      74.293  50.708  80.121  1.00  0.00           O
ATOM   5113  O14 POPEm  63      76.692  49.988  80.221  1.00  0.00           O
ATOM   5114  O11 POPEm  63      74.862  48.298  79.831  1.00  0.00           O
ATOM   5115  O12 POPEm  63      75.192  49.488  82.071  1.00  0.00           O
ATOM   5116  C1  POPEm  63      74.552  48.278  78.421  1.00  0.00           C
ATOM   5119  C2  POPEm  63      75.802  48.108  77.511  1.00  0.00           C
ATOM   5121  O21 POPEm  63      75.783  48.847  76.271  1.00  0.00           O
ATOM   5122  C21 POPEm  63      74.732  48.918  75.481  1.00  0.00           C
ATOM   5123  O22 POPEm  63      73.563  48.788  75.761  1.00  0.00           O
ATOM   5124  C22 POPEm  63      75.262  49.378  74.101  1.00  0.00           C
ATOM   5127  C3  POPEm  63      76.192  46.628  77.221  1.00  0.00           C
ATOM   5130  O31 POPEm  63      75.753  46.168  75.921  1.00  0.00           O
ATOM   5131  C31 POPEm  63      74.753  45.277  75.911  1.00  0.00           C
ATOM   5132  O32 POPEm  63      73.982  45.108  76.841  1.00  0.00           O
ATOM   5133  C32 POPEm  63      74.703  44.598  74.551  1.00  0.00           C
ATOM   5136  C23 POPEm  63      74.722  48.588  72.871  1.00  0.00           C
ATOM   5139  C24 POPEm  63      75.283  49.128  71.541  1.00  0.00           C
ATOM   5142  C25 POPEm  63      74.683  48.498  70.281  1.00  0.00           C
ATOM   5145  C26 POPEm  63      75.112  49.198  68.981  1.00  0.00           C
ATOM   5148  C27 POPEm  63      74.552  48.468  67.751  1.00  0.00           C
ATOM   5151  C28 POPEm  63      75.223  48.838  66.411  1.00  0.00           C
ATOM   5154  C29 POPEm  63      74.842  50.207  65.921  1.00  0.00           C
ATOM   5156 0C21 POPEm  63      74.872  50.658  64.651  1.00  0.00           C
ATOM   5158 1C21 POPEm  63      75.323  49.918  63.421  1.00  0.00           C
ATOM   5161 2C21 POPEm  63      76.642  50.498  62.881  1.00  0.00           C
ATOM   5164 3C21 POPEm  63      77.103  49.838  61.571  1.00  0.00           C
ATOM   5167 4C21 POPEm  63      78.603  50.007  61.291  1.00  0.00           C
ATOM   5170 5C21 POPEm  63      79.043  51.468  61.081  1.00  0.00           C
ATOM   5173 6C21 POPEm  63      80.563  51.588  61.001  1.00  0.00           C
ATOM   5176 7C21 POPEm  63      81.043  53.038  60.901  1.00  0.00           C
ATOM   5179 8C21 POPEm  63      82.533  53.148  60.591  1.00  0.00           C
ATOM   5183  C33 POPEm  63      74.493  43.078  74.641  1.00  0.00           C
ATOM   5186  C34 POPEm  63      75.293  42.298  73.581  1.00  0.00           C
ATOM   5189  C35 POPEm  63      74.722  42.428  72.161  1.00  0.00           C
ATOM   5192  C36 POPEm  63      75.063  41.277  71.181  1.00  0.00           C
ATOM   5195  C37 POPEm  63      74.623  39.898  71.691  1.00  0.00           C
ATOM   5198  C38 POPEm  63      73.993  38.928  70.671  1.00  0.00           C
ATOM   5201  C39 POPEm  63      72.683  39.468  70.101  1.00  0.00           C
ATOM   5204 0C31 POPEm  63      71.823  38.418  69.381  1.00  0.00           C
ATOM   5207 1C31 POPEm  63      70.383  38.908  69.161  1.00  0.00           C
ATOM   5210 2C31 POPEm  63      69.472  37.908  68.451  1.00  0.00           C
ATOM   5213 3C31 POPEm  63      69.722  37.858  66.941  1.00  0.00           C
ATOM   5216 4C31 POPEm  63      68.912  36.748  66.261  1.00  0.00           C
ATOM   5219 5C31 POPEm  63      69.082  36.758  64.731  1.00  0.00           C
ATOM   5222 6C31 POPEm  63      68.353  35.608  64.041  1.00  0.00           C
ATOM   5226  NH3 POPEn  64      88.123 111.158  35.441  1.00  0.00           N
ATOM   5230  C12 POPEn  64      87.342 110.708  36.661  1.00  0.00           C
ATOM   5233  C11 POPEn  64      86.883 109.248  36.561  1.00  0.00           C
ATOM   5236  P   POPEn  64      84.753 108.268  37.791  1.00  0.00           P
ATOM   5237  O13 POPEn  64      83.793 109.297  38.191  1.00  0.00           O
ATOM   5238  O14 POPEn  64      84.513 107.627  36.471  1.00  0.00           O
ATOM   5239  O11 POPEn  64      84.893 107.177  38.911  1.00  0.00           O
ATOM   5240  O12 POPEn  64      86.202 108.898  37.771  1.00  0.00           O
ATOM   5241  C1  POPEn  64      83.953 106.118  39.041  1.00  0.00           C
ATOM   5244  C2  POPEn  64      83.172 106.277  40.371  1.00  0.00           C
ATOM   5246  O21 POPEn  64      82.683 105.018  40.831  1.00  0.00           O
ATOM   5247  C21 POPEn  64      81.723 104.397  40.191  1.00  0.00           C
ATOM   5248  O22 POPEn  64      81.302 104.608  39.071  1.00  0.00           O
ATOM   5249  C22 POPEn  64      81.213 103.317  41.141  1.00  0.00           C
ATOM   5252  C3  POPEn  64      82.072 107.378  40.321  1.00  0.00           C
ATOM   5255  O31 POPEn  64      81.113 107.298  41.411  1.00  0.00           O
ATOM   5256  C31 POPEn  64      81.573 107.737  42.581  1.00  0.00           C
ATOM   5257  O32 POPEn  64      82.732 107.998  42.831  1.00  0.00           O
ATOM   5258  C32 POPEn  64      80.423 107.907  43.571  1.00  0.00           C
ATOM   5261  C23 POPEn  64      80.252 103.958  42.161  1.00  0.00           C
ATOM   5264  C24 POPEn  64      80.043 103.128  43.431  1.00  0.00           C
ATOM   5267  C25 POPEn  64      78.772 103.597  44.151  1.00  0.00           C
ATOM   5270  C26 POPEn  64      78.622 103.117  45.591  1.00  0.00           C
ATOM   5273  C27 POPEn  64      77.292 103.628  46.171  1.00  0.00           C
ATOM   5276  C28 POPEn  64      77.192 103.548  47.701  1.00  0.00           C
ATOM   5279  C29 POPEn  64      75.972 104.297  48.161  1.00  0.00           C
ATOM   5281 0C21 POPEn  64      75.133 103.968  49.161  1.00  0.00           C
ATOM   5283 1C21 POPEn  64      75.223 102.788  50.091  1.00  0.00           C
ATOM   5286 2C21 POPEn  64      75.453 103.238  51.551  1.00  0.00           C
ATOM   5289 3C21 POPEn  64      75.183 102.108  52.541  1.00  0.00           C
ATOM   5292 4C21 POPEn  64      75.692 102.438  53.951  1.00  0.00           C
ATOM   5295 5C21 POPEn  64      75.262 101.377  54.971  1.00  0.00           C
ATOM   5298 6C21 POPEn  64      75.873 101.577  56.361  1.00  0.00           C
ATOM   5301 7C21 POPEn  64      75.592 100.388  57.281  1.00  0.00           C
ATOM   5304 8C21 POPEn  64      76.232 100.517  58.661  1.00  0.00           C
ATOM   5308  C33 POPEn  64      80.903 108.488  44.921  1.00  0.00           C
ATOM   5311  C34 POPEn  64      79.753 108.958  45.821  1.00  0.00           C
ATOM   5314  C35 POPEn  64      79.223 107.867  46.771  1.00  0.00           C
ATOM   5317  C36 POPEn  64      79.953 107.867  48.121  1.00  0.00           C
ATOM   5320  C37 POPEn  64      79.422 106.757  49.041  1.00  0.00           C
ATOM   5323  C38 POPEn  64      80.122 106.688  50.401  1.00  0.00           C
ATOM   5326  C39 POPEn  64      79.883 107.897  51.301  1.00  0.00           C
ATOM   5329 0C31 POPEn  64      80.243 107.548  52.751  1.00  0.00           C
ATOM   5332 1C31 POPEn  64      79.953 108.658  53.771  1.00  0.00           C
ATOM   5335 2C31 POPEn  64      80.283 108.218  55.201  1.00  0.00           C
ATOM   5338 3C31 POPEn  64      79.422 107.037  55.691  1.00  0.00           C
ATOM   5341 4C31 POPEn  64      79.863 106.587  57.091  1.00  0.00           C
ATOM   5344 5C31 POPEn  64      79.152 105.337  57.621  1.00  0.00           C
ATOM   5347 6C31 POPEn  64      79.883 104.728  58.821  1.00  0.00           C
ATOM   5351  NH3 POPEo  65      68.232  68.998  34.901  1.00  0.00           N
ATOM   5355  C12 POPEo  65      69.503  69.007  34.101  1.00  0.00           C
ATOM   5358  C11 POPEo  65      69.293  68.388  32.711  1.00  0.00           C
ATOM   5361  P   POPEo  65      67.703  66.288  33.051  1.00  0.00           P
ATOM   5362  O13 POPEo  65      67.762  64.898  32.581  1.00  0.00           O
ATOM   5363  O14 POPEo  65      66.662  67.177  32.491  1.00  0.00           O
ATOM   5364  O11 POPEo  65      67.612  66.387  34.631  1.00  0.00           O
ATOM   5365  O12 POPEo  65      69.103  66.987  32.801  1.00  0.00           O
ATOM   5366  C1  POPEo  65      66.942  65.388  35.411  1.00  0.00           C
ATOM   5369  C2  POPEo  65      67.783  64.997  36.661  1.00  0.00           C
ATOM   5371  O21 POPEo  65      68.003  66.188  37.441  1.00  0.00           O
ATOM   5372  C21 POPEo  65      68.082  66.017  38.741  1.00  0.00           C
ATOM   5373  O22 POPEo  65      67.923  64.978  39.361  1.00  0.00           O
ATOM   5374  C22 POPEo  65      68.472  67.357  39.351  1.00  0.00           C
ATOM   5377  C3  POPEo  65      69.133  64.378  36.191  1.00  0.00           C
ATOM   5380  O31 POPEo  65      70.083  64.138  37.241  1.00  0.00           O
ATOM   5381  C31 POPEo  65      71.033  65.068  37.381  1.00  0.00           C
ATOM   5382  O32 POPEo  65      71.022  66.178  36.871  1.00  0.00           O
ATOM   5383  C32 POPEo  65      72.092  64.568  38.351  1.00  0.00           C
ATOM   5386  C23 POPEo  65      69.122  67.188  40.721  1.00  0.00           C
ATOM   5389  C24 POPEo  65      69.643  68.517  41.271  1.00  0.00           C
ATOM   5392  C25 POPEo  65      69.063  68.828  42.651  1.00  0.00           C
ATOM   5395  C26 POPEo  65      69.792  69.968  43.351  1.00  0.00           C
ATOM   5398  C27 POPEo  65      70.972  69.478  44.201  1.00  0.00           C
ATOM   5401  C28 POPEo  65      71.683  70.608  44.961  1.00  0.00           C
ATOM   5404  C29 POPEo  65      72.653  70.058  45.961  1.00  0.00           C
ATOM   5406 0C21 POPEo  65      72.743  70.327  47.281  1.00  0.00           C
ATOM   5408 1C21 POPEo  65      71.863  71.257  48.071  1.00  0.00           C
ATOM   5411 2C21 POPEo  65      72.152  71.118  49.571  1.00  0.00           C
ATOM   5414 3C21 POPEo  65      71.603  69.807  50.171  1.00  0.00           C
ATOM   5417 4C21 POPEo  65      72.362  69.327  51.411  1.00  0.00           C
ATOM   5420 5C21 POPEo  65      72.463  70.388  52.521  1.00  0.00           C
ATOM   5423 6C21 POPEo  65      73.052  69.807  53.821  1.00  0.00           C
ATOM   5426 7C21 POPEo  65      73.183  70.868  54.931  1.00  0.00           C
ATOM   5429 8C21 POPEo  65      73.662  70.288  56.261  1.00  0.00           C
ATOM   5433  C33 POPEo  65      71.493  63.948  39.631  1.00  0.00           C
ATOM   5436  C34 POPEo  65      72.243  64.347  40.901  1.00  0.00           C
ATOM   5439  C35 POPEo  65      71.522  63.938  42.191  1.00  0.00           C
ATOM   5442  C36 POPEo  65      71.463  62.428  42.411  1.00  0.00           C
ATOM   5445  C37 POPEo  65      70.532  62.058  43.561  1.00  0.00           C
ATOM   5448  C38 POPEo  65      70.372  60.538  43.731  1.00  0.00           C
ATOM   5451  C39 POPEo  65      69.423  60.188  44.881  1.00  0.00           C
ATOM   5454 0C31 POPEo  65      70.083  60.288  46.271  1.00  0.00           C
ATOM   5457 1C31 POPEo  65      69.022  60.327  47.381  1.00  0.00           C
ATOM   5460 2C31 POPEo  65      69.563  60.238  48.811  1.00  0.00           C
ATOM   5463 3C31 POPEo  65      69.692  58.788  49.311  1.00  0.00           C
ATOM   5466 4C31 POPEo  65      68.353  58.158  49.741  1.00  0.00           C
ATOM   5469 5C31 POPEo  65      68.533  56.748  50.311  1.00  0.00           C
ATOM   5472 6C31 POPEo  65      67.222  56.088  50.761  1.00  0.00           C
ATOM   5476  NH3 POPEp  66      38.783  89.527  35.731  1.00  0.00           N
ATOM   5480  C12 POPEp  66      37.662  88.768  36.361  1.00  0.00           C
ATOM   5483  C11 POPEp  66      37.223  87.637  35.431  1.00  0.00           C
ATOM   5486  P   POPEp  66      34.833  86.538  35.381  1.00  0.00           P
ATOM   5487  O13 POPEp  66      34.552  87.496  34.291  1.00  0.00           O
ATOM   5488  O14 POPEp  66      34.803  85.108  35.061  1.00  0.00           O
ATOM   5489  O11 POPEp  66      33.763  86.857  36.511  1.00  0.00           O
ATOM   5490  O12 POPEp  66      36.193  86.918  36.071  1.00  0.00           O
ATOM   5491  C1  POPEp  66      34.002  87.848  37.531  1.00  0.00           C
ATOM   5494  C2  POPEp  66      33.912  87.216  38.941  1.00  0.00           C
ATOM   5496  O21 POPEp  66      34.213  88.157  40.001  1.00  0.00           O
ATOM   5497  C21 POPEp  66      35.473  88.518  40.141  1.00  0.00           C
ATOM   5498  O22 POPEp  66      36.363  88.427  39.321  1.00  0.00           O
ATOM   5499  C22 POPEp  66      35.693  89.048  41.551  1.00  0.00           C
ATOM   5502  C3  POPEp  66      34.682  85.868  39.101  1.00  0.00           C
ATOM   5505  O31 POPEp  66      34.603  85.407  40.471  1.00  0.00           O
ATOM   5506  C31 POPEp  66      33.502  84.728  40.781  1.00  0.00           C
ATOM   5507  O32 POPEp  66      32.673  84.307  39.991  1.00  0.00           O
ATOM   5508  C32 POPEp  66      33.403  84.598  42.291  1.00  0.00           C
ATOM   5511  C23 POPEp  66      37.153  88.837  42.021  1.00  0.00           C
ATOM   5514  C24 POPEp  66      37.453  89.548  43.341  1.00  0.00           C
ATOM   5517  C25 POPEp  66      36.713  88.968  44.551  1.00  0.00           C
ATOM   5520  C26 POPEp  66      36.563  90.037  45.641  1.00  0.00           C
ATOM   5523  C27 POPEp  66      35.912  89.548  46.931  1.00  0.00           C
ATOM   5526  C28 POPEp  66      35.642  90.697  47.931  1.00  0.00           C
ATOM   5529  C29 POPEp  66      36.912  91.337  48.431  1.00  0.00           C
ATOM   5531 0C21 POPEp  66      37.162  91.797  49.671  1.00  0.00           C
ATOM   5533 1C21 POPEp  66      36.213  91.807  50.841  1.00  0.00           C
ATOM   5536 2C21 POPEp  66      36.033  93.218  51.441  1.00  0.00           C
ATOM   5539 3C21 POPEp  66      37.322  93.777  52.081  1.00  0.00           C
ATOM   5542 4C21 POPEp  66      37.153  95.137  52.781  1.00  0.00           C
ATOM   5545 5C21 POPEp  66      36.043  95.167  53.841  1.00  0.00           C
ATOM   5548 6C21 POPEp  66      36.123  96.428  54.711  1.00  0.00           C
ATOM   5551 7C21 POPEp  66      34.982  96.507  55.731  1.00  0.00           C
ATOM   5554 8C21 POPEp  66      35.113  97.697  56.681  1.00  0.00           C
ATOM   5558  C33 POPEp  66      34.513  83.697  42.881  1.00  0.00           C
ATOM   5561  C34 POPEp  66      34.383  83.498  44.391  1.00  0.00           C
ATOM   5564  C35 POPEp  66      35.633  82.827  44.951  1.00  0.00           C
ATOM   5567  C36 POPEp  66      35.673  82.627  46.471  1.00  0.00           C
ATOM   5570  C37 POPEp  66      37.033  82.048  46.871  1.00  0.00           C
ATOM   5573  C38 POPEp  66      37.363  82.048  48.361  1.00  0.00           C
ATOM   5576  C39 POPEp  66      38.892  82.067  48.541  1.00  0.00           C
ATOM   5579 0C31 POPEp  66      39.383  82.188  49.981  1.00  0.00           C
ATOM   5582 1C31 POPEp  66      40.912  82.088  50.041  1.00  0.00           C
ATOM   5585 2C31 POPEp  66      41.493  82.338  51.441  1.00  0.00           C
ATOM   5588 3C31 POPEp  66      41.533  83.828  51.821  1.00  0.00           C
ATOM   5591 4C31 POPEp  66      41.912  84.057  53.291  1.00  0.00           C
ATOM   5594 5C31 POPEp  66      41.822  85.528  53.711  1.00  0.00           C
ATOM   5597 6C31 POPEp  66      42.042  85.738  55.211  1.00  0.00           C
ATOM   5601  NH3 POPEq  67     118.272  86.548  39.361  1.00  0.00           N
ATOM   5605  C12 POPEq  67     119.012  87.848  39.271  1.00  0.00           C
ATOM   5608  C11 POPEq  67     120.493  87.578  39.011  1.00  0.00           C
ATOM   5611  P   POPEq  67     122.752  88.807  38.621  1.00  0.00           P
ATOM   5612  O13 POPEq  67     123.193  87.417  38.401  1.00  0.00           O
ATOM   5613  O14 POPEq  67     123.123  89.847  37.611  1.00  0.00           O
ATOM   5614  O11 POPEq  67     123.363  89.267  39.981  1.00  0.00           O
ATOM   5615  O12 POPEq  67     121.173  88.828  38.811  1.00  0.00           O
ATOM   5616  C1  POPEq  67     122.673  89.558  41.181  1.00  0.00           C
ATOM   5619  C2  POPEq  67     122.592  88.326  42.111  1.00  0.00           C
ATOM   5621  O21 POPEq  67     122.172  88.798  43.391  1.00  0.00           O
ATOM   5622  C21 POPEq  67     120.962  88.448  43.771  1.00  0.00           C
ATOM   5623  O22 POPEq  67     120.162  87.807  43.121  1.00  0.00           O
ATOM   5624  C22 POPEq  67     120.712  89.027  45.161  1.00  0.00           C
ATOM   5627  C3  POPEq  67     123.953  87.608  42.281  1.00  0.00           C
ATOM   5630  O31 POPEq  67     123.753  86.368  42.981  1.00  0.00           O
ATOM   5631  C31 POPEq  67     123.802  86.417  44.311  1.00  0.00           C
ATOM   5632  O32 POPEq  67     124.193  87.368  44.971  1.00  0.00           O
ATOM   5633  C32 POPEq  67     123.252  85.108  44.871  1.00  0.00           C
ATOM   5636  C23 POPEq  67     119.383  88.548  45.771  1.00  0.00           C
ATOM   5639  C24 POPEq  67     119.412  87.108  46.321  1.00  0.00           C
ATOM   5642  C25 POPEq  67     120.572  86.828  47.291  1.00  0.00           C
ATOM   5645  C26 POPEq  67     120.313  85.607  48.181  1.00  0.00           C
ATOM   5648  C27 POPEq  67     121.302  85.517  49.351  1.00  0.00           C
ATOM   5651  C28 POPEq  67     120.933  84.447  50.391  1.00  0.00           C
ATOM   5654  C29 POPEq  67     121.983  84.367  51.471  1.00  0.00           C
ATOM   5656 0C21 POPEq  67     121.953  84.967  52.671  1.00  0.00           C
ATOM   5658 1C21 POPEq  67     120.883  85.908  53.181  1.00  0.00           C
ATOM   5661 2C21 POPEq  67     119.942  85.277  54.241  1.00  0.00           C
ATOM   5664 3C21 POPEq  67     120.513  85.208  55.671  1.00  0.00           C
ATOM   5667 4C21 POPEq  67     121.433  83.998  55.951  1.00  0.00           C
ATOM   5670 5C21 POPEq  67     121.302  83.527  57.411  1.00  0.00           C
ATOM   5673 6C21 POPEq  67     122.263  82.397  57.791  1.00  0.00           C
ATOM   5676 7C21 POPEq  67     121.833  81.697  59.091  1.00  0.00           C
ATOM   5679 8C21 POPEq  67     122.932  80.896  59.781  1.00  0.00           C
ATOM   5683  C33 POPEq  67     123.683  84.838  46.331  1.00  0.00           C
ATOM   5686  C34 POPEq  67     125.103  84.267  46.411  1.00  0.00           C
ATOM   5689  C35 POPEq  67     125.493  83.787  47.821  1.00  0.00           C
ATOM   5692  C36 POPEq  67     125.493  84.897  48.881  1.00  0.00           C
ATOM   5695  C37 POPEq  67     125.942  84.367  50.251  1.00  0.00           C
ATOM   5698  C38 POPEq  67     125.723  85.337  51.411  1.00  0.00           C
ATOM   5701  C39 POPEq  67     125.933  84.637  52.761  1.00  0.00           C
ATOM   5704 0C31 POPEq  67     125.653  85.528  53.971  1.00  0.00           C
ATOM   5707 1C31 POPEq  67     125.513  84.707  55.271  1.00  0.00           C
ATOM   5710 2C31 POPEq  67     125.522  85.537  56.561  1.00  0.00           C
ATOM   5713 3C31 POPEq  67     126.953  85.927  56.981  1.00  0.00           C
ATOM   5716 4C31 POPEq  67     127.062  86.587  58.361  1.00  0.00           C
ATOM   5719 5C31 POPEq  67     128.522  86.678  58.831  1.00  0.00           C
ATOM   5722 6C31 POPEq  67     128.702  87.268  60.231  1.00  0.00           C
ATOM   5726  NH3 POPEr  68       0.578  93.588  38.711  1.00  0.00           N
ATOM   5730  C12 POPEr  68       1.368  94.468  39.651  1.00  0.00           C
ATOM   5733  C11 POPEr  68       2.893  94.437  39.391  1.00  0.00           C
ATOM   5736  P   POPEr  68       3.883  92.457  40.801  1.00  0.00           P
ATOM   5737  O13 POPEr  68       4.033  91.018  40.501  1.00  0.00           O
ATOM   5738  O14 POPEr  68       2.853  92.867  41.781  1.00  0.00           O
ATOM   5739  O11 POPEr  68       5.273  93.117  41.181  1.00  0.00           O
ATOM   5740  O12 POPEr  68       3.443  93.128  39.441  1.00  0.00           O
ATOM   5741  C1  POPEr  68       5.443  93.947  42.341  1.00  0.00           C
ATOM   5744  C2  POPEr  68       5.793  93.138  43.641  1.00  0.00           C
ATOM   5746  O21 POPEr  68       5.423  93.868  44.821  1.00  0.00           O
ATOM   5747  C21 POPEr  68       6.103  94.938  45.121  1.00  0.00           C
ATOM   5748  O22 POPEr  68       6.993  95.467  44.481  1.00  0.00           O
ATOM   5749  C22 POPEr  68       5.533  95.498  46.431  1.00  0.00           C
ATOM   5752  C3  POPEr  68       7.283  92.627  43.701  1.00  0.00           C
ATOM   5755  O31 POPEr  68       7.703  92.298  45.051  1.00  0.00           O
ATOM   5756  C31 POPEr  68       7.932  91.036  45.391  1.00  0.00           C
ATOM   5757  O32 POPEr  68       7.953  90.078  44.661  1.00  0.00           O
ATOM   5758  C32 POPEr  68       8.203  91.018  46.901  1.00  0.00           C
ATOM   5761  C23 POPEr  68       6.463  96.477  47.191  1.00  0.00           C
ATOM   5764  C24 POPEr  68       7.453  95.757  48.111  1.00  0.00           C
ATOM   5767  C25 POPEr  68       8.213  96.697  49.081  1.00  0.00           C
ATOM   5770  C26 POPEr  68       7.333  97.478  50.071  1.00  0.00           C
ATOM   5773  C27 POPEr  68       6.593  96.608  51.101  1.00  0.00           C
ATOM   5776  C28 POPEr  68       5.453  97.356  51.831  1.00  0.00           C
ATOM   5779  C29 POPEr  68       5.963  98.588  52.531  1.00  0.00           C
ATOM   5781 0C21 POPEr  68       6.073  98.807  53.861  1.00  0.00           C
ATOM   5783 1C21 POPEr  68       5.703  97.858  54.971  1.00  0.00           C
ATOM   5786 2C21 POPEr  68       6.933  97.417  55.781  1.00  0.00           C
ATOM   5789 3C21 POPEr  68       7.633  96.167  55.211  1.00  0.00           C
ATOM   5792 4C21 POPEr  68       8.852  95.708  56.021  1.00  0.00           C
ATOM   5795 5C21 POPEr  68       8.573  95.488  57.521  1.00  0.00           C
ATOM   5798 6C21 POPEr  68       9.822  95.068  58.291  1.00  0.00           C
ATOM   5801 7C21 POPEr  68       9.633  95.087  59.811  1.00  0.00           C
ATOM   5804 8C21 POPEr  68      10.923  94.768  60.561  1.00  0.00           C
ATOM   5808  C33 POPEr  68       7.003  91.568  47.721  1.00  0.00           C
ATOM   5811  C34 POPEr  68       7.383  92.137  49.091  1.00  0.00           C
ATOM   5814  C35 POPEr  68       7.283  91.158  50.261  1.00  0.00           C
ATOM   5817  C36 POPEr  68       7.503  91.878  51.601  1.00  0.00           C
ATOM   5820  C37 POPEr  68       7.103  91.067  52.831  1.00  0.00           C
ATOM   5823  C38 POPEr  68       7.343  91.837  54.131  1.00  0.00           C
ATOM   5826  C39 POPEr  68       6.723  91.167  55.371  1.00  0.00           C
ATOM   5829 0C31 POPEr  68       7.053  91.907  56.671  1.00  0.00           C
ATOM   5832 1C31 POPEr  68       6.213  91.408  57.851  1.00  0.00           C
ATOM   5835 2C31 POPEr  68       6.733  91.867  59.221  1.00  0.00           C
ATOM   5838 3C31 POPEr  68       5.633  91.997  60.301  1.00  0.00           C
ATOM   5841 4C31 POPEr  68       4.673  90.808  60.381  1.00  0.00           C
ATOM   5844 5C31 POPEr  68       3.593  90.978  61.461  1.00  0.00           C
ATOM   5847 6C31 POPEr  68       2.533  89.868  61.441  1.00  0.00           C
ATOM   5851  NH3 POPEs  69      94.343  12.298  75.721  1.00  0.00           N
ATOM   5855  C12 POPEs  69      93.582  12.168  77.021  1.00  0.00           C
ATOM   5858  C11 POPEs  69      94.222  11.168  77.991  1.00  0.00           C
ATOM   5861  P   POPEs  69      93.312   8.698  77.671  1.00  0.00           P
ATOM   5862  O13 POPEs  69      94.023   7.418  77.851  1.00  0.00           O
ATOM   5863  O14 POPEs  69      92.283   9.048  78.671  1.00  0.00           O
ATOM   5864  O11 POPEs  69      92.482   8.578  76.351  1.00  0.00           O
ATOM   5865  O12 POPEs  69      94.313   9.888  77.371  1.00  0.00           O
ATOM   5866  C1  POPEs  69      92.953   7.978  75.151  1.00  0.00           C
ATOM   5869  C2  POPEs  69      92.482   8.818  73.931  1.00  0.00           C
ATOM   5871  O21 POPEs  69      93.302   9.978  73.871  1.00  0.00           O
ATOM   5872  C21 POPEs  69      93.673  10.568  72.731  1.00  0.00           C
ATOM   5873  O22 POPEs  69      94.432  11.518  72.711  1.00  0.00           O
ATOM   5874  C22 POPEs  69      93.072  10.028  71.431  1.00  0.00           C
ATOM   5877  C3  POPEs  69      90.973   9.208  74.081  1.00  0.00           C
ATOM   5880  O31 POPEs  69      90.553  10.308  73.241  1.00  0.00           O
ATOM   5881  C31 POPEs  69      90.502  11.508  73.811  1.00  0.00           C
ATOM   5882  O32 POPEs  69      90.962  11.808  74.901  1.00  0.00           O
ATOM   5883  C32 POPEs  69      89.702  12.458  72.921  1.00  0.00           C
ATOM   5886  C23 POPEs  69      92.972  11.178  70.401  1.00  0.00           C
ATOM   5889  C24 POPEs  69      91.722  11.078  69.531  1.00  0.00           C
ATOM   5892  C25 POPEs  69      91.722   9.878  68.571  1.00  0.00           C
ATOM   5895  C26 POPEs  69      92.692  10.048  67.401  1.00  0.00           C
ATOM   5898  C27 POPEs  69      92.482   8.998  66.311  1.00  0.00           C
ATOM   5901  C28 POPEs  69      93.373   9.218  65.081  1.00  0.00           C
ATOM   5904  C29 POPEs  69      92.953  10.408  64.251  1.00  0.00           C
ATOM   5906 0C21 POPEs  69      92.192  10.368  63.141  1.00  0.00           C
ATOM   5908 1C21 POPEs  69      91.563   9.148  62.521  1.00  0.00           C
ATOM   5911 2C21 POPEs  69      90.112   9.428  62.071  1.00  0.00           C
ATOM   5914 3C21 POPEs  69      89.152   9.728  63.231  1.00  0.00           C
ATOM   5917 4C21 POPEs  69      87.732  10.088  62.761  1.00  0.00           C
ATOM   5920 5C21 POPEs  69      87.643  11.458  62.071  1.00  0.00           C
ATOM   5923 6C21 POPEs  69      86.192  11.848  61.731  1.00  0.00           C
ATOM   5926 7C21 POPEs  69      86.122  13.198  61.001  1.00  0.00           C
ATOM   5929 8C21 POPEs  69      84.702  13.568  60.561  1.00  0.00           C
ATOM   5933  C33 POPEs  69      89.403  13.818  73.601  1.00  0.00           C
ATOM   5936  C34 POPEs  69      88.042  14.408  73.201  1.00  0.00           C
ATOM   5939  C35 POPEs  69      87.932  14.748  71.711  1.00  0.00           C
ATOM   5942  C36 POPEs  69      86.482  14.848  71.211  1.00  0.00           C
ATOM   5945  C37 POPEs  69      86.463  15.028  69.691  1.00  0.00           C
ATOM   5948  C38 POPEs  69      85.092  15.218  69.041  1.00  0.00           C
ATOM   5951  C39 POPEs  69      85.222  15.218  67.511  1.00  0.00           C
ATOM   5954 0C31 POPEs  69      83.912  15.508  66.761  1.00  0.00           C
ATOM   5957 1C31 POPEs  69      84.082  15.138  65.281  1.00  0.00           C
ATOM   5960 2C31 POPEs  69      82.813  15.208  64.441  1.00  0.00           C
ATOM   5963 3C31 POPEs  69      82.643  16.488  63.621  1.00  0.00           C
ATOM   5966 4C31 POPEs  69      81.372  16.378  62.761  1.00  0.00           C
ATOM   5969 5C31 POPEs  69      81.253  17.418  61.651  1.00  0.00           C
ATOM   5972 6C31 POPEs  69      79.972  17.228  60.831  1.00  0.00           C
ATOM   5976  NH3 POPEt  70      12.363  85.757  36.501  1.00  0.00           N
ATOM   5980  C12 POPEt  70      13.423  86.837  36.331  1.00  0.00           C
ATOM   5983  C11 POPEt  70      14.893  86.358  36.551  1.00  0.00           C
ATOM   5986  P   POPEt  70      16.262  88.618  36.391  1.00  0.00           P
ATOM   5987  O13 POPEt  70      17.733  88.728  36.561  1.00  0.00           O
ATOM   5988  O14 POPEt  70      15.602  89.637  35.551  1.00  0.00           O
ATOM   5989  O11 POPEt  70      15.623  88.618  37.831  1.00  0.00           O
ATOM   5990  O12 POPEt  70      15.852  87.188  35.861  1.00  0.00           O
ATOM   5991  C1  POPEt  70      14.773  89.667  38.291  1.00  0.00           C
ATOM   5994  C2  POPEt  70      15.492  90.498  39.371  1.00  0.00           C
ATOM   5996  O21 POPEt  70      14.573  91.217  40.211  1.00  0.00           O
ATOM   5997  C21 POPEt  70      13.803  92.108  39.601  1.00  0.00           C
ATOM   5998  O22 POPEt  70      13.713  92.277  38.391  1.00  0.00           O
ATOM   5999  C22 POPEt  70      13.113  93.028  40.631  1.00  0.00           C
ATOM   6002  C3  POPEt  70      16.602  91.428  38.791  1.00  0.00           C
ATOM   6005  O31 POPEt  70      17.313  92.137  39.831  1.00  0.00           O
ATOM   6006  C31 POPEt  70      18.322  91.447  40.341  1.00  0.00           C
ATOM   6007  O32 POPEt  70      18.592  90.298  40.081  1.00  0.00           O
ATOM   6008  C32 POPEt  70      19.102  92.298  41.311  1.00  0.00           C
ATOM   6011  C23 POPEt  70      13.403  92.748  42.141  1.00  0.00           C
ATOM   6014  C24 POPEt  70      12.483  91.667  42.721  1.00  0.00           C
ATOM   6017  C25 POPEt  70      12.823  91.268  44.171  1.00  0.00           C
ATOM   6020  C26 POPEt  70      12.313  92.277  45.191  1.00  0.00           C
ATOM   6023  C27 POPEt  70      12.713  91.937  46.641  1.00  0.00           C
ATOM   6026  C28 POPEt  70      12.193  92.998  47.641  1.00  0.00           C
ATOM   6029  C29 POPEt  70      13.073  93.168  48.851  1.00  0.00           C
ATOM   6031 0C21 POPEt  70      12.683  93.308  50.121  1.00  0.00           C
ATOM   6033 1C21 POPEt  70      11.273  93.338  50.641  1.00  0.00           C
ATOM   6036 2C21 POPEt  70      11.223  93.117  52.171  1.00  0.00           C
ATOM   6039 3C21 POPEt  70      11.432  91.657  52.591  1.00  0.00           C
ATOM   6042 4C21 POPEt  70      11.402  91.498  54.121  1.00  0.00           C
ATOM   6045 5C21 POPEt  70      11.072  90.068  54.571  1.00  0.00           C
ATOM   6048 6C21 POPEt  70      10.733  90.008  56.071  1.00  0.00           C
ATOM   6051 7C21 POPEt  70      10.342  88.606  56.551  1.00  0.00           C
ATOM   6054 8C21 POPEt  70       9.803  88.597  57.991  1.00  0.00           C
ATOM   6058  C33 POPEt  70      20.522  91.757  41.511  1.00  0.00           C
ATOM   6061  C34 POPEt  70      21.442  92.818  42.101  1.00  0.00           C
ATOM   6064  C35 POPEt  70      21.172  93.117  43.571  1.00  0.00           C
ATOM   6067  C36 POPEt  70      22.013  94.287  44.101  1.00  0.00           C
ATOM   6070  C37 POPEt  70      22.133  94.287  45.621  1.00  0.00           C
ATOM   6073  C38 POPEt  70      23.072  95.397  46.121  1.00  0.00           C
ATOM   6076  C39 POPEt  70      23.453  95.288  47.601  1.00  0.00           C
ATOM   6079 0C31 POPEt  70      22.272  95.447  48.581  1.00  0.00           C
ATOM   6082 1C31 POPEt  70      22.752  95.628  50.031  1.00  0.00           C
ATOM   6085 2C31 POPEt  70      23.043  97.108  50.371  1.00  0.00           C
ATOM   6088 3C31 POPEt  70      23.793  97.317  51.701  1.00  0.00           C
ATOM   6091 4C31 POPEt  70      23.082  96.697  52.911  1.00  0.00           C
ATOM   6094 5C31 POPEt  70      23.762  97.048  54.251  1.00  0.00           C
ATOM   6097 6C31 POPEt  70      23.093  96.387  55.451  1.00  0.00           C
ATOM   6101  NH3 POPEu  71     101.743  59.957  35.231  1.00  0.00           N
ATOM   6105  C12 POPEu  71     101.822  60.898  34.051  1.00  0.00           C
ATOM   6108  C11 POPEu  71     100.522  61.688  33.871  1.00  0.00           C
ATOM   6111  P   POPEu  71      98.182  61.268  32.721  1.00  0.00           P
ATOM   6112  O13 POPEu  71      97.792  62.648  33.111  1.00  0.00           O
ATOM   6113  O14 POPEu  71      97.732  60.738  31.421  1.00  0.00           O
ATOM   6114  O11 POPEu  71      97.692  60.288  33.841  1.00  0.00           O
ATOM   6115  O12 POPEu  71      99.742  61.068  32.851  1.00  0.00           O
ATOM   6116  C1  POPEu  71      96.623  60.617  34.731  1.00  0.00           C
ATOM   6119  C2  POPEu  71      97.133  61.238  36.071  1.00  0.00           C
ATOM   6121  O21 POPEu  71      98.212  60.528  36.701  1.00  0.00           O
ATOM   6122  C21 POPEu  71      98.452  59.237  36.471  1.00  0.00           C
ATOM   6123  O22 POPEu  71      99.592  58.828  36.241  1.00  0.00           O
ATOM   6124  C22 POPEu  71      97.272  58.298  36.701  1.00  0.00           C
ATOM   6127  C3  POPEu  71      96.003  61.548  37.091  1.00  0.00           C
ATOM   6130  O31 POPEu  71      96.523  62.088  38.331  1.00  0.00           O
ATOM   6131  C31 POPEu  71      96.722  61.168  39.281  1.00  0.00           C
ATOM   6132  O32 POPEu  71      96.542  59.968  39.161  1.00  0.00           O
ATOM   6133  C32 POPEu  71      97.153  61.828  40.571  1.00  0.00           C
ATOM   6136  C23 POPEu  71      97.522  57.348  37.901  1.00  0.00           C
ATOM   6139  C24 POPEu  71      96.202  56.797  38.461  1.00  0.00           C
ATOM   6142  C25 POPEu  71      96.383  56.268  39.881  1.00  0.00           C
ATOM   6145  C26 POPEu  71      95.082  55.738  40.491  1.00  0.00           C
ATOM   6148  C27 POPEu  71      94.082  56.818  40.931  1.00  0.00           C
ATOM   6151  C28 POPEu  71      92.703  56.158  41.111  1.00  0.00           C
ATOM   6154  C29 POPEu  71      91.603  57.058  41.621  1.00  0.00           C
ATOM   6156 0C21 POPEu  71      90.453  56.577  42.121  1.00  0.00           C
ATOM   6158 1C21 POPEu  71      90.073  55.118  42.141  1.00  0.00           C
ATOM   6161 2C21 POPEu  71      88.552  54.918  41.971  1.00  0.00           C
ATOM   6164 3C21 POPEu  71      87.773  55.118  43.271  1.00  0.00           C
ATOM   6167 4C21 POPEu  71      86.323  55.528  43.011  1.00  0.00           C
ATOM   6170 5C21 POPEu  71      85.493  55.748  44.281  1.00  0.00           C
ATOM   6173 6C21 POPEu  71      84.063  56.218  43.941  1.00  0.00           C
ATOM   6176 7C21 POPEu  71      83.212  56.507  45.191  1.00  0.00           C
ATOM   6179 8C21 POPEu  71      81.782  56.928  44.861  1.00  0.00           C
ATOM   6183  C33 POPEu  71      97.232  60.798  41.711  1.00  0.00           C
ATOM   6186  C34 POPEu  71      97.633  61.448  43.041  1.00  0.00           C
ATOM   6189  C35 POPEu  71      97.463  60.498  44.221  1.00  0.00           C
ATOM   6192  C36 POPEu  71      97.503  61.238  45.571  1.00  0.00           C
ATOM   6195  C37 POPEu  71      96.892  60.417  46.711  1.00  0.00           C
ATOM   6198  C38 POPEu  71      97.703  59.167  47.101  1.00  0.00           C
ATOM   6201  C39 POPEu  71      99.002  59.498  47.851  1.00  0.00           C
ATOM   6204 0C31 POPEu  71      99.623  58.248  48.481  1.00  0.00           C
ATOM   6207 1C31 POPEu  71     100.733  58.558  49.501  1.00  0.00           C
ATOM   6210 2C31 POPEu  71     101.243  57.278  50.171  1.00  0.00           C
ATOM   6213 3C31 POPEu  71     102.212  57.498  51.331  1.00  0.00           C
ATOM   6216 4C31 POPEu  71     101.563  58.108  52.581  1.00  0.00           C
ATOM   6219 5C31 POPEu  71     102.503  58.038  53.791  1.00  0.00           C
ATOM   6222 6C31 POPEu  71     102.022  58.838  55.011  1.00  0.00           C
ATOM   6226  NH3 POPEv  72      90.423 121.106  75.161  1.00  0.00           N
ATOM   6230  C12 POPEv  72      90.633 121.498  76.601  1.00  0.00           C
ATOM   6233  C11 POPEv  72      91.813 120.747  77.231  1.00  0.00           C
ATOM   6236  P   POPEv  72      92.363 118.326  76.301  1.00  0.00           P
ATOM   6237  O13 POPEv  72      93.653 118.028  76.961  1.00  0.00           O
ATOM   6238  O14 POPEv  72      91.433 117.248  75.941  1.00  0.00           O
ATOM   6239  O11 POPEv  72      92.703 119.238  75.021  1.00  0.00           O
ATOM   6240  O12 POPEv  72      91.563 119.348  77.191  1.00  0.00           O
ATOM   6241  C1  POPEv  72      93.373 118.527  73.961  1.00  0.00           C
ATOM   6244  C2  POPEv  72      93.643 119.388  72.681  1.00  0.00           C
ATOM   6246  O21 POPEv  72      94.522 118.618  71.851  1.00  0.00           O
ATOM   6247  C21 POPEv  72      94.422 118.877  70.551  1.00  0.00           C
ATOM   6248  O22 POPEv  72      93.762 119.757  70.031  1.00  0.00           O
ATOM   6249  C22 POPEv  72      95.402 117.998  69.781  1.00  0.00           C
ATOM   6252  C3  POPEv  72      94.322 120.738  73.051  1.00  0.00           C
ATOM   6255  O31 POPEv  72      94.303 121.708  71.991  1.00  0.00           O
ATOM   6256  C31 POPEv  72      95.402 121.962  71.311  1.00  0.00           C
ATOM   6257  O32 POPEv  72      96.523 121.538  71.561  1.00  0.00           O
ATOM   6258  C32 POPEv  72      95.052 122.993  70.231  1.00  0.00           C
ATOM   6261  C23 POPEv  72      96.713 118.758  69.431  1.00  0.00           C
ATOM   6264  C24 POPEv  72      97.493 118.098  68.291  1.00  0.00           C
ATOM   6267  C25 POPEv  72      96.792 118.287  66.941  1.00  0.00           C
ATOM   6270  C26 POPEv  72      97.503 117.597  65.771  1.00  0.00           C
ATOM   6273  C27 POPEv  72      96.682 117.748  64.491  1.00  0.00           C
ATOM   6276  C28 POPEv  72      97.302 117.067  63.271  1.00  0.00           C
ATOM   6279  C29 POPEv  72      96.442 117.338  62.061  1.00  0.00           C
ATOM   6281 0C21 POPEv  72      96.843 117.478  60.791  1.00  0.00           C
ATOM   6283 1C21 POPEv  72      98.252 117.317  60.271  1.00  0.00           C
ATOM   6286 2C21 POPEv  72      98.452 115.917  59.651  1.00  0.00           C
ATOM   6289 3C21 POPEv  72      97.472 115.617  58.501  1.00  0.00           C
ATOM   6292 4C21 POPEv  72      97.713 114.257  57.831  1.00  0.00           C
ATOM   6295 5C21 POPEv  72      96.682 113.938  56.741  1.00  0.00           C
ATOM   6298 6C21 POPEv  72      96.883 114.757  55.461  1.00  0.00           C
ATOM   6301 7C21 POPEv  72      95.662 114.688  54.531  1.00  0.00           C
ATOM   6304 8C21 POPEv  72      95.933 115.277  53.141  1.00  0.00           C
ATOM   6308  C33 POPEv  72      95.962 123.103  68.971  1.00  0.00           C
ATOM   6311  C34 POPEv  72      96.103 124.562  68.531  1.00  0.00           C
ATOM   6314  C35 POPEv  72      96.472 124.813  67.071  1.00  0.00           C
ATOM   6317  C36 POPEv  72      95.252 125.022  66.161  1.00  0.00           C
ATOM   6320  C37 POPEv  72      95.662 125.452  64.741  1.00  0.00           C
ATOM   6323  C38 POPEv  72      94.513 125.393  63.731  1.00  0.00           C
ATOM   6326  C39 POPEv  72      94.972 125.551  62.271  1.00  0.00           C
ATOM   6329 0C31 POPEv  72      95.302 127.002  61.881  1.00  0.00           C
ATOM   6332 1C31 POPEv  72      95.353 127.193  60.361  1.00  0.00           C
ATOM   6335 2C31 POPEv  72      95.563 128.653  59.951  1.00  0.00           C
ATOM   6338 3C31 POPEv  72      95.052 128.992  58.541  1.00  0.00           C
ATOM   6341 4C31 POPEv  72      95.583 128.072  57.441  1.00  0.00           C
ATOM   6344 5C31 POPEv  72      95.052 128.462  56.051  1.00  0.00           C
ATOM   6347 6C31 POPEv  72      95.192 127.363  54.991  1.00  0.00           C
ATOM   6351  NH3 POPEw  73      49.683  26.198  78.071  1.00  0.00           N
ATOM   6355  C12 POPEw  73      48.613  27.278  78.111  1.00  0.00           C
ATOM   6358  C11 POPEw  73      47.383  26.958  77.231  1.00  0.00           C
ATOM   6361  P   POPEw  73      46.463  24.858  78.501  1.00  0.00           P
ATOM   6362  O13 POPEw  73      47.533  25.008  79.521  1.00  0.00           O
ATOM   6363  O14 POPEw  73      45.162  25.428  78.911  1.00  0.00           O
ATOM   6364  O11 POPEw  73      46.283  23.348  78.051  1.00  0.00           O
ATOM   6365  O12 POPEw  73      47.003  25.578  77.201  1.00  0.00           O
ATOM   6366  C1  POPEw  73      46.943  22.808  76.901  1.00  0.00           C
ATOM   6369  C2  POPEw  73      46.252  21.478  76.461  1.00  0.00           C
ATOM   6371  O21 POPEw  73      46.892  20.728  75.401  1.00  0.00           O
ATOM   6372  C21 POPEw  73      47.293  21.338  74.291  1.00  0.00           C
ATOM   6373  O22 POPEw  73      47.323  22.518  74.071  1.00  0.00           O
ATOM   6374  C22 POPEw  73      47.692  20.248  73.281  1.00  0.00           C
ATOM   6377  C3  POPEw  73      44.753  21.728  76.131  1.00  0.00           C
ATOM   6380  O31 POPEw  73      44.103  20.528  75.631  1.00  0.00           O
ATOM   6381  C31 POPEw  73      43.743  20.578  74.331  1.00  0.00           C
ATOM   6382  O32 POPEw  73      43.833  21.558  73.631  1.00  0.00           O
ATOM   6383  C32 POPEw  73      43.212  19.238  73.831  1.00  0.00           C
ATOM   6386  C23 POPEw  73      48.393  20.788  72.001  1.00  0.00           C
ATOM   6389  C24 POPEw  73      48.253  19.838  70.801  1.00  0.00           C
ATOM   6392  C25 POPEw  73      46.892  19.958  70.101  1.00  0.00           C
ATOM   6395  C26 POPEw  73      46.582  18.768  69.181  1.00  0.00           C
ATOM   6398  C27 POPEw  73      45.223  18.898  68.471  1.00  0.00           C
ATOM   6401  C28 POPEw  73      44.813  17.648  67.661  1.00  0.00           C
ATOM   6404  C29 POPEw  73      45.712  17.398  66.471  1.00  0.00           C
ATOM   6406 0C21 POPEw  73      45.353  17.208  65.191  1.00  0.00           C
ATOM   6408 1C21 POPEw  73      43.942  17.148  64.631  1.00  0.00           C
ATOM   6411 2C21 POPEw  73      43.522  18.488  63.991  1.00  0.00           C
ATOM   6414 3C21 POPEw  73      42.253  18.368  63.131  1.00  0.00           C
ATOM   6417 4C21 POPEw  73      41.923  19.678  62.401  1.00  0.00           C
ATOM   6420 5C21 POPEw  73      40.672  19.598  61.511  1.00  0.00           C
ATOM   6423 6C21 POPEw  73      39.363  19.498  62.311  1.00  0.00           C
ATOM   6426 7C21 POPEw  73      38.123  19.498  61.411  1.00  0.00           C
ATOM   6429 8C21 POPEw  73      36.803  19.428  62.191  1.00  0.00           C
ATOM   6433  C33 POPEw  73      44.033  18.698  72.631  1.00  0.00           C
ATOM   6436  C34 POPEw  73      43.422  17.478  71.921  1.00  0.00           C
ATOM   6439  C35 POPEw  73      42.203  17.808  71.041  1.00  0.00           C
ATOM   6442  C36 POPEw  73      41.842  16.628  70.121  1.00  0.00           C
ATOM   6445  C37 POPEw  73      40.753  16.928  69.081  1.00  0.00           C
ATOM   6448  C38 POPEw  73      40.293  15.668  68.321  1.00  0.00           C
ATOM   6451  C39 POPEw  73      41.372  15.048  67.431  1.00  0.00           C
ATOM   6454 0C31 POPEw  73      41.043  13.628  66.911  1.00  0.00           C
ATOM   6457 1C31 POPEw  73      42.272  12.998  66.241  1.00  0.00           C
ATOM   6460 2C31 POPEw  73      42.223  11.478  66.071  1.00  0.00           C
ATOM   6463 3C31 POPEw  73      41.622  11.008  64.741  1.00  0.00           C
ATOM   6466 4C31 POPEw  73      42.013   9.558  64.431  1.00  0.00           C
ATOM   6469 5C31 POPEw  73      41.613   9.128  63.011  1.00  0.00           C
ATOM   6472 6C31 POPEw  73      41.912   7.658  62.701  1.00  0.00           C
ATOM   6476  NH3 POPEx  74       8.833  48.568  78.811  1.00  0.00           N
ATOM   6480  C12 POPEx  74       9.722  49.378  79.711  1.00  0.00           C
ATOM   6483  C11 POPEx  74       8.933  50.547  80.321  1.00  0.00           C
ATOM   6486  P   POPEx  74       6.343  49.998  80.701  1.00  0.00           P
ATOM   6487  O13 POPEx  74       6.243  48.858  79.751  1.00  0.00           O
ATOM   6488  O14 POPEx  74       5.543  49.978  81.931  1.00  0.00           O
ATOM   6489  O11 POPEx  74       6.223  51.368  79.961  1.00  0.00           O
ATOM   6490  O12 POPEx  74       7.863  50.058  81.121  1.00  0.00           O
ATOM   6491  C1  POPEx  74       5.003  51.937  79.491  1.00  0.00           C
ATOM   6494  C2  POPEx  74       5.343  53.068  78.471  1.00  0.00           C
ATOM   6496  O21 POPEx  74       4.403  53.278  77.401  1.00  0.00           O
ATOM   6497  C21 POPEx  74       4.023  52.318  76.611  1.00  0.00           C
ATOM   6498  O22 POPEx  74       4.233  51.128  76.731  1.00  0.00           O
ATOM   6499  C22 POPEx  74       3.343  52.938  75.391  1.00  0.00           C
ATOM   6502  C3  POPEx  74       6.793  52.878  77.921  1.00  0.00           C
ATOM   6505  O31 POPEx  74       7.233  53.918  77.021  1.00  0.00           O
ATOM   6506  C31 POPEx  74       7.353  53.548  75.741  1.00  0.00           C
ATOM   6507  O32 POPEx  74       7.203  52.398  75.341  1.00  0.00           O
ATOM   6508  C32 POPEx  74       7.663  54.758  74.881  1.00  0.00           C
ATOM   6511  C23 POPEx  74       3.573  52.048  74.151  1.00  0.00           C
ATOM   6514  C24 POPEx  74       3.253  52.748  72.831  1.00  0.00           C
ATOM   6517  C25 POPEx  74       3.513  51.858  71.601  1.00  0.00           C
ATOM   6520  C26 POPEx  74       5.003  51.577  71.341  1.00  0.00           C
ATOM   6523  C27 POPEx  74       5.303  50.597  70.191  1.00  0.00           C
ATOM   6526  C28 POPEx  74       4.773  51.038  68.811  1.00  0.00           C
ATOM   6529  C29 POPEx  74       3.423  50.498  68.431  1.00  0.00           C
ATOM   6531 0C21 POPEx  74       2.803  50.748  67.261  1.00  0.00           C
ATOM   6533 1C21 POPEx  74       3.323  51.628  66.151  1.00  0.00           C
ATOM   6536 2C21 POPEx  74       3.923  50.808  64.991  1.00  0.00           C
ATOM   6539 3C21 POPEx  74       4.463  51.678  63.851  1.00  0.00           C
ATOM   6542 4C21 POPEx  74       5.133  50.868  62.721  1.00  0.00           C
ATOM   6545 5C21 POPEx  74       6.403  50.128  63.191  1.00  0.00           C
ATOM   6548 6C21 POPEx  74       7.073  49.318  62.081  1.00  0.00           C
ATOM   6551 7C21 POPEx  74       8.313  48.558  62.571  1.00  0.00           C
ATOM   6554 8C21 POPEx  74       8.863  47.548  61.561  1.00  0.00           C
ATOM   6558  C33 POPEx  74       7.053  54.688  73.471  1.00  0.00           C
ATOM   6561  C34 POPEx  74       7.313  55.998  72.731  1.00  0.00           C
ATOM   6564  C35 POPEx  74       6.823  56.028  71.291  1.00  0.00           C
ATOM   6567  C36 POPEx  74       7.133  57.398  70.671  1.00  0.00           C
ATOM   6570  C37 POPEx  74       6.803  57.498  69.171  1.00  0.00           C
ATOM   6573  C38 POPEx  74       6.993  58.908  68.611  1.00  0.00           C
ATOM   6576  C39 POPEx  74       5.883  59.888  69.031  1.00  0.00           C
ATOM   6579 0C31 POPEx  74       4.683  59.868  68.081  1.00  0.00           C
ATOM   6582 1C31 POPEx  74       3.433  60.547  68.651  1.00  0.00           C
ATOM   6585 2C31 POPEx  74       2.303  60.638  67.621  1.00  0.00           C
ATOM   6588 3C31 POPEx  74       1.008  61.178  68.241  1.00  0.00           C
ATOM   6591 4C31 POPEx  74      -0.082  61.418  67.191  1.00  0.00           C
ATOM   6594 5C31 POPEx  74      -1.352  62.018  67.811  1.00  0.00           C
ATOM   6597 6C31 POPEx  74      -2.492  62.228  66.811  1.00  0.00           C
ATOM   6601  NH3 POPEy  75      83.263 119.328  76.641  1.00  0.00           N
ATOM   6605  C12 POPEy  75      82.943 120.787  76.471  1.00  0.00           C
ATOM   6608  C11 POPEy  75      84.222 121.627  76.341  1.00  0.00           C
ATOM   6611  P   POPEy  75      86.393 120.197  75.961  1.00  0.00           P
ATOM   6612  O13 POPEy  75      87.622 121.007  75.901  1.00  0.00           O
ATOM   6613  O14 POPEy  75      85.982 119.558  77.231  1.00  0.00           O
ATOM   6614  O11 POPEy  75      86.442 119.068  74.881  1.00  0.00           O
ATOM   6615  O12 POPEy  75      85.143 121.018  75.431  1.00  0.00           O
ATOM   6616  C1  POPEy  75      87.683 118.588  74.351  1.00  0.00           C
ATOM   6619  C2  POPEy  75      87.773 118.987  72.871  1.00  0.00           C
ATOM   6621  O21 POPEy  75      89.093 118.667  72.401  1.00  0.00           O
ATOM   6622  C21 POPEy  75      89.243 118.527  71.071  1.00  0.00           C
ATOM   6623  O22 POPEy  75      90.082 119.098  70.401  1.00  0.00           O
ATOM   6624  C22 POPEy  75      88.112 117.667  70.461  1.00  0.00           C
ATOM   6627  C3  POPEy  75      87.442 120.488  72.631  1.00  0.00           C
ATOM   6630  O31 POPEy  75      88.103 120.978  71.461  1.00  0.00           O
ATOM   6631  C31 POPEy  75      87.423 121.697  70.601  1.00  0.00           C
ATOM   6632  O32 POPEy  75      86.272 122.072  70.721  1.00  0.00           O
ATOM   6633  C32 POPEy  75      88.322 121.962  69.411  1.00  0.00           C
ATOM   6636  C23 POPEy  75      88.422 117.027  69.101  1.00  0.00           C
ATOM   6639  C24 POPEy  75      87.183 116.277  68.591  1.00  0.00           C
ATOM   6642  C25 POPEy  75      87.372 115.628  67.221  1.00  0.00           C
ATOM   6645  C26 POPEy  75      87.382 116.617  66.051  1.00  0.00           C
ATOM   6648  C27 POPEy  75      87.713 115.896  64.731  1.00  0.00           C
ATOM   6651  C28 POPEy  75      87.853 116.867  63.551  1.00  0.00           C
ATOM   6654  C29 POPEy  75      88.272 116.128  62.311  1.00  0.00           C
ATOM   6656 0C21 POPEy  75      87.722 116.228  61.091  1.00  0.00           C
ATOM   6658 1C21 POPEy  75      86.593 117.158  60.721  1.00  0.00           C
ATOM   6661 2C21 POPEy  75      86.113 117.108  59.251  1.00  0.00           C
ATOM   6664 3C21 POPEy  75      87.192 116.897  58.181  1.00  0.00           C
ATOM   6667 4C21 POPEy  75      87.212 115.447  57.661  1.00  0.00           C
ATOM   6670 5C21 POPEy  75      88.412 115.127  56.751  1.00  0.00           C
ATOM   6673 6C21 POPEy  75      89.243 113.938  57.251  1.00  0.00           C
ATOM   6676 7C21 POPEy  75      90.493 113.707  56.401  1.00  0.00           C
ATOM   6679 8C21 POPEy  75      91.332 112.508  56.851  1.00  0.00           C
ATOM   6683  C33 POPEy  75      89.453 122.932  69.811  1.00  0.00           C
ATOM   6686  C34 POPEy  75      89.133 124.423  69.701  1.00  0.00           C
ATOM   6689  C35 POPEy  75      88.832 124.873  68.271  1.00  0.00           C
ATOM   6692  C36 POPEy  75      90.022 124.772  67.321  1.00  0.00           C
ATOM   6695  C37 POPEy  75      89.602 125.173  65.911  1.00  0.00           C
ATOM   6698  C38 POPEy  75      90.712 124.973  64.881  1.00  0.00           C
ATOM   6701  C39 POPEy  75      90.173 125.152  63.461  1.00  0.00           C
ATOM   6704 0C31 POPEy  75      91.253 124.903  62.421  1.00  0.00           C
ATOM   6707 1C31 POPEy  75      90.733 124.892  60.981  1.00  0.00           C
ATOM   6710 2C31 POPEy  75      91.372 125.983  60.121  1.00  0.00           C
ATOM   6713 3C31 POPEy  75      91.153 125.803  58.611  1.00  0.00           C
ATOM   6716 4C31 POPEy  75      91.883 124.572  58.041  1.00  0.00           C
ATOM   6719 5C31 POPEy  75      91.693 124.432  56.531  1.00  0.00           C
ATOM   6722 6C31 POPEy  75      92.272 123.133  55.981  1.00  0.00           C
ATOM   6726  NH3 POPEz  76      58.072  97.058  83.961  1.00  0.00           N
ATOM   6730  C12 POPEz  76      58.263  95.868  83.051  1.00  0.00           C
ATOM   6733  C11 POPEz  76      57.743  96.167  81.631  1.00  0.00           C
ATOM   6736  P   POPEz  76      59.553  97.757  80.601  1.00  0.00           P
ATOM   6737  O13 POPEz  76      60.083  98.998  81.171  1.00  0.00           O
ATOM   6738  O14 POPEz  76      60.392  96.568  80.811  1.00  0.00           O
ATOM   6739  O11 POPEz  76      59.252  97.958  79.061  1.00  0.00           O
ATOM   6740  O12 POPEz  76      58.123  97.487  81.211  1.00  0.00           O
ATOM   6741  C1  POPEz  76      59.082  96.797  78.231  1.00  0.00           C
ATOM   6744  C2  POPEz  76      58.703  97.188  76.781  1.00  0.00           C
ATOM   6746  O21 POPEz  76      58.912  96.036  75.971  1.00  0.00           O
ATOM   6747  C21 POPEz  76      58.082  95.708  75.011  1.00  0.00           C
ATOM   6748  O22 POPEz  76      57.053  96.277  74.711  1.00  0.00           O
ATOM   6749  C22 POPEz  76      58.643  94.447  74.321  1.00  0.00           C
ATOM   6752  C3  POPEz  76      59.672  98.308  76.321  1.00  0.00           C
ATOM   6755  O31 POPEz  76      59.262  98.887  75.071  1.00  0.00           O
ATOM   6756  C31 POPEz  76      59.653  98.247  73.981  1.00  0.00           C
ATOM   6757  O32 POPEz  76      60.512  97.397  73.921  1.00  0.00           O
ATOM   6758  C32 POPEz  76      58.872  98.807  72.801  1.00  0.00           C
ATOM   6761  C23 POPEz  76      58.982  94.598  72.821  1.00  0.00           C
ATOM   6764  C24 POPEz  76      59.412  93.257  72.201  1.00  0.00           C
ATOM   6767  C25 POPEz  76      60.302  93.417  70.961  1.00  0.00           C
ATOM   6770  C26 POPEz  76      59.602  93.987  69.711  1.00  0.00           C
ATOM   6773  C27 POPEz  76      60.613  94.397  68.621  1.00  0.00           C
ATOM   6776  C28 POPEz  76      59.993  94.728  67.241  1.00  0.00           C
ATOM   6779  C29 POPEz  76      59.423  93.527  66.521  1.00  0.00           C
ATOM   6781 0C21 POPEz  76      59.953  92.867  65.471  1.00  0.00           C
ATOM   6783 1C21 POPEz  76      61.243  93.157  64.751  1.00  0.00           C
ATOM   6786 2C21 POPEz  76      61.162  92.917  63.231  1.00  0.00           C
ATOM   6789 3C21 POPEz  76      60.502  94.057  62.431  1.00  0.00           C
ATOM   6792 4C21 POPEz  76      60.223  93.647  60.981  1.00  0.00           C
ATOM   6795 5C21 POPEz  76      59.853  94.807  60.041  1.00  0.00           C
ATOM   6798 6C21 POPEz  76      59.453  94.297  58.641  1.00  0.00           C
ATOM   6801 7C21 POPEz  76      59.182  95.407  57.621  1.00  0.00           C
ATOM   6804 8C21 POPEz  76      58.942  94.856  56.211  1.00  0.00           C
ATOM   6808  C33 POPEz  76      58.352  97.788  71.761  1.00  0.00           C
ATOM   6811  C34 POPEz  76      57.502  98.427  70.651  1.00  0.00           C
ATOM   6814  C35 POPEz  76      58.263  99.257  69.591  1.00  0.00           C
ATOM   6817  C36 POPEz  76      57.302 100.158  68.801  1.00  0.00           C
ATOM   6820  C37 POPEz  76      57.843 100.697  67.471  1.00  0.00           C
ATOM   6823  C38 POPEz  76      56.772 101.498  66.721  1.00  0.00           C
ATOM   6826  C39 POPEz  76      57.213 102.027  65.351  1.00  0.00           C
ATOM   6829 0C31 POPEz  76      56.033 102.648  64.591  1.00  0.00           C
ATOM   6832 1C31 POPEz  76      56.423 103.257  63.241  1.00  0.00           C
ATOM   6835 2C31 POPEz  76      55.283 104.057  62.601  1.00  0.00           C
ATOM   6838 3C31 POPEz  76      54.063 103.238  62.171  1.00  0.00           C
ATOM   6841 4C31 POPEz  76      52.913 104.127  61.671  1.00  0.00           C
ATOM   6844 5C31 POPEz  76      51.582 103.368  61.521  1.00  0.00           C
ATOM   6847 6C31 POPEz  76      50.402 104.278  61.171  1.00  0.00           C
ATOM   6851  NH3 POPE0  77     117.183 125.882  38.941  1.00  0.00           N
ATOM   6855  C12 POPE0  77     118.103 124.963  38.201  1.00  0.00           C
ATOM   6858  C11 POPE0  77     119.513 125.553  38.101  1.00  0.00           C
ATOM   6861  P   POPE0  77     120.822 123.573  37.051  1.00  0.00           P
ATOM   6862  O13 POPE0  77     119.742 122.613  37.401  1.00  0.00           O
ATOM   6863  O14 POPE0  77     121.542 123.363  35.781  1.00  0.00           O
ATOM   6864  O11 POPE0  77     121.833 123.762  38.231  1.00  0.00           O
ATOM   6865  O12 POPE0  77     120.213 125.023  36.971  1.00  0.00           O
ATOM   6866  C1  POPE0  77     122.363 122.692  39.001  1.00  0.00           C
ATOM   6869  C2  POPE0  77     121.693 122.622  40.391  1.00  0.00           C
ATOM   6871  O21 POPE0  77     121.993 123.833  41.111  1.00  0.00           O
ATOM   6872  C21 POPE0  77     121.143 124.152  42.071  1.00  0.00           C
ATOM   6873  O22 POPE0  77     120.073 123.623  42.291  1.00  0.00           O
ATOM   6874  C22 POPE0  77     121.713 125.312  42.891  1.00  0.00           C
ATOM   6877  C3  POPE0  77     122.162 121.358  41.181  1.00  0.00           C
ATOM   6880  O31 POPE0  77     121.293 121.128  42.311  1.00  0.00           O
ATOM   6881  C31 POPE0  77     121.853 121.138  43.511  1.00  0.00           C
ATOM   6882  O32 POPE0  77     123.042 121.238  43.751  1.00  0.00           O
ATOM   6883  C32 POPE0  77     120.752 121.088  44.571  1.00  0.00           C
ATOM   6886  C23 POPE0  77     121.232 125.303  44.361  1.00  0.00           C
ATOM   6889  C24 POPE0  77     121.743 126.503  45.171  1.00  0.00           C
ATOM   6892  C25 POPE0  77     120.962 127.812  44.931  1.00  0.00           C
ATOM   6895  C26 POPE0  77     120.012 128.183  46.091  1.00  0.00           C
ATOM   6898  C27 POPE0  77     119.483 129.623  45.981  1.00  0.00           C
ATOM   6901  C28 POPE0  77     118.772 130.113  47.261  1.00  0.00           C
ATOM   6904  C29 POPE0  77     118.582 131.613  47.311  1.00  0.00           C
ATOM   6906 0C21 POPE0  77     117.972 132.303  48.291  1.00  0.00           C
ATOM   6908 1C21 POPE0  77     117.302 131.722  49.511  1.00  0.00           C
ATOM   6911 2C21 POPE0  77     118.182 131.812  50.771  1.00  0.00           C
ATOM   6914 3C21 POPE0  77     119.412 130.893  50.701  1.00  0.00           C
ATOM   6917 4C21 POPE0  77     120.143 130.702  52.041  1.00  0.00           C
ATOM   6920 5C21 POPE0  77     120.942 131.923  52.501  1.00  0.00           C
ATOM   6923 6C21 POPE0  77     121.763 131.592  53.751  1.00  0.00           C
ATOM   6926 7C21 POPE0  77     122.612 132.753  54.281  1.00  0.00           C
ATOM   6929 8C21 POPE0  77     123.162 132.462  55.681  1.00  0.00           C
ATOM   6933  C33 POPE0  77     121.293 121.208  46.021  1.00  0.00           C
ATOM   6936  C34 POPE0  77     120.292 121.933  46.931  1.00  0.00           C
ATOM   6939  C35 POPE0  77     120.642 121.893  48.421  1.00  0.00           C
ATOM   6942  C36 POPE0  77     122.102 122.221  48.731  1.00  0.00           C
ATOM   6945  C37 POPE0  77     122.332 122.543  50.211  1.00  0.00           C
ATOM   6948  C38 POPE0  77     123.823 122.733  50.541  1.00  0.00           C
ATOM   6951  C39 POPE0  77     124.073 123.253  51.961  1.00  0.00           C
ATOM   6954 0C31 POPE0  77     124.712 124.651  51.971  1.00  0.00           C
ATOM   6957 1C31 POPE0  77     125.283 125.033  53.341  1.00  0.00           C
ATOM   6960 2C31 POPE0  77     124.233 125.303  54.421  1.00  0.00           C
ATOM   6963 3C31 POPE0  77     123.383 126.523  54.091  1.00  0.00           C
ATOM   6966 4C31 POPE0  77     122.452 126.893  55.241  1.00  0.00           C
ATOM   6969 5C31 POPE0  77     121.563 128.083  54.881  1.00  0.00           C
ATOM   6972 6C31 POPE0  77     120.712 128.492  56.061  1.00  0.00           C
ATOM   6976  NH3 POPE1  78      70.552  88.737  37.001  1.00  0.00           N
ATOM   6980  C12 POPE1  78      70.013  87.518  37.711  1.00  0.00           C
ATOM   6983  C11 POPE1  78      68.503  87.356  37.421  1.00  0.00           C
ATOM   6986  P   POPE1  78      67.213  89.367  36.241  1.00  0.00           P
ATOM   6987  O13 POPE1  78      67.953  90.638  36.071  1.00  0.00           O
ATOM   6988  O14 POPE1  78      67.243  88.498  35.021  1.00  0.00           O
ATOM   6989  O11 POPE1  78      65.713  89.646  36.721  1.00  0.00           O
ATOM   6990  O12 POPE1  78      67.823  88.606  37.481  1.00  0.00           O
ATOM   6991  C1  POPE1  78      65.532  90.488  37.881  1.00  0.00           C
ATOM   6994  C2  POPE1  78      64.393  89.987  38.831  1.00  0.00           C
ATOM   6996  O21 POPE1  78      64.753  90.248  40.191  1.00  0.00           O
ATOM   6997  C21 POPE1  78      65.033  91.487  40.481  1.00  0.00           C
ATOM   6998  O22 POPE1  78      64.493  92.487  40.041  1.00  0.00           O
ATOM   6999  C22 POPE1  78      66.283  91.487  41.341  1.00  0.00           C
ATOM   7002  C3  POPE1  78      64.142  88.448  38.711  1.00  0.00           C
ATOM   7005  O31 POPE1  78      63.232  87.958  39.741  1.00  0.00           O
ATOM   7006  C31 POPE1  78      63.813  87.587  40.881  1.00  0.00           C
ATOM   7007  O32 POPE1  78      65.013  87.568  41.111  1.00  0.00           O
ATOM   7008  C32 POPE1  78      62.752  87.216  41.931  1.00  0.00           C
ATOM   7011  C23 POPE1  78      65.993  91.538  42.851  1.00  0.00           C
ATOM   7014  C24 POPE1  78      67.152  92.238  43.571  1.00  0.00           C
ATOM   7017  C25 POPE1  78      67.222  93.728  43.201  1.00  0.00           C
ATOM   7020  C26 POPE1  78      67.463  94.567  44.451  1.00  0.00           C
ATOM   7023  C27 POPE1  78      67.533  96.067  44.171  1.00  0.00           C
ATOM   7026  C28 POPE1  78      67.723  96.848  45.471  1.00  0.00           C
ATOM   7029  C29 POPE1  78      69.122  96.627  45.961  1.00  0.00           C
ATOM   7031 0C21 POPE1  78      69.542  96.438  47.221  1.00  0.00           C
ATOM   7033 1C21 POPE1  78      68.682  96.447  48.441  1.00  0.00           C
ATOM   7036 2C21 POPE1  78      69.372  95.747  49.621  1.00  0.00           C
ATOM   7039 3C21 POPE1  78      68.453  95.747  50.851  1.00  0.00           C
ATOM   7042 4C21 POPE1  78      69.063  95.097  52.091  1.00  0.00           C
ATOM   7045 5C21 POPE1  78      68.092  95.237  53.271  1.00  0.00           C
ATOM   7048 6C21 POPE1  78      68.713  94.827  54.611  1.00  0.00           C
ATOM   7051 7C21 POPE1  78      67.743  95.078  55.761  1.00  0.00           C
ATOM   7054 8C21 POPE1  78      68.373  94.938  57.151  1.00  0.00           C
ATOM   7058  C33 POPE1  78      62.013  85.908  41.601  1.00  0.00           C
ATOM   7061  C34 POPE1  78      60.813  85.647  42.531  1.00  0.00           C
ATOM   7064  C35 POPE1  78      61.162  84.978  43.881  1.00  0.00           C
ATOM   7067  C36 POPE1  78      61.122  85.908  45.101  1.00  0.00           C
ATOM   7070  C37 POPE1  78      61.133  85.127  46.431  1.00  0.00           C
ATOM   7073  C38 POPE1  78      61.272  85.998  47.701  1.00  0.00           C
ATOM   7076  C39 POPE1  78      60.153  87.027  47.891  1.00  0.00           C
ATOM   7079 0C31 POPE1  78      60.213  87.718  49.271  1.00  0.00           C
ATOM   7082 1C31 POPE1  78      59.282  88.938  49.371  1.00  0.00           C
ATOM   7085 2C31 POPE1  78      59.063  89.367  50.831  1.00  0.00           C
ATOM   7088 3C31 POPE1  78      58.253  90.668  50.991  1.00  0.00           C
ATOM   7091 4C31 POPE1  78      59.133  91.918  51.121  1.00  0.00           C
ATOM   7094 5C31 POPE1  78      58.313  93.168  51.501  1.00  0.00           C
ATOM   7097 6C31 POPE1  78      59.173  94.388  51.831  1.00  0.00           C
ATOM   7101  NH3 POPE2  79      26.743  36.368  79.951  1.00  0.00           N
ATOM   7105  C12 POPE2  79      27.613  35.328  80.601  1.00  0.00           C
ATOM   7108  C11 POPE2  79      26.903  33.948  80.651  1.00  0.00           C
ATOM   7111  P   POPE2  79      28.993  32.498  81.111  1.00  0.00           P
ATOM   7112  O13 POPE2  79      29.873  33.678  81.171  1.00  0.00           O
ATOM   7113  O14 POPE2  79      29.392  31.348  81.951  1.00  0.00           O
ATOM   7114  O11 POPE2  79      28.713  32.088  79.601  1.00  0.00           O
ATOM   7115  O12 POPE2  79      27.543  32.987  81.511  1.00  0.00           O
ATOM   7116  C1  POPE2  79      29.403  31.008  78.971  1.00  0.00           C
ATOM   7119  C2  POPE2  79      28.972  30.808  77.471  1.00  0.00           C
ATOM   7121  O21 POPE2  79      29.182  32.008  76.721  1.00  0.00           O
ATOM   7122  C21 POPE2  79      30.352  32.058  76.141  1.00  0.00           C
ATOM   7123  O22 POPE2  79      31.313  31.318  76.361  1.00  0.00           O
ATOM   7124  C22 POPE2  79      30.283  33.078  75.021  1.00  0.00           C
ATOM   7127  C3  POPE2  79      27.482  30.438  77.301  1.00  0.00           C
ATOM   7130  O31 POPE2  79      26.922  30.728  75.991  1.00  0.00           O
ATOM   7131  C31 POPE2  79      27.083  29.808  75.041  1.00  0.00           C
ATOM   7132  O32 POPE2  79      27.733  28.788  75.141  1.00  0.00           O
ATOM   7133  C32 POPE2  79      26.213  30.258  73.861  1.00  0.00           C
ATOM   7136  C23 POPE2  79      30.793  32.418  73.731  1.00  0.00           C
ATOM   7139  C24 POPE2  79      30.712  33.348  72.521  1.00  0.00           C
ATOM   7142  C25 POPE2  79      31.363  32.668  71.321  1.00  0.00           C
ATOM   7145  C26 POPE2  79      31.473  33.588  70.101  1.00  0.00           C
ATOM   7148  C27 POPE2  79      32.333  32.917  69.021  1.00  0.00           C
ATOM   7151  C28 POPE2  79      32.443  33.738  67.731  1.00  0.00           C
ATOM   7154  C29 POPE2  79      33.442  33.068  66.831  1.00  0.00           C
ATOM   7156 0C21 POPE2  79      33.383  32.928  65.501  1.00  0.00           C
ATOM   7158 1C21 POPE2  79      32.303  33.428  64.581  1.00  0.00           C
ATOM   7161 2C21 POPE2  79      31.842  32.348  63.591  1.00  0.00           C
ATOM   7164 3C21 POPE2  79      31.713  32.868  62.151  1.00  0.00           C
ATOM   7167 4C21 POPE2  79      31.153  31.808  61.211  1.00  0.00           C
ATOM   7170 5C21 POPE2  79      31.243  32.158  59.721  1.00  0.00           C
ATOM   7173 6C21 POPE2  79      30.403  33.368  59.311  1.00  0.00           C
ATOM   7176 7C21 POPE2  79      30.173  33.428  57.791  1.00  0.00           C
ATOM   7179 8C21 POPE2  79      29.252  34.568  57.381  1.00  0.00           C
ATOM   7183  C33 POPE2  79      26.162  29.278  72.671  1.00  0.00           C
ATOM   7186  C34 POPE2  79      25.082  29.718  71.661  1.00  0.00           C
ATOM   7189  C35 POPE2  79      25.252  29.058  70.291  1.00  0.00           C
ATOM   7192  C36 POPE2  79      24.633  27.658  70.231  1.00  0.00           C
ATOM   7195  C37 POPE2  79      24.933  26.938  68.901  1.00  0.00           C
ATOM   7198  C38 POPE2  79      24.313  27.588  67.651  1.00  0.00           C
ATOM   7201  C39 POPE2  79      25.063  27.198  66.371  1.00  0.00           C
ATOM   7204 0C31 POPE2  79      24.592  27.998  65.151  1.00  0.00           C
ATOM   7207 1C31 POPE2  79      25.693  28.168  64.091  1.00  0.00           C
ATOM   7210 2C31 POPE2  79      25.303  29.188  63.001  1.00  0.00           C
ATOM   7213 3C31 POPE2  79      26.493  29.658  62.151  1.00  0.00           C
ATOM   7216 4C31 POPE2  79      26.822  28.718  60.981  1.00  0.00           C
ATOM   7219 5C31 POPE2  79      28.012  29.228  60.151  1.00  0.00           C
ATOM   7222 6C31 POPE2  79      28.272  28.428  58.881  1.00  0.00           C
ATOM   7226  NH3 POPE3  80     112.603 114.827  79.681  1.00  0.00           N
ATOM   7230  C12 POPE3  80     111.372 113.968  79.871  1.00  0.00           C
ATOM   7233  C11 POPE3  80     110.092 114.817  79.811  1.00  0.00           C
ATOM   7236  P   POPE3  80     107.582 114.367  80.371  1.00  0.00           P
ATOM   7237  O13 POPE3  80     106.433 113.518  79.991  1.00  0.00           O
ATOM   7238  O14 POPE3  80     107.843 114.458  81.821  1.00  0.00           O
ATOM   7239  O11 POPE3  80     107.283 115.838  79.891  1.00  0.00           O
ATOM   7240  O12 POPE3  80     108.942 113.968  79.651  1.00  0.00           O
ATOM   7241  C1  POPE3  80     107.172 116.158  78.501  1.00  0.00           C
ATOM   7244  C2  POPE3  80     105.852 115.657  77.831  1.00  0.00           C
ATOM   7246  O21 POPE3  80     106.183 114.527  77.011  1.00  0.00           O
ATOM   7247  C21 POPE3  80     105.243 113.958  76.271  1.00  0.00           C
ATOM   7248  O22 POPE3  80     104.082 114.307  76.181  1.00  0.00           O
ATOM   7249  C22 POPE3  80     105.873 112.777  75.511  1.00  0.00           C
ATOM   7252  C3  POPE3  80     105.173 116.837  77.081  1.00  0.00           C
ATOM   7255  O31 POPE3  80     106.043 117.317  76.021  1.00  0.00           O
ATOM   7256  C31 POPE3  80     105.383 117.658  74.921  1.00  0.00           C
ATOM   7257  O32 POPE3  80     104.173 117.798  74.861  1.00  0.00           O
ATOM   7258  C32 POPE3  80     106.332 117.798  73.741  1.00  0.00           C
ATOM   7261  C23 POPE3  80     104.842 111.818  74.881  1.00  0.00           C
ATOM   7264  C24 POPE3  80     105.423 110.447  74.471  1.00  0.00           C
ATOM   7267  C25 POPE3  80     106.183 110.428  73.131  1.00  0.00           C
ATOM   7270  C26 POPE3  80     105.323 110.878  71.941  1.00  0.00           C
ATOM   7273  C27 POPE3  80     105.822 110.358  70.581  1.00  0.00           C
ATOM   7276  C28 POPE3  80     105.362 111.217  69.381  1.00  0.00           C
ATOM   7279  C29 POPE3  80     103.872 111.458  69.351  1.00  0.00           C
ATOM   7281 0C21 POPE3  80     103.032 111.307  68.311  1.00  0.00           C
ATOM   7283 1C21 POPE3  80     103.352 110.826  66.921  1.00  0.00           C
ATOM   7286 2C21 POPE3  80     102.332 109.798  66.421  1.00  0.00           C
ATOM   7289 3C21 POPE3  80     102.283 108.498  67.251  1.00  0.00           C
ATOM   7292 4C21 POPE3  80     101.283 107.457  66.701  1.00  0.00           C
ATOM   7295 5C21 POPE3  80     101.652 106.918  65.321  1.00  0.00           C
ATOM   7298 6C21 POPE3  80     100.603 105.917  64.791  1.00  0.00           C
ATOM   7301 7C21 POPE3  80     100.922 105.428  63.371  1.00  0.00           C
ATOM   7304 8C21 POPE3  80      99.823 104.548  62.771  1.00  0.00           C
ATOM   7308  C33 POPE3  80     105.833 116.997  72.521  1.00  0.00           C
ATOM   7311  C34 POPE3  80     106.752 117.167  71.311  1.00  0.00           C
ATOM   7314  C35 POPE3  80     106.222 116.538  70.021  1.00  0.00           C
ATOM   7317  C36 POPE3  80     105.052 117.317  69.391  1.00  0.00           C
ATOM   7320  C37 POPE3  80     104.893 117.037  67.891  1.00  0.00           C
ATOM   7323  C38 POPE3  80     103.772 117.867  67.251  1.00  0.00           C
ATOM   7326  C39 POPE3  80     103.743 117.748  65.721  1.00  0.00           C
ATOM   7329 0C31 POPE3  80     102.552 118.498  65.101  1.00  0.00           C
ATOM   7332 1C31 POPE3  80     102.652 118.638  63.581  1.00  0.00           C
ATOM   7335 2C31 POPE3  80     101.362 119.188  62.961  1.00  0.00           C
ATOM   7338 3C31 POPE3  80     101.533 119.827  61.571  1.00  0.00           C
ATOM   7341 4C31 POPE3  80     102.133 118.908  60.491  1.00  0.00           C
ATOM   7344 5C31 POPE3  80     103.653 119.077  60.341  1.00  0.00           C
ATOM   7347 6C31 POPE3  80     104.213 118.338  59.121  1.00  0.00           C
ATOM   7351  NH3 POPE4  81      73.933  40.788  78.741  1.00  0.00           N
ATOM   7355  C12 POPE4  81      74.503  40.268  77.461  1.00  0.00           C
ATOM   7358  C11 POPE4  81      74.842  38.808  77.701  1.00  0.00           C
ATOM   7361  P   POPE4  81      73.162  36.818  77.261  1.00  0.00           P
ATOM   7362  O13 POPE4  81      74.122  36.438  76.201  1.00  0.00           O
ATOM   7363  O14 POPE4  81      72.933  35.848  78.351  1.00  0.00           O
ATOM   7364  O11 POPE4  81      71.802  37.258  76.551  1.00  0.00           O
ATOM   7365  O12 POPE4  81      73.612  38.158  77.951  1.00  0.00           O
ATOM   7366  C1  POPE4  81      71.872  38.238  75.491  1.00  0.00           C
ATOM   7369  C2  POPE4  81      70.652  38.168  74.521  1.00  0.00           C
ATOM   7371  O21 POPE4  81      70.893  37.078  73.611  1.00  0.00           O
ATOM   7372  C21 POPE4  81      69.813  36.518  73.101  1.00  0.00           C
ATOM   7373  O22 POPE4  81      68.662  36.768  73.411  1.00  0.00           O
ATOM   7374  C22 POPE4  81      70.262  35.608  71.951  1.00  0.00           C
ATOM   7377  C3  POPE4  81      70.503  39.498  73.721  1.00  0.00           C
ATOM   7380  O31 POPE4  81      69.402  39.508  72.771  1.00  0.00           O
ATOM   7381  C31 POPE4  81      68.213  39.688  73.331  1.00  0.00           C
ATOM   7382  O32 POPE4  81      68.022  39.818  74.531  1.00  0.00           O
ATOM   7383  C32 POPE4  81      67.123  39.738  72.271  1.00  0.00           C
ATOM   7386  C23 POPE4  81      69.332  34.398  71.691  1.00  0.00           C
ATOM   7389  C24 POPE4  81      69.903  33.418  70.641  1.00  0.00           C
ATOM   7392  C25 POPE4  81      70.252  34.068  69.291  1.00  0.00           C
ATOM   7395  C26 POPE4  81      70.552  33.047  68.181  1.00  0.00           C
ATOM   7398  C27 POPE4  81      71.972  33.078  67.591  1.00  0.00           C
ATOM   7401  C28 POPE4  81      73.082  32.508  68.501  1.00  0.00           C
ATOM   7404  C29 POPE4  81      73.513  33.478  69.571  1.00  0.00           C
ATOM   7406 0C21 POPE4  81      74.573  34.318  69.531  1.00  0.00           C
ATOM   7408 1C21 POPE4  81      75.603  34.437  68.431  1.00  0.00           C
ATOM   7411 2C21 POPE4  81      77.033  34.548  68.991  1.00  0.00           C
ATOM   7414 3C21 POPE4  81      78.063  34.778  67.881  1.00  0.00           C
ATOM   7417 4C21 POPE4  81      79.522  34.768  68.361  1.00  0.00           C
ATOM   7420 5C21 POPE4  81      80.012  33.358  68.741  1.00  0.00           C
ATOM   7423 6C21 POPE4  81      81.423  33.378  69.321  1.00  0.00           C
ATOM   7426 7C21 POPE4  81      81.862  32.018  69.871  1.00  0.00           C
ATOM   7429 8C21 POPE4  81      83.203  32.068  70.591  1.00  0.00           C
ATOM   7433  C33 POPE4  81      67.353  40.808  71.171  1.00  0.00           C
ATOM   7436  C34 POPE4  81      66.302  40.708  70.051  1.00  0.00           C
ATOM   7439  C35 POPE4  81      66.723  41.448  68.771  1.00  0.00           C
ATOM   7442  C36 POPE4  81      65.692  42.457  68.261  1.00  0.00           C
ATOM   7445  C37 POPE4  81      66.103  43.158  66.951  1.00  0.00           C
ATOM   7448  C38 POPE4  81      65.213  44.347  66.561  1.00  0.00           C
ATOM   7451  C39 POPE4  81      65.722  44.988  65.261  1.00  0.00           C
ATOM   7454 0C31 POPE4  81      65.133  46.368  64.941  1.00  0.00           C
ATOM   7457 1C31 POPE4  81      63.653  46.347  64.541  1.00  0.00           C
ATOM   7460 2C31 POPE4  81      63.203  47.688  63.941  1.00  0.00           C
ATOM   7463 3C31 POPE4  81      61.803  47.628  63.301  1.00  0.00           C
ATOM   7466 4C31 POPE4  81      61.383  48.988  62.741  1.00  0.00           C
ATOM   7469 5C31 POPE4  81      60.013  48.968  62.051  1.00  0.00           C
ATOM   7472 6C31 POPE4  81      59.542  50.368  61.631  1.00  0.00           C
ATOM   7476  NH3 POPE5  82      78.503  34.858  78.051  1.00  0.00           N
ATOM   7480  C12 POPE5  82      78.833  33.598  78.811  1.00  0.00           C
ATOM   7483  C11 POPE5  82      79.623  32.558  78.011  1.00  0.00           C
ATOM   7486  P   POPE5  82      80.792  30.268  78.251  1.00  0.00           P
ATOM   7487  O13 POPE5  82      82.123  30.878  78.001  1.00  0.00           O
ATOM   7488  O14 POPE5  82      80.743  29.068  79.121  1.00  0.00           O
ATOM   7489  O11 POPE5  82      80.092  29.918  76.881  1.00  0.00           O
ATOM   7490  O12 POPE5  82      79.772  31.368  78.781  1.00  0.00           O
ATOM   7491  C1  POPE5  82      80.633  28.848  76.101  1.00  0.00           C
ATOM   7494  C2  POPE5  82      79.742  28.588  74.861  1.00  0.00           C
ATOM   7496  O21 POPE5  82      80.453  27.908  73.801  1.00  0.00           O
ATOM   7497  C21 POPE5  82      81.423  28.528  73.151  1.00  0.00           C
ATOM   7498  O22 POPE5  82      81.943  29.598  73.441  1.00  0.00           O
ATOM   7499  C22 POPE5  82      81.743  27.718  71.901  1.00  0.00           C
ATOM   7502  C3  POPE5  82      79.063  29.888  74.351  1.00  0.00           C
ATOM   7505  O31 POPE5  82      78.283  29.638  73.171  1.00  0.00           O
ATOM   7506  C31 POPE5  82      78.302  30.578  72.241  1.00  0.00           C
ATOM   7507  O32 POPE5  82      78.963  31.598  72.251  1.00  0.00           O
ATOM   7508  C32 POPE5  82      77.323  30.208  71.141  1.00  0.00           C
ATOM   7511  C23 POPE5  82      81.692  28.598  70.631  1.00  0.00           C
ATOM   7514  C24 POPE5  82      81.222  27.858  69.381  1.00  0.00           C
ATOM   7517  C25 POPE5  82      81.122  28.788  68.161  1.00  0.00           C
ATOM   7520  C26 POPE5  82      80.593  28.108  66.891  1.00  0.00           C
ATOM   7523  C27 POPE5  82      80.763  28.998  65.651  1.00  0.00           C
ATOM   7526  C28 POPE5  82      80.553  28.268  64.311  1.00  0.00           C
ATOM   7529  C29 POPE5  82      81.302  28.978  63.201  1.00  0.00           C
ATOM   7531 0C21 POPE5  82      80.812  29.538  62.081  1.00  0.00           C
ATOM   7533 1C21 POPE5  82      79.383  29.568  61.591  1.00  0.00           C
ATOM   7536 2C21 POPE5  82      79.322  29.988  60.111  1.00  0.00           C
ATOM   7539 3C21 POPE5  82      79.723  31.458  59.831  1.00  0.00           C
ATOM   7542 4C21 POPE5  82      80.402  31.618  58.461  1.00  0.00           C
ATOM   7545 5C21 POPE5  82      81.073  32.987  58.241  1.00  0.00           C
ATOM   7548 6C21 POPE5  82      80.152  34.018  57.581  1.00  0.00           C
ATOM   7551 7C21 POPE5  82      80.903  35.288  57.151  1.00  0.00           C
ATOM   7554 8C21 POPE5  82      80.012  36.328  56.461  1.00  0.00           C
ATOM   7558  C33 POPE5  82      78.052  29.908  69.811  1.00  0.00           C
ATOM   7561  C34 POPE5  82      77.123  30.008  68.601  1.00  0.00           C
ATOM   7564  C35 POPE5  82      75.933  29.058  68.701  1.00  0.00           C
ATOM   7567  C36 POPE5  82      75.013  29.128  67.491  1.00  0.00           C
ATOM   7570  C37 POPE5  82      73.732  28.308  67.721  1.00  0.00           C
ATOM   7573  C38 POPE5  82      72.883  28.148  66.461  1.00  0.00           C
ATOM   7576  C39 POPE5  82      72.332  29.458  65.891  1.00  0.00           C
ATOM   7579 0C31 POPE5  82      71.482  29.188  64.641  1.00  0.00           C
ATOM   7582 1C31 POPE5  82      71.743  30.198  63.521  1.00  0.00           C
ATOM   7585 2C31 POPE5  82      70.933  29.858  62.271  1.00  0.00           C
ATOM   7588 3C31 POPE5  82      71.473  30.528  61.001  1.00  0.00           C
ATOM   7591 4C31 POPE5  82      70.503  30.368  59.821  1.00  0.00           C
ATOM   7594 5C31 POPE5  82      71.063  30.908  58.501  1.00  0.00           C
ATOM   7597 6C31 POPE5  82      70.022  30.898  57.391  1.00  0.00           C
ATOM   7601  NH3 POPE6  83     110.213  22.098  33.571  1.00  0.00           N
ATOM   7605  C12 POPE6  83     110.623  21.718  32.171  1.00  0.00           C
ATOM   7608  C11 POPE6  83     112.123  21.968  31.901  1.00  0.00           C
ATOM   7611  P   POPE6  83     113.223  19.758  32.761  1.00  0.00           P
ATOM   7612  O13 POPE6  83     112.312  19.088  31.821  1.00  0.00           O
ATOM   7613  O14 POPE6  83     114.633  19.358  32.641  1.00  0.00           O
ATOM   7614  O11 POPE6  83     112.762  19.318  34.181  1.00  0.00           O
ATOM   7615  O12 POPE6  83     113.022  21.308  32.791  1.00  0.00           O
ATOM   7616  C1  POPE6  83     112.993  20.148  35.331  1.00  0.00           C
ATOM   7619  C2  POPE6  83     113.272  19.178  36.481  1.00  0.00           C
ATOM   7621  O21 POPE6  83     113.392  19.818  37.761  1.00  0.00           O
ATOM   7622  C21 POPE6  83     112.212  19.998  38.341  1.00  0.00           C
ATOM   7623  O22 POPE6  83     111.132  19.928  37.761  1.00  0.00           O
ATOM   7624  C22 POPE6  83     112.423  20.088  39.851  1.00  0.00           C
ATOM   7627  C3  POPE6  83     114.543  18.348  36.161  1.00  0.00           C
ATOM   7630  O31 POPE6  83     114.842  17.428  37.211  1.00  0.00           O
ATOM   7631  C31 POPE6  83     113.942  16.498  37.401  1.00  0.00           C
ATOM   7632  O32 POPE6  83     113.083  16.158  36.601  1.00  0.00           O
ATOM   7633  C32 POPE6  83     114.073  16.058  38.861  1.00  0.00           C
ATOM   7636  C23 POPE6  83     111.372  20.948  40.581  1.00  0.00           C
ATOM   7639  C24 POPE6  83     111.453  20.768  42.111  1.00  0.00           C
ATOM   7642  C25 POPE6  83     110.873  19.428  42.601  1.00  0.00           C
ATOM   7645  C26 POPE6  83     111.052  19.198  44.111  1.00  0.00           C
ATOM   7648  C27 POPE6  83     111.973  18.008  44.421  1.00  0.00           C
ATOM   7651  C28 POPE6  83     112.013  17.648  45.931  1.00  0.00           C
ATOM   7654  C29 POPE6  83     113.013  16.538  46.201  1.00  0.00           C
ATOM   7656 0C21 POPE6  83     113.872  16.448  47.241  1.00  0.00           C
ATOM   7658 1C21 POPE6  83     114.012  17.408  48.401  1.00  0.00           C
ATOM   7661 2C21 POPE6  83     113.203  16.938  49.621  1.00  0.00           C
ATOM   7664 3C21 POPE6  83     113.452  17.778  50.881  1.00  0.00           C
ATOM   7667 4C21 POPE6  83     112.652  17.258  52.081  1.00  0.00           C
ATOM   7670 5C21 POPE6  83     112.862  18.088  53.351  1.00  0.00           C
ATOM   7673 6C21 POPE6  83     111.973  17.638  54.521  1.00  0.00           C
ATOM   7676 7C21 POPE6  83     112.363  18.338  55.821  1.00  0.00           C
ATOM   7679 8C21 POPE6  83     111.493  17.948  57.021  1.00  0.00           C
ATOM   7683  C33 POPE6  83     112.993  15.098  39.401  1.00  0.00           C
ATOM   7686  C34 POPE6  83     113.103  14.908  40.921  1.00  0.00           C
ATOM   7689  C35 POPE6  83     112.192  13.828  41.511  1.00  0.00           C
ATOM   7692  C36 POPE6  83     112.522  13.568  42.991  1.00  0.00           C
ATOM   7695  C37 POPE6  83     111.623  12.518  43.661  1.00  0.00           C
ATOM   7698  C38 POPE6  83     111.743  12.598  45.191  1.00  0.00           C
ATOM   7701  C39 POPE6  83     110.763  11.688  45.931  1.00  0.00           C
ATOM   7704 0C31 POPE6  83     110.752  11.968  47.441  1.00  0.00           C
ATOM   7707 1C31 POPE6  83     109.812  11.018  48.201  1.00  0.00           C
ATOM   7710 2C31 POPE6  83     109.443  11.498  49.611  1.00  0.00           C
ATOM   7713 3C31 POPE6  83     110.593  11.358  50.631  1.00  0.00           C
ATOM   7716 4C31 POPE6  83     110.192  11.888  52.011  1.00  0.00           C
ATOM   7719 5C31 POPE6  83     111.283  11.678  53.071  1.00  0.00           C
ATOM   7722 6C31 POPE6  83     110.952  12.308  54.421  1.00  0.00           C
ATOM   7726  NH3 POPE7  84      83.403  23.588  73.981  1.00  0.00           N
ATOM   7730  C12 POPE7  84      84.343  22.548  74.541  1.00  0.00           C
ATOM   7733  C11 POPE7  84      83.722  21.138  74.501  1.00  0.00           C
ATOM   7736  P   POPE7  84      85.133  18.918  74.651  1.00  0.00           P
ATOM   7737  O13 POPE7  84      86.262  18.428  75.471  1.00  0.00           O
ATOM   7738  O14 POPE7  84      84.063  17.958  74.321  1.00  0.00           O
ATOM   7739  O11 POPE7  84      85.712  19.478  73.301  1.00  0.00           O
ATOM   7740  O12 POPE7  84      84.502  20.238  75.271  1.00  0.00           O
ATOM   7741  C1  POPE7  84      85.982  18.568  72.231  1.00  0.00           C
ATOM   7744  C2  POPE7  84      85.863  19.308  70.891  1.00  0.00           C
ATOM   7746  O21 POPE7  84      86.313  18.368  69.921  1.00  0.00           O
ATOM   7747  C21 POPE7  84      86.283  18.618  68.611  1.00  0.00           C
ATOM   7748  O22 POPE7  84      87.133  18.208  67.841  1.00  0.00           O
ATOM   7749  C22 POPE7  84      84.982  19.278  68.151  1.00  0.00           C
ATOM   7752  C3  POPE7  84      86.713  20.628  70.891  1.00  0.00           C
ATOM   7755  O31 POPE7  84      86.472  21.438  69.721  1.00  0.00           O
ATOM   7756  C31 POPE7  84      87.312  22.478  69.651  1.00  0.00           C
ATOM   7757  O32 POPE7  84      88.172  22.738  70.471  1.00  0.00           O
ATOM   7758  C32 POPE7  84      87.083  23.258  68.361  1.00  0.00           C
ATOM   7761  C23 POPE7  84      85.012  19.488  66.621  1.00  0.00           C
ATOM   7764  C24 POPE7  84      83.722  20.108  66.101  1.00  0.00           C
ATOM   7767  C25 POPE7  84      83.862  20.528  64.631  1.00  0.00           C
ATOM   7770  C26 POPE7  84      82.512  20.758  63.941  1.00  0.00           C
ATOM   7773  C27 POPE7  84      82.633  21.338  62.511  1.00  0.00           C
ATOM   7776  C28 POPE7  84      83.613  20.578  61.601  1.00  0.00           C
ATOM   7779  C29 POPE7  84      83.392  20.698  60.111  1.00  0.00           C
ATOM   7781 0C21 POPE7  84      83.193  21.818  59.371  1.00  0.00           C
ATOM   7783 1C21 POPE7  84      83.193  23.238  59.861  1.00  0.00           C
ATOM   7786 2C21 POPE7  84      83.093  24.278  58.721  1.00  0.00           C
ATOM   7789 3C21 POPE7  84      84.362  24.388  57.861  1.00  0.00           C
ATOM   7792 4C21 POPE7  84      84.203  25.328  56.661  1.00  0.00           C
ATOM   7795 5C21 POPE7  84      85.522  25.568  55.911  1.00  0.00           C
ATOM   7798 6C21 POPE7  84      85.332  26.288  54.571  1.00  0.00           C
ATOM   7801 7C21 POPE7  84      86.663  26.738  53.951  1.00  0.00           C
ATOM   7804 8C21 POPE7  84      86.533  27.288  52.521  1.00  0.00           C
ATOM   7808  C33 POPE7  84      88.103  24.418  68.221  1.00  0.00           C
ATOM   7811  C34 POPE7  84      87.883  25.238  66.951  1.00  0.00           C
ATOM   7814  C35 POPE7  84      89.193  25.628  66.231  1.00  0.00           C
ATOM   7817  C36 POPE7  84      89.832  24.458  65.481  1.00  0.00           C
ATOM   7820  C37 POPE7  84      90.933  24.888  64.501  1.00  0.00           C
ATOM   7823  C38 POPE7  84      91.362  23.758  63.541  1.00  0.00           C
ATOM   7826  C39 POPE7  84      92.072  22.588  64.241  1.00  0.00           C
ATOM   7829 0C31 POPE7  84      92.433  21.448  63.281  1.00  0.00           C
ATOM   7832 1C31 POPE7  84      93.422  20.458  63.911  1.00  0.00           C
ATOM   7835 2C31 POPE7  84      93.513  19.088  63.231  1.00  0.00           C
ATOM   7838 3C31 POPE7  84      93.662  19.158  61.711  1.00  0.00           C
ATOM   7841 4C31 POPE7  84      94.123  17.828  61.111  1.00  0.00           C
ATOM   7844 5C31 POPE7  84      94.103  17.838  59.571  1.00  0.00           C
ATOM   7847 6C31 POPE7  84      94.683  16.558  58.971  1.00  0.00           C
ATOM   7851  NH3 POPE8  85      54.103  19.368  34.671  1.00  0.00           N
ATOM   7855  C12 POPE8  85      53.872  20.068  33.361  1.00  0.00           C
ATOM   7858  C11 POPE8  85      52.372  20.168  33.061  1.00  0.00           C
ATOM   7861  P   POPE8  85      51.523  17.888  32.041  1.00  0.00           P
ATOM   7862  O13 POPE8  85      52.583  16.858  31.991  1.00  0.00           O
ATOM   7863  O14 POPE8  85      51.192  18.618  30.791  1.00  0.00           O
ATOM   7864  O11 POPE8  85      50.203  17.228  32.581  1.00  0.00           O
ATOM   7865  O12 POPE8  85      51.772  18.898  33.221  1.00  0.00           O
ATOM   7866  C1  POPE8  85      50.283  16.218  33.591  1.00  0.00           C
ATOM   7869  C2  POPE8  85      49.842  16.748  34.971  1.00  0.00           C
ATOM   7871  O21 POPE8  85      50.522  16.008  36.001  1.00  0.00           O
ATOM   7872  C21 POPE8  85      51.733  16.478  36.241  1.00  0.00           C
ATOM   7873  O22 POPE8  85      52.323  17.328  35.581  1.00  0.00           O
ATOM   7874  C22 POPE8  85      52.272  15.858  37.531  1.00  0.00           C
ATOM   7877  C3  POPE8  85      48.303  16.648  35.131  1.00  0.00           C
ATOM   7880  O31 POPE8  85      47.863  15.898  36.271  1.00  0.00           O
ATOM   7881  C31 POPE8  85      47.872  16.578  37.411  1.00  0.00           C
ATOM   7882  O32 POPE8  85      48.292  17.708  37.561  1.00  0.00           O
ATOM   7883  C32 POPE8  85      47.232  15.718  38.491  1.00  0.00           C
ATOM   7886  C23 POPE8  85      53.313  16.788  38.171  1.00  0.00           C
ATOM   7889  C24 POPE8  85      53.893  16.268  39.491  1.00  0.00           C
ATOM   7892  C25 POPE8  85      52.802  16.018  40.531  1.00  0.00           C
ATOM   7895  C26 POPE8  85      53.232  16.388  41.941  1.00  0.00           C
ATOM   7898  C27 POPE8  85      52.283  15.778  42.971  1.00  0.00           C
ATOM   7901  C28 POPE8  85      52.643  16.198  44.391  1.00  0.00           C
ATOM   7904  C29 POPE8  85      51.912  15.348  45.401  1.00  0.00           C
ATOM   7906 0C21 POPE8  85      52.363  15.118  46.641  1.00  0.00           C
ATOM   7908 1C21 POPE8  85      53.603  15.728  47.231  1.00  0.00           C
ATOM   7911 2C21 POPE8  85      53.473  15.888  48.751  1.00  0.00           C
ATOM   7914 3C21 POPE8  85      54.802  16.288  49.401  1.00  0.00           C
ATOM   7917 4C21 POPE8  85      54.612  16.578  50.901  1.00  0.00           C
ATOM   7920 5C21 POPE8  85      55.912  16.598  51.691  1.00  0.00           C
ATOM   7923 6C21 POPE8  85      56.463  15.188  51.911  1.00  0.00           C
ATOM   7926 7C21 POPE8  85      57.643  15.148  52.891  1.00  0.00           C
ATOM   7929 8C21 POPE8  85      58.222  13.748  53.041  1.00  0.00           C
ATOM   7933  C33 POPE8  85      47.423  16.288  39.901  1.00  0.00           C
ATOM   7936  C34 POPE8  85      46.892  15.308  40.961  1.00  0.00           C
ATOM   7939  C35 POPE8  85      46.793  15.928  42.351  1.00  0.00           C
ATOM   7942  C36 POPE8  85      48.133  16.408  42.931  1.00  0.00           C
ATOM   7945  C37 POPE8  85      47.913  17.308  44.151  1.00  0.00           C
ATOM   7948  C38 POPE8  85      49.212  17.908  44.701  1.00  0.00           C
ATOM   7951  C39 POPE8  85      48.982  18.928  45.821  1.00  0.00           C
ATOM   7954 0C31 POPE8  85      48.563  18.298  47.151  1.00  0.00           C
ATOM   7957 1C31 POPE8  85      48.243  19.358  48.211  1.00  0.00           C
ATOM   7960 2C31 POPE8  85      47.633  18.768  49.491  1.00  0.00           C
ATOM   7963 3C31 POPE8  85      47.042  19.838  50.421  1.00  0.00           C
ATOM   7966 4C31 POPE8  85      48.103  20.638  51.191  1.00  0.00           C
ATOM   7969 5C31 POPE8  85      47.513  21.868  51.891  1.00  0.00           C
ATOM   7972 6C31 POPE8  85      48.522  22.618  52.771  1.00  0.00           C
ATOM   7976  NH3 POPE9  86     102.543 105.118  79.501  1.00  0.00           N
ATOM   7980  C12 POPE9  86     101.763 106.217  80.141  1.00  0.00           C
ATOM   7983  C11 POPE9  86     102.192 107.587  79.591  1.00  0.00           C
ATOM   7986  P   POPE9  86     100.992 109.926  79.641  1.00  0.00           P
ATOM   7987  O13 POPE9  86     100.313 110.708  80.691  1.00  0.00           O
ATOM   7988  O14 POPE9  86     102.133 110.568  78.951  1.00  0.00           O
ATOM   7989  O11 POPE9  86      99.912 109.337  78.621  1.00  0.00           O
ATOM   7990  O12 POPE9  86     101.573 108.628  80.341  1.00  0.00           O
ATOM   7991  C1  POPE9  86      98.883 108.457  79.111  1.00  0.00           C
ATOM   7994  C2  POPE9  86      98.123 107.667  77.981  1.00  0.00           C
ATOM   7996  O21 POPE9  86      99.033 106.717  77.371  1.00  0.00           O
ATOM   7997  C21 POPE9  86      98.462 105.848  76.561  1.00  0.00           C
ATOM   7998  O22 POPE9  86      97.283 105.547  76.531  1.00  0.00           O
ATOM   7999  C22 POPE9  86      99.513 105.237  75.651  1.00  0.00           C
ATOM   8002  C3  POPE9  86      97.543 108.667  76.941  1.00  0.00           C
ATOM   8005  O31 POPE9  86      96.482 108.168  76.081  1.00  0.00           O
ATOM   8006  C31 POPE9  86      96.673 108.408  74.771  1.00  0.00           C
ATOM   8007  O32 POPE9  86      97.762 108.438  74.231  1.00  0.00           O
ATOM   8008  C32 POPE9  86      95.373 108.758  74.051  1.00  0.00           C
ATOM   8011  C23 POPE9  86      99.303 105.607  74.171  1.00  0.00           C
ATOM   8014  C24 POPE9  86     100.092 104.658  73.271  1.00  0.00           C
ATOM   8017  C25 POPE9  86      99.353 103.348  73.051  1.00  0.00           C
ATOM   8020  C26 POPE9  86     100.183 102.327  72.261  1.00  0.00           C
ATOM   8023  C27 POPE9  86      99.392 101.048  72.001  1.00  0.00           C
ATOM   8026  C28 POPE9  86      98.263 101.188  70.961  1.00  0.00           C
ATOM   8029  C29 POPE9  86      97.223 100.097  71.081  1.00  0.00           C
ATOM   8031 0C21 POPE9  86      96.682  99.367  70.091  1.00  0.00           C
ATOM   8033 1C21 POPE9  86      96.993  99.437  68.611  1.00  0.00           C
ATOM   8036 2C21 POPE9  86      95.822  99.996  67.781  1.00  0.00           C
ATOM   8039 3C21 POPE9  86      96.033  99.777  66.281  1.00  0.00           C
ATOM   8042 4C21 POPE9  86      94.872 100.327  65.441  1.00  0.00           C
ATOM   8045 5C21 POPE9  86      94.942  99.957  63.941  1.00  0.00           C
ATOM   8048 6C21 POPE9  86      96.293 100.237  63.261  1.00  0.00           C
ATOM   8051 7C21 POPE9  86      96.202 100.108  61.731  1.00  0.00           C
ATOM   8054 8C21 POPE9  86      97.573 100.137  61.031  1.00  0.00           C
ATOM   8058  C33 POPE9  86      95.183 108.128  72.641  1.00  0.00           C
ATOM   8061  C34 POPE9  86      94.453 109.038  71.621  1.00  0.00           C
ATOM   8064  C35 POPE9  86      93.762 108.208  70.531  1.00  0.00           C
ATOM   8067  C36 POPE9  86      93.063 109.007  69.431  1.00  0.00           C
ATOM   8070  C37 POPE9  86      92.293 108.078  68.471  1.00  0.00           C
ATOM   8073  C38 POPE9  86      91.652 108.768  67.261  1.00  0.00           C
ATOM   8076  C39 POPE9  86      92.683 109.468  66.341  1.00  0.00           C
ATOM   8079 0C31 POPE9  86      92.382 109.278  64.851  1.00  0.00           C
ATOM   8082 1C31 POPE9  86      93.492 109.868  63.961  1.00  0.00           C
ATOM   8085 2C31 POPE9  86      93.392 109.407  62.501  1.00  0.00           C
ATOM   8088 3C31 POPE9  86      94.353 110.188  61.581  1.00  0.00           C
ATOM   8091 4C31 POPE9  86      94.163 109.856  60.091  1.00  0.00           C
ATOM   8094 5C31 POPE9  86      94.903 110.808  59.151  1.00  0.00           C
ATOM   8097 6C31 POPE9  86      94.633 110.517  57.671  1.00  0.00           C
ATOM   8101  NH3 POPE   87      45.372  31.878  80.241  1.00  0.00           N
ATOM   8105  C12 POPE   87      44.332  30.778  80.241  1.00  0.00           C
ATOM   8108  C11 POPE   87      42.883  31.298  80.421  1.00  0.00           C
ATOM   8111  P   POPE   87      40.553  30.368  79.521  1.00  0.00           P
ATOM   8112  O13 POPE   87      39.653  29.298  80.011  1.00  0.00           O
ATOM   8113  O14 POPE   87      40.012  31.738  79.641  1.00  0.00           O
ATOM   8114  O11 POPE   87      40.873  30.048  78.001  1.00  0.00           O
ATOM   8115  O12 POPE   87      41.962  30.238  80.201  1.00  0.00           O
ATOM   8116  C1  POPE   87      41.832  30.808  77.271  1.00  0.00           C
ATOM   8119  C2  POPE   87      41.293  31.108  75.851  1.00  0.00           C
ATOM   8121  O21 POPE   87      42.153  31.978  75.111  1.00  0.00           O
ATOM   8122  C21 POPE   87      43.303  31.478  74.711  1.00  0.00           C
ATOM   8123  O22 POPE   87      43.732  30.358  74.951  1.00  0.00           O
ATOM   8124  C22 POPE   87      44.033  32.578  73.931  1.00  0.00           C
ATOM   8127  C3  POPE   87      39.912  31.818  75.961  1.00  0.00           C
ATOM   8130  O31 POPE   87      39.293  32.008  74.671  1.00  0.00           O
ATOM   8131  C31 POPE   87      38.182  32.748  74.781  1.00  0.00           C
ATOM   8132  O32 POPE   87      37.793  33.218  75.831  1.00  0.00           O
ATOM   8133  C32 POPE   87      37.502  32.908  73.421  1.00  0.00           C
ATOM   8136  C23 POPE   87      45.353  32.118  73.261  1.00  0.00           C
ATOM   8139  C24 POPE   87      45.953  33.158  72.301  1.00  0.00           C
ATOM   8142  C25 POPE   87      44.982  33.618  71.201  1.00  0.00           C
ATOM   8145  C26 POPE   87      45.683  34.058  69.911  1.00  0.00           C
ATOM   8148  C27 POPE   87      44.693  34.588  68.851  1.00  0.00           C
ATOM   8151  C28 POPE   87      45.232  34.618  67.411  1.00  0.00           C
ATOM   8154  C29 POPE   87      45.322  33.238  66.801  1.00  0.00           C
ATOM   8156 0C21 POPE   87      44.633  32.758  65.751  1.00  0.00           C
ATOM   8158 1C21 POPE   87      43.603  33.478  64.901  1.00  0.00           C
ATOM   8161 2C21 POPE   87      44.033  33.618  63.431  1.00  0.00           C
ATOM   8164 3C21 POPE   87      45.173  34.638  63.231  1.00  0.00           C
ATOM   8167 4C21 POPE   87      45.743  34.638  61.801  1.00  0.00           C
ATOM   8170 5C21 POPE   87      44.813  35.207  60.721  1.00  0.00           C
ATOM   8173 6C21 POPE   87      44.623  36.728  60.801  1.00  0.00           C
ATOM   8176 7C21 POPE   87      44.023  37.318  59.521  1.00  0.00           C
ATOM   8179 8C21 POPE   87      43.763  38.828  59.591  1.00  0.00           C
ATOM   8183  C33 POPE   87      36.403  31.858  73.151  1.00  0.00           C
ATOM   8186  C34 POPE   87      35.732  32.028  71.781  1.00  0.00           C
ATOM   8189  C35 POPE   87      36.682  31.708  70.621  1.00  0.00           C
ATOM   8192  C36 POPE   87      35.993  31.758  69.261  1.00  0.00           C
ATOM   8195  C37 POPE   87      36.853  31.188  68.121  1.00  0.00           C
ATOM   8198  C38 POPE   87      36.363  29.828  67.591  1.00  0.00           C
ATOM   8201  C39 POPE   87      36.342  28.708  68.641  1.00  0.00           C
ATOM   8204 0C31 POPE   87      35.772  27.398  68.081  1.00  0.00           C
ATOM   8207 1C31 POPE   87      35.493  26.368  69.171  1.00  0.00           C
ATOM   8210 2C31 POPE   87      34.842  25.068  68.681  1.00  0.00           C
ATOM   8213 3C31 POPE   87      34.353  24.188  69.841  1.00  0.00           C
ATOM   8216 4C31 POPE   87      35.442  23.758  70.831  1.00  0.00           C
ATOM   8219 5C31 POPE   87      34.863  22.798  71.881  1.00  0.00           C
ATOM   8222 6C31 POPE   87      35.842  22.368  72.961  1.00  0.00           C
ATOM   8226  NH3 POPE   88     115.572  63.648  36.371  1.00  0.00           N
ATOM   8230  C12 POPE   88     114.233  64.327  36.511  1.00  0.00           C
ATOM   8233  C11 POPE   88     113.492  64.428  35.171  1.00  0.00           C
ATOM   8236  P   POPE   88     110.933  64.818  35.641  1.00  0.00           P
ATOM   8237  O13 POPE   88     110.043  65.998  35.771  1.00  0.00           O
ATOM   8238  O14 POPE   88     110.563  63.707  34.731  1.00  0.00           O
ATOM   8239  O11 POPE   88     111.262  64.248  37.071  1.00  0.00           O
ATOM   8240  O12 POPE   88     112.393  65.347  35.241  1.00  0.00           O
ATOM   8241  C1  POPE   88     110.593  64.577  38.281  1.00  0.00           C
ATOM   8244  C2  POPE   88     111.642  64.708  39.411  1.00  0.00           C
ATOM   8246  O21 POPE   88     111.073  64.467  40.711  1.00  0.00           O
ATOM   8247  C21 POPE   88     110.992  63.178  41.051  1.00  0.00           C
ATOM   8248  O22 POPE   88     111.183  62.238  40.301  1.00  0.00           O
ATOM   8249  C22 POPE   88     110.733  63.047  42.551  1.00  0.00           C
ATOM   8252  C3  POPE   88     112.353  66.098  39.411  1.00  0.00           C
ATOM   8255  O31 POPE   88     113.552  66.038  40.181  1.00  0.00           O
ATOM   8256  C31 POPE   88     113.713  66.387  41.471  1.00  0.00           C
ATOM   8257  O32 POPE   88     114.633  65.978  42.151  1.00  0.00           O
ATOM   8258  C32 POPE   88     112.703  67.378  42.061  1.00  0.00           C
ATOM   8261  C23 POPE   88     111.862  62.278  43.261  1.00  0.00           C
ATOM   8264  C24 POPE   88     111.763  62.338  44.791  1.00  0.00           C
ATOM   8267  C25 POPE   88     112.293  63.658  45.361  1.00  0.00           C
ATOM   8270  C26 POPE   88     112.493  63.598  46.881  1.00  0.00           C
ATOM   8273  C27 POPE   88     113.233  64.828  47.421  1.00  0.00           C
ATOM   8276  C28 POPE   88     113.383  64.828  48.951  1.00  0.00           C
ATOM   8279  C29 POPE   88     114.103  66.057  49.451  1.00  0.00           C
ATOM   8281 0C21 POPE   88     114.802  66.168  50.601  1.00  0.00           C
ATOM   8283 1C21 POPE   88     115.003  65.097  51.641  1.00  0.00           C
ATOM   8286 2C21 POPE   88     113.963  65.148  52.771  1.00  0.00           C
ATOM   8289 3C21 POPE   88     113.942  66.477  53.551  1.00  0.00           C
ATOM   8292 4C21 POPE   88     112.972  66.448  54.751  1.00  0.00           C
ATOM   8295 5C21 POPE   88     113.582  65.868  56.031  1.00  0.00           C
ATOM   8298 6C21 POPE   88     112.512  65.478  57.061  1.00  0.00           C
ATOM   8301 7C21 POPE   88     113.093  65.207  58.451  1.00  0.00           C
ATOM   8304 8C21 POPE   88     112.043  64.697  59.451  1.00  0.00           C
ATOM   8308  C33 POPE   88     111.862  66.728  43.171  1.00  0.00           C
ATOM   8311  C34 POPE   88     111.213  67.748  44.111  1.00  0.00           C
ATOM   8314  C35 POPE   88     112.162  68.298  45.181  1.00  0.00           C
ATOM   8317  C36 POPE   88     111.412  69.188  46.171  1.00  0.00           C
ATOM   8320  C37 POPE   88     112.202  69.518  47.451  1.00  0.00           C
ATOM   8323  C38 POPE   88     111.412  70.487  48.351  1.00  0.00           C
ATOM   8326  C39 POPE   88     112.183  70.908  49.611  1.00  0.00           C
ATOM   8329 0C31 POPE   88     112.162  69.888  50.751  1.00  0.00           C
ATOM   8332 1C31 POPE   88     110.903  69.978  51.631  1.00  0.00           C
ATOM   8335 2C31 POPE   88     111.143  69.388  53.021  1.00  0.00           C
ATOM   8338 3C31 POPE   88     109.982  69.588  54.011  1.00  0.00           C
ATOM   8341 4C31 POPE   88     109.753  71.057  54.401  1.00  0.00           C
ATOM   8344 5C31 POPE   88     108.743  71.218  55.541  1.00  0.00           C
ATOM   8347 6C31 POPE   88     108.562  72.668  55.981  1.00  0.00           C
ATOM   8351  NH3 POPE   89      54.363  72.918  40.661  1.00  0.00           N
ATOM   8355  C12 POPE   89      55.772  72.388  40.781  1.00  0.00           C
ATOM   8358  C11 POPE   89      56.073  71.688  42.141  1.00  0.00           C
ATOM   8361  P   POPE   89      58.643  71.197  41.971  1.00  0.00           P
ATOM   8362  O13 POPE   89      59.482  69.968  42.041  1.00  0.00           O
ATOM   8363  O14 POPE   89      58.842  72.118  40.831  1.00  0.00           O
ATOM   8364  O11 POPE   89      58.793  72.008  43.301  1.00  0.00           O
ATOM   8365  O12 POPE   89      57.123  70.717  42.031  1.00  0.00           O
ATOM   8366  C1  POPE   89      59.342  71.428  44.491  1.00  0.00           C
ATOM   8369  C2  POPE   89      58.263  70.857  45.461  1.00  0.00           C
ATOM   8371  O21 POPE   89      58.573  71.238  46.811  1.00  0.00           O
ATOM   8372  C21 POPE   89      59.573  70.608  47.401  1.00  0.00           C
ATOM   8373  O22 POPE   89      60.392  69.878  46.861  1.00  0.00           O
ATOM   8374  C22 POPE   89      59.532  70.938  48.891  1.00  0.00           C
ATOM   8377  C3  POPE   89      58.012  69.318  45.321  1.00  0.00           C
ATOM   8380  O31 POPE   89      57.473  68.788  46.551  1.00  0.00           O
ATOM   8381  C31 POPE   89      57.213  67.488  46.561  1.00  0.00           C
ATOM   8382  O32 POPE   89      57.482  66.698  45.671  1.00  0.00           O
ATOM   8383  C32 POPE   89      56.473  67.158  47.891  1.00  0.00           C
ATOM   8386  C23 POPE   89      60.703  70.327  49.711  1.00  0.00           C
ATOM   8389  C24 POPE   89      60.633  70.728  51.191  1.00  0.00           C
ATOM   8392  C25 POPE   89      61.883  70.338  51.991  1.00  0.00           C
ATOM   8395  C26 POPE   89      61.822  70.818  53.451  1.00  0.00           C
ATOM   8398  C27 POPE   89      63.162  70.608  54.171  1.00  0.00           C
ATOM   8401  C28 POPE   89      63.183  71.057  55.651  1.00  0.00           C
ATOM   8404  C29 POPE   89      63.022  72.538  55.931  1.00  0.00           C
ATOM   8406 0C21 POPE   89      63.842  73.538  55.551  1.00  0.00           C
ATOM   8408 1C21 POPE   89      65.103  73.417  54.721  1.00  0.00           C
ATOM   8411 2C21 POPE   89      66.333  74.108  55.341  1.00  0.00           C
ATOM   8414 3C21 POPE   89      67.522  74.098  54.361  1.00  0.00           C
ATOM   8417 4C21 POPE   89      68.893  74.318  55.031  1.00  0.00           C
ATOM   8420 5C21 POPE   89      69.082  75.717  55.641  1.00  0.00           C
ATOM   8423 6C21 POPE   89      69.673  76.748  54.661  1.00  0.00           C
ATOM   8426 7C21 POPE   89      69.953  78.097  55.341  1.00  0.00           C
ATOM   8429 8C21 POPE   89      70.692  79.118  54.471  1.00  0.00           C
ATOM   8433  C33 POPE   89      56.793  68.108  49.081  1.00  0.00           C
ATOM   8436  C34 POPE   89      56.393  67.538  50.461  1.00  0.00           C
ATOM   8439  C35 POPE   89      57.123  68.208  51.651  1.00  0.00           C
ATOM   8442  C36 POPE   89      56.363  69.327  52.371  1.00  0.00           C
ATOM   8445  C37 POPE   89      57.213  70.018  53.461  1.00  0.00           C
ATOM   8448  C38 POPE   89      56.393  70.938  54.371  1.00  0.00           C
ATOM   8451  C39 POPE   89      57.232  71.768  55.361  1.00  0.00           C
ATOM   8454 0C31 POPE   89      58.082  70.927  56.341  1.00  0.00           C
ATOM   8457 1C31 POPE   89      58.583  71.748  57.541  1.00  0.00           C
ATOM   8460 2C31 POPE   89      59.412  70.917  58.531  1.00  0.00           C
ATOM   8463 3C31 POPE   89      59.893  71.688  59.771  1.00  0.00           C
ATOM   8466 4C31 POPE   89      58.752  72.167  60.691  1.00  0.00           C
ATOM   8469 5C31 POPE   89      59.262  72.888  61.941  1.00  0.00           C
ATOM   8472 6C31 POPE   89      58.142  73.488  62.801  1.00  0.00           C
ATOM   8476  NH3 POPE   90      43.383 121.318  77.381  1.00  0.00           N
ATOM   8480  C12 POPE   90      43.822 122.583  78.041  1.00  0.00           C
ATOM   8483  C11 POPE   90      44.513 123.463  77.001  1.00  0.00           C
ATOM   8486  P   POPE   90      46.552 125.043  77.381  1.00  0.00           P
ATOM   8487  O13 POPE   90      46.772 126.413  77.881  1.00  0.00           O
ATOM   8488  O14 POPE   90      47.432 123.983  77.921  1.00  0.00           O
ATOM   8489  O11 POPE   90      46.692 125.012  75.801  1.00  0.00           O
ATOM   8490  O12 POPE   90      45.072 124.593  77.661  1.00  0.00           O
ATOM   8491  C1  POPE   90      45.842 125.812  74.971  1.00  0.00           C
ATOM   8494  C2  POPE   90      45.982 125.432  73.471  1.00  0.00           C
ATOM   8496  O21 POPE   90      45.943 126.603  72.631  1.00  0.00           O
ATOM   8497  C21 POPE   90      44.753 127.132  72.391  1.00  0.00           C
ATOM   8498  O22 POPE   90      43.713 126.893  72.961  1.00  0.00           O
ATOM   8499  C22 POPE   90      44.863 128.102  71.201  1.00  0.00           C
ATOM   8502  C3  POPE   90      45.002 124.283  73.051  1.00  0.00           C
ATOM   8505  O31 POPE   90      44.883 124.243  71.621  1.00  0.00           O
ATOM   8506  C31 POPE   90      44.883 123.162  70.851  1.00  0.00           C
ATOM   8507  O32 POPE   90      44.703 123.212  69.641  1.00  0.00           O
ATOM   8508  C32 POPE   90      45.122 121.833  71.571  1.00  0.00           C
ATOM   8511  C23 POPE   90      44.212 127.512  69.931  1.00  0.00           C
ATOM   8514  C24 POPE   90      44.223 128.473  68.731  1.00  0.00           C
ATOM   8517  C25 POPE   90      43.443 127.943  67.521  1.00  0.00           C
ATOM   8520  C26 POPE   90      44.182 126.842  66.741  1.00  0.00           C
ATOM   8523  C27 POPE   90      43.333 126.092  65.691  1.00  0.00           C
ATOM   8526  C28 POPE   90      43.043 126.863  64.391  1.00  0.00           C
ATOM   8529  C29 POPE   90      41.982 127.913  64.531  1.00  0.00           C
ATOM   8531 0C21 POPE   90      41.563 128.743  63.561  1.00  0.00           C
ATOM   8533 1C21 POPE   90      42.083 128.792  62.151  1.00  0.00           C
ATOM   8536 2C21 POPE   90      42.412 130.223  61.671  1.00  0.00           C
ATOM   8539 3C21 POPE   90      41.223 131.193  61.821  1.00  0.00           C
ATOM   8542 4C21 POPE   90      41.302 132.411  60.901  1.00  0.00           C
ATOM   8545 5C21 POPE   90      40.122 133.363  61.111  1.00  0.00           C
ATOM   8548 6C21 POPE   90      40.003 134.402  60.001  1.00  0.00           C
ATOM   8551 7C21 POPE   90      38.763 135.303  60.141  1.00  0.00           C
ATOM   8554 8C21 POPE   90      38.493 136.132  58.891  1.00  0.00           C
ATOM   8558  C33 POPE   90      45.232 120.638  70.591  1.00  0.00           C
ATOM   8561  C34 POPE   90      46.543 120.658  69.771  1.00  0.00           C
ATOM   8564  C35 POPE   90      46.333 120.578  68.251  1.00  0.00           C
ATOM   8567  C36 POPE   90      46.003 119.188  67.671  1.00  0.00           C
ATOM   8570  C37 POPE   90      45.743 119.278  66.151  1.00  0.00           C
ATOM   8573  C38 POPE   90      45.823 117.948  65.391  1.00  0.00           C
ATOM   8576  C39 POPE   90      44.542 117.088  65.421  1.00  0.00           C
ATOM   8579 0C31 POPE   90      44.282 116.456  64.041  1.00  0.00           C
ATOM   8582 1C31 POPE   90      43.092 115.478  64.041  1.00  0.00           C
ATOM   8585 2C31 POPE   90      42.762 114.917  62.641  1.00  0.00           C
ATOM   8588 3C31 POPE   90      42.263 115.967  61.631  1.00  0.00           C
ATOM   8591 4C31 POPE   90      42.022 115.358  60.241  1.00  0.00           C
ATOM   8594 5C31 POPE   90      41.472 116.368  59.221  1.00  0.00           C
ATOM   8597 6C31 POPE   90      41.302 115.768  57.821  1.00  0.00           C
ATOM   8601  NH3 POPE   91      21.703  20.308  78.481  1.00  0.00           N
ATOM   8605  C12 POPE   91      21.002  21.608  78.181  1.00  0.00           C
ATOM   8608  C11 POPE   91      21.673  22.798  78.921  1.00  0.00           C
ATOM   8611  P   POPE   91      19.982  24.598  79.751  1.00  0.00           P
ATOM   8612  O13 POPE   91      18.803  23.708  79.791  1.00  0.00           O
ATOM   8613  O14 POPE   91      20.733  24.788  81.011  1.00  0.00           O
ATOM   8614  O11 POPE   91      19.553  26.038  79.231  1.00  0.00           O
ATOM   8615  O12 POPE   91      20.982  24.028  78.651  1.00  0.00           O
ATOM   8616  C1  POPE   91      19.373  26.418  77.871  1.00  0.00           C
ATOM   8619  C2  POPE   91      20.553  27.288  77.341  1.00  0.00           C
ATOM   8621  O21 POPE   91      20.133  27.978  76.151  1.00  0.00           O
ATOM   8622  C21 POPE   91      19.813  29.248  76.251  1.00  0.00           C
ATOM   8623  O22 POPE   91      19.833  29.938  77.271  1.00  0.00           O
ATOM   8624  C22 POPE   91      19.472  29.778  74.861  1.00  0.00           C
ATOM   8627  C3  POPE   91      21.803  26.438  77.011  1.00  0.00           C
ATOM   8630  O31 POPE   91      22.833  27.258  76.441  1.00  0.00           O
ATOM   8631  C31 POPE   91      23.432  27.018  75.261  1.00  0.00           C
ATOM   8632  O32 POPE   91      24.113  27.878  74.711  1.00  0.00           O
ATOM   8633  C32 POPE   91      23.303  25.598  74.711  1.00  0.00           C
ATOM   8636  C23 POPE   91      20.722  29.788  73.941  1.00  0.00           C
ATOM   8639  C24 POPE   91      20.592  30.708  72.711  1.00  0.00           C
ATOM   8642  C25 POPE   91      20.223  32.168  73.031  1.00  0.00           C
ATOM   8645  C26 POPE   91      21.273  32.908  73.881  1.00  0.00           C
ATOM   8648  C27 POPE   91      20.693  34.008  74.811  1.00  0.00           C
ATOM   8651  C28 POPE   91      19.893  35.138  74.141  1.00  0.00           C
ATOM   8654  C29 POPE   91      18.423  34.848  73.971  1.00  0.00           C
ATOM   8656 0C21 POPE   91      17.603  35.448  73.091  1.00  0.00           C
ATOM   8658 1C21 POPE   91      17.983  36.578  72.171  1.00  0.00           C
ATOM   8661 2C21 POPE   91      18.233  36.148  70.711  1.00  0.00           C
ATOM   8664 3C21 POPE   91      18.293  37.348  69.751  1.00  0.00           C
ATOM   8667 4C21 POPE   91      18.272  36.937  68.271  1.00  0.00           C
ATOM   8670 5C21 POPE   91      17.123  37.527  67.441  1.00  0.00           C
ATOM   8673 6C21 POPE   91      15.703  37.178  67.931  1.00  0.00           C
ATOM   8676 7C21 POPE   91      14.643  37.608  66.901  1.00  0.00           C
ATOM   8679 8C21 POPE   91      13.203  37.398  67.351  1.00  0.00           C
ATOM   8683  C33 POPE   91      22.153  25.398  73.691  1.00  0.00           C
ATOM   8686  C34 POPE   91      22.293  24.108  72.861  1.00  0.00           C
ATOM   8689  C35 POPE   91      22.923  24.328  71.471  1.00  0.00           C
ATOM   8692  C36 POPE   91      22.863  23.068  70.591  1.00  0.00           C
ATOM   8695  C37 POPE   91      23.572  23.228  69.231  1.00  0.00           C
ATOM   8698  C38 POPE   91      23.153  22.148  68.211  1.00  0.00           C
ATOM   8701  C39 POPE   91      23.683  22.368  66.781  1.00  0.00           C
ATOM   8704 0C31 POPE   91      22.893  23.378  65.931  1.00  0.00           C
ATOM   8707 1C31 POPE   91      23.293  23.318  64.451  1.00  0.00           C
ATOM   8710 2C31 POPE   91      22.643  24.388  63.571  1.00  0.00           C
ATOM   8713 3C31 POPE   91      23.193  24.368  62.141  1.00  0.00           C
ATOM   8716 4C31 POPE   91      22.842  25.628  61.341  1.00  0.00           C
ATOM   8719 5C31 POPE   91      23.513  25.638  59.951  1.00  0.00           C
ATOM   8722 6C31 POPE   91      23.263  26.918  59.171  1.00  0.00           C
ATOM   8726  NH3 POPE   92     113.772  95.167  35.281  1.00  0.00           N
ATOM   8730  C12 POPE   92     114.602  94.267  34.401  1.00  0.00           C
ATOM   8733  C11 POPE   92     116.073  94.147  34.911  1.00  0.00           C
ATOM   8736  P   POPE   92     116.763  96.577  34.371  1.00  0.00           P
ATOM   8737  O13 POPE   92     117.403  96.077  33.141  1.00  0.00           O
ATOM   8738  O14 POPE   92     115.392  97.137  34.301  1.00  0.00           O
ATOM   8739  O11 POPE   92     117.703  97.637  35.091  1.00  0.00           O
ATOM   8740  O12 POPE   92     116.633  95.377  35.391  1.00  0.00           O
ATOM   8741  C1  POPE   92     117.892  97.697  36.501  1.00  0.00           C
ATOM   8744  C2  POPE   92     117.393  99.027  37.101  1.00  0.00           C
ATOM   8746  O21 POPE   92     117.692  98.987  38.511  1.00  0.00           O
ATOM   8747  C21 POPE   92     118.823  99.567  38.851  1.00  0.00           C
ATOM   8748  O22 POPE   92     119.742  99.838  38.091  1.00  0.00           O
ATOM   8749  C22 POPE   92     118.813  99.868  40.341  1.00  0.00           C
ATOM   8752  C3  POPE   92     115.873  99.257  36.931  1.00  0.00           C
ATOM   8755  O31 POPE   92     115.472 100.307  37.821  1.00  0.00           O
ATOM   8756  C31 POPE   92     114.193 100.677  37.751  1.00  0.00           C
ATOM   8757  O32 POPE   92     113.373 100.197  37.001  1.00  0.00           O
ATOM   8758  C32 POPE   92     113.993 101.807  38.781  1.00  0.00           C
ATOM   8761  C23 POPE   92     120.162 100.458  40.811  1.00  0.00           C
ATOM   8764  C24 POPE   92     120.232 100.657  42.331  1.00  0.00           C
ATOM   8767  C25 POPE   92     120.103  99.328  43.081  1.00  0.00           C
ATOM   8770  C26 POPE   92     120.743  99.348  44.471  1.00  0.00           C
ATOM   8773  C27 POPE   92     120.463  98.057  45.251  1.00  0.00           C
ATOM   8776  C28 POPE   92     121.563  97.727  46.261  1.00  0.00           C
ATOM   8779  C29 POPE   92     121.713  98.818  47.291  1.00  0.00           C
ATOM   8781 0C21 POPE   92     121.243  98.798  48.551  1.00  0.00           C
ATOM   8783 1C21 POPE   92     120.443  97.697  49.181  1.00  0.00           C
ATOM   8786 2C21 POPE   92     119.982  98.078  50.601  1.00  0.00           C
ATOM   8789 3C21 POPE   92     119.193  96.968  51.301  1.00  0.00           C
ATOM   8792 4C21 POPE   92     118.862  97.347  52.751  1.00  0.00           C
ATOM   8795 5C21 POPE   92     118.272  96.197  53.561  1.00  0.00           C
ATOM   8798 6C21 POPE   92     118.182  96.568  55.051  1.00  0.00           C
ATOM   8801 7C21 POPE   92     117.582  95.467  55.931  1.00  0.00           C
ATOM   8804 8C21 POPE   92     117.552  95.848  57.411  1.00  0.00           C
ATOM   8808  C33 POPE   92     113.252 101.398  40.081  1.00  0.00           C
ATOM   8811  C34 POPE   92     114.123 100.747  41.171  1.00  0.00           C
ATOM   8814  C35 POPE   92     113.233 100.208  42.311  1.00  0.00           C
ATOM   8817  C36 POPE   92     113.963  99.967  43.641  1.00  0.00           C
ATOM   8820  C37 POPE   92     115.073  98.917  43.541  1.00  0.00           C
ATOM   8823  C38 POPE   92     115.532  98.408  44.921  1.00  0.00           C
ATOM   8826  C39 POPE   92     116.183  99.488  45.801  1.00  0.00           C
ATOM   8829 0C31 POPE   92     115.772  99.357  47.271  1.00  0.00           C
ATOM   8832 1C31 POPE   92     116.442 100.397  48.181  1.00  0.00           C
ATOM   8835 2C31 POPE   92     116.423  99.987  49.661  1.00  0.00           C
ATOM   8838 3C31 POPE   92     115.022  99.908  50.281  1.00  0.00           C
ATOM   8841 4C31 POPE   92     115.082  99.507  51.761  1.00  0.00           C
ATOM   8844 5C31 POPE   92     113.762  99.748  52.501  1.00  0.00           C
ATOM   8847 6C31 POPE   92     113.832  99.378  53.981  1.00  0.00           C
ATOM   8851  NH3 POPE   93     120.553 114.068  81.141  1.00  0.00           N
ATOM   8855  C12 POPE   93     119.473 115.078  81.411  1.00  0.00           C
ATOM   8858  C11 POPE   93     119.872 115.896  82.651  1.00  0.00           C
ATOM   8861  P   POPE   93     119.443 118.488  82.791  1.00  0.00           P
ATOM   8862  O13 POPE   93     118.383 119.348  83.361  1.00  0.00           O
ATOM   8863  O14 POPE   93     120.782 118.557  83.401  1.00  0.00           O
ATOM   8864  O11 POPE   93     119.532 118.737  81.221  1.00  0.00           O
ATOM   8865  O12 POPE   93     118.972 116.978  82.891  1.00  0.00           O
ATOM   8866  C1  POPE   93     120.733 118.498  80.481  1.00  0.00           C
ATOM   8869  C2  POPE   93     120.513 119.098  79.081  1.00  0.00           C
ATOM   8871  O21 POPE   93     121.453 118.628  78.091  1.00  0.00           O
ATOM   8872  C21 POPE   93     122.673 119.138  78.161  1.00  0.00           C
ATOM   8873  O22 POPE   93     123.363 119.287  79.151  1.00  0.00           O
ATOM   8874  C22 POPE   93     123.103 119.558  76.741  1.00  0.00           C
ATOM   8877  C3  POPE   93     120.413 120.657  79.111  1.00  0.00           C
ATOM   8880  O31 POPE   93     120.483 121.217  77.781  1.00  0.00           O
ATOM   8881  C31 POPE   93     119.403 121.057  77.041  1.00  0.00           C
ATOM   8882  O32 POPE   93     118.333 120.607  77.401  1.00  0.00           O
ATOM   8883  C32 POPE   93     119.732 121.428  75.601  1.00  0.00           C
ATOM   8886  C23 POPE   93     124.403 120.407  76.671  1.00  0.00           C
ATOM   8889  C24 POPE   93     124.522 121.277  75.401  1.00  0.00           C
ATOM   8892  C25 POPE   93     124.213 120.578  74.061  1.00  0.00           C
ATOM   8895  C26 POPE   93     125.362 119.738  73.471  1.00  0.00           C
ATOM   8898  C27 POPE   93     124.832 118.658  72.501  1.00  0.00           C
ATOM   8901  C28 POPE   93     125.942 117.757  71.911  1.00  0.00           C
ATOM   8904  C29 POPE   93     125.413 116.657  71.021  1.00  0.00           C
ATOM   8906 0C21 POPE   93     125.183 116.748  69.701  1.00  0.00           C
ATOM   8908 1C21 POPE   93     125.362 117.977  68.851  1.00  0.00           C
ATOM   8911 2C21 POPE   93     126.652 117.967  68.001  1.00  0.00           C
ATOM   8914 3C21 POPE   93     126.512 117.286  66.621  1.00  0.00           C
ATOM   8917 4C21 POPE   93     126.733 115.768  66.641  1.00  0.00           C
ATOM   8920 5C21 POPE   93     126.623 115.127  65.251  1.00  0.00           C
ATOM   8923 6C21 POPE   93     125.192 115.118  64.691  1.00  0.00           C
ATOM   8926 7C21 POPE   93     125.092 114.407  63.341  1.00  0.00           C
ATOM   8929 8C21 POPE   93     123.683 114.378  62.761  1.00  0.00           C
ATOM   8933  C33 POPE   93     119.893 120.148  74.761  1.00  0.00           C
ATOM   8936  C34 POPE   93     120.373 120.428  73.331  1.00  0.00           C
ATOM   8939  C35 POPE   93     120.723 119.117  72.601  1.00  0.00           C
ATOM   8942  C36 POPE   93     120.933 119.328  71.101  1.00  0.00           C
ATOM   8945  C37 POPE   93     121.362 118.037  70.391  1.00  0.00           C
ATOM   8948  C38 POPE   93     121.533 118.208  68.871  1.00  0.00           C
ATOM   8951  C39 POPE   93     120.203 118.247  68.121  1.00  0.00           C
ATOM   8954 0C31 POPE   93     120.353 117.938  66.631  1.00  0.00           C
ATOM   8957 1C31 POPE   93     119.023 118.047  65.871  1.00  0.00           C
ATOM   8960 2C31 POPE   93     119.042 117.368  64.481  1.00  0.00           C
ATOM   8963 3C31 POPE   93     120.052 117.977  63.501  1.00  0.00           C
ATOM   8966 4C31 POPE   93     119.923 117.388  62.091  1.00  0.00           C
ATOM   8969 5C31 POPE   93     120.793 118.107  61.051  1.00  0.00           C
ATOM   8972 6C31 POPE   93     120.623 117.557  59.631  1.00  0.00           C
ATOM   8976  NH3 POPE   94      35.272 121.477  35.821  1.00  0.00           N
ATOM   8980  C12 POPE   94      36.403 122.373  35.381  1.00  0.00           C
ATOM   8983  C11 POPE   94      37.682 121.548  35.211  1.00  0.00           C
ATOM   8986  P   POPE   94      40.263 121.697  35.231  1.00  0.00           P
ATOM   8987  O13 POPE   94      40.103 120.337  34.691  1.00  0.00           O
ATOM   8988  O14 POPE   94      41.272 122.543  34.561  1.00  0.00           O
ATOM   8989  O11 POPE   94      40.742 121.608  36.731  1.00  0.00           O
ATOM   8990  O12 POPE   94      38.842 122.392  35.271  1.00  0.00           O
ATOM   8991  C1  POPE   94      40.403 120.587  37.651  1.00  0.00           C
ATOM   8994  C2  POPE   94      39.703 121.228  38.871  1.00  0.00           C
ATOM   8996  O21 POPE   94      39.982 120.438  40.051  1.00  0.00           O
ATOM   8997  C21 POPE   94      40.322 121.158  41.111  1.00  0.00           C
ATOM   8998  O22 POPE   94      40.733 122.303  41.121  1.00  0.00           O
ATOM   8999  C22 POPE   94      40.173 120.277  42.341  1.00  0.00           C
ATOM   9002  C3  POPE   94      38.182 121.298  38.641  1.00  0.00           C
ATOM   9005  O31 POPE   94      37.463 121.678  39.841  1.00  0.00           O
ATOM   9006  C31 POPE   94      36.142 121.657  39.611  1.00  0.00           C
ATOM   9007  O32 POPE   94      35.633 121.307  38.561  1.00  0.00           O
ATOM   9008  C32 POPE   94      35.403 122.062  40.881  1.00  0.00           C
ATOM   9011  C23 POPE   94      40.272 121.147  43.611  1.00  0.00           C
ATOM   9014  C24 POPE   94      39.682 120.447  44.841  1.00  0.00           C
ATOM   9017  C25 POPE   94      39.662 121.398  46.041  1.00  0.00           C
ATOM   9020  C26 POPE   94      38.772 120.887  47.171  1.00  0.00           C
ATOM   9023  C27 POPE   94      38.752 121.842  48.371  1.00  0.00           C
ATOM   9026  C28 POPE   94      37.673 121.428  49.381  1.00  0.00           C
ATOM   9029  C29 POPE   94      37.613 122.272  50.621  1.00  0.00           C
ATOM   9031 0C21 POPE   94      38.323 122.072  51.751  1.00  0.00           C
ATOM   9033 1C21 POPE   94      39.373 121.007  51.961  1.00  0.00           C
ATOM   9036 2C21 POPE   94      40.712 121.587  52.451  1.00  0.00           C
ATOM   9039 3C21 POPE   94      40.663 122.123  53.891  1.00  0.00           C
ATOM   9042 4C21 POPE   94      42.013 122.632  54.401  1.00  0.00           C
ATOM   9045 5C21 POPE   94      42.032 122.932  55.901  1.00  0.00           C
ATOM   9048 6C21 POPE   94      40.932 123.902  56.361  1.00  0.00           C
ATOM   9051 7C21 POPE   94      40.963 124.182  57.871  1.00  0.00           C
ATOM   9054 8C21 POPE   94      39.713 124.903  58.391  1.00  0.00           C
ATOM   9058  C33 POPE   94      35.842 121.217  42.081  1.00  0.00           C
ATOM   9061  C34 POPE   94      34.892 121.307  43.281  1.00  0.00           C
ATOM   9064  C35 POPE   94      35.342 120.327  44.381  1.00  0.00           C
ATOM   9067  C36 POPE   94      34.423 120.277  45.601  1.00  0.00           C
ATOM   9070  C37 POPE   94      34.772 119.098  46.511  1.00  0.00           C
ATOM   9073  C38 POPE   94      33.903 118.987  47.771  1.00  0.00           C
ATOM   9076  C39 POPE   94      34.493 119.768  48.961  1.00  0.00           C
ATOM   9079 0C31 POPE   94      33.923 119.328  50.321  1.00  0.00           C
ATOM   9082 1C31 POPE   94      34.803 119.786  51.491  1.00  0.00           C
ATOM   9085 2C31 POPE   94      34.432 119.098  52.821  1.00  0.00           C
ATOM   9088 3C31 POPE   94      35.553 119.167  53.871  1.00  0.00           C
ATOM   9091 4C31 POPE   94      35.802 120.568  54.441  1.00  0.00           C
ATOM   9094 5C31 POPE   94      37.022 120.598  55.371  1.00  0.00           C
ATOM   9097 6C31 POPE   94      37.252 121.943  56.051  1.00  0.00           C
ATOM   9101  NH3 POPE   95     105.423  66.707  78.291  1.00  0.00           N
ATOM   9105  C12 POPE   95     105.752  65.277  78.011  1.00  0.00           C
ATOM   9108  C11 POPE   95     104.513  64.518  77.541  1.00  0.00           C
ATOM   9111  P   POPE   95     102.242  63.768  78.621  1.00  0.00           P
ATOM   9112  O13 POPE   95     102.022  62.738  79.661  1.00  0.00           O
ATOM   9113  O14 POPE   95     101.372  64.968  78.761  1.00  0.00           O
ATOM   9114  O11 POPE   95     102.052  63.148  77.181  1.00  0.00           O
ATOM   9115  O12 POPE   95     103.753  64.207  78.691  1.00  0.00           O
ATOM   9116  C1  POPE   95     101.402  63.918  76.171  1.00  0.00           C
ATOM   9119  C2  POPE   95     101.603  63.198  74.821  1.00  0.00           C
ATOM   9121  O21 POPE   95     101.013  63.957  73.761  1.00  0.00           O
ATOM   9122  C21 POPE   95     101.612  65.097  73.461  1.00  0.00           C
ATOM   9123  O22 POPE   95     102.673  65.478  73.921  1.00  0.00           O
ATOM   9124  C22 POPE   95     100.793  65.838  72.401  1.00  0.00           C
ATOM   9127  C3  POPE   95     100.973  61.778  74.851  1.00  0.00           C
ATOM   9130  O31 POPE   95     101.192  61.038  73.631  1.00  0.00           O
ATOM   9131  C31 POPE   95     102.372  60.428  73.551  1.00  0.00           C
ATOM   9132  O32 POPE   95     103.272  60.557  74.361  1.00  0.00           O
ATOM   9133  C32 POPE   95     102.472  59.608  72.271  1.00  0.00           C
ATOM   9136  C23 POPE   95     101.512  65.868  71.031  1.00  0.00           C
ATOM   9139  C24 POPE   95     101.362  64.557  70.241  1.00  0.00           C
ATOM   9142  C25 POPE   95     101.912  64.688  68.821  1.00  0.00           C
ATOM   9145  C26 POPE   95     101.433  63.598  67.851  1.00  0.00           C
ATOM   9148  C27 POPE   95     101.393  64.118  66.411  1.00  0.00           C
ATOM   9151  C28 POPE   95     100.912  63.078  65.381  1.00  0.00           C
ATOM   9154  C29 POPE   95     100.772  63.738  64.031  1.00  0.00           C
ATOM   9156 0C21 POPE   95     100.952  63.178  62.821  1.00  0.00           C
ATOM   9158 1C21 POPE   95     101.293  61.748  62.511  1.00  0.00           C
ATOM   9161 2C21 POPE   95     102.512  61.667  61.581  1.00  0.00           C
ATOM   9164 3C21 POPE   95     102.843  60.218  61.171  1.00  0.00           C
ATOM   9167 4C21 POPE   95     104.222  60.097  60.521  1.00  0.00           C
ATOM   9170 5C21 POPE   95     104.502  58.707  59.921  1.00  0.00           C
ATOM   9173 6C21 POPE   95     104.322  57.538  60.901  1.00  0.00           C
ATOM   9176 7C21 POPE   95     104.832  56.218  60.311  1.00  0.00           C
ATOM   9179 8C21 POPE   95     104.552  54.998  61.191  1.00  0.00           C
ATOM   9183  C33 POPE   95     103.282  60.327  71.161  1.00  0.00           C
ATOM   9186  C34 POPE   95     104.052  59.328  70.281  1.00  0.00           C
ATOM   9189  C35 POPE   95     103.153  58.508  69.351  1.00  0.00           C
ATOM   9192  C36 POPE   95     102.923  59.167  67.991  1.00  0.00           C
ATOM   9195  C37 POPE   95     102.353  58.168  66.961  1.00  0.00           C
ATOM   9198  C38 POPE   95     102.512  58.658  65.521  1.00  0.00           C
ATOM   9201  C39 POPE   95     102.312  57.538  64.481  1.00  0.00           C
ATOM   9204 0C31 POPE   95     100.912  56.918  64.511  1.00  0.00           C
ATOM   9207 1C31 POPE   95     100.633  56.038  63.271  1.00  0.00           C
ATOM   9210 2C31 POPE   95     100.323  56.847  62.001  1.00  0.00           C
ATOM   9213 3C31 POPE   95      98.902  57.448  62.001  1.00  0.00           C
ATOM   9216 4C31 POPE   95      98.732  58.578  60.981  1.00  0.00           C
ATOM   9219 5C31 POPE   95      97.293  59.118  60.961  1.00  0.00           C
ATOM   9222 6C31 POPE   95      97.083  60.298  60.001  1.00  0.00           C
ATOM   9226  NH3 POPE   96     119.502  28.208  36.841  1.00  0.00           N
ATOM   9230  C12 POPE   96     120.203  29.488  37.221  1.00  0.00           C
ATOM   9233  C11 POPE   96     120.903  30.118  35.991  1.00  0.00           C
ATOM   9236  P   POPE   96     121.372  32.538  36.921  1.00  0.00           P
ATOM   9237  O13 POPE   96     122.543  33.438  36.991  1.00  0.00           O
ATOM   9238  O14 POPE   96     120.213  33.008  36.121  1.00  0.00           O
ATOM   9239  O11 POPE   96     120.962  32.028  38.341  1.00  0.00           O
ATOM   9240  O12 POPE   96     121.843  31.158  36.311  1.00  0.00           O
ATOM   9241  C1  POPE   96     120.493  32.868  39.381  1.00  0.00           C
ATOM   9244  C2  POPE   96     120.362  31.988  40.651  1.00  0.00           C
ATOM   9246  O21 POPE   96     120.043  32.788  41.801  1.00  0.00           O
ATOM   9247  C21 POPE   96     118.753  33.068  41.901  1.00  0.00           C
ATOM   9248  O22 POPE   96     117.873  32.668  41.161  1.00  0.00           O
ATOM   9249  C22 POPE   96     118.533  33.948  43.111  1.00  0.00           C
ATOM   9252  C3  POPE   96     121.682  31.228  40.921  1.00  0.00           C
ATOM   9255  O31 POPE   96     121.472  30.248  41.951  1.00  0.00           O
ATOM   9256  C31 POPE   96     122.192  30.418  43.051  1.00  0.00           C
ATOM   9257  O32 POPE   96     123.233  31.048  43.111  1.00  0.00           O
ATOM   9258  C32 POPE   96     121.493  29.748  44.231  1.00  0.00           C
ATOM   9261  C23 POPE   96     118.533  33.117  44.411  1.00  0.00           C
ATOM   9264  C24 POPE   96     118.203  33.978  45.631  1.00  0.00           C
ATOM   9267  C25 POPE   96     119.443  34.578  46.301  1.00  0.00           C
ATOM   9270  C26 POPE   96     119.123  35.158  47.681  1.00  0.00           C
ATOM   9273  C27 POPE   96     120.383  35.508  48.481  1.00  0.00           C
ATOM   9276  C28 POPE   96     120.173  35.617  50.001  1.00  0.00           C
ATOM   9279  C29 POPE   96     119.882  34.248  50.581  1.00  0.00           C
ATOM   9281 0C21 POPE   96     119.042  33.988  51.601  1.00  0.00           C
ATOM   9283 1C21 POPE   96     118.312  35.027  52.401  1.00  0.00           C
ATOM   9286 2C21 POPE   96     117.752  34.428  53.701  1.00  0.00           C
ATOM   9289 3C21 POPE   96     117.072  35.487  54.571  1.00  0.00           C
ATOM   9292 4C21 POPE   96     116.412  34.888  55.821  1.00  0.00           C
ATOM   9295 5C21 POPE   96     115.863  35.958  56.771  1.00  0.00           C
ATOM   9298 6C21 POPE   96     114.613  36.667  56.241  1.00  0.00           C
ATOM   9301 7C21 POPE   96     114.082  37.707  57.241  1.00  0.00           C
ATOM   9304 8C21 POPE   96     112.813  38.408  56.751  1.00  0.00           C
ATOM   9308  C33 POPE   96     122.242  29.898  45.581  1.00  0.00           C
ATOM   9311  C34 POPE   96     121.283  29.738  46.771  1.00  0.00           C
ATOM   9314  C35 POPE   96     121.993  29.808  48.131  1.00  0.00           C
ATOM   9317  C36 POPE   96     120.982  30.038  49.271  1.00  0.00           C
ATOM   9320  C37 POPE   96     121.582  29.918  50.671  1.00  0.00           C
ATOM   9323  C38 POPE   96     120.752  30.698  51.711  1.00  0.00           C
ATOM   9326  C39 POPE   96     120.672  30.038  53.091  1.00  0.00           C
ATOM   9329 0C31 POPE   96     119.793  30.848  54.051  1.00  0.00           C
ATOM   9332 1C31 POPE   96     119.513  30.128  55.381  1.00  0.00           C
ATOM   9335 2C31 POPE   96     118.492  30.878  56.251  1.00  0.00           C
ATOM   9338 3C31 POPE   96     118.112  30.128  57.531  1.00  0.00           C
ATOM   9341 4C31 POPE   96     119.263  30.048  58.551  1.00  0.00           C
ATOM   9344 5C31 POPE   96     118.853  29.328  59.841  1.00  0.00           C
ATOM   9347 6C31 POPE   96     119.993  29.128  60.841  1.00  0.00           C
ATOM   9351  NH3 POPE   97      50.973 122.322  32.851  1.00  0.00           N
ATOM   9355  C12 POPE   97      51.313 121.207  33.801  1.00  0.00           C
ATOM   9358  C11 POPE   97      50.973 119.838  33.181  1.00  0.00           C
ATOM   9361  P   POPE   97      52.583 117.907  33.931  1.00  0.00           P
ATOM   9362  O13 POPE   97      52.203 116.617  33.331  1.00  0.00           O
ATOM   9363  O14 POPE   97      53.692 118.628  33.251  1.00  0.00           O
ATOM   9364  O11 POPE   97      53.082 117.587  35.411  1.00  0.00           O
ATOM   9365  O12 POPE   97      51.283 118.807  34.111  1.00  0.00           O
ATOM   9366  C1  POPE   97      52.263 116.678  36.171  1.00  0.00           C
ATOM   9369  C2  POPE   97      51.633 117.368  37.411  1.00  0.00           C
ATOM   9371  O21 POPE   97      52.522 117.146  38.511  1.00  0.00           O
ATOM   9372  C21 POPE   97      52.302 117.988  39.511  1.00  0.00           C
ATOM   9373  O22 POPE   97      51.723 119.057  39.441  1.00  0.00           O
ATOM   9374  C22 POPE   97      52.793 117.347  40.791  1.00  0.00           C
ATOM   9377  C3  POPE   97      50.182 116.857  37.701  1.00  0.00           C
ATOM   9380  O31 POPE   97      49.713 116.988  39.051  1.00  0.00           O
ATOM   9381  C31 POPE   97      48.752 117.858  39.321  1.00  0.00           C
ATOM   9382  O32 POPE   97      48.403 118.787  38.611  1.00  0.00           O
ATOM   9383  C32 POPE   97      48.113 117.487  40.651  1.00  0.00           C
ATOM   9386  C23 POPE   97      53.563 118.317  41.711  1.00  0.00           C
ATOM   9389  C24 POPE   97      53.292 118.007  43.191  1.00  0.00           C
ATOM   9392  C25 POPE   97      54.182 118.807  44.161  1.00  0.00           C
ATOM   9395  C26 POPE   97      53.653 118.787  45.601  1.00  0.00           C
ATOM   9398  C27 POPE   97      54.683 119.287  46.631  1.00  0.00           C
ATOM   9401  C28 POPE   97      54.093 120.188  47.751  1.00  0.00           C
ATOM   9404  C29 POPE   97      52.932 119.567  48.481  1.00  0.00           C
ATOM   9406 0C21 POPE   97      52.723 119.497  49.801  1.00  0.00           C
ATOM   9408 1C21 POPE   97      53.603 119.957  50.941  1.00  0.00           C
ATOM   9411 2C21 POPE   97      53.142 119.227  52.221  1.00  0.00           C
ATOM   9414 3C21 POPE   97      53.923 119.558  53.501  1.00  0.00           C
ATOM   9417 4C21 POPE   97      53.403 118.688  54.661  1.00  0.00           C
ATOM   9420 5C21 POPE   97      54.373 118.527  55.841  1.00  0.00           C
ATOM   9423 6C21 POPE   97      53.973 117.347  56.741  1.00  0.00           C
ATOM   9426 7C21 POPE   97      55.043 116.978  57.781  1.00  0.00           C
ATOM   9429 8C21 POPE   97      54.883 115.568  58.341  1.00  0.00           C
ATOM   9433  C33 POPE   97      48.833 118.098  41.881  1.00  0.00           C
ATOM   9436  C34 POPE   97      48.072 117.718  43.151  1.00  0.00           C
ATOM   9439  C35 POPE   97      48.603 118.338  44.451  1.00  0.00           C
ATOM   9442  C36 POPE   97      49.643 117.487  45.191  1.00  0.00           C
ATOM   9445  C37 POPE   97      49.453 117.578  46.721  1.00  0.00           C
ATOM   9448  C38 POPE   97      50.332 116.568  47.471  1.00  0.00           C
ATOM   9451  C39 POPE   97      50.153 116.587  49.001  1.00  0.00           C
ATOM   9454 0C31 POPE   97      48.713 116.298  49.471  1.00  0.00           C
ATOM   9457 1C31 POPE   97      48.603 116.188  51.001  1.00  0.00           C
ATOM   9460 2C31 POPE   97      47.143 116.268  51.481  1.00  0.00           C
ATOM   9463 3C31 POPE   97      46.972 116.358  53.001  1.00  0.00           C
ATOM   9466 4C31 POPE   97      47.383 115.097  53.771  1.00  0.00           C
ATOM   9469 5C31 POPE   97      46.793 115.057  55.191  1.00  0.00           C
ATOM   9472 6C31 POPE   97      46.902 113.688  55.881  1.00  0.00           C
ATOM   9476  NH3 POPE   98      55.572  55.798  37.811  1.00  0.00           N
ATOM   9480  C12 POPE   98      55.052  54.608  37.041  1.00  0.00           C
ATOM   9483  C11 POPE   98      54.142  55.018  35.861  1.00  0.00           C
ATOM   9486  P   POPE   98      53.022  52.658  35.101  1.00  0.00           P
ATOM   9487  O13 POPE   98      52.242  52.768  36.361  1.00  0.00           O
ATOM   9488  O14 POPE   98      52.223  52.478  33.861  1.00  0.00           O
ATOM   9489  O11 POPE   98      54.133  51.527  35.231  1.00  0.00           O
ATOM   9490  O12 POPE   98      53.912  53.948  34.951  1.00  0.00           O
ATOM   9491  C1  POPE   98      53.923  50.298  35.931  1.00  0.00           C
ATOM   9494  C2  POPE   98      54.713  50.277  37.271  1.00  0.00           C
ATOM   9496  O21 POPE   98      55.372  49.007  37.451  1.00  0.00           O
ATOM   9497  C21 POPE   98      54.772  48.008  38.051  1.00  0.00           C
ATOM   9498  O22 POPE   98      53.613  47.958  38.421  1.00  0.00           O
ATOM   9499  C22 POPE   98      55.813  46.878  38.251  1.00  0.00           C
ATOM   9502  C3  POPE   98      53.893  50.828  38.481  1.00  0.00           C
ATOM   9505  O31 POPE   98      54.573  50.738  39.741  1.00  0.00           O
ATOM   9506  C31 POPE   98      55.603  51.568  39.921  1.00  0.00           C
ATOM   9507  O32 POPE   98      55.912  52.457  39.141  1.00  0.00           O
ATOM   9508  C32 POPE   98      56.353  51.168  41.191  1.00  0.00           C
ATOM   9511  C23 POPE   98      55.232  45.438  38.391  1.00  0.00           C
ATOM   9514  C24 POPE   98      55.153  44.928  39.841  1.00  0.00           C
ATOM   9517  C25 POPE   98      56.463  44.338  40.411  1.00  0.00           C
ATOM   9520  C26 POPE   98      56.322  43.828  41.851  1.00  0.00           C
ATOM   9523  C27 POPE   98      57.603  43.158  42.391  1.00  0.00           C
ATOM   9526  C28 POPE   98      57.692  43.028  43.921  1.00  0.00           C
ATOM   9529  C29 POPE   98      56.692  42.028  44.431  1.00  0.00           C
ATOM   9531 0C21 POPE   98      56.813  41.228  45.501  1.00  0.00           C
ATOM   9533 1C21 POPE   98      57.953  41.168  46.501  1.00  0.00           C
ATOM   9536 2C21 POPE   98      57.613  41.328  48.071  1.00  0.00           C
ATOM   9539 3C21 POPE   98      56.283  41.858  48.791  1.00  0.00           C
ATOM   9542 4C21 POPE   98      55.402  42.827  47.981  1.00  0.00           C
ATOM   9545 5C21 POPE   98      54.182  43.358  48.751  1.00  0.00           C
ATOM   9548 6C21 POPE   98      53.012  42.358  48.801  1.00  0.00           C
ATOM   9551 7C21 POPE   98      51.663  43.057  48.981  1.00  0.00           C
ATOM   9554 8C21 POPE   98      50.572  42.158  49.541  1.00  0.00           C
ATOM   9558  C33 POPE   98      55.982  49.748  41.691  1.00  0.00           C
ATOM   9561  C34 POPE   98      56.703  49.328  42.981  1.00  0.00           C
ATOM   9564  C35 POPE   98      56.302  47.897  43.391  1.00  0.00           C
ATOM   9567  C36 POPE   98      55.453  47.818  44.671  1.00  0.00           C
ATOM   9570  C37 POPE   98      54.953  46.388  44.911  1.00  0.00           C
ATOM   9573  C38 POPE   98      54.182  46.188  46.231  1.00  0.00           C
ATOM   9576  C39 POPE   98      52.913  47.028  46.371  1.00  0.00           C
ATOM   9579 0C31 POPE   98      52.363  47.018  47.811  1.00  0.00           C
ATOM   9582 1C31 POPE   98      51.162  47.958  47.991  1.00  0.00           C
ATOM   9585 2C31 POPE   98      50.803  48.268  49.461  1.00  0.00           C
ATOM   9588 3C31 POPE   98      50.473  47.038  50.321  1.00  0.00           C
ATOM   9591 4C31 POPE   98      51.673  46.478  51.101  1.00  0.00           C
ATOM   9594 5C31 POPE   98      51.283  45.347  52.061  1.00  0.00           C
ATOM   9597 6C31 POPE   98      52.482  44.758  52.811  1.00  0.00           C
ATOM   9601  NH3 POPE   99      68.732  34.468  34.531  1.00  0.00           N
ATOM   9605  C12 POPE   99      68.243  35.398  33.461  1.00  0.00           C
ATOM   9608  C11 POPE   99      66.703  35.528  33.461  1.00  0.00           C
ATOM   9611  P   POPE   99      65.092  33.538  33.961  1.00  0.00           P
ATOM   9612  O13 POPE   99      63.853  34.288  34.261  1.00  0.00           O
ATOM   9613  O14 POPE   99      64.982  32.138  33.451  1.00  0.00           O
ATOM   9614  O11 POPE   99      66.013  33.508  35.251  1.00  0.00           O
ATOM   9615  O12 POPE   99      66.082  34.318  33.021  1.00  0.00           O
ATOM   9616  C1  POPE   99      65.683  32.598  36.311  1.00  0.00           C
ATOM   9619  C2  POPE   99      66.372  33.018  37.631  1.00  0.00           C
ATOM   9621  O21 POPE   99      66.192  31.938  38.571  1.00  0.00           O
ATOM   9622  C21 POPE   99      66.433  32.188  39.861  1.00  0.00           C
ATOM   9623  O22 POPE   99      65.592  32.518  40.681  1.00  0.00           O
ATOM   9624  C22 POPE   99      67.923  31.898  40.131  1.00  0.00           C
ATOM   9627  C3  POPE   99      65.842  34.408  38.091  1.00  0.00           C
ATOM   9630  O31 POPE   99      66.442  34.918  39.291  1.00  0.00           O
ATOM   9631  C31 POPE   99      67.673  35.388  39.201  1.00  0.00           C
ATOM   9632  O32 POPE   99      68.402  35.288  38.231  1.00  0.00           O
ATOM   9633  C32 POPE   99      67.993  36.138  40.501  1.00  0.00           C
ATOM   9636  C23 POPE   99      68.262  31.548  41.611  1.00  0.00           C
ATOM   9639  C24 POPE   99      69.743  31.158  41.791  1.00  0.00           C
ATOM   9642  C25 POPE   99      70.232  30.948  43.241  1.00  0.00           C
ATOM   9645  C26 POPE   99      69.722  29.668  43.931  1.00  0.00           C
ATOM   9648  C27 POPE   99      70.772  29.088  44.901  1.00  0.00           C
ATOM   9651  C28 POPE   99      70.213  28.098  45.951  1.00  0.00           C
ATOM   9654  C29 POPE   99      69.633  28.808  47.141  1.00  0.00           C
ATOM   9656 0C21 POPE   99      69.073  28.248  48.241  1.00  0.00           C
ATOM   9658 1C21 POPE   99      68.862  26.778  48.501  1.00  0.00           C
ATOM   9661 2C21 POPE   99      69.912  26.178  49.441  1.00  0.00           C
ATOM   9664 3C21 POPE   99      69.563  24.728  49.841  1.00  0.00           C
ATOM   9667 4C21 POPE   99      70.762  23.938  50.381  1.00  0.00           C
ATOM   9670 5C21 POPE   99      71.493  24.588  51.571  1.00  0.00           C
ATOM   9673 6C21 POPE   99      70.643  24.658  52.851  1.00  0.00           C
ATOM   9676 7C21 POPE   99      71.372  25.378  53.981  1.00  0.00           C
ATOM   9679 8C21 POPE   99      70.603  25.308  55.301  1.00  0.00           C
ATOM   9683  C33 POPE   99      67.442  35.487  41.801  1.00  0.00           C
ATOM   9686  C34 POPE   99      67.362  36.498  42.961  1.00  0.00           C
ATOM   9689  C35 POPE   99      66.883  35.898  44.301  1.00  0.00           C
ATOM   9692  C36 POPE   99      66.633  36.998  45.331  1.00  0.00           C
ATOM   9695  C37 POPE   99      66.412  36.518  46.771  1.00  0.00           C
ATOM   9698  C38 POPE   99      66.092  37.688  47.711  1.00  0.00           C
ATOM   9701  C39 POPE   99      66.082  37.338  49.211  1.00  0.00           C
ATOM   9704 0C31 POPE   99      67.482  37.128  49.801  1.00  0.00           C
ATOM   9707 1C31 POPE   99      67.592  37.658  51.241  1.00  0.00           C
ATOM   9710 2C31 POPE   99      69.033  37.758  51.761  1.00  0.00           C
ATOM   9713 3C31 POPE   99      69.722  36.408  52.041  1.00  0.00           C
ATOM   9716 4C31 POPE   99      69.063  35.598  53.161  1.00  0.00           C
ATOM   9719 5C31 POPE   99      69.932  34.408  53.591  1.00  0.00           C
ATOM   9722 6C31 POPE   99      69.262  33.458  54.581  1.00  0.00           C
ATOM   9726  NH3 POPE  100      58.723  24.898  33.531  1.00  0.00           N
ATOM   9730  C12 POPE  100      57.983  23.588  33.641  1.00  0.00           C
ATOM   9733  C11 POPE  100      58.872  22.418  33.241  1.00  0.00           C
ATOM   9736  P   POPE  100      58.133  20.188  34.371  1.00  0.00           P
ATOM   9737  O13 POPE  100      56.853  19.468  34.481  1.00  0.00           O
ATOM   9738  O14 POPE  100      59.322  19.308  34.241  1.00  0.00           O
ATOM   9739  O11 POPE  100      58.323  21.098  35.661  1.00  0.00           O
ATOM   9740  O12 POPE  100      58.103  21.218  33.181  1.00  0.00           O
ATOM   9741  C1  POPE  100      57.572  20.948  36.871  1.00  0.00           C
ATOM   9744  C2  POPE  100      58.082  19.788  37.791  1.00  0.00           C
ATOM   9746  O21 POPE  100      57.102  19.458  38.791  1.00  0.00           O
ATOM   9747  C21 POPE  100      57.153  20.068  39.971  1.00  0.00           C
ATOM   9748  O22 POPE  100      57.482  21.228  40.171  1.00  0.00           O
ATOM   9749  C22 POPE  100      56.703  19.038  41.021  1.00  0.00           C
ATOM   9752  C3  POPE  100      59.503  19.998  38.361  1.00  0.00           C
ATOM   9755  O31 POPE  100      59.802  19.008  39.361  1.00  0.00           O
ATOM   9756  C31 POPE  100      60.453  17.928  38.951  1.00  0.00           C
ATOM   9757  O32 POPE  100      60.842  17.728  37.821  1.00  0.00           O
ATOM   9758  C32 POPE  100      60.823  17.078  40.181  1.00  0.00           C
ATOM   9761  C23 POPE  100      56.912  19.398  42.521  1.00  0.00           C
ATOM   9764  C24 POPE  100      56.863  18.128  43.391  1.00  0.00           C
ATOM   9767  C25 POPE  100      56.622  18.348  44.901  1.00  0.00           C
ATOM   9770  C26 POPE  100      57.713  19.138  45.631  1.00  0.00           C
ATOM   9773  C27 POPE  100      57.482  19.168  47.151  1.00  0.00           C
ATOM   9776  C28 POPE  100      58.443  20.108  47.911  1.00  0.00           C
ATOM   9779  C29 POPE  100      58.352  19.938  49.411  1.00  0.00           C
ATOM   9781 0C21 POPE  100      57.543  20.598  50.271  1.00  0.00           C
ATOM   9783 1C21 POPE  100      56.482  21.618  49.951  1.00  0.00           C
ATOM   9786 2C21 POPE  100      55.143  21.288  50.641  1.00  0.00           C
ATOM   9789 3C21 POPE  100      55.113  21.548  52.161  1.00  0.00           C
ATOM   9792 4C21 POPE  100      54.842  23.018  52.521  1.00  0.00           C
ATOM   9795 5C21 POPE  100      55.013  23.288  54.021  1.00  0.00           C
ATOM   9798 6C21 POPE  100      54.293  24.558  54.501  1.00  0.00           C
ATOM   9801 7C21 POPE  100      54.863  25.058  55.831  1.00  0.00           C
ATOM   9804 8C21 POPE  100      53.963  26.038  56.581  1.00  0.00           C
ATOM   9808  C33 POPE  100      61.013  15.578  39.901  1.00  0.00           C
ATOM   9811  C34 POPE  100      61.972  14.898  40.901  1.00  0.00           C
ATOM   9814  C35 POPE  100      61.333  14.588  42.261  1.00  0.00           C
ATOM   9817  C36 POPE  100      62.313  13.948  43.251  1.00  0.00           C
ATOM   9820  C37 POPE  100      61.582  13.368  44.461  1.00  0.00           C
ATOM   9823  C38 POPE  100      62.493  12.888  45.591  1.00  0.00           C
ATOM   9826  C39 POPE  100      61.682  12.288  46.761  1.00  0.00           C
ATOM   9829 0C31 POPE  100      62.232  12.678  48.141  1.00  0.00           C
ATOM   9832 1C31 POPE  100      61.302  12.268  49.291  1.00  0.00           C
ATOM   9835 2C31 POPE  100      61.743  12.818  50.651  1.00  0.00           C
ATOM   9838 3C31 POPE  100      61.502  14.328  50.831  1.00  0.00           C
ATOM   9841 4C31 POPE  100      62.123  14.848  52.131  1.00  0.00           C
ATOM   9844 5C31 POPE  100      61.673  16.268  52.491  1.00  0.00           C
ATOM   9847 6C31 POPE  100      62.363  16.828  53.741  1.00  0.00           C
ATOM   9851  NH3 POPE  101      88.783  17.128  77.461  1.00  0.00           N
ATOM   9855  C12 POPE  101      89.173  18.498  77.021  1.00  0.00           C
ATOM   9858  C11 POPE  101      90.583  18.818  77.521  1.00  0.00           C
ATOM   9861  P   POPE  101      92.062  18.988  79.651  1.00  0.00           P
ATOM   9862  O13 POPE  101      92.762  17.688  79.631  1.00  0.00           O
ATOM   9863  O14 POPE  101      91.782  19.628  80.951  1.00  0.00           O
ATOM   9864  O11 POPE  101      92.802  20.058  78.731  1.00  0.00           O
ATOM   9865  O12 POPE  101      90.672  18.718  78.941  1.00  0.00           O
ATOM   9866  C1  POPE  101      93.643  19.758  77.621  1.00  0.00           C
ATOM   9869  C2  POPE  101      93.813  20.968  76.641  1.00  0.00           C
ATOM   9871  O21 POPE  101      93.933  20.448  75.301  1.00  0.00           O
ATOM   9872  C21 POPE  101      92.773  20.188  74.731  1.00  0.00           C
ATOM   9873  O22 POPE  101      91.663  20.478  75.181  1.00  0.00           O
ATOM   9874  C22 POPE  101      92.993  19.388  73.461  1.00  0.00           C
ATOM   9877  C3  POPE  101      95.052  21.858  76.941  1.00  0.00           C
ATOM   9880  O31 POPE  101      94.972  23.168  76.351  1.00  0.00           O
ATOM   9881  C31 POPE  101      95.203  23.208  75.031  1.00  0.00           C
ATOM   9882  O32 POPE  101      94.362  23.138  74.161  1.00  0.00           O
ATOM   9883  C32 POPE  101      96.713  23.318  74.801  1.00  0.00           C
ATOM   9886  C23 POPE  101      91.693  19.358  72.641  1.00  0.00           C
ATOM   9889  C24 POPE  101      91.722  18.418  71.441  1.00  0.00           C
ATOM   9892  C25 POPE  101      90.313  18.328  70.831  1.00  0.00           C
ATOM   9895  C26 POPE  101      90.283  17.738  69.421  1.00  0.00           C
ATOM   9898  C27 POPE  101      90.493  18.788  68.331  1.00  0.00           C
ATOM   9901  C28 POPE  101      90.453  18.228  66.891  1.00  0.00           C
ATOM   9904  C29 POPE  101      90.383  19.348  65.871  1.00  0.00           C
ATOM   9906 0C21 POPE  101      89.723  19.348  64.701  1.00  0.00           C
ATOM   9908 1C21 POPE  101      88.933  18.208  64.101  1.00  0.00           C
ATOM   9911 2C21 POPE  101      87.612  18.608  63.401  1.00  0.00           C
ATOM   9914 3C21 POPE  101      87.802  19.418  62.101  1.00  0.00           C
ATOM   9917 4C21 POPE  101      88.263  18.588  60.891  1.00  0.00           C
ATOM   9920 5C21 POPE  101      88.793  19.448  59.731  1.00  0.00           C
ATOM   9923 6C21 POPE  101      87.792  20.488  59.231  1.00  0.00           C
ATOM   9926 7C21 POPE  101      88.352  21.368  58.111  1.00  0.00           C
ATOM   9929 8C21 POPE  101      87.342  22.398  57.611  1.00  0.00           C
ATOM   9933  C33 POPE  101      97.072  23.718  73.361  1.00  0.00           C
ATOM   9936  C34 POPE  101      98.552  24.108  73.281  1.00  0.00           C
ATOM   9939  C35 POPE  101      98.953  24.738  71.951  1.00  0.00           C
ATOM   9942  C36 POPE  101      98.743  23.818  70.751  1.00  0.00           C
ATOM   9945  C37 POPE  101      99.042  24.578  69.461  1.00  0.00           C
ATOM   9948  C38 POPE  101      99.343  23.658  68.281  1.00  0.00           C
ATOM   9951  C39 POPE  101      99.502  24.478  67.001  1.00  0.00           C
ATOM   9954 0C31 POPE  101      99.972  23.658  65.801  1.00  0.00           C
ATOM   9957 1C31 POPE  101     100.203  24.558  64.581  1.00  0.00           C
ATOM   9960 2C31 POPE  101     100.513  23.798  63.291  1.00  0.00           C
ATOM   9963 3C31 POPE  101     101.932  23.218  63.271  1.00  0.00           C
ATOM   9966 4C31 POPE  101     102.212  22.468  61.961  1.00  0.00           C
ATOM   9969 5C31 POPE  101     103.673  22.008  61.851  1.00  0.00           C
ATOM   9972 6C31 POPE  101     103.942  21.228  60.561  1.00  0.00           C
ATOM   9976  NH3 POPE  102      56.603 127.352  73.541  1.00  0.00           N
ATOM   9980  C12 POPE  102      55.302 126.623  73.731  1.00  0.00           C
ATOM   9983  C11 POPE  102      55.502 125.192  74.251  1.00  0.00           C
ATOM   9986  P   POPE  102      56.943 123.063  73.921  1.00  0.00           P
ATOM   9987  O13 POPE  102      58.082 123.443  74.791  1.00  0.00           O
ATOM   9988  O14 POPE  102      55.842 122.233  74.461  1.00  0.00           O
ATOM   9989  O11 POPE  102      57.533 122.522  72.551  1.00  0.00           O
ATOM   9990  O12 POPE  102      56.363 124.443  73.381  1.00  0.00           O
ATOM   9991  C1  POPE  102      57.533 121.097  72.341  1.00  0.00           C
ATOM   9994  C2  POPE  102      58.563 120.638  71.251  1.00  0.00           C
ATOM   9996  O21 POPE  102      58.492 121.428  70.051  1.00  0.00           O
ATOM   9997  C21 POPE  102      57.412 121.268  69.301  1.00  0.00           C
ATOM   9998  O22 POPE  102      56.403 120.647  69.551  1.00  0.00           O
ATOM   9999  C22 POPE  102      57.692 121.953  67.971  1.00  0.00           C
ATOM  10002  C3  POPE  102      58.482 119.087  71.011  1.00  0.00           C
ATOM  10005  O31 POPE  102      59.212 118.697  69.821  1.00  0.00           O
ATOM  10006  C31 POPE  102      59.063 117.408  69.501  1.00  0.00           C
ATOM  10007  O32 POPE  102      58.543 116.568  70.191  1.00  0.00           O
ATOM  10008  C32 POPE  102      59.802 117.137  68.191  1.00  0.00           C
ATOM  10011  C23 POPE  102      58.403 120.957  67.021  1.00  0.00           C
ATOM  10014  C24 POPE  102      58.802 121.577  65.681  1.00  0.00           C
ATOM  10017  C25 POPE  102      57.603 121.813  64.751  1.00  0.00           C
ATOM  10020  C26 POPE  102      58.063 122.333  63.381  1.00  0.00           C
ATOM  10023  C27 POPE  102      56.912 122.453  62.391  1.00  0.00           C
ATOM  10026  C28 POPE  102      57.383 122.963  61.021  1.00  0.00           C
ATOM  10029  C29 POPE  102      56.243 123.082  60.041  1.00  0.00           C
ATOM  10031 0C21 POPE  102      55.852 122.152  59.161  1.00  0.00           C
ATOM  10033 1C21 POPE  102      56.473 120.777  59.001  1.00  0.00           C
ATOM  10036 2C21 POPE  102      57.603 120.777  57.951  1.00  0.00           C
ATOM  10039 3C21 POPE  102      58.292 119.418  57.841  1.00  0.00           C
ATOM  10042 4C21 POPE  102      59.532 119.478  56.931  1.00  0.00           C
ATOM  10045 5C21 POPE  102      60.273 118.147  56.821  1.00  0.00           C
ATOM  10048 6C21 POPE  102      61.603 118.277  56.071  1.00  0.00           C
ATOM  10051 7C21 POPE  102      62.353 116.947  55.971  1.00  0.00           C
ATOM  10054 8C21 POPE  102      63.722 117.048  55.311  1.00  0.00           C
ATOM  10058  C33 POPE  102      60.512 115.757  68.141  1.00  0.00           C
ATOM  10061  C34 POPE  102      61.333 115.557  66.861  1.00  0.00           C
ATOM  10064  C35 POPE  102      62.482 114.548  67.041  1.00  0.00           C
ATOM  10067  C36 POPE  102      62.022 113.098  67.251  1.00  0.00           C
ATOM  10070  C37 POPE  102      61.582 112.438  65.941  1.00  0.00           C
ATOM  10073  C38 POPE  102      61.103 110.988  66.111  1.00  0.00           C
ATOM  10076  C39 POPE  102      60.903 110.348  64.741  1.00  0.00           C
ATOM  10079 0C31 POPE  102      60.262 108.947  64.741  1.00  0.00           C
ATOM  10082 1C31 POPE  102      60.353 108.317  63.341  1.00  0.00           C
ATOM  10085 2C31 POPE  102      59.672 106.958  63.191  1.00  0.00           C
ATOM  10088 3C31 POPE  102      59.923 106.347  61.801  1.00  0.00           C
ATOM  10091 4C31 POPE  102      59.093 105.078  61.561  1.00  0.00           C
ATOM  10094 5C31 POPE  102      59.342 104.437  60.201  1.00  0.00           C
ATOM  10097 6C31 POPE  102      58.453 103.218  59.941  1.00  0.00           C
ATOM  10101  NH3 POPE  103     123.592  73.178  81.631  1.00  0.00           N
ATOM  10105  C12 POPE  103     122.133  73.558  81.591  1.00  0.00           C
ATOM  10108  C11 POPE  103     121.833  74.677  80.581  1.00  0.00           C
ATOM  10111  P   POPE  103     120.763  77.048  81.071  1.00  0.00           P
ATOM  10112  O13 POPE  103     119.552  77.578  81.731  1.00  0.00           O
ATOM  10113  O14 POPE  103     122.062  77.468  81.641  1.00  0.00           O
ATOM  10114  O11 POPE  103     120.682  77.477  79.551  1.00  0.00           O
ATOM  10115  O12 POPE  103     120.712  75.457  81.031  1.00  0.00           O
ATOM  10116  C1  POPE  103     121.853  77.538  78.741  1.00  0.00           C
ATOM  10119  C2  POPE  103     121.502  78.268  77.431  1.00  0.00           C
ATOM  10121  O21 POPE  103     122.482  77.928  76.411  1.00  0.00           O
ATOM  10122  C21 POPE  103     121.953  77.667  75.231  1.00  0.00           C
ATOM  10123  O22 POPE  103     120.752  77.547  75.001  1.00  0.00           O
ATOM  10124  C22 POPE  103     123.032  77.558  74.161  1.00  0.00           C
ATOM  10127  C3  POPE  103     121.433  79.818  77.631  1.00  0.00           C
ATOM  10130  O31 POPE  103     121.043  80.488  76.411  1.00  0.00           O
ATOM  10131  C31 POPE  103     119.732  80.467  76.181  1.00  0.00           C
ATOM  10132  O32 POPE  103     118.872  80.127  76.981  1.00  0.00           O
ATOM  10133  C32 POPE  103     119.412  80.917  74.751  1.00  0.00           C
ATOM  10136  C23 POPE  103     122.393  77.648  72.751  1.00  0.00           C
ATOM  10139  C24 POPE  103     123.373  77.398  71.601  1.00  0.00           C
ATOM  10142  C25 POPE  103     122.662  77.097  70.281  1.00  0.00           C
ATOM  10145  C26 POPE  103     122.192  78.338  69.511  1.00  0.00           C
ATOM  10148  C27 POPE  103     121.202  77.998  68.391  1.00  0.00           C
ATOM  10151  C28 POPE  103     121.033  79.118  67.351  1.00  0.00           C
ATOM  10154  C29 POPE  103     122.172  79.168  66.361  1.00  0.00           C
ATOM  10156 0C21 POPE  103     122.393  80.158  65.491  1.00  0.00           C
ATOM  10158 1C21 POPE  103     121.533  81.387  65.331  1.00  0.00           C
ATOM  10161 2C21 POPE  103     121.192  81.678  63.861  1.00  0.00           C
ATOM  10164 3C21 POPE  103     120.392  82.977  63.711  1.00  0.00           C
ATOM  10167 4C21 POPE  103     120.012  83.257  62.251  1.00  0.00           C
ATOM  10170 5C21 POPE  103     119.213  84.558  62.061  1.00  0.00           C
ATOM  10173 6C21 POPE  103     118.613  84.677  60.651  1.00  0.00           C
ATOM  10176 7C21 POPE  103     118.622  86.118  60.121  1.00  0.00           C
ATOM  10179 8C21 POPE  103     117.902  86.258  58.781  1.00  0.00           C
ATOM  10183  C33 POPE  103     120.542  81.647  73.961  1.00  0.00           C
ATOM  10186  C34 POPE  103     120.152  81.767  72.471  1.00  0.00           C
ATOM  10189  C35 POPE  103     121.323  81.907  71.471  1.00  0.00           C
ATOM  10192  C36 POPE  103     121.822  83.326  71.201  1.00  0.00           C
ATOM  10195  C37 POPE  103     122.913  83.338  70.111  1.00  0.00           C
ATOM  10198  C38 POPE  103     123.182  84.738  69.531  1.00  0.00           C
ATOM  10201  C39 POPE  103     124.282  84.777  68.451  1.00  0.00           C
ATOM  10204 0C31 POPE  103     123.942  83.987  67.171  1.00  0.00           C
ATOM  10207 1C31 POPE  103     124.893  84.307  66.001  1.00  0.00           C
ATOM  10210 2C31 POPE  103     124.602  83.438  64.751  1.00  0.00           C
ATOM  10213 3C31 POPE  103     125.213  83.987  63.451  1.00  0.00           C
ATOM  10216 4C31 POPE  103     124.343  85.078  62.811  1.00  0.00           C
ATOM  10219 5C31 POPE  103     124.842  85.517  61.431  1.00  0.00           C
ATOM  10222 6C31 POPE  103     123.862  86.458  60.711  1.00  0.00           C
ATOM  10226  NH3 POPE  104      64.423  44.798  36.241  1.00  0.00           N
ATOM  10230  C12 POPE  104      64.493  44.708  34.751  1.00  0.00           C
ATOM  10233  C11 POPE  104      65.332  43.498  34.331  1.00  0.00           C
ATOM  10236  P   POPE  104      65.512  40.918  34.431  1.00  0.00           P
ATOM  10237  O13 POPE  104      64.592  39.738  34.531  1.00  0.00           O
ATOM  10238  O14 POPE  104      66.263  41.078  33.161  1.00  0.00           O
ATOM  10239  O11 POPE  104      66.603  40.828  35.571  1.00  0.00           O
ATOM  10240  O12 POPE  104      64.743  42.258  34.771  1.00  0.00           O
ATOM  10241  C1  POPE  104      66.243  40.458  36.901  1.00  0.00           C
ATOM  10244  C2  POPE  104      67.472  40.228  37.831  1.00  0.00           C
ATOM  10246  O21 POPE  104      67.423  41.108  38.961  1.00  0.00           O
ATOM  10247  C21 POPE  104      66.592  40.818  39.921  1.00  0.00           C
ATOM  10248  O22 POPE  104      65.683  39.998  39.861  1.00  0.00           O
ATOM  10249  C22 POPE  104      66.853  41.797  41.071  1.00  0.00           C
ATOM  10252  C3  POPE  104      68.872  40.448  37.191  1.00  0.00           C
ATOM  10255  O31 POPE  104      69.903  39.628  37.781  1.00  0.00           O
ATOM  10256  C31 POPE  104      70.392  39.957  38.971  1.00  0.00           C
ATOM  10257  O32 POPE  104      69.923  40.798  39.731  1.00  0.00           O
ATOM  10258  C32 POPE  104      71.622  39.138  39.261  1.00  0.00           C
ATOM  10261  C23 POPE  104      67.003  41.098  42.441  1.00  0.00           C
ATOM  10264  C24 POPE  104      67.012  42.088  43.621  1.00  0.00           C
ATOM  10267  C25 POPE  104      67.332  41.378  44.941  1.00  0.00           C
ATOM  10270  C26 POPE  104      67.493  42.318  46.141  1.00  0.00           C
ATOM  10273  C27 POPE  104      67.853  41.518  47.401  1.00  0.00           C
ATOM  10276  C28 POPE  104      68.262  42.408  48.591  1.00  0.00           C
ATOM  10279  C29 POPE  104      68.653  41.558  49.771  1.00  0.00           C
ATOM  10281 0C21 POPE  104      68.092  41.538  50.991  1.00  0.00           C
ATOM  10283 1C21 POPE  104      66.933  42.368  51.481  1.00  0.00           C
ATOM  10286 2C21 POPE  104      65.883  41.548  52.271  1.00  0.00           C
ATOM  10289 3C21 POPE  104      66.473  40.848  53.501  1.00  0.00           C
ATOM  10292 4C21 POPE  104      65.433  40.378  54.521  1.00  0.00           C
ATOM  10295 5C21 POPE  104      66.103  39.588  55.651  1.00  0.00           C
ATOM  10298 6C21 POPE  104      65.203  39.358  56.871  1.00  0.00           C
ATOM  10301 7C21 POPE  104      65.883  38.468  57.921  1.00  0.00           C
ATOM  10304 8C21 POPE  104      65.162  38.398  59.261  1.00  0.00           C
ATOM  10308  C33 POPE  104      71.613  38.648  40.721  1.00  0.00           C
ATOM  10311  C34 POPE  104      72.872  37.858  41.091  1.00  0.00           C
ATOM  10314  C35 POPE  104      72.973  37.658  42.601  1.00  0.00           C
ATOM  10317  C36 POPE  104      71.872  36.748  43.181  1.00  0.00           C
ATOM  10320  C37 POPE  104      71.933  36.678  44.711  1.00  0.00           C
ATOM  10323  C38 POPE  104      70.813  35.818  45.301  1.00  0.00           C
ATOM  10326  C39 POPE  104      70.643  35.938  46.821  1.00  0.00           C
ATOM  10329 0C31 POPE  104      71.853  35.468  47.651  1.00  0.00           C
ATOM  10332 1C31 POPE  104      72.823  36.597  48.031  1.00  0.00           C
ATOM  10335 2C31 POPE  104      74.133  36.118  48.671  1.00  0.00           C
ATOM  10338 3C31 POPE  104      74.063  35.798  50.181  1.00  0.00           C
ATOM  10341 4C31 POPE  104      73.513  34.408  50.531  1.00  0.00           C
ATOM  10344 5C31 POPE  104      73.682  34.068  52.011  1.00  0.00           C
ATOM  10347 6C31 POPE  104      73.082  32.707  52.381  1.00  0.00           C
ATOM  10351  NH3 POPE  105     115.793  31.908  79.331  1.00  0.00           N
ATOM  10355  C12 POPE  105     115.952  30.488  78.911  1.00  0.00           C
ATOM  10358  C11 POPE  105     114.672  30.078  78.201  1.00  0.00           C
ATOM  10361  P   POPE  105     115.173  27.598  77.391  1.00  0.00           P
ATOM  10362  O13 POPE  105     116.143  26.838  78.201  1.00  0.00           O
ATOM  10363  O14 POPE  105     114.112  26.768  76.791  1.00  0.00           O
ATOM  10364  O11 POPE  105     115.903  28.398  76.231  1.00  0.00           O
ATOM  10365  O12 POPE  105     114.502  28.688  78.261  1.00  0.00           O
ATOM  10366  C1  POPE  105     117.083  27.858  75.601  1.00  0.00           C
ATOM  10369  C2  POPE  105     116.803  27.328  74.181  1.00  0.00           C
ATOM  10371  O21 POPE  105     117.843  26.388  73.861  1.00  0.00           O
ATOM  10372  C21 POPE  105     117.463  25.348  73.131  1.00  0.00           C
ATOM  10373  O22 POPE  105     116.323  24.948  73.011  1.00  0.00           O
ATOM  10374  C22 POPE  105     118.692  24.848  72.351  1.00  0.00           C
ATOM  10377  C3  POPE  105     116.792  28.498  73.131  1.00  0.00           C
ATOM  10380  O31 POPE  105     117.433  28.158  71.891  1.00  0.00           O
ATOM  10381  C31 POPE  105     116.803  27.658  70.831  1.00  0.00           C
ATOM  10382  O32 POPE  105     117.363  27.218  69.851  1.00  0.00           O
ATOM  10383  C32 POPE  105     115.273  27.728  70.931  1.00  0.00           C
ATOM  10386  C23 POPE  105     118.282  24.158  71.031  1.00  0.00           C
ATOM  10389  C24 POPE  105     119.152  24.528  69.831  1.00  0.00           C
ATOM  10392  C25 POPE  105     120.522  23.848  69.761  1.00  0.00           C
ATOM  10395  C26 POPE  105     121.073  23.898  68.331  1.00  0.00           C
ATOM  10398  C27 POPE  105     122.493  23.368  68.181  1.00  0.00           C
ATOM  10401  C28 POPE  105     123.013  23.498  66.731  1.00  0.00           C
ATOM  10404  C29 POPE  105     124.412  22.968  66.591  1.00  0.00           C
ATOM  10406 0C21 POPE  105     124.812  21.868  65.911  1.00  0.00           C
ATOM  10408 1C21 POPE  105     123.953  20.918  65.111  1.00  0.00           C
ATOM  10411 2C21 POPE  105     124.462  20.718  63.671  1.00  0.00           C
ATOM  10414 3C21 POPE  105     125.903  20.148  63.551  1.00  0.00           C
ATOM  10417 4C21 POPE  105     126.082  18.768  64.201  1.00  0.00           C
ATOM  10420 5C21 POPE  105     127.533  18.258  64.191  1.00  0.00           C
ATOM  10423 6C21 POPE  105     128.123  18.068  62.781  1.00  0.00           C
ATOM  10426 7C21 POPE  105     129.502  17.388  62.801  1.00  0.00           C
ATOM  10429 8C21 POPE  105     130.173  17.328  61.431  1.00  0.00           C
ATOM  10433  C33 POPE  105     114.613  27.218  69.631  1.00  0.00           C
ATOM  10436  C34 POPE  105     113.093  27.368  69.651  1.00  0.00           C
ATOM  10439  C35 POPE  105     112.423  26.468  68.611  1.00  0.00           C
ATOM  10442  C36 POPE  105     112.633  26.878  67.141  1.00  0.00           C
ATOM  10445  C37 POPE  105     112.123  25.748  66.231  1.00  0.00           C
ATOM  10448  C38 POPE  105     111.922  26.138  64.761  1.00  0.00           C
ATOM  10451  C39 POPE  105     111.033  25.108  64.061  1.00  0.00           C
ATOM  10454 0C31 POPE  105     110.612  25.528  62.651  1.00  0.00           C
ATOM  10457 1C31 POPE  105     109.623  24.518  62.051  1.00  0.00           C
ATOM  10460 2C31 POPE  105     109.243  24.858  60.601  1.00  0.00           C
ATOM  10463 3C31 POPE  105     108.383  23.778  59.931  1.00  0.00           C
ATOM  10466 4C31 POPE  105     108.133  24.088  58.451  1.00  0.00           C
ATOM  10469 5C31 POPE  105     107.423  22.968  57.691  1.00  0.00           C
ATOM  10472 6C31 POPE  105     107.353  23.228  56.191  1.00  0.00           C
ATOM  10476  NH3 POPE  106      96.912  88.168  39.381  1.00  0.00           N
ATOM  10480  C12 POPE  106      96.973  89.646  39.681  1.00  0.00           C
ATOM  10483  C11 POPE  106      97.342  90.488  38.461  1.00  0.00           C
ATOM  10486  P   POPE  106      98.603  92.688  39.171  1.00  0.00           P
ATOM  10487  O13 POPE  106      99.613  91.727  39.661  1.00  0.00           O
ATOM  10488  O14 POPE  106      99.033  93.498  38.011  1.00  0.00           O
ATOM  10489  O11 POPE  106      98.123  93.618  40.351  1.00  0.00           O
ATOM  10490  O12 POPE  106      97.302  91.878  38.791  1.00  0.00           O
ATOM  10491  C1  POPE  106      99.163  94.278  41.071  1.00  0.00           C
ATOM  10494  C2  POPE  106      98.552  95.037  42.251  1.00  0.00           C
ATOM  10496  O21 POPE  106      99.672  95.578  42.971  1.00  0.00           O
ATOM  10497  C21 POPE  106      99.422  96.548  43.841  1.00  0.00           C
ATOM  10498  O22 POPE  106      98.373  97.158  43.971  1.00  0.00           O
ATOM  10499  C22 POPE  106     100.693  96.848  44.641  1.00  0.00           C
ATOM  10502  C3  POPE  106      97.662  94.057  43.091  1.00  0.00           C
ATOM  10505  O31 POPE  106      97.133  94.698  44.251  1.00  0.00           O
ATOM  10506  C31 POPE  106      96.433  93.917  45.051  1.00  0.00           C
ATOM  10507  O32 POPE  106      96.272  92.718  44.911  1.00  0.00           O
ATOM  10508  C32 POPE  106      95.793  94.768  46.131  1.00  0.00           C
ATOM  10511  C23 POPE  106     100.432  96.978  46.161  1.00  0.00           C
ATOM  10514  C24 POPE  106     100.183  95.647  46.881  1.00  0.00           C
ATOM  10517  C25 POPE  106     100.252  95.826  48.411  1.00  0.00           C
ATOM  10520  C26 POPE  106      99.942  94.548  49.201  1.00  0.00           C
ATOM  10523  C27 POPE  106     100.472  94.658  50.641  1.00  0.00           C
ATOM  10526  C28 POPE  106      99.982  93.507  51.551  1.00  0.00           C
ATOM  10529  C29 POPE  106     100.912  93.268  52.711  1.00  0.00           C
ATOM  10531 0C21 POPE  106     100.873  93.818  53.941  1.00  0.00           C
ATOM  10533 1C21 POPE  106      99.863  94.798  54.481  1.00  0.00           C
ATOM  10536 2C21 POPE  106      99.182  94.227  55.731  1.00  0.00           C
ATOM  10539 3C21 POPE  106      98.272  95.218  56.481  1.00  0.00           C
ATOM  10542 4C21 POPE  106      97.563  94.548  57.661  1.00  0.00           C
ATOM  10545 5C21 POPE  106      96.822  95.507  58.601  1.00  0.00           C
ATOM  10548 6C21 POPE  106      96.482  94.817  59.941  1.00  0.00           C
ATOM  10551 7C21 POPE  106      95.812  95.728  60.981  1.00  0.00           C
ATOM  10554 8C21 POPE  106      95.793  95.108  62.381  1.00  0.00           C
ATOM  10558  C33 POPE  106      96.022  94.197  47.541  1.00  0.00           C
ATOM  10561  C34 POPE  106      95.572  95.188  48.621  1.00  0.00           C
ATOM  10564  C35 POPE  106      94.052  95.337  48.711  1.00  0.00           C
ATOM  10567  C36 POPE  106      93.653  96.727  49.221  1.00  0.00           C
ATOM  10570  C37 POPE  106      92.133  96.927  49.281  1.00  0.00           C
ATOM  10573  C38 POPE  106      91.772  98.338  49.771  1.00  0.00           C
ATOM  10576  C39 POPE  106      90.273  98.548  49.981  1.00  0.00           C
ATOM  10579 0C31 POPE  106      89.982  99.888  50.651  1.00  0.00           C
ATOM  10582 1C31 POPE  106      88.503 100.048  51.021  1.00  0.00           C
ATOM  10585 2C31 POPE  106      88.203 101.398  51.701  1.00  0.00           C
ATOM  10588 3C31 POPE  106      86.693 101.587  51.911  1.00  0.00           C
ATOM  10591 4C31 POPE  106      86.323 102.988  52.401  1.00  0.00           C
ATOM  10594 5C31 POPE  106      84.802 103.218  52.351  1.00  0.00           C
ATOM  10597 6C31 POPE  106      84.362 104.548  52.961  1.00  0.00           C
ATOM  10601  NH3 POPE  107      54.823  33.258  77.301  1.00  0.00           N
ATOM  10605  C12 POPE  107      53.383  32.868  77.101  1.00  0.00           C
ATOM  10608  C11 POPE  107      53.103  31.418  77.561  1.00  0.00           C
ATOM  10611  P   POPE  107      50.782  30.358  76.761  1.00  0.00           P
ATOM  10612  O13 POPE  107      49.363  30.668  76.991  1.00  0.00           O
ATOM  10613  O14 POPE  107      51.162  28.938  76.911  1.00  0.00           O
ATOM  10614  O11 POPE  107      51.203  30.878  75.321  1.00  0.00           O
ATOM  10615  O12 POPE  107      51.703  31.208  77.741  1.00  0.00           O
ATOM  10616  C1  POPE  107      51.113  29.958  74.231  1.00  0.00           C
ATOM  10619  C2  POPE  107      49.662  29.648  73.761  1.00  0.00           C
ATOM  10621  O21 POPE  107      49.742  28.348  73.181  1.00  0.00           O
ATOM  10622  C21 POPE  107      48.822  27.888  72.371  1.00  0.00           C
ATOM  10623  O22 POPE  107      47.692  28.338  72.241  1.00  0.00           O
ATOM  10624  C22 POPE  107      49.402  26.688  71.611  1.00  0.00           C
ATOM  10627  C3  POPE  107      49.122  30.758  72.801  1.00  0.00           C
ATOM  10630  O31 POPE  107      49.763  30.618  71.521  1.00  0.00           O
ATOM  10631  C31 POPE  107      50.502  31.628  71.101  1.00  0.00           C
ATOM  10632  O32 POPE  107      50.423  32.777  71.461  1.00  0.00           O
ATOM  10633  C32 POPE  107      51.582  31.058  70.161  1.00  0.00           C
ATOM  10636  C23 POPE  107      49.133  26.738  70.091  1.00  0.00           C
ATOM  10639  C24 POPE  107      50.143  25.898  69.291  1.00  0.00           C
ATOM  10642  C25 POPE  107      51.523  26.558  69.201  1.00  0.00           C
ATOM  10645  C26 POPE  107      52.283  26.188  67.911  1.00  0.00           C
ATOM  10648  C27 POPE  107      53.533  27.058  67.711  1.00  0.00           C
ATOM  10651  C28 POPE  107      54.233  26.848  66.351  1.00  0.00           C
ATOM  10654  C29 POPE  107      54.842  25.478  66.241  1.00  0.00           C
ATOM  10656 0C21 POPE  107      54.883  24.678  65.161  1.00  0.00           C
ATOM  10658 1C21 POPE  107      54.332  24.988  63.791  1.00  0.00           C
ATOM  10661 2C21 POPE  107      55.423  25.608  62.901  1.00  0.00           C
ATOM  10664 3C21 POPE  107      56.593  24.678  62.571  1.00  0.00           C
ATOM  10667 4C21 POPE  107      57.583  25.378  61.621  1.00  0.00           C
ATOM  10670 5C21 POPE  107      58.723  24.488  61.111  1.00  0.00           C
ATOM  10673 6C21 POPE  107      59.612  25.238  60.111  1.00  0.00           C
ATOM  10676 7C21 POPE  107      60.683  24.358  59.471  1.00  0.00           C
ATOM  10679 8C21 POPE  107      61.223  24.908  58.151  1.00  0.00           C
ATOM  10683  C33 POPE  107      51.033  30.378  68.881  1.00  0.00           C
ATOM  10686  C34 POPE  107      50.662  31.388  67.801  1.00  0.00           C
ATOM  10689  C35 POPE  107      49.842  30.808  66.631  1.00  0.00           C
ATOM  10692  C36 POPE  107      49.612  31.858  65.531  1.00  0.00           C
ATOM  10695  C37 POPE  107      48.743  31.328  64.371  1.00  0.00           C
ATOM  10698  C38 POPE  107      48.802  32.198  63.101  1.00  0.00           C
ATOM  10701  C39 POPE  107      50.153  32.098  62.381  1.00  0.00           C
ATOM  10704 0C31 POPE  107      50.162  32.688  60.961  1.00  0.00           C
ATOM  10707 1C31 POPE  107      51.523  32.498  60.261  1.00  0.00           C
ATOM  10710 2C31 POPE  107      51.493  32.898  58.771  1.00  0.00           C
ATOM  10713 3C31 POPE  107      51.633  31.718  57.801  1.00  0.00           C
ATOM  10716 4C31 POPE  107      50.572  30.618  57.971  1.00  0.00           C
ATOM  10719 5C31 POPE  107      50.792  29.428  57.031  1.00  0.00           C
ATOM  10722 6C31 POPE  107      50.052  28.158  57.471  1.00  0.00           C
ATOM  10726  NH3 POPE  108     126.792  75.278  76.691  1.00  0.00           N
ATOM  10730  C12 POPE  108     126.673  73.828  77.091  1.00  0.00           C
ATOM  10733  C11 POPE  108     126.082  73.698  78.491  1.00  0.00           C
ATOM  10736  P   POPE  108     124.903  71.358  78.991  1.00  0.00           P
ATOM  10737  O13 POPE  108     124.972  70.288  77.971  1.00  0.00           O
ATOM  10738  O14 POPE  108     124.882  70.958  80.401  1.00  0.00           O
ATOM  10739  O11 POPE  108     123.613  72.258  78.791  1.00  0.00           O
ATOM  10740  O12 POPE  108     126.103  72.328  78.821  1.00  0.00           O
ATOM  10741  C1  POPE  108     122.393  71.577  78.451  1.00  0.00           C
ATOM  10744  C2  POPE  108     121.922  71.948  77.021  1.00  0.00           C
ATOM  10746  O21 POPE  108     120.873  71.017  76.721  1.00  0.00           O
ATOM  10747  C21 POPE  108     120.283  71.078  75.541  1.00  0.00           C
ATOM  10748  O22 POPE  108     120.133  70.108  74.801  1.00  0.00           O
ATOM  10749  C22 POPE  108     119.543  72.408  75.381  1.00  0.00           C
ATOM  10752  C3  POPE  108     123.083  71.827  75.991  1.00  0.00           C
ATOM  10755  O31 POPE  108     122.722  72.378  74.721  1.00  0.00           O
ATOM  10756  C31 POPE  108     123.263  73.538  74.381  1.00  0.00           C
ATOM  10757  O32 POPE  108     123.923  74.257  75.111  1.00  0.00           O
ATOM  10758  C32 POPE  108     123.002  73.797  72.891  1.00  0.00           C
ATOM  10761  C23 POPE  108     118.492  72.348  74.241  1.00  0.00           C
ATOM  10764  C24 POPE  108     117.293  73.277  74.451  1.00  0.00           C
ATOM  10767  C25 POPE  108     117.592  74.778  74.361  1.00  0.00           C
ATOM  10770  C26 POPE  108     117.592  75.327  72.921  1.00  0.00           C
ATOM  10773  C27 POPE  108     117.752  76.858  72.911  1.00  0.00           C
ATOM  10776  C28 POPE  108     117.232  77.538  71.631  1.00  0.00           C
ATOM  10779  C29 POPE  108     117.202  79.038  71.841  1.00  0.00           C
ATOM  10781 0C21 POPE  108     117.452  80.008  70.941  1.00  0.00           C
ATOM  10783 1C21 POPE  108     117.762  79.837  69.481  1.00  0.00           C
ATOM  10786 2C21 POPE  108     117.172  80.988  68.631  1.00  0.00           C
ATOM  10789 3C21 POPE  108     117.932  82.317  68.801  1.00  0.00           C
ATOM  10792 4C21 POPE  108     117.153  83.518  68.261  1.00  0.00           C
ATOM  10795 5C21 POPE  108     117.983  84.817  68.291  1.00  0.00           C
ATOM  10798 6C21 POPE  108     118.872  84.987  67.051  1.00  0.00           C
ATOM  10801 7C21 POPE  108     119.672  86.287  67.071  1.00  0.00           C
ATOM  10804 8C21 POPE  108     120.402  86.548  65.741  1.00  0.00           C
ATOM  10808  C33 POPE  108     122.043  72.788  72.221  1.00  0.00           C
ATOM  10811  C34 POPE  108     122.022  72.868  70.681  1.00  0.00           C
ATOM  10814  C35 POPE  108     120.883  72.027  70.101  1.00  0.00           C
ATOM  10817  C36 POPE  108     120.942  71.878  68.571  1.00  0.00           C
ATOM  10820  C37 POPE  108     119.812  70.988  68.031  1.00  0.00           C
ATOM  10823  C38 POPE  108     119.893  70.768  66.511  1.00  0.00           C
ATOM  10826  C39 POPE  108     119.263  69.438  66.051  1.00  0.00           C
ATOM  10829 0C31 POPE  108     117.743  69.338  66.231  1.00  0.00           C
ATOM  10832 1C31 POPE  108     117.202  67.967  65.771  1.00  0.00           C
ATOM  10835 2C31 POPE  108     115.662  67.928  65.681  1.00  0.00           C
ATOM  10838 3C31 POPE  108     115.092  66.568  65.231  1.00  0.00           C
ATOM  10841 4C31 POPE  108     115.463  66.178  63.791  1.00  0.00           C
ATOM  10844 5C31 POPE  108     114.753  64.898  63.311  1.00  0.00           C
ATOM  10847 6C31 POPE  108     115.122  64.498  61.871  1.00  0.00           C
ATOM  10851  NH3 POPE  109      34.173  56.988  38.841  1.00  0.00           N
ATOM  10855  C12 POPE  109      34.682  57.198  37.441  1.00  0.00           C
ATOM  10858  C11 POPE  109      34.353  55.988  36.561  1.00  0.00           C
ATOM  10861  P   POPE  109      34.272  53.638  37.741  1.00  0.00           P
ATOM  10862  O13 POPE  109      35.133  52.448  37.801  1.00  0.00           O
ATOM  10863  O14 POPE  109      32.963  53.428  37.121  1.00  0.00           O
ATOM  10864  O11 POPE  109      34.052  54.198  39.201  1.00  0.00           O
ATOM  10865  O12 POPE  109      35.002  54.818  37.031  1.00  0.00           O
ATOM  10866  C1  POPE  109      34.192  53.238  40.261  1.00  0.00           C
ATOM  10869  C2  POPE  109      34.272  53.978  41.611  1.00  0.00           C
ATOM  10871  O21 POPE  109      34.162  53.078  42.711  1.00  0.00           O
ATOM  10872  C21 POPE  109      35.092  52.178  42.881  1.00  0.00           C
ATOM  10873  O22 POPE  109      36.092  52.038  42.191  1.00  0.00           O
ATOM  10874  C22 POPE  109      34.733  51.308  44.071  1.00  0.00           C
ATOM  10877  C3  POPE  109      33.103  54.978  41.741  1.00  0.00           C
ATOM  10880  O31 POPE  109      33.412  55.938  42.771  1.00  0.00           O
ATOM  10881  C31 POPE  109      32.743  55.808  43.901  1.00  0.00           C
ATOM  10882  O32 POPE  109      31.772  55.097  44.091  1.00  0.00           O
ATOM  10883  C32 POPE  109      33.423  56.647  44.981  1.00  0.00           C
ATOM  10886  C23 POPE  109      34.822  52.128  45.361  1.00  0.00           C
ATOM  10889  C24 POPE  109      34.873  51.257  46.621  1.00  0.00           C
ATOM  10892  C25 POPE  109      35.243  52.128  47.811  1.00  0.00           C
ATOM  10895  C26 POPE  109      35.393  51.347  49.121  1.00  0.00           C
ATOM  10898  C27 POPE  109      35.783  52.298  50.251  1.00  0.00           C
ATOM  10901  C28 POPE  109      36.372  51.608  51.481  1.00  0.00           C
ATOM  10904  C29 POPE  109      36.982  52.658  52.381  1.00  0.00           C
ATOM  10906 0C21 POPE  109      36.592  53.008  53.621  1.00  0.00           C
ATOM  10908 1C21 POPE  109      35.473  52.398  54.421  1.00  0.00           C
ATOM  10911 2C21 POPE  109      36.063  51.478  55.501  1.00  0.00           C
ATOM  10914 3C21 POPE  109      35.022  51.098  56.571  1.00  0.00           C
ATOM  10917 4C21 POPE  109      35.543  50.118  57.641  1.00  0.00           C
ATOM  10920 5C21 POPE  109      37.052  50.228  57.951  1.00  0.00           C
ATOM  10923 6C21 POPE  109      37.453  49.548  59.271  1.00  0.00           C
ATOM  10926 7C21 POPE  109      38.953  49.588  59.561  1.00  0.00           C
ATOM  10929 8C21 POPE  109      39.813  48.798  58.561  1.00  0.00           C
ATOM  10933  C33 POPE  109      33.912  55.758  46.141  1.00  0.00           C
ATOM  10936  C34 POPE  109      34.353  56.588  47.351  1.00  0.00           C
ATOM  10939  C35 POPE  109      34.682  55.708  48.561  1.00  0.00           C
ATOM  10942  C36 POPE  109      34.763  56.527  49.861  1.00  0.00           C
ATOM  10945  C37 POPE  109      35.013  55.668  51.101  1.00  0.00           C
ATOM  10948  C38 POPE  109      34.982  56.468  52.421  1.00  0.00           C
ATOM  10951  C39 POPE  109      33.673  57.238  52.641  1.00  0.00           C
ATOM  10954 0C31 POPE  109      33.533  57.788  54.061  1.00  0.00           C
ATOM  10957 1C31 POPE  109      32.322  58.718  54.181  1.00  0.00           C
ATOM  10960 2C31 POPE  109      31.822  58.918  55.611  1.00  0.00           C
ATOM  10963 3C31 POPE  109      32.793  59.688  56.511  1.00  0.00           C
ATOM  10966 4C31 POPE  109      32.303  59.748  57.961  1.00  0.00           C
ATOM  10969 5C31 POPE  109      33.153  60.678  58.831  1.00  0.00           C
ATOM  10972 6C31 POPE  109      32.752  60.608  60.311  1.00  0.00           C
ATOM  10976  NH3 POPE  110      46.113  58.838  39.051  1.00  0.00           N
ATOM  10980  C12 POPE  110      46.293  60.327  38.911  1.00  0.00           C
ATOM  10983  C11 POPE  110      45.063  60.968  38.251  1.00  0.00           C
ATOM  10986  P   POPE  110      45.642  63.368  37.401  1.00  0.00           P
ATOM  10987  O13 POPE  110      44.612  63.558  36.341  1.00  0.00           O
ATOM  10988  O14 POPE  110      46.933  62.768  37.031  1.00  0.00           O
ATOM  10989  O11 POPE  110      45.763  64.717  38.251  1.00  0.00           O
ATOM  10990  O12 POPE  110      45.013  62.378  38.471  1.00  0.00           O
ATOM  10991  C1  POPE  110      44.623  65.178  39.011  1.00  0.00           C
ATOM  10994  C2  POPE  110      44.662  64.688  40.491  1.00  0.00           C
ATOM  10996  O21 POPE  110      43.772  65.448  41.341  1.00  0.00           O
ATOM  10997  C21 POPE  110      44.133  66.647  41.781  1.00  0.00           C
ATOM  10998  O22 POPE  110      45.173  67.238  41.521  1.00  0.00           O
ATOM  10999  C22 POPE  110      43.072  67.208  42.741  1.00  0.00           C
ATOM  11002  C3  POPE  110      46.153  64.638  40.961  1.00  0.00           C
ATOM  11005  O31 POPE  110      46.272  64.257  42.341  1.00  0.00           O
ATOM  11006  C31 POPE  110      47.102  64.957  43.091  1.00  0.00           C
ATOM  11007  O32 POPE  110      47.713  65.958  42.751  1.00  0.00           O
ATOM  11008  C32 POPE  110      47.283  64.147  44.381  1.00  0.00           C
ATOM  11011  C23 POPE  110      43.653  67.548  44.141  1.00  0.00           C
ATOM  11014  C24 POPE  110      42.673  68.287  45.071  1.00  0.00           C
ATOM  11017  C25 POPE  110      43.193  68.427  46.521  1.00  0.00           C
ATOM  11020  C26 POPE  110      42.932  67.167  47.371  1.00  0.00           C
ATOM  11023  C27 POPE  110      43.732  67.098  48.681  1.00  0.00           C
ATOM  11026  C28 POPE  110      43.032  67.727  49.891  1.00  0.00           C
ATOM  11029  C29 POPE  110      43.752  67.378  51.171  1.00  0.00           C
ATOM  11031 0C21 POPE  110      44.583  68.167  51.881  1.00  0.00           C
ATOM  11033 1C21 POPE  110      44.963  69.588  51.541  1.00  0.00           C
ATOM  11036 2C21 POPE  110      44.223  70.588  52.441  1.00  0.00           C
ATOM  11039 3C21 POPE  110      44.713  70.597  53.891  1.00  0.00           C
ATOM  11042 4C21 POPE  110      43.763  71.378  54.811  1.00  0.00           C
ATOM  11045 5C21 POPE  110      44.472  71.958  56.041  1.00  0.00           C
ATOM  11048 6C21 POPE  110      43.492  72.618  57.011  1.00  0.00           C
ATOM  11051 7C21 POPE  110      44.192  73.327  58.181  1.00  0.00           C
ATOM  11054 8C21 POPE  110      43.222  73.908  59.211  1.00  0.00           C
ATOM  11058  C33 POPE  110      48.103  64.857  45.471  1.00  0.00           C
ATOM  11061  C34 POPE  110      47.313  65.958  46.191  1.00  0.00           C
ATOM  11064  C35 POPE  110      47.013  65.638  47.661  1.00  0.00           C
ATOM  11067  C36 POPE  110      48.243  65.748  48.571  1.00  0.00           C
ATOM  11070  C37 POPE  110      47.902  66.428  49.901  1.00  0.00           C
ATOM  11073  C38 POPE  110      49.133  66.698  50.761  1.00  0.00           C
ATOM  11076  C39 POPE  110      48.833  67.538  52.011  1.00  0.00           C
ATOM  11079 0C31 POPE  110      48.082  66.748  53.091  1.00  0.00           C
ATOM  11082 1C31 POPE  110      47.822  67.558  54.361  1.00  0.00           C
ATOM  11085 2C31 POPE  110      47.393  66.678  55.551  1.00  0.00           C
ATOM  11088 3C31 POPE  110      46.003  66.028  55.371  1.00  0.00           C
ATOM  11091 4C31 POPE  110      45.803  64.828  56.311  1.00  0.00           C
ATOM  11094 5C31 POPE  110      44.542  64.018  55.971  1.00  0.00           C
ATOM  11097 6C31 POPE  110      44.482  62.688  56.721  1.00  0.00           C
ATOM  11101  NH3 POPE  111      49.973  75.768  40.151  1.00  0.00           N
ATOM  11105  C12 POPE  111      48.973  74.658  40.151  1.00  0.00           C
ATOM  11108  C11 POPE  111      49.383  73.587  41.161  1.00  0.00           C
ATOM  11111  P   POPE  111      50.933  71.527  41.401  1.00  0.00           P
ATOM  11112  O13 POPE  111      49.863  70.538  41.181  1.00  0.00           O
ATOM  11113  O14 POPE  111      52.313  71.247  40.891  1.00  0.00           O
ATOM  11114  O11 POPE  111      51.063  71.928  42.941  1.00  0.00           O
ATOM  11115  O12 POPE  111      50.532  72.888  40.691  1.00  0.00           O
ATOM  11116  C1  POPE  111      52.063  72.877  43.291  1.00  0.00           C
ATOM  11119  C2  POPE  111      52.403  72.947  44.801  1.00  0.00           C
ATOM  11121  O21 POPE  111      51.313  73.307  45.671  1.00  0.00           O
ATOM  11122  C21 POPE  111      50.693  74.448  45.521  1.00  0.00           C
ATOM  11123  O22 POPE  111      50.553  75.108  44.511  1.00  0.00           O
ATOM  11124  C22 POPE  111      50.262  74.918  46.921  1.00  0.00           C
ATOM  11127  C3  POPE  111      53.633  73.867  45.041  1.00  0.00           C
ATOM  11130  O31 POPE  111      54.122  73.908  46.391  1.00  0.00           O
ATOM  11131  C31 POPE  111      54.953  72.908  46.711  1.00  0.00           C
ATOM  11132  O32 POPE  111      55.033  71.847  46.111  1.00  0.00           O
ATOM  11133  C32 POPE  111      55.813  73.287  47.911  1.00  0.00           C
ATOM  11136  C23 POPE  111      51.213  76.028  47.431  1.00  0.00           C
ATOM  11139  C24 POPE  111      51.353  76.068  48.951  1.00  0.00           C
ATOM  11142  C25 POPE  111      50.103  76.518  49.721  1.00  0.00           C
ATOM  11145  C26 POPE  111      50.432  76.658  51.211  1.00  0.00           C
ATOM  11148  C27 POPE  111      49.282  77.158  52.091  1.00  0.00           C
ATOM  11151  C28 POPE  111      49.802  77.488  53.511  1.00  0.00           C
ATOM  11154  C29 POPE  111      48.692  77.858  54.471  1.00  0.00           C
ATOM  11156 0C21 POPE  111      48.573  79.007  55.141  1.00  0.00           C
ATOM  11158 1C21 POPE  111      49.532  80.167  55.051  1.00  0.00           C
ATOM  11161 2C21 POPE  111      49.353  81.176  56.201  1.00  0.00           C
ATOM  11164 3C21 POPE  111      50.322  82.356  56.061  1.00  0.00           C
ATOM  11167 4C21 POPE  111      50.182  83.396  57.171  1.00  0.00           C
ATOM  11170 5C21 POPE  111      51.162  84.567  57.021  1.00  0.00           C
ATOM  11173 6C21 POPE  111      52.583  84.188  57.451  1.00  0.00           C
ATOM  11176 7C21 POPE  111      53.603  85.307  57.261  1.00  0.00           C
ATOM  11179 8C21 POPE  111      54.993  84.947  57.791  1.00  0.00           C
ATOM  11183  C33 POPE  111      55.423  72.548  49.211  1.00  0.00           C
ATOM  11186  C34 POPE  111      54.252  73.188  49.971  1.00  0.00           C
ATOM  11189  C35 POPE  111      54.522  74.607  50.521  1.00  0.00           C
ATOM  11192  C36 POPE  111      54.742  74.667  52.051  1.00  0.00           C
ATOM  11195  C37 POPE  111      54.383  76.058  52.611  1.00  0.00           C
ATOM  11198  C38 POPE  111      54.192  76.068  54.131  1.00  0.00           C
ATOM  11201  C39 POPE  111      53.872  77.477  54.651  1.00  0.00           C
ATOM  11204 0C31 POPE  111      53.543  77.518  56.151  1.00  0.00           C
ATOM  11207 1C31 POPE  111      53.613  78.948  56.691  1.00  0.00           C
ATOM  11210 2C31 POPE  111      53.313  79.068  58.191  1.00  0.00           C
ATOM  11213 3C31 POPE  111      54.322  79.957  58.911  1.00  0.00           C
ATOM  11216 4C31 POPE  111      55.623  79.207  59.281  1.00  0.00           C
ATOM  11219 5C31 POPE  111      56.393  79.868  60.431  1.00  0.00           C
ATOM  11222 6C31 POPE  111      57.762  79.228  60.691  1.00  0.00           C
ATOM  11226  NH3 POPE  112      62.743 115.887  33.571  1.00  0.00           N
ATOM  11230  C12 POPE  112      63.963 115.498  32.831  1.00  0.00           C
ATOM  11233  C11 POPE  112      63.903 114.057  32.371  1.00  0.00           C
ATOM  11236  P   POPE  112      65.552 112.188  31.721  1.00  0.00           P
ATOM  11237  O13 POPE  112      64.262 111.557  31.361  1.00  0.00           O
ATOM  11238  O14 POPE  112      66.502 112.268  30.591  1.00  0.00           O
ATOM  11239  O11 POPE  112      66.203 111.438  32.961  1.00  0.00           O
ATOM  11240  O12 POPE  112      65.243 113.606  32.301  1.00  0.00           O
ATOM  11241  C1  POPE  112      65.412 110.896  34.021  1.00  0.00           C
ATOM  11244  C2  POPE  112      65.772 111.507  35.401  1.00  0.00           C
ATOM  11246  O21 POPE  112      64.993 110.817  36.401  1.00  0.00           O
ATOM  11247  C21 POPE  112      65.662 110.377  37.451  1.00  0.00           C
ATOM  11248  O22 POPE  112      66.872 110.277  37.541  1.00  0.00           O
ATOM  11249  C22 POPE  112      64.643 109.938  38.511  1.00  0.00           C
ATOM  11252  C3  POPE  112      65.442 113.017  35.461  1.00  0.00           C
ATOM  11255  O31 POPE  112      65.613 113.567  36.791  1.00  0.00           O
ATOM  11256  C31 POPE  112      64.982 114.738  36.941  1.00  0.00           C
ATOM  11257  O32 POPE  112      64.213 115.227  36.131  1.00  0.00           O
ATOM  11258  C32 POPE  112      65.243 115.367  38.321  1.00  0.00           C
ATOM  11261  C23 POPE  112      65.252 109.677  39.901  1.00  0.00           C
ATOM  11264  C24 POPE  112      64.893 110.757  40.931  1.00  0.00           C
ATOM  11267  C25 POPE  112      65.482 110.438  42.311  1.00  0.00           C
ATOM  11270  C26 POPE  112      64.932 111.328  43.441  1.00  0.00           C
ATOM  11273  C27 POPE  112      65.592 111.007  44.791  1.00  0.00           C
ATOM  11276  C28 POPE  112      65.243 112.037  45.881  1.00  0.00           C
ATOM  11279  C29 POPE  112      64.122 111.627  46.811  1.00  0.00           C
ATOM  11281 0C21 POPE  112      64.162 111.598  48.161  1.00  0.00           C
ATOM  11283 1C21 POPE  112      65.342 111.947  49.041  1.00  0.00           C
ATOM  11286 2C21 POPE  112      65.173 113.238  49.861  1.00  0.00           C
ATOM  11289 3C21 POPE  112      64.393 113.028  51.171  1.00  0.00           C
ATOM  11292 4C21 POPE  112      64.423 114.257  52.091  1.00  0.00           C
ATOM  11295 5C21 POPE  112      63.433 115.367  51.701  1.00  0.00           C
ATOM  11298 6C21 POPE  112      61.972 115.018  52.021  1.00  0.00           C
ATOM  11301 7C21 POPE  112      61.033 116.197  51.741  1.00  0.00           C
ATOM  11304 8C21 POPE  112      59.583 115.908  52.121  1.00  0.00           C
ATOM  11308  C33 POPE  112      65.942 116.757  38.271  1.00  0.00           C
ATOM  11311  C34 POPE  112      65.703 117.648  39.501  1.00  0.00           C
ATOM  11314  C35 POPE  112      66.333 117.118  40.801  1.00  0.00           C
ATOM  11317  C36 POPE  112      65.353 116.468  41.801  1.00  0.00           C
ATOM  11320  C37 POPE  112      64.282 117.447  42.301  1.00  0.00           C
ATOM  11323  C38 POPE  112      63.743 117.118  43.701  1.00  0.00           C
ATOM  11326  C39 POPE  112      63.063 115.747  43.841  1.00  0.00           C
ATOM  11329 0C31 POPE  112      62.513 115.557  45.261  1.00  0.00           C
ATOM  11332 1C31 POPE  112      61.743 114.248  45.461  1.00  0.00           C
ATOM  11335 2C31 POPE  112      61.203 114.117  46.891  1.00  0.00           C
ATOM  11338 3C31 POPE  112      59.982 113.197  47.011  1.00  0.00           C
ATOM  11341 4C31 POPE  112      59.462 113.157  48.451  1.00  0.00           C
ATOM  11344 5C31 POPE  112      58.193 112.307  48.631  1.00  0.00           C
ATOM  11347 6C31 POPE  112      57.723 112.257  50.091  1.00  0.00           C
ATOM  11351  NH3 POPE  113      64.183  32.658  77.331  1.00  0.00           N
ATOM  11355  C12 POPE  113      65.392  33.558  77.421  1.00  0.00           C
ATOM  11358  C11 POPE  113      66.403  32.998  78.431  1.00  0.00           C
ATOM  11361  P   POPE  113      66.423  30.458  79.071  1.00  0.00           P
ATOM  11362  O13 POPE  113      67.263  30.568  80.281  1.00  0.00           O
ATOM  11363  O14 POPE  113      64.953  30.428  79.251  1.00  0.00           O
ATOM  11364  O11 POPE  113      66.902  29.208  78.241  1.00  0.00           O
ATOM  11365  O12 POPE  113      66.732  31.648  78.081  1.00  0.00           O
ATOM  11366  C1  POPE  113      66.162  28.008  78.031  1.00  0.00           C
ATOM  11369  C2  POPE  113      65.673  27.838  76.561  1.00  0.00           C
ATOM  11371  O21 POPE  113      66.293  28.828  75.711  1.00  0.00           O
ATOM  11372  C21 POPE  113      66.872  28.338  74.631  1.00  0.00           C
ATOM  11373  O22 POPE  113      66.893  27.168  74.291  1.00  0.00           O
ATOM  11374  C22 POPE  113      67.513  29.448  73.811  1.00  0.00           C
ATOM  11377  C3  POPE  113      64.122  27.938  76.491  1.00  0.00           C
ATOM  11380  O31 POPE  113      63.682  28.308  75.161  1.00  0.00           O
ATOM  11381  C31 POPE  113      63.412  29.588  75.021  1.00  0.00           C
ATOM  11382  O32 POPE  113      63.292  30.398  75.931  1.00  0.00           O
ATOM  11383  C32 POPE  113      63.342  29.988  73.571  1.00  0.00           C
ATOM  11386  C23 POPE  113      67.793  28.968  72.371  1.00  0.00           C
ATOM  11389  C24 POPE  113      68.582  29.978  71.541  1.00  0.00           C
ATOM  11392  C25 POPE  113      68.703  29.558  70.071  1.00  0.00           C
ATOM  11395  C26 POPE  113      67.533  30.078  69.221  1.00  0.00           C
ATOM  11398  C27 POPE  113      67.432  29.378  67.861  1.00  0.00           C
ATOM  11401  C28 POPE  113      66.743  30.208  66.771  1.00  0.00           C
ATOM  11404  C29 POPE  113      67.703  31.198  66.151  1.00  0.00           C
ATOM  11406 0C21 POPE  113      67.653  31.698  64.901  1.00  0.00           C
ATOM  11408 1C21 POPE  113      66.582  31.448  63.871  1.00  0.00           C
ATOM  11411 2C21 POPE  113      67.112  31.148  62.451  1.00  0.00           C
ATOM  11414 3C21 POPE  113      65.993  31.258  61.411  1.00  0.00           C
ATOM  11417 4C21 POPE  113      66.433  30.928  59.971  1.00  0.00           C
ATOM  11420 5C21 POPE  113      65.342  31.328  58.971  1.00  0.00           C
ATOM  11423 6C21 POPE  113      65.423  30.578  57.631  1.00  0.00           C
ATOM  11426 7C21 POPE  113      64.363  31.058  56.641  1.00  0.00           C
ATOM  11429 8C21 POPE  113      64.253  30.188  55.391  1.00  0.00           C
ATOM  11433  C33 POPE  113      63.903  31.418  73.421  1.00  0.00           C
ATOM  11436  C34 POPE  113      64.253  31.758  71.971  1.00  0.00           C
ATOM  11439  C35 POPE  113      63.082  31.518  71.031  1.00  0.00           C
ATOM  11442  C36 POPE  113      63.442  31.768  69.571  1.00  0.00           C
ATOM  11445  C37 POPE  113      62.253  31.458  68.671  1.00  0.00           C
ATOM  11448  C38 POPE  113      62.603  31.458  67.181  1.00  0.00           C
ATOM  11451  C39 POPE  113      63.292  32.758  66.721  1.00  0.00           C
ATOM  11454 0C31 POPE  113      63.332  32.818  65.201  1.00  0.00           C
ATOM  11457 1C31 POPE  113      63.772  34.178  64.641  1.00  0.00           C
ATOM  11460 2C31 POPE  113      63.783  34.228  63.101  1.00  0.00           C
ATOM  11463 3C31 POPE  113      62.682  33.358  62.481  1.00  0.00           C
ATOM  11466 4C31 POPE  113      62.473  33.538  60.981  1.00  0.00           C
ATOM  11469 5C31 POPE  113      61.333  32.638  60.501  1.00  0.00           C
ATOM  11472 6C31 POPE  113      60.963  32.878  59.051  1.00  0.00           C
ATOM  11476  NH3 POPE  114      26.413  33.078  37.401  1.00  0.00           N
ATOM  11480  C12 POPE  114      27.863  32.738  37.571  1.00  0.00           C
ATOM  11483  C11 POPE  114      28.463  32.258  36.241  1.00  0.00           C
ATOM  11486  P   POPE  114      27.162  30.018  35.801  1.00  0.00           P
ATOM  11487  O13 POPE  114      26.203  30.888  35.081  1.00  0.00           O
ATOM  11488  O14 POPE  114      27.582  28.738  35.191  1.00  0.00           O
ATOM  11489  O11 POPE  114      26.613  29.768  37.271  1.00  0.00           O
ATOM  11490  O12 POPE  114      28.463  30.838  36.141  1.00  0.00           O
ATOM  11491  C1  POPE  114      26.272  28.448  37.731  1.00  0.00           C
ATOM  11494  C2  POPE  114      26.743  28.208  39.191  1.00  0.00           C
ATOM  11496  O21 POPE  114      25.963  27.158  39.801  1.00  0.00           O
ATOM  11497  C21 POPE  114      26.602  26.528  40.801  1.00  0.00           C
ATOM  11498  O22 POPE  114      27.813  26.528  40.981  1.00  0.00           O
ATOM  11499  C22 POPE  114      25.602  25.918  41.761  1.00  0.00           C
ATOM  11502  C3  POPE  114      26.573  29.518  40.021  1.00  0.00           C
ATOM  11505  O31 POPE  114      26.662  29.288  41.441  1.00  0.00           O
ATOM  11506  C31 POPE  114      27.873  29.428  41.981  1.00  0.00           C
ATOM  11507  O32 POPE  114      28.863  29.828  41.391  1.00  0.00           O
ATOM  11508  C32 POPE  114      27.763  29.028  43.441  1.00  0.00           C
ATOM  11511  C23 POPE  114      26.232  24.778  42.571  1.00  0.00           C
ATOM  11514  C24 POPE  114      25.303  24.378  43.721  1.00  0.00           C
ATOM  11517  C25 POPE  114      25.493  25.178  45.011  1.00  0.00           C
ATOM  11520  C26 POPE  114      24.562  24.708  46.131  1.00  0.00           C
ATOM  11523  C27 POPE  114      25.033  25.218  47.501  1.00  0.00           C
ATOM  11526  C28 POPE  114      24.033  24.998  48.651  1.00  0.00           C
ATOM  11529  C29 POPE  114      23.943  23.578  49.151  1.00  0.00           C
ATOM  11531 0C21 POPE  114      24.232  23.128  50.391  1.00  0.00           C
ATOM  11533 1C21 POPE  114      24.703  23.958  51.571  1.00  0.00           C
ATOM  11536 2C21 POPE  114      23.943  23.688  52.881  1.00  0.00           C
ATOM  11539 3C21 POPE  114      22.443  24.028  52.831  1.00  0.00           C
ATOM  11542 4C21 POPE  114      21.903  24.468  54.191  1.00  0.00           C
ATOM  11545 5C21 POPE  114      20.373  24.458  54.271  1.00  0.00           C
ATOM  11548 6C21 POPE  114      19.842  25.018  55.591  1.00  0.00           C
ATOM  11551 7C21 POPE  114      18.352  24.718  55.791  1.00  0.00           C
ATOM  11554 8C21 POPE  114      17.772  25.308  57.071  1.00  0.00           C
ATOM  11558  C33 POPE  114      28.893  29.628  44.311  1.00  0.00           C
ATOM  11561  C34 POPE  114      28.592  29.338  45.781  1.00  0.00           C
ATOM  11564  C35 POPE  114      29.653  29.878  46.751  1.00  0.00           C
ATOM  11567  C36 POPE  114      29.232  29.548  48.181  1.00  0.00           C
ATOM  11570  C37 POPE  114      30.272  29.928  49.241  1.00  0.00           C
ATOM  11573  C38 POPE  114      29.822  29.438  50.631  1.00  0.00           C
ATOM  11576  C39 POPE  114      30.703  29.918  51.791  1.00  0.00           C
ATOM  11579 0C31 POPE  114      32.143  29.398  51.731  1.00  0.00           C
ATOM  11582 1C31 POPE  114      33.022  30.078  52.801  1.00  0.00           C
ATOM  11585 2C31 POPE  114      34.513  29.778  52.621  1.00  0.00           C
ATOM  11588 3C31 POPE  114      35.403  30.778  53.351  1.00  0.00           C
ATOM  11591 4C31 POPE  114      36.883  30.628  52.961  1.00  0.00           C
ATOM  11594 5C31 POPE  114      37.763  31.738  53.541  1.00  0.00           C
ATOM  11597 6C31 POPE  114      39.223  31.628  53.101  1.00  0.00           C
ATOM  11601  NH3 POPE  115     121.433  22.378  79.491  1.00  0.00           N
ATOM  11605  C12 POPE  115     122.703  21.888  78.831  1.00  0.00           C
ATOM  11608  C11 POPE  115     123.072  20.448  79.261  1.00  0.00           C
ATOM  11611  P   POPE  115     125.723  20.168  79.531  1.00  0.00           P
ATOM  11612  O13 POPE  115     125.453  20.438  80.951  1.00  0.00           O
ATOM  11613  O14 POPE  115     126.493  18.948  79.241  1.00  0.00           O
ATOM  11614  O11 POPE  115     126.442  21.438  78.881  1.00  0.00           O
ATOM  11615  O12 POPE  115     124.353  20.088  78.751  1.00  0.00           O
ATOM  11616  C1  POPE  115     126.092  21.748  77.531  1.00  0.00           C
ATOM  11619  C2  POPE  115     127.223  22.468  76.751  1.00  0.00           C
ATOM  11621  O21 POPE  115     126.822  22.728  75.401  1.00  0.00           O
ATOM  11622  C21 POPE  115     125.883  23.628  75.171  1.00  0.00           C
ATOM  11623  O22 POPE  115     125.273  24.298  76.001  1.00  0.00           O
ATOM  11624  C22 POPE  115     125.763  23.788  73.651  1.00  0.00           C
ATOM  11627  C3  POPE  115     128.513  21.568  76.711  1.00  0.00           C
ATOM  11630  O31 POPE  115     129.203  21.648  75.441  1.00  0.00           O
ATOM  11631  C31 POPE  115     129.743  22.848  75.221  1.00  0.00           C
ATOM  11632  O32 POPE  115     130.003  23.668  76.071  1.00  0.00           O
ATOM  11633  C32 POPE  115     129.893  23.068  73.721  1.00  0.00           C
ATOM  11636  C23 POPE  115     124.313  23.948  73.141  1.00  0.00           C
ATOM  11639  C24 POPE  115     124.203  23.678  71.631  1.00  0.00           C
ATOM  11642  C25 POPE  115     125.222  24.428  70.761  1.00  0.00           C
ATOM  11645  C26 POPE  115     125.073  25.948  70.801  1.00  0.00           C
ATOM  11648  C27 POPE  115     126.013  26.658  69.821  1.00  0.00           C
ATOM  11651  C28 POPE  115     125.873  28.188  69.871  1.00  0.00           C
ATOM  11654  C29 POPE  115     126.782  28.858  68.861  1.00  0.00           C
ATOM  11656 0C21 POPE  115     126.402  29.288  67.651  1.00  0.00           C
ATOM  11658 1C21 POPE  115     125.012  29.148  67.091  1.00  0.00           C
ATOM  11661 2C21 POPE  115     124.842  29.678  65.661  1.00  0.00           C
ATOM  11664 3C21 POPE  115     125.043  31.198  65.521  1.00  0.00           C
ATOM  11667 4C21 POPE  115     124.653  31.688  64.121  1.00  0.00           C
ATOM  11670 5C21 POPE  115     124.832  33.187  63.881  1.00  0.00           C
ATOM  11673 6C21 POPE  115     124.012  34.068  64.831  1.00  0.00           C
ATOM  11676 7C21 POPE  115     123.732  35.468  64.271  1.00  0.00           C
ATOM  11679 8C21 POPE  115     123.103  36.418  65.291  1.00  0.00           C
ATOM  11683  C33 POPE  115     130.633  24.378  73.361  1.00  0.00           C
ATOM  11686  C34 POPE  115     130.563  24.668  71.851  1.00  0.00           C
ATOM  11689  C35 POPE  115     131.228  25.988  71.451  1.00  0.00           C
ATOM  11692  C36 POPE  115     130.998  26.348  69.971  1.00  0.00           C
ATOM  11695  C37 POPE  115     131.157  27.858  69.731  1.00  0.00           C
ATOM  11698  C38 POPE  115     130.838  28.358  68.321  1.00  0.00           C
ATOM  11701  C39 POPE  115     131.898  27.978  67.281  1.00  0.00           C
ATOM  11704 0C31 POPE  115     131.927  28.958  66.101  1.00  0.00           C
ATOM  11707 1C31 POPE  115     133.067  28.678  65.111  1.00  0.00           C
ATOM  11710 2C31 POPE  115     133.357  29.878  64.191  1.00  0.00           C
ATOM  11713 3C31 POPE  115     132.218  30.228  63.231  1.00  0.00           C
ATOM  11716 4C31 POPE  115     132.438  31.598  62.561  1.00  0.00           C
ATOM  11719 5C31 POPE  115     131.307  31.988  61.601  1.00  0.00           C
ATOM  11722 6C31 POPE  115     131.437  33.418  61.071  1.00  0.00           C
ATOM  11726  NH3 POPE  116       9.343  28.778  78.041  1.00  0.00           N
ATOM  11730  C12 POPE  116       9.633  27.318  78.261  1.00  0.00           C
ATOM  11733  C11 POPE  116      10.803  27.038  79.221  1.00  0.00           C
ATOM  11736  P   POPE  116      12.693  28.778  78.871  1.00  0.00           P
ATOM  11737  O13 POPE  116      12.993  28.858  80.321  1.00  0.00           O
ATOM  11738  O14 POPE  116      11.803  29.808  78.301  1.00  0.00           O
ATOM  11739  O11 POPE  116      14.092  28.778  78.131  1.00  0.00           O
ATOM  11740  O12 POPE  116      12.063  27.368  78.601  1.00  0.00           O
ATOM  11741  C1  POPE  116      14.682  27.638  77.501  1.00  0.00           C
ATOM  11744  C2  POPE  116      14.393  27.578  75.971  1.00  0.00           C
ATOM  11746  O21 POPE  116      15.213  26.578  75.331  1.00  0.00           O
ATOM  11747  C21 POPE  116      16.493  26.838  75.121  1.00  0.00           C
ATOM  11748  O22 POPE  116      17.153  27.698  75.661  1.00  0.00           O
ATOM  11749  C22 POPE  116      17.043  25.858  74.071  1.00  0.00           C
ATOM  11752  C3  POPE  116      14.483  28.958  75.261  1.00  0.00           C
ATOM  11755  O31 POPE  116      14.633  28.808  73.831  1.00  0.00           O
ATOM  11756  C31 POPE  116      13.523  28.418  73.191  1.00  0.00           C
ATOM  11757  O32 POPE  116      12.413  28.358  73.681  1.00  0.00           O
ATOM  11758  C32 POPE  116      13.883  28.058  71.751  1.00  0.00           C
ATOM  11761  C23 POPE  116      18.243  26.428  73.291  1.00  0.00           C
ATOM  11764  C24 POPE  116      18.662  25.558  72.101  1.00  0.00           C
ATOM  11767  C25 POPE  116      17.662  25.568  70.921  1.00  0.00           C
ATOM  11770  C26 POPE  116      18.363  25.308  69.581  1.00  0.00           C
ATOM  11773  C27 POPE  116      17.493  25.428  68.321  1.00  0.00           C
ATOM  11776  C28 POPE  116      18.272  25.418  66.971  1.00  0.00           C
ATOM  11779  C29 POPE  116      19.102  26.658  66.721  1.00  0.00           C
ATOM  11781 0C21 POPE  116      19.602  27.048  65.531  1.00  0.00           C
ATOM  11783 1C21 POPE  116      19.453  26.308  64.231  1.00  0.00           C
ATOM  11786 2C21 POPE  116      18.263  26.808  63.391  1.00  0.00           C
ATOM  11789 3C21 POPE  116      18.483  28.198  62.751  1.00  0.00           C
ATOM  11792 4C21 POPE  116      17.272  28.628  61.901  1.00  0.00           C
ATOM  11795 5C21 POPE  116      16.092  29.168  62.701  1.00  0.00           C
ATOM  11798 6C21 POPE  116      14.833  29.278  61.831  1.00  0.00           C
ATOM  11801 7C21 POPE  116      13.653  29.928  62.561  1.00  0.00           C
ATOM  11804 8C21 POPE  116      12.323  29.788  61.821  1.00  0.00           C
ATOM  11808  C33 POPE  116      12.673  28.188  70.791  1.00  0.00           C
ATOM  11811  C34 POPE  116      13.073  28.528  69.351  1.00  0.00           C
ATOM  11814  C35 POPE  116      13.803  27.448  68.541  1.00  0.00           C
ATOM  11817  C36 POPE  116      12.933  26.898  67.401  1.00  0.00           C
ATOM  11820  C37 POPE  116      13.733  26.198  66.301  1.00  0.00           C
ATOM  11823  C38 POPE  116      12.783  25.648  65.231  1.00  0.00           C
ATOM  11826  C39 POPE  116      13.413  25.518  63.841  1.00  0.00           C
ATOM  11829 0C31 POPE  116      14.472  24.428  63.741  1.00  0.00           C
ATOM  11832 1C31 POPE  116      14.973  24.258  62.301  1.00  0.00           C
ATOM  11835 2C31 POPE  116      15.752  22.948  62.101  1.00  0.00           C
ATOM  11838 3C31 POPE  116      14.843  21.718  61.931  1.00  0.00           C
ATOM  11841 4C31 POPE  116      15.643  20.428  61.741  1.00  0.00           C
ATOM  11844 5C31 POPE  116      14.752  19.208  61.491  1.00  0.00           C
ATOM  11847 6C31 POPE  116      15.553  17.898  61.391  1.00  0.00           C
ATOM  11851  NH3 POPE  117      17.852 133.212  36.641  1.00  0.00           N
ATOM  11855  C12 POPE  117      18.033 131.732  36.471  1.00  0.00           C
ATOM  11858  C11 POPE  117      17.623 130.973  37.731  1.00  0.00           C
ATOM  11861  P   POPE  117      15.553 129.523  37.061  1.00  0.00           P
ATOM  11862  O13 POPE  117      14.253 129.293  37.741  1.00  0.00           O
ATOM  11863  O14 POPE  117      15.502 129.682  35.591  1.00  0.00           O
ATOM  11864  O11 POPE  117      16.522 128.323  37.441  1.00  0.00           O
ATOM  11865  O12 POPE  117      16.213 130.792  37.741  1.00  0.00           O
ATOM  11866  C1  POPE  117      16.022 126.973  37.471  1.00  0.00           C
ATOM  11869  C2  POPE  117      15.563 126.503  38.881  1.00  0.00           C
ATOM  11871  O21 POPE  117      16.703 126.003  39.591  1.00  0.00           O
ATOM  11872  C21 POPE  117      16.883 126.193  40.901  1.00  0.00           C
ATOM  11873  O22 POPE  117      17.512 125.432  41.621  1.00  0.00           O
ATOM  11874  C22 POPE  117      16.313 127.512  41.421  1.00  0.00           C
ATOM  11877  C3  POPE  117      14.522 125.342  38.811  1.00  0.00           C
ATOM  11880  O31 POPE  117      14.022 125.062  40.131  1.00  0.00           O
ATOM  11881  C31 POPE  117      13.953 123.773  40.461  1.00  0.00           C
ATOM  11882  O32 POPE  117      14.113 122.842  39.691  1.00  0.00           O
ATOM  11883  C32 POPE  117      13.673 123.632  41.961  1.00  0.00           C
ATOM  11886  C23 POPE  117      16.943 127.943  42.771  1.00  0.00           C
ATOM  11889  C24 POPE  117      16.473 129.342  43.181  1.00  0.00           C
ATOM  11892  C25 POPE  117      17.153 129.923  44.431  1.00  0.00           C
ATOM  11895  C26 POPE  117      16.383 129.742  45.751  1.00  0.00           C
ATOM  11898  C27 POPE  117      16.403 128.312  46.311  1.00  0.00           C
ATOM  11901  C28 POPE  117      15.653 128.152  47.641  1.00  0.00           C
ATOM  11904  C29 POPE  117      16.393 128.792  48.801  1.00  0.00           C
ATOM  11906 0C21 POPE  117      16.723 128.202  49.961  1.00  0.00           C
ATOM  11908 1C21 POPE  117      16.363 126.793  50.371  1.00  0.00           C
ATOM  11911 2C21 POPE  117      15.993 126.702  51.861  1.00  0.00           C
ATOM  11914 3C21 POPE  117      15.502 125.292  52.211  1.00  0.00           C
ATOM  11917 4C21 POPE  117      15.173 125.113  53.701  1.00  0.00           C
ATOM  11920 5C21 POPE  117      16.423 125.262  54.571  1.00  0.00           C
ATOM  11923 6C21 POPE  117      16.272 124.581  55.931  1.00  0.00           C
ATOM  11926 7C21 POPE  117      17.592 124.613  56.701  1.00  0.00           C
ATOM  11929 8C21 POPE  117      17.473 123.863  58.021  1.00  0.00           C
ATOM  11933  C33 POPE  117      14.693 122.673  42.621  1.00  0.00           C
ATOM  11936  C34 POPE  117      15.033 123.003  44.081  1.00  0.00           C
ATOM  11939  C35 POPE  117      13.953 122.622  45.101  1.00  0.00           C
ATOM  11942  C36 POPE  117      14.363 122.993  46.541  1.00  0.00           C
ATOM  11945  C37 POPE  117      13.443 122.432  47.631  1.00  0.00           C
ATOM  11948  C38 POPE  117      13.773 122.993  49.031  1.00  0.00           C
ATOM  11951  C39 POPE  117      15.123 122.533  49.621  1.00  0.00           C
ATOM  11954 0C31 POPE  117      15.003 121.398  50.651  1.00  0.00           C
ATOM  11957 1C31 POPE  117      16.383 120.967  51.181  1.00  0.00           C
ATOM  11960 2C31 POPE  117      16.323 119.738  52.111  1.00  0.00           C
ATOM  11963 3C31 POPE  117      16.123 120.098  53.581  1.00  0.00           C
ATOM  11966 4C31 POPE  117      16.002 118.858  54.471  1.00  0.00           C
ATOM  11969 5C31 POPE  117      16.082 119.178  55.961  1.00  0.00           C
ATOM  11972 6C31 POPE  117      16.053 117.938  56.851  1.00  0.00           C
ATOM  11976  NH3 POPE  118      52.042  53.018  77.971  1.00  0.00           N
ATOM  11980  C12 POPE  118      53.482  52.608  78.131  1.00  0.00           C
ATOM  11983  C11 POPE  118      53.863  52.558  79.611  1.00  0.00           C
ATOM  11986  P   POPE  118      56.333  51.647  79.561  1.00  0.00           P
ATOM  11987  O13 POPE  118      57.592  52.108  80.191  1.00  0.00           O
ATOM  11988  O14 POPE  118      55.792  50.327  79.901  1.00  0.00           O
ATOM  11989  O11 POPE  118      56.502  51.658  77.991  1.00  0.00           O
ATOM  11990  O12 POPE  118      55.252  52.748  79.811  1.00  0.00           O
ATOM  11991  C1  POPE  118      57.513  50.818  77.401  1.00  0.00           C
ATOM  11994  C2  POPE  118      58.373  51.678  76.451  1.00  0.00           C
ATOM  11996  O21 POPE  118      58.243  51.277  75.061  1.00  0.00           O
ATOM  11997  C21 POPE  118      57.063  51.527  74.551  1.00  0.00           C
ATOM  11998  O22 POPE  118      56.073  51.898  75.151  1.00  0.00           O
ATOM  11999  C22 POPE  118      57.143  51.388  73.041  1.00  0.00           C
ATOM  12002  C3  POPE  118      59.863  51.708  76.881  1.00  0.00           C
ATOM  12005  O31 POPE  118      60.673  52.518  76.001  1.00  0.00           O
ATOM  12006  C31 POPE  118      60.453  53.828  76.091  1.00  0.00           C
ATOM  12007  O32 POPE  118      59.683  54.378  76.861  1.00  0.00           O
ATOM  12008  C32 POPE  118      61.182  54.508  74.941  1.00  0.00           C
ATOM  12011  C23 POPE  118      55.813  51.597  72.291  1.00  0.00           C
ATOM  12014  C24 POPE  118      56.063  51.998  70.831  1.00  0.00           C
ATOM  12017  C25 POPE  118      56.533  53.458  70.651  1.00  0.00           C
ATOM  12020  C26 POPE  118      55.473  54.378  70.031  1.00  0.00           C
ATOM  12023  C27 POPE  118      55.453  54.258  68.501  1.00  0.00           C
ATOM  12026  C28 POPE  118      54.282  55.007  67.821  1.00  0.00           C
ATOM  12029  C29 POPE  118      54.423  56.507  67.721  1.00  0.00           C
ATOM  12031 0C21 POPE  118      54.793  57.198  66.631  1.00  0.00           C
ATOM  12033 1C21 POPE  118      55.223  56.628  65.301  1.00  0.00           C
ATOM  12036 2C21 POPE  118      54.122  56.608  64.221  1.00  0.00           C
ATOM  12039 3C21 POPE  118      53.032  55.538  64.451  1.00  0.00           C
ATOM  12042 4C21 POPE  118      52.102  55.277  63.251  1.00  0.00           C
ATOM  12045 5C21 POPE  118      51.232  56.488  62.871  1.00  0.00           C
ATOM  12048 6C21 POPE  118      50.153  56.168  61.821  1.00  0.00           C
ATOM  12051 7C21 POPE  118      49.342  57.418  61.411  1.00  0.00           C
ATOM  12054 8C21 POPE  118      48.282  57.168  60.341  1.00  0.00           C
ATOM  12058  C33 POPE  118      60.553  54.088  73.591  1.00  0.00           C
ATOM  12061  C34 POPE  118      60.982  55.007  72.451  1.00  0.00           C
ATOM  12064  C35 POPE  118      60.213  54.768  71.131  1.00  0.00           C
ATOM  12067  C36 POPE  118      59.932  56.068  70.371  1.00  0.00           C
ATOM  12070  C37 POPE  118      59.182  55.908  69.041  1.00  0.00           C
ATOM  12073  C38 POPE  118      58.162  57.018  68.781  1.00  0.00           C
ATOM  12076  C39 POPE  118      58.763  58.428  68.651  1.00  0.00           C
ATOM  12079 0C31 POPE  118      57.692  59.518  68.471  1.00  0.00           C
ATOM  12082 1C31 POPE  118      58.303  60.928  68.351  1.00  0.00           C
ATOM  12085 2C31 POPE  118      57.263  62.058  68.341  1.00  0.00           C
ATOM  12088 3C31 POPE  118      56.252  61.998  67.181  1.00  0.00           C
ATOM  12091 4C31 POPE  118      55.332  63.228  67.141  1.00  0.00           C
ATOM  12094 5C31 POPE  118      54.142  63.057  66.191  1.00  0.00           C
ATOM  12097 6C31 POPE  118      53.282  64.307  66.061  1.00  0.00           C
ATOM  12101  NH3 POPE  119      59.072 124.753  71.851  1.00  0.00           N
ATOM  12105  C12 POPE  119      60.493 124.363  72.161  1.00  0.00           C
ATOM  12108  C11 POPE  119      61.272 125.513  72.841  1.00  0.00           C
ATOM  12111  P   POPE  119      60.413 127.923  72.191  1.00  0.00           P
ATOM  12112  O13 POPE  119      59.023 127.403  72.121  1.00  0.00           O
ATOM  12113  O14 POPE  119      60.873 128.622  73.401  1.00  0.00           O
ATOM  12114  O11 POPE  119      60.782 128.762  70.901  1.00  0.00           O
ATOM  12115  O12 POPE  119      61.372 126.673  71.991  1.00  0.00           O
ATOM  12116  C1  POPE  119      59.842 129.033  69.861  1.00  0.00           C
ATOM  12119  C2  POPE  119      60.262 128.262  68.591  1.00  0.00           C
ATOM  12121  O21 POPE  119      59.353 128.482  67.491  1.00  0.00           O
ATOM  12122  C21 POPE  119      58.222 127.792  67.511  1.00  0.00           C
ATOM  12123  O22 POPE  119      57.732 127.233  68.471  1.00  0.00           O
ATOM  12124  C22 POPE  119      57.613 127.803  66.101  1.00  0.00           C
ATOM  12127  C3  POPE  119      60.582 126.743  68.831  1.00  0.00           C
ATOM  12130  O31 POPE  119      60.633 125.923  67.631  1.00  0.00           O
ATOM  12131  C31 POPE  119      61.533 126.333  66.731  1.00  0.00           C
ATOM  12132  O32 POPE  119      62.263 127.303  66.841  1.00  0.00           O
ATOM  12133  C32 POPE  119      61.512 125.423  65.521  1.00  0.00           C
ATOM  12136  C23 POPE  119      57.552 126.393  65.471  1.00  0.00           C
ATOM  12139  C24 POPE  119      56.712 126.283  64.181  1.00  0.00           C
ATOM  12142  C25 POPE  119      57.183 127.102  62.981  1.00  0.00           C
ATOM  12145  C26 POPE  119      56.552 128.503  62.951  1.00  0.00           C
ATOM  12148  C27 POPE  119      56.832 129.272  61.651  1.00  0.00           C
ATOM  12151  C28 POPE  119      57.323 130.712  61.911  1.00  0.00           C
ATOM  12154  C29 POPE  119      56.302 131.592  62.601  1.00  0.00           C
ATOM  12156 0C21 POPE  119      55.852 132.783  62.181  1.00  0.00           C
ATOM  12158 1C21 POPE  119      56.283 133.533  60.941  1.00  0.00           C
ATOM  12161 2C21 POPE  119      55.302 133.432  59.761  1.00  0.00           C
ATOM  12164 3C21 POPE  119      53.963 134.152  60.001  1.00  0.00           C
ATOM  12167 4C21 POPE  119      53.043 134.202  58.761  1.00  0.00           C
ATOM  12170 5C21 POPE  119      53.613 134.982  57.561  1.00  0.00           C
ATOM  12173 6C21 POPE  119      53.973 136.442  57.881  1.00  0.00           C
ATOM  12176 7C21 POPE  119      54.472 137.242  56.671  1.00  0.00           C
ATOM  12179 8C21 POPE  119      54.823 138.693  57.011  1.00  0.00           C
ATOM  12183  C33 POPE  119      62.522 125.933  64.471  1.00  0.00           C
ATOM  12186  C34 POPE  119      62.102 125.583  63.041  1.00  0.00           C
ATOM  12189  C35 POPE  119      61.972 124.082  62.791  1.00  0.00           C
ATOM  12192  C36 POPE  119      61.642 123.812  61.321  1.00  0.00           C
ATOM  12195  C37 POPE  119      61.603 122.323  60.961  1.00  0.00           C
ATOM  12198  C38 POPE  119      61.232 122.073  59.491  1.00  0.00           C
ATOM  12201  C39 POPE  119      62.112 122.842  58.501  1.00  0.00           C
ATOM  12204 0C31 POPE  119      61.803 122.533  57.041  1.00  0.00           C
ATOM  12207 1C31 POPE  119      62.502 123.492  56.081  1.00  0.00           C
ATOM  12210 2C31 POPE  119      62.133 123.261  54.611  1.00  0.00           C
ATOM  12213 3C31 POPE  119      62.723 124.353  53.711  1.00  0.00           C
ATOM  12216 4C31 POPE  119      62.302 124.193  52.251  1.00  0.00           C
ATOM  12219 5C31 POPE  119      62.832 125.342  51.371  1.00  0.00           C
ATOM  12222 6C31 POPE  119      62.342 125.253  49.921  1.00  0.00           C
ATOM  12226  NH3 POPE  120      58.822   5.528  73.951  1.00  0.00           N
ATOM  12230  C12 POPE  120      59.293   4.458  74.891  1.00  0.00           C
ATOM  12233  C11 POPE  120      59.233   3.058  74.231  1.00  0.00           C
ATOM  12236  P   POPE  120      56.822   2.208  74.741  1.00  0.00           P
ATOM  12237  O13 POPE  120      57.272   2.448  76.121  1.00  0.00           O
ATOM  12238  O14 POPE  120      56.432   0.838  74.351  1.00  0.00           O
ATOM  12239  O11 POPE  120      55.662   3.208  74.341  1.00  0.00           O
ATOM  12240  O12 POPE  120      57.932   2.718  73.741  1.00  0.00           O
ATOM  12241  C1  POPE  120      54.553   2.738  73.551  1.00  0.00           C
ATOM  12244  C2  POPE  120      54.833   2.708  72.021  1.00  0.00           C
ATOM  12246  O21 POPE  120      53.713   3.358  71.371  1.00  0.00           O
ATOM  12247  C21 POPE  120      54.033   4.408  70.621  1.00  0.00           C
ATOM  12248  O22 POPE  120      55.143   4.758  70.291  1.00  0.00           O
ATOM  12249  C22 POPE  120      52.783   5.178  70.171  1.00  0.00           C
ATOM  12252  C3  POPE  120      55.063   1.228  71.561  1.00  0.00           C
ATOM  12255  O31 POPE  120      54.753   0.988  70.171  1.00  0.00           O
ATOM  12256  C31 POPE  120      54.332  -0.242  69.911  1.00  0.00           C
ATOM  12257  O32 POPE  120      54.212  -1.142  70.721  1.00  0.00           O
ATOM  12258  C32 POPE  120      54.103  -0.382  68.401  1.00  0.00           C
ATOM  12261  C23 POPE  120      53.103   6.038  68.911  1.00  0.00           C
ATOM  12264  C24 POPE  120      51.902   6.218  67.971  1.00  0.00           C
ATOM  12267  C25 POPE  120      52.302   6.638  66.551  1.00  0.00           C
ATOM  12270  C26 POPE  120      51.182   6.338  65.541  1.00  0.00           C
ATOM  12273  C27 POPE  120      51.593   6.508  64.071  1.00  0.00           C
ATOM  12276  C28 POPE  120      51.723   7.968  63.611  1.00  0.00           C
ATOM  12279  C29 POPE  120      50.423   8.738  63.601  1.00  0.00           C
ATOM  12281 0C21 POPE  120      49.503   8.688  62.631  1.00  0.00           C
ATOM  12283 1C21 POPE  120      49.592   7.838  61.391  1.00  0.00           C
ATOM  12286 2C21 POPE  120      50.083   8.648  60.181  1.00  0.00           C
ATOM  12289 3C21 POPE  120      49.002   9.578  59.601  1.00  0.00           C
ATOM  12292 4C21 POPE  120      49.592  10.438  58.471  1.00  0.00           C
ATOM  12295 5C21 POPE  120      48.583  10.988  57.461  1.00  0.00           C
ATOM  12298 6C21 POPE  120      47.703   9.908  56.801  1.00  0.00           C
ATOM  12301 7C21 POPE  120      47.092  10.368  55.471  1.00  0.00           C
ATOM  12304 8C21 POPE  120      45.982   9.438  54.981  1.00  0.00           C
ATOM  12308  C33 POPE  120      53.662  -1.792  67.961  1.00  0.00           C
ATOM  12311  C34 POPE  120      52.143  -2.052  68.081  1.00  0.00           C
ATOM  12314  C35 POPE  120      51.293  -1.242  67.091  1.00  0.00           C
ATOM  12317  C36 POPE  120      49.923  -1.872  66.831  1.00  0.00           C
ATOM  12320  C37 POPE  120      49.082  -1.142  65.781  1.00  0.00           C
ATOM  12323  C38 POPE  120      48.352   0.078  66.351  1.00  0.00           C
ATOM  12326  C39 POPE  120      47.423   0.788  65.341  1.00  0.00           C
ATOM  12329 0C31 POPE  120      46.203   1.378  66.061  1.00  0.00           C
ATOM  12332 1C31 POPE  120      45.322   2.318  65.241  1.00  0.00           C
ATOM  12335 2C31 POPE  120      44.122   2.778  66.091  1.00  0.00           C
ATOM  12338 3C31 POPE  120      43.422   4.028  65.591  1.00  0.00           C
ATOM  12341 4C31 POPE  120      42.493   4.618  66.651  1.00  0.00           C
ATOM  12344 5C31 POPE  120      41.832   5.928  66.201  1.00  0.00           C
ATOM  12347 6C31 POPE  120      41.033   6.588  67.321  1.00  0.00           C
ATOM  12351  NH3 POPE  121       7.623 118.567  82.811  1.00  0.00           N
ATOM  12355  C12 POPE  121       7.932 117.858  84.101  1.00  0.00           C
ATOM  12358  C11 POPE  121       8.043 116.368  83.801  1.00  0.00           C
ATOM  12361  P   POPE  121       9.352 114.786  82.161  1.00  0.00           P
ATOM  12362  O13 POPE  121      10.703 114.367  82.551  1.00  0.00           O
ATOM  12363  O14 POPE  121       8.263 113.868  82.571  1.00  0.00           O
ATOM  12364  O11 POPE  121       9.253 115.167  80.611  1.00  0.00           O
ATOM  12365  O12 POPE  121       9.073 116.197  82.841  1.00  0.00           O
ATOM  12366  C1  POPE  121       8.783 116.468  80.211  1.00  0.00           C
ATOM  12369  C2  POPE  121       9.022 116.828  78.701  1.00  0.00           C
ATOM  12371  O21 POPE  121       8.013 116.207  77.861  1.00  0.00           O
ATOM  12372  C21 POPE  121       7.703 116.878  76.761  1.00  0.00           C
ATOM  12373  O22 POPE  121       8.102 117.988  76.471  1.00  0.00           O
ATOM  12374  C22 POPE  121       6.753 116.048  75.871  1.00  0.00           C
ATOM  12377  C3  POPE  121      10.453 116.447  78.241  1.00  0.00           C
ATOM  12380  O31 POPE  121      10.883 117.128  77.031  1.00  0.00           O
ATOM  12381  C31 POPE  121      10.842 116.408  75.921  1.00  0.00           C
ATOM  12382  O32 POPE  121      10.493 115.248  75.821  1.00  0.00           O
ATOM  12383  C32 POPE  121      11.273 117.238  74.711  1.00  0.00           C
ATOM  12386  C23 POPE  121       7.243 115.917  74.411  1.00  0.00           C
ATOM  12389  C24 POPE  121       6.113 115.988  73.361  1.00  0.00           C
ATOM  12392  C25 POPE  121       5.023 114.908  73.491  1.00  0.00           C
ATOM  12395  C26 POPE  121       4.023 114.967  72.321  1.00  0.00           C
ATOM  12398  C27 POPE  121       2.933 113.887  72.431  1.00  0.00           C
ATOM  12401  C28 POPE  121       2.143 113.638  71.131  1.00  0.00           C
ATOM  12404  C29 POPE  121       1.508 114.856  70.521  1.00  0.00           C
ATOM  12406 0C21 POPE  121       0.228 115.048  70.151  1.00  0.00           C
ATOM  12408 1C21 POPE  121      -0.942 114.077  70.241  1.00  0.00           C
ATOM  12411 2C21 POPE  121      -0.792 112.667  69.631  1.00  0.00           C
ATOM  12414 3C21 POPE  121      -0.572 112.627  68.121  1.00  0.00           C
ATOM  12417 4C21 POPE  121      -0.452 111.176  67.641  1.00  0.00           C
ATOM  12420 5C21 POPE  121      -0.222 111.018  66.131  1.00  0.00           C
ATOM  12423 6C21 POPE  121      -0.062 109.537  65.751  1.00  0.00           C
ATOM  12426 7C21 POPE  121       0.438 109.328  64.321  1.00  0.00           C
ATOM  12429 8C21 POPE  121       0.808 107.867  64.031  1.00  0.00           C
ATOM  12433  C33 POPE  121      10.932 116.447  73.421  1.00  0.00           C
ATOM  12436  C34 POPE  121      11.203 117.228  72.131  1.00  0.00           C
ATOM  12439  C35 POPE  121      12.693 117.347  71.831  1.00  0.00           C
ATOM  12442  C36 POPE  121      13.233 116.067  71.181  1.00  0.00           C
ATOM  12445  C37 POPE  121      14.743 115.917  71.361  1.00  0.00           C
ATOM  12448  C38 POPE  121      15.373 114.947  70.361  1.00  0.00           C
ATOM  12451  C39 POPE  121      15.293 115.458  68.921  1.00  0.00           C
ATOM  12454 0C31 POPE  121      16.253 114.688  68.021  1.00  0.00           C
ATOM  12457 1C31 POPE  121      16.283 115.167  66.571  1.00  0.00           C
ATOM  12460 2C31 POPE  121      17.463 114.527  65.841  1.00  0.00           C
ATOM  12463 3C31 POPE  121      17.363 114.567  64.321  1.00  0.00           C
ATOM  12466 4C31 POPE  121      18.533 113.777  63.711  1.00  0.00           C
ATOM  12469 5C31 POPE  121      18.303 113.387  62.251  1.00  0.00           C
ATOM  12472 6C31 POPE  121      19.443 112.508  61.731  1.00  0.00           C
ATOM  12476  NH3 POPE  122      79.972  66.597  79.201  1.00  0.00           N
ATOM  12480  C12 POPE  122      80.262  65.857  80.471  1.00  0.00           C
ATOM  12483  C11 POPE  122      81.682  66.148  80.991  1.00  0.00           C
ATOM  12486  P   POPE  122      83.252  64.058  81.431  1.00  0.00           P
ATOM  12487  O13 POPE  122      84.583  64.648  81.681  1.00  0.00           O
ATOM  12488  O14 POPE  122      82.943  62.788  82.121  1.00  0.00           O
ATOM  12489  O11 POPE  122      82.983  63.918  79.881  1.00  0.00           O
ATOM  12490  O12 POPE  122      82.123  65.087  81.841  1.00  0.00           O
ATOM  12491  C1  POPE  122      83.643  62.938  79.071  1.00  0.00           C
ATOM  12494  C2  POPE  122      83.392  63.298  77.591  1.00  0.00           C
ATOM  12496  O21 POPE  122      83.592  62.158  76.731  1.00  0.00           O
ATOM  12497  C21 POPE  122      84.642  61.948  75.971  1.00  0.00           C
ATOM  12498  O22 POPE  122      85.563  62.728  75.741  1.00  0.00           O
ATOM  12499  C22 POPE  122      84.422  60.588  75.301  1.00  0.00           C
ATOM  12502  C3  POPE  122      84.023  64.677  77.211  1.00  0.00           C
ATOM  12505  O31 POPE  122      83.072  65.548  76.591  1.00  0.00           O
ATOM  12506  C31 POPE  122      82.752  65.527  75.301  1.00  0.00           C
ATOM  12507  O32 POPE  122      81.862  66.247  74.841  1.00  0.00           O
ATOM  12508  C32 POPE  122      83.573  64.607  74.411  1.00  0.00           C
ATOM  12511  C23 POPE  122      85.532  60.108  74.341  1.00  0.00           C
ATOM  12514  C24 POPE  122      85.213  58.728  73.741  1.00  0.00           C
ATOM  12517  C25 POPE  122      84.252  58.718  72.541  1.00  0.00           C
ATOM  12520  C26 POPE  122      84.842  59.367  71.271  1.00  0.00           C
ATOM  12523  C27 POPE  122      84.082  59.007  69.981  1.00  0.00           C
ATOM  12526  C28 POPE  122      84.853  59.328  68.681  1.00  0.00           C
ATOM  12529  C29 POPE  122      86.052  58.418  68.511  1.00  0.00           C
ATOM  12531 0C21 POPE  122      86.502  57.847  67.371  1.00  0.00           C
ATOM  12533 1C21 POPE  122      85.952  57.978  65.971  1.00  0.00           C
ATOM  12536 2C21 POPE  122      85.752  56.618  65.281  1.00  0.00           C
ATOM  12539 3C21 POPE  122      87.022  55.758  65.191  1.00  0.00           C
ATOM  12542 4C21 POPE  122      86.892  54.508  64.301  1.00  0.00           C
ATOM  12545 5C21 POPE  122      86.813  54.828  62.801  1.00  0.00           C
ATOM  12548 6C21 POPE  122      86.943  53.568  61.931  1.00  0.00           C
ATOM  12551 7C21 POPE  122      86.912  53.888  60.431  1.00  0.00           C
ATOM  12554 8C21 POPE  122      87.102  52.658  59.541  1.00  0.00           C
ATOM  12558  C33 POPE  122      83.352  64.947  72.921  1.00  0.00           C
ATOM  12561  C34 POPE  122      84.263  64.167  71.981  1.00  0.00           C
ATOM  12564  C35 POPE  122      83.963  64.478  70.511  1.00  0.00           C
ATOM  12567  C36 POPE  122      84.972  63.847  69.561  1.00  0.00           C
ATOM  12570  C37 POPE  122      84.683  64.108  68.071  1.00  0.00           C
ATOM  12573  C38 POPE  122      85.733  63.438  67.181  1.00  0.00           C
ATOM  12576  C39 POPE  122      85.542  63.658  65.681  1.00  0.00           C
ATOM  12579 0C31 POPE  122      86.582  62.878  64.861  1.00  0.00           C
ATOM  12582 1C31 POPE  122      86.552  63.178  63.351  1.00  0.00           C
ATOM  12585 2C31 POPE  122      87.543  62.328  62.551  1.00  0.00           C
ATOM  12588 3C31 POPE  122      87.072  60.878  62.341  1.00  0.00           C
ATOM  12591 4C31 POPE  122      88.123  60.018  61.631  1.00  0.00           C
ATOM  12594 5C31 POPE  122      87.603  58.618  61.261  1.00  0.00           C
ATOM  12597 6C31 POPE  122      88.643  57.748  60.561  1.00  0.00           C
ATOM  12601  NH3 POPE  123     123.732   4.368  79.391  1.00  0.00           N
ATOM  12605  C12 POPE  123     123.433   5.748  79.941  1.00  0.00           C
ATOM  12608  C11 POPE  123     124.732   6.608  80.041  1.00  0.00           C
ATOM  12611  P   POPE  123     123.473   8.898  80.361  1.00  0.00           P
ATOM  12612  O13 POPE  123     122.223   8.568  81.081  1.00  0.00           O
ATOM  12613  O14 POPE  123     123.982  10.278  80.591  1.00  0.00           O
ATOM  12614  O11 POPE  123     123.322   8.688  78.801  1.00  0.00           O
ATOM  12615  O12 POPE  123     124.572   7.848  80.741  1.00  0.00           O
ATOM  12616  C1  POPE  123     124.353   9.258  77.971  1.00  0.00           C
ATOM  12619  C2  POPE  123     124.322   8.658  76.541  1.00  0.00           C
ATOM  12621  O21 POPE  123     123.683   9.618  75.691  1.00  0.00           O
ATOM  12622  C21 POPE  123     124.012   9.488  74.411  1.00  0.00           C
ATOM  12623  O22 POPE  123     124.912   8.768  74.011  1.00  0.00           O
ATOM  12624  C22 POPE  123     123.182  10.428  73.551  1.00  0.00           C
ATOM  12627  C3  POPE  123     123.552   7.298  76.531  1.00  0.00           C
ATOM  12630  O31 POPE  123     124.103   6.298  75.651  1.00  0.00           O
ATOM  12631  C31 POPE  123     123.383   6.038  74.571  1.00  0.00           C
ATOM  12632  O32 POPE  123     122.353   6.618  74.251  1.00  0.00           O
ATOM  12633  C32 POPE  123     124.023   4.898  73.781  1.00  0.00           C
ATOM  12636  C23 POPE  123     122.732   9.758  72.231  1.00  0.00           C
ATOM  12639  C24 POPE  123     122.452  10.778  71.121  1.00  0.00           C
ATOM  12642  C25 POPE  123     121.922  10.108  69.851  1.00  0.00           C
ATOM  12645  C26 POPE  123     121.733  11.058  68.661  1.00  0.00           C
ATOM  12648  C27 POPE  123     121.052  10.328  67.491  1.00  0.00           C
ATOM  12651  C28 POPE  123     120.672  11.238  66.301  1.00  0.00           C
ATOM  12654  C29 POPE  123     121.873  11.708  65.511  1.00  0.00           C
ATOM  12656 0C21 POPE  123     122.293  11.178  64.351  1.00  0.00           C
ATOM  12658 1C21 POPE  123     121.682   9.988  63.651  1.00  0.00           C
ATOM  12661 2C21 POPE  123     122.703   9.238  62.771  1.00  0.00           C
ATOM  12664 3C21 POPE  123     122.153   7.898  62.271  1.00  0.00           C
ATOM  12667 4C21 POPE  123     123.072   7.128  61.311  1.00  0.00           C
ATOM  12670 5C21 POPE  123     124.502   6.888  61.821  1.00  0.00           C
ATOM  12673 6C21 POPE  123     125.302   5.958  60.891  1.00  0.00           C
ATOM  12676 7C21 POPE  123     126.582   5.458  61.561  1.00  0.00           C
ATOM  12679 8C21 POPE  123     127.503   4.658  60.631  1.00  0.00           C
ATOM  12683  C33 POPE  123     124.322   5.378  72.351  1.00  0.00           C
ATOM  12686  C34 POPE  123     125.073   4.378  71.471  1.00  0.00           C
ATOM  12689  C35 POPE  123     125.423   4.928  70.071  1.00  0.00           C
ATOM  12692  C36 POPE  123     125.942   3.798  69.171  1.00  0.00           C
ATOM  12695  C37 POPE  123     126.472   4.198  67.791  1.00  0.00           C
ATOM  12698  C38 POPE  123     126.822   2.928  67.001  1.00  0.00           C
ATOM  12701  C39 POPE  123     127.342   3.138  65.581  1.00  0.00           C
ATOM  12704 0C31 POPE  123     127.633   1.778  64.921  1.00  0.00           C
ATOM  12707 1C31 POPE  123     128.172   1.868  63.491  1.00  0.00           C
ATOM  12710 2C31 POPE  123     127.993   0.578  62.681  1.00  0.00           C
ATOM  12713 3C31 POPE  123     126.523   0.238  62.311  1.00  0.00           C
ATOM  12716 4C31 POPE  123     125.833   1.328  61.471  1.00  0.00           C
ATOM  12719 5C31 POPE  123     124.443   0.918  61.001  1.00  0.00           C
ATOM  12722 6C31 POPE  123     123.783   1.958  60.091  1.00  0.00           C
ATOM  12726  NH3 POPE  124      30.653  12.058  37.291  1.00  0.00           N
ATOM  12730  C12 POPE  124      29.473  11.378  36.641  1.00  0.00           C
ATOM  12733  C11 POPE  124      29.553   9.848  36.771  1.00  0.00           C
ATOM  12736  P   POPE  124      27.203   9.008  37.581  1.00  0.00           P
ATOM  12737  O13 POPE  124      26.262  10.158  37.521  1.00  0.00           O
ATOM  12738  O14 POPE  124      26.673   7.658  37.351  1.00  0.00           O
ATOM  12739  O11 POPE  124      28.023   9.028  38.961  1.00  0.00           O
ATOM  12740  O12 POPE  124      28.312   9.218  36.501  1.00  0.00           O
ATOM  12741  C1  POPE  124      27.533   8.298  40.101  1.00  0.00           C
ATOM  12744  C2  POPE  124      28.583   7.838  41.161  1.00  0.00           C
ATOM  12746  O21 POPE  124      28.863   8.858  42.161  1.00  0.00           O
ATOM  12747  C21 POPE  124      27.903   8.948  43.101  1.00  0.00           C
ATOM  12748  O22 POPE  124      26.803   8.448  43.031  1.00  0.00           O
ATOM  12749  C22 POPE  124      28.423   9.788  44.281  1.00  0.00           C
ATOM  12752  C3  POPE  124      29.892   7.308  40.551  1.00  0.00           C
ATOM  12755  O31 POPE  124      30.733   6.738  41.581  1.00  0.00           O
ATOM  12756  C31 POPE  124      30.912   5.418  41.561  1.00  0.00           C
ATOM  12757  O32 POPE  124      30.523   4.658  40.701  1.00  0.00           O
ATOM  12758  C32 POPE  124      31.772   5.008  42.761  1.00  0.00           C
ATOM  12761  C23 POPE  124      27.673   9.608  45.621  1.00  0.00           C
ATOM  12764  C24 POPE  124      28.543  10.018  46.821  1.00  0.00           C
ATOM  12767  C25 POPE  124      28.172   9.348  48.161  1.00  0.00           C
ATOM  12770  C26 POPE  124      29.403   8.848  48.951  1.00  0.00           C
ATOM  12773  C27 POPE  124      29.053   8.268  50.331  1.00  0.00           C
ATOM  12776  C28 POPE  124      30.182   7.458  51.011  1.00  0.00           C
ATOM  12779  C29 POPE  124      31.493   8.168  51.191  1.00  0.00           C
ATOM  12781 0C21 POPE  124      31.973   8.748  52.311  1.00  0.00           C
ATOM  12783 1C21 POPE  124      31.272   8.848  53.641  1.00  0.00           C
ATOM  12786 2C21 POPE  124      31.532   7.618  54.521  1.00  0.00           C
ATOM  12789 3C21 POPE  124      30.903   7.758  55.921  1.00  0.00           C
ATOM  12792 4C21 POPE  124      30.863   6.448  56.711  1.00  0.00           C
ATOM  12795 5C21 POPE  124      32.243   5.908  57.111  1.00  0.00           C
ATOM  12798 6C21 POPE  124      32.113   4.658  57.991  1.00  0.00           C
ATOM  12801 7C21 POPE  124      33.463   4.148  58.511  1.00  0.00           C
ATOM  12804 8C21 POPE  124      33.313   2.968  59.481  1.00  0.00           C
ATOM  12808  C33 POPE  124      31.183   5.408  44.141  1.00  0.00           C
ATOM  12811  C34 POPE  124      32.272   5.348  45.211  1.00  0.00           C
[truncated: 1,647,241 more chars]
