# Supplementary material for: Characterizing Membrane Association and Periplasmic Transfer of Bacterial Lipoproteins through Molecular Dynamics Simulations
Source: Structure. 2020 Apr 7;28(4):475–487.e3. doi: 10.1016/j.str.2020.01.012 (PMC7139219; doi:10.1016/j.str.2020.01.012)
Supplement: Data S2. Final Coordinates from Simulations (A–L), Related to Figure 3 [file mmc4.zip › A-L/ECNB-5-atomistic.pdb]

TITLE     Protein
REMARK    THIS IS A SIMULATION BOX
CRYST1  129.074  129.074  114.866  90.00  90.00  90.00 P 1           1
MODEL        1
ATOM      1  N   CYSTA   1      55.057  56.542  75.808  1.00  0.00           N
ATOM      3  CA  CYSTA   1      55.387  57.142  77.108  1.00  0.00           C
ATOM      5  C   CYSTA   1      54.497  58.422  77.338  1.00  0.00           C
ATOM      6  O   CYSTA   1      53.607  58.412  78.178  1.00  0.00           O
ATOM      7  CB  CYSTA   1      56.927  57.272  77.508  1.00  0.00           C
ATOM     10  SG  CYSTA   1      58.147  56.102  76.748  1.00  0.00           S
ATOM     11  C1  CYSTA   1      58.597  57.042  75.248  1.00  0.00           C
ATOM     14  CA1 CYSTA   1      53.807  56.092  75.558  1.00  0.00           C
ATOM     15  OA1 CYSTA   1      53.117  55.762  76.508  1.00  0.00           O
ATOM     16  CA2 CYSTA   1      53.187  55.962  74.198  1.00  0.00           C
ATOM     19  C11 CYSTA   1      59.517  56.532  74.108  1.00  0.00           C
ATOM     21  O11 CYSTA   1      59.377  55.112  73.928  1.00  0.00           O
ATOM     22  CX1 CYSTA   1      58.957  54.792  72.728  1.00  0.00           C
ATOM     23  OX1 CYSTA   1      58.547  55.562  71.868  1.00  0.00           O
ATOM     24  CX2 CYSTA   1      59.167  53.322  72.448  1.00  0.00           C
ATOM     27  C12 CYSTA   1      61.017  56.942  74.098  1.00  0.00           C
ATOM     30  O12 CYSTA   1      61.577  57.172  75.398  1.00  0.00           O
ATOM     31  CD1 CYSTA   1      62.357  58.272  75.408  1.00  0.00           C
ATOM     32  OD1 CYSTA   1      62.087  59.292  76.028  1.00  0.00           O
ATOM     33  CD2 CYSTA   1      63.507  58.102  74.378  1.00  0.00           C
ATOM     36  CA3 CYSTA   1      53.567  56.962  73.068  1.00  0.00           C
ATOM     39  CA4 CYSTA   1      52.657  58.182  72.828  1.00  0.00           C
ATOM     42  CA5 CYSTA   1      52.997  59.392  73.688  1.00  0.00           C
ATOM     45  CA6 CYSTA   1      52.097  60.612  73.508  1.00  0.00           C
ATOM     48  CA7 CYSTA   1      52.237  61.322  72.148  1.00  0.00           C
ATOM     51  CA8 CYSTA   1      51.327  60.762  71.028  1.00  0.00           C
ATOM     54  CA9 CYSTA   1      51.247  61.672  69.788  1.00  0.00           C
ATOM     57 0CA1 CYSTA   1      50.477  62.972  70.038  1.00  0.00           C
ATOM     60 1CA1 CYSTA   1      49.267  63.242  69.148  1.00  0.00           C
ATOM     63 2CA1 CYSTA   1      48.317  64.212  69.868  1.00  0.00           C
ATOM     66 3CA1 CYSTA   1      47.207  64.762  68.968  1.00  0.00           C
ATOM     69 4CA1 CYSTA   1      46.177  65.542  69.778  1.00  0.00           C
ATOM     72 5CA1 CYSTA   1      44.917  65.882  68.978  1.00  0.00           C
ATOM     75 6CA1 CYSTA   1      43.857  66.562  69.838  1.00  0.00           C
ATOM     79  CD3 CYSTA   1      63.507  59.232  73.308  1.00  0.00           C
ATOM     82  CD4 CYSTA   1      64.057  58.942  71.908  1.00  0.00           C
ATOM     85  CD5 CYSTA   1      63.017  58.332  70.998  1.00  0.00           C
ATOM     88  CD6 CYSTA   1      63.477  58.132  69.548  1.00  0.00           C
ATOM     91  CD7 CYSTA   1      63.577  59.422  68.718  1.00  0.00           C
ATOM     94  CD8 CYSTA   1      63.657  59.092  67.228  1.00  0.00           C
ATOM     97  CD9 CYSTA   1      63.747  60.312  66.288  1.00  0.00           C
ATOM    100 0CD1 CYSTA   1      65.137  60.972  66.178  1.00  0.00           C
ATOM    103 1CD1 CYSTA   1      66.257  60.002  65.748  1.00  0.00           C
ATOM    106 2CD1 CYSTA   1      67.577  60.712  65.398  1.00  0.00           C
ATOM    109 3CD1 CYSTA   1      68.657  59.772  64.838  1.00  0.00           C
ATOM    112 4CD1 CYSTA   1      69.477  59.032  65.908  1.00  0.00           C
ATOM    115 5CD1 CYSTA   1      70.567  58.142  65.278  1.00  0.00           C
ATOM    118 6CD1 CYSTA   1      71.487  57.462  66.298  1.00  0.00           C
ATOM    122  CX3 CYSTA   1      60.367  53.162  71.498  1.00  0.00           C
ATOM    125  CX4 CYSTA   1      60.097  52.252  70.298  1.00  0.00           C
ATOM    128  CX5 CYSTA   1      59.107  52.752  69.248  1.00  0.00           C
ATOM    131  CX6 CYSTA   1      59.567  53.972  68.428  1.00  0.00           C
ATOM    134  CX7 CYSTA   1      58.547  55.112  68.458  1.00  0.00           C
ATOM    137  CX8 CYSTA   1      58.867  56.312  67.548  1.00  0.00           C
ATOM    140  CX9 CYSTA   1      59.887  57.252  68.148  1.00  0.00           C
ATOM    142 0CX1 CYSTA   1      59.797  58.592  68.318  1.00  0.00           C
ATOM    144 1CX1 CYSTA   1      58.697  59.502  67.838  1.00  0.00           C
ATOM    147 2CX1 CYSTA   1      57.747  60.052  68.928  1.00  0.00           C
ATOM    150 3CX1 CYSTA   1      58.387  61.052  69.908  1.00  0.00           C
ATOM    153 4CX1 CYSTA   1      57.327  61.692  70.808  1.00  0.00           C
ATOM    156 5CX1 CYSTA   1      57.837  62.662  71.898  1.00  0.00           C
ATOM    159 6CX1 CYSTA   1      59.297  62.472  72.358  1.00  0.00           C
ATOM    162 7CX1 CYSTA   1      59.537  62.922  73.808  1.00  0.00           C
ATOM    165 8CX1 CYSTA   1      60.537  62.112  74.638  1.00  0.00           C
ATOM    169  N   ASN A   2      54.527  59.552  76.578  1.00  0.00           N
ATOM    171  CA  ASN A   2      55.607  60.292  75.958  1.00  0.00           C
ATOM    173  CB  ASN A   2      56.177  59.262  74.948  1.00  0.00           C
ATOM    176  CG  ASN A   2      56.947  59.482  73.668  1.00  0.00           C
ATOM    177  OD1 ASN A   2      56.517  59.022  72.608  1.00  0.00           O
ATOM    178  ND2 ASN A   2      58.177  59.982  73.758  1.00  0.00           N
ATOM    181  C   ASN A   2      56.637  60.852  76.988  1.00  0.00           C
ATOM    182  O   ASN A   2      57.817  60.822  76.658  1.00  0.00           O
ATOM    183  N   THR A   3      56.287  61.422  78.198  1.00  0.00           N
ATOM    185  CA  THR A   3      55.037  61.372  79.008  1.00  0.00           C
ATOM    187  CB  THR A   3      55.037  60.612  80.368  1.00  0.00           C
ATOM    189  OG1 THR A   3      55.667  61.262  81.458  1.00  0.00           O
ATOM    191  CG2 THR A   3      55.727  59.252  80.318  1.00  0.00           C
ATOM    195  C   THR A   3      54.267  62.682  79.158  1.00  0.00           C
ATOM    196  O   THR A   3      54.037  63.172  80.268  1.00  0.00           O
ATOM    197  N   THR A   4      53.777  63.272  78.038  1.00  0.00           N
ATOM    199  CA  THR A   4      53.867  64.712  77.738  1.00  0.00           C
ATOM    201  CB  THR A   4      53.667  65.032  76.248  1.00  0.00           C
ATOM    203  OG1 THR A   4      54.607  65.992  75.768  1.00  0.00           O
ATOM    205  CG2 THR A   4      52.267  65.532  75.878  1.00  0.00           C
ATOM    209  C   THR A   4      53.327  65.822  78.658  1.00  0.00           C
ATOM    210  O   THR A   4      53.807  66.932  78.538  1.00  0.00           O
ATOM    211  N   ARG A   5      52.437  65.702  79.668  1.00  0.00           N
ATOM    213  CA  ARG A   5      51.007  66.032  79.618  1.00  0.00           C
ATOM    215  CB  ARG A   5      50.217  65.392  80.778  1.00  0.00           C
ATOM    218  CG  ARG A   5      50.097  63.862  80.868  1.00  0.00           C
ATOM    221  CD  ARG A   5      50.897  62.952  79.918  1.00  0.00           C
ATOM    224  NE  ARG A   5      49.987  62.382  78.868  1.00  0.00           N
ATOM    226  CZ  ARG A   5      49.277  63.212  78.128  1.00  0.00           C
ATOM    227  NH1 ARG A   5      47.967  63.172  78.158  1.00  0.00           N
ATOM    230  NH2 ARG A   5      49.927  64.012  77.328  1.00  0.00           N
ATOM    233  C   ARG A   5      50.817  67.502  79.828  1.00  0.00           C
ATOM    234  O   ARG A   5      50.297  68.202  78.968  1.00  0.00           O
ATOM    235  N   GLY A   6      51.377  68.022  80.948  1.00  0.00           N
ATOM    237  CA  GLY A   6      51.757  69.412  81.048  1.00  0.00           C
ATOM    240  C   GLY A   6      52.837  69.632  80.048  1.00  0.00           C
ATOM    241  O   GLY A   6      54.007  69.482  80.348  1.00  0.00           O
ATOM    242  N   VAL A   7      52.477  69.942  78.788  1.00  0.00           N
ATOM    244  CA  VAL A   7      53.347  69.852  77.628  1.00  0.00           C
ATOM    246  CB  VAL A   7      52.607  70.102  76.318  1.00  0.00           C
ATOM    248  CG1 VAL A   7      53.427  69.542  75.138  1.00  0.00           C
ATOM    252  CG2 VAL A   7      51.277  69.322  76.358  1.00  0.00           C
ATOM    256  C   VAL A   7      54.587  70.702  77.748  1.00  0.00           C
ATOM    257  O   VAL A   7      55.687  70.292  77.398  1.00  0.00           O
ATOM    258  N   GLY A   8      54.437  71.912  78.318  1.00  0.00           N
ATOM    260  CA  GLY A   8      55.567  72.742  78.678  1.00  0.00           C
ATOM    263  C   GLY A   8      56.277  72.322  79.938  1.00  0.00           C
ATOM    264  O   GLY A   8      57.477  72.512  80.068  1.00  0.00           O
ATOM    265  N   GLU A   9      55.557  71.752  80.918  1.00  0.00           N
ATOM    267  CA  GLU A   9      56.107  71.142  82.118  1.00  0.00           C
ATOM    269  CB  GLU A   9      54.957  70.892  83.128  1.00  0.00           C
ATOM    272  CG  GLU A   9      55.327  70.162  84.458  1.00  0.00           C
ATOM    275  CD  GLU A   9      54.077  69.742  85.218  1.00  0.00           C
ATOM    276  OE1 GLU A   9      53.067  69.362  84.568  1.00  0.00           O
ATOM    277  OE2 GLU A   9      54.057  69.842  86.468  1.00  0.00           O
ATOM    278  C   GLU A   9      56.947  69.862  81.958  1.00  0.00           C
ATOM    279  O   GLU A   9      58.047  69.772  82.498  1.00  0.00           O
ATOM    280  N   ASP A  10      56.477  68.832  81.208  1.00  0.00           N
ATOM    282  CA  ASP A  10      57.147  67.532  81.068  1.00  0.00           C
ATOM    284  CB  ASP A  10      56.237  66.502  80.318  1.00  0.00           C
ATOM    287  CG  ASP A  10      56.897  65.142  80.108  1.00  0.00           C
ATOM    288  OD1 ASP A  10      57.537  64.672  81.078  1.00  0.00           O
ATOM    289  OD2 ASP A  10      56.787  64.552  79.008  1.00  0.00           O
ATOM    290  C   ASP A  10      58.467  67.632  80.328  1.00  0.00           C
ATOM    291  O   ASP A  10      59.507  67.162  80.758  1.00  0.00           O
ATOM    292  N   ILE A  11      58.437  68.362  79.188  1.00  0.00           N
ATOM    294  CA  ILE A  11      59.607  68.672  78.388  1.00  0.00           C
ATOM    296  CB  ILE A  11      59.157  69.352  77.088  1.00  0.00           C
ATOM    298  CG2 ILE A  11      58.707  70.812  77.318  1.00  0.00           C
ATOM    302  CG1 ILE A  11      60.167  69.172  75.928  1.00  0.00           C
ATOM    305  CD  ILE A  11      61.427  70.012  76.048  1.00  0.00           C
ATOM    309  C   ILE A  11      60.607  69.452  79.238  1.00  0.00           C
ATOM    310  O   ILE A  11      61.807  69.192  79.258  1.00  0.00           O
ATOM    311  N   SER A  12      60.117  70.372  80.088  1.00  0.00           N
ATOM    313  CA  SER A  12      60.947  71.112  81.018  1.00  0.00           C
ATOM    315  CB  SER A  12      60.147  72.332  81.548  1.00  0.00           C
ATOM    318  OG  SER A  12      60.937  73.172  82.378  1.00  0.00           O
ATOM    320  C   SER A  12      61.537  70.292  82.178  1.00  0.00           C
ATOM    321  O   SER A  12      62.587  70.632  82.708  1.00  0.00           O
ATOM    322  N   ASP A  13      60.957  69.132  82.568  1.00  0.00           N
ATOM    324  CA  ASP A  13      61.557  68.202  83.538  1.00  0.00           C
ATOM    326  CB  ASP A  13      60.567  67.012  83.768  1.00  0.00           C
ATOM    329  CG  ASP A  13      61.017  65.932  84.748  1.00  0.00           C
ATOM    330  OD1 ASP A  13      61.887  66.202  85.608  1.00  0.00           O
ATOM    331  OD2 ASP A  13      60.527  64.772  84.648  1.00  0.00           O
ATOM    332  C   ASP A  13      62.937  67.712  83.068  1.00  0.00           C
ATOM    333  O   ASP A  13      63.967  67.772  83.748  1.00  0.00           O
ATOM    334  N   GLY A  14      62.977  67.322  81.788  1.00  0.00           N
ATOM    336  CA  GLY A  14      64.177  66.892  81.088  1.00  0.00           C
ATOM    339  C   GLY A  14      65.107  68.032  80.808  1.00  0.00           C
ATOM    340  O   GLY A  14      66.327  67.872  80.858  1.00  0.00           O
ATOM    341  N   GLY A  15      64.527  69.232  80.568  1.00  0.00           N
ATOM    343  CA  GLY A  15      65.217  70.522  80.478  1.00  0.00           C
ATOM    346  C   GLY A  15      65.957  70.892  81.748  1.00  0.00           C
ATOM    347  O   GLY A  15      67.117  71.292  81.748  1.00  0.00           O
ATOM    348  N   ASN A  16      65.297  70.732  82.908  1.00  0.00           N
ATOM    350  CA  ASN A  16      65.907  70.932  84.208  1.00  0.00           C
ATOM    352  CB  ASN A  16      64.857  70.772  85.348  1.00  0.00           C
ATOM    355  CG  ASN A  16      63.877  71.942  85.338  1.00  0.00           C
ATOM    356  OD1 ASN A  16      64.287  73.092  85.158  1.00  0.00           O
ATOM    357  ND2 ASN A  16      62.567  71.692  85.528  1.00  0.00           N
ATOM    360  C   ASN A  16      67.077  69.992  84.468  1.00  0.00           C
ATOM    361  O   ASN A  16      68.127  70.402  84.968  1.00  0.00           O
ATOM    362  N   ALA A  17      66.937  68.702  84.128  1.00  0.00           N
ATOM    364  CA  ALA A  17      68.027  67.752  84.298  1.00  0.00           C
ATOM    366  CB  ALA A  17      67.457  66.312  84.348  1.00  0.00           C
ATOM    370  C   ALA A  17      69.147  67.852  83.258  1.00  0.00           C
ATOM    371  O   ALA A  17      70.287  67.532  83.568  1.00  0.00           O
ATOM    372  N   ILE A  18      68.887  68.362  82.028  1.00  0.00           N
ATOM    374  CA  ILE A  18      69.887  68.382  80.958  1.00  0.00           C
ATOM    376  CB  ILE A  18      69.287  68.312  79.558  1.00  0.00           C
ATOM    378  CG2 ILE A  18      68.527  69.612  79.238  1.00  0.00           C
ATOM    382  CG1 ILE A  18      70.347  68.022  78.468  1.00  0.00           C
ATOM    385  CD  ILE A  18      69.737  67.922  77.068  1.00  0.00           C
ATOM    389  C   ILE A  18      70.727  69.632  81.088  1.00  0.00           C
ATOM    390  O   ILE A  18      71.847  69.742  80.588  1.00  0.00           O
ATOM    391  N   SER A  19      70.227  70.572  81.908  1.00  0.00           N
ATOM    393  CA  SER A  19      70.907  71.772  82.328  1.00  0.00           C
ATOM    395  CB  SER A  19      70.017  72.642  83.268  1.00  0.00           C
ATOM    398  OG  SER A  19      70.667  73.862  83.628  1.00  0.00           O
ATOM    400  C   SER A  19      72.237  71.422  82.968  1.00  0.00           C
ATOM    401  O   SER A  19      73.237  72.062  82.658  1.00  0.00           O
ATOM    402  N   GLY A  20      72.307  70.332  83.758  1.00  0.00           N
ATOM    404  CA  GLY A  20      73.547  69.862  84.358  1.00  0.00           C
ATOM    407  C   GLY A  20      74.577  69.402  83.358  1.00  0.00           C
ATOM    408  O   GLY A  20      75.777  69.602  83.548  1.00  0.00           O
ATOM    409  N   ALA A  21      74.137  68.752  82.268  1.00  0.00           N
ATOM    411  CA  ALA A  21      74.987  68.352  81.168  1.00  0.00           C
ATOM    413  CB  ALA A  21      74.237  67.442  80.188  1.00  0.00           C
ATOM    417  C   ALA A  21      75.567  69.542  80.428  1.00  0.00           C
ATOM    418  O   ALA A  21      76.777  69.632  80.188  1.00  0.00           O
ATOM    419  N   ALA A  22      74.697  70.512  80.108  1.00  0.00           N
ATOM    421  CA  ALA A  22      75.007  71.592  79.208  1.00  0.00           C
ATOM    423  CB  ALA A  22      73.697  72.012  78.538  1.00  0.00           C
ATOM    427  C   ALA A  22      75.677  72.782  79.888  1.00  0.00           C
ATOM    428  O   ALA A  22      76.527  73.452  79.298  1.00  0.00           O
ATOM    429  N   THR A  23      75.347  73.072  81.168  1.00  0.00           N
ATOM    431  CA  THR A  23      75.987  74.132  81.958  1.00  0.00           C
ATOM    433  CB  THR A  23      75.257  74.492  83.268  1.00  0.00           C
ATOM    435  OG1 THR A  23      75.827  75.642  83.878  1.00  0.00           O
ATOM    437  CG2 THR A  23      75.377  73.382  84.318  1.00  0.00           C
ATOM    441  C   THR A  23      77.447  73.842  82.258  1.00  0.00           C
ATOM    442  O   THR A  23      78.267  74.762  82.348  1.00  0.00           O
ATOM    443  N   LYS A  24      77.827  72.542  82.438  1.00  0.00           N
ATOM    445  CA  LYS A  24      79.197  72.162  82.738  1.00  0.00           C
ATOM    447  CB  LYS A  24      79.337  70.632  82.978  1.00  0.00           C
ATOM    450  CG  LYS A  24      80.607  70.132  83.718  1.00  0.00           C
ATOM    453  CD  LYS A  24      81.907  70.132  82.898  1.00  0.00           C
ATOM    456  CE  LYS A  24      83.197  69.652  83.598  1.00  0.00           C
ATOM    459  NZ  LYS A  24      83.567  70.542  84.718  1.00  0.00           N
ATOM    463  C   LYS A  24      80.117  72.572  81.598  1.00  0.00           C
ATOM    464  O   LYS A  24      81.197  73.112  81.838  1.00  0.00           O
ATOM    465  N   ALA A  25      79.627  72.302  80.368  1.00  0.00           N
ATOM    467  CA  ALA A  25      80.327  72.272  79.108  1.00  0.00           C
ATOM    469  CB  ALA A  25      79.387  71.742  77.998  1.00  0.00           C
ATOM    473  C   ALA A  25      81.017  73.602  78.748  1.00  0.00           C
ATOM    474  OT1 ALA A  25      82.227  73.702  79.078  1.00  0.00           O
ATOM    475  OT2 ALA A  25      80.377  74.512  78.158  1.00  0.00           O
ATOM    476  NH3 POPEB  26     119.977  98.452  75.178  1.00  0.00           N
ATOM    480  C12 POPEB  26     120.727  99.682  75.598  1.00  0.00           C
ATOM    483  C11 POPEB  26     120.217 100.222  76.948  1.00  0.00           C
ATOM    486  P   POPEB  26     117.907 101.442  76.488  1.00  0.00           P
ATOM    487  O13 POPEB  26     117.247 100.292  77.128  1.00  0.00           O
ATOM    488  O14 POPEB  26     117.357 102.802  76.708  1.00  0.00           O
ATOM    489  O11 POPEB  26     117.937 101.192  74.938  1.00  0.00           O
ATOM    490  O12 POPEB  26     119.457 101.412  76.808  1.00  0.00           O
ATOM    491  C1  POPEB  26     116.907 100.472  74.278  1.00  0.00           C
ATOM    494  C2  POPEB  26     117.167 100.492  72.748  1.00  0.00           C
ATOM    496  O21 POPEB  26     118.567 100.222  72.528  1.00  0.00           O
ATOM    497  C21 POPEB  26     118.887  99.812  71.318  1.00  0.00           C
ATOM    498  O22 POPEB  26     118.177  99.152  70.578  1.00  0.00           O
ATOM    499  C22 POPEB  26     120.287 100.312  70.968  1.00  0.00           C
ATOM    502  C3  POPEB  26     116.817 101.892  72.178  1.00  0.00           C
ATOM    505  O31 POPEB  26     116.797 101.932  70.738  1.00  0.00           O
ATOM    506  C31 POPEB  26     115.597 101.882  70.168  1.00  0.00           C
ATOM    507  O32 POPEB  26     114.537 101.752  70.778  1.00  0.00           O
ATOM    508  C32 POPEB  26     115.717 102.092  68.658  1.00  0.00           C
ATOM    511  C23 POPEB  26     120.277 100.852  69.518  1.00  0.00           C
ATOM    514  C24 POPEB  26     121.637 101.322  69.038  1.00  0.00           C
ATOM    517  C25 POPEB  26     121.557 101.842  67.598  1.00  0.00           C
ATOM    520  C26 POPEB  26     122.847 102.492  67.088  1.00  0.00           C
ATOM    523  C27 POPEB  26     122.697 102.972  65.638  1.00  0.00           C
ATOM    526  C28 POPEB  26     124.037 103.342  64.978  1.00  0.00           C
ATOM    529  C29 POPEB  26     124.197 102.692  63.628  1.00  0.00           C
ATOM    531 0C21 POPEB  26     123.997 103.262  62.418  1.00  0.00           C
ATOM    533 1C21 POPEB  26     123.557 104.682  62.138  1.00  0.00           C
ATOM    536 2C21 POPEB  26     122.317 104.762  61.228  1.00  0.00           C
ATOM    539 3C21 POPEB  26     122.557 104.312  59.768  1.00  0.00           C
ATOM    542 4C21 POPEB  26     121.257 104.062  58.978  1.00  0.00           C
ATOM    545 5C21 POPEB  26     120.267 105.232  58.978  1.00  0.00           C
ATOM    548 6C21 POPEB  26     120.737 106.452  58.178  1.00  0.00           C
ATOM    551 7C21 POPEB  26     119.937 107.722  58.488  1.00  0.00           C
ATOM    554 8C21 POPEB  26     120.177 108.852  57.488  1.00  0.00           C
ATOM    558  C33 POPEB  26     114.547 102.912  68.048  1.00  0.00           C
ATOM    561  C34 POPEB  26     114.887 103.492  66.668  1.00  0.00           C
ATOM    564  C35 POPEB  26     113.897 103.132  65.558  1.00  0.00           C
ATOM    567  C36 POPEB  26     113.917 101.652  65.168  1.00  0.00           C
ATOM    570  C37 POPEB  26     113.017 101.362  63.948  1.00  0.00           C
ATOM    573  C38 POPEB  26     113.157  99.922  63.418  1.00  0.00           C
ATOM    576  C39 POPEB  26     113.767  99.792  62.008  1.00  0.00           C
ATOM    579 0C31 POPEB  26     113.057 100.572  60.888  1.00  0.00           C
ATOM    582 1C31 POPEB  26     111.557 100.272  60.738  1.00  0.00           C
ATOM    585 2C31 POPEB  26     110.767 101.412  60.078  1.00  0.00           C
ATOM    588 3C31 POPEB  26     111.057 101.622  58.588  1.00  0.00           C
ATOM    591 4C31 POPEB  26     110.207 102.752  57.998  1.00  0.00           C
ATOM    594 5C31 POPEB  26     110.017 102.622  56.478  1.00  0.00           C
ATOM    597 6C31 POPEB  26     109.067 103.682  55.908  1.00  0.00           C
ATOM    601  NH3 POPEC  27     101.567  42.572  38.668  1.00  0.00           N
ATOM    605  C12 POPEC  27     100.677  41.522  38.058  1.00  0.00           C
ATOM    608  C11 POPEC  27      99.287  41.462  38.728  1.00  0.00           C
ATOM    611  P   POPEC  27      97.527  39.772  39.598  1.00  0.00           P
ATOM    612  O13 POPEC  27      97.367  40.382  40.928  1.00  0.00           O
ATOM    613  O14 POPEC  27      96.497  39.992  38.558  1.00  0.00           O
ATOM    614  O11 POPEC  27      97.647  38.202  39.828  1.00  0.00           O
ATOM    615  O12 POPEC  27      98.967  40.092  39.008  1.00  0.00           O
ATOM    616  C1  POPEC  27      96.407  37.502  40.038  1.00  0.00           C
ATOM    619  C2  POPEC  27      96.597  36.272  40.968  1.00  0.00           C
ATOM    621  O21 POPEC  27      95.647  35.252  40.598  1.00  0.00           O
ATOM    622  C21 POPEC  27      96.187  34.082  40.248  1.00  0.00           C
ATOM    623  O22 POPEC  27      97.317  33.942  39.808  1.00  0.00           O
ATOM    624  C22 POPEC  27      95.247  32.962  40.668  1.00  0.00           C
ATOM    627  C3  POPEC  27      96.377  36.602  42.478  1.00  0.00           C
ATOM    630  O31 POPEC  27      97.257  37.622  42.998  1.00  0.00           O
ATOM    631  C31 POPEC  27      97.027  37.852  44.308  1.00  0.00           C
ATOM    632  O32 POPEC  27      96.237  37.212  44.988  1.00  0.00           O
ATOM    633  C32 POPEC  27      97.807  39.052  44.838  1.00  0.00           C
ATOM    636  C23 POPEC  27      95.837  32.152  41.838  1.00  0.00           C
ATOM    639  C24 POPEC  27      94.797  31.202  42.458  1.00  0.00           C
ATOM    642  C25 POPEC  27      95.417  30.212  43.458  1.00  0.00           C
ATOM    645  C26 POPEC  27      95.727  30.772  44.858  1.00  0.00           C
ATOM    648  C27 POPEC  27      96.807  29.892  45.518  1.00  0.00           C
ATOM    651  C28 POPEC  27      96.767  29.692  47.038  1.00  0.00           C
ATOM    654  C29 POPEC  27      97.087  30.922  47.858  1.00  0.00           C
ATOM    656 0C21 POPEC  27      97.307  30.902  49.178  1.00  0.00           C
ATOM    658 1C21 POPEC  27      97.257  29.692  50.088  1.00  0.00           C
ATOM    661 2C21 POPEC  27      96.127  29.752  51.138  1.00  0.00           C
ATOM    664 3C21 POPEC  27      96.277  30.882  52.178  1.00  0.00           C
ATOM    667 4C21 POPEC  27      94.937  31.352  52.768  1.00  0.00           C
ATOM    670 5C21 POPEC  27      94.317  30.412  53.808  1.00  0.00           C
ATOM    673 6C21 POPEC  27      93.227  31.152  54.598  1.00  0.00           C
ATOM    676 7C21 POPEC  27      92.477  30.302  55.618  1.00  0.00           C
ATOM    679 8C21 POPEC  27      91.647  31.152  56.578  1.00  0.00           C
ATOM    683  C33 POPEC  27      97.737  39.132  46.388  1.00  0.00           C
ATOM    686  C34 POPEC  27      98.787  40.102  46.928  1.00  0.00           C
ATOM    689  C35 POPEC  27      99.377  39.662  48.278  1.00  0.00           C
ATOM    692  C36 POPEC  27      98.377  39.622  49.428  1.00  0.00           C
ATOM    695  C37 POPEC  27      97.847  41.012  49.788  1.00  0.00           C
ATOM    698  C38 POPEC  27      96.657  40.892  50.738  1.00  0.00           C
ATOM    701  C39 POPEC  27      96.157  42.252  51.218  1.00  0.00           C
ATOM    704 0C31 POPEC  27      97.047  42.832  52.328  1.00  0.00           C
ATOM    707 1C31 POPEC  27      96.347  43.972  53.078  1.00  0.00           C
ATOM    710 2C31 POPEC  27      97.097  44.412  54.348  1.00  0.00           C
ATOM    713 3C31 POPEC  27      97.167  43.352  55.458  1.00  0.00           C
ATOM    716 4C31 POPEC  27      95.817  42.952  56.078  1.00  0.00           C
ATOM    719 5C31 POPEC  27      96.037  42.042  57.298  1.00  0.00           C
ATOM    722 6C31 POPEC  27      94.757  41.612  58.028  1.00  0.00           C
ATOM    726  NH3 POPED  28     102.727  59.522  36.488  1.00  0.00           N
ATOM    730  C12 POPED  28     103.817  59.982  35.548  1.00  0.00           C
ATOM    733  C11 POPED  28     104.427  58.802  34.768  1.00  0.00           C
ATOM    736  P   POPED  28     106.807  59.802  34.178  1.00  0.00           P
ATOM    737  O13 POPED  28     106.567  61.032  34.978  1.00  0.00           O
ATOM    738  O14 POPED  28     107.537  60.082  32.928  1.00  0.00           O
ATOM    739  O11 POPED  28     107.487  58.652  35.038  1.00  0.00           O
ATOM    740  O12 POPED  28     105.387  59.232  33.808  1.00  0.00           O
ATOM    741  C1  POPED  28     107.977  58.862  36.368  1.00  0.00           C
ATOM    744  C2  POPED  28     106.967  58.322  37.408  1.00  0.00           C
ATOM    746  O21 POPED  28     107.287  58.682  38.758  1.00  0.00           O
ATOM    747  C21 POPED  28     106.707  59.772  39.208  1.00  0.00           C
ATOM    748  O22 POPED  28     106.487  60.782  38.568  1.00  0.00           O
ATOM    749  C22 POPED  28     106.167  59.472  40.598  1.00  0.00           C
ATOM    752  C3  POPED  28     106.847  56.772  37.378  1.00  0.00           C
ATOM    755  O31 POPED  28     107.947  56.132  38.068  1.00  0.00           O
ATOM    756  C31 POPED  28     107.687  55.742  39.328  1.00  0.00           C
ATOM    757  O32 POPED  28     106.597  55.762  39.848  1.00  0.00           O
ATOM    758  C32 POPED  28     108.957  55.142  39.948  1.00  0.00           C
ATOM    761  C23 POPED  28     106.977  60.092  41.748  1.00  0.00           C
ATOM    764  C24 POPED  28     106.387  59.622  43.078  1.00  0.00           C
ATOM    767  C25 POPED  28     107.097  60.202  44.298  1.00  0.00           C
ATOM    770  C26 POPED  28     106.097  60.842  45.268  1.00  0.00           C
ATOM    773  C27 POPED  28     106.817  61.412  46.488  1.00  0.00           C
ATOM    776  C28 POPED  28     105.857  62.102  47.458  1.00  0.00           C
ATOM    779  C29 POPED  28     106.657  62.672  48.598  1.00  0.00           C
ATOM    781 0C21 POPED  28     106.677  62.202  49.848  1.00  0.00           C
ATOM    783 1C21 POPED  28     105.887  61.012  50.328  1.00  0.00           C
ATOM    786 2C21 POPED  28     106.157  60.662  51.798  1.00  0.00           C
ATOM    789 3C21 POPED  28     105.607  61.712  52.778  1.00  0.00           C
ATOM    792 4C21 POPED  28     105.827  61.292  54.238  1.00  0.00           C
ATOM    795 5C21 POPED  28     105.157  62.202  55.278  1.00  0.00           C
ATOM    798 6C21 POPED  28     105.377  63.692  55.018  1.00  0.00           C
ATOM    801 7C21 POPED  28     104.967  64.542  56.218  1.00  0.00           C
ATOM    804 8C21 POPED  28     104.877  66.032  55.888  1.00  0.00           C
ATOM    808  C33 POPED  28     108.827  54.872  41.468  1.00  0.00           C
ATOM    811  C34 POPED  28     110.157  54.432  42.108  1.00  0.00           C
ATOM    814  C35 POPED  28     110.197  54.512  43.648  1.00  0.00           C
ATOM    817  C36 POPED  28     109.647  53.272  44.358  1.00  0.00           C
ATOM    820  C37 POPED  28     109.877  53.292  45.888  1.00  0.00           C
ATOM    823  C38 POPED  28     109.487  51.982  46.588  1.00  0.00           C
ATOM    826  C39 POPED  28     109.707  51.942  48.108  1.00  0.00           C
ATOM    829 0C31 POPED  28     111.187  52.002  48.508  1.00  0.00           C
ATOM    832 1C31 POPED  28     111.437  51.612  49.978  1.00  0.00           C
ATOM    835 2C31 POPED  28     112.947  51.482  50.258  1.00  0.00           C
ATOM    838 3C31 POPED  28     113.317  51.482  51.748  1.00  0.00           C
ATOM    841 4C31 POPED  28     114.827  51.642  51.938  1.00  0.00           C
ATOM    844 5C31 POPED  28     115.257  51.732  53.398  1.00  0.00           C
ATOM    847 6C31 POPED  28     116.777  51.762  53.568  1.00  0.00           C
ATOM    851  NH3 POPEE  29      98.567  70.422  36.948  1.00  0.00           N
ATOM    855  C12 POPEE  29      97.507  69.442  36.478  1.00  0.00           C
ATOM    858  C11 POPEE  29      96.787  68.702  37.638  1.00  0.00           C
ATOM    861  P   POPEE  29      94.457  68.502  38.868  1.00  0.00           P
ATOM    862  O13 POPEE  29      93.227  69.312  39.018  1.00  0.00           O
ATOM    863  O14 POPEE  29      94.257  67.042  38.728  1.00  0.00           O
ATOM    864  O11 POPEE  29      95.337  68.802  40.128  1.00  0.00           O
ATOM    865  O12 POPEE  29      95.387  69.052  37.688  1.00  0.00           O
ATOM    866  C1  POPEE  29      95.737  70.142  40.468  1.00  0.00           C
ATOM    869  C2  POPEE  29      95.237  70.602  41.878  1.00  0.00           C
ATOM    871  O21 POPEE  29      96.117  70.252  42.948  1.00  0.00           O
ATOM    872  C21 POPEE  29      96.357  68.992  43.278  1.00  0.00           C
ATOM    873  O22 POPEE  29      96.127  68.002  42.608  1.00  0.00           O
ATOM    874  C22 POPEE  29      96.987  68.982  44.668  1.00  0.00           C
ATOM    877  C3  POPEE  29      93.747  70.252  42.188  1.00  0.00           C
ATOM    880  O31 POPEE  29      93.247  71.062  43.278  1.00  0.00           O
ATOM    881  C31 POPEE  29      93.367  70.552  44.508  1.00  0.00           C
ATOM    882  O32 POPEE  29      93.777  69.442  44.768  1.00  0.00           O
ATOM    883  C32 POPEE  29      92.887  71.602  45.518  1.00  0.00           C
ATOM    886  C23 POPEE  29      97.207  67.582  45.278  1.00  0.00           C
ATOM    889  C24 POPEE  29      97.217  67.602  46.818  1.00  0.00           C
ATOM    892  C25 POPEE  29      96.057  66.832  47.478  1.00  0.00           C
ATOM    895  C26 POPEE  29      94.647  67.312  47.108  1.00  0.00           C
ATOM    898  C27 POPEE  29      93.557  66.362  47.648  1.00  0.00           C
ATOM    901  C28 POPEE  29      93.217  66.522  49.138  1.00  0.00           C
ATOM    904  C29 POPEE  29      92.457  65.302  49.618  1.00  0.00           C
ATOM    906 0C21 POPEE  29      92.377  64.862  50.878  1.00  0.00           C
ATOM    908 1C21 POPEE  29      92.967  65.542  52.088  1.00  0.00           C
ATOM    911 2C21 POPEE  29      94.187  64.792  52.648  1.00  0.00           C
ATOM    914 3C21 POPEE  29      94.897  65.652  53.708  1.00  0.00           C
ATOM    917 4C21 POPEE  29      95.987  64.902  54.488  1.00  0.00           C
ATOM    920 5C21 POPEE  29      95.407  63.922  55.528  1.00  0.00           C
ATOM    923 6C21 POPEE  29      96.497  63.352  56.438  1.00  0.00           C
ATOM    926 7C21 POPEE  29      95.957  62.812  57.768  1.00  0.00           C
ATOM    929 8C21 POPEE  29      97.057  62.212  58.638  1.00  0.00           C
ATOM    933  C33 POPEE  29      93.217  71.232  46.988  1.00  0.00           C
ATOM    936  C34 POPEE  29      94.667  71.522  47.378  1.00  0.00           C
ATOM    939  C35 POPEE  29      94.987  71.052  48.808  1.00  0.00           C
ATOM    942  C36 POPEE  29      96.457  71.192  49.188  1.00  0.00           C
ATOM    945  C37 POPEE  29      96.837  70.242  50.338  1.00  0.00           C
ATOM    948  C38 POPEE  29      98.197  70.582  50.978  1.00  0.00           C
ATOM    951  C39 POPEE  29      98.497  69.722  52.218  1.00  0.00           C
ATOM    954 0C31 POPEE  29      98.927  68.282  51.888  1.00  0.00           C
ATOM    957 1C31 POPEE  29      98.887  67.362  53.118  1.00  0.00           C
ATOM    960 2C31 POPEE  29      99.777  66.112  52.978  1.00  0.00           C
ATOM    963 3C31 POPEE  29      99.437  65.192  51.808  1.00  0.00           C
ATOM    966 4C31 POPEE  29     100.587  64.212  51.518  1.00  0.00           C
ATOM    969 5C31 POPEE  29     100.237  63.142  50.478  1.00  0.00           C
ATOM    972 6C31 POPEE  29     101.417  62.222  50.158  1.00  0.00           C
ATOM    976  NH3 POPEF  30      93.667 113.712  36.858  1.00  0.00           N
ATOM    980  C12 POPEF  30      94.607 113.082  37.838  1.00  0.00           C
ATOM    983  C11 POPEF  30      95.867 113.962  37.948  1.00  0.00           C
ATOM    986  P   POPEF  30      96.927 113.172  35.728  1.00  0.00           P
ATOM    987  O13 POPEF  30      95.697 112.582  35.158  1.00  0.00           O
ATOM    988  O14 POPEF  30      97.887 113.692  34.748  1.00  0.00           O
ATOM    989  O11 POPEF  30      97.537 112.102  36.688  1.00  0.00           O
ATOM    990  O12 POPEF  30      96.427 114.332  36.688  1.00  0.00           O
ATOM    991  C1  POPEF  30      98.757 112.162  37.408  1.00  0.00           C
ATOM    994  C2  POPEF  30      98.827 110.902  38.318  1.00  0.00           C
ATOM    996  O21 POPEF  30      98.997 111.242  39.708  1.00  0.00           O
ATOM    997  C21 POPEF  30     100.137 111.752  40.098  1.00  0.00           C
ATOM    998  O22 POPEF  30     100.987 112.292  39.418  1.00  0.00           O
ATOM    999  C22 POPEF  30     100.287 111.512  41.588  1.00  0.00           C
ATOM   1002  C3  POPEF  30      99.867 109.872  37.788  1.00  0.00           C
ATOM   1005  O31 POPEF  30      99.947 108.602  38.488  1.00  0.00           O
ATOM   1006  C31 POPEF  30      99.347 107.582  37.878  1.00  0.00           C
ATOM   1007  O32 POPEF  30      98.677 107.632  36.868  1.00  0.00           O
ATOM   1008  C32 POPEF  30      99.747 106.252  38.518  1.00  0.00           C
ATOM   1011  C23 POPEF  30     101.027 110.172  41.828  1.00  0.00           C
ATOM   1014  C24 POPEF  30     101.457 109.972  43.278  1.00  0.00           C
ATOM   1017  C25 POPEF  30     100.277 109.682  44.228  1.00  0.00           C
ATOM   1020  C26 POPEF  30     100.747 109.082  45.568  1.00  0.00           C
ATOM   1023  C27 POPEF  30      99.627 108.362  46.348  1.00  0.00           C
ATOM   1026  C28 POPEF  30     100.137 107.162  47.168  1.00  0.00           C
ATOM   1029  C29 POPEF  30     100.637 106.042  46.288  1.00  0.00           C
ATOM   1031 0C21 POPEF  30     101.217 104.902  46.708  1.00  0.00           C
ATOM   1033 1C21 POPEF  30     101.447 104.462  48.138  1.00  0.00           C
ATOM   1036 2C21 POPEF  30     100.887 103.042  48.388  1.00  0.00           C
ATOM   1039 3C21 POPEF  30     101.297 102.452  49.738  1.00  0.00           C
ATOM   1042 4C21 POPEF  30     101.927 101.062  49.578  1.00  0.00           C
ATOM   1045 5C21 POPEF  30     102.637 100.572  50.848  1.00  0.00           C
ATOM   1048 6C21 POPEF  30     101.697 100.212  51.988  1.00  0.00           C
ATOM   1051 7C21 POPEF  30     102.487  99.692  53.198  1.00  0.00           C
ATOM   1054 8C21 POPEF  30     101.667  98.762  54.078  1.00  0.00           C
ATOM   1058  C33 POPEF  30      98.697 105.722  39.528  1.00  0.00           C
ATOM   1061  C34 POPEF  30      98.837 106.332  40.938  1.00  0.00           C
ATOM   1064  C35 POPEF  30     100.137 105.992  41.668  1.00  0.00           C
ATOM   1067  C36 POPEF  30     100.417 104.482  41.718  1.00  0.00           C
ATOM   1070  C37 POPEF  30     100.687 103.962  43.128  1.00  0.00           C
ATOM   1073  C38 POPEF  30     100.747 102.432  43.148  1.00  0.00           C
ATOM   1076  C39 POPEF  30     100.937 101.862  44.558  1.00  0.00           C
ATOM   1079 0C31 POPEF  30     100.517 100.392  44.648  1.00  0.00           C
ATOM   1082 1C31 POPEF  30     100.537  99.862  46.078  1.00  0.00           C
ATOM   1085 2C31 POPEF  30      99.647  98.632  46.278  1.00  0.00           C
ATOM   1088 3C31 POPEF  30      99.677  98.182  47.738  1.00  0.00           C
ATOM   1091 4C31 POPEF  30      98.797  96.962  48.048  1.00  0.00           C
ATOM   1094 5C31 POPEF  30      98.917  96.532  49.508  1.00  0.00           C
ATOM   1097 6C31 POPEF  30      97.797  95.582  49.958  1.00  0.00           C
ATOM   1101  NH3 POPEG  31      77.497  74.282  39.618  1.00  0.00           N
ATOM   1105  C12 POPEG  31      77.937  75.632  40.058  1.00  0.00           C
ATOM   1108  C11 POPEG  31      77.307  76.722  39.208  1.00  0.00           C
ATOM   1111  P   POPEG  31      76.787  78.852  40.688  1.00  0.00           P
ATOM   1112  O13 POPEG  31      77.637  79.872  41.318  1.00  0.00           O
ATOM   1113  O14 POPEG  31      75.567  79.302  39.978  1.00  0.00           O
ATOM   1114  O11 POPEG  31      76.267  77.812  41.768  1.00  0.00           O
ATOM   1115  O12 POPEG  31      77.677  77.972  39.738  1.00  0.00           O
ATOM   1116  C1  POPEG  31      76.217  78.172  43.158  1.00  0.00           C
ATOM   1119  C2  POPEG  31      76.787  77.002  43.978  1.00  0.00           C
ATOM   1121  O21 POPEG  31      76.567  77.252  45.388  1.00  0.00           O
ATOM   1122  C21 POPEG  31      75.607  76.532  45.948  1.00  0.00           C
ATOM   1123  O22 POPEG  31      74.947  75.672  45.388  1.00  0.00           O
ATOM   1124  C22 POPEG  31      75.457  76.992  47.408  1.00  0.00           C
ATOM   1127  C3  POPEG  31      78.297  76.792  43.688  1.00  0.00           C
ATOM   1130  O31 POPEG  31      78.537  75.482  43.138  1.00  0.00           O
ATOM   1131  C31 POPEG  31      78.607  74.512  44.058  1.00  0.00           C
ATOM   1132  O32 POPEG  31      78.567  74.672  45.248  1.00  0.00           O
ATOM   1133  C32 POPEG  31      78.737  73.162  43.348  1.00  0.00           C
ATOM   1136  C23 POPEG  31      74.907  75.882  48.338  1.00  0.00           C
ATOM   1139  C24 POPEG  31      73.987  76.392  49.458  1.00  0.00           C
ATOM   1142  C25 POPEG  31      74.647  77.222  50.568  1.00  0.00           C
ATOM   1145  C26 POPEG  31      73.757  77.232  51.818  1.00  0.00           C
ATOM   1148  C27 POPEG  31      74.247  78.162  52.938  1.00  0.00           C
ATOM   1151  C28 POPEG  31      73.267  78.192  54.128  1.00  0.00           C
ATOM   1154  C29 POPEG  31      73.587  79.292  55.118  1.00  0.00           C
ATOM   1156 0C21 POPEG  31      74.537  79.262  56.068  1.00  0.00           C
ATOM   1158 1C21 POPEG  31      75.487  78.112  56.338  1.00  0.00           C
ATOM   1161 2C21 POPEG  31      76.007  78.062  57.798  1.00  0.00           C
ATOM   1164 3C21 POPEG  31      77.277  77.212  57.898  1.00  0.00           C
ATOM   1167 4C21 POPEG  31      77.987  77.302  59.268  1.00  0.00           C
ATOM   1170 5C21 POPEG  31      79.317  76.532  59.258  1.00  0.00           C
ATOM   1173 6C21 POPEG  31      80.107  76.662  60.568  1.00  0.00           C
ATOM   1176 7C21 POPEG  31      81.397  75.812  60.548  1.00  0.00           C
ATOM   1179 8C21 POPEG  31      82.237  75.932  61.828  1.00  0.00           C
ATOM   1183  C33 POPEG  31      78.327  71.982  44.268  1.00  0.00           C
ATOM   1186  C34 POPEG  31      76.907  72.122  44.828  1.00  0.00           C
ATOM   1189  C35 POPEG  31      76.367  70.802  45.388  1.00  0.00           C
ATOM   1192  C36 POPEG  31      75.207  70.962  46.388  1.00  0.00           C
ATOM   1195  C37 POPEG  31      75.367  69.992  47.568  1.00  0.00           C
ATOM   1198  C38 POPEG  31      74.297  70.132  48.648  1.00  0.00           C
ATOM   1201  C39 POPEG  31      74.677  69.392  49.948  1.00  0.00           C
ATOM   1204 0C31 POPEG  31      73.777  69.792  51.118  1.00  0.00           C
ATOM   1207 1C31 POPEG  31      74.147  69.122  52.448  1.00  0.00           C
ATOM   1210 2C31 POPEG  31      73.457  69.792  53.648  1.00  0.00           C
ATOM   1213 3C31 POPEG  31      73.527  68.982  54.948  1.00  0.00           C
ATOM   1216 4C31 POPEG  31      74.947  68.762  55.488  1.00  0.00           C
ATOM   1219 5C31 POPEG  31      74.957  67.902  56.768  1.00  0.00           C
ATOM   1222 6C31 POPEG  31      76.357  67.492  57.228  1.00  0.00           C
ATOM   1226  NH3 POPEH  32      10.607   6.842  38.778  1.00  0.00           N
ATOM   1230  C12 POPEH  32      11.957   7.142  38.188  1.00  0.00           C
ATOM   1233  C11 POPEH  32      12.807   5.862  37.918  1.00  0.00           C
ATOM   1236  P   POPEH  32      13.047   4.952  40.378  1.00  0.00           P
ATOM   1237  O13 POPEH  32      14.517   5.012  40.478  1.00  0.00           O
ATOM   1238  O14 POPEH  32      12.257   6.122  40.838  1.00  0.00           O
ATOM   1239  O11 POPEH  32      12.467   3.642  41.058  1.00  0.00           O
ATOM   1240  O12 POPEH  32      12.617   4.792  38.858  1.00  0.00           O
ATOM   1241  C1  POPEH  32      11.117   3.682  41.518  1.00  0.00           C
ATOM   1244  C2  POPEH  32      10.747   2.442  42.358  1.00  0.00           C
ATOM   1246  O21 POPEH  32       9.367   2.572  42.768  1.00  0.00           O
ATOM   1247  C21 POPEH  32       9.107   3.412  43.778  1.00  0.00           C
ATOM   1248  O22 POPEH  32       9.917   4.062  44.408  1.00  0.00           O
ATOM   1249  C22 POPEH  32       7.617   3.462  44.028  1.00  0.00           C
ATOM   1252  C3  POPEH  32      11.787   2.132  43.488  1.00  0.00           C
ATOM   1255  O31 POPEH  32      11.257   1.152  44.408  1.00  0.00           O
ATOM   1256  C31 POPEH  32      11.127   1.402  45.718  1.00  0.00           C
ATOM   1257  O32 POPEH  32      10.257   0.892  46.398  1.00  0.00           O
ATOM   1258  C32 POPEH  32      12.177   2.372  46.268  1.00  0.00           C
ATOM   1261  C23 POPEH  32       7.087   2.212  44.768  1.00  0.00           C
ATOM   1264  C24 POPEH  32       5.607   2.362  45.148  1.00  0.00           C
ATOM   1267  C25 POPEH  32       5.307   3.422  46.218  1.00  0.00           C
ATOM   1270  C26 POPEH  32       5.817   3.072  47.618  1.00  0.00           C
ATOM   1273  C27 POPEH  32       5.657   4.262  48.578  1.00  0.00           C
ATOM   1276  C28 POPEH  32       6.347   4.122  49.948  1.00  0.00           C
ATOM   1279  C29 POPEH  32       5.747   2.992  50.738  1.00  0.00           C
ATOM   1281 0C21 POPEH  32       5.347   3.022  52.018  1.00  0.00           C
ATOM   1283 1C21 POPEH  32       5.437   4.172  52.978  1.00  0.00           C
ATOM   1286 2C21 POPEH  32       5.847   3.692  54.388  1.00  0.00           C
ATOM   1289 3C21 POPEH  32       4.857   2.732  55.068  1.00  0.00           C
ATOM   1292 4C21 POPEH  32       3.447   3.292  55.318  1.00  0.00           C
ATOM   1295 5C21 POPEH  32       2.647   2.282  56.148  1.00  0.00           C
ATOM   1298 6C21 POPEH  32       1.207   2.682  56.478  1.00  0.00           C
ATOM   1301 7C21 POPEH  32       0.637   1.742  57.538  1.00  0.00           C
ATOM   1304 8C21 POPEH  32      -0.793   2.072  57.968  1.00  0.00           C
ATOM   1308  C33 POPEH  32      12.147   2.502  47.808  1.00  0.00           C
ATOM   1311  C34 POPEH  32      12.957   1.452  48.578  1.00  0.00           C
ATOM   1314  C35 POPEH  32      13.237   1.912  50.018  1.00  0.00           C
ATOM   1317  C36 POPEH  32      12.007   2.182  50.898  1.00  0.00           C
ATOM   1320  C37 POPEH  32      12.417   2.882  52.198  1.00  0.00           C
ATOM   1323  C38 POPEH  32      11.267   3.382  53.088  1.00  0.00           C
ATOM   1326  C39 POPEH  32      10.757   2.292  54.048  1.00  0.00           C
ATOM   1329 0C31 POPEH  32       9.967   2.822  55.248  1.00  0.00           C
ATOM   1332 1C31 POPEH  32       9.877   1.752  56.348  1.00  0.00           C
ATOM   1335 2C31 POPEH  32       8.947   2.132  57.498  1.00  0.00           C
ATOM   1338 3C31 POPEH  32       9.037   1.182  58.698  1.00  0.00           C
ATOM   1341 4C31 POPEH  32       8.757  -0.292  58.358  1.00  0.00           C
ATOM   1344 5C31 POPEH  32       8.807  -1.172  59.618  1.00  0.00           C
ATOM   1347 6C31 POPEH  32       8.127  -2.542  59.458  1.00  0.00           C
ATOM   1351  NH3 POPEI  33      12.947  16.042  38.908  1.00  0.00           N
ATOM   1355  C12 POPEI  33      12.717  15.932  37.428  1.00  0.00           C
ATOM   1358  C11 POPEI  33      11.287  16.352  37.098  1.00  0.00           C
ATOM   1361  P   POPEI  33       9.187  16.372  38.678  1.00  0.00           P
ATOM   1362  O13 POPEI  33       9.387  17.832  38.658  1.00  0.00           O
ATOM   1363  O14 POPEI  33       7.867  15.842  38.308  1.00  0.00           O
ATOM   1364  O11 POPEI  33       9.417  15.852  40.138  1.00  0.00           O
ATOM   1365  O12 POPEI  33      10.337  15.612  37.878  1.00  0.00           O
ATOM   1366  C1  POPEI  33       8.507  16.262  41.168  1.00  0.00           C
ATOM   1369  C2  POPEI  33       9.227  16.482  42.518  1.00  0.00           C
ATOM   1371  O21 POPEI  33       9.357  17.902  42.698  1.00  0.00           O
ATOM   1372  C21 POPEI  33       9.597  18.262  43.948  1.00  0.00           C
ATOM   1373  O22 POPEI  33       9.557  17.522  44.908  1.00  0.00           O
ATOM   1374  C22 POPEI  33       9.857  19.762  43.998  1.00  0.00           C
ATOM   1377  C3  POPEI  33      10.617  15.772  42.588  1.00  0.00           C
ATOM   1380  O31 POPEI  33      10.777  14.892  43.718  1.00  0.00           O
ATOM   1381  C31 POPEI  33      10.317  13.662  43.538  1.00  0.00           C
ATOM   1382  O32 POPEI  33       9.507  13.322  42.678  1.00  0.00           O
ATOM   1383  C32 POPEI  33      11.127  12.722  44.408  1.00  0.00           C
ATOM   1386  C23 POPEI  33      10.807  20.132  45.138  1.00  0.00           C
ATOM   1389  C24 POPEI  33      11.277  21.592  45.038  1.00  0.00           C
ATOM   1392  C25 POPEI  33      12.747  21.732  45.448  1.00  0.00           C
ATOM   1395  C26 POPEI  33      13.667  21.282  44.298  1.00  0.00           C
ATOM   1398  C27 POPEI  33      15.087  20.882  44.718  1.00  0.00           C
ATOM   1401  C28 POPEI  33      15.797  20.172  43.548  1.00  0.00           C
ATOM   1404  C29 POPEI  33      17.307  20.072  43.618  1.00  0.00           C
ATOM   1406 0C21 POPEI  33      18.047  18.962  43.808  1.00  0.00           C
ATOM   1408 1C21 POPEI  33      17.577  17.562  44.108  1.00  0.00           C
ATOM   1411 2C21 POPEI  33      18.117  17.082  45.468  1.00  0.00           C
ATOM   1414 3C21 POPEI  33      18.057  15.572  45.688  1.00  0.00           C
ATOM   1417 4C21 POPEI  33      17.917  15.172  47.158  1.00  0.00           C
ATOM   1420 5C21 POPEI  33      19.227  15.432  47.918  1.00  0.00           C
ATOM   1423 6C21 POPEI  33      19.007  15.402  49.428  1.00  0.00           C
ATOM   1426 7C21 POPEI  33      19.377  16.732  50.088  1.00  0.00           C
ATOM   1429 8C21 POPEI  33      19.167  16.752  51.598  1.00  0.00           C
ATOM   1433  C33 POPEI  33      10.247  11.722  45.168  1.00  0.00           C
ATOM   1436  C34 POPEI  33      10.967  11.152  46.398  1.00  0.00           C
ATOM   1439  C35 POPEI  33      11.227  12.192  47.498  1.00  0.00           C
ATOM   1442  C36 POPEI  33      11.157  11.532  48.878  1.00  0.00           C
ATOM   1445  C37 POPEI  33      11.657  12.442  50.008  1.00  0.00           C
ATOM   1448  C38 POPEI  33      11.747  11.662  51.328  1.00  0.00           C
ATOM   1451  C39 POPEI  33      12.517  12.432  52.408  1.00  0.00           C
ATOM   1454 0C31 POPEI  33      12.797  11.582  53.648  1.00  0.00           C
ATOM   1457 1C31 POPEI  33      14.117  11.952  54.338  1.00  0.00           C
ATOM   1460 2C31 POPEI  33      14.287  11.332  55.728  1.00  0.00           C
ATOM   1463 3C31 POPEI  33      13.327  11.902  56.798  1.00  0.00           C
ATOM   1466 4C31 POPEI  33      13.537  13.412  57.028  1.00  0.00           C
ATOM   1469 5C31 POPEI  33      12.707  13.972  58.178  1.00  0.00           C
ATOM   1472 6C31 POPEI  33      13.047  15.432  58.458  1.00  0.00           C
ATOM   1476  NH3 POPEJ  34     113.907  67.092  75.888  1.00  0.00           N
ATOM   1480  C12 POPEJ  34     112.687  66.982  76.778  1.00  0.00           C
ATOM   1483  C11 POPEJ  34     112.437  65.592  77.378  1.00  0.00           C
ATOM   1486  P   POPEJ  34     109.847  65.752  77.838  1.00  0.00           P
ATOM   1487  O13 POPEJ  34     108.977  64.712  78.428  1.00  0.00           O
ATOM   1488  O14 POPEJ  34     109.447  67.162  78.048  1.00  0.00           O
ATOM   1489  O11 POPEJ  34     110.007  65.572  76.288  1.00  0.00           O
ATOM   1490  O12 POPEJ  34     111.357  65.602  78.328  1.00  0.00           O
ATOM   1491  C1  POPEJ  34     109.397  64.612  75.448  1.00  0.00           C
ATOM   1494  C2  POPEJ  34     108.837  65.312  74.198  1.00  0.00           C
ATOM   1496  O21 POPEJ  34     108.317  64.302  73.308  1.00  0.00           O
ATOM   1497  C21 POPEJ  34     107.287  64.692  72.558  1.00  0.00           C
ATOM   1498  O22 POPEJ  34     106.807  65.812  72.528  1.00  0.00           O
ATOM   1499  C22 POPEJ  34     106.727  63.502  71.808  1.00  0.00           C
ATOM   1502  C3  POPEJ  34     109.937  66.202  73.548  1.00  0.00           C
ATOM   1505  O31 POPEJ  34     109.407  67.042  72.518  1.00  0.00           O
ATOM   1506  C31 POPEJ  34     109.777  66.732  71.288  1.00  0.00           C
ATOM   1507  O32 POPEJ  34     110.677  65.982  70.978  1.00  0.00           O
ATOM   1508  C32 POPEJ  34     108.857  67.392  70.268  1.00  0.00           C
ATOM   1511  C23 POPEJ  34     106.467  63.752  70.308  1.00  0.00           C
ATOM   1514  C24 POPEJ  34     107.737  63.682  69.458  1.00  0.00           C
ATOM   1517  C25 POPEJ  34     107.397  63.642  67.958  1.00  0.00           C
ATOM   1520  C26 POPEJ  34     106.707  64.932  67.478  1.00  0.00           C
ATOM   1523  C27 POPEJ  34     106.417  64.902  65.978  1.00  0.00           C
ATOM   1526  C28 POPEJ  34     106.507  66.302  65.328  1.00  0.00           C
ATOM   1529  C29 POPEJ  34     107.037  66.212  63.918  1.00  0.00           C
ATOM   1531 0C21 POPEJ  34     106.477  66.692  62.798  1.00  0.00           C
ATOM   1533 1C21 POPEJ  34     105.187  67.452  62.708  1.00  0.00           C
ATOM   1536 2C21 POPEJ  34     104.047  66.542  62.208  1.00  0.00           C
ATOM   1539 3C21 POPEJ  34     102.677  67.212  62.338  1.00  0.00           C
ATOM   1542 4C21 POPEJ  34     101.527  66.302  61.888  1.00  0.00           C
ATOM   1545 5C21 POPEJ  34     100.177  67.022  61.938  1.00  0.00           C
ATOM   1548 6C21 POPEJ  34      99.017  66.082  61.548  1.00  0.00           C
ATOM   1551 7C21 POPEJ  34      97.677  66.812  61.388  1.00  0.00           C
ATOM   1554 8C21 POPEJ  34      96.537  65.872  60.988  1.00  0.00           C
ATOM   1558  C33 POPEJ  34     109.037  68.922  70.248  1.00  0.00           C
ATOM   1561  C34 POPEJ  34     108.077  69.572  69.248  1.00  0.00           C
ATOM   1564  C35 POPEJ  34     108.777  70.182  68.028  1.00  0.00           C
ATOM   1567  C36 POPEJ  34     109.597  69.212  67.158  1.00  0.00           C
ATOM   1570  C37 POPEJ  34     109.857  69.882  65.808  1.00  0.00           C
ATOM   1573  C38 POPEJ  34     110.787  69.132  64.858  1.00  0.00           C
ATOM   1576  C39 POPEJ  34     110.747  69.762  63.448  1.00  0.00           C
ATOM   1579 0C31 POPEJ  34     109.417  69.482  62.738  1.00  0.00           C
ATOM   1582 1C31 POPEJ  34     109.437  69.942  61.278  1.00  0.00           C
ATOM   1585 2C31 POPEJ  34     108.257  69.382  60.478  1.00  0.00           C
ATOM   1588 3C31 POPEJ  34     108.497  69.492  58.968  1.00  0.00           C
ATOM   1591 4C31 POPEJ  34     109.437  68.402  58.428  1.00  0.00           C
ATOM   1594 5C31 POPEJ  34     109.987  68.742  57.038  1.00  0.00           C
ATOM   1597 6C31 POPEJ  34     111.047  67.752  56.548  1.00  0.00           C
ATOM   1601  NH3 POPEK  35      82.417 119.762  38.598  1.00  0.00           N
ATOM   1605  C12 POPEK  35      83.367 120.782  39.158  1.00  0.00           C
ATOM   1608  C11 POPEK  35      84.577 121.012  38.248  1.00  0.00           C
ATOM   1611  P   POPEK  35      85.927 123.052  39.168  1.00  0.00           P
ATOM   1612  O13 POPEK  35      85.487 123.732  37.928  1.00  0.00           O
ATOM   1613  O14 POPEK  35      87.357 123.172  39.548  1.00  0.00           O
ATOM   1614  O11 POPEK  35      84.977 123.492  40.338  1.00  0.00           O
ATOM   1615  O12 POPEK  35      85.637 121.522  39.038  1.00  0.00           O
ATOM   1616  C1  POPEK  35      85.557 123.722  41.628  1.00  0.00           C
ATOM   1619  C2  POPEK  35      85.667 122.422  42.458  1.00  0.00           C
ATOM   1621  O21 POPEK  35      84.377 122.002  42.928  1.00  0.00           O
ATOM   1622  C21 POPEK  35      83.757 122.772  43.808  1.00  0.00           C
ATOM   1623  O22 POPEK  35      84.207 123.772  44.338  1.00  0.00           O
ATOM   1624  C22 POPEK  35      82.347 122.232  44.048  1.00  0.00           C
ATOM   1627  C3  POPEK  35      86.727 122.602  43.578  1.00  0.00           C
ATOM   1630  O31 POPEK  35      86.697 121.482  44.468  1.00  0.00           O
ATOM   1631  C31 POPEK  35      87.867 120.952  44.798  1.00  0.00           C
ATOM   1632  O32 POPEK  35      88.947 121.282  44.338  1.00  0.00           O
ATOM   1633  C32 POPEK  35      87.627 119.992  45.948  1.00  0.00           C
ATOM   1636  C23 POPEK  35      81.317 123.332  44.448  1.00  0.00           C
ATOM   1639  C24 POPEK  35      80.957 123.342  45.938  1.00  0.00           C
ATOM   1642  C25 POPEK  35      82.097 123.782  46.868  1.00  0.00           C
ATOM   1645  C26 POPEK  35      82.117 123.142  48.248  1.00  0.00           C
ATOM   1648  C27 POPEK  35      83.247 123.782  49.068  1.00  0.00           C
ATOM   1651  C28 POPEK  35      83.797 122.892  50.198  1.00  0.00           C
ATOM   1654  C29 POPEK  35      84.547 121.712  49.628  1.00  0.00           C
ATOM   1656 0C21 POPEK  35      84.347 120.422  49.948  1.00  0.00           C
ATOM   1658 1C21 POPEK  35      83.377 119.942  50.998  1.00  0.00           C
ATOM   1661 2C21 POPEK  35      83.877 118.692  51.748  1.00  0.00           C
ATOM   1664 3C21 POPEK  35      84.037 117.452  50.858  1.00  0.00           C
ATOM   1667 4C21 POPEK  35      83.847 116.162  51.658  1.00  0.00           C
ATOM   1670 5C21 POPEK  35      84.097 114.882  50.858  1.00  0.00           C
ATOM   1673 6C21 POPEK  35      85.507 114.812  50.268  1.00  0.00           C
ATOM   1676 7C21 POPEK  35      85.897 113.382  49.868  1.00  0.00           C
ATOM   1679 8C21 POPEK  35      87.227 113.282  49.128  1.00  0.00           C
ATOM   1683  C33 POPEK  35      88.727 120.122  47.018  1.00  0.00           C
ATOM   1686  C34 POPEK  35      88.407 119.282  48.258  1.00  0.00           C
ATOM   1689  C35 POPEK  35      89.437 119.482  49.368  1.00  0.00           C
ATOM   1692  C36 POPEK  35      89.477 120.892  49.978  1.00  0.00           C
ATOM   1695  C37 POPEK  35      88.187 121.242  50.738  1.00  0.00           C
ATOM   1698  C38 POPEK  35      88.477 122.052  51.998  1.00  0.00           C
ATOM   1701  C39 POPEK  35      87.327 122.002  53.008  1.00  0.00           C
ATOM   1704 0C31 POPEK  35      87.747 122.512  54.398  1.00  0.00           C
ATOM   1707 1C31 POPEK  35      88.657 121.542  55.178  1.00  0.00           C
ATOM   1710 2C31 POPEK  35      89.317 122.252  56.358  1.00  0.00           C
ATOM   1713 3C31 POPEK  35      90.137 121.332  57.278  1.00  0.00           C
ATOM   1716 4C31 POPEK  35      89.267 120.282  57.998  1.00  0.00           C
ATOM   1719 5C31 POPEK  35      90.027 119.512  59.088  1.00  0.00           C
ATOM   1722 6C31 POPEK  35      89.217 118.352  59.658  1.00  0.00           C
ATOM   1726  NH3 POPEL  36      59.617  64.302  38.648  1.00  0.00           N
ATOM   1730  C12 POPEL  36      60.867  64.922  39.218  1.00  0.00           C
ATOM   1733  C11 POPEL  36      60.507  66.112  40.108  1.00  0.00           C
ATOM   1736  P   POPEL  36      61.447  67.662  41.928  1.00  0.00           P
ATOM   1737  O13 POPEL  36      60.157  68.342  41.668  1.00  0.00           O
ATOM   1738  O14 POPEL  36      61.707  67.162  43.288  1.00  0.00           O
ATOM   1739  O11 POPEL  36      62.537  68.692  41.448  1.00  0.00           O
ATOM   1740  O12 POPEL  36      61.617  66.482  40.908  1.00  0.00           O
ATOM   1741  C1  POPEL  36      63.727  68.982  42.188  1.00  0.00           C
ATOM   1744  C2  POPEL  36      63.557  70.142  43.198  1.00  0.00           C
ATOM   1746  O21 POPEL  36      63.217  69.522  44.438  1.00  0.00           O
ATOM   1747  C21 POPEL  36      63.687  70.082  45.528  1.00  0.00           C
ATOM   1748  O22 POPEL  36      64.337  71.112  45.568  1.00  0.00           O
ATOM   1749  C22 POPEL  36      63.357  69.222  46.728  1.00  0.00           C
ATOM   1752  C3  POPEL  36      62.467  71.172  42.778  1.00  0.00           C
ATOM   1755  O31 POPEL  36      62.757  72.522  43.218  1.00  0.00           O
ATOM   1756  C31 POPEL  36      61.977  73.022  44.158  1.00  0.00           C
ATOM   1757  O32 POPEL  36      61.037  72.452  44.688  1.00  0.00           O
ATOM   1758  C32 POPEL  36      62.367  74.472  44.458  1.00  0.00           C
ATOM   1761  C23 POPEL  36      62.337  69.942  47.618  1.00  0.00           C
ATOM   1764  C24 POPEL  36      61.947  69.102  48.828  1.00  0.00           C
ATOM   1767  C25 POPEL  36      60.677  68.282  48.578  1.00  0.00           C
ATOM   1770  C26 POPEL  36      60.537  67.102  49.538  1.00  0.00           C
ATOM   1773  C27 POPEL  36      59.117  66.522  49.498  1.00  0.00           C
ATOM   1776  C28 POPEL  36      58.957  65.242  50.338  1.00  0.00           C
ATOM   1779  C29 POPEL  36      58.957  63.992  49.498  1.00  0.00           C
ATOM   1781 0C21 POPEL  36      57.927  63.132  49.368  1.00  0.00           C
ATOM   1783 1C21 POPEL  36      56.567  63.282  49.998  1.00  0.00           C
ATOM   1786 2C21 POPEL  36      55.497  62.412  49.318  1.00  0.00           C
ATOM   1789 3C21 POPEL  36      55.307  62.692  47.818  1.00  0.00           C
ATOM   1792 4C21 POPEL  36      54.437  61.612  47.168  1.00  0.00           C
ATOM   1795 5C21 POPEL  36      54.647  61.492  45.658  1.00  0.00           C
ATOM   1798 6C21 POPEL  36      54.287  60.082  45.178  1.00  0.00           C
ATOM   1801 7C21 POPEL  36      54.217  59.932  43.658  1.00  0.00           C
ATOM   1804 8C21 POPEL  36      53.817  58.522  43.218  1.00  0.00           C
ATOM   1808  C33 POPEL  36      61.957  74.932  45.888  1.00  0.00           C
ATOM   1811  C34 POPEL  36      63.117  74.772  46.878  1.00  0.00           C
ATOM   1814  C35 POPEL  36      62.737  75.042  48.338  1.00  0.00           C
ATOM   1817  C36 POPEL  36      63.977  75.172  49.228  1.00  0.00           C
ATOM   1820  C37 POPEL  36      63.647  75.412  50.708  1.00  0.00           C
ATOM   1823  C38 POPEL  36      64.897  75.562  51.588  1.00  0.00           C
ATOM   1826  C39 POPEL  36      64.597  75.202  53.038  1.00  0.00           C
ATOM   1829 0C31 POPEL  36      65.767  75.462  53.988  1.00  0.00           C
ATOM   1832 1C31 POPEL  36      65.477  74.872  55.378  1.00  0.00           C
ATOM   1835 2C31 POPEL  36      66.497  75.272  56.438  1.00  0.00           C
ATOM   1838 3C31 POPEL  36      66.037  74.862  57.848  1.00  0.00           C
ATOM   1841 4C31 POPEL  36      64.947  75.802  58.408  1.00  0.00           C
ATOM   1844 5C31 POPEL  36      64.307  75.252  59.688  1.00  0.00           C
ATOM   1847 6C31 POPEL  36      63.507  76.322  60.448  1.00  0.00           C
ATOM   1851  NH3 POPEM  37      28.667  23.622  38.338  1.00  0.00           N
ATOM   1855  C12 POPEM  37      29.617  22.682  37.638  1.00  0.00           C
ATOM   1858  C11 POPEM  37      29.357  21.172  37.788  1.00  0.00           C
ATOM   1861  P   POPEM  37      31.337  19.362  37.818  1.00  0.00           P
ATOM   1862  O13 POPEM  37      30.857  18.032  37.408  1.00  0.00           O
ATOM   1863  O14 POPEM  37      32.747  19.702  37.478  1.00  0.00           O
ATOM   1864  O11 POPEM  37      31.157  19.552  39.368  1.00  0.00           O
ATOM   1865  O12 POPEM  37      30.447  20.492  37.178  1.00  0.00           O
ATOM   1866  C1  POPEM  37      32.167  19.282  40.348  1.00  0.00           C
ATOM   1869  C2  POPEM  37      32.177  20.412  41.418  1.00  0.00           C
ATOM   1871  O21 POPEM  37      32.337  20.002  42.778  1.00  0.00           O
ATOM   1872  C21 POPEM  37      33.187  19.052  43.128  1.00  0.00           C
ATOM   1873  O22 POPEM  37      33.907  18.402  42.398  1.00  0.00           O
ATOM   1874  C22 POPEM  37      33.157  18.972  44.658  1.00  0.00           C
ATOM   1877  C3  POPEM  37      30.867  21.272  41.308  1.00  0.00           C
ATOM   1880  O31 POPEM  37      30.767  22.332  42.298  1.00  0.00           O
ATOM   1881  C31 POPEM  37      29.757  23.182  41.988  1.00  0.00           C
ATOM   1882  O32 POPEM  37      29.087  23.082  40.978  1.00  0.00           O
ATOM   1883  C32 POPEM  37      29.617  24.262  43.068  1.00  0.00           C
ATOM   1886  C23 POPEM  37      33.267  17.532  45.218  1.00  0.00           C
ATOM   1889  C24 POPEM  37      33.557  17.542  46.728  1.00  0.00           C
ATOM   1892  C25 POPEM  37      32.417  18.092  47.608  1.00  0.00           C
ATOM   1895  C26 POPEM  37      32.917  18.442  49.008  1.00  0.00           C
ATOM   1898  C27 POPEM  37      31.837  18.942  49.978  1.00  0.00           C
ATOM   1901  C28 POPEM  37      32.437  19.192  51.378  1.00  0.00           C
ATOM   1904  C29 POPEM  37      31.427  19.632  52.408  1.00  0.00           C
ATOM   1906 0C21 POPEM  37      31.537  19.472  53.748  1.00  0.00           C
ATOM   1908 1C21 POPEM  37      32.687  18.812  54.468  1.00  0.00           C
ATOM   1911 2C21 POPEM  37      33.937  19.702  54.638  1.00  0.00           C
ATOM   1914 3C21 POPEM  37      33.797  20.852  55.648  1.00  0.00           C
ATOM   1917 4C21 POPEM  37      35.177  21.352  56.118  1.00  0.00           C
ATOM   1920 5C21 POPEM  37      35.257  22.832  56.508  1.00  0.00           C
ATOM   1923 6C21 POPEM  37      34.367  23.242  57.688  1.00  0.00           C
ATOM   1926 7C21 POPEM  37      34.887  24.522  58.358  1.00  0.00           C
ATOM   1929 8C21 POPEM  37      33.927  25.152  59.378  1.00  0.00           C
ATOM   1933  C33 POPEM  37      28.517  25.312  42.748  1.00  0.00           C
ATOM   1936  C34 POPEM  37      27.257  25.092  43.588  1.00  0.00           C
ATOM   1939  C35 POPEM  37      27.367  25.682  44.988  1.00  0.00           C
ATOM   1942  C36 POPEM  37      26.577  24.882  46.028  1.00  0.00           C
ATOM   1945  C37 POPEM  37      26.267  25.682  47.288  1.00  0.00           C
ATOM   1948  C38 POPEM  37      25.397  24.912  48.278  1.00  0.00           C
ATOM   1951  C39 POPEM  37      24.967  25.792  49.458  1.00  0.00           C
ATOM   1954 0C31 POPEM  37      23.847  25.162  50.308  1.00  0.00           C
ATOM   1957 1C31 POPEM  37      23.217  26.212  51.228  1.00  0.00           C
ATOM   1960 2C31 POPEM  37      21.767  25.892  51.648  1.00  0.00           C
ATOM   1963 3C31 POPEM  37      21.007  27.162  52.068  1.00  0.00           C
ATOM   1966 4C31 POPEM  37      21.537  27.812  53.358  1.00  0.00           C
ATOM   1969 5C31 POPEM  37      20.917  27.222  54.628  1.00  0.00           C
ATOM   1972 6C31 POPEM  37      21.477  27.842  55.908  1.00  0.00           C
ATOM   1976  NH3 POPEN  38      40.177  65.592  78.768  1.00  0.00           N
ATOM   1980  C12 POPEN  38      40.007  64.562  79.858  1.00  0.00           C
ATOM   1983  C11 POPEN  38      40.157  63.142  79.298  1.00  0.00           C
ATOM   1986  P   POPEN  38      38.477  61.422  80.348  1.00  0.00           P
ATOM   1987  O13 POPEN  38      38.627  60.152  79.618  1.00  0.00           O
ATOM   1988  O14 POPEN  38      37.927  61.402  81.718  1.00  0.00           O
ATOM   1989  O11 POPEN  38      37.547  62.332  79.448  1.00  0.00           O
ATOM   1990  O12 POPEN  38      39.857  62.212  80.328  1.00  0.00           O
ATOM   1991  C1  POPEN  38      36.137  62.122  79.588  1.00  0.00           C
ATOM   1994  C2  POPEN  38      35.367  62.832  78.458  1.00  0.00           C
ATOM   1996  O21 POPEN  38      35.397  62.002  77.268  1.00  0.00           O
ATOM   1997  C21 POPEN  38      34.287  62.152  76.548  1.00  0.00           C
ATOM   1998  O22 POPEN  38      33.347  62.872  76.838  1.00  0.00           O
ATOM   1999  C22 POPEN  38      34.317  61.292  75.288  1.00  0.00           C
ATOM   2002  C3  POPEN  38      35.947  64.252  78.208  1.00  0.00           C
ATOM   2005  O31 POPEN  38      35.917  64.642  76.818  1.00  0.00           O
ATOM   2006  C31 POPEN  38      36.967  65.322  76.388  1.00  0.00           C
ATOM   2007  O32 POPEN  38      37.927  65.682  77.078  1.00  0.00           O
ATOM   2008  C32 POPEN  38      36.807  65.572  74.898  1.00  0.00           C
ATOM   2011  C23 POPEN  38      33.607  62.002  74.108  1.00  0.00           C
ATOM   2014  C24 POPEN  38      32.577  61.102  73.418  1.00  0.00           C
ATOM   2017  C25 POPEN  38      31.527  61.882  72.608  1.00  0.00           C
ATOM   2020  C26 POPEN  38      32.047  62.462  71.288  1.00  0.00           C
ATOM   2023  C27 POPEN  38      30.867  62.742  70.348  1.00  0.00           C
ATOM   2026  C28 POPEN  38      31.147  63.812  69.298  1.00  0.00           C
ATOM   2029  C29 POPEN  38      32.027  63.332  68.168  1.00  0.00           C
ATOM   2031 0C21 POPEN  38      32.357  64.092  67.108  1.00  0.00           C
ATOM   2033 1C21 POPEN  38      31.937  65.522  66.908  1.00  0.00           C
ATOM   2036 2C21 POPEN  38      33.097  66.392  66.378  1.00  0.00           C
ATOM   2039 3C21 POPEN  38      32.747  67.882  66.388  1.00  0.00           C
ATOM   2042 4C21 POPEN  38      33.967  68.762  66.118  1.00  0.00           C
ATOM   2045 5C21 POPEN  38      33.707  70.272  66.268  1.00  0.00           C
ATOM   2048 6C21 POPEN  38      33.037  70.642  67.598  1.00  0.00           C
ATOM   2051 7C21 POPEN  38      33.107  72.142  67.928  1.00  0.00           C
ATOM   2054 8C21 POPEN  38      32.677  72.472  69.348  1.00  0.00           C
ATOM   2058  C33 POPEN  38      38.147  65.952  74.258  1.00  0.00           C
ATOM   2061  C34 POPEN  38      38.087  66.092  72.728  1.00  0.00           C
ATOM   2064  C35 POPEN  38      37.617  64.802  72.028  1.00  0.00           C
ATOM   2067  C36 POPEN  38      37.957  64.762  70.528  1.00  0.00           C
ATOM   2070  C37 POPEN  38      37.447  63.452  69.908  1.00  0.00           C
ATOM   2073  C38 POPEN  38      37.567  63.392  68.378  1.00  0.00           C
ATOM   2076  C39 POPEN  38      36.447  62.532  67.778  1.00  0.00           C
ATOM   2079 0C31 POPEN  38      36.717  62.072  66.348  1.00  0.00           C
ATOM   2082 1C31 POPEN  38      35.447  61.562  65.658  1.00  0.00           C
ATOM   2085 2C31 POPEN  38      35.667  60.972  64.258  1.00  0.00           C
ATOM   2088 3C31 POPEN  38      36.297  59.562  64.208  1.00  0.00           C
ATOM   2091 4C31 POPEN  38      35.657  58.532  65.158  1.00  0.00           C
ATOM   2094 5C31 POPEN  38      35.997  57.092  64.748  1.00  0.00           C
ATOM   2097 6C31 POPEN  38      35.517  56.022  65.738  1.00  0.00           C
ATOM   2101  NH3 POPEO  39     112.187  40.452  77.888  1.00  0.00           N
ATOM   2105  C12 POPEO  39     112.497  40.032  79.298  1.00  0.00           C
ATOM   2108  C11 POPEO  39     111.557  38.932  79.848  1.00  0.00           C
ATOM   2111  P   POPEO  39     109.067  38.252  80.188  1.00  0.00           P
ATOM   2112  O13 POPEO  39     109.687  36.922  80.398  1.00  0.00           O
ATOM   2113  O14 POPEO  39     107.937  38.652  81.038  1.00  0.00           O
ATOM   2114  O11 POPEO  39     108.557  38.282  78.678  1.00  0.00           O
ATOM   2115  O12 POPEO  39     110.217  39.382  80.138  1.00  0.00           O
ATOM   2116  C1  POPEO  39     108.817  39.462  77.878  1.00  0.00           C
ATOM   2119  C2  POPEO  39     107.857  39.662  76.648  1.00  0.00           C
ATOM   2121  O21 POPEO  39     108.137  38.782  75.528  1.00  0.00           O
ATOM   2122  C21 POPEO  39     109.177  39.112  74.768  1.00  0.00           C
ATOM   2123  O22 POPEO  39     110.157  39.742  75.138  1.00  0.00           O
ATOM   2124  C22 POPEO  39     108.857  38.832  73.288  1.00  0.00           C
ATOM   2127  C3  POPEO  39     107.767  41.162  76.198  1.00  0.00           C
ATOM   2130  O31 POPEO  39     106.967  41.372  75.008  1.00  0.00           O
ATOM   2131  C31 POPEO  39     105.647  41.362  75.218  1.00  0.00           C
ATOM   2132  O32 POPEO  39     105.107  41.192  76.298  1.00  0.00           O
ATOM   2133  C32 POPEO  39     104.887  41.562  73.898  1.00  0.00           C
ATOM   2136  C23 POPEO  39     108.087  37.522  72.988  1.00  0.00           C
ATOM   2139  C24 POPEO  39     106.877  37.722  72.058  1.00  0.00           C
ATOM   2142  C25 POPEO  39     107.217  38.252  70.648  1.00  0.00           C
ATOM   2145  C26 POPEO  39     108.297  37.422  69.938  1.00  0.00           C
ATOM   2148  C27 POPEO  39     108.547  37.842  68.478  1.00  0.00           C
ATOM   2151  C28 POPEO  39     109.797  37.152  67.918  1.00  0.00           C
ATOM   2154  C29 POPEO  39     110.317  37.802  66.668  1.00  0.00           C
ATOM   2156 0C21 POPEO  39     110.627  37.192  65.508  1.00  0.00           C
ATOM   2158 1C21 POPEO  39     110.557  35.702  65.238  1.00  0.00           C
ATOM   2161 2C21 POPEO  39     109.137  35.232  64.868  1.00  0.00           C
ATOM   2164 3C21 POPEO  39     109.127  33.782  64.368  1.00  0.00           C
ATOM   2167 4C21 POPEO  39     107.787  33.382  63.738  1.00  0.00           C
ATOM   2170 5C21 POPEO  39     107.907  32.132  62.858  1.00  0.00           C
ATOM   2173 6C21 POPEO  39     106.587  31.742  62.158  1.00  0.00           C
ATOM   2176 7C21 POPEO  39     106.077  32.832  61.198  1.00  0.00           C
ATOM   2179 8C21 POPEO  39     104.727  33.422  61.598  1.00  0.00           C
ATOM   2183  C33 POPEO  39     103.847  42.722  73.898  1.00  0.00           C
ATOM   2186  C34 POPEO  39     104.177  43.832  72.888  1.00  0.00           C
ATOM   2189  C35 POPEO  39     104.037  43.402  71.428  1.00  0.00           C
ATOM   2192  C36 POPEO  39     104.777  44.332  70.458  1.00  0.00           C
ATOM   2195  C37 POPEO  39     104.947  43.722  69.058  1.00  0.00           C
ATOM   2198  C38 POPEO  39     105.887  44.562  68.188  1.00  0.00           C
ATOM   2201  C39 POPEO  39     106.207  43.912  66.838  1.00  0.00           C
ATOM   2204 0C31 POPEO  39     104.957  43.632  66.008  1.00  0.00           C
ATOM   2207 1C31 POPEO  39     105.267  43.112  64.608  1.00  0.00           C
ATOM   2210 2C31 POPEO  39     104.227  43.582  63.588  1.00  0.00           C
ATOM   2213 3C31 POPEO  39     104.537  43.132  62.158  1.00  0.00           C
ATOM   2216 4C31 POPEO  39     104.277  41.642  61.958  1.00  0.00           C
ATOM   2219 5C31 POPEO  39     104.737  41.142  60.588  1.00  0.00           C
ATOM   2222 6C31 POPEO  39     104.487  39.652  60.408  1.00  0.00           C
ATOM   2226  NH3 POPEP  40      53.337  85.532  38.888  1.00  0.00           N
ATOM   2230  C12 POPEP  40      53.097  87.012  39.078  1.00  0.00           C
ATOM   2233  C11 POPEP  40      51.717  87.282  39.718  1.00  0.00           C
ATOM   2236  P   POPEP  40      50.107  85.192  39.708  1.00  0.00           P
ATOM   2237  O13 POPEP  40      48.797  84.902  39.088  1.00  0.00           O
ATOM   2238  O14 POPEP  40      51.197  84.182  39.748  1.00  0.00           O
ATOM   2239  O11 POPEP  40      49.837  85.602  41.188  1.00  0.00           O
ATOM   2240  O12 POPEP  40      50.707  86.512  39.088  1.00  0.00           O
ATOM   2241  C1  POPEP  40      49.167  84.642  42.008  1.00  0.00           C
ATOM   2244  C2  POPEP  40      49.827  84.612  43.398  1.00  0.00           C
ATOM   2246  O21 POPEP  40      48.907  83.992  44.318  1.00  0.00           O
ATOM   2247  C21 POPEP  40      48.917  82.672  44.228  1.00  0.00           C
ATOM   2248  O22 POPEP  40      49.607  82.022  43.448  1.00  0.00           O
ATOM   2249  C22 POPEP  40      47.987  82.072  45.268  1.00  0.00           C
ATOM   2252  C3  POPEP  40      50.177  86.032  43.898  1.00  0.00           C
ATOM   2255  O31 POPEP  40      50.167  86.022  45.348  1.00  0.00           O
ATOM   2256  C31 POPEP  40      49.267  86.832  45.888  1.00  0.00           C
ATOM   2257  O32 POPEP  40      48.827  87.842  45.358  1.00  0.00           O
ATOM   2258  C32 POPEP  40      48.757  86.222  47.198  1.00  0.00           C
ATOM   2261  C23 POPEP  40      47.347  83.122  46.188  1.00  0.00           C
ATOM   2264  C24 POPEP  40      46.237  82.582  47.088  1.00  0.00           C
ATOM   2267  C25 POPEP  40      45.787  83.642  48.088  1.00  0.00           C
ATOM   2270  C26 POPEP  40      44.397  83.342  48.668  1.00  0.00           C
ATOM   2273  C27 POPEP  40      44.377  83.102  50.178  1.00  0.00           C
ATOM   2276  C28 POPEP  40      42.967  82.672  50.618  1.00  0.00           C
ATOM   2279  C29 POPEP  40      42.807  82.412  52.098  1.00  0.00           C
ATOM   2281 0C21 POPEP  40      41.687  82.632  52.798  1.00  0.00           C
ATOM   2283 1C21 POPEP  40      40.377  83.132  52.228  1.00  0.00           C
ATOM   2286 2C21 POPEP  40      39.137  82.542  52.928  1.00  0.00           C
ATOM   2289 3C21 POPEP  40      38.797  81.122  52.458  1.00  0.00           C
ATOM   2292 4C21 POPEP  40      37.697  80.452  53.288  1.00  0.00           C
ATOM   2295 5C21 POPEP  40      37.127  79.202  52.608  1.00  0.00           C
ATOM   2298 6C21 POPEP  40      36.177  78.412  53.508  1.00  0.00           C
ATOM   2301 7C21 POPEP  40      35.437  77.292  52.758  1.00  0.00           C
ATOM   2304 8C21 POPEP  40      33.917  77.472  52.778  1.00  0.00           C
ATOM   2308  C33 POPEP  40      48.407  87.242  48.298  1.00  0.00           C
ATOM   2311  C34 POPEP  40      47.527  86.642  49.378  1.00  0.00           C
ATOM   2314  C35 POPEP  40      47.347  87.572  50.578  1.00  0.00           C
ATOM   2317  C36 POPEP  40      46.957  86.752  51.798  1.00  0.00           C
ATOM   2320  C37 POPEP  40      46.887  87.562  53.098  1.00  0.00           C
ATOM   2323  C38 POPEP  40      46.557  86.662  54.288  1.00  0.00           C
ATOM   2326  C39 POPEP  40      47.487  85.442  54.438  1.00  0.00           C
ATOM   2329 0C31 POPEP  40      47.157  84.642  55.698  1.00  0.00           C
ATOM   2332 1C31 POPEP  40      48.257  83.672  56.138  1.00  0.00           C
ATOM   2335 2C31 POPEP  40      47.777  82.852  57.348  1.00  0.00           C
ATOM   2338 3C31 POPEP  40      48.767  82.792  58.518  1.00  0.00           C
ATOM   2341 4C31 POPEP  40      49.807  81.662  58.388  1.00  0.00           C
ATOM   2344 5C31 POPEP  40      50.547  81.412  59.708  1.00  0.00           C
ATOM   2347 6C31 POPEP  40      51.547  80.252  59.658  1.00  0.00           C
ATOM   2351  NH3 POPEQ  41      83.197 116.322  82.628  1.00  0.00           N
ATOM   2355  C12 POPEQ  41      83.347 115.562  81.348  1.00  0.00           C
ATOM   2358  C11 POPEQ  41      81.997 114.982  80.918  1.00  0.00           C
ATOM   2361  P   POPEQ  41      82.577 112.602  79.918  1.00  0.00           P
ATOM   2362  O13 POPEQ  41      83.737 112.422  80.838  1.00  0.00           O
ATOM   2363  O14 POPEQ  41      81.417 111.742  80.178  1.00  0.00           O
ATOM   2364  O11 POPEQ  41      83.057 112.302  78.448  1.00  0.00           O
ATOM   2365  O12 POPEQ  41      82.187 114.122  79.808  1.00  0.00           O
ATOM   2366  C1  POPEQ  41      82.097 112.462  77.388  1.00  0.00           C
ATOM   2369  C2  POPEQ  41      82.217 113.872  76.768  1.00  0.00           C
ATOM   2371  O21 POPEQ  41      81.587 113.862  75.478  1.00  0.00           O
ATOM   2372  C21 POPEQ  41      80.737 114.852  75.248  1.00  0.00           C
ATOM   2373  O22 POPEQ  41      80.247 115.582  76.088  1.00  0.00           O
ATOM   2374  C22 POPEQ  41      80.537 115.012  73.738  1.00  0.00           C
ATOM   2377  C3  POPEQ  41      83.727 114.202  76.628  1.00  0.00           C
ATOM   2380  O31 POPEQ  41      83.957 115.312  75.758  1.00  0.00           O
ATOM   2381  C31 POPEQ  41      83.987 115.172  74.418  1.00  0.00           C
ATOM   2382  O32 POPEQ  41      83.857 116.122  73.668  1.00  0.00           O
ATOM   2383  C32 POPEQ  41      84.207 113.742  73.888  1.00  0.00           C
ATOM   2386  C23 POPEQ  41      79.437 116.042  73.408  1.00  0.00           C
ATOM   2389  C24 POPEQ  41      79.427 116.442  71.928  1.00  0.00           C
ATOM   2392  C25 POPEQ  41      78.247 115.892  71.108  1.00  0.00           C
ATOM   2395  C26 POPEQ  41      78.287 116.482  69.698  1.00  0.00           C
ATOM   2398  C27 POPEQ  41      76.937 116.512  68.948  1.00  0.00           C
ATOM   2401  C28 POPEQ  41      76.737 117.872  68.248  1.00  0.00           C
ATOM   2404  C29 POPEQ  41      75.777 117.842  67.088  1.00  0.00           C
ATOM   2406 0C21 POPEQ  41      76.087 118.142  65.808  1.00  0.00           C
ATOM   2408 1C21 POPEQ  41      77.447 118.592  65.308  1.00  0.00           C
ATOM   2411 2C21 POPEQ  41      78.287 117.412  64.758  1.00  0.00           C
ATOM   2414 3C21 POPEQ  41      77.947 117.062  63.308  1.00  0.00           C
ATOM   2417 4C21 POPEQ  41      78.857 115.962  62.718  1.00  0.00           C
ATOM   2420 5C21 POPEQ  41      78.607 114.552  63.278  1.00  0.00           C
ATOM   2423 6C21 POPEQ  41      77.197 114.022  62.998  1.00  0.00           C
ATOM   2426 7C21 POPEQ  41      77.057 112.512  63.228  1.00  0.00           C
ATOM   2429 8C21 POPEQ  41      75.597 112.042  63.198  1.00  0.00           C
ATOM   2433  C33 POPEQ  41      84.497 113.732  72.368  1.00  0.00           C
ATOM   2436  C34 POPEQ  41      84.867 112.352  71.798  1.00  0.00           C
ATOM   2439  C35 POPEQ  41      83.687 111.362  71.638  1.00  0.00           C
ATOM   2442  C36 POPEQ  41      83.747 110.562  70.318  1.00  0.00           C
ATOM   2445  C37 POPEQ  41      85.027 109.742  70.098  1.00  0.00           C
ATOM   2448  C38 POPEQ  41      85.217 109.222  68.668  1.00  0.00           C
ATOM   2451  C39 POPEQ  41      84.097 108.292  68.158  1.00  0.00           C
ATOM   2454 0C31 POPEQ  41      84.407 107.742  66.758  1.00  0.00           C
ATOM   2457 1C31 POPEQ  41      83.697 106.422  66.418  1.00  0.00           C
ATOM   2460 2C31 POPEQ  41      84.107 105.902  65.028  1.00  0.00           C
ATOM   2463 3C31 POPEQ  41      83.507 104.542  64.628  1.00  0.00           C
ATOM   2466 4C31 POPEQ  41      81.977 104.472  64.708  1.00  0.00           C
ATOM   2469 5C31 POPEQ  41      81.237 105.452  63.788  1.00  0.00           C
ATOM   2472 6C31 POPEQ  41      79.747 105.552  64.138  1.00  0.00           C
ATOM   2476  NH3 POPER  42      12.927  74.222  77.668  1.00  0.00           N
ATOM   2480  C12 POPER  42      13.727  73.322  78.588  1.00  0.00           C
ATOM   2483  C11 POPER  42      13.037  71.972  78.868  1.00  0.00           C
ATOM   2486  P   POPER  42      14.987  70.202  78.778  1.00  0.00           P
ATOM   2487  O13 POPER  42      16.337  70.442  79.348  1.00  0.00           O
ATOM   2488  O14 POPER  42      14.507  68.812  78.778  1.00  0.00           O
ATOM   2489  O11 POPER  42      14.917  70.812  77.328  1.00  0.00           O
ATOM   2490  O12 POPER  42      13.937  71.102  79.578  1.00  0.00           O
ATOM   2491  C1  POPER  42      15.567  70.172  76.218  1.00  0.00           C
ATOM   2494  C2  POPER  42      15.017  70.702  74.848  1.00  0.00           C
ATOM   2496  O21 POPER  42      16.067  71.242  74.018  1.00  0.00           O
ATOM   2497  C21 POPER  42      16.477  70.442  73.038  1.00  0.00           C
ATOM   2498  O22 POPER  42      16.117  69.312  72.828  1.00  0.00           O
ATOM   2499  C22 POPER  42      17.417  71.222  72.108  1.00  0.00           C
ATOM   2502  C3  POPER  42      13.937  71.802  75.048  1.00  0.00           C
ATOM   2505  O31 POPER  42      13.197  71.982  73.828  1.00  0.00           O
ATOM   2506  C31 POPER  42      12.277  72.922  73.838  1.00  0.00           C
ATOM   2507  O32 POPER  42      12.217  73.862  74.648  1.00  0.00           O
ATOM   2508  C32 POPER  42      11.177  72.522  72.838  1.00  0.00           C
ATOM   2511  C23 POPER  42      17.577  70.562  70.708  1.00  0.00           C
ATOM   2514  C24 POPER  42      16.957  71.392  69.578  1.00  0.00           C
ATOM   2517  C25 POPER  42      17.047  70.692  68.208  1.00  0.00           C
ATOM   2520  C26 POPER  42      16.667  71.572  67.008  1.00  0.00           C
ATOM   2523  C27 POPER  42      16.487  70.752  65.718  1.00  0.00           C
ATOM   2526  C28 POPER  42      16.327  71.622  64.458  1.00  0.00           C
ATOM   2529  C29 POPER  42      17.157  71.152  63.288  1.00  0.00           C
ATOM   2531 0C21 POPER  42      16.737  70.852  62.048  1.00  0.00           C
ATOM   2533 1C21 POPER  42      15.317  70.942  61.558  1.00  0.00           C
ATOM   2536 2C21 POPER  42      15.007  72.322  60.968  1.00  0.00           C
ATOM   2539 3C21 POPER  42      15.377  72.492  59.478  1.00  0.00           C
ATOM   2542 4C21 POPER  42      15.067  73.912  58.998  1.00  0.00           C
ATOM   2545 5C21 POPER  42      14.767  74.052  57.508  1.00  0.00           C
ATOM   2548 6C21 POPER  42      14.387  75.512  57.188  1.00  0.00           C
ATOM   2551 7C21 POPER  42      13.967  75.742  55.738  1.00  0.00           C
ATOM   2554 8C21 POPER  42      13.317  77.122  55.548  1.00  0.00           C
ATOM   2558  C33 POPER  42      11.587  71.552  71.688  1.00  0.00           C
ATOM   2561  C34 POPER  42      11.057  71.902  70.278  1.00  0.00           C
ATOM   2564  C35 POPER  42      11.857  71.062  69.278  1.00  0.00           C
ATOM   2567  C36 POPER  42      11.447  70.982  67.798  1.00  0.00           C
ATOM   2570  C37 POPER  42      12.397  69.992  67.088  1.00  0.00           C
ATOM   2573  C38 POPER  42      12.057  69.632  65.638  1.00  0.00           C
ATOM   2576  C39 POPER  42      12.917  68.432  65.198  1.00  0.00           C
ATOM   2579 0C31 POPER  42      12.817  68.062  63.708  1.00  0.00           C
ATOM   2582 1C31 POPER  42      13.577  66.752  63.398  1.00  0.00           C
ATOM   2585 2C31 POPER  42      14.517  66.862  62.198  1.00  0.00           C
ATOM   2588 3C31 POPER  42      13.817  66.702  60.838  1.00  0.00           C
ATOM   2591 4C31 POPER  42      13.707  65.252  60.368  1.00  0.00           C
ATOM   2594 5C31 POPER  42      13.337  65.162  58.888  1.00  0.00           C
ATOM   2597 6C31 POPER  42      13.507  63.752  58.308  1.00  0.00           C
ATOM   2601  NH3 POPES  43      60.257  20.782  36.378  1.00  0.00           N
ATOM   2605  C12 POPES  43      59.117  20.972  35.428  1.00  0.00           C
ATOM   2608  C11 POPES  43      58.097  19.822  35.568  1.00  0.00           C
ATOM   2611  P   POPES  43      57.077  20.652  37.868  1.00  0.00           P
ATOM   2612  O13 POPES  43      58.487  20.492  38.338  1.00  0.00           O
ATOM   2613  O14 POPES  43      56.437  21.972  37.958  1.00  0.00           O
ATOM   2614  O11 POPES  43      56.177  19.632  38.648  1.00  0.00           O
ATOM   2615  O12 POPES  43      56.957  20.142  36.378  1.00  0.00           O
ATOM   2616  C1  POPES  43      55.717  19.952  39.968  1.00  0.00           C
ATOM   2619  C2  POPES  43      56.697  19.422  41.068  1.00  0.00           C
ATOM   2621  O21 POPES  43      55.977  18.952  42.198  1.00  0.00           O
ATOM   2622  C21 POPES  43      55.137  17.972  41.958  1.00  0.00           C
ATOM   2623  O22 POPES  43      55.227  17.172  41.038  1.00  0.00           O
ATOM   2624  C22 POPES  43      53.907  18.212  42.858  1.00  0.00           C
ATOM   2627  C3  POPES  43      57.647  20.522  41.618  1.00  0.00           C
ATOM   2630  O31 POPES  43      58.987  20.072  41.908  1.00  0.00           O
ATOM   2631  C31 POPES  43      59.237  19.562  43.108  1.00  0.00           C
ATOM   2632  O32 POPES  43      58.417  19.172  43.908  1.00  0.00           O
ATOM   2633  C32 POPES  43      60.747  19.512  43.288  1.00  0.00           C
ATOM   2636  C23 POPES  43      54.077  17.782  44.328  1.00  0.00           C
ATOM   2639  C24 POPES  43      54.887  18.782  45.178  1.00  0.00           C
ATOM   2642  C25 POPES  43      54.977  18.372  46.658  1.00  0.00           C
ATOM   2645  C26 POPES  43      54.107  19.222  47.598  1.00  0.00           C
ATOM   2648  C27 POPES  43      54.087  18.672  49.038  1.00  0.00           C
ATOM   2651  C28 POPES  43      53.517  19.692  50.058  1.00  0.00           C
ATOM   2654  C29 POPES  43      53.527  19.162  51.468  1.00  0.00           C
ATOM   2656 0C21 POPES  43      52.437  19.012  52.248  1.00  0.00           C
ATOM   2658 1C21 POPES  43      51.027  19.332  51.838  1.00  0.00           C
ATOM   2661 2C21 POPES  43      49.987  18.842  52.858  1.00  0.00           C
ATOM   2664 3C21 POPES  43      48.547  19.092  52.358  1.00  0.00           C
ATOM   2667 4C21 POPES  43      47.487  18.372  53.198  1.00  0.00           C
ATOM   2670 5C21 POPES  43      47.247  19.012  54.568  1.00  0.00           C
ATOM   2673 6C21 POPES  43      46.217  18.222  55.388  1.00  0.00           C
ATOM   2676 7C21 POPES  43      45.817  18.912  56.688  1.00  0.00           C
ATOM   2679 8C21 POPES  43      44.637  18.222  57.388  1.00  0.00           C
ATOM   2683  C33 POPES  43      61.207  20.142  44.628  1.00  0.00           C
ATOM   2686  C34 POPES  43      62.727  20.052  44.778  1.00  0.00           C
ATOM   2689  C35 POPES  43      63.207  20.192  46.228  1.00  0.00           C
ATOM   2692  C36 POPES  43      63.017  21.582  46.828  1.00  0.00           C
ATOM   2695  C37 POPES  43      62.117  21.612  48.068  1.00  0.00           C
ATOM   2698  C38 POPES  43      62.107  23.002  48.728  1.00  0.00           C
ATOM   2701  C39 POPES  43      61.317  23.082  50.038  1.00  0.00           C
ATOM   2704 0C31 POPES  43      61.527  24.442  50.718  1.00  0.00           C
ATOM   2707 1C31 POPES  43      60.837  24.582  52.088  1.00  0.00           C
ATOM   2710 2C31 POPES  43      61.237  25.912  52.768  1.00  0.00           C
ATOM   2713 3C31 POPES  43      60.557  26.152  54.118  1.00  0.00           C
ATOM   2716 4C31 POPES  43      59.127  26.692  54.008  1.00  0.00           C
ATOM   2719 5C31 POPES  43      58.487  26.982  55.378  1.00  0.00           C
ATOM   2722 6C31 POPES  43      57.047  27.492  55.268  1.00  0.00           C
ATOM   2726  NH3 POPET  44     115.657 122.952  77.908  1.00  0.00           N
ATOM   2730  C12 POPET  44     116.917 123.082  78.718  1.00  0.00           C
ATOM   2733  C11 POPET  44     116.997 124.402  79.508  1.00  0.00           C
ATOM   2736  P   POPET  44     114.617 125.462  79.888  1.00  0.00           P
ATOM   2737  O13 POPET  44     113.767 124.492  79.148  1.00  0.00           O
ATOM   2738  O14 POPET  44     114.037 126.182  81.038  1.00  0.00           O
ATOM   2739  O11 POPET  44     115.247 126.522  78.898  1.00  0.00           O
ATOM   2740  O12 POPET  44     115.867 124.642  80.368  1.00  0.00           O
ATOM   2741  C1  POPET  44     115.177 126.442  77.478  1.00  0.00           C
ATOM   2744  C2  POPET  44     113.787 126.862  76.938  1.00  0.00           C
ATOM   2746  O21 POPET  44     113.717 126.842  75.508  1.00  0.00           O
ATOM   2747  C21 POPET  44     113.967 125.762  74.828  1.00  0.00           C
ATOM   2748  O22 POPET  44     114.397 124.692  75.258  1.00  0.00           O
ATOM   2749  C22 POPET  44     113.657 126.062  73.358  1.00  0.00           C
ATOM   2752  C3  POPET  44     113.487 128.312  77.408  1.00  0.00           C
ATOM   2755  O31 POPET  44     112.287 128.852  76.848  1.00  0.00           O
ATOM   2756  C31 POPET  44     112.437 129.602  75.768  1.00  0.00           C
ATOM   2757  O32 POPET  44     113.467 129.852  75.188  1.00  0.00           O
ATOM   2758  C32 POPET  44     111.037 130.086  75.398  1.00  0.00           C
ATOM   2761  C23 POPET  44     114.907 126.402  72.498  1.00  0.00           C
ATOM   2764  C24 POPET  44     114.537 127.352  71.348  1.00  0.00           C
ATOM   2767  C25 POPET  44     115.637 127.472  70.278  1.00  0.00           C
ATOM   2770  C26 POPET  44     115.767 126.192  69.438  1.00  0.00           C
ATOM   2773  C27 POPET  44     116.507 126.432  68.108  1.00  0.00           C
ATOM   2776  C28 POPET  44     116.977 125.122  67.448  1.00  0.00           C
ATOM   2779  C29 POPET  44     117.057 125.252  65.948  1.00  0.00           C
ATOM   2781 0C21 POPET  44     117.897 124.622  65.108  1.00  0.00           C
ATOM   2783 1C21 POPET  44     118.917 123.572  65.448  1.00  0.00           C
ATOM   2786 2C21 POPET  44     118.867 122.412  64.428  1.00  0.00           C
ATOM   2789 3C21 POPET  44     119.257 122.772  62.978  1.00  0.00           C
ATOM   2792 4C21 POPET  44     120.707 123.252  62.838  1.00  0.00           C
ATOM   2795 5C21 POPET  44     121.067 123.662  61.408  1.00  0.00           C
ATOM   2798 6C21 POPET  44     122.547 124.082  61.308  1.00  0.00           C
ATOM   2801 7C21 POPET  44     122.907 124.672  59.938  1.00  0.00           C
ATOM   2804 8C21 POPET  44     124.347 125.192  59.868  1.00  0.00           C
ATOM   2808  C33 POPET  44     110.957 130.606  73.958  1.00  0.00           C
ATOM   2811  C34 POPET  44     111.317 129.512  72.958  1.00  0.00           C
ATOM   2814  C35 POPET  44     111.027 129.902  71.518  1.00  0.00           C
ATOM   2817  C36 POPET  44     111.727 131.176  71.048  1.00  0.00           C
ATOM   2820  C37 POPET  44     111.267 131.536  69.638  1.00  0.00           C
ATOM   2823  C38 POPET  44     112.207 132.516  68.948  1.00  0.00           C
ATOM   2826  C39 POPET  44     113.427 131.806  68.358  1.00  0.00           C
ATOM   2829 0C31 POPET  44     113.097 131.006  67.098  1.00  0.00           C
ATOM   2832 1C31 POPET  44     113.667 129.582  67.108  1.00  0.00           C
ATOM   2835 2C31 POPET  44     113.267 128.802  65.848  1.00  0.00           C
ATOM   2838 3C31 POPET  44     114.127 129.172  64.638  1.00  0.00           C
ATOM   2841 4C31 POPET  44     115.417 128.352  64.628  1.00  0.00           C
ATOM   2844 5C31 POPET  44     116.447 128.822  63.598  1.00  0.00           C
ATOM   2847 6C31 POPET  44     117.637 127.872  63.548  1.00  0.00           C
ATOM   2851  NH3 POPEU  45     127.697  81.912  31.818  1.00  0.00           N
ATOM   2855  C12 POPEU  45     127.197  83.012  30.938  1.00  0.00           C
ATOM   2858  C11 POPEU  45     125.757  83.412  31.328  1.00  0.00           C
ATOM   2861  P   POPEU  45     125.667  85.662  29.978  1.00  0.00           P
ATOM   2862  O13 POPEU  45     126.997  85.472  29.348  1.00  0.00           O
ATOM   2863  O14 POPEU  45     124.637  86.412  29.218  1.00  0.00           O
ATOM   2864  O11 POPEU  45     125.887  86.312  31.408  1.00  0.00           O
ATOM   2865  O12 POPEU  45     125.137  84.202  30.328  1.00  0.00           O
ATOM   2866  C1  POPEU  45     126.817  87.362  31.668  1.00  0.00           C
ATOM   2869  C2  POPEU  45     127.487  87.152  33.058  1.00  0.00           C
ATOM   2871  O21 POPEU  45     126.507  86.852  34.078  1.00  0.00           O
ATOM   2872  C21 POPEU  45     125.607  87.782  34.368  1.00  0.00           C
ATOM   2873  O22 POPEU  45     125.657  88.962  34.088  1.00  0.00           O
ATOM   2874  C22 POPEU  45     124.397  87.122  35.058  1.00  0.00           C
ATOM   2877  C3  POPEU  45     128.501  88.262  33.498  1.00  0.00           C
ATOM   2880  O31 POPEU  45     128.971  87.962  34.828  1.00  0.00           O
ATOM   2881  C31 POPEU  45     130.141  88.432  35.188  1.00  0.00           C
ATOM   2882  O32 POPEU  45     130.901  89.112  34.518  1.00  0.00           O
ATOM   2883  C32 POPEU  45     130.401  88.042  36.648  1.00  0.00           C
ATOM   2886  C23 POPEU  45     124.177  87.572  36.518  1.00  0.00           C
ATOM   2889  C24 POPEU  45     124.737  86.562  37.538  1.00  0.00           C
ATOM   2892  C25 POPEU  45     126.017  87.052  38.248  1.00  0.00           C
ATOM   2895  C26 POPEU  45     125.717  87.852  39.518  1.00  0.00           C
ATOM   2898  C27 POPEU  45     126.827  87.762  40.578  1.00  0.00           C
ATOM   2901  C28 POPEU  45     126.287  87.452  41.988  1.00  0.00           C
ATOM   2904  C29 POPEU  45     127.367  87.562  43.038  1.00  0.00           C
ATOM   2906 0C21 POPEU  45     127.607  88.632  43.818  1.00  0.00           C
ATOM   2908 1C21 POPEU  45     126.857  89.932  43.808  1.00  0.00           C
ATOM   2911 2C21 POPEU  45     127.547  91.052  42.998  1.00  0.00           C
ATOM   2914 3C21 POPEU  45     128.981  91.372  43.458  1.00  0.00           C
ATOM   2917 4C21 POPEU  45     130.051  90.942  42.428  1.00  0.00           C
ATOM   2920 5C21 POPEU  45     131.451  91.452  42.788  1.00  0.00           C
ATOM   2923 6C21 POPEU  45     132.291  90.472  43.618  1.00  0.00           C
ATOM   2926 7C21 POPEU  45     133.631  91.082  44.038  1.00  0.00           C
ATOM   2929 8C21 POPEU  45     134.501  90.152  44.888  1.00  0.00           C
ATOM   2933  C33 POPEU  45     129.791  86.692  37.098  1.00  0.00           C
ATOM   2936  C34 POPEU  45     129.611  86.592  38.618  1.00  0.00           C
ATOM   2939  C35 POPEU  45     130.911  86.322  39.378  1.00  0.00           C
ATOM   2942  C36 POPEU  45     130.661  86.002  40.858  1.00  0.00           C
ATOM   2945  C37 POPEU  45     131.961  85.722  41.628  1.00  0.00           C
ATOM   2948  C38 POPEU  45     131.701  85.472  43.118  1.00  0.00           C
ATOM   2951  C39 POPEU  45     131.631  86.772  43.938  1.00  0.00           C
ATOM   2954 0C31 POPEU  45     131.151  86.542  45.378  1.00  0.00           C
ATOM   2957 1C31 POPEU  45     131.241  87.832  46.198  1.00  0.00           C
ATOM   2960 2C31 POPEU  45     130.731  87.682  47.638  1.00  0.00           C
ATOM   2963 3C31 POPEU  45     131.061  88.922  48.488  1.00  0.00           C
ATOM   2966 4C31 POPEU  45     130.301  90.192  48.068  1.00  0.00           C
ATOM   2969 5C31 POPEU  45     130.901  91.472  48.668  1.00  0.00           C
ATOM   2972 6C31 POPEU  45     130.241  92.742  48.128  1.00  0.00           C
ATOM   2976  NH3 POPEV  46      98.457  70.942  79.528  1.00  0.00           N
ATOM   2980  C12 POPEV  46      99.207  69.662  79.718  1.00  0.00           C
ATOM   2983  C11 POPEV  46      98.827  68.992  81.038  1.00  0.00           C
ATOM   2986  P   POPEV  46     100.997  67.792  82.008  1.00  0.00           P
ATOM   2987  O13 POPEV  46     101.117  68.932  82.968  1.00  0.00           O
ATOM   2988  O14 POPEV  46     101.217  66.442  82.568  1.00  0.00           O
ATOM   2989  O11 POPEV  46     101.927  67.982  80.738  1.00  0.00           O
ATOM   2990  O12 POPEV  46      99.587  67.822  81.298  1.00  0.00           O
ATOM   2991  C1  POPEV  46     101.917  66.892  79.788  1.00  0.00           C
ATOM   2994  C2  POPEV  46     102.897  67.152  78.608  1.00  0.00           C
ATOM   2996  O21 POPEV  46     102.767  66.202  77.538  1.00  0.00           O
ATOM   2997  C21 POPEV  46     101.887  66.422  76.588  1.00  0.00           C
ATOM   2998  O22 POPEV  46     100.957  67.212  76.638  1.00  0.00           O
ATOM   2999  C22 POPEV  46     102.237  65.542  75.368  1.00  0.00           C
ATOM   3002  C3  POPEV  46     104.347  67.042  79.148  1.00  0.00           C
ATOM   3005  O31 POPEV  46     105.257  67.832  78.378  1.00  0.00           O
ATOM   3006  C31 POPEV  46     105.617  67.372  77.188  1.00  0.00           C
ATOM   3007  O32 POPEV  46     105.487  66.222  76.788  1.00  0.00           O
ATOM   3008  C32 POPEV  46     106.137  68.582  76.398  1.00  0.00           C
ATOM   3011  C23 POPEV  46     101.787  66.132  73.998  1.00  0.00           C
ATOM   3014  C24 POPEV  46     102.537  65.532  72.788  1.00  0.00           C
ATOM   3017  C25 POPEV  46     101.957  65.892  71.398  1.00  0.00           C
ATOM   3020  C26 POPEV  46     102.857  66.782  70.518  1.00  0.00           C
ATOM   3023  C27 POPEV  46     102.257  67.042  69.108  1.00  0.00           C
ATOM   3026  C28 POPEV  46     102.997  68.102  68.248  1.00  0.00           C
ATOM   3029  C29 POPEV  46     102.227  68.432  66.988  1.00  0.00           C
ATOM   3031 0C21 POPEV  46     102.657  69.142  65.918  1.00  0.00           C
ATOM   3033 1C21 POPEV  46     104.007  69.792  65.718  1.00  0.00           C
ATOM   3036 2C21 POPEV  46     103.997  70.722  64.488  1.00  0.00           C
ATOM   3039 3C21 POPEV  46     105.397  71.182  64.028  1.00  0.00           C
ATOM   3042 4C21 POPEV  46     105.327  72.232  62.908  1.00  0.00           C
ATOM   3045 5C21 POPEV  46     106.707  72.782  62.508  1.00  0.00           C
ATOM   3048 6C21 POPEV  46     106.607  73.892  61.448  1.00  0.00           C
ATOM   3051 7C21 POPEV  46     107.817  73.922  60.508  1.00  0.00           C
ATOM   3054 8C21 POPEV  46     107.637  74.902  59.348  1.00  0.00           C
ATOM   3058  C33 POPEV  46     107.307  68.232  75.458  1.00  0.00           C
ATOM   3061  C34 POPEV  46     108.027  69.462  74.888  1.00  0.00           C
ATOM   3064  C35 POPEV  46     107.227  70.112  73.758  1.00  0.00           C
ATOM   3067  C36 POPEV  46     107.897  71.372  73.198  1.00  0.00           C
ATOM   3070  C37 POPEV  46     106.897  72.202  72.378  1.00  0.00           C
ATOM   3073  C38 POPEV  46     107.387  73.622  72.048  1.00  0.00           C
ATOM   3076  C39 POPEV  46     108.367  73.682  70.868  1.00  0.00           C
ATOM   3079 0C31 POPEV  46     107.687  73.662  69.488  1.00  0.00           C
ATOM   3082 1C31 POPEV  46     108.707  73.892  68.368  1.00  0.00           C
ATOM   3085 2C31 POPEV  46     108.147  73.782  66.938  1.00  0.00           C
ATOM   3088 3C31 POPEV  46     109.267  73.632  65.898  1.00  0.00           C
ATOM   3091 4C31 POPEV  46     109.947  74.942  65.478  1.00  0.00           C
ATOM   3094 5C31 POPEV  46     111.037  74.712  64.418  1.00  0.00           C
ATOM   3097 6C31 POPEV  46     111.647  75.992  63.828  1.00  0.00           C
ATOM   3101  NH3 POPEW  47     124.037 103.952  76.738  1.00  0.00           N
ATOM   3105  C12 POPEW  47     123.317 105.252  76.468  1.00  0.00           C
ATOM   3108  C11 POPEW  47     121.967 105.362  77.198  1.00  0.00           C
ATOM   3111  P   POPEW  47     120.117 107.192  77.638  1.00  0.00           P
ATOM   3112  O13 POPEW  47     119.467 106.072  78.318  1.00  0.00           O
ATOM   3113  O14 POPEW  47     120.247 108.482  78.348  1.00  0.00           O
ATOM   3114  O11 POPEW  47     119.297 107.412  76.318  1.00  0.00           O
ATOM   3115  O12 POPEW  47     121.527 106.722  77.098  1.00  0.00           O
ATOM   3116  C1  POPEW  47     119.617 106.792  75.078  1.00  0.00           C
ATOM   3119  C2  POPEW  47     118.627 107.392  74.068  1.00  0.00           C
ATOM   3121  O21 POPEW  47     118.747 106.812  72.748  1.00  0.00           O
ATOM   3122  C21 POPEW  47     117.957 105.762  72.598  1.00  0.00           C
ATOM   3123  O22 POPEW  47     117.387 105.172  73.498  1.00  0.00           O
ATOM   3124  C22 POPEW  47     117.707 105.492  71.108  1.00  0.00           C
ATOM   3127  C3  POPEW  47     118.857 108.912  73.978  1.00  0.00           C
ATOM   3130  O31 POPEW  47     117.707 109.572  73.418  1.00  0.00           O
ATOM   3131  C31 POPEW  47     117.867 110.892  73.408  1.00  0.00           C
ATOM   3132  O32 POPEW  47     118.897 111.472  73.688  1.00  0.00           O
ATOM   3133  C32 POPEW  47     116.567 111.562  72.988  1.00  0.00           C
ATOM   3136  C23 POPEW  47     118.787 104.602  70.448  1.00  0.00           C
ATOM   3139  C24 POPEW  47     120.047 105.362  70.018  1.00  0.00           C
ATOM   3142  C25 POPEW  47     119.837 106.412  68.908  1.00  0.00           C
ATOM   3145  C26 POPEW  47     119.487 105.832  67.538  1.00  0.00           C
ATOM   3148  C27 POPEW  47     119.617 106.882  66.428  1.00  0.00           C
ATOM   3151  C28 POPEW  47     119.367 106.342  65.008  1.00  0.00           C
ATOM   3154  C29 POPEW  47     117.917 106.052  64.718  1.00  0.00           C
ATOM   3156 0C21 POPEW  47     117.447 105.652  63.528  1.00  0.00           C
ATOM   3158 1C21 POPEW  47     118.297 105.402  62.298  1.00  0.00           C
ATOM   3161 2C21 POPEW  47     118.337 103.912  61.918  1.00  0.00           C
ATOM   3164 3C21 POPEW  47     118.907 103.012  63.028  1.00  0.00           C
ATOM   3167 4C21 POPEW  47     119.227 101.592  62.528  1.00  0.00           C
ATOM   3170 5C21 POPEW  47     119.557 100.652  63.698  1.00  0.00           C
ATOM   3173 6C21 POPEW  47     120.047  99.262  63.268  1.00  0.00           C
ATOM   3176 7C21 POPEW  47     120.717  98.512  64.428  1.00  0.00           C
ATOM   3179 8C21 POPEW  47     121.157  97.092  64.058  1.00  0.00           C
ATOM   3183  C33 POPEW  47     116.137 111.072  71.588  1.00  0.00           C
ATOM   3186  C34 POPEW  47     115.367 112.172  70.848  1.00  0.00           C
ATOM   3189  C35 POPEW  47     114.957 111.762  69.428  1.00  0.00           C
ATOM   3192  C36 POPEW  47     116.137 111.602  68.468  1.00  0.00           C
ATOM   3195  C37 POPEW  47     115.687 111.142  67.078  1.00  0.00           C
ATOM   3198  C38 POPEW  47     116.837 110.712  66.168  1.00  0.00           C
ATOM   3201  C39 POPEW  47     116.297 110.122  64.858  1.00  0.00           C
ATOM   3204 0C31 POPEW  47     117.377 109.512  63.958  1.00  0.00           C
ATOM   3207 1C31 POPEW  47     118.197 110.552  63.168  1.00  0.00           C
ATOM   3210 2C31 POPEW  47     119.227 109.882  62.248  1.00  0.00           C
ATOM   3213 3C31 POPEW  47     119.997 110.872  61.358  1.00  0.00           C
ATOM   3216 4C31 POPEW  47     119.127 111.562  60.308  1.00  0.00           C
ATOM   3219 5C31 POPEW  47     119.907 112.572  59.468  1.00  0.00           C
ATOM   3222 6C31 POPEW  47     119.017 113.432  58.558  1.00  0.00           C
ATOM   3226  NH3 POPEX  48     117.677 117.442  75.358  1.00  0.00           N
ATOM   3230  C12 POPEX  48     116.697 116.652  76.198  1.00  0.00           C
ATOM   3233  C11 POPEX  48     115.417 117.442  76.508  1.00  0.00           C
ATOM   3236  P   POPEX  48     115.627 120.002  76.208  1.00  0.00           P
ATOM   3237  O13 POPEX  48     114.257 120.532  76.248  1.00  0.00           O
ATOM   3238  O14 POPEX  48     116.707 120.922  76.598  1.00  0.00           O
ATOM   3239  O11 POPEX  48     115.977 119.412  74.788  1.00  0.00           O
ATOM   3240  O12 POPEX  48     115.727 118.702  77.098  1.00  0.00           O
ATOM   3241  C1  POPEX  48     115.807 120.162  73.598  1.00  0.00           C
ATOM   3244  C2  POPEX  48     115.687 119.152  72.448  1.00  0.00           C
ATOM   3246  O21 POPEX  48     115.787 119.762  71.158  1.00  0.00           O
ATOM   3247  C21 POPEX  48     114.757 120.482  70.768  1.00  0.00           C
ATOM   3248  O22 POPEX  48     113.897 120.982  71.478  1.00  0.00           O
ATOM   3249  C22 POPEX  48     114.727 120.482  69.248  1.00  0.00           C
ATOM   3252  C3  POPEX  48     114.427 118.262  72.578  1.00  0.00           C
ATOM   3255  O31 POPEX  48     114.107 117.582  71.358  1.00  0.00           O
ATOM   3256  C31 POPEX  48     114.857 116.522  71.088  1.00  0.00           C
ATOM   3257  O32 POPEX  48     115.757 116.092  71.788  1.00  0.00           O
ATOM   3258  C32 POPEX  48     114.417 115.952  69.738  1.00  0.00           C
ATOM   3261  C23 POPEX  48     114.867 121.902  68.668  1.00  0.00           C
ATOM   3264  C24 POPEX  48     114.667 121.852  67.148  1.00  0.00           C
ATOM   3267  C25 POPEX  48     113.837 123.022  66.608  1.00  0.00           C
ATOM   3270  C26 POPEX  48     113.417 122.742  65.158  1.00  0.00           C
ATOM   3273  C27 POPEX  48     113.097 124.022  64.388  1.00  0.00           C
ATOM   3276  C28 POPEX  48     112.477 123.772  62.998  1.00  0.00           C
ATOM   3279  C29 POPEX  48     113.227 122.802  62.138  1.00  0.00           C
ATOM   3281 0C21 POPEX  48     112.687 122.072  61.138  1.00  0.00           C
ATOM   3283 1C21 POPEX  48     111.247 122.162  60.678  1.00  0.00           C
ATOM   3286 2C21 POPEX  48     110.357 121.002  61.168  1.00  0.00           C
ATOM   3289 3C21 POPEX  48     110.717 119.652  60.538  1.00  0.00           C
ATOM   3292 4C21 POPEX  48     109.657 118.562  60.778  1.00  0.00           C
ATOM   3295 5C21 POPEX  48     108.307 118.872  60.118  1.00  0.00           C
ATOM   3298 6C21 POPEX  48     107.607 117.632  59.568  1.00  0.00           C
ATOM   3301 7C21 POPEX  48     106.247 117.942  58.928  1.00  0.00           C
ATOM   3304 8C21 POPEX  48     105.667 116.742  58.168  1.00  0.00           C
ATOM   3308  C33 POPEX  48     115.357 116.382  68.598  1.00  0.00           C
ATOM   3311  C34 POPEX  48     114.667 116.372  67.228  1.00  0.00           C
ATOM   3314  C35 POPEX  48     114.297 114.962  66.768  1.00  0.00           C
ATOM   3317  C36 POPEX  48     113.717 114.962  65.348  1.00  0.00           C
ATOM   3320  C37 POPEX  48     113.217 113.582  64.908  1.00  0.00           C
ATOM   3323  C38 POPEX  48     112.367 113.642  63.628  1.00  0.00           C
ATOM   3326  C39 POPEX  48     113.197 113.702  62.338  1.00  0.00           C
ATOM   3329 0C31 POPEX  48     113.667 112.302  61.928  1.00  0.00           C
ATOM   3332 1C31 POPEX  48     114.527 112.282  60.668  1.00  0.00           C
ATOM   3335 2C31 POPEX  48     115.027 110.862  60.358  1.00  0.00           C
ATOM   3338 3C31 POPEX  48     115.607 110.692  58.958  1.00  0.00           C
ATOM   3341 4C31 POPEX  48     114.547 110.802  57.858  1.00  0.00           C
ATOM   3344 5C31 POPEX  48     115.067 110.382  56.478  1.00  0.00           C
ATOM   3347 6C31 POPEX  48     113.997 110.492  55.398  1.00  0.00           C
ATOM   3351  NH3 POPEY  49      21.747  61.612  34.188  1.00  0.00           N
ATOM   3355  C12 POPEY  49      21.417  62.582  33.078  1.00  0.00           C
ATOM   3358  C11 POPEY  49      22.027  63.972  33.408  1.00  0.00           C
ATOM   3361  P   POPEY  49      23.957  64.802  35.078  1.00  0.00           P
ATOM   3362  O13 POPEY  49      25.277  64.212  35.348  1.00  0.00           O
ATOM   3363  O14 POPEY  49      23.917  66.172  34.528  1.00  0.00           O
ATOM   3364  O11 POPEY  49      23.097  64.712  36.408  1.00  0.00           O
ATOM   3365  O12 POPEY  49      23.257  63.792  34.098  1.00  0.00           O
ATOM   3366  C1  POPEY  49      23.707  64.532  37.698  1.00  0.00           C
ATOM   3369  C2  POPEY  49      23.347  65.672  38.708  1.00  0.00           C
ATOM   3371  O21 POPEY  49      21.917  65.812  38.708  1.00  0.00           O
ATOM   3372  C21 POPEY  49      21.297  65.792  39.868  1.00  0.00           C
ATOM   3373  O22 POPEY  49      21.807  65.662  40.968  1.00  0.00           O
ATOM   3374  C22 POPEY  49      19.797  66.052  39.618  1.00  0.00           C
ATOM   3377  C3  POPEY  49      24.017  67.022  38.318  1.00  0.00           C
ATOM   3380  O31 POPEY  49      24.007  67.972  39.418  1.00  0.00           O
ATOM   3381  C31 POPEY  49      25.187  68.252  39.978  1.00  0.00           C
ATOM   3382  O32 POPEY  49      26.257  67.762  39.668  1.00  0.00           O
ATOM   3383  C32 POPEY  49      25.047  69.252  41.138  1.00  0.00           C
ATOM   3386  C23 POPEY  49      18.947  66.332  40.878  1.00  0.00           C
ATOM   3389  C24 POPEY  49      17.447  66.572  40.638  1.00  0.00           C
ATOM   3392  C25 POPEY  49      16.707  66.872  41.948  1.00  0.00           C
ATOM   3395  C26 POPEY  49      17.097  68.162  42.698  1.00  0.00           C
ATOM   3398  C27 POPEY  49      16.197  68.382  43.928  1.00  0.00           C
ATOM   3401  C28 POPEY  49      16.377  69.742  44.638  1.00  0.00           C
ATOM   3404  C29 POPEY  49      17.657  69.942  45.418  1.00  0.00           C
ATOM   3406 0C21 POPEY  49      17.897  69.502  46.668  1.00  0.00           C
ATOM   3408 1C21 POPEY  49      16.977  68.612  47.468  1.00  0.00           C
ATOM   3411 2C21 POPEY  49      16.287  69.262  48.688  1.00  0.00           C
ATOM   3414 3C21 POPEY  49      17.107  69.252  49.988  1.00  0.00           C
ATOM   3417 4C21 POPEY  49      16.207  69.312  51.238  1.00  0.00           C
ATOM   3420 5C21 POPEY  49      16.967  69.372  52.568  1.00  0.00           C
ATOM   3423 6C21 POPEY  49      16.027  69.642  53.758  1.00  0.00           C
ATOM   3426 7C21 POPEY  49      16.767  69.842  55.088  1.00  0.00           C
ATOM   3429 8C21 POPEY  49      15.857  70.112  56.288  1.00  0.00           C
ATOM   3433  C33 POPEY  49      23.917  68.892  42.108  1.00  0.00           C
ATOM   3436  C34 POPEY  49      24.157  69.302  43.568  1.00  0.00           C
ATOM   3439  C35 POPEY  49      22.887  69.262  44.458  1.00  0.00           C
ATOM   3442  C36 POPEY  49      22.357  67.872  44.888  1.00  0.00           C
ATOM   3445  C37 POPEY  49      20.877  67.922  45.298  1.00  0.00           C
ATOM   3448  C38 POPEY  49      20.337  66.612  45.878  1.00  0.00           C
ATOM   3451  C39 POPEY  49      20.937  66.342  47.248  1.00  0.00           C
ATOM   3454 0C31 POPEY  49      20.357  65.132  47.978  1.00  0.00           C
ATOM   3457 1C31 POPEY  49      20.517  65.332  49.488  1.00  0.00           C
ATOM   3460 2C31 POPEY  49      20.157  64.122  50.348  1.00  0.00           C
ATOM   3463 3C31 POPEY  49      20.257  64.502  51.828  1.00  0.00           C
ATOM   3466 4C31 POPEY  49      20.247  63.312  52.798  1.00  0.00           C
ATOM   3469 5C31 POPEY  49      20.387  63.812  54.248  1.00  0.00           C
ATOM   3472 6C31 POPEY  49      20.007  62.762  55.278  1.00  0.00           C
ATOM   3476  NH3 POPEZ  50      49.947  16.792  39.178  1.00  0.00           N
ATOM   3480  C12 POPEZ  50      49.527  16.462  37.778  1.00  0.00           C
ATOM   3483  C11 POPEZ  50      50.637  16.872  36.788  1.00  0.00           C
ATOM   3486  P   POPEZ  50      52.987  15.982  37.698  1.00  0.00           P
ATOM   3487  O13 POPEZ  50      53.497  17.362  37.868  1.00  0.00           O
ATOM   3488  O14 POPEZ  50      54.007  15.012  37.258  1.00  0.00           O
ATOM   3489  O11 POPEZ  50      52.407  15.512  39.098  1.00  0.00           O
ATOM   3490  O12 POPEZ  50      51.707  15.932  36.778  1.00  0.00           O
ATOM   3491  C1  POPEZ  50      53.227  14.702  39.958  1.00  0.00           C
ATOM   3494  C2  POPEZ  50      52.357  13.632  40.628  1.00  0.00           C
ATOM   3496  O21 POPEZ  50      51.257  14.202  41.348  1.00  0.00           O
ATOM   3497  C21 POPEZ  50      51.437  14.982  42.368  1.00  0.00           C
ATOM   3498  O22 POPEZ  50      52.487  15.402  42.808  1.00  0.00           O
ATOM   3499  C22 POPEZ  50      50.057  15.242  42.978  1.00  0.00           C
ATOM   3502  C3  POPEZ  50      53.117  12.492  41.398  1.00  0.00           C
ATOM   3505  O31 POPEZ  50      53.727  12.922  42.638  1.00  0.00           O
ATOM   3506  C31 POPEZ  50      53.287  12.352  43.748  1.00  0.00           C
ATOM   3507  O32 POPEZ  50      52.517  11.402  43.808  1.00  0.00           O
ATOM   3508  C32 POPEZ  50      53.857  13.062  44.988  1.00  0.00           C
ATOM   3511  C23 POPEZ  50      50.027  16.432  43.948  1.00  0.00           C
ATOM   3514  C24 POPEZ  50      48.797  16.402  44.868  1.00  0.00           C
ATOM   3517  C25 POPEZ  50      49.007  15.502  46.088  1.00  0.00           C
ATOM   3520  C26 POPEZ  50      47.767  15.402  46.988  1.00  0.00           C
ATOM   3523  C27 POPEZ  50      47.897  14.312  48.078  1.00  0.00           C
ATOM   3526  C28 POPEZ  50      48.357  14.842  49.458  1.00  0.00           C
ATOM   3529  C29 POPEZ  50      47.287  15.682  50.108  1.00  0.00           C
ATOM   3531 0C21 POPEZ  50      46.587  15.392  51.218  1.00  0.00           C
ATOM   3533 1C21 POPEZ  50      46.737  14.212  52.148  1.00  0.00           C
ATOM   3536 2C21 POPEZ  50      46.107  14.632  53.498  1.00  0.00           C
ATOM   3539 3C21 POPEZ  50      46.137  13.572  54.608  1.00  0.00           C
ATOM   3542 4C21 POPEZ  50      45.607  14.172  55.918  1.00  0.00           C
ATOM   3545 5C21 POPEZ  50      45.607  13.222  57.118  1.00  0.00           C
ATOM   3548 6C21 POPEZ  50      46.997  12.692  57.478  1.00  0.00           C
ATOM   3551 7C21 POPEZ  50      46.997  11.782  58.708  1.00  0.00           C
ATOM   3554 8C21 POPEZ  50      48.287  10.972  58.858  1.00  0.00           C
ATOM   3558  C33 POPEZ  50      52.717  13.402  45.968  1.00  0.00           C
ATOM   3561  C34 POPEZ  50      53.007  14.432  47.068  1.00  0.00           C
ATOM   3564  C35 POPEZ  50      53.557  13.842  48.378  1.00  0.00           C
ATOM   3567  C36 POPEZ  50      52.607  12.872  49.108  1.00  0.00           C
ATOM   3570  C37 POPEZ  50      52.937  12.742  50.608  1.00  0.00           C
ATOM   3573  C38 POPEZ  50      52.057  11.712  51.348  1.00  0.00           C
ATOM   3576  C39 POPEZ  50      52.367  11.552  52.838  1.00  0.00           C
ATOM   3579 0C31 POPEZ  50      51.647  12.592  53.698  1.00  0.00           C
ATOM   3582 1C31 POPEZ  50      52.017  12.482  55.178  1.00  0.00           C
ATOM   3585 2C31 POPEZ  50      51.357  13.532  56.078  1.00  0.00           C
ATOM   3588 3C31 POPEZ  50      51.837  14.962  55.788  1.00  0.00           C
ATOM   3591 4C31 POPEZ  50      51.467  15.972  56.888  1.00  0.00           C
ATOM   3594 5C31 POPEZ  50      49.987  15.952  57.278  1.00  0.00           C
ATOM   3597 6C31 POPEZ  50      49.517  17.282  57.858  1.00  0.00           C
ATOM   3601  NH3 POPEa  51     120.947  64.662  76.458  1.00  0.00           N
ATOM   3605  C12 POPEa  51     120.527  65.922  77.158  1.00  0.00           C
ATOM   3608  C11 POPEa  51     119.097  66.342  76.768  1.00  0.00           C
ATOM   3611  P   POPEa  51     117.897  67.652  74.848  1.00  0.00           P
ATOM   3612  O13 POPEa  51     116.707  66.922  75.378  1.00  0.00           O
ATOM   3613  O14 POPEa  51     117.797  69.122  74.868  1.00  0.00           O
ATOM   3614  O11 POPEa  51     118.287  67.112  73.398  1.00  0.00           O
ATOM   3615  O12 POPEa  51     119.167  67.262  75.688  1.00  0.00           O
ATOM   3616  C1  POPEa  51     119.657  67.022  72.958  1.00  0.00           C
ATOM   3619  C2  POPEa  51     119.907  67.852  71.648  1.00  0.00           C
ATOM   3621  O21 POPEa  51     119.417  67.162  70.478  1.00  0.00           O
ATOM   3622  C21 POPEa  51     120.137  66.142  70.028  1.00  0.00           C
ATOM   3623  O22 POPEa  51     121.127  65.672  70.528  1.00  0.00           O
ATOM   3624  C22 POPEa  51     119.507  65.692  68.698  1.00  0.00           C
ATOM   3627  C3  POPEa  51     121.377  68.372  71.488  1.00  0.00           C
ATOM   3630  O31 POPEa  51     121.557  69.032  70.218  1.00  0.00           O
ATOM   3631  C31 POPEa  51     122.827  69.332  69.928  1.00  0.00           C
ATOM   3632  O32 POPEa  51     123.777  69.162  70.668  1.00  0.00           O
ATOM   3633  C32 POPEa  51     122.907  69.962  68.548  1.00  0.00           C
ATOM   3636  C23 POPEa  51     120.247  64.502  68.048  1.00  0.00           C
ATOM   3639  C24 POPEa  51     119.767  64.262  66.608  1.00  0.00           C
ATOM   3642  C25 POPEa  51     120.587  63.212  65.838  1.00  0.00           C
ATOM   3645  C26 POPEa  51     122.077  63.592  65.708  1.00  0.00           C
ATOM   3648  C27 POPEa  51     122.777  62.842  64.568  1.00  0.00           C
ATOM   3651  C28 POPEa  51     124.087  63.522  64.138  1.00  0.00           C
ATOM   3654  C29 POPEa  51     124.657  62.932  62.868  1.00  0.00           C
ATOM   3656 0C21 POPEa  51     125.947  62.692  62.578  1.00  0.00           C
ATOM   3658 1C21 POPEa  51     127.147  62.982  63.448  1.00  0.00           C
ATOM   3661 2C21 POPEa  51     127.941  61.732  63.878  1.00  0.00           C
ATOM   3664 3C21 POPEa  51     129.021  61.252  62.898  1.00  0.00           C
ATOM   3667 4C21 POPEa  51     128.491  60.482  61.678  1.00  0.00           C
ATOM   3670 5C21 POPEa  51     129.621  59.782  60.908  1.00  0.00           C
ATOM   3673 6C21 POPEa  51     129.081  58.782  59.878  1.00  0.00           C
ATOM   3676 7C21 POPEa  51     130.171  58.292  58.928  1.00  0.00           C
ATOM   3679 8C21 POPEa  51     129.691  57.202  57.958  1.00  0.00           C
ATOM   3683  C33 POPEa  51     122.417  69.032  67.428  1.00  0.00           C
ATOM   3686  C34 POPEa  51     122.727  69.602  66.038  1.00  0.00           C
ATOM   3689  C35 POPEa  51     122.387  68.632  64.898  1.00  0.00           C
ATOM   3692  C36 POPEa  51     120.887  68.412  64.708  1.00  0.00           C
ATOM   3695  C37 POPEa  51     120.577  67.392  63.608  1.00  0.00           C
ATOM   3698  C38 POPEa  51     119.207  67.622  62.958  1.00  0.00           C
ATOM   3701  C39 POPEa  51     119.277  68.702  61.868  1.00  0.00           C
ATOM   3704 0C31 POPEa  51     117.917  69.062  61.258  1.00  0.00           C
ATOM   3707 1C31 POPEa  51     118.067  70.222  60.278  1.00  0.00           C
ATOM   3710 2C31 POPEa  51     116.797  70.502  59.458  1.00  0.00           C
ATOM   3713 3C31 POPEa  51     115.697  71.222  60.248  1.00  0.00           C
ATOM   3716 4C31 POPEa  51     114.507  71.552  59.338  1.00  0.00           C
ATOM   3719 5C31 POPEa  51     113.227  71.892  60.098  1.00  0.00           C
ATOM   3722 6C31 POPEa  51     112.037  72.032  59.168  1.00  0.00           C
ATOM   3726  NH3 POPEb  52      82.777  20.132  79.048  1.00  0.00           N
ATOM   3730  C12 POPEb  52      82.767  18.672  78.788  1.00  0.00           C
ATOM   3733  C11 POPEb  52      84.047  18.302  78.048  1.00  0.00           C
ATOM   3736  P   POPEb  52      84.837  16.522  76.348  1.00  0.00           P
ATOM   3737  O13 POPEb  52      85.887  16.122  77.318  1.00  0.00           O
ATOM   3738  O14 POPEb  52      84.197  15.482  75.538  1.00  0.00           O
ATOM   3739  O11 POPEb  52      85.427  17.662  75.418  1.00  0.00           O
ATOM   3740  O12 POPEb  52      83.707  17.262  77.148  1.00  0.00           O
ATOM   3741  C1  POPEb  52      84.437  18.382  74.658  1.00  0.00           C
ATOM   3744  C2  POPEb  52      85.087  19.242  73.548  1.00  0.00           C
ATOM   3746  O21 POPEb  52      84.377  18.952  72.328  1.00  0.00           O
ATOM   3747  C21 POPEb  52      84.197  19.982  71.528  1.00  0.00           C
ATOM   3748  O22 POPEb  52      84.437  21.142  71.798  1.00  0.00           O
ATOM   3749  C22 POPEb  52      83.577  19.512  70.218  1.00  0.00           C
ATOM   3752  C3  POPEb  52      86.587  18.922  73.338  1.00  0.00           C
ATOM   3755  O31 POPEb  52      87.147  19.762  72.318  1.00  0.00           O
ATOM   3756  C31 POPEb  52      87.907  19.322  71.308  1.00  0.00           C
ATOM   3757  O32 POPEb  52      88.077  19.952  70.278  1.00  0.00           O
ATOM   3758  C32 POPEb  52      88.607  17.982  71.578  1.00  0.00           C
ATOM   3761  C23 POPEb  52      84.597  19.402  69.068  1.00  0.00           C
ATOM   3764  C24 POPEb  52      83.857  19.192  67.738  1.00  0.00           C
ATOM   3767  C25 POPEb  52      84.727  18.912  66.508  1.00  0.00           C
ATOM   3770  C26 POPEb  52      83.847  18.552  65.298  1.00  0.00           C
ATOM   3773  C27 POPEb  52      84.607  18.302  63.988  1.00  0.00           C
ATOM   3776  C28 POPEb  52      83.667  17.962  62.798  1.00  0.00           C
ATOM   3779  C29 POPEb  52      83.117  16.562  62.808  1.00  0.00           C
ATOM   3781 0C21 POPEb  52      82.337  16.002  61.868  1.00  0.00           C
ATOM   3783 1C21 POPEb  52      81.827  16.662  60.608  1.00  0.00           C
ATOM   3786 2C21 POPEb  52      80.277  16.722  60.548  1.00  0.00           C
ATOM   3789 3C21 POPEb  52      79.567  15.362  60.368  1.00  0.00           C
ATOM   3792 4C21 POPEb  52      79.847  14.642  59.038  1.00  0.00           C
ATOM   3795 5C21 POPEb  52      79.287  15.352  57.798  1.00  0.00           C
ATOM   3798 6C21 POPEb  52      77.817  15.022  57.518  1.00  0.00           C
ATOM   3801 7C21 POPEb  52      77.227  15.892  56.388  1.00  0.00           C
ATOM   3804 8C21 POPEb  52      75.797  15.512  56.008  1.00  0.00           C
ATOM   3808  C33 POPEb  52      89.617  17.632  70.458  1.00  0.00           C
ATOM   3811  C34 POPEb  52      90.467  16.382  70.748  1.00  0.00           C
ATOM   3814  C35 POPEb  52      90.517  15.392  69.578  1.00  0.00           C
ATOM   3817  C36 POPEb  52      91.277  15.872  68.328  1.00  0.00           C
ATOM   3820  C37 POPEb  52      91.097  14.892  67.158  1.00  0.00           C
ATOM   3823  C38 POPEb  52      91.707  15.332  65.818  1.00  0.00           C
ATOM   3826  C39 POPEb  52      93.227  15.182  65.768  1.00  0.00           C
ATOM   3829 0C31 POPEb  52      93.847  15.592  64.418  1.00  0.00           C
ATOM   3832 1C31 POPEb  52      95.247  14.992  64.248  1.00  0.00           C
ATOM   3835 2C31 POPEb  52      96.137  15.702  63.208  1.00  0.00           C
ATOM   3838 3C31 POPEb  52      97.547  15.092  63.098  1.00  0.00           C
ATOM   3841 4C31 POPEb  52      98.267  14.942  64.448  1.00  0.00           C
ATOM   3844 5C31 POPEb  52      99.657  14.302  64.338  1.00  0.00           C
ATOM   3847 6C31 POPEb  52     100.267  13.982  65.708  1.00  0.00           C
ATOM   3851  NH3 POPEc  53      73.307  28.912  41.658  1.00  0.00           N
ATOM   3855  C12 POPEc  53      72.827  30.272  41.218  1.00  0.00           C
ATOM   3858  C11 POPEc  53      71.757  30.862  42.158  1.00  0.00           C
ATOM   3861  P   POPEc  53      71.327  33.002  40.708  1.00  0.00           P
ATOM   3862  O13 POPEc  53      72.537  33.672  40.168  1.00  0.00           O
ATOM   3863  O14 POPEc  53      70.697  31.992  39.828  1.00  0.00           O
ATOM   3864  O11 POPEc  53      70.197  34.032  41.098  1.00  0.00           O
ATOM   3865  O12 POPEc  53      71.717  32.282  42.058  1.00  0.00           O
ATOM   3866  C1  POPEc  53      70.217  34.912  42.208  1.00  0.00           C
ATOM   3869  C2  POPEc  53      69.077  34.612  43.228  1.00  0.00           C
ATOM   3871  O21 POPEc  53      69.517  33.722  44.278  1.00  0.00           O
ATOM   3872  C21 POPEc  53      70.337  34.282  45.138  1.00  0.00           C
ATOM   3873  O22 POPEc  53      70.737  35.422  45.118  1.00  0.00           O
ATOM   3874  C22 POPEc  53      70.747  33.262  46.188  1.00  0.00           C
ATOM   3877  C3  POPEc  53      67.807  34.002  42.568  1.00  0.00           C
ATOM   3880  O31 POPEc  53      66.977  33.302  43.528  1.00  0.00           O
ATOM   3881  C31 POPEc  53      66.157  34.072  44.238  1.00  0.00           C
ATOM   3882  O32 POPEc  53      65.977  35.252  44.058  1.00  0.00           O
ATOM   3883  C32 POPEc  53      65.357  33.202  45.208  1.00  0.00           C
ATOM   3886  C23 POPEc  53      69.977  33.412  47.518  1.00  0.00           C
ATOM   3889  C24 POPEc  53      70.637  32.542  48.588  1.00  0.00           C
ATOM   3892  C25 POPEc  53      69.807  32.432  49.868  1.00  0.00           C
ATOM   3895  C26 POPEc  53      70.467  31.552  50.928  1.00  0.00           C
ATOM   3898  C27 POPEc  53      69.437  31.082  51.948  1.00  0.00           C
ATOM   3901  C28 POPEc  53      69.967  30.072  52.968  1.00  0.00           C
ATOM   3904  C29 POPEc  53      68.807  29.342  53.608  1.00  0.00           C
ATOM   3906 0C21 POPEc  53      68.247  29.562  54.808  1.00  0.00           C
ATOM   3908 1C21 POPEc  53      68.657  30.602  55.828  1.00  0.00           C
ATOM   3911 2C21 POPEc  53      67.457  31.472  56.268  1.00  0.00           C
ATOM   3914 3C21 POPEc  53      67.887  32.522  57.308  1.00  0.00           C
ATOM   3917 4C21 POPEc  53      66.957  33.742  57.368  1.00  0.00           C
ATOM   3920 5C21 POPEc  53      65.717  33.632  58.278  1.00  0.00           C
ATOM   3923 6C21 POPEc  53      65.007  34.992  58.348  1.00  0.00           C
ATOM   3926 7C21 POPEc  53      63.817  35.042  59.308  1.00  0.00           C
ATOM   3929 8C21 POPEc  53      63.197  36.442  59.438  1.00  0.00           C
ATOM   3933  C33 POPEc  53      64.767  33.982  46.408  1.00  0.00           C
ATOM   3936  C34 POPEc  53      63.597  33.212  47.028  1.00  0.00           C
ATOM   3939  C35 POPEc  53      63.327  33.472  48.518  1.00  0.00           C
ATOM   3942  C36 POPEc  53      63.437  34.942  48.968  1.00  0.00           C
ATOM   3945  C37 POPEc  53      63.157  35.112  50.478  1.00  0.00           C
ATOM   3948  C38 POPEc  53      61.737  35.622  50.768  1.00  0.00           C
ATOM   3951  C39 POPEc  53      61.367  35.642  52.258  1.00  0.00           C
ATOM   3954 0C31 POPEc  53      61.447  37.022  52.938  1.00  0.00           C
ATOM   3957 1C31 POPEc  53      60.737  37.052  54.298  1.00  0.00           C
ATOM   3960 2C31 POPEc  53      61.077  38.282  55.158  1.00  0.00           C
ATOM   3963 3C31 POPEc  53      60.307  38.292  56.488  1.00  0.00           C
ATOM   3966 4C31 POPEc  53      60.757  39.412  57.448  1.00  0.00           C
ATOM   3969 5C31 POPEc  53      59.777  39.632  58.608  1.00  0.00           C
ATOM   3972 6C31 POPEc  53      60.267  40.622  59.658  1.00  0.00           C
ATOM   3976  NH3 POPEd  54      99.417  36.852  38.428  1.00  0.00           N
ATOM   3980  C12 POPEd  54      99.647  37.422  37.058  1.00  0.00           C
ATOM   3983  C11 POPEd  54     100.607  36.562  36.198  1.00  0.00           C
ATOM   3986  P   POPEd  54     101.277  34.102  35.658  1.00  0.00           P
ATOM   3987  O13 POPEd  54     102.637  34.632  35.778  1.00  0.00           O
ATOM   3988  O14 POPEd  54     100.937  33.482  34.368  1.00  0.00           O
ATOM   3989  O11 POPEd  54     101.177  32.942  36.748  1.00  0.00           O
ATOM   3990  O12 POPEd  54     100.207  35.182  36.148  1.00  0.00           O
ATOM   3991  C1  POPEd  54     100.467  33.052  37.988  1.00  0.00           C
ATOM   3994  C2  POPEd  54     101.437  32.712  39.148  1.00  0.00           C
ATOM   3996  O21 POPEd  54     100.797  32.762  40.448  1.00  0.00           O
ATOM   3997  C21 POPEd  54     100.357  33.922  40.908  1.00  0.00           C
ATOM   3998  O22 POPEd  54     100.437  35.002  40.338  1.00  0.00           O
ATOM   3999  C22 POPEd  54      99.627  33.662  42.228  1.00  0.00           C
ATOM   4002  C3  POPEd  54     102.777  33.492  39.078  1.00  0.00           C
ATOM   4005  O31 POPEd  54     103.777  32.852  39.888  1.00  0.00           O
ATOM   4006  C31 POPEd  54     104.067  33.422  41.048  1.00  0.00           C
ATOM   4007  O32 POPEd  54     103.627  34.492  41.438  1.00  0.00           O
ATOM   4008  C32 POPEd  54     105.057  32.512  41.758  1.00  0.00           C
ATOM   4011  C23 POPEd  54      99.957  34.652  43.368  1.00  0.00           C
ATOM   4014  C24 POPEd  54      99.157  34.322  44.638  1.00  0.00           C
ATOM   4017  C25 POPEd  54      99.307  35.342  45.788  1.00  0.00           C
ATOM   4020  C26 POPEd  54     100.317  34.932  46.878  1.00  0.00           C
ATOM   4023  C27 POPEd  54     101.557  35.842  46.938  1.00  0.00           C
ATOM   4026  C28 POPEd  54     102.657  35.422  47.948  1.00  0.00           C
ATOM   4029  C29 POPEd  54     102.197  35.112  49.348  1.00  0.00           C
ATOM   4031 0C21 POPEd  54     101.907  36.012  50.298  1.00  0.00           C
ATOM   4033 1C21 POPEd  54     101.957  37.512  50.158  1.00  0.00           C
ATOM   4036 2C21 POPEd  54     102.277  38.222  51.478  1.00  0.00           C
ATOM   4039 3C21 POPEd  54     102.337  39.752  51.308  1.00  0.00           C
ATOM   4042 4C21 POPEd  54     102.647  40.522  52.598  1.00  0.00           C
ATOM   4045 5C21 POPEd  54     101.587  40.342  53.698  1.00  0.00           C
ATOM   4048 6C21 POPEd  54     101.727  41.392  54.828  1.00  0.00           C
ATOM   4051 7C21 POPEd  54     100.717  42.532  54.688  1.00  0.00           C
ATOM   4054 8C21 POPEd  54     100.907  43.662  55.698  1.00  0.00           C
ATOM   4058  C33 POPEd  54     105.287  32.872  43.238  1.00  0.00           C
ATOM   4061  C34 POPEd  54     106.527  32.182  43.818  1.00  0.00           C
ATOM   4064  C35 POPEd  54     106.257  31.312  45.058  1.00  0.00           C
ATOM   4067  C36 POPEd  54     106.277  32.072  46.398  1.00  0.00           C
ATOM   4070  C37 POPEd  54     106.187  31.092  47.578  1.00  0.00           C
ATOM   4073  C38 POPEd  54     106.697  31.642  48.918  1.00  0.00           C
ATOM   4076  C39 POPEd  54     105.757  32.642  49.598  1.00  0.00           C
ATOM   4079 0C31 POPEd  54     106.157  32.852  51.058  1.00  0.00           C
ATOM   4082 1C31 POPEd  54     105.487  34.082  51.678  1.00  0.00           C
ATOM   4085 2C31 POPEd  54     105.747  34.212  53.188  1.00  0.00           C
ATOM   4088 3C31 POPEd  54     104.937  33.202  54.008  1.00  0.00           C
ATOM   4091 4C31 POPEd  54     105.107  33.402  55.518  1.00  0.00           C
ATOM   4094 5C31 POPEd  54     104.217  32.462  56.338  1.00  0.00           C
ATOM   4097 6C31 POPEd  54     104.467  32.552  57.848  1.00  0.00           C
ATOM   4101  NH3 POPEe  55      61.347  83.632  41.738  1.00  0.00           N
ATOM   4105  C12 POPEe  55      61.557  84.562  40.558  1.00  0.00           C
ATOM   4108  C11 POPEe  55      63.037  84.922  40.288  1.00  0.00           C
ATOM   4111  P   POPEe  55      64.537  82.862  39.618  1.00  0.00           P
ATOM   4112  O13 POPEe  55      65.837  83.212  40.218  1.00  0.00           O
ATOM   4113  O14 POPEe  55      64.527  82.072  38.378  1.00  0.00           O
ATOM   4114  O11 POPEe  55      63.727  82.122  40.738  1.00  0.00           O
ATOM   4115  O12 POPEe  55      63.597  84.082  39.268  1.00  0.00           O
ATOM   4116  C1  POPEe  55      64.297  80.912  41.268  1.00  0.00           C
ATOM   4119  C2  POPEe  55      64.657  81.032  42.788  1.00  0.00           C
ATOM   4121  O21 POPEe  55      63.797  80.272  43.638  1.00  0.00           O
ATOM   4122  C21 POPEe  55      62.487  80.272  43.408  1.00  0.00           C
ATOM   4123  O22 POPEe  55      61.877  81.032  42.678  1.00  0.00           O
ATOM   4124  C22 POPEe  55      61.897  79.062  44.138  1.00  0.00           C
ATOM   4127  C3  POPEe  55      64.807  82.492  43.278  1.00  0.00           C
ATOM   4130  O31 POPEe  55      65.307  82.562  44.638  1.00  0.00           O
ATOM   4131  C31 POPEe  55      64.387  82.902  45.528  1.00  0.00           C
ATOM   4132  O32 POPEe  55      63.177  82.932  45.328  1.00  0.00           O
ATOM   4133  C32 POPEe  55      65.027  83.332  46.828  1.00  0.00           C
ATOM   4136  C23 POPEe  55      61.307  79.372  45.538  1.00  0.00           C
ATOM   4139  C24 POPEe  55      62.277  79.092  46.698  1.00  0.00           C
ATOM   4142  C25 POPEe  55      61.517  78.822  48.018  1.00  0.00           C
ATOM   4145  C26 POPEe  55      62.357  78.992  49.298  1.00  0.00           C
ATOM   4148  C27 POPEe  55      61.477  78.992  50.568  1.00  0.00           C
ATOM   4151  C28 POPEe  55      62.017  79.822  51.758  1.00  0.00           C
ATOM   4154  C29 POPEe  55      63.247  79.262  52.438  1.00  0.00           C
ATOM   4156 0C21 POPEe  55      63.427  79.022  53.748  1.00  0.00           C
ATOM   4158 1C21 POPEe  55      62.467  79.282  54.888  1.00  0.00           C
ATOM   4161 2C21 POPEe  55      63.147  79.662  56.228  1.00  0.00           C
ATOM   4164 3C21 POPEe  55      62.147  79.752  57.398  1.00  0.00           C
ATOM   4167 4C21 POPEe  55      62.787  80.132  58.748  1.00  0.00           C
ATOM   4170 5C21 POPEe  55      61.727  80.272  59.868  1.00  0.00           C
ATOM   4173 6C21 POPEe  55      62.287  80.512  61.278  1.00  0.00           C
ATOM   4176 7C21 POPEe  55      61.207  80.882  62.318  1.00  0.00           C
ATOM   4179 8C21 POPEe  55      60.037  79.902  62.448  1.00  0.00           C
ATOM   4183  C33 POPEe  55      63.947  83.402  47.918  1.00  0.00           C
ATOM   4186  C34 POPEe  55      64.447  84.112  49.168  1.00  0.00           C
ATOM   4189  C35 POPEe  55      65.327  83.172  49.978  1.00  0.00           C
ATOM   4192  C36 POPEe  55      66.397  83.922  50.768  1.00  0.00           C
ATOM   4195  C37 POPEe  55      66.527  83.422  52.208  1.00  0.00           C
ATOM   4198  C38 POPEe  55      65.727  84.312  53.158  1.00  0.00           C
ATOM   4201  C39 POPEe  55      65.777  83.832  54.608  1.00  0.00           C
ATOM   4204 0C31 POPEe  55      65.697  85.022  55.568  1.00  0.00           C
ATOM   4207 1C31 POPEe  55      65.587  84.612  57.038  1.00  0.00           C
ATOM   4210 2C31 POPEe  55      65.737  85.832  57.948  1.00  0.00           C
ATOM   4213 3C31 POPEe  55      66.127  85.472  59.378  1.00  0.00           C
ATOM   4216 4C31 POPEe  55      64.997  84.872  60.218  1.00  0.00           C
ATOM   4219 5C31 POPEe  55      65.507  84.482  61.618  1.00  0.00           C
ATOM   4222 6C31 POPEe  55      64.427  83.962  62.568  1.00  0.00           C
ATOM   4226  NH3 POPEf  56      96.207 123.482  35.948  1.00  0.00           N
ATOM   4230  C12 POPEf  56      94.717 123.362  36.098  1.00  0.00           C
ATOM   4233  C11 POPEf  56      94.167 124.442  37.048  1.00  0.00           C
ATOM   4236  P   POPEf  56      91.707 124.752  37.948  1.00  0.00           P
ATOM   4237  O13 POPEf  56      90.547 125.512  37.438  1.00  0.00           O
ATOM   4238  O14 POPEf  56      91.437 123.382  38.448  1.00  0.00           O
ATOM   4239  O11 POPEf  56      92.397 125.652  39.048  1.00  0.00           O
ATOM   4240  O12 POPEf  56      92.777 124.662  36.788  1.00  0.00           O
ATOM   4241  C1  POPEf  56      92.937 125.152  40.268  1.00  0.00           C
ATOM   4244  C2  POPEf  56      92.077 125.552  41.498  1.00  0.00           C
ATOM   4246  O21 POPEf  56      92.647 124.882  42.638  1.00  0.00           O
ATOM   4247  C21 POPEf  56      92.597 125.562  43.778  1.00  0.00           C
ATOM   4248  O22 POPEf  56      92.327 126.742  43.878  1.00  0.00           O
ATOM   4249  C22 POPEf  56      92.847 124.602  44.938  1.00  0.00           C
ATOM   4252  C3  POPEf  56      90.587 125.112  41.328  1.00  0.00           C
ATOM   4255  O31 POPEf  56      89.907 124.912  42.578  1.00  0.00           O
ATOM   4256  C31 POPEf  56      89.117 125.852  43.058  1.00  0.00           C
ATOM   4257  O32 POPEf  56      88.757 126.862  42.468  1.00  0.00           O
ATOM   4258  C32 POPEf  56      88.807 125.472  44.518  1.00  0.00           C
ATOM   4261  C23 POPEf  56      92.857 125.282  46.328  1.00  0.00           C
ATOM   4264  C24 POPEf  56      93.127 124.282  47.458  1.00  0.00           C
ATOM   4267  C25 POPEf  56      93.777 124.902  48.698  1.00  0.00           C
ATOM   4270  C26 POPEf  56      92.877 125.842  49.508  1.00  0.00           C
ATOM   4273  C27 POPEf  56      92.097 125.112  50.598  1.00  0.00           C
ATOM   4276  C28 POPEf  56      91.167 126.082  51.348  1.00  0.00           C
ATOM   4279  C29 POPEf  56      90.557 125.482  52.578  1.00  0.00           C
ATOM   4281 0C21 POPEf  56      91.057 125.592  53.828  1.00  0.00           C
ATOM   4283 1C21 POPEf  56      92.337 126.292  54.228  1.00  0.00           C
ATOM   4286 2C21 POPEf  56      93.157 125.532  55.288  1.00  0.00           C
ATOM   4289 3C21 POPEf  56      92.337 125.182  56.538  1.00  0.00           C
ATOM   4292 4C21 POPEf  56      93.167 124.902  57.798  1.00  0.00           C
ATOM   4295 5C21 POPEf  56      92.257 124.632  58.998  1.00  0.00           C
ATOM   4298 6C21 POPEf  56      93.027 124.432  60.308  1.00  0.00           C
ATOM   4301 7C21 POPEf  56      92.097 124.412  61.528  1.00  0.00           C
ATOM   4304 8C21 POPEf  56      92.827 124.112  62.838  1.00  0.00           C
ATOM   4308  C33 POPEf  56      87.517 126.052  45.158  1.00  0.00           C
ATOM   4311  C34 POPEf  56      87.437 125.552  46.618  1.00  0.00           C
ATOM   4314  C35 POPEf  56      86.217 126.032  47.418  1.00  0.00           C
ATOM   4317  C36 POPEf  56      86.407 125.912  48.948  1.00  0.00           C
ATOM   4320  C37 POPEf  56      85.357 126.702  49.738  1.00  0.00           C
ATOM   4323  C38 POPEf  56      85.777 127.022  51.178  1.00  0.00           C
ATOM   4326  C39 POPEf  56      85.407 125.992  52.268  1.00  0.00           C
ATOM   4329 0C31 POPEf  56      85.787 126.552  53.648  1.00  0.00           C
ATOM   4332 1C31 POPEf  56      85.637 125.542  54.798  1.00  0.00           C
ATOM   4335 2C31 POPEf  56      86.137 126.102  56.138  1.00  0.00           C
ATOM   4338 3C31 POPEf  56      85.107 126.982  56.868  1.00  0.00           C
ATOM   4341 4C31 POPEf  56      84.217 126.172  57.828  1.00  0.00           C
ATOM   4344 5C31 POPEf  56      83.177 127.042  58.538  1.00  0.00           C
ATOM   4347 6C31 POPEf  56      82.397 126.282  59.608  1.00  0.00           C
ATOM   4351  NH3 POPEg  57      23.757 102.592  78.378  1.00  0.00           N
ATOM   4355  C12 POPEg  57      24.867 101.592  78.548  1.00  0.00           C
ATOM   4358  C11 POPEg  57      25.727 101.442  77.288  1.00  0.00           C
ATOM   4361  P   POPEg  57      26.207  98.852  77.018  1.00  0.00           P
ATOM   4362  O13 POPEg  57      27.437  98.092  76.738  1.00  0.00           O
ATOM   4363  O14 POPEg  57      25.327  98.212  78.028  1.00  0.00           O
ATOM   4364  O11 POPEg  57      25.337  98.992  75.728  1.00  0.00           O
ATOM   4365  O12 POPEg  57      26.557 100.312  77.458  1.00  0.00           O
ATOM   4366  C1  POPEg  57      23.907  98.922  75.798  1.00  0.00           C
ATOM   4369  C2  POPEg  57      23.277  99.052  74.388  1.00  0.00           C
ATOM   4371  O21 POPEg  57      23.687  97.992  73.508  1.00  0.00           O
ATOM   4372  C21 POPEg  57      23.047  96.862  73.658  1.00  0.00           C
ATOM   4373  O22 POPEg  57      22.737  96.322  74.708  1.00  0.00           O
ATOM   4374  C22 POPEg  57      22.407  96.512  72.298  1.00  0.00           C
ATOM   4377  C3  POPEg  57      23.717 100.392  73.728  1.00  0.00           C
ATOM   4380  O31 POPEg  57      23.597 100.322  72.288  1.00  0.00           O
ATOM   4381  C31 POPEg  57      24.737 100.382  71.598  1.00  0.00           C
ATOM   4382  O32 POPEg  57      25.727 101.022  71.908  1.00  0.00           O
ATOM   4383  C32 POPEg  57      24.567  99.422  70.408  1.00  0.00           C
ATOM   4386  C23 POPEg  57      23.117  95.442  71.438  1.00  0.00           C
ATOM   4389  C24 POPEg  57      22.287  95.102  70.188  1.00  0.00           C
ATOM   4392  C25 POPEg  57      22.897  93.982  69.328  1.00  0.00           C
ATOM   4395  C26 POPEg  57      24.067  94.462  68.458  1.00  0.00           C
ATOM   4398  C27 POPEg  57      24.527  93.372  67.478  1.00  0.00           C
ATOM   4401  C28 POPEg  57      25.577  93.862  66.458  1.00  0.00           C
ATOM   4404  C29 POPEg  57      25.877  92.772  65.458  1.00  0.00           C
ATOM   4406 0C21 POPEg  57      25.927  92.882  64.118  1.00  0.00           C
ATOM   4408 1C21 POPEg  57      25.767  94.142  63.298  1.00  0.00           C
ATOM   4411 2C21 POPEg  57      26.867  94.292  62.228  1.00  0.00           C
ATOM   4414 3C21 POPEg  57      28.287  94.422  62.818  1.00  0.00           C
ATOM   4417 4C21 POPEg  57      29.317  94.982  61.828  1.00  0.00           C
ATOM   4420 5C21 POPEg  57      29.547  94.092  60.598  1.00  0.00           C
ATOM   4423 6C21 POPEg  57      30.677  94.612  59.698  1.00  0.00           C
ATOM   4426 7C21 POPEg  57      31.117  93.572  58.648  1.00  0.00           C
ATOM   4429 8C21 POPEg  57      32.467  93.882  57.998  1.00  0.00           C
ATOM   4433  C33 POPEg  57      25.797  99.322  69.498  1.00  0.00           C
ATOM   4436  C34 POPEg  57      25.737  98.042  68.648  1.00  0.00           C
ATOM   4439  C35 POPEg  57      26.417  98.142  67.288  1.00  0.00           C
ATOM   4442  C36 POPEg  57      25.567  98.862  66.228  1.00  0.00           C
ATOM   4445  C37 POPEg  57      24.317  98.082  65.818  1.00  0.00           C
ATOM   4448  C38 POPEg  57      23.547  98.722  64.658  1.00  0.00           C
ATOM   4451  C39 POPEg  57      24.317  98.732  63.338  1.00  0.00           C
ATOM   4454 0C31 POPEg  57      23.427  99.132  62.168  1.00  0.00           C
ATOM   4457 1C31 POPEg  57      24.157  98.992  60.828  1.00  0.00           C
ATOM   4460 2C31 POPEg  57      23.207  98.662  59.668  1.00  0.00           C
ATOM   4463 3C31 POPEg  57      23.947  98.532  58.338  1.00  0.00           C
ATOM   4466 4C31 POPEg  57      23.147  97.722  57.308  1.00  0.00           C
ATOM   4469 5C31 POPEg  57      23.777  97.742  55.918  1.00  0.00           C
ATOM   4472 6C31 POPEg  57      23.027  98.652  54.938  1.00  0.00           C
ATOM   4476  NH3 POPEh  58     108.477   3.252  77.508  1.00  0.00           N
ATOM   4480  C12 POPEh  58     107.557   3.982  78.448  1.00  0.00           C
ATOM   4483  C11 POPEh  58     106.437   4.752  77.738  1.00  0.00           C
ATOM   4486  P   POPEh  58     104.137   4.302  78.988  1.00  0.00           P
ATOM   4487  O13 POPEh  58     104.237   2.952  78.398  1.00  0.00           O
ATOM   4488  O14 POPEh  58     103.787   4.352  80.418  1.00  0.00           O
ATOM   4489  O11 POPEh  58     102.957   5.052  78.248  1.00  0.00           O
ATOM   4490  O12 POPEh  58     105.447   5.142  78.688  1.00  0.00           O
ATOM   4491  C1  POPEh  58     103.197   5.952  77.178  1.00  0.00           C
ATOM   4494  C2  POPEh  58     103.207   5.172  75.838  1.00  0.00           C
ATOM   4496  O21 POPEh  58     103.657   6.052  74.808  1.00  0.00           O
ATOM   4497  C21 POPEh  58     102.827   6.962  74.348  1.00  0.00           C
ATOM   4498  O22 POPEh  58     101.727   7.252  74.778  1.00  0.00           O
ATOM   4499  C22 POPEh  58     103.467   7.602  73.118  1.00  0.00           C
ATOM   4502  C3  POPEh  58     101.827   4.472  75.568  1.00  0.00           C
ATOM   4505  O31 POPEh  58     101.647   4.102  74.188  1.00  0.00           O
ATOM   4506  C31 POPEh  58     101.947   2.852  73.868  1.00  0.00           C
ATOM   4507  O32 POPEh  58     102.457   2.022  74.588  1.00  0.00           O
ATOM   4508  C32 POPEh  58     101.327   2.542  72.498  1.00  0.00           C
ATOM   4511  C23 POPEh  58     104.317   6.642  72.258  1.00  0.00           C
ATOM   4514  C24 POPEh  58     105.227   7.412  71.288  1.00  0.00           C
ATOM   4517  C25 POPEh  58     105.347   6.722  69.928  1.00  0.00           C
ATOM   4520  C26 POPEh  58     104.137   6.982  69.028  1.00  0.00           C
ATOM   4523  C27 POPEh  58     104.267   6.372  67.638  1.00  0.00           C
ATOM   4526  C28 POPEh  58     103.127   6.842  66.708  1.00  0.00           C
ATOM   4529  C29 POPEh  58     103.077   6.102  65.398  1.00  0.00           C
ATOM   4531 0C21 POPEh  58     103.857   6.322  64.328  1.00  0.00           C
ATOM   4533 1C21 POPEh  58     104.937   7.362  64.198  1.00  0.00           C
ATOM   4536 2C21 POPEh  58     104.947   8.042  62.818  1.00  0.00           C
ATOM   4539 3C21 POPEh  58     105.467   7.132  61.698  1.00  0.00           C
ATOM   4542 4C21 POPEh  58     105.447   7.802  60.308  1.00  0.00           C
ATOM   4545 5C21 POPEh  58     104.037   8.162  59.828  1.00  0.00           C
ATOM   4548 6C21 POPEh  58     103.917   8.222  58.298  1.00  0.00           C
ATOM   4551 7C21 POPEh  58     102.457   8.342  57.838  1.00  0.00           C
ATOM   4554 8C21 POPEh  58     102.217   7.942  56.388  1.00  0.00           C
ATOM   4558  C33 POPEh  58     102.227   2.862  71.278  1.00  0.00           C
ATOM   4561  C34 POPEh  58     101.577   2.362  69.978  1.00  0.00           C
ATOM   4564  C35 POPEh  58     102.367   2.772  68.728  1.00  0.00           C
ATOM   4567  C36 POPEh  58     101.757   2.202  67.438  1.00  0.00           C
ATOM   4570  C37 POPEh  58     102.687   2.322  66.228  1.00  0.00           C
ATOM   4573  C38 POPEh  58     101.987   1.952  64.908  1.00  0.00           C
ATOM   4576  C39 POPEh  58     102.937   1.442  63.798  1.00  0.00           C
ATOM   4579 0C31 POPEh  58     103.847   2.512  63.168  1.00  0.00           C
ATOM   4582 1C31 POPEh  58     104.487   1.982  61.868  1.00  0.00           C
ATOM   4585 2C31 POPEh  58     105.267   3.022  61.048  1.00  0.00           C
ATOM   4588 3C31 POPEh  58     106.497   3.592  61.768  1.00  0.00           C
ATOM   4591 4C31 POPEh  58     107.577   4.112  60.788  1.00  0.00           C
ATOM   4594 5C31 POPEh  58     108.457   2.982  60.238  1.00  0.00           C
ATOM   4597 6C31 POPEh  58     109.437   3.442  59.148  1.00  0.00           C
ATOM   4601  NH3 POPEi  59     111.947 103.982  34.408  1.00  0.00           N
ATOM   4605  C12 POPEi  59     111.287 103.352  33.208  1.00  0.00           C
ATOM   4608  C11 POPEi  59     111.787 101.902  33.008  1.00  0.00           C
ATOM   4611  P   POPEi  59     110.837  99.752  31.748  1.00  0.00           P
ATOM   4612  O13 POPEi  59     109.697  99.492  30.848  1.00  0.00           O
ATOM   4613  O14 POPEi  59     112.037  98.892  31.608  1.00  0.00           O
ATOM   4614  O11 POPEi  59     110.357  99.372  33.198  1.00  0.00           O
ATOM   4615  O12 POPEi  59     111.197 101.282  31.868  1.00  0.00           O
ATOM   4616  C1  POPEi  59     109.217 100.012  33.758  1.00  0.00           C
ATOM   4619  C2  POPEi  59     109.187  99.682  35.268  1.00  0.00           C
ATOM   4621  O21 POPEi  59     108.507 100.672  36.048  1.00  0.00           O
ATOM   4622  C21 POPEi  59     109.127 101.822  36.298  1.00  0.00           C
ATOM   4623  O22 POPEi  59     110.077 102.282  35.718  1.00  0.00           O
ATOM   4624  C22 POPEi  59     108.467 102.452  37.538  1.00  0.00           C
ATOM   4627  C3  POPEi  59     110.597  99.362  35.848  1.00  0.00           C
ATOM   4630  O31 POPEi  59     110.417  98.852  37.188  1.00  0.00           O
ATOM   4631  C31 POPEi  59     110.567  97.542  37.268  1.00  0.00           C
ATOM   4632  O32 POPEi  59     111.267  96.862  36.528  1.00  0.00           O
ATOM   4633  C32 POPEi  59     109.557  97.002  38.268  1.00  0.00           C
ATOM   4636  C23 POPEi  59     109.327 103.572  38.178  1.00  0.00           C
ATOM   4639  C24 POPEi  59     108.957 103.892  39.648  1.00  0.00           C
ATOM   4642  C25 POPEi  59     109.097 102.692  40.578  1.00  0.00           C
ATOM   4645  C26 POPEi  59     109.397 103.032  42.038  1.00  0.00           C
ATOM   4648  C27 POPEi  59     109.477 101.752  42.888  1.00  0.00           C
ATOM   4651  C28 POPEi  59     109.977 101.982  44.328  1.00  0.00           C
ATOM   4654  C29 POPEi  59     109.047 102.782  45.208  1.00  0.00           C
ATOM   4656 0C21 POPEi  59     109.007 102.692  46.548  1.00  0.00           C
ATOM   4658 1C21 POPEi  59     109.887 101.802  47.388  1.00  0.00           C
ATOM   4661 2C21 POPEi  59     111.087 102.572  47.958  1.00  0.00           C
ATOM   4664 3C21 POPEi  59     110.697 103.612  49.018  1.00  0.00           C
ATOM   4667 4C21 POPEi  59     111.927 104.172  49.728  1.00  0.00           C
ATOM   4670 5C21 POPEi  59     111.597 105.032  50.948  1.00  0.00           C
ATOM   4673 6C21 POPEi  59     112.867 105.422  51.698  1.00  0.00           C
ATOM   4676 7C21 POPEi  59     112.757 106.772  52.418  1.00  0.00           C
ATOM   4679 8C21 POPEi  59     114.097 107.312  52.908  1.00  0.00           C
ATOM   4683  C33 POPEi  59     110.157  96.332  39.518  1.00  0.00           C
ATOM   4686  C34 POPEi  59     111.107  97.222  40.318  1.00  0.00           C
ATOM   4689  C35 POPEi  59     111.117  96.872  41.808  1.00  0.00           C
ATOM   4692  C36 POPEi  59     111.577  95.432  42.088  1.00  0.00           C
ATOM   4695  C37 POPEi  59     112.007  95.242  43.538  1.00  0.00           C
ATOM   4698  C38 POPEi  59     113.377  95.872  43.808  1.00  0.00           C
ATOM   4701  C39 POPEi  59     113.817  95.722  45.268  1.00  0.00           C
ATOM   4704 0C31 POPEi  59     113.457  96.922  46.158  1.00  0.00           C
ATOM   4707 1C31 POPEi  59     114.147  96.822  47.528  1.00  0.00           C
ATOM   4710 2C31 POPEi  59     114.007  98.082  48.388  1.00  0.00           C
ATOM   4713 3C31 POPEi  59     112.737  98.082  49.258  1.00  0.00           C
ATOM   4716 4C31 POPEi  59     112.747  99.212  50.298  1.00  0.00           C
ATOM   4719 5C31 POPEi  59     111.727  99.002  51.428  1.00  0.00           C
ATOM   4722 6C31 POPEi  59     111.797 100.082  52.508  1.00  0.00           C
ATOM   4726  NH3 POPEj  60      41.127  93.922  36.638  1.00  0.00           N
ATOM   4730  C12 POPEj  60      41.947  93.502  35.458  1.00  0.00           C
ATOM   4733  C11 POPEj  60      43.437  93.232  35.798  1.00  0.00           C
ATOM   4736  P   POPEj  60      44.997  92.802  37.868  1.00  0.00           P
ATOM   4737  O13 POPEj  60      45.777  91.602  37.498  1.00  0.00           O
ATOM   4738  O14 POPEj  60      45.687  94.102  37.688  1.00  0.00           O
ATOM   4739  O11 POPEj  60      44.567  92.672  39.378  1.00  0.00           O
ATOM   4740  O12 POPEj  60      43.587  92.802  37.138  1.00  0.00           O
ATOM   4741  C1  POPEj  60      44.897  91.502  40.148  1.00  0.00           C
ATOM   4744  C2  POPEj  60      43.807  91.072  41.168  1.00  0.00           C
ATOM   4746  O21 POPEj  60      43.947  91.882  42.348  1.00  0.00           O
ATOM   4747  C21 POPEj  60      42.867  92.052  43.068  1.00  0.00           C
ATOM   4748  O22 POPEj  60      41.727  91.742  42.748  1.00  0.00           O
ATOM   4749  C22 POPEj  60      43.257  92.742  44.368  1.00  0.00           C
ATOM   4752  C3  POPEj  60      44.037  89.592  41.548  1.00  0.00           C
ATOM   4755  O31 POPEj  60      43.087  89.072  42.508  1.00  0.00           O
ATOM   4756  C31 POPEj  60      43.427  87.822  42.878  1.00  0.00           C
ATOM   4757  O32 POPEj  60      44.357  87.192  42.398  1.00  0.00           O
ATOM   4758  C32 POPEj  60      42.597  87.402  44.068  1.00  0.00           C
ATOM   4761  C23 POPEj  60      41.997  93.312  45.038  1.00  0.00           C
ATOM   4764  C24 POPEj  60      42.277  94.082  46.328  1.00  0.00           C
ATOM   4767  C25 POPEj  60      40.987  94.752  46.828  1.00  0.00           C
ATOM   4770  C26 POPEj  60      40.267  93.862  47.858  1.00  0.00           C
ATOM   4773  C27 POPEj  60      38.937  94.432  48.378  1.00  0.00           C
ATOM   4776  C28 POPEj  60      38.547  93.872  49.758  1.00  0.00           C
ATOM   4779  C29 POPEj  60      39.337  94.532  50.858  1.00  0.00           C
ATOM   4781 0C21 POPEj  60      38.907  94.902  52.068  1.00  0.00           C
ATOM   4783 1C21 POPEj  60      37.547  94.622  52.638  1.00  0.00           C
ATOM   4786 2C21 POPEj  60      36.577  95.822  52.638  1.00  0.00           C
ATOM   4789 3C21 POPEj  60      35.257  95.412  53.288  1.00  0.00           C
ATOM   4792 4C21 POPEj  60      34.167  96.492  53.268  1.00  0.00           C
ATOM   4795 5C21 POPEj  60      33.687  96.862  54.678  1.00  0.00           C
ATOM   4798 6C21 POPEj  60      32.337  97.602  54.668  1.00  0.00           C
ATOM   4801 7C21 POPEj  60      31.667  97.632  56.048  1.00  0.00           C
ATOM   4804 8C21 POPEj  60      30.277  98.282  56.008  1.00  0.00           C
ATOM   4808  C33 POPEj  60      43.437  87.112  45.338  1.00  0.00           C
ATOM   4811  C34 POPEj  60      42.637  87.122  46.638  1.00  0.00           C
ATOM   4814  C35 POPEj  60      43.477  87.092  47.928  1.00  0.00           C
ATOM   4817  C36 POPEj  60      42.577  86.902  49.158  1.00  0.00           C
ATOM   4820  C37 POPEj  60      43.347  86.972  50.478  1.00  0.00           C
ATOM   4823  C38 POPEj  60      42.557  86.352  51.628  1.00  0.00           C
ATOM   4826  C39 POPEj  60      42.847  87.002  52.988  1.00  0.00           C
ATOM   4829 0C31 POPEj  60      42.747  85.992  54.128  1.00  0.00           C
ATOM   4832 1C31 POPEj  60      42.827  86.642  55.518  1.00  0.00           C
ATOM   4835 2C31 POPEj  60      42.427  85.702  56.658  1.00  0.00           C
ATOM   4838 3C31 POPEj  60      43.067  84.312  56.528  1.00  0.00           C
ATOM   4841 4C31 POPEj  60      43.057  83.532  57.838  1.00  0.00           C
ATOM   4844 5C31 POPEj  60      43.637  82.122  57.708  1.00  0.00           C
ATOM   4847 6C31 POPEj  60      43.487  81.302  58.998  1.00  0.00           C
ATOM   4851  NH3 POPEk  61     120.717  86.232  74.148  1.00  0.00           N
ATOM   4855  C12 POPEk  61     120.057  85.782  75.418  1.00  0.00           C
ATOM   4858  C11 POPEk  61     121.137  85.172  76.328  1.00  0.00           C
ATOM   4861  P   POPEk  61     122.787  87.082  77.078  1.00  0.00           P
ATOM   4862  O13 POPEk  61     123.147  86.592  78.418  1.00  0.00           O
ATOM   4863  O14 POPEk  61     121.717  88.112  76.978  1.00  0.00           O
ATOM   4864  O11 POPEk  61     124.027  87.652  76.288  1.00  0.00           O
ATOM   4865  O12 POPEk  61     122.387  85.852  76.178  1.00  0.00           O
ATOM   4866  C1  POPEk  61     124.917  86.952  75.398  1.00  0.00           C
ATOM   4869  C2  POPEk  61     124.607  87.162  73.878  1.00  0.00           C
ATOM   4871  O21 POPEk  61     125.807  87.562  73.148  1.00  0.00           O
ATOM   4872  C21 POPEk  61     126.317  86.712  72.278  1.00  0.00           C
ATOM   4873  O22 POPEk  61     126.017  85.532  72.178  1.00  0.00           O
ATOM   4874  C22 POPEk  61     127.217  87.452  71.278  1.00  0.00           C
ATOM   4877  C3  POPEk  61     123.577  88.312  73.668  1.00  0.00           C
ATOM   4880  O31 POPEk  61     123.017  88.302  72.338  1.00  0.00           O
ATOM   4881  C31 POPEk  61     122.837  89.502  71.798  1.00  0.00           C
ATOM   4882  O32 POPEk  61     123.107  90.572  72.318  1.00  0.00           O
ATOM   4883  C32 POPEk  61     122.187  89.372  70.428  1.00  0.00           C
ATOM   4886  C23 POPEk  61     126.447  88.452  70.368  1.00  0.00           C
ATOM   4889  C24 POPEk  61     127.317  89.322  69.438  1.00  0.00           C
ATOM   4892  C25 POPEk  61     127.677  88.692  68.078  1.00  0.00           C
ATOM   4895  C26 POPEk  61     127.137  89.472  66.868  1.00  0.00           C
ATOM   4898  C27 POPEk  61     127.377  88.782  65.508  1.00  0.00           C
ATOM   4901  C28 POPEk  61     126.867  89.612  64.318  1.00  0.00           C
ATOM   4904  C29 POPEk  61     126.817  88.832  63.018  1.00  0.00           C
ATOM   4906 0C21 POPEk  61     126.867  89.332  61.768  1.00  0.00           C
ATOM   4908 1C21 POPEk  61     126.947  90.792  61.388  1.00  0.00           C
ATOM   4911 2C21 POPEk  61     128.391  91.282  61.148  1.00  0.00           C
ATOM   4914 3C21 POPEk  61     129.061  90.802  59.848  1.00  0.00           C
ATOM   4917 4C21 POPEk  61     130.531  91.262  59.798  1.00  0.00           C
ATOM   4920 5C21 POPEk  61     131.251  91.052  58.458  1.00  0.00           C
ATOM   4923 6C21 POPEk  61     132.691  91.562  58.498  1.00  0.00           C
ATOM   4926 7C21 POPEk  61     133.381  91.572  57.128  1.00  0.00           C
ATOM   4929 8C21 POPEk  61     134.821  92.092  57.188  1.00  0.00           C
ATOM   4933  C33 POPEk  61     120.647  89.212  70.448  1.00  0.00           C
ATOM   4936  C34 POPEk  61     120.187  88.612  69.108  1.00  0.00           C
ATOM   4939  C35 POPEk  61     118.677  88.612  68.888  1.00  0.00           C
ATOM   4942  C36 POPEk  61     118.287  87.812  67.628  1.00  0.00           C
ATOM   4945  C37 POPEk  61     116.837  87.992  67.148  1.00  0.00           C
ATOM   4948  C38 POPEk  61     116.717  87.832  65.628  1.00  0.00           C
ATOM   4951  C39 POPEk  61     115.277  87.852  65.108  1.00  0.00           C
ATOM   4954 0C31 POPEk  61     114.627  89.242  65.038  1.00  0.00           C
ATOM   4957 1C31 POPEk  61     113.577  89.322  63.918  1.00  0.00           C
ATOM   4960 2C31 POPEk  61     112.797  90.632  63.898  1.00  0.00           C
ATOM   4963 3C31 POPEk  61     111.687  90.672  62.838  1.00  0.00           C
ATOM   4966 4C31 POPEk  61     112.187  90.772  61.388  1.00  0.00           C
ATOM   4969 5C31 POPEk  61     111.037  90.732  60.378  1.00  0.00           C
ATOM   4972 6C31 POPEk  61     111.497  90.632  58.918  1.00  0.00           C
ATOM   4976  NH3 POPEl  62      19.767 108.692  32.248  1.00  0.00           N
ATOM   4980  C12 POPEl  62      18.817 109.082  33.328  1.00  0.00           C
ATOM   4983  C11 POPEl  62      17.467 109.602  32.748  1.00  0.00           C
ATOM   4986  P   POPEl  62      16.797 107.312  31.738  1.00  0.00           P
ATOM   4987  O13 POPEl  62      15.647 106.832  30.958  1.00  0.00           O
ATOM   4988  O14 POPEl  62      18.117 106.722  31.388  1.00  0.00           O
ATOM   4989  O11 POPEl  62      16.567 107.072  33.278  1.00  0.00           O
ATOM   4990  O12 POPEl  62      16.957 108.902  31.598  1.00  0.00           O
ATOM   4991  C1  POPEl  62      15.897 105.892  33.718  1.00  0.00           C
ATOM   4994  C2  POPEl  62      15.307 106.132  35.118  1.00  0.00           C
ATOM   4996  O21 POPEl  62      16.337 106.262  36.128  1.00  0.00           O
ATOM   4997  C21 POPEl  62      16.717 105.192  36.788  1.00  0.00           C
ATOM   4998  O22 POPEl  62      16.777 104.052  36.368  1.00  0.00           O
ATOM   4999  C22 POPEl  62      16.907 105.602  38.248  1.00  0.00           C
ATOM   5002  C3  POPEl  62      14.197 105.092  35.468  1.00  0.00           C
ATOM   5005  O31 POPEl  62      13.627 105.372  36.758  1.00  0.00           O
ATOM   5006  C31 POPEl  62      12.567 106.172  36.748  1.00  0.00           C
ATOM   5007  O32 POPEl  62      12.067 106.662  35.748  1.00  0.00           O
ATOM   5008  C32 POPEl  62      12.027 106.352  38.148  1.00  0.00           C
ATOM   5011  C23 POPEl  62      17.077 104.402  39.208  1.00  0.00           C
ATOM   5014  C24 POPEl  62      17.127 104.812  40.678  1.00  0.00           C
ATOM   5017  C25 POPEl  62      17.697 103.692  41.568  1.00  0.00           C
ATOM   5020  C26 POPEl  62      17.877 104.092  43.028  1.00  0.00           C
ATOM   5023  C27 POPEl  62      18.477 102.942  43.858  1.00  0.00           C
ATOM   5026  C28 POPEl  62      18.617 103.282  45.348  1.00  0.00           C
ATOM   5029  C29 POPEl  62      19.197 102.122  46.128  1.00  0.00           C
ATOM   5031 0C21 POPEl  62      20.117 102.192  47.098  1.00  0.00           C
ATOM   5033 1C21 POPEl  62      20.787 103.442  47.618  1.00  0.00           C
ATOM   5036 2C21 POPEl  62      22.297 103.252  47.808  1.00  0.00           C
ATOM   5039 3C21 POPEl  62      22.657 102.392  49.028  1.00  0.00           C
ATOM   5042 4C21 POPEl  62      23.537 103.152  50.038  1.00  0.00           C
ATOM   5045 5C21 POPEl  62      23.827 102.332  51.298  1.00  0.00           C
ATOM   5048 6C21 POPEl  62      24.577 103.142  52.368  1.00  0.00           C
ATOM   5051 7C21 POPEl  62      24.947 102.352  53.628  1.00  0.00           C
ATOM   5054 8C21 POPEl  62      25.897 103.112  54.548  1.00  0.00           C
ATOM   5058  C33 POPEl  62      13.007 106.982  39.158  1.00  0.00           C
ATOM   5061  C34 POPEl  62      12.467 106.772  40.568  1.00  0.00           C
ATOM   5064  C35 POPEl  62      13.347 107.312  41.698  1.00  0.00           C
ATOM   5067  C36 POPEl  62      13.057 106.652  43.058  1.00  0.00           C
ATOM   5070  C37 POPEl  62      11.577 106.572  43.448  1.00  0.00           C
ATOM   5073  C38 POPEl  62      11.277 105.582  44.588  1.00  0.00           C
ATOM   5076  C39 POPEl  62      11.957 105.902  45.928  1.00  0.00           C
ATOM   5079 0C31 POPEl  62      11.337 107.122  46.598  1.00  0.00           C
ATOM   5082 1C31 POPEl  62      11.967 107.482  47.948  1.00  0.00           C
ATOM   5085 2C31 POPEl  62      11.387 108.792  48.478  1.00  0.00           C
ATOM   5088 3C31 POPEl  62      11.757 109.092  49.938  1.00  0.00           C
ATOM   5091 4C31 POPEl  62      11.297 110.492  50.338  1.00  0.00           C
ATOM   5094 5C31 POPEl  62      11.437 110.802  51.828  1.00  0.00           C
ATOM   5097 6C31 POPEl  62      11.087 112.252  52.168  1.00  0.00           C
ATOM   5101  NH3 POPEm  63      33.837  69.442  76.908  1.00  0.00           N
ATOM   5105  C12 POPEm  63      33.577  69.552  78.388  1.00  0.00           C
ATOM   5108  C11 POPEm  63      34.387  70.712  79.008  1.00  0.00           C
ATOM   5111  P   POPEm  63      36.967  70.682  79.408  1.00  0.00           P
ATOM   5112  O13 POPEm  63      37.967  69.892  80.188  1.00  0.00           O
ATOM   5113  O14 POPEm  63      37.087  72.152  79.488  1.00  0.00           O
ATOM   5114  O11 POPEm  63      37.007  70.232  77.898  1.00  0.00           O
ATOM   5115  O12 POPEm  63      35.497  70.212  79.768  1.00  0.00           O
ATOM   5116  C1  POPEm  63      38.057  69.442  77.338  1.00  0.00           C
ATOM   5119  C2  POPEm  63      39.067  70.292  76.538  1.00  0.00           C
ATOM   5121  O21 POPEm  63      39.747  69.362  75.658  1.00  0.00           O
ATOM   5122  C21 POPEm  63      40.037  69.872  74.468  1.00  0.00           C
ATOM   5123  O22 POPEm  63      39.827  71.032  74.128  1.00  0.00           O
ATOM   5124  C22 POPEm  63      40.617  68.812  73.528  1.00  0.00           C
ATOM   5127  C3  POPEm  63      40.037  71.062  77.488  1.00  0.00           C
ATOM   5130  O31 POPEm  63      40.837  72.062  76.808  1.00  0.00           O
ATOM   5131  C31 POPEm  63      40.407  73.322  76.898  1.00  0.00           C
ATOM   5132  O32 POPEm  63      39.457  73.692  77.558  1.00  0.00           O
ATOM   5133  C32 POPEm  63      41.317  74.222  76.048  1.00  0.00           C
ATOM   5136  C23 POPEm  63      40.137  69.052  72.078  1.00  0.00           C
ATOM   5139  C24 POPEm  63      40.807  68.162  71.008  1.00  0.00           C
ATOM   5142  C25 POPEm  63      40.347  68.612  69.618  1.00  0.00           C
ATOM   5145  C26 POPEm  63      40.247  67.542  68.538  1.00  0.00           C
ATOM   5148  C27 POPEm  63      39.607  68.142  67.268  1.00  0.00           C
ATOM   5151  C28 POPEm  63      39.357  67.112  66.168  1.00  0.00           C
ATOM   5154  C29 POPEm  63      38.537  67.752  65.068  1.00  0.00           C
ATOM   5156 0C21 POPEm  63      37.427  67.272  64.488  1.00  0.00           C
ATOM   5158 1C21 POPEm  63      36.777  65.932  64.728  1.00  0.00           C
ATOM   5161 2C21 POPEm  63      36.747  65.092  63.438  1.00  0.00           C
ATOM   5164 3C21 POPEm  63      35.847  65.692  62.328  1.00  0.00           C
ATOM   5167 4C21 POPEm  63      35.947  64.912  61.008  1.00  0.00           C
ATOM   5170 5C21 POPEm  63      35.207  63.572  61.048  1.00  0.00           C
ATOM   5173 6C21 POPEm  63      35.647  62.602  59.948  1.00  0.00           C
ATOM   5176 7C21 POPEm  63      34.917  61.262  60.048  1.00  0.00           C
ATOM   5179 8C21 POPEm  63      35.367  60.242  58.998  1.00  0.00           C
ATOM   5183  C33 POPEm  63      41.007  74.122  74.538  1.00  0.00           C
ATOM   5186  C34 POPEm  63      41.337  75.422  73.788  1.00  0.00           C
ATOM   5189  C35 POPEm  63      42.807  75.612  73.418  1.00  0.00           C
ATOM   5192  C36 POPEm  63      43.007  76.912  72.628  1.00  0.00           C
ATOM   5195  C37 POPEm  63      44.437  77.032  72.098  1.00  0.00           C
ATOM   5198  C38 POPEm  63      44.577  78.082  70.998  1.00  0.00           C
ATOM   5201  C39 POPEm  63      45.987  78.062  70.408  1.00  0.00           C
ATOM   5204 0C31 POPEm  63      46.157  78.942  69.168  1.00  0.00           C
ATOM   5207 1C31 POPEm  63      47.607  78.882  68.678  1.00  0.00           C
ATOM   5210 2C31 POPEm  63      47.887  79.782  67.468  1.00  0.00           C
ATOM   5213 3C31 POPEm  63      49.277  79.482  66.898  1.00  0.00           C
ATOM   5216 4C31 POPEm  63      49.497  80.002  65.478  1.00  0.00           C
ATOM   5219 5C31 POPEm  63      50.707  79.342  64.818  1.00  0.00           C
ATOM   5222 6C31 POPEm  63      50.867  79.722  63.348  1.00  0.00           C
ATOM   5226  NH3 POPEn  64      67.787  81.482  41.108  1.00  0.00           N
ATOM   5230  C12 POPEn  64      68.417  80.802  39.918  1.00  0.00           C
ATOM   5233  C11 POPEn  64      69.747  80.162  40.318  1.00  0.00           C
ATOM   5236  P   POPEn  64      71.157  81.002  42.378  1.00  0.00           P
ATOM   5237  O13 POPEn  64      71.507  79.602  42.668  1.00  0.00           O
ATOM   5238  O14 POPEn  64      72.217  82.022  42.548  1.00  0.00           O
ATOM   5239  O11 POPEn  64      69.847  81.472  43.158  1.00  0.00           O
ATOM   5240  O12 POPEn  64      70.597  81.132  40.928  1.00  0.00           O
ATOM   5241  C1  POPEn  64      69.827  81.362  44.598  1.00  0.00           C
ATOM   5244  C2  POPEn  64      70.287  82.662  45.308  1.00  0.00           C
ATOM   5246  O21 POPEn  64      70.527  82.282  46.678  1.00  0.00           O
ATOM   5247  C21 POPEn  64      69.747  82.552  47.698  1.00  0.00           C
ATOM   5248  O22 POPEn  64      68.777  83.282  47.698  1.00  0.00           O
ATOM   5249  C22 POPEn  64      70.127  81.642  48.858  1.00  0.00           C
ATOM   5252  C3  POPEn  64      69.297  83.852  45.008  1.00  0.00           C
ATOM   5255  O31 POPEn  64      69.677  85.062  45.698  1.00  0.00           O
ATOM   5256  C31 POPEn  64      68.637  85.842  46.028  1.00  0.00           C
ATOM   5257  O32 POPEn  64      67.517  85.752  45.558  1.00  0.00           O
ATOM   5258  C32 POPEn  64      69.087  86.792  47.148  1.00  0.00           C
ATOM   5261  C23 POPEn  64      70.657  82.382  50.108  1.00  0.00           C
ATOM   5264  C24 POPEn  64      71.057  81.382  51.198  1.00  0.00           C
ATOM   5267  C25 POPEn  64      71.607  82.042  52.468  1.00  0.00           C
ATOM   5270  C26 POPEn  64      73.127  82.242  52.378  1.00  0.00           C
ATOM   5273  C27 POPEn  64      73.687  83.072  53.538  1.00  0.00           C
ATOM   5276  C28 POPEn  64      75.147  83.492  53.298  1.00  0.00           C
ATOM   5279  C29 POPEn  64      76.127  82.352  53.308  1.00  0.00           C
ATOM   5281 0C21 POPEn  64      77.087  82.152  54.218  1.00  0.00           C
ATOM   5283 1C21 POPEn  64      77.327  82.962  55.468  1.00  0.00           C
ATOM   5286 2C21 POPEn  64      77.887  82.072  56.588  1.00  0.00           C
ATOM   5289 3C21 POPEn  64      79.337  81.642  56.328  1.00  0.00           C
ATOM   5292 4C21 POPEn  64      79.837  80.512  57.218  1.00  0.00           C
ATOM   5295 5C21 POPEn  64      81.347  80.372  57.068  1.00  0.00           C
ATOM   5298 6C21 POPEn  64      81.967  79.232  57.878  1.00  0.00           C
ATOM   5301 7C21 POPEn  64      83.477  79.442  58.028  1.00  0.00           C
ATOM   5304 8C21 POPEn  64      84.217  78.232  58.568  1.00  0.00           C
ATOM   5308  C33 POPEn  64      68.027  87.062  48.238  1.00  0.00           C
ATOM   5311  C34 POPEn  64      68.647  87.622  49.528  1.00  0.00           C
ATOM   5314  C35 POPEn  64      69.147  86.522  50.488  1.00  0.00           C
ATOM   5317  C36 POPEn  64      69.697  87.062  51.818  1.00  0.00           C
ATOM   5320  C37 POPEn  64      69.897  85.922  52.828  1.00  0.00           C
ATOM   5323  C38 POPEn  64      70.397  86.362  54.218  1.00  0.00           C
ATOM   5326  C39 POPEn  64      71.637  87.252  54.178  1.00  0.00           C
ATOM   5329 0C31 POPEn  64      72.297  87.412  55.558  1.00  0.00           C
ATOM   5332 1C31 POPEn  64      73.577  88.252  55.528  1.00  0.00           C
ATOM   5335 2C31 POPEn  64      74.207  88.332  56.928  1.00  0.00           C
ATOM   5338 3C31 POPEn  64      75.517  89.122  56.988  1.00  0.00           C
ATOM   5341 4C31 POPEn  64      75.347  90.632  56.838  1.00  0.00           C
ATOM   5344 5C31 POPEn  64      76.657  91.402  56.968  1.00  0.00           C
ATOM   5347 6C31 POPEn  64      76.477  92.892  57.288  1.00  0.00           C
ATOM   5351  NH3 POPEo  65      86.567  93.762  39.268  1.00  0.00           N
ATOM   5355  C12 POPEo  65      86.037  93.262  40.578  1.00  0.00           C
ATOM   5358  C11 POPEo  65      85.837  91.752  40.488  1.00  0.00           C
ATOM   5361  P   POPEo  65      84.867  89.882  38.958  1.00  0.00           P
ATOM   5362  O13 POPEo  65      83.437  89.562  39.108  1.00  0.00           O
ATOM   5363  O14 POPEo  65      85.537  89.642  37.658  1.00  0.00           O
ATOM   5364  O11 POPEo  65      85.677  89.052  39.998  1.00  0.00           O
ATOM   5365  O12 POPEo  65      85.137  91.402  39.308  1.00  0.00           O
ATOM   5366  C1  POPEo  65      85.127  88.582  41.228  1.00  0.00           C
ATOM   5369  C2  POPEo  65      86.297  88.302  42.218  1.00  0.00           C
ATOM   5371  O21 POPEo  65      85.887  88.212  43.578  1.00  0.00           O
ATOM   5372  C21 POPEo  65      85.317  89.222  44.188  1.00  0.00           C
ATOM   5373  O22 POPEo  65      85.007  90.292  43.698  1.00  0.00           O
ATOM   5374  C22 POPEo  65      85.107  88.832  45.658  1.00  0.00           C
ATOM   5377  C3  POPEo  65      87.457  89.332  42.048  1.00  0.00           C
ATOM   5380  O31 POPEo  65      88.677  88.992  42.728  1.00  0.00           O
ATOM   5381  C31 POPEo  65      88.997  89.802  43.728  1.00  0.00           C
ATOM   5382  O32 POPEo  65      88.217  90.462  44.388  1.00  0.00           O
ATOM   5383  C32 POPEo  65      90.507  89.912  43.828  1.00  0.00           C
ATOM   5386  C23 POPEo  65      83.997  87.772  45.858  1.00  0.00           C
ATOM   5389  C24 POPEo  65      83.707  87.302  47.308  1.00  0.00           C
ATOM   5392  C25 POPEo  65      84.417  88.032  48.458  1.00  0.00           C
ATOM   5395  C26 POPEo  65      83.817  89.382  48.898  1.00  0.00           C
ATOM   5398  C27 POPEo  65      84.617  89.952  50.088  1.00  0.00           C
ATOM   5401  C28 POPEo  65      84.347  91.432  50.398  1.00  0.00           C
ATOM   5404  C29 POPEo  65      83.057  91.642  51.148  1.00  0.00           C
ATOM   5406 0C21 POPEo  65      82.957  91.972  52.448  1.00  0.00           C
ATOM   5408 1C21 POPEo  65      84.107  92.172  53.398  1.00  0.00           C
ATOM   5411 2C21 POPEo  65      83.647  92.292  54.868  1.00  0.00           C
ATOM   5414 3C21 POPEo  65      84.827  92.412  55.848  1.00  0.00           C
ATOM   5417 4C21 POPEo  65      84.367  92.612  57.308  1.00  0.00           C
ATOM   5420 5C21 POPEo  65      85.547  92.632  58.288  1.00  0.00           C
ATOM   5423 6C21 POPEo  65      85.137  92.982  59.718  1.00  0.00           C
ATOM   5426 7C21 POPEo  65      86.327  93.002  60.688  1.00  0.00           C
ATOM   5429 8C21 POPEo  65      85.947  93.422  62.108  1.00  0.00           C
ATOM   5433  C33 POPEo  65      90.907  91.092  44.728  1.00  0.00           C
ATOM   5436  C34 POPEo  65      92.417  91.342  44.728  1.00  0.00           C
ATOM   5439  C35 POPEo  65      92.787  92.542  45.608  1.00  0.00           C
ATOM   5442  C36 POPEo  65      92.867  92.182  47.098  1.00  0.00           C
ATOM   5445  C37 POPEo  65      92.847  93.432  47.988  1.00  0.00           C
ATOM   5448  C38 POPEo  65      92.897  93.142  49.488  1.00  0.00           C
ATOM   5451  C39 POPEo  65      94.137  92.322  49.888  1.00  0.00           C
ATOM   5454 0C31 POPEo  65      94.577  92.602  51.318  1.00  0.00           C
ATOM   5457 1C31 POPEo  65      95.787  91.742  51.698  1.00  0.00           C
ATOM   5460 2C31 POPEo  65      96.247  91.932  53.148  1.00  0.00           C
ATOM   5463 3C31 POPEo  65      96.887  93.292  53.428  1.00  0.00           C
ATOM   5466 4C31 POPEo  65      97.257  93.412  54.918  1.00  0.00           C
ATOM   5469 5C31 POPEo  65      98.157  94.612  55.218  1.00  0.00           C
ATOM   5472 6C31 POPEo  65      98.507  94.702  56.708  1.00  0.00           C
ATOM   5476  NH3 POPEp  66      90.917  50.812  37.868  1.00  0.00           N
ATOM   5480  C12 POPEp  66      91.507  52.132  37.408  1.00  0.00           C
ATOM   5483  C11 POPEp  66      92.807  52.092  36.558  1.00  0.00           C
ATOM   5486  P   POPEp  66      92.967  49.702  35.458  1.00  0.00           P
ATOM   5487  O13 POPEp  66      91.697  49.032  35.778  1.00  0.00           O
ATOM   5488  O14 POPEp  66      93.607  49.332  34.178  1.00  0.00           O
ATOM   5489  O11 POPEp  66      94.027  49.652  36.638  1.00  0.00           O
ATOM   5490  O12 POPEp  66      92.717  51.262  35.398  1.00  0.00           O
ATOM   5491  C1  POPEp  66      94.637  48.512  37.248  1.00  0.00           C
ATOM   5494  C2  POPEp  66      95.167  48.802  38.708  1.00  0.00           C
ATOM   5496  O21 POPEp  66      94.207  48.332  39.658  1.00  0.00           O
ATOM   5497  C21 POPEp  66      94.677  48.132  40.878  1.00  0.00           C
ATOM   5498  O22 POPEp  66      95.837  48.272  41.248  1.00  0.00           O
ATOM   5499  C22 POPEp  66      93.487  47.822  41.778  1.00  0.00           C
ATOM   5502  C3  POPEp  66      95.587  50.302  38.948  1.00  0.00           C
ATOM   5505  O31 POPEp  66      95.407  50.822  40.278  1.00  0.00           O
ATOM   5506  C31 POPEp  66      94.217  51.322  40.578  1.00  0.00           C
ATOM   5507  O32 POPEp  66      93.217  51.312  39.868  1.00  0.00           O
ATOM   5508  C32 POPEp  66      94.297  51.892  41.978  1.00  0.00           C
ATOM   5511  C23 POPEp  66      93.907  47.632  43.248  1.00  0.00           C
ATOM   5514  C24 POPEp  66      92.787  47.092  44.128  1.00  0.00           C
ATOM   5517  C25 POPEp  66      91.797  48.122  44.658  1.00  0.00           C
ATOM   5520  C26 POPEp  66      90.927  47.512  45.758  1.00  0.00           C
ATOM   5523  C27 POPEp  66      90.207  48.582  46.568  1.00  0.00           C
ATOM   5526  C28 POPEp  66      89.567  48.012  47.848  1.00  0.00           C
ATOM   5529  C29 POPEp  66      90.607  47.892  48.918  1.00  0.00           C
ATOM   5531 0C21 POPEp  66      90.437  48.092  50.238  1.00  0.00           C
ATOM   5533 1C21 POPEp  66      89.117  48.392  50.908  1.00  0.00           C
ATOM   5536 2C21 POPEp  66      89.227  48.302  52.438  1.00  0.00           C
ATOM   5539 3C21 POPEp  66      89.667  46.922  52.938  1.00  0.00           C
ATOM   5542 4C21 POPEp  66      89.177  46.612  54.358  1.00  0.00           C
ATOM   5545 5C21 POPEp  66      89.467  45.162  54.768  1.00  0.00           C
ATOM   5548 6C21 POPEp  66      88.927  44.842  56.168  1.00  0.00           C
ATOM   5551 7C21 POPEp  66      89.097  43.352  56.528  1.00  0.00           C
ATOM   5554 8C21 POPEp  66      88.677  43.022  57.968  1.00  0.00           C
ATOM   5558  C33 POPEp  66      92.927  51.842  42.658  1.00  0.00           C
ATOM   5561  C34 POPEp  66      92.967  52.202  44.138  1.00  0.00           C
ATOM   5564  C35 POPEp  66      93.897  51.342  45.008  1.00  0.00           C
ATOM   5567  C36 POPEp  66      93.537  51.512  46.488  1.00  0.00           C
ATOM   5570  C37 POPEp  66      94.507  50.842  47.458  1.00  0.00           C
ATOM   5573  C38 POPEp  66      94.157  51.202  48.918  1.00  0.00           C
ATOM   5576  C39 POPEp  66      94.937  50.412  49.968  1.00  0.00           C
ATOM   5579 0C31 POPEp  66      94.447  48.962  50.078  1.00  0.00           C
ATOM   5582 1C31 POPEp  66      94.967  48.242  51.328  1.00  0.00           C
ATOM   5585 2C31 POPEp  66      93.837  47.872  52.308  1.00  0.00           C
ATOM   5588 3C31 POPEp  66      94.347  47.202  53.588  1.00  0.00           C
ATOM   5591 4C31 POPEp  66      94.947  48.162  54.628  1.00  0.00           C
ATOM   5594 5C31 POPEp  66      93.887  48.992  55.368  1.00  0.00           C
ATOM   5597 6C31 POPEp  66      94.397  49.612  56.668  1.00  0.00           C
ATOM   5601  NH3 POPEq  67      98.817  15.982  35.038  1.00  0.00           N
ATOM   5605  C12 POPEq  67      99.227  15.082  36.178  1.00  0.00           C
ATOM   5608  C11 POPEq  67     100.477  15.552  36.948  1.00  0.00           C
ATOM   5611  P   POPEq  67     102.357  15.692  35.098  1.00  0.00           P
ATOM   5612  O13 POPEq  67     101.527  14.812  34.238  1.00  0.00           O
ATOM   5613  O14 POPEq  67     103.267  16.672  34.478  1.00  0.00           O
ATOM   5614  O11 POPEq  67     103.317  14.762  35.928  1.00  0.00           O
ATOM   5615  O12 POPEq  67     101.407  16.332  36.178  1.00  0.00           O
ATOM   5616  C1  POPEq  67     103.667  14.992  37.288  1.00  0.00           C
ATOM   5619  C2  POPEq  67     103.687  13.612  37.958  1.00  0.00           C
ATOM   5621  O21 POPEq  67     103.847  13.782  39.368  1.00  0.00           O
ATOM   5622  C21 POPEq  67     102.707  13.912  40.008  1.00  0.00           C
ATOM   5623  O22 POPEq  67     101.587  13.882  39.528  1.00  0.00           O
ATOM   5624  C22 POPEq  67     103.007  14.182  41.458  1.00  0.00           C
ATOM   5627  C3  POPEq  67     104.847  12.772  37.368  1.00  0.00           C
ATOM   5630  O31 POPEq  67     105.617  12.082  38.368  1.00  0.00           O
ATOM   5631  C31 POPEq  67     106.887  11.902  37.978  1.00  0.00           C
ATOM   5632  O32 POPEq  67     107.307  12.182  36.868  1.00  0.00           O
ATOM   5633  C32 POPEq  67     107.717  11.382  39.128  1.00  0.00           C
ATOM   5636  C23 POPEq  67     103.827  13.052  42.108  1.00  0.00           C
ATOM   5639  C24 POPEq  67     103.877  13.252  43.618  1.00  0.00           C
ATOM   5642  C25 POPEq  67     103.767  11.942  44.398  1.00  0.00           C
ATOM   5645  C26 POPEq  67     103.307  12.202  45.828  1.00  0.00           C
ATOM   5648  C27 POPEq  67     103.057  10.902  46.588  1.00  0.00           C
ATOM   5651  C28 POPEq  67     103.017  11.102  48.108  1.00  0.00           C
ATOM   5654  C29 POPEq  67     104.357  11.522  48.648  1.00  0.00           C
ATOM   5656 0C21 POPEq  67     104.567  12.162  49.808  1.00  0.00           C
ATOM   5658 1C21 POPEq  67     103.487  12.502  50.788  1.00  0.00           C
ATOM   5661 2C21 POPEq  67     103.017  11.242  51.548  1.00  0.00           C
ATOM   5664 3C21 POPEq  67     101.817  11.592  52.428  1.00  0.00           C
ATOM   5667 4C21 POPEq  67     101.277  10.422  53.248  1.00  0.00           C
ATOM   5670 5C21 POPEq  67     100.507  10.922  54.488  1.00  0.00           C
ATOM   5673 6C21 POPEq  67      99.487  12.022  54.178  1.00  0.00           C
ATOM   5676 7C21 POPEq  67      98.797  12.602  55.418  1.00  0.00           C
ATOM   5679 8C21 POPEq  67      97.757  13.662  55.058  1.00  0.00           C
ATOM   5683  C33 POPEq  67     107.627  12.202  40.428  1.00  0.00           C
ATOM   5686  C34 POPEq  67     108.557  11.562  41.458  1.00  0.00           C
ATOM   5689  C35 POPEq  67     108.577  12.162  42.868  1.00  0.00           C
ATOM   5692  C36 POPEq  67     109.797  11.582  43.598  1.00  0.00           C
ATOM   5695  C37 POPEq  67     109.887  11.852  45.098  1.00  0.00           C
ATOM   5698  C38 POPEq  67     111.317  11.582  45.598  1.00  0.00           C
ATOM   5701  C39 POPEq  67     111.407  11.022  47.028  1.00  0.00           C
ATOM   5704 0C31 POPEq  67     110.927  11.972  48.138  1.00  0.00           C
ATOM   5707 1C31 POPEq  67     110.827  11.192  49.458  1.00  0.00           C
ATOM   5710 2C31 POPEq  67     110.337  12.032  50.648  1.00  0.00           C
ATOM   5713 3C31 POPEq  67     111.377  13.002  51.218  1.00  0.00           C
ATOM   5716 4C31 POPEq  67     112.597  12.292  51.838  1.00  0.00           C
ATOM   5719 5C31 POPEq  67     113.407  13.212  52.768  1.00  0.00           C
ATOM   5722 6C31 POPEq  67     114.297  12.452  53.748  1.00  0.00           C
ATOM   5726  NH3 POPEr  68      98.547  27.362  34.038  1.00  0.00           N
ATOM   5730  C12 POPEr  68      97.977  25.982  34.258  1.00  0.00           C
ATOM   5733  C11 POPEr  68      98.167  25.122  32.998  1.00  0.00           C
ATOM   5736  P   POPEr  68      98.207  22.572  33.538  1.00  0.00           P
ATOM   5737  O13 POPEr  68      99.477  22.572  32.798  1.00  0.00           O
ATOM   5738  O14 POPEr  68      97.327  21.392  33.368  1.00  0.00           O
ATOM   5739  O11 POPEr  68      98.477  22.842  35.078  1.00  0.00           O
ATOM   5740  O12 POPEr  68      97.427  23.892  33.128  1.00  0.00           O
ATOM   5741  C1  POPEr  68      98.587  21.752  35.998  1.00  0.00           C
ATOM   5744  C2  POPEr  68      97.827  22.052  37.318  1.00  0.00           C
ATOM   5746  O21 POPEr  68      98.697  21.642  38.388  1.00  0.00           O
ATOM   5747  C21 POPEr  68      99.137  22.602  39.188  1.00  0.00           C
ATOM   5748  O22 POPEr  68      98.837  23.782  39.108  1.00  0.00           O
ATOM   5749  C22 POPEr  68     100.167  22.032  40.158  1.00  0.00           C
ATOM   5752  C3  POPEr  68      96.467  21.292  37.378  1.00  0.00           C
ATOM   5755  O31 POPEr  68      95.497  21.812  38.308  1.00  0.00           O
ATOM   5756  C31 POPEr  68      95.697  21.652  39.608  1.00  0.00           C
ATOM   5757  O32 POPEr  68      96.707  21.192  40.138  1.00  0.00           O
ATOM   5758  C32 POPEr  68      94.507  22.152  40.438  1.00  0.00           C
ATOM   5761  C23 POPEr  68      99.617  21.712  41.578  1.00  0.00           C
ATOM   5764  C24 POPEr  68     100.727  21.712  42.638  1.00  0.00           C
ATOM   5767  C25 POPEr  68     100.447  20.832  43.868  1.00  0.00           C
ATOM   5770  C26 POPEr  68      99.607  21.472  44.968  1.00  0.00           C
ATOM   5773  C27 POPEr  68      99.487  20.522  46.178  1.00  0.00           C
ATOM   5776  C28 POPEr  68      98.687  21.092  47.358  1.00  0.00           C
ATOM   5779  C29 POPEr  68      99.417  22.242  48.018  1.00  0.00           C
ATOM   5781 0C21 POPEr  68      99.967  22.222  49.238  1.00  0.00           C
ATOM   5783 1C21 POPEr  68      99.987  21.032  50.148  1.00  0.00           C
ATOM   5786 2C21 POPEr  68     100.737  21.332  51.458  1.00  0.00           C
ATOM   5789 3C21 POPEr  68     100.917  20.082  52.318  1.00  0.00           C
ATOM   5792 4C21 POPEr  68      99.707  19.712  53.178  1.00  0.00           C
ATOM   5795 5C21 POPEr  68      99.707  20.492  54.498  1.00  0.00           C
ATOM   5798 6C21 POPEr  68      98.397  20.342  55.288  1.00  0.00           C
ATOM   5801 7C21 POPEr  68      98.377  21.222  56.548  1.00  0.00           C
ATOM   5804 8C21 POPEr  68      96.967  21.542  57.038  1.00  0.00           C
ATOM   5808  C33 POPEr  68      94.517  21.542  41.868  1.00  0.00           C
ATOM   5811  C34 POPEr  68      93.677  22.352  42.868  1.00  0.00           C
ATOM   5814  C35 POPEr  68      93.847  21.942  44.348  1.00  0.00           C
ATOM   5817  C36 POPEr  68      94.807  22.862  45.128  1.00  0.00           C
ATOM   5820  C37 POPEr  68      94.807  22.622  46.648  1.00  0.00           C
ATOM   5823  C38 POPEr  68      95.807  23.552  47.368  1.00  0.00           C
ATOM   5826  C39 POPEr  68      96.097  23.172  48.828  1.00  0.00           C
ATOM   5829 0C31 POPEr  68      95.147  23.772  49.878  1.00  0.00           C
ATOM   5832 1C31 POPEr  68      95.517  23.292  51.288  1.00  0.00           C
ATOM   5835 2C31 POPEr  68      94.647  23.862  52.418  1.00  0.00           C
ATOM   5838 3C31 POPEr  68      95.217  25.102  53.118  1.00  0.00           C
ATOM   5841 4C31 POPEr  68      94.397  25.462  54.358  1.00  0.00           C
ATOM   5844 5C31 POPEr  68      95.057  26.502  55.268  1.00  0.00           C
ATOM   5847 6C31 POPEr  68      94.137  26.952  56.408  1.00  0.00           C
ATOM   5851  NH3 POPEs  69      21.577  20.282  76.558  1.00  0.00           N
ATOM   5855  C12 POPEs  69      22.467  21.472  76.758  1.00  0.00           C
ATOM   5858  C11 POPEs  69      21.747  22.632  77.478  1.00  0.00           C
ATOM   5861  P   POPEs  69      23.487  23.852  79.038  1.00  0.00           P
ATOM   5862  O13 POPEs  69      23.717  22.492  79.558  1.00  0.00           O
ATOM   5863  O14 POPEs  69      22.877  24.832  79.948  1.00  0.00           O
ATOM   5864  O11 POPEs  69      24.897  24.392  78.568  1.00  0.00           O
ATOM   5865  O12 POPEs  69      22.637  23.732  77.698  1.00  0.00           O
ATOM   5866  C1  POPEs  69      25.637  23.662  77.588  1.00  0.00           C
ATOM   5869  C2  POPEs  69      25.277  24.082  76.148  1.00  0.00           C
ATOM   5871  O21 POPEs  69      26.337  23.652  75.288  1.00  0.00           O
ATOM   5872  C21 POPEs  69      26.177  22.482  74.728  1.00  0.00           C
ATOM   5873  O22 POPEs  69      25.247  21.702  74.918  1.00  0.00           O
ATOM   5874  C22 POPEs  69      27.337  22.262  73.768  1.00  0.00           C
ATOM   5877  C3  POPEs  69      25.087  25.612  75.988  1.00  0.00           C
ATOM   5880  O31 POPEs  69      25.337  26.072  74.648  1.00  0.00           O
ATOM   5881  C31 POPEs  69      24.597  25.582  73.668  1.00  0.00           C
ATOM   5882  O32 POPEs  69      23.647  24.832  73.758  1.00  0.00           O
ATOM   5883  C32 POPEs  69      25.197  26.162  72.378  1.00  0.00           C
ATOM   5886  C23 POPEs  69      26.837  22.242  72.308  1.00  0.00           C
ATOM   5889  C24 POPEs  69      27.947  21.872  71.328  1.00  0.00           C
ATOM   5892  C25 POPEs  69      28.007  20.372  70.978  1.00  0.00           C
ATOM   5895  C26 POPEs  69      28.007  19.452  72.208  1.00  0.00           C
ATOM   5898  C27 POPEs  69      28.137  17.962  71.878  1.00  0.00           C
ATOM   5901  C28 POPEs  69      28.037  17.112  73.158  1.00  0.00           C
ATOM   5904  C29 POPEs  69      28.287  15.642  72.928  1.00  0.00           C
ATOM   5906 0C21 POPEs  69      27.347  14.692  72.798  1.00  0.00           C
ATOM   5908 1C21 POPEs  69      25.857  14.892  72.808  1.00  0.00           C
ATOM   5911 2C21 POPEs  69      25.207  15.282  71.458  1.00  0.00           C
ATOM   5914 3C21 POPEs  69      23.757  15.752  71.568  1.00  0.00           C
ATOM   5917 4C21 POPEs  69      23.217  16.272  70.218  1.00  0.00           C
ATOM   5920 5C21 POPEs  69      23.677  17.692  69.858  1.00  0.00           C
ATOM   5923 6C21 POPEs  69      23.177  18.782  70.818  1.00  0.00           C
ATOM   5926 7C21 POPEs  69      23.217  20.182  70.208  1.00  0.00           C
ATOM   5929 8C21 POPEs  69      22.587  21.262  71.088  1.00  0.00           C
ATOM   5933  C33 POPEs  69      24.327  25.982  71.128  1.00  0.00           C
ATOM   5936  C34 POPEs  69      24.457  24.622  70.428  1.00  0.00           C
ATOM   5939  C35 POPEs  69      23.617  24.622  69.148  1.00  0.00           C
ATOM   5942  C36 POPEs  69      23.877  23.442  68.218  1.00  0.00           C
ATOM   5945  C37 POPEs  69      22.817  23.352  67.118  1.00  0.00           C
ATOM   5948  C38 POPEs  69      23.027  22.162  66.178  1.00  0.00           C
ATOM   5951  C39 POPEs  69      21.937  22.122  65.098  1.00  0.00           C
ATOM   5954 0C31 POPEs  69      22.097  20.912  64.188  1.00  0.00           C
ATOM   5957 1C31 POPEs  69      20.897  20.722  63.258  1.00  0.00           C
ATOM   5960 2C31 POPEs  69      20.987  19.412  62.478  1.00  0.00           C
ATOM   5963 3C31 POPEs  69      19.717  19.092  61.708  1.00  0.00           C
ATOM   5966 4C31 POPEs  69      19.777  17.672  61.138  1.00  0.00           C
ATOM   5969 5C31 POPEs  69      18.537  17.272  60.368  1.00  0.00           C
ATOM   5972 6C31 POPEs  69      18.617  15.822  59.898  1.00  0.00           C
ATOM   5976  NH3 POPEt  70      64.467  14.592  38.058  1.00  0.00           N
ATOM   5980  C12 POPEt  70      64.957  15.102  36.728  1.00  0.00           C
ATOM   5983  C11 POPEt  70      66.317  14.492  36.378  1.00  0.00           C
ATOM   5986  P   POPEt  70      68.687  14.032  37.298  1.00  0.00           P
ATOM   5987  O13 POPEt  70      68.517  12.552  37.248  1.00  0.00           O
ATOM   5988  O14 POPEt  70      69.567  14.582  36.268  1.00  0.00           O
ATOM   5989  O11 POPEt  70      69.347  14.362  38.688  1.00  0.00           O
ATOM   5990  O12 POPEt  70      67.297  14.782  37.378  1.00  0.00           O
ATOM   5991  C1  POPEt  70      69.547  15.742  39.068  1.00  0.00           C
ATOM   5994  C2  POPEt  70      70.527  15.742  40.248  1.00  0.00           C
ATOM   5996  O21 POPEt  70      69.767  15.552  41.468  1.00  0.00           O
ATOM   5997  C21 POPEt  70      70.427  14.832  42.358  1.00  0.00           C
ATOM   5998  O22 POPEt  70      71.427  14.162  42.148  1.00  0.00           O
ATOM   5999  C22 POPEt  70      69.777  15.012  43.718  1.00  0.00           C
ATOM   6002  C3  POPEt  70      71.447  16.992  40.368  1.00  0.00           C
ATOM   6005  O31 POPEt  70      72.507  16.682  41.288  1.00  0.00           O
ATOM   6006  C31 POPEt  70      73.397  17.642  41.498  1.00  0.00           C
ATOM   6007  O32 POPEt  70      73.377  18.742  40.988  1.00  0.00           O
ATOM   6008  C32 POPEt  70      74.427  17.162  42.518  1.00  0.00           C
ATOM   6011  C23 POPEt  70      68.827  13.852  44.078  1.00  0.00           C
ATOM   6014  C24 POPEt  70      68.707  13.792  45.598  1.00  0.00           C
ATOM   6017  C25 POPEt  70      67.717  12.752  46.098  1.00  0.00           C
ATOM   6020  C26 POPEt  70      67.617  12.862  47.618  1.00  0.00           C
ATOM   6023  C27 POPEt  70      67.337  11.512  48.268  1.00  0.00           C
ATOM   6026  C28 POPEt  70      67.377  11.632  49.798  1.00  0.00           C
ATOM   6029  C29 POPEt  70      67.007  10.312  50.408  1.00  0.00           C
ATOM   6031 0C21 POPEt  70      67.557   9.782  51.508  1.00  0.00           C
ATOM   6033 1C21 POPEt  70      68.567  10.452  52.398  1.00  0.00           C
ATOM   6036 2C21 POPEt  70      67.937  10.642  53.778  1.00  0.00           C
ATOM   6039 3C21 POPEt  70      68.887  11.322  54.758  1.00  0.00           C
ATOM   6042 4C21 POPEt  70      68.277  11.372  56.168  1.00  0.00           C
ATOM   6045 5C21 POPEt  70      69.237  12.022  57.168  1.00  0.00           C
ATOM   6048 6C21 POPEt  70      68.787  11.832  58.618  1.00  0.00           C
ATOM   6051 7C21 POPEt  70      69.817  12.422  59.598  1.00  0.00           C
ATOM   6054 8C21 POPEt  70      69.567  12.002  61.048  1.00  0.00           C
ATOM   6058  C33 POPEt  70      75.007  18.332  43.328  1.00  0.00           C
ATOM   6061  C34 POPEt  70      75.697  17.872  44.618  1.00  0.00           C
ATOM   6064  C35 POPEt  70      75.567  18.932  45.718  1.00  0.00           C
ATOM   6067  C36 POPEt  70      76.137  18.512  47.078  1.00  0.00           C
ATOM   6070  C37 POPEt  70      75.807  19.552  48.168  1.00  0.00           C
ATOM   6073  C38 POPEt  70      74.377  19.442  48.718  1.00  0.00           C
ATOM   6076  C39 POPEt  70      73.647  20.792  48.798  1.00  0.00           C
ATOM   6079 0C31 POPEt  70      74.217  21.752  49.858  1.00  0.00           C
ATOM   6082 1C31 POPEt  70      73.747  23.202  49.618  1.00  0.00           C
ATOM   6085 2C31 POPEt  70      74.097  24.152  50.768  1.00  0.00           C
ATOM   6088 3C31 POPEt  70      73.637  25.592  50.508  1.00  0.00           C
ATOM   6091 4C31 POPEt  70      74.037  26.552  51.628  1.00  0.00           C
ATOM   6094 5C31 POPEt  70      73.437  27.952  51.458  1.00  0.00           C
ATOM   6097 6C31 POPEt  70      73.677  28.862  52.668  1.00  0.00           C
ATOM   6101  NH3 POPEu  71     107.977  62.952  33.808  1.00  0.00           N
ATOM   6105  C12 POPEu  71     109.447  62.762  33.948  1.00  0.00           C
ATOM   6108  C11 POPEu  71     110.217  64.012  33.488  1.00  0.00           C
ATOM   6111  P   POPEu  71     108.677  65.892  32.438  1.00  0.00           P
ATOM   6112  O13 POPEu  71     109.497  67.102  32.488  1.00  0.00           O
ATOM   6113  O14 POPEu  71     107.587  65.782  31.438  1.00  0.00           O
ATOM   6114  O11 POPEu  71     107.987  65.632  33.868  1.00  0.00           O
ATOM   6115  O12 POPEu  71     109.627  64.612  32.338  1.00  0.00           O
ATOM   6116  C1  POPEu  71     108.127  66.622  34.888  1.00  0.00           C
ATOM   6119  C2  POPEu  71     107.757  66.042  36.278  1.00  0.00           C
ATOM   6121  O21 POPEu  71     107.227  67.032  37.188  1.00  0.00           O
ATOM   6122  C21 POPEu  71     108.147  67.702  37.878  1.00  0.00           C
ATOM   6123  O22 POPEu  71     109.267  67.982  37.478  1.00  0.00           O
ATOM   6124  C22 POPEu  71     107.657  67.902  39.318  1.00  0.00           C
ATOM   6127  C3  POPEu  71     108.867  65.132  36.868  1.00  0.00           C
ATOM   6130  O31 POPEu  71     108.477  64.632  38.148  1.00  0.00           O
ATOM   6131  C31 POPEu  71     108.857  63.402  38.448  1.00  0.00           C
ATOM   6132  O32 POPEu  71     109.207  62.542  37.658  1.00  0.00           O
ATOM   6133  C32 POPEu  71     109.037  63.352  39.948  1.00  0.00           C
ATOM   6136  C23 POPEu  71     108.837  68.122  40.308  1.00  0.00           C
ATOM   6139  C24 POPEu  71     108.457  68.222  41.798  1.00  0.00           C
ATOM   6142  C25 POPEu  71     109.717  68.522  42.648  1.00  0.00           C
ATOM   6145  C26 POPEu  71     109.487  68.582  44.168  1.00  0.00           C
ATOM   6148  C27 POPEu  71     110.767  68.922  44.958  1.00  0.00           C
ATOM   6151  C28 POPEu  71     110.627  68.752  46.488  1.00  0.00           C
ATOM   6154  C29 POPEu  71     111.737  69.392  47.278  1.00  0.00           C
ATOM   6156 0C21 POPEu  71     112.287  68.962  48.438  1.00  0.00           C
ATOM   6158 1C21 POPEu  71     111.897  67.722  49.208  1.00  0.00           C
ATOM   6161 2C21 POPEu  71     111.787  67.862  50.748  1.00  0.00           C
ATOM   6164 3C21 POPEu  71     113.117  68.042  51.498  1.00  0.00           C
ATOM   6167 4C21 POPEu  71     113.497  69.472  51.898  1.00  0.00           C
ATOM   6170 5C21 POPEu  71     112.477  70.132  52.838  1.00  0.00           C
ATOM   6173 6C21 POPEu  71     113.107  71.222  53.718  1.00  0.00           C
ATOM   6176 7C21 POPEu  71     112.057  72.072  54.438  1.00  0.00           C
ATOM   6179 8C21 POPEu  71     112.617  73.022  55.498  1.00  0.00           C
ATOM   6183  C33 POPEu  71     110.337  64.112  40.298  1.00  0.00           C
ATOM   6186  C34 POPEu  71     110.917  63.702  41.648  1.00  0.00           C
ATOM   6189  C35 POPEu  71     110.027  64.032  42.838  1.00  0.00           C
ATOM   6192  C36 POPEu  71     110.817  64.792  43.908  1.00  0.00           C
ATOM   6195  C37 POPEu  71     110.237  64.682  45.318  1.00  0.00           C
ATOM   6198  C38 POPEu  71     111.357  64.782  46.348  1.00  0.00           C
ATOM   6201  C39 POPEu  71     110.907  64.562  47.788  1.00  0.00           C
ATOM   6204 0C31 POPEu  71     110.717  63.082  48.148  1.00  0.00           C
ATOM   6207 1C31 POPEu  71     110.527  62.922  49.658  1.00  0.00           C
ATOM   6210 2C31 POPEu  71     110.527  61.462  50.118  1.00  0.00           C
ATOM   6213 3C31 POPEu  71     110.347  61.392  51.638  1.00  0.00           C
ATOM   6216 4C31 POPEu  71     110.137  59.972  52.158  1.00  0.00           C
ATOM   6219 5C31 POPEu  71     109.677  59.992  53.618  1.00  0.00           C
ATOM   6222 6C31 POPEu  71     109.357  58.602  54.168  1.00  0.00           C
ATOM   6226  NH3 POPEv  72      18.947   9.772  78.598  1.00  0.00           N
ATOM   6230  C12 POPEv  72      18.997   8.312  78.918  1.00  0.00           C
ATOM   6233  C11 POPEv  72      17.887   7.912  79.898  1.00  0.00           C
ATOM   6236  P   POPEv  72      18.327   5.452  80.718  1.00  0.00           P
ATOM   6237  O13 POPEv  72      19.547   4.822  81.278  1.00  0.00           O
ATOM   6238  O14 POPEv  72      16.967   5.012  81.138  1.00  0.00           O
ATOM   6239  O11 POPEv  72      18.417   5.382  79.148  1.00  0.00           O
ATOM   6240  O12 POPEv  72      18.417   7.012  80.858  1.00  0.00           O
ATOM   6241  C1  POPEv  72      18.057   4.212  78.438  1.00  0.00           C
ATOM   6244  C2  POPEv  72      17.437   4.592  77.078  1.00  0.00           C
ATOM   6246  O21 POPEv  72      16.847   3.382  76.578  1.00  0.00           O
ATOM   6247  C21 POPEv  72      16.007   3.342  75.558  1.00  0.00           C
ATOM   6248  O22 POPEv  72      15.927   2.392  74.798  1.00  0.00           O
ATOM   6249  C22 POPEv  72      15.107   4.572  75.388  1.00  0.00           C
ATOM   6252  C3  POPEv  72      18.537   5.182  76.138  1.00  0.00           C
ATOM   6255  O31 POPEv  72      18.007   5.632  74.868  1.00  0.00           O
ATOM   6256  C31 POPEv  72      18.507   6.742  74.338  1.00  0.00           C
ATOM   6257  O32 POPEv  72      19.407   7.402  74.818  1.00  0.00           O
ATOM   6258  C32 POPEv  72      17.787   7.112  73.038  1.00  0.00           C
ATOM   6261  C23 POPEv  72      13.817   4.202  74.618  1.00  0.00           C
ATOM   6264  C24 POPEv  72      13.287   5.352  73.748  1.00  0.00           C
ATOM   6267  C25 POPEv  72      12.647   4.832  72.448  1.00  0.00           C
ATOM   6270  C26 POPEv  72      13.697   4.392  71.418  1.00  0.00           C
ATOM   6273  C27 POPEv  72      13.127   3.922  70.078  1.00  0.00           C
ATOM   6276  C28 POPEv  72      14.227   3.512  69.078  1.00  0.00           C
ATOM   6279  C29 POPEv  72      15.007   4.672  68.508  1.00  0.00           C
ATOM   6281 0C21 POPEv  72      14.717   5.282  67.348  1.00  0.00           C
ATOM   6283 1C21 POPEv  72      13.517   4.932  66.508  1.00  0.00           C
ATOM   6286 2C21 POPEv  72      13.187   5.912  65.358  1.00  0.00           C
ATOM   6289 3C21 POPEv  72      14.077   5.712  64.118  1.00  0.00           C
ATOM   6292 4C21 POPEv  72      13.477   6.352  62.858  1.00  0.00           C
ATOM   6295 5C21 POPEv  72      13.537   7.882  62.858  1.00  0.00           C
ATOM   6298 6C21 POPEv  72      12.837   8.492  61.638  1.00  0.00           C
ATOM   6301 7C21 POPEv  72      12.997  10.012  61.558  1.00  0.00           C
ATOM   6304 8C21 POPEv  72      12.127  10.672  60.498  1.00  0.00           C
ATOM   6308  C33 POPEv  72      18.537   6.712  71.738  1.00  0.00           C
ATOM   6311  C34 POPEv  72      17.837   7.292  70.498  1.00  0.00           C
ATOM   6314  C35 POPEv  72      18.607   7.162  69.168  1.00  0.00           C
ATOM   6317  C36 POPEv  72      18.247   8.312  68.208  1.00  0.00           C
ATOM   6320  C37 POPEv  72      18.947   8.262  66.838  1.00  0.00           C
ATOM   6323  C38 POPEv  72      18.727   9.542  66.018  1.00  0.00           C
ATOM   6326  C39 POPEv  72      17.517   9.502  65.078  1.00  0.00           C
ATOM   6329 0C31 POPEv  72      17.207  10.882  64.458  1.00  0.00           C
ATOM   6332 1C31 POPEv  72      16.097  10.832  63.398  1.00  0.00           C
ATOM   6335 2C31 POPEv  72      15.727  12.202  62.808  1.00  0.00           C
ATOM   6338 3C31 POPEv  72      14.737  13.002  63.668  1.00  0.00           C
ATOM   6341 4C31 POPEv  72      14.217  14.282  62.978  1.00  0.00           C
ATOM   6344 5C31 POPEv  72      13.617  15.282  63.978  1.00  0.00           C
ATOM   6347 6C31 POPEv  72      12.897  16.452  63.318  1.00  0.00           C
ATOM   6351  NH3 POPEw  73      63.947   5.092  80.688  1.00  0.00           N
ATOM   6355  C12 POPEw  73      63.517   4.692  82.078  1.00  0.00           C
ATOM   6358  C11 POPEw  73      62.607   5.772  82.688  1.00  0.00           C
ATOM   6361  P   POPEw  73      61.637   6.662  84.928  1.00  0.00           P
ATOM   6362  O13 POPEw  73      60.827   6.002  85.968  1.00  0.00           O
ATOM   6363  O14 POPEw  73      62.707   7.602  85.348  1.00  0.00           O
ATOM   6364  O11 POPEw  73      60.607   7.342  83.898  1.00  0.00           O
ATOM   6365  O12 POPEw  73      62.277   5.512  84.048  1.00  0.00           O
ATOM   6366  C1  POPEw  73      60.787   8.602  83.228  1.00  0.00           C
ATOM   6369  C2  POPEw  73      60.957   8.482  81.688  1.00  0.00           C
ATOM   6371  O21 POPEw  73      61.077   9.812  81.148  1.00  0.00           O
ATOM   6372  C21 POPEw  73      62.187  10.052  80.498  1.00  0.00           C
ATOM   6373  O22 POPEw  73      63.227   9.412  80.558  1.00  0.00           O
ATOM   6374  C22 POPEw  73      61.937  11.212  79.538  1.00  0.00           C
ATOM   6377  C3  POPEw  73      59.797   7.752  80.948  1.00  0.00           C
ATOM   6380  O31 POPEw  73      60.027   7.652  79.518  1.00  0.00           O
ATOM   6381  C31 POPEw  73      60.977   6.822  79.098  1.00  0.00           C
ATOM   6382  O32 POPEw  73      61.637   6.062  79.778  1.00  0.00           O
ATOM   6383  C32 POPEw  73      61.377   7.182  77.658  1.00  0.00           C
ATOM   6386  C23 POPEw  73      63.257  11.802  79.008  1.00  0.00           C
ATOM   6389  C24 POPEw  73      63.117  12.582  77.708  1.00  0.00           C
ATOM   6392  C25 POPEw  73      63.317  11.662  76.498  1.00  0.00           C
ATOM   6395  C26 POPEw  73      63.397  12.402  75.158  1.00  0.00           C
ATOM   6398  C27 POPEw  73      64.447  11.782  74.228  1.00  0.00           C
ATOM   6401  C28 POPEw  73      64.557  12.462  72.848  1.00  0.00           C
ATOM   6404  C29 POPEw  73      65.767  11.942  72.108  1.00  0.00           C
ATOM   6406 0C21 POPEw  73      66.077  12.172  70.828  1.00  0.00           C
ATOM   6408 1C21 POPEw  73      65.307  13.012  69.838  1.00  0.00           C
ATOM   6411 2C21 POPEw  73      65.067  12.292  68.488  1.00  0.00           C
ATOM   6414 3C21 POPEw  73      63.897  11.302  68.518  1.00  0.00           C
ATOM   6417 4C21 POPEw  73      63.677  10.582  67.178  1.00  0.00           C
ATOM   6420 5C21 POPEw  73      63.107  11.482  66.068  1.00  0.00           C
ATOM   6423 6C21 POPEw  73      62.847  10.722  64.758  1.00  0.00           C
ATOM   6426 7C21 POPEw  73      62.247  11.602  63.658  1.00  0.00           C
ATOM   6429 8C21 POPEw  73      61.797  10.802  62.428  1.00  0.00           C
ATOM   6433  C33 POPEw  73      60.317   7.052  76.538  1.00  0.00           C
ATOM   6436  C34 POPEw  73      61.007   7.162  75.168  1.00  0.00           C
ATOM   6439  C35 POPEw  73      60.087   7.312  73.958  1.00  0.00           C
ATOM   6442  C36 POPEw  73      60.867   7.872  72.758  1.00  0.00           C
ATOM   6445  C37 POPEw  73      60.087   7.882  71.438  1.00  0.00           C
ATOM   6448  C38 POPEw  73      60.977   8.252  70.238  1.00  0.00           C
ATOM   6451  C39 POPEw  73      60.437   7.702  68.908  1.00  0.00           C
ATOM   6454 0C31 POPEw  73      59.217   8.452  68.368  1.00  0.00           C
ATOM   6457 1C31 POPEw  73      59.557   9.522  67.318  1.00  0.00           C
ATOM   6460 2C31 POPEw  73      58.297  10.032  66.618  1.00  0.00           C
ATOM   6463 3C31 POPEw  73      58.567  10.952  65.428  1.00  0.00           C
ATOM   6466 4C31 POPEw  73      57.257  11.342  64.718  1.00  0.00           C
ATOM   6469 5C31 POPEw  73      57.457  12.262  63.508  1.00  0.00           C
ATOM   6472 6C31 POPEw  73      56.137  12.682  62.858  1.00  0.00           C
ATOM   6476  NH3 POPEx  74       0.157  30.242  77.548  1.00  0.00           N
ATOM   6480  C12 POPEx  74       1.137  29.142  77.858  1.00  0.00           C
ATOM   6483  C11 POPEx  74       0.417  27.882  78.378  1.00  0.00           C
ATOM   6486  P   POPEx  74       2.277  26.232  79.328  1.00  0.00           P
ATOM   6487  O13 POPEx  74       2.177  24.752  79.348  1.00  0.00           O
ATOM   6488  O14 POPEx  74       2.137  26.982  80.598  1.00  0.00           O
ATOM   6489  O11 POPEx  74       3.627  26.592  78.608  1.00  0.00           O
ATOM   6490  O12 POPEx  74       1.247  26.732  78.238  1.00  0.00           O
ATOM   6491  C1  POPEx  74       3.977  25.892  77.408  1.00  0.00           C
ATOM   6494  C2  POPEx  74       3.917  26.812  76.168  1.00  0.00           C
ATOM   6496  O21 POPEx  74       4.387  26.162  74.978  1.00  0.00           O
ATOM   6497  C21 POPEx  74       3.767  25.122  74.488  1.00  0.00           C
ATOM   6498  O22 POPEx  74       3.127  24.282  75.108  1.00  0.00           O
ATOM   6499  C22 POPEx  74       3.867  25.202  72.968  1.00  0.00           C
ATOM   6502  C3  POPEx  74       4.787  28.082  76.418  1.00  0.00           C
ATOM   6505  O31 POPEx  74       5.537  28.512  75.258  1.00  0.00           O
ATOM   6506  C31 POPEx  74       4.867  29.312  74.438  1.00  0.00           C
ATOM   6507  O32 POPEx  74       3.737  29.712  74.608  1.00  0.00           O
ATOM   6508  C32 POPEx  74       5.797  29.652  73.258  1.00  0.00           C
ATOM   6511  C23 POPEx  74       3.857  23.832  72.268  1.00  0.00           C
ATOM   6514  C24 POPEx  74       4.037  24.012  70.768  1.00  0.00           C
ATOM   6517  C25 POPEx  74       4.007  22.682  70.018  1.00  0.00           C
ATOM   6520  C26 POPEx  74       4.497  22.892  68.588  1.00  0.00           C
ATOM   6523  C27 POPEx  74       4.007  21.842  67.588  1.00  0.00           C
ATOM   6526  C28 POPEx  74       4.467  22.172  66.158  1.00  0.00           C
ATOM   6529  C29 POPEx  74       5.927  21.872  65.938  1.00  0.00           C
ATOM   6531 0C21 POPEx  74       6.967  22.722  65.998  1.00  0.00           C
ATOM   6533 1C21 POPEx  74       6.947  24.192  66.338  1.00  0.00           C
ATOM   6536 2C21 POPEx  74       7.597  25.042  65.238  1.00  0.00           C
ATOM   6539 3C21 POPEx  74       7.897  26.482  65.688  1.00  0.00           C
ATOM   6542 4C21 POPEx  74       9.087  27.102  64.938  1.00  0.00           C
ATOM   6545 5C21 POPEx  74       8.807  27.422  63.468  1.00  0.00           C
ATOM   6548 6C21 POPEx  74      10.017  28.032  62.758  1.00  0.00           C
ATOM   6551 7C21 POPEx  74       9.657  28.632  61.398  1.00  0.00           C
ATOM   6554 8C21 POPEx  74      10.847  29.202  60.618  1.00  0.00           C
ATOM   6558  C33 POPEx  74       5.197  30.542  72.138  1.00  0.00           C
ATOM   6561  C34 POPEx  74       6.327  31.122  71.278  1.00  0.00           C
ATOM   6564  C35 POPEx  74       5.907  31.942  70.048  1.00  0.00           C
ATOM   6567  C36 POPEx  74       5.267  31.112  68.918  1.00  0.00           C
ATOM   6570  C37 POPEx  74       4.887  32.002  67.728  1.00  0.00           C
ATOM   6573  C38 POPEx  74       4.207  31.252  66.578  1.00  0.00           C
ATOM   6576  C39 POPEx  74       2.857  31.872  66.198  1.00  0.00           C
ATOM   6579 0C31 POPEx  74       2.187  31.132  65.038  1.00  0.00           C
ATOM   6582 1C31 POPEx  74       0.717  31.522  64.838  1.00  0.00           C
ATOM   6585 2C31 POPEx  74       0.017  30.582  63.838  1.00  0.00           C
ATOM   6588 3C31 POPEx  74      -1.497  30.772  63.808  1.00  0.00           C
ATOM   6591 4C31 POPEx  74      -2.177  29.722  62.918  1.00  0.00           C
ATOM   6594 5C31 POPEx  74      -3.697  29.882  62.858  1.00  0.00           C
ATOM   6597 6C31 POPEx  74      -4.357  28.852  61.938  1.00  0.00           C
ATOM   6601  NH3 POPEy  75     104.177  76.442  79.648  1.00  0.00           N
ATOM   6605  C12 POPEy  75     102.677  76.702  79.608  1.00  0.00           C
ATOM   6608  C11 POPEy  75     102.327  78.092  80.178  1.00  0.00           C
ATOM   6611  P   POPEy  75     100.497  79.622  81.178  1.00  0.00           P
ATOM   6612  O13 POPEy  75     101.147  80.722  80.428  1.00  0.00           O
ATOM   6613  O14 POPEy  75     100.847  79.482  82.608  1.00  0.00           O
ATOM   6614  O11 POPEy  75      98.937  79.742  80.958  1.00  0.00           O
ATOM   6615  O12 POPEy  75     100.907  78.272  80.408  1.00  0.00           O
ATOM   6616  C1  POPEy  75      98.197  79.122  79.898  1.00  0.00           C
ATOM   6619  C2  POPEy  75      97.707  80.102  78.768  1.00  0.00           C
ATOM   6621  O21 POPEy  75      98.037  79.562  77.478  1.00  0.00           O
ATOM   6622  C21 POPEy  75      97.267  78.602  76.988  1.00  0.00           C
ATOM   6623  O22 POPEy  75      96.457  77.942  77.608  1.00  0.00           O
ATOM   6624  C22 POPEy  75      97.677  78.332  75.538  1.00  0.00           C
ATOM   6627  C3  POPEy  75      98.367  81.512  78.838  1.00  0.00           C
ATOM   6630  O31 POPEy  75      97.827  82.492  77.898  1.00  0.00           O
ATOM   6631  C31 POPEy  75      97.977  82.232  76.598  1.00  0.00           C
ATOM   6632  O32 POPEy  75      97.107  81.812  75.848  1.00  0.00           O
ATOM   6633  C32 POPEy  75      99.407  82.512  76.118  1.00  0.00           C
ATOM   6636  C23 POPEy  75      96.567  78.682  74.528  1.00  0.00           C
ATOM   6639  C24 POPEy  75      97.087  78.682  73.088  1.00  0.00           C
ATOM   6642  C25 POPEy  75      95.997  79.002  72.068  1.00  0.00           C
ATOM   6645  C26 POPEy  75      95.077  77.812  71.758  1.00  0.00           C
ATOM   6648  C27 POPEy  75      94.017  78.112  70.688  1.00  0.00           C
ATOM   6651  C28 POPEy  75      93.577  76.862  69.908  1.00  0.00           C
ATOM   6654  C29 POPEy  75      92.647  76.022  70.748  1.00  0.00           C
ATOM   6656 0C21 POPEy  75      91.637  75.282  70.288  1.00  0.00           C
ATOM   6658 1C21 POPEy  75      91.287  75.062  68.828  1.00  0.00           C
ATOM   6661 2C21 POPEy  75      90.497  73.762  68.538  1.00  0.00           C
ATOM   6664 3C21 POPEy  75      88.967  73.932  68.678  1.00  0.00           C
ATOM   6667 4C21 POPEy  75      88.167  72.622  68.618  1.00  0.00           C
ATOM   6670 5C21 POPEy  75      88.417  71.752  67.378  1.00  0.00           C
ATOM   6673 6C21 POPEy  75      87.437  70.572  67.298  1.00  0.00           C
ATOM   6676 7C21 POPEy  75      87.927  69.432  66.388  1.00  0.00           C
ATOM   6679 8C21 POPEy  75      86.977  68.242  66.318  1.00  0.00           C
ATOM   6683  C33 POPEy  75      99.717  81.722  74.818  1.00  0.00           C
ATOM   6686  C34 POPEy  75     100.987  82.172  74.088  1.00  0.00           C
ATOM   6689  C35 POPEy  75     101.187  81.392  72.778  1.00  0.00           C
ATOM   6692  C36 POPEy  75     100.307  81.842  71.608  1.00  0.00           C
ATOM   6695  C37 POPEy  75     100.367  80.822  70.458  1.00  0.00           C
ATOM   6698  C38 POPEy  75      99.707  81.312  69.158  1.00  0.00           C
ATOM   6701  C39 POPEy  75      98.287  80.782  68.958  1.00  0.00           C
ATOM   6704 0C31 POPEy  75      98.237  79.372  68.358  1.00  0.00           C
ATOM   6707 1C31 POPEy  75      96.797  78.932  68.118  1.00  0.00           C
ATOM   6710 2C31 POPEy  75      96.667  77.622  67.338  1.00  0.00           C
ATOM   6713 3C31 POPEy  75      97.197  77.752  65.908  1.00  0.00           C
ATOM   6716 4C31 POPEy  75      96.747  76.612  64.998  1.00  0.00           C
ATOM   6719 5C31 POPEy  75      97.127  76.872  63.538  1.00  0.00           C
ATOM   6722 6C31 POPEy  75      96.677  75.752  62.608  1.00  0.00           C
ATOM   6726  NH3 POPEz  76      50.877 113.702  83.008  1.00  0.00           N
ATOM   6730  C12 POPEz  76      49.577 112.942  82.908  1.00  0.00           C
ATOM   6733  C11 POPEz  76      48.377 113.872  83.188  1.00  0.00           C
ATOM   6736  P   POPEz  76      47.587 116.332  82.568  1.00  0.00           P
ATOM   6737  O13 POPEz  76      46.537 116.132  83.588  1.00  0.00           O
ATOM   6738  O14 POPEz  76      48.417 117.532  82.768  1.00  0.00           O
ATOM   6739  O11 POPEz  76      46.897 116.442  81.158  1.00  0.00           O
ATOM   6740  O12 POPEz  76      48.557 115.082  82.468  1.00  0.00           O
ATOM   6741  C1  POPEz  76      47.107 115.502  80.108  1.00  0.00           C
ATOM   6744  C2  POPEz  76      48.077 116.032  79.008  1.00  0.00           C
ATOM   6746  O21 POPEz  76      48.117 115.082  77.918  1.00  0.00           O
ATOM   6747  C21 POPEz  76      47.127 115.192  77.058  1.00  0.00           C
ATOM   6748  O22 POPEz  76      46.117 115.842  77.208  1.00  0.00           O
ATOM   6749  C22 POPEz  76      47.487 114.382  75.818  1.00  0.00           C
ATOM   6752  C3  POPEz  76      49.537 116.282  79.518  1.00  0.00           C
ATOM   6755  O31 POPEz  76      50.527 115.672  78.648  1.00  0.00           O
ATOM   6756  C31 POPEz  76      50.957 114.482  79.058  1.00  0.00           C
ATOM   6757  O32 POPEz  76      50.907 114.062  80.198  1.00  0.00           O
ATOM   6758  C32 POPEz  76      51.427 113.642  77.878  1.00  0.00           C
ATOM   6761  C23 POPEz  76      48.197 115.272  74.778  1.00  0.00           C
ATOM   6764  C24 POPEz  76      48.517 114.542  73.468  1.00  0.00           C
ATOM   6767  C25 POPEz  76      49.967 114.742  72.988  1.00  0.00           C
ATOM   6770  C26 POPEz  76      50.217 114.002  71.668  1.00  0.00           C
ATOM   6773  C27 POPEz  76      51.627 114.212  71.078  1.00  0.00           C
ATOM   6776  C28 POPEz  76      51.787 113.452  69.758  1.00  0.00           C
ATOM   6779  C29 POPEz  76      53.207 113.442  69.268  1.00  0.00           C
ATOM   6781 0C21 POPEz  76      53.637 113.542  67.998  1.00  0.00           C
ATOM   6783 1C21 POPEz  76      52.787 113.662  66.768  1.00  0.00           C
ATOM   6786 2C21 POPEz  76      53.347 112.862  65.578  1.00  0.00           C
ATOM   6789 3C21 POPEz  76      53.217 111.332  65.718  1.00  0.00           C
ATOM   6792 4C21 POPEz  76      53.857 110.622  64.518  1.00  0.00           C
ATOM   6795 5C21 POPEz  76      54.267 109.162  64.758  1.00  0.00           C
ATOM   6798 6C21 POPEz  76      55.487 109.062  65.688  1.00  0.00           C
ATOM   6801 7C21 POPEz  76      56.067 107.642  65.758  1.00  0.00           C
ATOM   6804 8C21 POPEz  76      57.267 107.522  66.708  1.00  0.00           C
ATOM   6808  C33 POPEz  76      52.887 113.932  77.458  1.00  0.00           C
ATOM   6811  C34 POPEz  76      52.997 114.502  76.048  1.00  0.00           C
ATOM   6814  C35 POPEz  76      54.437 114.892  75.688  1.00  0.00           C
ATOM   6817  C36 POPEz  76      54.707 114.962  74.178  1.00  0.00           C
ATOM   6820  C37 POPEz  76      56.197 114.832  73.848  1.00  0.00           C
ATOM   6823  C38 POPEz  76      56.407 114.462  72.368  1.00  0.00           C
ATOM   6826  C39 POPEz  76      56.217 115.652  71.438  1.00  0.00           C
ATOM   6829 0C31 POPEz  76      56.557 115.282  69.988  1.00  0.00           C
ATOM   6832 1C31 POPEz  76      55.947 116.282  69.018  1.00  0.00           C
ATOM   6835 2C31 POPEz  76      56.387 116.072  67.568  1.00  0.00           C
ATOM   6838 3C31 POPEz  76      55.477 116.892  66.638  1.00  0.00           C
ATOM   6841 4C31 POPEz  76      55.837 116.772  65.148  1.00  0.00           C
ATOM   6844 5C31 POPEz  76      54.967 117.712  64.308  1.00  0.00           C
ATOM   6847 6C31 POPEz  76      55.317 117.742  62.818  1.00  0.00           C
ATOM   6851  NH3 POPE0  77     115.927  -0.972  38.038  1.00  0.00           N
ATOM   6855  C12 POPE0  77     116.327  -1.432  36.658  1.00  0.00           C
ATOM   6858  C11 POPE0  77     117.587  -0.692  36.138  1.00  0.00           C
ATOM   6861  P   POPE0  77     117.927   1.842  36.738  1.00  0.00           P
ATOM   6862  O13 POPE0  77     119.377   1.952  36.468  1.00  0.00           O
ATOM   6863  O14 POPE0  77     117.127   3.072  36.518  1.00  0.00           O
ATOM   6864  O11 POPE0  77     117.707   1.252  38.198  1.00  0.00           O
ATOM   6865  O12 POPE0  77     117.327   0.688  35.838  1.00  0.00           O
ATOM   6866  C1  POPE0  77     118.437   1.732  39.338  1.00  0.00           C
ATOM   6869  C2  POPE0  77     118.647   0.588  40.378  1.00  0.00           C
ATOM   6871  O21 POPE0  77     118.697   1.122  41.728  1.00  0.00           O
ATOM   6872  C21 POPE0  77     117.737   0.668  42.548  1.00  0.00           C
ATOM   6873  O22 POPE0  77     116.927  -0.182  42.238  1.00  0.00           O
ATOM   6874  C22 POPE0  77     117.827   1.332  43.928  1.00  0.00           C
ATOM   6877  C3  POPE0  77     119.937  -0.222  40.048  1.00  0.00           C
ATOM   6880  O31 POPE0  77     119.997  -1.452  40.798  1.00  0.00           O
ATOM   6881  C31 POPE0  77     120.647  -1.572  41.968  1.00  0.00           C
ATOM   6882  O32 POPE0  77     120.457  -2.482  42.758  1.00  0.00           O
ATOM   6883  C32 POPE0  77     121.697  -0.482  42.228  1.00  0.00           C
ATOM   6886  C23 POPE0  77     116.637   0.932  44.828  1.00  0.00           C
ATOM   6889  C24 POPE0  77     116.357   1.892  46.008  1.00  0.00           C
ATOM   6892  C25 POPE0  77     115.197   1.422  46.898  1.00  0.00           C
ATOM   6895  C26 POPE0  77     114.827   2.422  48.008  1.00  0.00           C
ATOM   6898  C27 POPE0  77     114.157   1.742  49.218  1.00  0.00           C
ATOM   6901  C28 POPE0  77     113.877   2.682  50.418  1.00  0.00           C
ATOM   6904  C29 POPE0  77     115.127   3.062  51.168  1.00  0.00           C
ATOM   6906 0C21 POPE0  77     115.397   2.892  52.478  1.00  0.00           C
ATOM   6908 1C21 POPE0  77     114.497   2.302  53.548  1.00  0.00           C
ATOM   6911 2C21 POPE0  77     114.347   3.202  54.798  1.00  0.00           C
ATOM   6914 3C21 POPE0  77     115.587   3.262  55.698  1.00  0.00           C
ATOM   6917 4C21 POPE0  77     115.377   4.042  57.008  1.00  0.00           C
ATOM   6920 5C21 POPE0  77     115.027   5.512  56.788  1.00  0.00           C
ATOM   6923 6C21 POPE0  77     114.757   6.262  58.098  1.00  0.00           C
ATOM   6926 7C21 POPE0  77     114.597   7.762  57.828  1.00  0.00           C
ATOM   6929 8C21 POPE0  77     114.267   8.632  59.038  1.00  0.00           C
ATOM   6933  C33 POPE0  77     122.407  -0.722  43.578  1.00  0.00           C
ATOM   6936  C34 POPE0  77     123.697   0.088  43.708  1.00  0.00           C
ATOM   6939  C35 POPE0  77     124.317   0.068  45.118  1.00  0.00           C
ATOM   6942  C36 POPE0  77     124.437  -1.332  45.738  1.00  0.00           C
ATOM   6945  C37 POPE0  77     124.997  -1.322  47.168  1.00  0.00           C
ATOM   6948  C38 POPE0  77     124.527  -2.542  47.978  1.00  0.00           C
ATOM   6951  C39 POPE0  77     123.027  -2.482  48.338  1.00  0.00           C
ATOM   6954 0C31 POPE0  77     122.727  -2.172  49.808  1.00  0.00           C
ATOM   6957 1C31 POPE0  77     122.557  -3.412  50.678  1.00  0.00           C
ATOM   6960 2C31 POPE0  77     121.897  -3.072  52.028  1.00  0.00           C
ATOM   6963 3C31 POPE0  77     121.127  -4.242  52.638  1.00  0.00           C
ATOM   6966 4C31 POPE0  77     119.707  -4.392  52.048  1.00  0.00           C
ATOM   6969 5C31 POPE0  77     118.907  -5.522  52.718  1.00  0.00           C
ATOM   6972 6C31 POPE0  77     117.457  -5.592  52.228  1.00  0.00           C
ATOM   6976  NH3 POPE1  78      42.877 104.072  37.768  1.00  0.00           N
ATOM   6980  C12 POPE1  78      44.267 104.022  38.348  1.00  0.00           C
ATOM   6983  C11 POPE1  78      44.867 102.612  38.298  1.00  0.00           C
ATOM   6986  P   POPE1  78      46.757 102.262  40.078  1.00  0.00           P
ATOM   6987  O13 POPE1  78      45.987 102.952  41.138  1.00  0.00           O
ATOM   6988  O14 POPE1  78      48.227 102.342  40.078  1.00  0.00           O
ATOM   6989  O11 POPE1  78      46.387 100.732  40.098  1.00  0.00           O
ATOM   6990  O12 POPE1  78      46.247 102.652  38.638  1.00  0.00           O
ATOM   6991  C1  POPE1  78      46.887  99.872  41.138  1.00  0.00           C
ATOM   6994  C2  POPE1  78      45.697  99.232  41.908  1.00  0.00           C
ATOM   6996  O21 POPE1  78      45.027 100.132  42.798  1.00  0.00           O
ATOM   6997  C21 POPE1  78      45.677 100.652  43.818  1.00  0.00           C
ATOM   6998  O22 POPE1  78      46.847 100.502  44.118  1.00  0.00           O
ATOM   6999  C22 POPE1  78      44.677 101.342  44.738  1.00  0.00           C
ATOM   7002  C3  POPE1  78      46.067  97.872  42.588  1.00  0.00           C
ATOM   7005  O31 POPE1  78      44.867  97.092  42.768  1.00  0.00           O
ATOM   7006  C31 POPE1  78      44.277  97.172  43.948  1.00  0.00           C
ATOM   7007  O32 POPE1  78      44.797  97.542  44.988  1.00  0.00           O
ATOM   7008  C32 POPE1  78      42.787  96.842  43.758  1.00  0.00           C
ATOM   7011  C23 POPE1  78      44.467 100.462  45.998  1.00  0.00           C
ATOM   7014  C24 POPE1  78      44.177 101.232  47.288  1.00  0.00           C
ATOM   7017  C25 POPE1  78      43.837 100.292  48.448  1.00  0.00           C
ATOM   7020  C26 POPE1  78      43.977 100.932  49.848  1.00  0.00           C
ATOM   7023  C27 POPE1  78      45.367 101.492  50.158  1.00  0.00           C
ATOM   7026  C28 POPE1  78      45.587 101.602  51.678  1.00  0.00           C
ATOM   7029  C29 POPE1  78      46.767 102.482  51.988  1.00  0.00           C
ATOM   7031 0C21 POPE1  78      46.867 103.332  53.028  1.00  0.00           C
ATOM   7033 1C21 POPE1  78      45.867 103.522  54.138  1.00  0.00           C
ATOM   7036 2C21 POPE1  78      46.547 103.602  55.518  1.00  0.00           C
ATOM   7039 3C21 POPE1  78      45.567 104.002  56.628  1.00  0.00           C
ATOM   7042 4C21 POPE1  78      46.227 104.032  58.018  1.00  0.00           C
ATOM   7045 5C21 POPE1  78      45.207 104.272  59.138  1.00  0.00           C
ATOM   7048 6C21 POPE1  78      45.807 104.072  60.538  1.00  0.00           C
ATOM   7051 7C21 POPE1  78      44.747 104.142  61.648  1.00  0.00           C
ATOM   7054 8C21 POPE1  78      45.277 103.692  63.018  1.00  0.00           C
ATOM   7058  C33 POPE1  78      42.447  96.142  42.418  1.00  0.00           C
ATOM   7061  C34 POPE1  78      40.957  95.852  42.158  1.00  0.00           C
ATOM   7064  C35 POPE1  78      40.027  97.062  42.218  1.00  0.00           C
ATOM   7067  C36 POPE1  78      39.367  97.212  43.588  1.00  0.00           C
ATOM   7070  C37 POPE1  78      38.667  98.552  43.748  1.00  0.00           C
ATOM   7073  C38 POPE1  78      38.127  98.732  45.178  1.00  0.00           C
ATOM   7076  C39 POPE1  78      36.697  98.222  45.348  1.00  0.00           C
ATOM   7079 0C31 POPE1  78      36.157  98.512  46.748  1.00  0.00           C
ATOM   7082 1C31 POPE1  78      34.767  97.922  47.008  1.00  0.00           C
ATOM   7085 2C31 POPE1  78      34.407  97.992  48.498  1.00  0.00           C
ATOM   7088 3C31 POPE1  78      32.897  97.952  48.738  1.00  0.00           C
ATOM   7091 4C31 POPE1  78      32.507  98.232  50.198  1.00  0.00           C
ATOM   7094 5C31 POPE1  78      31.077  98.762  50.318  1.00  0.00           C
ATOM   7097 6C31 POPE1  78      30.647  99.032  51.758  1.00  0.00           C
ATOM   7101  NH3 POPE2  79     107.147  94.062  78.268  1.00  0.00           N
ATOM   7105  C12 POPE2  79     106.407  95.252  77.738  1.00  0.00           C
ATOM   7108  C11 POPE2  79     105.957  96.172  78.878  1.00  0.00           C
ATOM   7111  P   POPE2  79     103.397  96.452  78.608  1.00  0.00           P
ATOM   7112  O13 POPE2  79     103.397  94.962  78.578  1.00  0.00           O
ATOM   7113  O14 POPE2  79     102.707  97.082  79.748  1.00  0.00           O
ATOM   7114  O11 POPE2  79     102.637  96.962  77.338  1.00  0.00           O
ATOM   7115  O12 POPE2  79     104.877  96.992  78.428  1.00  0.00           O
ATOM   7116  C1  POPE2  79     103.167  96.792  76.038  1.00  0.00           C
ATOM   7119  C2  POPE2  79     102.217  97.482  75.018  1.00  0.00           C
ATOM   7121  O21 POPE2  79     102.937  97.872  73.828  1.00  0.00           O
ATOM   7122  C21 POPE2  79     103.217  96.842  73.068  1.00  0.00           C
ATOM   7123  O22 POPE2  79     103.007  95.662  73.328  1.00  0.00           O
ATOM   7124  C22 POPE2  79     103.887  97.322  71.798  1.00  0.00           C
ATOM   7127  C3  POPE2  79     101.517  98.722  75.628  1.00  0.00           C
ATOM   7130  O31 POPE2  79     101.157  99.722  74.658  1.00  0.00           O
ATOM   7131  C31 POPE2  79     100.127  99.362  73.888  1.00  0.00           C
ATOM   7132  O32 POPE2  79      99.547  98.292  73.958  1.00  0.00           O
ATOM   7133  C32 POPE2  79      99.787 100.462  72.898  1.00  0.00           C
ATOM   7136  C23 POPE2  79     104.287  96.122  70.918  1.00  0.00           C
ATOM   7139  C24 POPE2  79     104.227  96.432  69.418  1.00  0.00           C
ATOM   7142  C25 POPE2  79     102.877  96.062  68.798  1.00  0.00           C
ATOM   7145  C26 POPE2  79     102.947  95.852  67.288  1.00  0.00           C
ATOM   7148  C27 POPE2  79     101.637  95.332  66.678  1.00  0.00           C
ATOM   7151  C28 POPE2  79     101.767  95.042  65.168  1.00  0.00           C
ATOM   7154  C29 POPE2  79     102.717  93.912  64.868  1.00  0.00           C
ATOM   7156 0C21 POPE2  79     102.907  93.372  63.648  1.00  0.00           C
ATOM   7158 1C21 POPE2  79     102.197  93.822  62.398  1.00  0.00           C
ATOM   7161 2C21 POPE2  79     102.767  95.122  61.808  1.00  0.00           C
ATOM   7164 3C21 POPE2  79     101.977  95.542  60.568  1.00  0.00           C
ATOM   7167 4C21 POPE2  79     102.577  96.762  59.868  1.00  0.00           C
ATOM   7170 5C21 POPE2  79     102.497  96.642  58.338  1.00  0.00           C
ATOM   7173 6C21 POPE2  79     103.487  95.612  57.788  1.00  0.00           C
ATOM   7176 7C21 POPE2  79     103.457  95.502  56.268  1.00  0.00           C
ATOM   7179 8C21 POPE2  79     104.407  94.422  55.738  1.00  0.00           C
ATOM   7183  C33 POPE2  79      99.897  99.962  71.438  1.00  0.00           C
ATOM   7186  C34 POPE2  79     100.847 100.812  70.588  1.00  0.00           C
ATOM   7189  C35 POPE2  79     101.257 100.092  69.308  1.00  0.00           C
ATOM   7192  C36 POPE2  79     101.867 101.012  68.258  1.00  0.00           C
ATOM   7195  C37 POPE2  79     100.847 101.652  67.298  1.00  0.00           C
ATOM   7198  C38 POPE2  79     101.457 102.722  66.378  1.00  0.00           C
ATOM   7201  C39 POPE2  79     101.667 102.242  64.928  1.00  0.00           C
ATOM   7204 0C31 POPE2  79     102.707 101.122  64.778  1.00  0.00           C
ATOM   7207 1C31 POPE2  79     102.527 100.282  63.498  1.00  0.00           C
ATOM   7210 2C31 POPE2  79     103.377  99.002  63.528  1.00  0.00           C
ATOM   7213 3C31 POPE2  79     104.867  99.242  63.278  1.00  0.00           C
ATOM   7216 4C31 POPE2  79     105.697  97.962  63.408  1.00  0.00           C
ATOM   7219 5C31 POPE2  79     107.177  98.182  63.088  1.00  0.00           C
ATOM   7222 6C31 POPE2  79     107.997  96.882  63.118  1.00  0.00           C
ATOM   7226  NH3 POPE3  80      16.827  29.242  82.778  1.00  0.00           N
ATOM   7230  C12 POPE3  80      15.717  30.252  82.578  1.00  0.00           C
ATOM   7233  C11 POPE3  80      15.927  31.512  83.428  1.00  0.00           C
ATOM   7236  P   POPE3  80      18.417  32.312  83.068  1.00  0.00           P
ATOM   7237  O13 POPE3  80      19.027  33.632  83.298  1.00  0.00           O
ATOM   7238  O14 POPE3  80      18.697  31.182  83.978  1.00  0.00           O
ATOM   7239  O11 POPE3  80      18.847  31.832  81.638  1.00  0.00           O
ATOM   7240  O12 POPE3  80      16.857  32.412  82.858  1.00  0.00           O
ATOM   7241  C1  POPE3  80      18.037  31.932  80.478  1.00  0.00           C
ATOM   7244  C2  POPE3  80      18.927  32.352  79.258  1.00  0.00           C
ATOM   7246  O21 POPE3  80      18.807  33.722  78.818  1.00  0.00           O
ATOM   7247  C21 POPE3  80      17.677  34.372  79.008  1.00  0.00           C
ATOM   7248  O22 POPE3  80      17.557  35.292  79.808  1.00  0.00           O
ATOM   7249  C22 POPE3  80      16.617  33.932  78.008  1.00  0.00           C
ATOM   7252  C3  POPE3  80      18.807  31.332  78.088  1.00  0.00           C
ATOM   7255  O31 POPE3  80      19.607  31.752  76.958  1.00  0.00           O
ATOM   7256  C31 POPE3  80      20.097  30.752  76.218  1.00  0.00           C
ATOM   7257  O32 POPE3  80      19.867  29.572  76.358  1.00  0.00           O
ATOM   7258  C32 POPE3  80      21.087  31.392  75.228  1.00  0.00           C
ATOM   7261  C23 POPE3  80      15.987  35.162  77.328  1.00  0.00           C
ATOM   7264  C24 POPE3  80      15.077  34.832  76.128  1.00  0.00           C
ATOM   7267  C25 POPE3  80      15.717  34.012  74.988  1.00  0.00           C
ATOM   7270  C26 POPE3  80      16.557  34.832  73.998  1.00  0.00           C
ATOM   7273  C27 POPE3  80      18.017  35.092  74.408  1.00  0.00           C
ATOM   7276  C28 POPE3  80      18.737  35.922  73.318  1.00  0.00           C
ATOM   7279  C29 POPE3  80      20.157  36.272  73.678  1.00  0.00           C
ATOM   7281 0C21 POPE3  80      21.017  36.942  72.888  1.00  0.00           C
ATOM   7283 1C21 POPE3  80      20.727  37.462  71.488  1.00  0.00           C
ATOM   7286 2C21 POPE3  80      21.637  36.802  70.428  1.00  0.00           C
ATOM   7289 3C21 POPE3  80      23.087  37.322  70.418  1.00  0.00           C
ATOM   7292 4C21 POPE3  80      24.007  36.302  69.738  1.00  0.00           C
ATOM   7295 5C21 POPE3  80      25.487  36.692  69.628  1.00  0.00           C
ATOM   7298 6C21 POPE3  80      26.157  35.902  68.488  1.00  0.00           C
ATOM   7301 7C21 POPE3  80      27.667  36.142  68.338  1.00  0.00           C
ATOM   7304 8C21 POPE3  80      28.247  35.432  67.108  1.00  0.00           C
ATOM   7308  C33 POPE3  80      21.257  30.602  73.918  1.00  0.00           C
ATOM   7311  C34 POPE3  80      20.067  30.792  72.968  1.00  0.00           C
ATOM   7314  C35 POPE3  80      20.127  32.102  72.158  1.00  0.00           C
ATOM   7317  C36 POPE3  80      18.807  32.322  71.398  1.00  0.00           C
ATOM   7320  C37 POPE3  80      18.887  33.212  70.158  1.00  0.00           C
ATOM   7323  C38 POPE3  80      19.707  32.602  69.008  1.00  0.00           C
ATOM   7326  C39 POPE3  80      21.047  33.322  68.828  1.00  0.00           C
ATOM   7329 0C31 POPE3  80      21.837  32.812  67.628  1.00  0.00           C
ATOM   7332 1C31 POPE3  80      23.127  33.612  67.438  1.00  0.00           C
ATOM   7335 2C31 POPE3  80      23.887  33.242  66.168  1.00  0.00           C
ATOM   7338 3C31 POPE3  80      23.547  34.172  64.998  1.00  0.00           C
ATOM   7341 4C31 POPE3  80      24.177  33.672  63.698  1.00  0.00           C
ATOM   7344 5C31 POPE3  80      24.077  34.682  62.558  1.00  0.00           C
ATOM   7347 6C31 POPE3  80      24.697  34.152  61.268  1.00  0.00           C
ATOM   7351  NH3 POPE4  81     123.937 129.582  81.228  1.00  0.00           N
ATOM   7355  C12 POPE4  81     123.427 128.262  80.708  1.00  0.00           C
ATOM   7358  C11 POPE4  81     124.447 127.142  80.918  1.00  0.00           C
ATOM   7361  P   POPE4  81     126.977 127.062  80.378  1.00  0.00           P
ATOM   7362  O13 POPE4  81     127.297 128.252  81.188  1.00  0.00           O
ATOM   7363  O14 POPE4  81     127.177 125.742  81.028  1.00  0.00           O
ATOM   7364  O11 POPE4  81     127.831 127.092  79.048  1.00  0.00           O
ATOM   7365  O12 POPE4  81     125.467 127.212  79.918  1.00  0.00           O
ATOM   7366  C1  POPE4  81     127.517 127.992  77.978  1.00  0.00           C
ATOM   7369  C2  POPE4  81     126.927 127.222  76.768  1.00  0.00           C
ATOM   7371  O21 POPE4  81     126.037 128.072  76.018  1.00  0.00           O
ATOM   7372  C21 POPE4  81     126.497 129.222  75.508  1.00  0.00           C
ATOM   7373  O22 POPE4  81     125.887 130.276  75.568  1.00  0.00           O
ATOM   7374  C22 POPE4  81     127.811 129.042  74.758  1.00  0.00           C
ATOM   7377  C3  POPE4  81     126.157 125.932  77.168  1.00  0.00           C
ATOM   7380  O31 POPE4  81     125.727 125.162  76.028  1.00  0.00           O
ATOM   7381  C31 POPE4  81     126.707 124.482  75.438  1.00  0.00           C
ATOM   7382  O32 POPE4  81     127.891 124.552  75.738  1.00  0.00           O
ATOM   7383  C32 POPE4  81     126.127 123.662  74.288  1.00  0.00           C
ATOM   7386  C23 POPE4  81     127.821 129.762  73.398  1.00  0.00           C
ATOM   7389  C24 POPE4  81     128.831 129.082  72.488  1.00  0.00           C
ATOM   7392  C25 POPE4  81     128.951 129.692  71.098  1.00  0.00           C
ATOM   7395  C26 POPE4  81     129.891 128.852  70.228  1.00  0.00           C
ATOM   7398  C27 POPE4  81     130.221 129.502  68.888  1.00  0.00           C
ATOM   7401  C28 POPE4  81     131.251 128.692  68.078  1.00  0.00           C
ATOM   7404  C29 POPE4  81     130.691 127.352  67.678  1.00  0.00           C
ATOM   7406 0C21 POPE4  81     130.271 127.022  66.448  1.00  0.00           C
ATOM   7408 1C21 POPE4  81     130.311 127.932  65.248  1.00  0.00           C
ATOM   7411 2C21 POPE4  81     131.661 127.832  64.528  1.00  0.00           C
ATOM   7414 3C21 POPE4  81     131.881 126.492  63.818  1.00  0.00           C
ATOM   7417 4C21 POPE4  81     133.221 126.482  63.068  1.00  0.00           C
ATOM   7420 5C21 POPE4  81     133.531 125.132  62.398  1.00  0.00           C
ATOM   7423 6C21 POPE4  81     133.711 125.212  60.878  1.00  0.00           C
ATOM   7426 7C21 POPE4  81     134.131 123.862  60.288  1.00  0.00           C
ATOM   7429 8C21 POPE4  81     134.471 123.902  58.798  1.00  0.00           C
ATOM   7433  C33 POPE4  81     127.087 123.652  73.088  1.00  0.00           C
ATOM   7436  C34 POPE4  81     126.367 123.582  71.738  1.00  0.00           C
ATOM   7439  C35 POPE4  81     127.307 124.062  70.628  1.00  0.00           C
ATOM   7442  C36 POPE4  81     126.607 124.162  69.278  1.00  0.00           C
ATOM   7445  C37 POPE4  81     127.517 124.892  68.278  1.00  0.00           C
ATOM   7448  C38 POPE4  81     126.927 124.982  66.868  1.00  0.00           C
ATOM   7451  C39 POPE4  81     126.747 123.612  66.198  1.00  0.00           C
ATOM   7454 0C31 POPE4  81     126.727 123.752  64.668  1.00  0.00           C
ATOM   7457 1C31 POPE4  81     126.537 122.422  63.938  1.00  0.00           C
ATOM   7460 2C31 POPE4  81     126.267 122.602  62.428  1.00  0.00           C
ATOM   7463 3C31 POPE4  81     127.427 123.212  61.628  1.00  0.00           C
ATOM   7466 4C31 POPE4  81     128.611 122.262  61.398  1.00  0.00           C
ATOM   7469 5C31 POPE4  81     129.621 122.842  60.398  1.00  0.00           C
ATOM   7472 6C31 POPE4  81     130.771 121.892  60.088  1.00  0.00           C
ATOM   7476  NH3 POPE5  82      47.337 119.922  83.308  1.00  0.00           N
ATOM   7480  C12 POPE5  82      46.137 120.692  82.788  1.00  0.00           C
ATOM   7483  C11 POPE5  82      44.917 119.822  82.448  1.00  0.00           C
ATOM   7486  P   POPE5  82      42.777 121.432  82.718  1.00  0.00           P
ATOM   7487  O13 POPE5  82      41.677 120.882  81.908  1.00  0.00           O
ATOM   7488  O14 POPE5  82      42.387 122.132  83.958  1.00  0.00           O
ATOM   7489  O11 POPE5  82      43.707 122.352  81.788  1.00  0.00           O
ATOM   7490  O12 POPE5  82      43.757 120.252  83.128  1.00  0.00           O
ATOM   7491  C1  POPE5  82      43.177 123.212  80.758  1.00  0.00           C
ATOM   7494  C2  POPE5  82      43.447 122.702  79.288  1.00  0.00           C
ATOM   7496  O21 POPE5  82      43.607 123.782  78.328  1.00  0.00           O
ATOM   7497  C21 POPE5  82      42.527 124.402  77.878  1.00  0.00           C
ATOM   7498  O22 POPE5  82      41.427 124.352  78.388  1.00  0.00           O
ATOM   7499  C22 POPE5  82      42.857 125.302  76.668  1.00  0.00           C
ATOM   7502  C3  POPE5  82      42.477 121.592  78.768  1.00  0.00           C
ATOM   7505  O31 POPE5  82      43.067 120.862  77.658  1.00  0.00           O
ATOM   7506  C31 POPE5  82      43.597 119.682  77.978  1.00  0.00           C
ATOM   7507  O32 POPE5  82      43.597 119.192  79.098  1.00  0.00           O
ATOM   7508  C32 POPE5  82      44.247 118.972  76.788  1.00  0.00           C
ATOM   7511  C23 POPE5  82      42.907 124.632  75.258  1.00  0.00           C
ATOM   7514  C24 POPE5  82      42.607 125.602  74.088  1.00  0.00           C
ATOM   7517  C25 POPE5  82      43.607 125.572  72.908  1.00  0.00           C
ATOM   7520  C26 POPE5  82      43.347 126.662  71.838  1.00  0.00           C
ATOM   7523  C27 POPE5  82      44.467 126.812  70.788  1.00  0.00           C
ATOM   7526  C28 POPE5  82      44.137 126.332  69.358  1.00  0.00           C
ATOM   7529  C29 POPE5  82      43.847 124.852  69.238  1.00  0.00           C
ATOM   7531 0C21 POPE5  82      44.497 123.962  68.458  1.00  0.00           C
ATOM   7533 1C21 POPE5  82      45.627 124.252  67.498  1.00  0.00           C
ATOM   7536 2C21 POPE5  82      45.687 123.312  66.268  1.00  0.00           C
ATOM   7539 3C21 POPE5  82      46.207 121.902  66.588  1.00  0.00           C
ATOM   7542 4C21 POPE5  82      46.057 120.922  65.408  1.00  0.00           C
ATOM   7545 5C21 POPE5  82      47.367 120.582  64.678  1.00  0.00           C
ATOM   7548 6C21 POPE5  82      47.097 119.592  63.538  1.00  0.00           C
ATOM   7551 7C21 POPE5  82      48.297 119.322  62.618  1.00  0.00           C
ATOM   7554 8C21 POPE5  82      47.977 118.302  61.518  1.00  0.00           C
ATOM   7558  C33 POPE5  82      44.197 119.682  75.418  1.00  0.00           C
ATOM   7561  C34 POPE5  82      45.307 119.132  74.498  1.00  0.00           C
ATOM   7564  C35 POPE5  82      45.297 119.812  73.128  1.00  0.00           C
ATOM   7567  C36 POPE5  82      46.137 119.062  72.098  1.00  0.00           C
ATOM   7570  C37 POPE5  82      45.947 119.652  70.698  1.00  0.00           C
ATOM   7573  C38 POPE5  82      46.887 119.042  69.638  1.00  0.00           C
ATOM   7576  C39 POPE5  82      46.727 117.522  69.448  1.00  0.00           C
ATOM   7579 0C31 POPE5  82      47.817 116.982  68.508  1.00  0.00           C
ATOM   7582 1C31 POPE5  82      47.677 115.482  68.218  1.00  0.00           C
ATOM   7585 2C31 POPE5  82      48.807 114.962  67.318  1.00  0.00           C
ATOM   7588 3C31 POPE5  82      48.787 115.572  65.908  1.00  0.00           C
ATOM   7591 4C31 POPE5  82      49.937 115.072  65.028  1.00  0.00           C
ATOM   7594 5C31 POPE5  82      49.817 115.582  63.588  1.00  0.00           C
ATOM   7597 6C31 POPE5  82      51.017 115.192  62.728  1.00  0.00           C
ATOM   7601  NH3 POPE6  83     125.827  17.682  34.888  1.00  0.00           N
ATOM   7605  C12 POPE6  83     124.667  17.222  34.058  1.00  0.00           C
ATOM   7608  C11 POPE6  83     123.807  18.412  33.618  1.00  0.00           C
ATOM   7611  P   POPE6  83     121.277  17.732  33.848  1.00  0.00           P
ATOM   7612  O13 POPE6  83     120.547  18.982  34.118  1.00  0.00           O
ATOM   7613  O14 POPE6  83     120.527  16.632  33.148  1.00  0.00           O
ATOM   7614  O11 POPE6  83     121.837  17.162  35.228  1.00  0.00           O
ATOM   7615  O12 POPE6  83     122.587  17.972  33.018  1.00  0.00           O
ATOM   7616  C1  POPE6  83     121.577  17.832  36.468  1.00  0.00           C
ATOM   7619  C2  POPE6  83     122.697  17.552  37.528  1.00  0.00           C
ATOM   7621  O21 POPE6  83     122.177  17.112  38.818  1.00  0.00           O
ATOM   7622  C21 POPE6  83     121.377  17.962  39.448  1.00  0.00           C
ATOM   7623  O22 POPE6  83     120.807  18.922  38.958  1.00  0.00           O
ATOM   7624  C22 POPE6  83     121.267  17.592  40.928  1.00  0.00           C
ATOM   7627  C3  POPE6  83     123.697  18.752  37.678  1.00  0.00           C
ATOM   7630  O31 POPE6  83     125.037  18.342  38.088  1.00  0.00           O
ATOM   7631  C31 POPE6  83     125.467  18.922  39.228  1.00  0.00           C
ATOM   7632  O32 POPE6  83     124.747  19.482  40.038  1.00  0.00           O
ATOM   7633  C32 POPE6  83     126.987  18.742  39.378  1.00  0.00           C
ATOM   7636  C23 POPE6  83     122.567  17.932  41.688  1.00  0.00           C
ATOM   7639  C24 POPE6  83     122.687  17.272  43.078  1.00  0.00           C
ATOM   7642  C25 POPE6  83     121.837  17.952  44.158  1.00  0.00           C
ATOM   7645  C26 POPE6  83     122.127  17.412  45.568  1.00  0.00           C
ATOM   7648  C27 POPE6  83     121.297  18.112  46.648  1.00  0.00           C
ATOM   7651  C28 POPE6  83     121.747  17.822  48.098  1.00  0.00           C
ATOM   7654  C29 POPE6  83     121.327  16.482  48.648  1.00  0.00           C
ATOM   7656 0C21 POPE6  83     120.367  16.262  49.568  1.00  0.00           C
ATOM   7658 1C21 POPE6  83     119.447  17.292  50.178  1.00  0.00           C
ATOM   7661 2C21 POPE6  83     117.957  16.922  50.008  1.00  0.00           C
ATOM   7664 3C21 POPE6  83     117.417  15.872  50.998  1.00  0.00           C
ATOM   7667 4C21 POPE6  83     116.777  16.472  52.268  1.00  0.00           C
ATOM   7670 5C21 POPE6  83     117.667  16.422  53.528  1.00  0.00           C
ATOM   7673 6C21 POPE6  83     117.597  15.072  54.268  1.00  0.00           C
ATOM   7676 7C21 POPE6  83     118.447  15.072  55.548  1.00  0.00           C
ATOM   7679 8C21 POPE6  83     118.437  13.742  56.298  1.00  0.00           C
ATOM   7683  C33 POPE6  83     127.617  19.692  40.428  1.00  0.00           C
ATOM   7686  C34 POPE6  83     128.141  18.982  41.698  1.00  0.00           C
ATOM   7689  C35 POPE6  83     128.601  19.992  42.768  1.00  0.00           C
ATOM   7692  C36 POPE6  83     129.201  19.332  44.028  1.00  0.00           C
ATOM   7695  C37 POPE6  83     129.411  20.312  45.198  1.00  0.00           C
ATOM   7698  C38 POPE6  83     130.581  21.292  44.998  1.00  0.00           C
ATOM   7701  C39 POPE6  83     130.291  22.722  45.498  1.00  0.00           C
ATOM   7704 0C31 POPE6  83     130.091  22.892  47.018  1.00  0.00           C
ATOM   7707 1C31 POPE6  83     129.611  24.322  47.298  1.00  0.00           C
ATOM   7710 2C31 POPE6  83     129.461  24.722  48.778  1.00  0.00           C
ATOM   7713 3C31 POPE6  83     128.751  26.082  48.838  1.00  0.00           C
ATOM   7716 4C31 POPE6  83     128.721  26.812  50.178  1.00  0.00           C
ATOM   7719 5C31 POPE6  83     128.481  28.312  49.948  1.00  0.00           C
ATOM   7722 6C31 POPE6  83     128.621  29.212  51.178  1.00  0.00           C
ATOM   7726  NH3 POPE7  84      79.407  78.022  81.158  1.00  0.00           N
ATOM   7730  C12 POPE7  84      78.657  78.812  80.118  1.00  0.00           C
ATOM   7733  C11 POPE7  84      79.527  79.962  79.558  1.00  0.00           C
ATOM   7736  P   POPE7  84      81.367  80.802  81.268  1.00  0.00           P
ATOM   7737  O13 POPE7  84      81.777  82.112  81.838  1.00  0.00           O
ATOM   7738  O14 POPE7  84      81.397  79.612  82.148  1.00  0.00           O
ATOM   7739  O11 POPE7  84      82.217  80.462  79.998  1.00  0.00           O
ATOM   7740  O12 POPE7  84      79.937  80.872  80.588  1.00  0.00           O
ATOM   7741  C1  POPE7  84      83.577  80.832  79.858  1.00  0.00           C
ATOM   7744  C2  POPE7  84      83.887  81.042  78.368  1.00  0.00           C
ATOM   7746  O21 POPE7  84      83.387  82.332  78.018  1.00  0.00           O
ATOM   7747  C21 POPE7  84      84.287  83.292  77.948  1.00  0.00           C
ATOM   7748  O22 POPE7  84      85.497  83.142  78.038  1.00  0.00           O
ATOM   7749  C22 POPE7  84      83.547  84.612  77.698  1.00  0.00           C
ATOM   7752  C3  POPE7  84      83.167  79.982  77.508  1.00  0.00           C
ATOM   7755  O31 POPE7  84      83.507  80.122  76.118  1.00  0.00           O
ATOM   7756  C31 POPE7  84      82.677  79.442  75.348  1.00  0.00           C
ATOM   7757  O32 POPE7  84      81.657  78.892  75.698  1.00  0.00           O
ATOM   7758  C32 POPE7  84      83.227  79.472  73.928  1.00  0.00           C
ATOM   7761  C23 POPE7  84      84.107  85.392  76.498  1.00  0.00           C
ATOM   7764  C24 POPE7  84      83.047  86.142  75.678  1.00  0.00           C
ATOM   7767  C25 POPE7  84      83.697  86.942  74.538  1.00  0.00           C
ATOM   7770  C26 POPE7  84      82.837  87.032  73.268  1.00  0.00           C
ATOM   7773  C27 POPE7  84      81.487  87.742  73.438  1.00  0.00           C
ATOM   7776  C28 POPE7  84      80.437  87.322  72.388  1.00  0.00           C
ATOM   7779  C29 POPE7  84      80.957  87.472  70.988  1.00  0.00           C
ATOM   7781 0C21 POPE7  84      80.507  88.312  70.038  1.00  0.00           C
ATOM   7783 1C21 POPE7  84      79.367  89.292  70.158  1.00  0.00           C
ATOM   7786 2C21 POPE7  84      79.817  90.612  70.828  1.00  0.00           C
ATOM   7789 3C21 POPE7  84      81.057  91.242  70.188  1.00  0.00           C
ATOM   7792 4C21 POPE7  84      81.297  92.692  70.618  1.00  0.00           C
ATOM   7795 5C21 POPE7  84      82.567  93.292  69.998  1.00  0.00           C
ATOM   7798 6C21 POPE7  84      82.407  93.822  68.568  1.00  0.00           C
ATOM   7801 7C21 POPE7  84      83.717  94.392  68.028  1.00  0.00           C
ATOM   7804 8C21 POPE7  84      83.527  95.452  66.948  1.00  0.00           C
ATOM   7808  C33 POPE7  84      82.317  78.702  72.958  1.00  0.00           C
ATOM   7811  C34 POPE7  84      82.867  78.672  71.528  1.00  0.00           C
ATOM   7814  C35 POPE7  84      81.907  77.952  70.568  1.00  0.00           C
ATOM   7817  C36 POPE7  84      80.747  78.832  70.088  1.00  0.00           C
ATOM   7820  C37 POPE7  84      81.147  79.672  68.868  1.00  0.00           C
ATOM   7823  C38 POPE7  84      79.947  80.362  68.198  1.00  0.00           C
ATOM   7826  C39 POPE7  84      80.277  80.752  66.758  1.00  0.00           C
ATOM   7829 0C31 POPE7  84      79.027  81.042  65.918  1.00  0.00           C
ATOM   7832 1C31 POPE7  84      79.337  81.102  64.418  1.00  0.00           C
ATOM   7835 2C31 POPE7  84      78.077  80.992  63.558  1.00  0.00           C
ATOM   7838 3C31 POPE7  84      78.067  81.932  62.358  1.00  0.00           C
ATOM   7841 4C31 POPE7  84      76.727  81.812  61.608  1.00  0.00           C
ATOM   7844 5C31 POPE7  84      76.577  82.802  60.448  1.00  0.00           C
ATOM   7847 6C31 POPE7  84      75.127  82.882  59.938  1.00  0.00           C
ATOM   7851  NH3 POPE8  85       5.297  83.332  32.238  1.00  0.00           N
ATOM   7855  C12 POPE8  85       4.447  83.132  31.008  1.00  0.00           C
ATOM   7858  C11 POPE8  85       5.187  83.382  29.678  1.00  0.00           C
ATOM   7861  P   POPE8  85       7.697  84.132  29.658  1.00  0.00           P
ATOM   7862  O13 POPE8  85       8.987  83.572  29.188  1.00  0.00           O
ATOM   7863  O14 POPE8  85       7.157  85.302  28.908  1.00  0.00           O
ATOM   7864  O11 POPE8  85       7.737  84.432  31.218  1.00  0.00           O
ATOM   7865  O12 POPE8  85       6.587  83.012  29.688  1.00  0.00           O
ATOM   7866  C1  POPE8  85       8.987  84.752  31.848  1.00  0.00           C
ATOM   7869  C2  POPE8  85       9.217  83.922  33.148  1.00  0.00           C
ATOM   7871  O21 POPE8  85       8.947  84.762  34.288  1.00  0.00           O
ATOM   7872  C21 POPE8  85       8.157  84.282  35.218  1.00  0.00           C
ATOM   7873  O22 POPE8  85       7.307  83.432  35.088  1.00  0.00           O
ATOM   7874  C22 POPE8  85       8.517  84.952  36.548  1.00  0.00           C
ATOM   7877  C3  POPE8  85      10.687  83.432  33.238  1.00  0.00           C
ATOM   7880  O31 POPE8  85      10.777  82.152  33.898  1.00  0.00           O
ATOM   7881  C31 POPE8  85      11.087  82.162  35.178  1.00  0.00           C
ATOM   7882  O32 POPE8  85      11.287  83.152  35.858  1.00  0.00           O
ATOM   7883  C32 POPE8  85      11.127  80.752  35.728  1.00  0.00           C
ATOM   7886  C23 POPE8  85       7.927  84.202  37.748  1.00  0.00           C
ATOM   7889  C24 POPE8  85       8.627  84.542  39.068  1.00  0.00           C
ATOM   7892  C25 POPE8  85       7.877  84.012  40.298  1.00  0.00           C
ATOM   7895  C26 POPE8  85       7.557  85.142  41.288  1.00  0.00           C
ATOM   7898  C27 POPE8  85       6.717  84.652  42.478  1.00  0.00           C
ATOM   7901  C28 POPE8  85       6.187  85.792  43.368  1.00  0.00           C
ATOM   7904  C29 POPE8  85       7.257  86.502  44.158  1.00  0.00           C
ATOM   7906 0C21 POPE8  85       7.197  86.822  45.468  1.00  0.00           C
ATOM   7908 1C21 POPE8  85       6.057  86.542  46.418  1.00  0.00           C
ATOM   7911 2C21 POPE8  85       6.517  86.312  47.868  1.00  0.00           C
ATOM   7914 3C21 POPE8  85       7.137  87.552  48.558  1.00  0.00           C
ATOM   7917 4C21 POPE8  85       6.127  88.662  48.898  1.00  0.00           C
ATOM   7920 5C21 POPE8  85       5.497  88.492  50.288  1.00  0.00           C
ATOM   7923 6C21 POPE8  85       4.777  89.752  50.788  1.00  0.00           C
ATOM   7926 7C21 POPE8  85       4.617  89.762  52.308  1.00  0.00           C
ATOM   7929 8C21 POPE8  85       3.737  90.902  52.808  1.00  0.00           C
ATOM   7933  C33 POPE8  85       9.997  80.542  36.758  1.00  0.00           C
ATOM   7936  C34 POPE8  85      10.497  79.882  38.048  1.00  0.00           C
ATOM   7939  C35 POPE8  85      10.997  80.842  39.128  1.00  0.00           C
ATOM   7942  C36 POPE8  85      10.847  80.182  40.508  1.00  0.00           C
ATOM   7945  C37 POPE8  85      11.467  80.932  41.688  1.00  0.00           C
ATOM   7948  C38 POPE8  85      11.197  80.182  42.998  1.00  0.00           C
ATOM   7951  C39 POPE8  85      11.957  80.752  44.208  1.00  0.00           C
ATOM   7954 0C31 POPE8  85      11.777  79.892  45.468  1.00  0.00           C
ATOM   7957 1C31 POPE8  85      12.687  80.332  46.618  1.00  0.00           C
ATOM   7960 2C31 POPE8  85      12.487  79.452  47.858  1.00  0.00           C
ATOM   7963 3C31 POPE8  85      13.427  79.802  49.018  1.00  0.00           C
ATOM   7966 4C31 POPE8  85      13.147  81.172  49.658  1.00  0.00           C
ATOM   7969 5C31 POPE8  85      13.277  81.122  51.188  1.00  0.00           C
ATOM   7972 6C31 POPE8  85      13.057  82.472  51.868  1.00  0.00           C
ATOM   7976  NH3 POPE9  86      39.297  16.352  80.268  1.00  0.00           N
ATOM   7980  C12 POPE9  86      37.877  16.022  80.668  1.00  0.00           C
ATOM   7983  C11 POPE9  86      37.837  15.042  81.858  1.00  0.00           C
ATOM   7986  P   POPE9  86      35.747  13.632  81.008  1.00  0.00           P
ATOM   7987  O13 POPE9  86      35.037  12.492  81.628  1.00  0.00           O
ATOM   7988  O14 POPE9  86      34.827  14.522  80.278  1.00  0.00           O
ATOM   7989  O11 POPE9  86      36.837  13.072  80.018  1.00  0.00           O
ATOM   7990  O12 POPE9  86      36.547  14.472  82.078  1.00  0.00           O
ATOM   7991  C1  POPE9  86      37.757  12.022  80.368  1.00  0.00           C
ATOM   7994  C2  POPE9  86      38.617  11.702  79.128  1.00  0.00           C
ATOM   7996  O21 POPE9  86      37.887  10.782  78.298  1.00  0.00           O
ATOM   7997  C21 POPE9  86      37.537  11.252  77.128  1.00  0.00           C
ATOM   7998  O22 POPE9  86      37.517  12.422  76.778  1.00  0.00           O
ATOM   7999  C22 POPE9  86      37.187  10.082  76.248  1.00  0.00           C
ATOM   8002  C3  POPE9  86      39.997  11.062  79.398  1.00  0.00           C
ATOM   8005  O31 POPE9  86      40.687  10.982  78.138  1.00  0.00           O
ATOM   8006  C31 POPE9  86      42.007  10.952  78.208  1.00  0.00           C
ATOM   8007  O32 POPE9  86      42.667  10.982  79.228  1.00  0.00           O
ATOM   8008  C32 POPE9  86      42.577  10.872  76.788  1.00  0.00           C
ATOM   8011  C23 POPE9  86      37.577  10.382  74.788  1.00  0.00           C
ATOM   8014  C24 POPE9  86      37.547   9.082  73.978  1.00  0.00           C
ATOM   8017  C25 POPE9  86      38.037   9.282  72.548  1.00  0.00           C
ATOM   8020  C26 POPE9  86      38.737   8.022  72.038  1.00  0.00           C
ATOM   8023  C27 POPE9  86      39.447   8.262  70.698  1.00  0.00           C
ATOM   8026  C28 POPE9  86      40.117   7.012  70.118  1.00  0.00           C
ATOM   8029  C29 POPE9  86      39.147   5.902  69.808  1.00  0.00           C
ATOM   8031 0C21 POPE9  86      39.447   4.792  69.128  1.00  0.00           C
ATOM   8033 1C21 POPE9  86      40.797   4.462  68.558  1.00  0.00           C
ATOM   8036 2C21 POPE9  86      41.617   3.552  69.478  1.00  0.00           C
ATOM   8039 3C21 POPE9  86      43.057   3.412  68.978  1.00  0.00           C
ATOM   8042 4C21 POPE9  86      43.987   2.712  69.968  1.00  0.00           C
ATOM   8045 5C21 POPE9  86      45.427   2.692  69.438  1.00  0.00           C
ATOM   8048 6C21 POPE9  86      46.377   1.892  70.318  1.00  0.00           C
ATOM   8051 7C21 POPE9  86      47.627   1.432  69.548  1.00  0.00           C
ATOM   8054 8C21 POPE9  86      48.537   0.538  70.398  1.00  0.00           C
ATOM   8058  C33 POPE9  86      41.607  11.192  75.608  1.00  0.00           C
ATOM   8061  C34 POPE9  86      42.317  10.872  74.288  1.00  0.00           C
ATOM   8064  C35 POPE9  86      41.677  11.432  73.008  1.00  0.00           C
ATOM   8067  C36 POPE9  86      42.397  10.962  71.728  1.00  0.00           C
ATOM   8070  C37 POPE9  86      41.837  11.632  70.468  1.00  0.00           C
ATOM   8073  C38 POPE9  86      42.257  10.992  69.128  1.00  0.00           C
ATOM   8076  C39 POPE9  86      41.667  11.762  67.938  1.00  0.00           C
ATOM   8079 0C31 POPE9  86      41.517  10.992  66.618  1.00  0.00           C
ATOM   8082 1C31 POPE9  86      40.377  11.602  65.778  1.00  0.00           C
ATOM   8085 2C31 POPE9  86      40.277  11.082  64.338  1.00  0.00           C
ATOM   8088 3C31 POPE9  86      41.237  11.822  63.398  1.00  0.00           C
ATOM   8091 4C31 POPE9  86      41.247  11.292  61.958  1.00  0.00           C
ATOM   8094 5C31 POPE9  86      42.187  12.132  61.068  1.00  0.00           C
ATOM   8097 6C31 POPE9  86      42.467  11.512  59.698  1.00  0.00           C
ATOM   8101  NH3 POPE   87      29.547 126.032  77.338  1.00  0.00           N
ATOM   8105  C12 POPE   87      30.677 126.822  76.748  1.00  0.00           C
ATOM   8108  C11 POPE   87      30.707 128.232  77.328  1.00  0.00           C
ATOM   8111  P   POPE   87      33.207 128.722  76.808  1.00  0.00           P
ATOM   8112  O13 POPE   87      33.367 128.072  78.118  1.00  0.00           O
ATOM   8113  O14 POPE   87      33.937 129.976  76.568  1.00  0.00           O
ATOM   8114  O11 POPE   87      33.507 127.682  75.638  1.00  0.00           O
ATOM   8115  O12 POPE   87      31.667 129.042  76.618  1.00  0.00           O
ATOM   8116  C1  POPE   87      33.197 128.102  74.298  1.00  0.00           C
ATOM   8119  C2  POPE   87      33.757 127.082  73.278  1.00  0.00           C
ATOM   8121  O21 POPE   87      35.137 127.352  72.988  1.00  0.00           O
ATOM   8122  C21 POPE   87      36.037 126.612  73.618  1.00  0.00           C
ATOM   8123  O22 POPE   87      35.797 125.752  74.448  1.00  0.00           O
ATOM   8124  C22 POPE   87      37.407 126.892  73.008  1.00  0.00           C
ATOM   8127  C3  POPE   87      32.967 127.142  71.958  1.00  0.00           C
ATOM   8130  O31 POPE   87      33.307 126.022  71.118  1.00  0.00           O
ATOM   8131  C31 POPE   87      34.117 126.292  70.088  1.00  0.00           C
ATOM   8132  O32 POPE   87      34.617 127.372  69.838  1.00  0.00           O
ATOM   8133  C32 POPE   87      34.437 124.992  69.338  1.00  0.00           C
ATOM   8136  C23 POPE   87      37.457 126.252  71.608  1.00  0.00           C
ATOM   8139  C24 POPE   87      38.737 126.512  70.808  1.00  0.00           C
ATOM   8142  C25 POPE   87      38.497 126.162  69.338  1.00  0.00           C
ATOM   8145  C26 POPE   87      39.687 126.442  68.418  1.00  0.00           C
ATOM   8148  C27 POPE   87      39.257 126.512  66.938  1.00  0.00           C
ATOM   8151  C28 POPE   87      40.397 126.852  65.958  1.00  0.00           C
ATOM   8154  C29 POPE   87      41.417 125.742  65.878  1.00  0.00           C
ATOM   8156 0C21 POPE   87      41.997 125.262  64.758  1.00  0.00           C
ATOM   8158 1C21 POPE   87      41.827 125.772  63.348  1.00  0.00           C
ATOM   8161 2C21 POPE   87      41.057 124.822  62.408  1.00  0.00           C
ATOM   8164 3C21 POPE   87      39.577 125.172  62.238  1.00  0.00           C
ATOM   8167 4C21 POPE   87      38.987 124.532  60.968  1.00  0.00           C
ATOM   8170 5C21 POPE   87      37.607 125.102  60.588  1.00  0.00           C
ATOM   8173 6C21 POPE   87      37.257 124.902  59.108  1.00  0.00           C
ATOM   8176 7C21 POPE   87      37.177 123.432  58.668  1.00  0.00           C
ATOM   8179 8C21 POPE   87      36.727 123.292  57.208  1.00  0.00           C
ATOM   8183  C33 POPE   87      34.167 125.102  67.818  1.00  0.00           C
ATOM   8186  C34 POPE   87      34.697 123.882  67.048  1.00  0.00           C
ATOM   8189  C35 POPE   87      34.987 124.212  65.578  1.00  0.00           C
ATOM   8192  C36 POPE   87      35.437 122.972  64.778  1.00  0.00           C
ATOM   8195  C37 POPE   87      34.257 122.192  64.188  1.00  0.00           C
ATOM   8198  C38 POPE   87      34.517 120.702  63.938  1.00  0.00           C
ATOM   8201  C39 POPE   87      35.927 120.362  63.428  1.00  0.00           C
ATOM   8204 0C31 POPE   87      36.037 118.912  62.958  1.00  0.00           C
ATOM   8207 1C31 POPE   87      37.477 118.482  62.658  1.00  0.00           C
ATOM   8210 2C31 POPE   87      37.537 117.102  62.008  1.00  0.00           C
ATOM   8213 3C31 POPE   87      38.907 116.772  61.398  1.00  0.00           C
ATOM   8216 4C31 POPE   87      38.797 115.612  60.398  1.00  0.00           C
ATOM   8219 5C31 POPE   87      40.137 114.952  60.058  1.00  0.00           C
ATOM   8222 6C31 POPE   87      39.977 113.742  59.118  1.00  0.00           C
ATOM   8226  NH3 POPE   88      48.947  24.672  36.918  1.00  0.00           N
ATOM   8230  C12 POPE   88      49.677  23.452  37.408  1.00  0.00           C
ATOM   8233  C11 POPE   88      48.737  22.252  37.668  1.00  0.00           C
ATOM   8236  P   POPE   88      50.717  20.782  38.568  1.00  0.00           P
ATOM   8237  O13 POPE   88      50.767  19.382  39.038  1.00  0.00           O
ATOM   8238  O14 POPE   88      51.867  21.392  37.828  1.00  0.00           O
ATOM   8239  O11 POPE   88      50.447  21.722  39.798  1.00  0.00           O
ATOM   8240  O12 POPE   88      49.447  21.022  37.678  1.00  0.00           O
ATOM   8241  C1  POPE   88      50.907  21.462  41.118  1.00  0.00           C
ATOM   8244  C2  POPE   88      50.457  22.652  42.028  1.00  0.00           C
ATOM   8246  O21 POPE   88      50.567  22.322  43.428  1.00  0.00           O
ATOM   8247  C21 POPE   88      51.807  22.222  43.888  1.00  0.00           C
ATOM   8248  O22 POPE   88      52.817  22.422  43.248  1.00  0.00           O
ATOM   8249  C22 POPE   88      51.747  21.732  45.338  1.00  0.00           C
ATOM   8252  C3  POPE   88      48.967  23.002  41.728  1.00  0.00           C
ATOM   8255  O31 POPE   88      48.447  24.042  42.588  1.00  0.00           O
ATOM   8256  C31 POPE   88      48.817  25.262  42.208  1.00  0.00           C
ATOM   8257  O32 POPE   88      49.287  25.532  41.118  1.00  0.00           O
ATOM   8258  C32 POPE   88      48.577  26.242  43.358  1.00  0.00           C
ATOM   8261  C23 POPE   88      51.727  22.912  46.328  1.00  0.00           C
ATOM   8264  C24 POPE   88      51.717  22.452  47.788  1.00  0.00           C
ATOM   8267  C25 POPE   88      52.177  23.562  48.748  1.00  0.00           C
ATOM   8270  C26 POPE   88      51.337  24.842  48.668  1.00  0.00           C
ATOM   8273  C27 POPE   88      51.937  25.942  49.558  1.00  0.00           C
ATOM   8276  C28 POPE   88      50.867  26.842  50.198  1.00  0.00           C
ATOM   8279  C29 POPE   88      51.527  27.912  51.018  1.00  0.00           C
ATOM   8281 0C21 POPE   88      52.057  27.762  52.248  1.00  0.00           C
ATOM   8283 1C21 POPE   88      52.067  26.482  53.048  1.00  0.00           C
ATOM   8286 2C21 POPE   88      51.567  26.672  54.498  1.00  0.00           C
ATOM   8289 3C21 POPE   88      52.487  27.572  55.328  1.00  0.00           C
ATOM   8292 4C21 POPE   88      52.337  27.342  56.838  1.00  0.00           C
ATOM   8295 5C21 POPE   88      53.427  28.052  57.638  1.00  0.00           C
ATOM   8298 6C21 POPE   88      53.317  27.772  59.138  1.00  0.00           C
ATOM   8301 7C21 POPE   88      54.307  28.582  59.978  1.00  0.00           C
ATOM   8304 8C21 POPE   88      53.807  28.852  61.398  1.00  0.00           C
ATOM   8308  C33 POPE   88      49.167  25.762  44.708  1.00  0.00           C
ATOM   8311  C34 POPE   88      48.267  26.082  45.908  1.00  0.00           C
ATOM   8314  C35 POPE   88      48.297  27.562  46.318  1.00  0.00           C
ATOM   8317  C36 POPE   88      47.477  27.802  47.588  1.00  0.00           C
ATOM   8320  C37 POPE   88      47.637  29.222  48.138  1.00  0.00           C
ATOM   8323  C38 POPE   88      46.977  29.422  49.508  1.00  0.00           C
ATOM   8326  C39 POPE   88      47.757  28.772  50.658  1.00  0.00           C
ATOM   8329 0C31 POPE   88      47.307  29.292  52.028  1.00  0.00           C
ATOM   8332 1C31 POPE   88      48.187  28.802  53.188  1.00  0.00           C
ATOM   8335 2C31 POPE   88      48.007  29.702  54.418  1.00  0.00           C
ATOM   8338 3C31 POPE   88      48.867  29.302  55.618  1.00  0.00           C
ATOM   8341 4C31 POPE   88      48.687  30.312  56.768  1.00  0.00           C
ATOM   8344 5C31 POPE   88      49.577  30.022  57.978  1.00  0.00           C
ATOM   8347 6C31 POPE   88      49.487  31.092  59.068  1.00  0.00           C
ATOM   8351  NH3 POPE   89      72.627 114.932  43.318  1.00  0.00           N
ATOM   8355  C12 POPE   89      74.037 115.052  42.798  1.00  0.00           C
ATOM   8358  C11 POPE   89      74.517 113.702  42.278  1.00  0.00           C
ATOM   8361  P   POPE   89      76.697 112.382  41.848  1.00  0.00           P
ATOM   8362  O13 POPE   89      76.037 111.932  40.598  1.00  0.00           O
ATOM   8363  O14 POPE   89      78.147 112.662  41.858  1.00  0.00           O
ATOM   8364  O11 POPE   89      76.307 111.392  43.028  1.00  0.00           O
ATOM   8365  O12 POPE   89      75.937 113.692  42.328  1.00  0.00           O
ATOM   8366  C1  POPE   89      77.137 111.252  44.188  1.00  0.00           C
ATOM   8369  C2  POPE   89      76.517 111.832  45.498  1.00  0.00           C
ATOM   8371  O21 POPE   89      77.227 111.182  46.568  1.00  0.00           O
ATOM   8372  C21 POPE   89      77.367 111.812  47.728  1.00  0.00           C
ATOM   8373  O22 POPE   89      77.007 112.942  47.968  1.00  0.00           O
ATOM   8374  C22 POPE   89      78.057 110.802  48.668  1.00  0.00           C
ATOM   8377  C3  POPE   89      75.007 111.442  45.578  1.00  0.00           C
ATOM   8380  O31 POPE   89      74.297 112.012  46.708  1.00  0.00           O
ATOM   8381  C31 POPE   89      73.307 112.852  46.428  1.00  0.00           C
ATOM   8382  O32 POPE   89      72.967 113.232  45.328  1.00  0.00           O
ATOM   8383  C32 POPE   89      72.697 113.392  47.718  1.00  0.00           C
ATOM   8386  C23 POPE   89      78.347 111.282  50.108  1.00  0.00           C
ATOM   8389  C24 POPE   89      77.207 111.012  51.098  1.00  0.00           C
ATOM   8392  C25 POPE   89      77.577 111.372  52.558  1.00  0.00           C
ATOM   8395  C26 POPE   89      77.567 112.882  52.838  1.00  0.00           C
ATOM   8398  C27 POPE   89      78.357 113.282  54.098  1.00  0.00           C
ATOM   8401  C28 POPE   89      77.877 112.622  55.408  1.00  0.00           C
ATOM   8404  C29 POPE   89      76.667 113.302  55.998  1.00  0.00           C
ATOM   8406 0C21 POPE   89      76.417 113.442  57.308  1.00  0.00           C
ATOM   8408 1C21 POPE   89      77.277 112.872  58.408  1.00  0.00           C
ATOM   8411 2C21 POPE   89      78.517 113.732  58.718  1.00  0.00           C
ATOM   8414 3C21 POPE   89      79.607 112.942  59.458  1.00  0.00           C
ATOM   8417 4C21 POPE   89      80.927 113.722  59.558  1.00  0.00           C
ATOM   8420 5C21 POPE   89      82.097 112.872  60.078  1.00  0.00           C
ATOM   8423 6C21 POPE   89      83.347 113.712  60.358  1.00  0.00           C
ATOM   8426 7C21 POPE   89      84.577 112.872  60.728  1.00  0.00           C
ATOM   8429 8C21 POPE   89      85.817 113.722  61.008  1.00  0.00           C
ATOM   8433  C33 POPE   89      73.747 114.042  48.658  1.00  0.00           C
ATOM   8436  C34 POPE   89      74.137 113.142  49.838  1.00  0.00           C
ATOM   8439  C35 POPE   89      73.007 113.052  50.868  1.00  0.00           C
ATOM   8442  C36 POPE   89      73.387 112.382  52.188  1.00  0.00           C
ATOM   8445  C37 POPE   89      72.127 112.072  53.018  1.00  0.00           C
ATOM   8448  C38 POPE   89      72.357 111.962  54.538  1.00  0.00           C
ATOM   8451  C39 POPE   89      72.107 113.282  55.288  1.00  0.00           C
ATOM   8454 0C31 POPE   89      72.977 114.392  54.708  1.00  0.00           C
ATOM   8457 1C31 POPE   89      72.987 115.702  55.498  1.00  0.00           C
ATOM   8460 2C31 POPE   89      74.087 116.592  54.908  1.00  0.00           C
ATOM   8463 3C31 POPE   89      74.497 117.772  55.768  1.00  0.00           C
ATOM   8466 4C31 POPE   89      75.737 118.432  55.148  1.00  0.00           C
ATOM   8469 5C31 POPE   89      76.147 119.732  55.828  1.00  0.00           C
ATOM   8472 6C31 POPE   89      77.177 120.502  54.998  1.00  0.00           C
ATOM   8476  NH3 POPE   90      67.547  86.492  83.218  1.00  0.00           N
ATOM   8480  C12 POPE   90      68.127  86.402  84.598  1.00  0.00           C
ATOM   8483  C11 POPE   90      69.307  85.432  84.568  1.00  0.00           C
ATOM   8486  P   POPE   90      70.577  84.172  86.468  1.00  0.00           P
ATOM   8487  O13 POPE   90      71.957  84.342  86.998  1.00  0.00           O
ATOM   8488  O14 POPE   90      69.547  83.712  87.428  1.00  0.00           O
ATOM   8489  O11 POPE   90      70.577  83.142  85.248  1.00  0.00           O
ATOM   8490  O12 POPE   90      70.027  85.492  85.798  1.00  0.00           O
ATOM   8491  C1  POPE   90      71.667  83.172  84.308  1.00  0.00           C
ATOM   8494  C2  POPE   90      71.227  82.882  82.848  1.00  0.00           C
ATOM   8496  O21 POPE   90      70.587  84.002  82.218  1.00  0.00           O
ATOM   8497  C21 POPE   90      71.357  84.902  81.618  1.00  0.00           C
ATOM   8498  O22 POPE   90      72.537  85.132  81.858  1.00  0.00           O
ATOM   8499  C22 POPE   90      70.477  85.542  80.538  1.00  0.00           C
ATOM   8502  C3  POPE   90      70.217  81.722  82.748  1.00  0.00           C
ATOM   8505  O31 POPE   90      70.137  81.262  81.388  1.00  0.00           O
ATOM   8506  C31 POPE   90      68.947  81.012  80.868  1.00  0.00           C
ATOM   8507  O32 POPE   90      67.867  81.172  81.428  1.00  0.00           O
ATOM   8508  C32 POPE   90      69.197  80.472  79.458  1.00  0.00           C
ATOM   8511  C23 POPE   90      71.197  85.662  79.188  1.00  0.00           C
ATOM   8514  C24 POPE   90      71.477  84.292  78.568  1.00  0.00           C
ATOM   8517  C25 POPE   90      70.497  83.882  77.458  1.00  0.00           C
ATOM   8520  C26 POPE   90      70.867  84.522  76.118  1.00  0.00           C
ATOM   8523  C27 POPE   90      70.267  83.822  74.888  1.00  0.00           C
ATOM   8526  C28 POPE   90      68.847  84.262  74.478  1.00  0.00           C
ATOM   8529  C29 POPE   90      68.777  85.702  74.058  1.00  0.00           C
ATOM   8531 0C21 POPE   90      68.547  86.172  72.818  1.00  0.00           C
ATOM   8533 1C21 POPE   90      68.307  85.362  71.568  1.00  0.00           C
ATOM   8536 2C21 POPE   90      68.587  86.162  70.278  1.00  0.00           C
ATOM   8539 3C21 POPE   90      70.017  86.692  70.168  1.00  0.00           C
ATOM   8542 4C21 POPE   90      70.257  87.452  68.858  1.00  0.00           C
ATOM   8545 5C21 POPE   90      71.737  87.832  68.688  1.00  0.00           C
ATOM   8548 6C21 POPE   90      72.017  88.572  67.368  1.00  0.00           C
ATOM   8551 7C21 POPE   90      73.517  88.672  67.078  1.00  0.00           C
ATOM   8554 8C21 POPE   90      73.827  89.382  65.758  1.00  0.00           C
ATOM   8558  C33 POPE   90      67.987  80.562  78.508  1.00  0.00           C
ATOM   8561  C34 POPE   90      68.267  79.802  77.208  1.00  0.00           C
ATOM   8564  C35 POPE   90      67.137  79.852  76.178  1.00  0.00           C
ATOM   8567  C36 POPE   90      67.197  81.022  75.188  1.00  0.00           C
ATOM   8570  C37 POPE   90      65.957  81.012  74.278  1.00  0.00           C
ATOM   8573  C38 POPE   90      65.887  82.202  73.318  1.00  0.00           C
ATOM   8576  C39 POPE   90      66.657  81.992  72.008  1.00  0.00           C
ATOM   8579 0C31 POPE   90      65.917  81.092  71.008  1.00  0.00           C
ATOM   8582 1C31 POPE   90      66.617  81.032  69.638  1.00  0.00           C
ATOM   8585 2C31 POPE   90      65.947  80.042  68.678  1.00  0.00           C
ATOM   8588 3C31 POPE   90      66.477  80.172  67.248  1.00  0.00           C
ATOM   8591 4C31 POPE   90      65.697  79.312  66.238  1.00  0.00           C
ATOM   8594 5C31 POPE   90      65.987  79.722  64.778  1.00  0.00           C
ATOM   8597 6C31 POPE   90      65.207  78.902  63.748  1.00  0.00           C
ATOM   8601  NH3 POPE   91      93.157 116.682  77.808  1.00  0.00           N
ATOM   8605  C12 POPE   91      91.707 116.662  77.408  1.00  0.00           C
ATOM   8608  C11 POPE   91      90.907 117.762  78.118  1.00  0.00           C
ATOM   8611  P   POPE   91      92.297 119.822  78.868  1.00  0.00           P
ATOM   8612  O13 POPE   91      91.447 120.022  80.058  1.00  0.00           O
ATOM   8613  O14 POPE   91      93.567 119.072  78.958  1.00  0.00           O
ATOM   8614  O11 POPE   91      92.577 121.222  78.188  1.00  0.00           O
ATOM   8615  O12 POPE   91      91.417 119.072  77.788  1.00  0.00           O
ATOM   8616  C1  POPE   91      91.917 121.752  77.038  1.00  0.00           C
ATOM   8619  C2  POPE   91      92.947 122.492  76.138  1.00  0.00           C
ATOM   8621  O21 POPE   91      92.347 123.082  74.948  1.00  0.00           O
ATOM   8622  C21 POPE   91      92.037 122.262  73.948  1.00  0.00           C
ATOM   8623  O22 POPE   91      91.827 121.072  74.028  1.00  0.00           O
ATOM   8624  C22 POPE   91      92.007 123.052  72.628  1.00  0.00           C
ATOM   8627  C3  POPE   91      94.127 121.522  75.818  1.00  0.00           C
ATOM   8630  O31 POPE   91      95.007 122.072  74.838  1.00  0.00           O
ATOM   8631  C31 POPE   91      96.167 122.542  75.258  1.00  0.00           C
ATOM   8632  O32 POPE   91      96.597 122.412  76.398  1.00  0.00           O
ATOM   8633  C32 POPE   91      96.847 123.222  74.068  1.00  0.00           C
ATOM   8636  C23 POPE   91      91.997 122.142  71.368  1.00  0.00           C
ATOM   8639  C24 POPE   91      92.217 122.912  70.048  1.00  0.00           C
ATOM   8642  C25 POPE   91      91.087 123.872  69.678  1.00  0.00           C
ATOM   8645  C26 POPE   91      91.207 124.452  68.248  1.00  0.00           C
ATOM   8648  C27 POPE   91      90.177 125.572  67.988  1.00  0.00           C
ATOM   8651  C28 POPE   91      89.347 125.422  66.688  1.00  0.00           C
ATOM   8654  C29 POPE   91      88.477 124.192  66.698  1.00  0.00           C
ATOM   8656 0C21 POPE   91      87.137 124.122  66.828  1.00  0.00           C
ATOM   8658 1C21 POPE   91      86.157 125.252  66.988  1.00  0.00           C
ATOM   8661 2C21 POPE   91      84.747 124.872  66.478  1.00  0.00           C
ATOM   8664 3C21 POPE   91      84.067 123.782  67.318  1.00  0.00           C
ATOM   8667 4C21 POPE   91      82.587 123.522  66.968  1.00  0.00           C
ATOM   8670 5C21 POPE   91      82.017 122.402  67.848  1.00  0.00           C
ATOM   8673 6C21 POPE   91      80.487 122.262  67.778  1.00  0.00           C
ATOM   8676 7C21 POPE   91      79.937 121.352  68.898  1.00  0.00           C
ATOM   8679 8C21 POPE   91      78.427 121.132  68.818  1.00  0.00           C
ATOM   8683  C33 POPE   91      95.817 123.902  73.108  1.00  0.00           C
ATOM   8686  C34 POPE   91      96.377 124.462  71.798  1.00  0.00           C
ATOM   8689  C35 POPE   91      96.967 123.362  70.918  1.00  0.00           C
ATOM   8692  C36 POPE   91      97.217 123.702  69.438  1.00  0.00           C
ATOM   8695  C37 POPE   91      95.927 124.012  68.658  1.00  0.00           C
ATOM   8698  C38 POPE   91      96.047 123.742  67.148  1.00  0.00           C
ATOM   8701  C39 POPE   91      96.887 124.772  66.378  1.00  0.00           C
ATOM   8704 0C31 POPE   91      96.157 126.092  66.098  1.00  0.00           C
ATOM   8707 1C31 POPE   91      96.837 126.932  64.988  1.00  0.00           C
ATOM   8710 2C31 POPE   91      95.847 127.582  64.008  1.00  0.00           C
ATOM   8713 3C31 POPE   91      95.107 128.782  64.608  1.00  0.00           C
ATOM   8716 4C31 POPE   91      94.147 129.462  63.628  1.00  0.00           C
ATOM   8719 5C31 POPE   91      93.567 130.756  64.218  1.00  0.00           C
ATOM   8722 6C31 POPE   91      92.477 131.376  63.348  1.00  0.00           C
ATOM   8726  NH3 POPE   92       9.037  13.022  40.038  1.00  0.00           N
ATOM   8730  C12 POPE   92       8.377  11.752  39.608  1.00  0.00           C
ATOM   8733  C11 POPE   92       7.507  11.992  38.358  1.00  0.00           C
ATOM   8736  P   POPE   92       5.447  13.282  37.478  1.00  0.00           P
ATOM   8737  O13 POPE   92       6.087  13.232  36.138  1.00  0.00           O
ATOM   8738  O14 POPE   92       4.327  12.332  37.718  1.00  0.00           O
ATOM   8739  O11 POPE   92       4.977  14.782  37.818  1.00  0.00           O
ATOM   8740  O12 POPE   92       6.547  13.022  38.598  1.00  0.00           O
ATOM   8741  C1  POPE   92       4.667  15.062  39.198  1.00  0.00           C
ATOM   8744  C2  POPE   92       3.427  16.002  39.368  1.00  0.00           C
ATOM   8746  O21 POPE   92       3.207  16.462  40.718  1.00  0.00           O
ATOM   8747  C21 POPE   92       3.087  15.592  41.688  1.00  0.00           C
ATOM   8748  O22 POPE   92       3.547  14.472  41.768  1.00  0.00           O
ATOM   8749  C22 POPE   92       2.137  16.152  42.748  1.00  0.00           C
ATOM   8752  C3  POPE   92       2.107  15.402  38.838  1.00  0.00           C
ATOM   8755  O31 POPE   92       1.777  14.182  39.528  1.00  0.00           O
ATOM   8756  C31 POPE   92       1.227  13.222  38.798  1.00  0.00           C
ATOM   8757  O32 POPE   92       0.837  13.312  37.648  1.00  0.00           O
ATOM   8758  C32 POPE   92       1.057  12.002  39.708  1.00  0.00           C
ATOM   8761  C23 POPE   92       2.817  16.152  44.118  1.00  0.00           C
ATOM   8764  C24 POPE   92       1.827  16.172  45.278  1.00  0.00           C
ATOM   8767  C25 POPE   92       2.517  16.622  46.568  1.00  0.00           C
ATOM   8770  C26 POPE   92       1.577  16.702  47.778  1.00  0.00           C
ATOM   8773  C27 POPE   92       2.307  17.312  48.978  1.00  0.00           C
ATOM   8776  C28 POPE   92       1.397  17.482  50.208  1.00  0.00           C
ATOM   8779  C29 POPE   92       1.987  18.512  51.138  1.00  0.00           C
ATOM   8781 0C21 POPE   92       1.617  19.802  51.248  1.00  0.00           C
ATOM   8783 1C21 POPE   92       0.477  20.492  50.538  1.00  0.00           C
ATOM   8786 2C21 POPE   92      -0.343  21.302  51.558  1.00  0.00           C
ATOM   8789 3C21 POPE   92      -1.687  21.792  51.018  1.00  0.00           C
ATOM   8792 4C21 POPE   92      -2.497  22.572  52.058  1.00  0.00           C
ATOM   8795 5C21 POPE   92      -2.787  21.732  53.318  1.00  0.00           C
ATOM   8798 6C21 POPE   92      -3.887  22.312  54.228  1.00  0.00           C
ATOM   8801 7C21 POPE   92      -4.207  21.342  55.378  1.00  0.00           C
ATOM   8804 8C21 POPE   92      -5.377  21.782  56.258  1.00  0.00           C
ATOM   8808  C33 POPE   92       2.417  11.472  40.218  1.00  0.00           C
ATOM   8811  C34 POPE   92       2.337  10.672  41.528  1.00  0.00           C
ATOM   8814  C35 POPE   92       1.807  11.552  42.668  1.00  0.00           C
ATOM   8817  C36 POPE   92       2.087  11.012  44.078  1.00  0.00           C
ATOM   8820  C37 POPE   92       1.947  12.092  45.158  1.00  0.00           C
ATOM   8823  C38 POPE   92       2.387  11.602  46.538  1.00  0.00           C
ATOM   8826  C39 POPE   92       1.917  12.532  47.668  1.00  0.00           C
ATOM   8829 0C31 POPE   92       2.257  11.982  49.048  1.00  0.00           C
ATOM   8832 1C31 POPE   92       1.627  12.812  50.178  1.00  0.00           C
ATOM   8835 2C31 POPE   92       1.347  11.972  51.418  1.00  0.00           C
ATOM   8838 3C31 POPE   92       0.597  12.782  52.478  1.00  0.00           C
ATOM   8841 4C31 POPE   92       0.137  11.922  53.658  1.00  0.00           C
ATOM   8844 5C31 POPE   92      -0.923  12.632  54.498  1.00  0.00           C
ATOM   8847 6C31 POPE   92      -1.557  11.712  55.528  1.00  0.00           C
ATOM   8851  NH3 POPE   93     118.427 110.402  77.868  1.00  0.00           N
ATOM   8855  C12 POPE   93     119.367 111.312  77.138  1.00  0.00           C
ATOM   8858  C11 POPE   93     118.697 112.602  76.688  1.00  0.00           C
ATOM   8861  P   POPE   93     119.887 114.772  75.748  1.00  0.00           P
ATOM   8862  O13 POPE   93     119.037 115.322  74.668  1.00  0.00           O
ATOM   8863  O14 POPE   93     119.717 115.402  77.088  1.00  0.00           O
ATOM   8864  O11 POPE   93     121.397 114.752  75.308  1.00  0.00           O
ATOM   8865  O12 POPE   93     119.647 113.242  75.858  1.00  0.00           O
ATOM   8866  C1  POPE   93     122.087 115.942  74.938  1.00  0.00           C
ATOM   8869  C2  POPE   93     122.627 115.902  73.478  1.00  0.00           C
ATOM   8871  O21 POPE   93     122.317 117.172  72.898  1.00  0.00           O
ATOM   8872  C21 POPE   93     123.267 117.692  72.138  1.00  0.00           C
ATOM   8873  O22 POPE   93     124.247 117.102  71.718  1.00  0.00           O
ATOM   8874  C22 POPE   93     122.977 119.202  72.038  1.00  0.00           C
ATOM   8877  C3  POPE   93     122.037 114.742  72.608  1.00  0.00           C
ATOM   8880  O31 POPE   93     122.227 114.922  71.188  1.00  0.00           O
ATOM   8881  C31 POPE   93     123.247 114.442  70.468  1.00  0.00           C
ATOM   8882  O32 POPE   93     123.297 114.542  69.248  1.00  0.00           O
ATOM   8883  C32 POPE   93     124.357 113.742  71.268  1.00  0.00           C
ATOM   8886  C23 POPE   93     123.277 119.802  70.648  1.00  0.00           C
ATOM   8889  C24 POPE   93     122.917 121.292  70.548  1.00  0.00           C
ATOM   8892  C25 POPE   93     123.247 121.862  69.158  1.00  0.00           C
ATOM   8895  C26 POPE   93     122.177 122.802  68.588  1.00  0.00           C
ATOM   8898  C27 POPE   93     122.467 124.302  68.778  1.00  0.00           C
ATOM   8901  C28 POPE   93     121.467 125.162  67.978  1.00  0.00           C
ATOM   8904  C29 POPE   93     121.797 126.632  68.078  1.00  0.00           C
ATOM   8906 0C21 POPE   93     122.317 127.412  67.118  1.00  0.00           C
ATOM   8908 1C21 POPE   93     122.667 127.042  65.698  1.00  0.00           C
ATOM   8911 2C21 POPE   93     122.117 128.102  64.718  1.00  0.00           C
ATOM   8914 3C21 POPE   93     122.667 127.952  63.288  1.00  0.00           C
ATOM   8917 4C21 POPE   93     122.197 129.082  62.358  1.00  0.00           C
ATOM   8920 5C21 POPE   93     120.697 129.052  62.068  1.00  0.00           C
ATOM   8923 6C21 POPE   93     120.227 130.116  61.078  1.00  0.00           C
ATOM   8926 7C21 POPE   93     118.717 130.016  60.798  1.00  0.00           C
ATOM   8929 8C21 POPE   93     118.187 131.066  59.828  1.00  0.00           C
ATOM   8933  C33 POPE   93     125.707 113.692  70.498  1.00  0.00           C
ATOM   8936  C34 POPE   93     125.757 112.592  69.428  1.00  0.00           C
ATOM   8939  C35 POPE   93     127.057 112.562  68.608  1.00  0.00           C
ATOM   8942  C36 POPE   93     127.077 111.362  67.658  1.00  0.00           C
ATOM   8945  C37 POPE   93     128.461 110.952  67.138  1.00  0.00           C
ATOM   8948  C38 POPE   93     128.481 109.482  66.668  1.00  0.00           C
ATOM   8951  C39 POPE   93     127.841 109.282  65.288  1.00  0.00           C
ATOM   8954 0C31 POPE   93     128.891 109.362  64.178  1.00  0.00           C
ATOM   8957 1C31 POPE   93     128.321 109.372  62.758  1.00  0.00           C
ATOM   8960 2C31 POPE   93     129.451 109.582  61.748  1.00  0.00           C
ATOM   8963 3C31 POPE   93     129.001 109.902  60.328  1.00  0.00           C
ATOM   8966 4C31 POPE   93     128.721 108.662  59.468  1.00  0.00           C
ATOM   8969 5C31 POPE   93     128.751 109.012  57.978  1.00  0.00           C
ATOM   8972 6C31 POPE   93     128.661 107.782  57.078  1.00  0.00           C
ATOM   8976  NH3 POPE   94      23.877 121.052  37.248  1.00  0.00           N
ATOM   8980  C12 POPE   94      22.617 120.502  36.648  1.00  0.00           C
ATOM   8983  C11 POPE   94      22.837 120.352  35.138  1.00  0.00           C
ATOM   8986  P   POPE   94      23.337 117.922  34.368  1.00  0.00           P
ATOM   8987  O13 POPE   94      22.297 118.112  33.338  1.00  0.00           O
ATOM   8988  O14 POPE   94      24.457 117.012  34.058  1.00  0.00           O
ATOM   8989  O11 POPE   94      22.537 117.422  35.608  1.00  0.00           O
ATOM   8990  O12 POPE   94      23.827 119.332  34.898  1.00  0.00           O
ATOM   8991  C1  POPE   94      23.177 116.812  36.718  1.00  0.00           C
ATOM   8994  C2  POPE   94      22.107 116.722  37.808  1.00  0.00           C
ATOM   8996  O21 POPE   94      22.707 116.352  39.048  1.00  0.00           O
ATOM   8997  C21 POPE   94      23.087 117.342  39.818  1.00  0.00           C
ATOM   8998  O22 POPE   94      23.067 118.532  39.528  1.00  0.00           O
ATOM   8999  C22 POPE   94      23.387 116.772  41.198  1.00  0.00           C
ATOM   9002  C3  POPE   94      20.977 115.732  37.428  1.00  0.00           C
ATOM   9005  O31 POPE   94      19.857 115.932  38.308  1.00  0.00           O
ATOM   9006  C31 POPE   94      19.947 115.272  39.458  1.00  0.00           C
ATOM   9007  O32 POPE   94      20.727 114.372  39.698  1.00  0.00           O
ATOM   9008  C32 POPE   94      18.987 115.852  40.478  1.00  0.00           C
ATOM   9011  C23 POPE   94      24.837 116.242  41.318  1.00  0.00           C
ATOM   9014  C24 POPE   94      25.047 115.382  42.578  1.00  0.00           C
ATOM   9017  C25 POPE   94      24.937 116.172  43.898  1.00  0.00           C
ATOM   9020  C26 POPE   94      25.097 115.292  45.148  1.00  0.00           C
ATOM   9023  C27 POPE   94      25.377 116.102  46.418  1.00  0.00           C
ATOM   9026  C28 POPE   94      25.687 115.242  47.668  1.00  0.00           C
ATOM   9029  C29 POPE   94      24.477 115.012  48.538  1.00  0.00           C
ATOM   9031 0C21 POPE   94      24.077 113.842  49.078  1.00  0.00           C
ATOM   9033 1C21 POPE   94      24.777 112.512  48.948  1.00  0.00           C
ATOM   9036 2C21 POPE   94      24.927 111.762  50.288  1.00  0.00           C
ATOM   9039 3C21 POPE   94      25.787 112.502  51.328  1.00  0.00           C
ATOM   9042 4C21 POPE   94      25.867 111.682  52.628  1.00  0.00           C
ATOM   9045 5C21 POPE   94      26.487 112.442  53.808  1.00  0.00           C
ATOM   9048 6C21 POPE   94      26.407 111.602  55.098  1.00  0.00           C
ATOM   9051 7C21 POPE   94      27.127 112.222  56.288  1.00  0.00           C
ATOM   9054 8C21 POPE   94      27.177 111.272  57.498  1.00  0.00           C
ATOM   9058  C33 POPE   94      19.177 115.222  41.868  1.00  0.00           C
ATOM   9061  C34 POPE   94      18.537 116.052  42.968  1.00  0.00           C
ATOM   9064  C35 POPE   94      19.397 117.232  43.458  1.00  0.00           C
ATOM   9067  C36 POPE   94      18.777 117.892  44.698  1.00  0.00           C
ATOM   9070  C37 POPE   94      19.547 119.132  45.158  1.00  0.00           C
ATOM   9073  C38 POPE   94      19.267 119.532  46.618  1.00  0.00           C
ATOM   9076  C39 POPE   94      19.937 118.612  47.648  1.00  0.00           C
ATOM   9079 0C31 POPE   94      19.987 119.172  49.078  1.00  0.00           C
ATOM   9082 1C31 POPE   94      20.827 118.282  50.008  1.00  0.00           C
ATOM   9085 2C31 POPE   94      21.547 119.062  51.128  1.00  0.00           C
ATOM   9088 3C31 POPE   94      20.597 119.792  52.078  1.00  0.00           C
ATOM   9091 4C31 POPE   94      21.337 120.452  53.248  1.00  0.00           C
ATOM   9094 5C31 POPE   94      20.467 121.472  53.998  1.00  0.00           C
ATOM   9097 6C31 POPE   94      20.807 121.652  55.478  1.00  0.00           C
ATOM   9101  NH3 POPE   95      41.207  44.412  78.258  1.00  0.00           N
ATOM   9105  C12 POPE   95      41.997  43.842  79.408  1.00  0.00           C
ATOM   9108  C11 POPE   95      42.417  42.392  79.188  1.00  0.00           C
ATOM   9111  P   POPE   95      42.647  40.962  81.448  1.00  0.00           P
ATOM   9112  O13 POPE   95      43.697  40.782  82.488  1.00  0.00           O
ATOM   9113  O14 POPE   95      41.297  41.382  81.898  1.00  0.00           O
ATOM   9114  O11 POPE   95      42.407  39.602  80.718  1.00  0.00           O
ATOM   9115  O12 POPE   95      43.167  41.932  80.308  1.00  0.00           O
ATOM   9116  C1  POPE   95      43.377  38.832  80.028  1.00  0.00           C
ATOM   9119  C2  POPE   95      43.277  39.132  78.508  1.00  0.00           C
ATOM   9121  O21 POPE   95      42.157  38.432  77.948  1.00  0.00           O
ATOM   9122  C21 POPE   95      41.477  39.122  77.068  1.00  0.00           C
ATOM   9123  O22 POPE   95      41.607  40.312  76.808  1.00  0.00           O
ATOM   9124  C22 POPE   95      40.457  38.202  76.408  1.00  0.00           C
ATOM   9127  C3  POPE   95      44.557  38.742  77.758  1.00  0.00           C
ATOM   9130  O31 POPE   95      44.867  39.712  76.728  1.00  0.00           O
ATOM   9131  C31 POPE   95      44.457  39.402  75.498  1.00  0.00           C
ATOM   9132  O32 POPE   95      43.947  38.342  75.178  1.00  0.00           O
ATOM   9133  C32 POPE   95      44.717  40.612  74.608  1.00  0.00           C
ATOM   9136  C23 POPE   95      40.027  38.732  75.018  1.00  0.00           C
ATOM   9139  C24 POPE   95      40.567  37.872  73.878  1.00  0.00           C
ATOM   9142  C25 POPE   95      40.327  38.512  72.508  1.00  0.00           C
ATOM   9145  C26 POPE   95      40.477  37.492  71.378  1.00  0.00           C
ATOM   9148  C27 POPE   95      39.567  37.782  70.188  1.00  0.00           C
ATOM   9151  C28 POPE   95      39.397  36.522  69.308  1.00  0.00           C
ATOM   9154  C29 POPE   95      38.417  36.742  68.188  1.00  0.00           C
ATOM   9156 0C21 POPE   95      38.747  36.992  66.918  1.00  0.00           C
ATOM   9158 1C21 POPE   95      40.157  37.162  66.428  1.00  0.00           C
ATOM   9161 2C21 POPE   95      40.237  37.932  65.098  1.00  0.00           C
ATOM   9164 3C21 POPE   95      39.597  37.162  63.928  1.00  0.00           C
ATOM   9167 4C21 POPE   95      39.997  37.702  62.548  1.00  0.00           C
ATOM   9170 5C21 POPE   95      39.557  39.152  62.288  1.00  0.00           C
ATOM   9173 6C21 POPE   95      39.807  39.532  60.818  1.00  0.00           C
ATOM   9176 7C21 POPE   95      39.677  41.032  60.518  1.00  0.00           C
ATOM   9179 8C21 POPE   95      39.817  41.332  59.018  1.00  0.00           C
ATOM   9183  C33 POPE   95      43.977  40.582  73.248  1.00  0.00           C
ATOM   9186  C34 POPE   95      44.927  40.352  72.058  1.00  0.00           C
ATOM   9189  C35 POPE   95      45.567  38.962  72.038  1.00  0.00           C
ATOM   9192  C36 POPE   95      44.667  37.882  71.408  1.00  0.00           C
ATOM   9195  C37 POPE   95      44.547  38.032  69.888  1.00  0.00           C
ATOM   9198  C38 POPE   95      44.047  36.762  69.208  1.00  0.00           C
ATOM   9201  C39 POPE   95      44.057  36.872  67.688  1.00  0.00           C
ATOM   9204 0C31 POPE   95      43.647  35.562  67.008  1.00  0.00           C
ATOM   9207 1C31 POPE   95      43.727  35.652  65.478  1.00  0.00           C
ATOM   9210 2C31 POPE   95      43.447  34.302  64.808  1.00  0.00           C
ATOM   9213 3C31 POPE   95      43.997  34.262  63.378  1.00  0.00           C
ATOM   9216 4C31 POPE   95      43.907  32.882  62.728  1.00  0.00           C
ATOM   9219 5C31 POPE   95      44.697  32.842  61.418  1.00  0.00           C
ATOM   9222 6C31 POPE   95      44.627  31.512  60.678  1.00  0.00           C
ATOM   9226  NH3 POPE   96      36.847  38.112  36.428  1.00  0.00           N
ATOM   9230  C12 POPE   96      36.927  36.642  36.728  1.00  0.00           C
ATOM   9233  C11 POPE   96      35.967  36.172  37.838  1.00  0.00           C
ATOM   9236  P   POPE   96      34.497  33.982  38.128  1.00  0.00           P
ATOM   9237  O13 POPE   96      33.407  33.542  37.228  1.00  0.00           O
ATOM   9238  O14 POPE   96      35.477  32.922  38.478  1.00  0.00           O
ATOM   9239  O11 POPE   96      33.897  34.672  39.388  1.00  0.00           O
ATOM   9240  O12 POPE   96      35.177  35.132  37.318  1.00  0.00           O
ATOM   9241  C1  POPE   96      32.577  34.542  39.938  1.00  0.00           C
ATOM   9244  C2  POPE   96      32.617  33.992  41.368  1.00  0.00           C
ATOM   9246  O21 POPE   96      33.397  34.962  42.068  1.00  0.00           O
ATOM   9247  C21 POPE   96      34.077  34.552  43.078  1.00  0.00           C
ATOM   9248  O22 POPE   96      35.177  34.022  43.068  1.00  0.00           O
ATOM   9249  C22 POPE   96      33.187  34.812  44.318  1.00  0.00           C
ATOM   9252  C3  POPE   96      33.107  32.522  41.338  1.00  0.00           C
ATOM   9255  O31 POPE   96      33.267  31.902  42.628  1.00  0.00           O
ATOM   9256  C31 POPE   96      34.017  30.812  42.498  1.00  0.00           C
ATOM   9257  O32 POPE   96      34.237  30.242  41.438  1.00  0.00           O
ATOM   9258  C32 POPE   96      34.667  30.442  43.818  1.00  0.00           C
ATOM   9261  C23 POPE   96      33.977  35.402  45.498  1.00  0.00           C
ATOM   9264  C24 POPE   96      33.407  34.982  46.858  1.00  0.00           C
ATOM   9267  C25 POPE   96      32.737  36.112  47.648  1.00  0.00           C
ATOM   9270  C26 POPE   96      32.637  35.752  49.138  1.00  0.00           C
ATOM   9273  C27 POPE   96      31.637  36.612  49.908  1.00  0.00           C
ATOM   9276  C28 POPE   96      31.537  36.282  51.418  1.00  0.00           C
ATOM   9279  C29 POPE   96      31.007  34.882  51.628  1.00  0.00           C
ATOM   9281 0C21 POPE   96      30.647  34.322  52.788  1.00  0.00           C
ATOM   9283 1C21 POPE   96      30.657  34.942  54.168  1.00  0.00           C
ATOM   9286 2C21 POPE   96      29.417  34.482  54.958  1.00  0.00           C
ATOM   9289 3C21 POPE   96      29.487  34.802  56.458  1.00  0.00           C
ATOM   9292 4C21 POPE   96      28.457  33.992  57.268  1.00  0.00           C
ATOM   9295 5C21 POPE   96      28.467  34.302  58.778  1.00  0.00           C
ATOM   9298 6C21 POPE   96      29.737  33.832  59.508  1.00  0.00           C
ATOM   9301 7C21 POPE   96      29.697  34.132  61.008  1.00  0.00           C
ATOM   9304 8C21 POPE   96      31.037  33.912  61.708  1.00  0.00           C
ATOM   9308  C33 POPE   96      34.007  31.112  45.028  1.00  0.00           C
ATOM   9311  C34 POPE   96      34.657  30.702  46.348  1.00  0.00           C
ATOM   9314  C35 POPE   96      33.847  31.172  47.548  1.00  0.00           C
ATOM   9317  C36 POPE   96      34.547  30.862  48.868  1.00  0.00           C
ATOM   9320  C37 POPE   96      33.557  30.902  50.028  1.00  0.00           C
ATOM   9323  C38 POPE   96      34.177  31.222  51.388  1.00  0.00           C
ATOM   9326  C39 POPE   96      35.107  30.132  51.908  1.00  0.00           C
ATOM   9329 0C31 POPE   96      34.357  28.842  52.258  1.00  0.00           C
ATOM   9332 1C31 POPE   96      35.197  27.872  53.098  1.00  0.00           C
ATOM   9335 2C31 POPE   96      34.497  26.522  53.328  1.00  0.00           C
ATOM   9338 3C31 POPE   96      33.087  26.632  53.908  1.00  0.00           C
ATOM   9341 4C31 POPE   96      32.477  25.242  54.178  1.00  0.00           C
ATOM   9344 5C31 POPE   96      31.357  24.832  53.208  1.00  0.00           C
ATOM   9347 6C31 POPE   96      30.777  23.452  53.538  1.00  0.00           C
ATOM   9351  NH3 POPE   97      79.167  -0.802  38.678  1.00  0.00           N
ATOM   9355  C12 POPE   97      78.727  -1.212  37.298  1.00  0.00           C
ATOM   9358  C11 POPE   97      78.577  -2.742  37.148  1.00  0.00           C
ATOM   9361  P   POPE   97      77.257  -4.802  38.028  1.00  0.00           P
ATOM   9362  O13 POPE   97      75.977  -5.242  37.448  1.00  0.00           O
ATOM   9363  O14 POPE   97      78.487  -5.542  37.668  1.00  0.00           O
ATOM   9364  O11 POPE   97      77.077  -4.932  39.598  1.00  0.00           O
ATOM   9365  O12 POPE   97      77.437  -3.222  37.848  1.00  0.00           O
ATOM   9366  C1  POPE   97      76.497  -3.902  40.408  1.00  0.00           C
ATOM   9369  C2  POPE   97      77.347  -3.782  41.698  1.00  0.00           C
ATOM   9371  O21 POPE   97      77.007  -2.622  42.478  1.00  0.00           O
ATOM   9372  C21 POPE   97      77.147  -1.412  41.988  1.00  0.00           C
ATOM   9373  O22 POPE   97      77.677  -1.122  40.918  1.00  0.00           O
ATOM   9374  C22 POPE   97      76.527  -0.412  42.968  1.00  0.00           C
ATOM   9377  C3  POPE   97      78.877  -3.972  41.378  1.00  0.00           C
ATOM   9380  O31 POPE   97      79.787  -3.252  42.238  1.00  0.00           O
ATOM   9381  C31 POPE   97      80.707  -2.532  41.608  1.00  0.00           C
ATOM   9382  O32 POPE   97      80.777  -2.342  40.408  1.00  0.00           O
ATOM   9383  C32 POPE   97      81.667  -1.902  42.588  1.00  0.00           C
ATOM   9386  C23 POPE   97      76.907   1.042  42.598  1.00  0.00           C
ATOM   9389  C24 POPE   97      76.287   2.142  43.468  1.00  0.00           C
ATOM   9392  C25 POPE   97      77.327   3.202  43.818  1.00  0.00           C
ATOM   9395  C26 POPE   97      76.797   4.612  44.048  1.00  0.00           C
ATOM   9398  C27 POPE   97      77.957   5.542  44.398  1.00  0.00           C
ATOM   9401  C28 POPE   97      77.587   6.992  44.758  1.00  0.00           C
ATOM   9404  C29 POPE   97      78.797   7.652  45.368  1.00  0.00           C
ATOM   9406 0C21 POPE   97      79.137   7.632  46.678  1.00  0.00           C
ATOM   9408 1C21 POPE   97      78.357   7.002  47.808  1.00  0.00           C
ATOM   9411 2C21 POPE   97      79.207   6.172  48.798  1.00  0.00           C
ATOM   9414 3C21 POPE   97      80.287   6.972  49.538  1.00  0.00           C
ATOM   9417 4C21 POPE   97      80.487   6.552  51.008  1.00  0.00           C
ATOM   9420 5C21 POPE   97      80.857   5.082  51.228  1.00  0.00           C
ATOM   9423 6C21 POPE   97      82.237   4.662  50.688  1.00  0.00           C
ATOM   9426 7C21 POPE   97      82.627   3.242  51.148  1.00  0.00           C
ATOM   9429 8C21 POPE   97      84.037   2.792  50.748  1.00  0.00           C
ATOM   9433  C33 POPE   97      80.997  -0.712  43.288  1.00  0.00           C
ATOM   9436  C34 POPE   97      82.007   0.348  43.718  1.00  0.00           C
ATOM   9439  C35 POPE   97      83.257  -0.172  44.448  1.00  0.00           C
ATOM   9442  C36 POPE   97      84.317   0.912  44.648  1.00  0.00           C
ATOM   9445  C37 POPE   97      85.537   0.408  45.438  1.00  0.00           C
ATOM   9448  C38 POPE   97      85.557   0.912  46.888  1.00  0.00           C
ATOM   9451  C39 POPE   97      85.837   2.422  47.008  1.00  0.00           C
ATOM   9454 0C31 POPE   97      87.257   2.812  46.628  1.00  0.00           C
ATOM   9457 1C31 POPE   97      87.557   4.282  46.958  1.00  0.00           C
ATOM   9460 2C31 POPE   97      89.047   4.622  46.858  1.00  0.00           C
ATOM   9463 3C31 POPE   97      89.627   4.452  45.448  1.00  0.00           C
ATOM   9466 4C31 POPE   97      91.087   4.912  45.398  1.00  0.00           C
ATOM   9469 5C31 POPE   97      91.647   4.972  43.968  1.00  0.00           C
ATOM   9472 6C31 POPE   97      93.017   5.642  43.898  1.00  0.00           C
ATOM   9476  NH3 POPE   98       5.227 121.112  35.348  1.00  0.00           N
ATOM   9480  C12 POPE   98       6.127 120.092  35.978  1.00  0.00           C
ATOM   9483  C11 POPE   98       7.167 119.622  34.948  1.00  0.00           C
ATOM   9486  P   POPE   98       9.247 118.102  34.738  1.00  0.00           P
ATOM   9487  O13 POPE   98       8.927 118.272  33.308  1.00  0.00           O
ATOM   9488  O14 POPE   98      10.627 118.392  35.158  1.00  0.00           O
ATOM   9489  O11 POPE   98       8.927 116.612  35.148  1.00  0.00           O
ATOM   9490  O12 POPE   98       8.227 118.942  35.618  1.00  0.00           O
ATOM   9491  C1  POPE   98       8.277 116.322  36.378  1.00  0.00           C
ATOM   9494  C2  POPE   98       9.217 116.532  37.598  1.00  0.00           C
ATOM   9496  O21 POPE   98       9.317 115.302  38.348  1.00  0.00           O
ATOM   9497  C21 POPE   98      10.237 114.462  37.878  1.00  0.00           C
ATOM   9498  O22 POPE   98      11.027 114.692  36.988  1.00  0.00           O
ATOM   9499  C22 POPE   98      10.267 113.202  38.758  1.00  0.00           C
ATOM   9502  C3  POPE   98       8.757 117.712  38.508  1.00  0.00           C
ATOM   9505  O31 POPE   98       9.587 117.812  39.688  1.00  0.00           O
ATOM   9506  C31 POPE   98       9.087 117.262  40.778  1.00  0.00           C
ATOM   9507  O32 POPE   98       7.937 116.872  40.938  1.00  0.00           O
ATOM   9508  C32 POPE   98      10.187 117.192  41.858  1.00  0.00           C
ATOM   9511  C23 POPE   98       9.007 112.842  39.578  1.00  0.00           C
ATOM   9514  C24 POPE   98       9.267 112.812  41.088  1.00  0.00           C
ATOM   9517  C25 POPE   98      10.207 111.692  41.578  1.00  0.00           C
ATOM   9520  C26 POPE   98      10.807 112.032  42.948  1.00  0.00           C
ATOM   9523  C27 POPE   98      11.657 110.912  43.558  1.00  0.00           C
ATOM   9526  C28 POPE   98      12.457 111.402  44.788  1.00  0.00           C
ATOM   9529  C29 POPE   98      13.197 110.292  45.508  1.00  0.00           C
ATOM   9531 0C21 POPE   98      14.257 110.422  46.318  1.00  0.00           C
ATOM   9533 1C21 POPE   98      14.967 111.702  46.698  1.00  0.00           C
ATOM   9536 2C21 POPE   98      14.787 112.022  48.188  1.00  0.00           C
ATOM   9539 3C21 POPE   98      15.617 111.162  49.158  1.00  0.00           C
ATOM   9542 4C21 POPE   98      15.167 111.392  50.608  1.00  0.00           C
ATOM   9545 5C21 POPE   98      16.077 110.782  51.688  1.00  0.00           C
ATOM   9548 6C21 POPE   98      15.447 110.922  53.078  1.00  0.00           C
ATOM   9551 7C21 POPE   98      16.097 110.042  54.158  1.00  0.00           C
ATOM   9554 8C21 POPE   98      15.267 109.972  55.448  1.00  0.00           C
ATOM   9558  C33 POPE   98       9.647 117.342  43.298  1.00  0.00           C
ATOM   9561  C34 POPE   98      10.727 117.232  44.378  1.00  0.00           C
ATOM   9564  C35 POPE   98      11.107 115.782  44.728  1.00  0.00           C
ATOM   9567  C36 POPE   98       9.957 114.992  45.368  1.00  0.00           C
ATOM   9570  C37 POPE   98      10.317 114.332  46.708  1.00  0.00           C
ATOM   9573  C38 POPE   98       9.057 113.872  47.448  1.00  0.00           C
ATOM   9576  C39 POPE   98       9.367 113.122  48.748  1.00  0.00           C
ATOM   9579 0C31 POPE   98       8.097 112.622  49.458  1.00  0.00           C
ATOM   9582 1C31 POPE   98       7.467 111.412  48.748  1.00  0.00           C
ATOM   9585 2C31 POPE   98       6.027 111.122  49.178  1.00  0.00           C
ATOM   9588 3C31 POPE   98       5.877 110.712  50.658  1.00  0.00           C
ATOM   9591 4C31 POPE   98       6.327 109.282  50.958  1.00  0.00           C
ATOM   9594 5C31 POPE   98       5.977 108.882  52.398  1.00  0.00           C
ATOM   9597 6C31 POPE   98       6.417 107.472  52.748  1.00  0.00           C
ATOM   9601  NH3 POPE   99      27.487   7.952  37.078  1.00  0.00           N
ATOM   9605  C12 POPE   99      26.117   7.942  37.708  1.00  0.00           C
ATOM   9608  C11 POPE   99      25.627   6.522  37.978  1.00  0.00           C
ATOM   9611  P   POPE   99      23.287   5.342  38.208  1.00  0.00           P
ATOM   9612  O13 POPE   99      21.917   5.782  37.818  1.00  0.00           O
ATOM   9613  O14 POPE   99      23.947   4.392  37.298  1.00  0.00           O
ATOM   9614  O11 POPE   99      23.247   4.772  39.678  1.00  0.00           O
ATOM   9615  O12 POPE   99      24.237   6.602  38.328  1.00  0.00           O
ATOM   9616  C1  POPE   99      24.147   3.822  40.228  1.00  0.00           C
ATOM   9619  C2  POPE   99      24.067   3.922  41.768  1.00  0.00           C
ATOM   9621  O21 POPE   99      25.227   3.272  42.338  1.00  0.00           O
ATOM   9622  C21 POPE   99      25.727   3.892  43.398  1.00  0.00           C
ATOM   9623  O22 POPE   99      25.387   4.992  43.818  1.00  0.00           O
ATOM   9624  C22 POPE   99      26.807   3.022  44.018  1.00  0.00           C
ATOM   9627  C3  POPE   99      22.777   3.302  42.358  1.00  0.00           C
ATOM   9630  O31 POPE   99      22.787   3.352  43.798  1.00  0.00           O
ATOM   9631  C31 POPE   99      22.497   4.542  44.348  1.00  0.00           C
ATOM   9632  O32 POPE   99      22.157   5.542  43.728  1.00  0.00           O
ATOM   9633  C32 POPE   99      22.727   4.382  45.858  1.00  0.00           C
ATOM   9636  C23 POPE   99      27.987   3.852  44.558  1.00  0.00           C
ATOM   9639  C24 POPE   99      28.267   3.702  46.058  1.00  0.00           C
ATOM   9642  C25 POPE   99      27.157   4.212  46.978  1.00  0.00           C
ATOM   9645  C26 POPE   99      27.717   4.402  48.398  1.00  0.00           C
ATOM   9648  C27 POPE   99      26.637   4.662  49.448  1.00  0.00           C
ATOM   9651  C28 POPE   99      27.237   5.062  50.798  1.00  0.00           C
ATOM   9654  C29 POPE   99      26.177   5.102  51.868  1.00  0.00           C
ATOM   9656 0C21 POPE   99      26.237   4.472  53.048  1.00  0.00           C
ATOM   9658 1C21 POPE   99      27.407   3.652  53.548  1.00  0.00           C
ATOM   9661 2C21 POPE   99      27.227   3.082  54.968  1.00  0.00           C
ATOM   9664 3C21 POPE   99      27.187   4.132  56.088  1.00  0.00           C
ATOM   9667 4C21 POPE   99      25.767   4.492  56.578  1.00  0.00           C
ATOM   9670 5C21 POPE   99      25.747   5.812  57.368  1.00  0.00           C
ATOM   9673 6C21 POPE   99      26.617   5.762  58.638  1.00  0.00           C
ATOM   9676 7C21 POPE   99      26.747   7.122  59.328  1.00  0.00           C
ATOM   9679 8C21 POPE   99      27.737   7.082  60.498  1.00  0.00           C
ATOM   9683  C33 POPE   99      22.367   5.622  46.698  1.00  0.00           C
ATOM   9686  C34 POPE   99      22.927   5.582  48.128  1.00  0.00           C
ATOM   9689  C35 POPE   99      22.217   4.602  49.088  1.00  0.00           C
ATOM   9692  C36 POPE   99      22.747   4.692  50.528  1.00  0.00           C
ATOM   9695  C37 POPE   99      21.867   3.982  51.558  1.00  0.00           C
ATOM   9698  C38 POPE   99      22.437   4.022  52.988  1.00  0.00           C
ATOM   9701  C39 POPE   99      21.457   3.492  54.048  1.00  0.00           C
ATOM   9704 0C31 POPE   99      21.697   4.032  55.468  1.00  0.00           C
ATOM   9707 1C31 POPE   99      20.597   3.592  56.458  1.00  0.00           C
ATOM   9710 2C31 POPE   99      20.637   4.382  57.778  1.00  0.00           C
ATOM   9713 3C31 POPE   99      19.367   4.182  58.628  1.00  0.00           C
ATOM   9716 4C31 POPE   99      19.277   5.182  59.798  1.00  0.00           C
ATOM   9719 5C31 POPE   99      18.087   4.922  60.728  1.00  0.00           C
ATOM   9722 6C31 POPE   99      17.907   5.992  61.808  1.00  0.00           C
ATOM   9726  NH3 POPE  100      95.567   5.812  35.868  1.00  0.00           N
ATOM   9730  C12 POPE  100      95.607   7.252  35.488  1.00  0.00           C
ATOM   9733  C11 POPE  100      96.907   7.852  36.028  1.00  0.00           C
ATOM   9736  P   POPE  100      99.467   7.442  36.158  1.00  0.00           P
ATOM   9737  O13 POPE  100     100.047   6.242  36.808  1.00  0.00           O
ATOM   9738  O14 POPE  100     100.267   8.132  35.128  1.00  0.00           O
ATOM   9739  O11 POPE  100      99.087   8.532  37.258  1.00  0.00           O
ATOM   9740  O12 POPE  100      98.027   7.112  35.558  1.00  0.00           O
ATOM   9741  C1  POPE  100      99.537   8.402  38.608  1.00  0.00           C
ATOM   9744  C2  POPE  100      99.747   9.802  39.278  1.00  0.00           C
ATOM   9746  O21 POPE  100     100.787   9.752  40.278  1.00  0.00           O
ATOM   9747  C21 POPE  100     100.607   8.892  41.268  1.00  0.00           C
ATOM   9748  O22 POPE  100      99.587   8.272  41.488  1.00  0.00           O
ATOM   9749  C22 POPE  100     101.887   8.832  42.078  1.00  0.00           C
ATOM   9752  C3  POPE  100      98.417  10.442  39.808  1.00  0.00           C
ATOM   9755  O31 POPE  100      98.657  11.422  40.858  1.00  0.00           O
ATOM   9756  C31 POPE  100      97.647  11.612  41.708  1.00  0.00           C
ATOM   9757  O32 POPE  100      96.497  11.242  41.518  1.00  0.00           O
ATOM   9758  C32 POPE  100      98.177  12.302  42.958  1.00  0.00           C
ATOM   9761  C23 POPE  100     101.947   7.562  42.958  1.00  0.00           C
ATOM   9764  C24 POPE  100     102.907   7.742  44.148  1.00  0.00           C
ATOM   9767  C25 POPE  100     102.847   6.532  45.088  1.00  0.00           C
ATOM   9770  C26 POPE  100     103.497   6.822  46.448  1.00  0.00           C
ATOM   9773  C27 POPE  100     103.297   5.682  47.448  1.00  0.00           C
ATOM   9776  C28 POPE  100     103.857   6.002  48.848  1.00  0.00           C
ATOM   9779  C29 POPE  100     102.867   6.782  49.678  1.00  0.00           C
ATOM   9781 0C21 POPE  100     101.967   6.242  50.528  1.00  0.00           C
ATOM   9783 1C21 POPE  100     101.787   4.772  50.808  1.00  0.00           C
ATOM   9786 2C21 POPE  100     101.617   4.422  52.308  1.00  0.00           C
ATOM   9789 3C21 POPE  100     102.717   5.002  53.218  1.00  0.00           C
ATOM   9792 4C21 POPE  100     103.007   4.172  54.488  1.00  0.00           C
ATOM   9795 5C21 POPE  100     101.757   3.782  55.298  1.00  0.00           C
ATOM   9798 6C21 POPE  100     102.067   3.192  56.678  1.00  0.00           C
ATOM   9801 7C21 POPE  100     100.817   2.612  57.348  1.00  0.00           C
ATOM   9804 8C21 POPE  100     100.997   2.302  58.838  1.00  0.00           C
ATOM   9808  C33 POPE  100      97.317  12.002  44.208  1.00  0.00           C
ATOM   9811  C34 POPE  100      97.997  12.412  45.528  1.00  0.00           C
ATOM   9814  C35 POPE  100      98.387  13.892  45.608  1.00  0.00           C
ATOM   9817  C36 POPE  100      99.897  14.132  45.718  1.00  0.00           C
ATOM   9820  C37 POPE  100     100.247  15.622  45.838  1.00  0.00           C
ATOM   9823  C38 POPE  100     101.747  15.912  45.938  1.00  0.00           C
ATOM   9826  C39 POPE  100     102.407  15.432  47.238  1.00  0.00           C
ATOM   9829 0C31 POPE  100     102.237  16.422  48.398  1.00  0.00           C
ATOM   9832 1C31 POPE  100     103.107  16.022  49.598  1.00  0.00           C
ATOM   9835 2C31 POPE  100     103.077  17.032  50.748  1.00  0.00           C
ATOM   9838 3C31 POPE  100     103.527  18.452  50.368  1.00  0.00           C
ATOM   9841 4C31 POPE  100     104.937  18.492  49.778  1.00  0.00           C
ATOM   9844 5C31 POPE  100     105.727  19.712  50.238  1.00  0.00           C
ATOM   9847 6C31 POPE  100     107.147  19.722  49.678  1.00  0.00           C
ATOM   9851  NH3 POPE  101     115.617  47.152  77.918  1.00  0.00           N
ATOM   9855  C12 POPE  101     116.317  45.812  78.028  1.00  0.00           C
ATOM   9858  C11 POPE  101     115.377  44.642  78.358  1.00  0.00           C
ATOM   9861  P   POPE  101     115.797  42.012  78.058  1.00  0.00           P
ATOM   9862  O13 POPE  101     114.387  41.942  77.638  1.00  0.00           O
ATOM   9863  O14 POPE  101     116.337  41.012  78.998  1.00  0.00           O
ATOM   9864  O11 POPE  101     116.727  41.942  76.758  1.00  0.00           O
ATOM   9865  O12 POPE  101     116.167  43.482  78.548  1.00  0.00           O
ATOM   9866  C1  POPE  101     116.847  43.032  75.838  1.00  0.00           C
ATOM   9869  C2  POPE  101     116.937  42.462  74.398  1.00  0.00           C
ATOM   9871  O21 POPE  101     117.287  43.402  73.358  1.00  0.00           O
ATOM   9872  C21 POPE  101     116.527  44.472  73.178  1.00  0.00           C
ATOM   9873  O22 POPE  101     115.797  44.992  73.998  1.00  0.00           O
ATOM   9874  C22 POPE  101     116.737  45.042  71.778  1.00  0.00           C
ATOM   9877  C3  POPE  101     115.637  41.682  74.058  1.00  0.00           C
ATOM   9880  O31 POPE  101     115.737  41.022  72.778  1.00  0.00           O
ATOM   9881  C31 POPE  101     116.407  39.882  72.828  1.00  0.00           C
ATOM   9882  O32 POPE  101     117.007  39.452  73.798  1.00  0.00           O
ATOM   9883  C32 POPE  101     116.367  39.212  71.458  1.00  0.00           C
ATOM   9886  C23 POPE  101     115.707  46.162  71.468  1.00  0.00           C
ATOM   9889  C24 POPE  101     115.597  46.532  69.978  1.00  0.00           C
ATOM   9892  C25 POPE  101     115.077  45.352  69.158  1.00  0.00           C
ATOM   9895  C26 POPE  101     114.867  45.622  67.668  1.00  0.00           C
ATOM   9898  C27 POPE  101     114.487  44.302  66.998  1.00  0.00           C
ATOM   9901  C28 POPE  101     114.367  44.352  65.468  1.00  0.00           C
ATOM   9904  C29 POPE  101     114.617  42.962  64.948  1.00  0.00           C
ATOM   9906 0C21 POPE  101     115.327  42.642  63.858  1.00  0.00           C
ATOM   9908 1C21 POPE  101     115.857  43.592  62.818  1.00  0.00           C
ATOM   9911 2C21 POPE  101     115.987  42.942  61.418  1.00  0.00           C
ATOM   9914 3C21 POPE  101     114.667  42.502  60.738  1.00  0.00           C
ATOM   9917 4C21 POPE  101     114.027  41.262  61.378  1.00  0.00           C
ATOM   9920 5C21 POPE  101     113.027  40.492  60.498  1.00  0.00           C
ATOM   9923 6C21 POPE  101     112.647  39.172  61.178  1.00  0.00           C
ATOM   9926 7C21 POPE  101     111.747  38.262  60.328  1.00  0.00           C
ATOM   9929 8C21 POPE  101     111.467  36.912  60.998  1.00  0.00           C
ATOM   9933  C33 POPE  101     117.057  37.822  71.458  1.00  0.00           C
ATOM   9936  C34 POPE  101     116.517  36.882  70.378  1.00  0.00           C
ATOM   9939  C35 POPE  101     117.137  37.062  68.988  1.00  0.00           C
ATOM   9942  C36 POPE  101     118.527  36.462  68.858  1.00  0.00           C
ATOM   9945  C37 POPE  101     119.057  36.572  67.428  1.00  0.00           C
ATOM   9948  C38 POPE  101     120.257  35.662  67.158  1.00  0.00           C
ATOM   9951  C39 POPE  101     120.817  35.862  65.738  1.00  0.00           C
ATOM   9954 0C31 POPE  101     119.917  35.372  64.598  1.00  0.00           C
ATOM   9957 1C31 POPE  101     120.247  36.112  63.288  1.00  0.00           C
ATOM   9960 2C31 POPE  101     119.517  35.592  62.038  1.00  0.00           C
ATOM   9963 3C31 POPE  101     120.377  34.662  61.168  1.00  0.00           C
ATOM   9966 4C31 POPE  101     120.317  33.182  61.568  1.00  0.00           C
ATOM   9969 5C31 POPE  101     121.407  32.352  60.868  1.00  0.00           C
ATOM   9972 6C31 POPE  101     121.317  30.852  61.158  1.00  0.00           C
ATOM   9976  NH3 POPE  102      69.137  80.872  85.728  1.00  0.00           N
ATOM   9980  C12 POPE  102      68.087  80.882  86.798  1.00  0.00           C
ATOM   9983  C11 POPE  102      66.827  81.572  86.238  1.00  0.00           C
ATOM   9986  P   POPE  102      64.607  80.252  86.698  1.00  0.00           P
ATOM   9987  O13 POPE  102      65.227  78.972  87.078  1.00  0.00           O
ATOM   9988  O14 POPE  102      63.277  80.632  87.238  1.00  0.00           O
ATOM   9989  O11 POPE  102      64.497  80.372  85.118  1.00  0.00           O
ATOM   9990  O12 POPE  102      65.657  81.372  87.048  1.00  0.00           O
ATOM   9991  C1  POPE  102      63.827  79.302  84.428  1.00  0.00           C
ATOM   9994  C2  POPE  102      64.007  79.452  82.898  1.00  0.00           C
ATOM   9996  O21 POPE  102      62.727  79.482  82.228  1.00  0.00           O
ATOM   9997  C21 POPE  102      62.297  80.672  81.898  1.00  0.00           C
ATOM   9998  O22 POPE  102      62.577  81.732  82.438  1.00  0.00           O
ATOM   9999  C22 POPE  102      61.417  80.572  80.648  1.00  0.00           C
ATOM  10002  C3  POPE  102      64.817  78.282  82.298  1.00  0.00           C
ATOM  10005  O31 POPE  102      65.047  78.502  80.888  1.00  0.00           O
ATOM  10006  C31 POPE  102      65.357  77.372  80.248  1.00  0.00           C
ATOM  10007  O32 POPE  102      65.437  76.282  80.778  1.00  0.00           O
ATOM  10008  C32 POPE  102      65.667  77.632  78.768  1.00  0.00           C
ATOM  10011  C23 POPE  102      62.227  80.312  79.358  1.00  0.00           C
ATOM  10014  C24 POPE  102      62.277  78.842  78.898  1.00  0.00           C
ATOM  10017  C25 POPE  102      61.177  78.492  77.898  1.00  0.00           C
ATOM  10020  C26 POPE  102      61.407  77.162  77.168  1.00  0.00           C
ATOM  10023  C27 POPE  102      60.447  76.952  75.988  1.00  0.00           C
ATOM  10026  C28 POPE  102      60.907  75.852  74.998  1.00  0.00           C
ATOM  10029  C29 POPE  102      61.067  74.552  75.728  1.00  0.00           C
ATOM  10031 0C21 POPE  102      61.857  73.502  75.438  1.00  0.00           C
ATOM  10033 1C21 POPE  102      62.817  73.242  74.308  1.00  0.00           C
ATOM  10036 2C21 POPE  102      64.057  72.542  74.898  1.00  0.00           C
ATOM  10039 3C21 POPE  102      65.187  72.232  73.898  1.00  0.00           C
ATOM  10042 4C21 POPE  102      66.437  71.712  74.628  1.00  0.00           C
ATOM  10045 5C21 POPE  102      67.677  71.612  73.738  1.00  0.00           C
ATOM  10048 6C21 POPE  102      68.927  71.162  74.508  1.00  0.00           C
ATOM  10051 7C21 POPE  102      70.137  70.922  73.588  1.00  0.00           C
ATOM  10054 8C21 POPE  102      71.417  70.542  74.338  1.00  0.00           C
ATOM  10058  C33 POPE  102      65.187  76.512  77.818  1.00  0.00           C
ATOM  10061  C34 POPE  102      65.347  76.932  76.338  1.00  0.00           C
ATOM  10064  C35 POPE  102      65.007  75.852  75.308  1.00  0.00           C
ATOM  10067  C36 POPE  102      65.087  76.322  73.838  1.00  0.00           C
ATOM  10070  C37 POPE  102      66.417  76.002  73.138  1.00  0.00           C
ATOM  10073  C38 POPE  102      66.357  76.102  71.598  1.00  0.00           C
ATOM  10076  C39 POPE  102      65.857  74.812  70.908  1.00  0.00           C
ATOM  10079 0C31 POPE  102      65.707  74.932  69.378  1.00  0.00           C
ATOM  10082 1C31 POPE  102      66.967  74.582  68.568  1.00  0.00           C
ATOM  10085 2C31 POPE  102      66.807  74.862  67.058  1.00  0.00           C
ATOM  10088 3C31 POPE  102      67.987  74.422  66.168  1.00  0.00           C
ATOM  10091 4C31 POPE  102      69.347  75.022  66.588  1.00  0.00           C
ATOM  10094 5C31 POPE  102      70.497  74.702  65.628  1.00  0.00           C
ATOM  10097 6C31 POPE  102      71.847  75.282  66.098  1.00  0.00           C
ATOM  10101  NH3 POPE  103      14.727 113.092  76.608  1.00  0.00           N
ATOM  10105  C12 POPE  103      15.137 114.532  76.758  1.00  0.00           C
ATOM  10108  C11 POPE  103      13.957 115.522  76.788  1.00  0.00           C
ATOM  10111  P   POPE  103      15.347 117.712  76.918  1.00  0.00           P
ATOM  10112  O13 POPE  103      15.697 117.092  78.208  1.00  0.00           O
ATOM  10113  O14 POPE  103      16.477 118.052  76.028  1.00  0.00           O
ATOM  10114  O11 POPE  103      14.477 119.022  77.128  1.00  0.00           O
ATOM  10115  O12 POPE  103      14.367 116.722  76.148  1.00  0.00           O
ATOM  10116  C1  POPE  103      13.327 119.362  76.328  1.00  0.00           C
ATOM  10119  C2  POPE  103      13.517 120.692  75.528  1.00  0.00           C
ATOM  10121  O21 POPE  103      12.377 121.042  74.718  1.00  0.00           O
ATOM  10122  C21 POPE  103      11.397 121.742  75.258  1.00  0.00           C
ATOM  10123  O22 POPE  103      11.107 121.802  76.438  1.00  0.00           O
ATOM  10124  C22 POPE  103      10.667 122.492  74.128  1.00  0.00           C
ATOM  10127  C3  POPE  103      14.687 120.602  74.518  1.00  0.00           C
ATOM  10130  O31 POPE  103      15.027 121.912  74.038  1.00  0.00           O
ATOM  10131  C31 POPE  103      15.947 121.892  73.068  1.00  0.00           C
ATOM  10132  O32 POPE  103      16.287 120.892  72.448  1.00  0.00           O
ATOM  10133  C32 POPE  103      16.577 123.282  72.958  1.00  0.00           C
ATOM  10136  C23 POPE  103      11.237 123.922  73.928  1.00  0.00           C
ATOM  10139  C24 POPE  103      10.467 124.822  72.928  1.00  0.00           C
ATOM  10142  C25 POPE  103      10.867 124.712  71.448  1.00  0.00           C
ATOM  10145  C26 POPE  103      10.917 123.272  70.898  1.00  0.00           C
ATOM  10148  C27 POPE  103      11.037 123.192  69.368  1.00  0.00           C
ATOM  10151  C28 POPE  103      11.137 121.732  68.888  1.00  0.00           C
ATOM  10154  C29 POPE  103      11.307 121.402  67.418  1.00  0.00           C
ATOM  10156 0C21 POPE  103      11.367 122.192  66.328  1.00  0.00           C
ATOM  10158 1C21 POPE  103      11.257 123.692  66.238  1.00  0.00           C
ATOM  10161 2C21 POPE  103      10.807 124.152  64.838  1.00  0.00           C
ATOM  10164 3C21 POPE  103       9.337 123.792  64.518  1.00  0.00           C
ATOM  10167 4C21 POPE  103       9.037 123.822  63.018  1.00  0.00           C
ATOM  10170 5C21 POPE  103       9.507 122.532  62.328  1.00  0.00           C
ATOM  10173 6C21 POPE  103       9.227 122.502  60.828  1.00  0.00           C
ATOM  10176 7C21 POPE  103       9.567 121.122  60.238  1.00  0.00           C
ATOM  10179 8C21 POPE  103       9.437 121.052  58.718  1.00  0.00           C
ATOM  10183  C33 POPE  103      16.987 123.722  71.538  1.00  0.00           C
ATOM  10186  C34 POPE  103      18.297 124.532  71.538  1.00  0.00           C
ATOM  10189  C35 POPE  103      18.587 125.212  70.188  1.00  0.00           C
ATOM  10192  C36 POPE  103      20.037 125.702  70.068  1.00  0.00           C
ATOM  10195  C37 POPE  103      20.367 126.372  68.728  1.00  0.00           C
ATOM  10198  C38 POPE  103      21.587 127.302  68.838  1.00  0.00           C
ATOM  10201  C39 POPE  103      21.877 128.152  67.598  1.00  0.00           C
ATOM  10204 0C31 POPE  103      22.857 129.292  67.928  1.00  0.00           C
ATOM  10207 1C31 POPE  103      23.157 130.266  66.778  1.00  0.00           C
ATOM  10210 2C31 POPE  103      23.987 131.466  67.268  1.00  0.00           C
ATOM  10213 3C31 POPE  103      24.527 132.366  66.148  1.00  0.00           C
ATOM  10216 4C31 POPE  103      25.427 133.496  66.688  1.00  0.00           C
ATOM  10219 5C31 POPE  103      26.037 134.366  65.578  1.00  0.00           C
ATOM  10222 6C31 POPE  103      27.017 135.426  66.088  1.00  0.00           C
ATOM  10226  NH3 POPE  104      48.127  92.992  38.788  1.00  0.00           N
ATOM  10230  C12 POPE  104      48.747  94.342  38.918  1.00  0.00           C
ATOM  10233  C11 POPE  104      48.617  94.902  40.338  1.00  0.00           C
ATOM  10236  P   POPE  104      50.477  96.722  40.128  1.00  0.00           P
ATOM  10237  O13 POPE  104      51.377  95.582  40.428  1.00  0.00           O
ATOM  10238  O14 POPE  104      50.647  97.352  38.798  1.00  0.00           O
ATOM  10239  O11 POPE  104      50.727  97.822  41.238  1.00  0.00           O
ATOM  10240  O12 POPE  104      48.977  96.282  40.338  1.00  0.00           O
ATOM  10241  C1  POPE  104      50.647  97.372  42.608  1.00  0.00           C
ATOM  10244  C2  POPE  104      50.427  98.542  43.618  1.00  0.00           C
ATOM  10246  O21 POPE  104      49.137  98.372  44.258  1.00  0.00           O
ATOM  10247  C21 POPE  104      49.167  98.562  45.578  1.00  0.00           C
ATOM  10248  O22 POPE  104      50.127  98.932  46.228  1.00  0.00           O
ATOM  10249  C22 POPE  104      47.897  98.052  46.228  1.00  0.00           C
ATOM  10252  C3  POPE  104      50.567  99.962  43.008  1.00  0.00           C
ATOM  10255  O31 POPE  104      50.617 100.912  44.078  1.00  0.00           O
ATOM  10256  C31 POPE  104      49.927 102.022  43.878  1.00  0.00           C
ATOM  10257  O32 POPE  104      49.627 102.482  42.788  1.00  0.00           O
ATOM  10258  C32 POPE  104      49.467 102.532  45.248  1.00  0.00           C
ATOM  10261  C23 POPE  104      48.097  97.922  47.758  1.00  0.00           C
ATOM  10264  C24 POPE  104      46.887  97.292  48.448  1.00  0.00           C
ATOM  10267  C25 POPE  104      47.097  97.112  49.958  1.00  0.00           C
ATOM  10270  C26 POPE  104      45.777  97.142  50.728  1.00  0.00           C
ATOM  10273  C27 POPE  104      45.967  96.872  52.228  1.00  0.00           C
ATOM  10276  C28 POPE  104      44.637  96.752  52.998  1.00  0.00           C
ATOM  10279  C29 POPE  104      43.867  98.052  53.048  1.00  0.00           C
ATOM  10281 0C21 POPE  104      43.847  98.952  54.048  1.00  0.00           C
ATOM  10283 1C21 POPE  104      44.607  98.882  55.348  1.00  0.00           C
ATOM  10286 2C21 POPE  104      43.687  98.712  56.568  1.00  0.00           C
ATOM  10289 3C21 POPE  104      42.777  99.922  56.838  1.00  0.00           C
ATOM  10292 4C21 POPE  104      42.047  99.792  58.188  1.00  0.00           C
ATOM  10295 5C21 POPE  104      41.117 100.962  58.518  1.00  0.00           C
ATOM  10298 6C21 POPE  104      40.667 101.012  59.988  1.00  0.00           C
ATOM  10301 7C21 POPE  104      39.467 100.102  60.338  1.00  0.00           C
ATOM  10304 8C21 POPE  104      38.997 100.252  61.798  1.00  0.00           C
ATOM  10308  C33 POPE  104      48.277 103.502  45.128  1.00  0.00           C
ATOM  10311  C34 POPE  104      47.357 103.492  46.348  1.00  0.00           C
ATOM  10314  C35 POPE  104      48.017 103.812  47.698  1.00  0.00           C
ATOM  10317  C36 POPE  104      47.647 105.212  48.198  1.00  0.00           C
ATOM  10320  C37 POPE  104      48.247 105.542  49.578  1.00  0.00           C
ATOM  10323  C38 POPE  104      47.797 106.932  50.048  1.00  0.00           C
ATOM  10326  C39 POPE  104      48.567 107.472  51.248  1.00  0.00           C
ATOM  10329 0C31 POPE  104      48.117 106.982  52.628  1.00  0.00           C
ATOM  10332 1C31 POPE  104      48.787 107.782  53.758  1.00  0.00           C
ATOM  10335 2C31 POPE  104      48.407 107.282  55.148  1.00  0.00           C
ATOM  10338 3C31 POPE  104      49.177 107.992  56.268  1.00  0.00           C
ATOM  10341 4C31 POPE  104      48.797 107.462  57.648  1.00  0.00           C
ATOM  10344 5C31 POPE  104      49.717 107.982  58.768  1.00  0.00           C
ATOM  10347 6C31 POPE  104      49.307 107.482  60.158  1.00  0.00           C
ATOM  10351  NH3 POPE  105      38.157  74.592  79.848  1.00  0.00           N
ATOM  10355  C12 POPE  105      38.467  74.652  81.308  1.00  0.00           C
ATOM  10358  C11 POPE  105      37.227  74.992  82.138  1.00  0.00           C
ATOM  10361  P   POPE  105      36.107  77.212  81.248  1.00  0.00           P
ATOM  10362  O13 POPE  105      34.747  76.702  81.458  1.00  0.00           O
ATOM  10363  O14 POPE  105      36.357  78.662  81.388  1.00  0.00           O
ATOM  10364  O11 POPE  105      36.597  76.722  79.808  1.00  0.00           O
ATOM  10365  O12 POPE  105      37.057  76.412  82.218  1.00  0.00           O
ATOM  10366  C1  POPE  105      36.517  77.702  78.778  1.00  0.00           C
ATOM  10369  C2  POPE  105      37.057  77.182  77.428  1.00  0.00           C
ATOM  10371  O21 POPE  105      37.457  78.362  76.698  1.00  0.00           O
ATOM  10372  C21 POPE  105      38.687  78.332  76.228  1.00  0.00           C
ATOM  10373  O22 POPE  105      39.327  77.342  75.938  1.00  0.00           O
ATOM  10374  C22 POPE  105      39.247  79.762  76.218  1.00  0.00           C
ATOM  10377  C3  POPE  105      35.977  76.362  76.668  1.00  0.00           C
ATOM  10380  O31 POPE  105      36.607  75.542  75.668  1.00  0.00           O
ATOM  10381  C31 POPE  105      35.927  74.492  75.268  1.00  0.00           C
ATOM  10382  O32 POPE  105      34.767  74.242  75.538  1.00  0.00           O
ATOM  10383  C32 POPE  105      36.857  73.592  74.468  1.00  0.00           C
ATOM  10386  C23 POPE  105      38.577  80.702  75.178  1.00  0.00           C
ATOM  10389  C24 POPE  105      39.247  80.662  73.798  1.00  0.00           C
ATOM  10392  C25 POPE  105      38.257  80.392  72.658  1.00  0.00           C
ATOM  10395  C26 POPE  105      38.937  80.212  71.288  1.00  0.00           C
ATOM  10398  C27 POPE  105      37.937  79.892  70.168  1.00  0.00           C
ATOM  10401  C28 POPE  105      38.577  79.952  68.778  1.00  0.00           C
ATOM  10404  C29 POPE  105      37.637  79.472  67.708  1.00  0.00           C
ATOM  10406 0C21 POPE  105      37.977  78.862  66.548  1.00  0.00           C
ATOM  10408 1C21 POPE  105      39.377  78.572  66.078  1.00  0.00           C
ATOM  10411 2C21 POPE  105      39.847  79.562  64.988  1.00  0.00           C
ATOM  10414 3C21 POPE  105      39.277  79.262  63.588  1.00  0.00           C
ATOM  10417 4C21 POPE  105      39.827  80.212  62.508  1.00  0.00           C
ATOM  10420 5C21 POPE  105      39.187  81.602  62.538  1.00  0.00           C
ATOM  10423 6C21 POPE  105      37.927  81.712  61.678  1.00  0.00           C
ATOM  10426 7C21 POPE  105      37.387  83.142  61.638  1.00  0.00           C
ATOM  10429 8C21 POPE  105      36.057  83.282  60.888  1.00  0.00           C
ATOM  10433  C33 POPE  105      36.397  73.372  73.018  1.00  0.00           C
ATOM  10436  C34 POPE  105      37.587  73.012  72.128  1.00  0.00           C
ATOM  10439  C35 POPE  105      38.307  74.212  71.498  1.00  0.00           C
ATOM  10442  C36 POPE  105      39.527  73.722  70.718  1.00  0.00           C
ATOM  10445  C37 POPE  105      40.227  74.772  69.838  1.00  0.00           C
ATOM  10448  C38 POPE  105      41.397  74.102  69.108  1.00  0.00           C
ATOM  10451  C39 POPE  105      42.407  75.052  68.448  1.00  0.00           C
ATOM  10454 0C31 POPE  105      43.607  74.292  67.868  1.00  0.00           C
ATOM  10457 1C31 POPE  105      43.657  74.312  66.328  1.00  0.00           C
ATOM  10460 2C31 POPE  105      44.697  73.352  65.718  1.00  0.00           C
ATOM  10463 3C31 POPE  105      44.307  71.872  65.888  1.00  0.00           C
ATOM  10466 4C31 POPE  105      45.047  70.942  64.928  1.00  0.00           C
ATOM  10469 5C31 POPE  105      44.557  69.492  65.058  1.00  0.00           C
ATOM  10472 6C31 POPE  105      45.317  68.512  64.168  1.00  0.00           C
ATOM  10476  NH3 POPE  106      59.607  56.412  37.018  1.00  0.00           N
ATOM  10480  C12 POPE  106      58.527  57.262  36.378  1.00  0.00           C
ATOM  10483  C11 POPE  106      58.077  58.422  37.278  1.00  0.00           C
ATOM  10486  P   POPE  106      57.507  60.962  37.228  1.00  0.00           P
ATOM  10487  O13 POPE  106      58.767  61.722  37.098  1.00  0.00           O
ATOM  10488  O14 POPE  106      56.277  61.682  36.858  1.00  0.00           O
ATOM  10489  O11 POPE  106      57.397  60.512  38.738  1.00  0.00           O
ATOM  10490  O12 POPE  106      57.617  59.542  36.488  1.00  0.00           O
ATOM  10491  C1  POPE  106      57.387  61.422  39.828  1.00  0.00           C
ATOM  10494  C2  POPE  106      58.527  61.082  40.838  1.00  0.00           C
ATOM  10496  O21 POPE  106      58.267  61.732  42.088  1.00  0.00           O
ATOM  10497  C21 POPE  106      58.237  63.052  42.108  1.00  0.00           C
ATOM  10498  O22 POPE  106      58.417  63.802  41.158  1.00  0.00           O
ATOM  10499  C22 POPE  106      58.017  63.502  43.558  1.00  0.00           C
ATOM  10502  C3  POPE  106      59.977  61.282  40.268  1.00  0.00           C
ATOM  10505  O31 POPE  106      60.847  62.082  41.108  1.00  0.00           O
ATOM  10506  C31 POPE  106      61.707  61.412  41.878  1.00  0.00           C
ATOM  10507  O32 POPE  106      61.807  60.202  41.948  1.00  0.00           O
ATOM  10508  C32 POPE  106      62.577  62.412  42.628  1.00  0.00           C
ATOM  10511  C23 POPE  106      58.557  64.922  43.828  1.00  0.00           C
ATOM  10514  C24 POPE  106      58.827  65.192  45.318  1.00  0.00           C
ATOM  10517  C25 POPE  106      60.267  64.892  45.768  1.00  0.00           C
ATOM  10520  C26 POPE  106      60.547  63.402  45.978  1.00  0.00           C
ATOM  10523  C27 POPE  106      61.777  63.172  46.868  1.00  0.00           C
ATOM  10526  C28 POPE  106      61.837  61.762  47.448  1.00  0.00           C
ATOM  10529  C29 POPE  106      62.937  61.732  48.468  1.00  0.00           C
ATOM  10531 0C21 POPE  106      62.817  61.862  49.808  1.00  0.00           C
ATOM  10533 1C21 POPE  106      61.557  62.002  50.618  1.00  0.00           C
ATOM  10536 2C21 POPE  106      61.737  61.382  52.018  1.00  0.00           C
ATOM  10539 3C21 POPE  106      60.647  61.762  53.028  1.00  0.00           C
ATOM  10542 4C21 POPE  106      59.327  60.992  52.838  1.00  0.00           C
ATOM  10545 5C21 POPE  106      58.367  61.112  54.038  1.00  0.00           C
ATOM  10548 6C21 POPE  106      58.937  60.482  55.318  1.00  0.00           C
ATOM  10551 7C21 POPE  106      57.917  60.352  56.458  1.00  0.00           C
ATOM  10554 8C21 POPE  106      58.507  59.632  57.688  1.00  0.00           C
ATOM  10558  C33 POPE  106      63.527  61.752  43.658  1.00  0.00           C
ATOM  10561  C34 POPE  106      64.787  61.182  42.998  1.00  0.00           C
ATOM  10564  C35 POPE  106      65.887  60.712  43.968  1.00  0.00           C
ATOM  10567  C36 POPE  106      66.417  61.842  44.868  1.00  0.00           C
ATOM  10570  C37 POPE  106      67.717  61.482  45.588  1.00  0.00           C
ATOM  10573  C38 POPE  106      68.087  62.492  46.688  1.00  0.00           C
ATOM  10576  C39 POPE  106      67.147  62.452  47.898  1.00  0.00           C
ATOM  10579 0C31 POPE  106      67.357  61.232  48.798  1.00  0.00           C
ATOM  10582 1C31 POPE  106      66.327  61.162  49.938  1.00  0.00           C
ATOM  10585 2C31 POPE  106      66.757  60.262  51.098  1.00  0.00           C
ATOM  10588 3C31 POPE  106      66.367  60.862  52.448  1.00  0.00           C
ATOM  10591 4C31 POPE  106      66.927  60.062  53.638  1.00  0.00           C
ATOM  10594 5C31 POPE  106      67.057  60.942  54.878  1.00  0.00           C
ATOM  10597 6C31 POPE  106      67.247  60.152  56.168  1.00  0.00           C
ATOM  10601  NH3 POPE  107      88.117  15.112  78.238  1.00  0.00           N
ATOM  10605  C12 POPE  107      87.677  13.912  79.028  1.00  0.00           C
ATOM  10608  C11 POPE  107      88.797  12.882  79.108  1.00  0.00           C
ATOM  10611  P   POPE  107      88.047  10.392  79.638  1.00  0.00           P
ATOM  10612  O13 POPE  107      89.167   9.522  80.038  1.00  0.00           O
ATOM  10613  O14 POPE  107      86.727  10.102  80.218  1.00  0.00           O
ATOM  10614  O11 POPE  107      87.927  10.452  78.058  1.00  0.00           O
ATOM  10615  O12 POPE  107      88.437  11.872  80.038  1.00  0.00           O
ATOM  10616  C1  POPE  107      86.617  10.412  77.468  1.00  0.00           C
ATOM  10619  C2  POPE  107      86.677  10.412  75.918  1.00  0.00           C
ATOM  10621  O21 POPE  107      87.707   9.512  75.498  1.00  0.00           O
ATOM  10622  C21 POPE  107      87.467   8.892  74.378  1.00  0.00           C
ATOM  10623  O22 POPE  107      86.427   8.932  73.738  1.00  0.00           O
ATOM  10624  C22 POPE  107      88.707   8.152  73.918  1.00  0.00           C
ATOM  10627  C3  POPE  107      86.967  11.822  75.338  1.00  0.00           C
ATOM  10630  O31 POPE  107      86.617  11.852  73.938  1.00  0.00           O
ATOM  10631  C31 POPE  107      87.457  12.432  73.088  1.00  0.00           C
ATOM  10632  O32 POPE  107      88.427  13.112  73.388  1.00  0.00           O
ATOM  10633  C32 POPE  107      87.087  11.952  71.678  1.00  0.00           C
ATOM  10636  C23 POPE  107      88.317   7.372  72.668  1.00  0.00           C
ATOM  10639  C24 POPE  107      89.367   6.462  72.058  1.00  0.00           C
ATOM  10642  C25 POPE  107      90.057   7.012  70.788  1.00  0.00           C
ATOM  10645  C26 POPE  107      89.197   6.982  69.508  1.00  0.00           C
ATOM  10648  C27 POPE  107      90.087   6.882  68.248  1.00  0.00           C
ATOM  10651  C28 POPE  107      89.407   7.272  66.918  1.00  0.00           C
ATOM  10654  C29 POPE  107      88.877   6.152  66.058  1.00  0.00           C
ATOM  10656 0C21 POPE  107      88.767   6.202  64.718  1.00  0.00           C
ATOM  10658 1C21 POPE  107      89.167   7.372  63.838  1.00  0.00           C
ATOM  10661 2C21 POPE  107      88.317   8.662  63.978  1.00  0.00           C
ATOM  10664 3C21 POPE  107      86.997   8.652  63.178  1.00  0.00           C
ATOM  10667 4C21 POPE  107      86.287  10.012  63.218  1.00  0.00           C
ATOM  10670 5C21 POPE  107      85.567  10.362  61.908  1.00  0.00           C
ATOM  10673 6C21 POPE  107      85.267  11.862  61.738  1.00  0.00           C
ATOM  10676 7C21 POPE  107      84.847  12.212  60.308  1.00  0.00           C
ATOM  10679 8C21 POPE  107      84.857  13.712  60.008  1.00  0.00           C
ATOM  10683  C33 POPE  107      88.107  12.342  70.568  1.00  0.00           C
ATOM  10686  C34 POPE  107      88.237  11.252  69.498  1.00  0.00           C
ATOM  10689  C35 POPE  107      88.797  11.772  68.158  1.00  0.00           C
ATOM  10692  C36 POPE  107      89.887  10.872  67.568  1.00  0.00           C
ATOM  10695  C37 POPE  107      90.367  11.312  66.178  1.00  0.00           C
ATOM  10698  C38 POPE  107      91.497  10.432  65.618  1.00  0.00           C
ATOM  10701  C39 POPE  107      92.397  11.152  64.608  1.00  0.00           C
ATOM  10704 0C31 POPE  107      91.637  11.752  63.408  1.00  0.00           C
ATOM  10707 1C31 POPE  107      92.597  12.422  62.408  1.00  0.00           C
ATOM  10710 2C31 POPE  107      91.867  13.182  61.288  1.00  0.00           C
ATOM  10713 3C31 POPE  107      91.057  12.252  60.378  1.00  0.00           C
ATOM  10716 4C31 POPE  107      90.427  12.962  59.158  1.00  0.00           C
ATOM  10719 5C31 POPE  107      88.987  12.492  58.908  1.00  0.00           C
ATOM  10722 6C31 POPE  107      88.517  12.682  57.458  1.00  0.00           C
ATOM  10726  NH3 POPE  108     122.777  90.892  76.018  1.00  0.00           N
ATOM  10730  C12 POPE  108     122.387  92.182  76.718  1.00  0.00           C
ATOM  10733  C11 POPE  108     121.677  93.152  75.738  1.00  0.00           C
ATOM  10736  P   POPE  108     119.887  95.012  76.458  1.00  0.00           P
ATOM  10737  O13 POPE  108     118.907  94.072  77.038  1.00  0.00           O
ATOM  10738  O14 POPE  108     119.987  96.362  77.068  1.00  0.00           O
ATOM  10739  O11 POPE  108     119.537  95.292  74.948  1.00  0.00           O
ATOM  10740  O12 POPE  108     121.337  94.382  76.378  1.00  0.00           O
ATOM  10741  C1  POPE  108     118.267  94.902  74.418  1.00  0.00           C
ATOM  10744  C2  POPE  108     118.407  93.522  73.708  1.00  0.00           C
ATOM  10746  O21 POPE  108     118.067  93.482  72.298  1.00  0.00           O
ATOM  10747  C21 POPE  108     118.267  94.582  71.588  1.00  0.00           C
ATOM  10748  O22 POPE  108     117.507  95.532  71.518  1.00  0.00           O
ATOM  10749  C22 POPE  108     119.547  94.482  70.778  1.00  0.00           C
ATOM  10752  C3  POPE  108     117.677  92.402  74.518  1.00  0.00           C
ATOM  10755  O31 POPE  108     117.907  91.082  74.018  1.00  0.00           O
ATOM  10756  C31 POPE  108     117.137  90.482  73.088  1.00  0.00           C
ATOM  10757  O32 POPE  108     117.457  89.432  72.568  1.00  0.00           O
ATOM  10758  C32 POPE  108     115.857  91.242  72.748  1.00  0.00           C
ATOM  10761  C23 POPE  108     119.497  93.472  69.618  1.00  0.00           C
ATOM  10764  C24 POPE  108     119.047  94.122  68.308  1.00  0.00           C
ATOM  10767  C25 POPE  108     118.377  93.062  67.428  1.00  0.00           C
ATOM  10770  C26 POPE  108     118.097  93.402  65.968  1.00  0.00           C
ATOM  10773  C27 POPE  108     117.207  92.302  65.358  1.00  0.00           C
ATOM  10776  C28 POPE  108     117.277  92.242  63.818  1.00  0.00           C
ATOM  10779  C29 POPE  108     118.567  91.612  63.358  1.00  0.00           C
ATOM  10781 0C21 POPE  108     119.377  92.042  62.378  1.00  0.00           C
ATOM  10783 1C21 POPE  108     119.167  93.222  61.468  1.00  0.00           C
ATOM  10786 2C21 POPE  108     120.337  94.212  61.438  1.00  0.00           C
ATOM  10789 3C21 POPE  108     120.267  95.112  60.188  1.00  0.00           C
ATOM  10792 4C21 POPE  108     121.177  96.342  60.258  1.00  0.00           C
ATOM  10795 5C21 POPE  108     121.157  97.152  58.958  1.00  0.00           C
ATOM  10798 6C21 POPE  108     122.227  98.242  58.908  1.00  0.00           C
ATOM  10801 7C21 POPE  108     122.117  99.112  57.658  1.00  0.00           C
ATOM  10804 8C21 POPE  108     123.197 100.192  57.548  1.00  0.00           C
ATOM  10808  C33 POPE  108     115.107  90.682  71.518  1.00  0.00           C
ATOM  10811  C34 POPE  108     114.307  91.802  70.848  1.00  0.00           C
ATOM  10814  C35 POPE  108     113.477  91.362  69.628  1.00  0.00           C
ATOM  10817  C36 POPE  108     112.767  92.572  69.018  1.00  0.00           C
ATOM  10820  C37 POPE  108     112.287  92.332  67.588  1.00  0.00           C
ATOM  10823  C38 POPE  108     111.707  93.612  66.988  1.00  0.00           C
ATOM  10826  C39 POPE  108     111.647  93.582  65.468  1.00  0.00           C
ATOM  10829 0C31 POPE  108     111.477  94.972  64.858  1.00  0.00           C
ATOM  10832 1C31 POPE  108     111.497  94.922  63.328  1.00  0.00           C
ATOM  10835 2C31 POPE  108     111.837  96.292  62.718  1.00  0.00           C
ATOM  10838 3C31 POPE  108     111.967  96.242  61.188  1.00  0.00           C
ATOM  10841 4C31 POPE  108     110.907  95.372  60.498  1.00  0.00           C
ATOM  10844 5C31 POPE  108     110.757  95.692  59.008  1.00  0.00           C
ATOM  10847 6C31 POPE  108     109.917  94.672  58.248  1.00  0.00           C
ATOM  10851  NH3 POPE  109       5.807  17.222  36.968  1.00  0.00           N
ATOM  10855  C12 POPE  109       5.937  18.252  38.068  1.00  0.00           C
ATOM  10858  C11 POPE  109       6.867  19.422  37.658  1.00  0.00           C
ATOM  10861  P   POPE  109       5.057  20.732  36.108  1.00  0.00           P
ATOM  10862  O13 POPE  109       5.477  21.532  34.938  1.00  0.00           O
ATOM  10863  O14 POPE  109       4.507  19.392  35.808  1.00  0.00           O
ATOM  10864  O11 POPE  109       4.017  21.582  36.958  1.00  0.00           O
ATOM  10865  O12 POPE  109       6.227  20.602  37.158  1.00  0.00           O
ATOM  10866  C1  POPE  109       4.407  22.722  37.758  1.00  0.00           C
ATOM  10869  C2  POPE  109       3.957  22.622  39.258  1.00  0.00           C
ATOM  10871  O21 POPE  109       4.327  23.842  39.928  1.00  0.00           O
ATOM  10872  C21 POPE  109       3.597  24.192  40.978  1.00  0.00           C
ATOM  10873  O22 POPE  109       2.537  23.712  41.318  1.00  0.00           O
ATOM  10874  C22 POPE  109       4.337  25.252  41.788  1.00  0.00           C
ATOM  10877  C3  POPE  109       4.637  21.382  39.918  1.00  0.00           C
ATOM  10880  O31 POPE  109       4.467  21.312  41.358  1.00  0.00           O
ATOM  10881  C31 POPE  109       4.477  20.062  41.828  1.00  0.00           C
ATOM  10882  O32 POPE  109       4.497  19.052  41.138  1.00  0.00           O
ATOM  10883  C32 POPE  109       4.627  20.062  43.348  1.00  0.00           C
ATOM  10886  C23 POPE  109       4.287  24.912  43.298  1.00  0.00           C
ATOM  10889  C24 POPE  109       4.597  26.122  44.168  1.00  0.00           C
ATOM  10892  C25 POPE  109       4.597  25.782  45.658  1.00  0.00           C
ATOM  10895  C26 POPE  109       4.697  27.022  46.568  1.00  0.00           C
ATOM  10898  C27 POPE  109       3.977  26.812  47.908  1.00  0.00           C
ATOM  10901  C28 POPE  109       4.197  27.952  48.918  1.00  0.00           C
ATOM  10904  C29 POPE  109       3.267  27.762  50.088  1.00  0.00           C
ATOM  10906 0C21 POPE  109       3.477  28.042  51.388  1.00  0.00           C
ATOM  10908 1C21 POPE  109       4.687  28.722  51.978  1.00  0.00           C
ATOM  10911 2C21 POPE  109       4.287  29.562  53.208  1.00  0.00           C
ATOM  10914 3C21 POPE  109       5.467  30.352  53.778  1.00  0.00           C
ATOM  10917 4C21 POPE  109       5.087  31.192  55.008  1.00  0.00           C
ATOM  10920 5C21 POPE  109       4.887  30.362  56.278  1.00  0.00           C
ATOM  10923 6C21 POPE  109       6.177  30.102  57.058  1.00  0.00           C
ATOM  10926 7C21 POPE  109       5.877  29.532  58.448  1.00  0.00           C
ATOM  10929 8C21 POPE  109       7.127  29.242  59.278  1.00  0.00           C
ATOM  10933  C33 POPE  109       6.107  19.872  43.768  1.00  0.00           C
ATOM  10936  C34 POPE  109       6.307  19.812  45.288  1.00  0.00           C
ATOM  10939  C35 POPE  109       6.197  18.412  45.898  1.00  0.00           C
ATOM  10942  C36 POPE  109       6.617  18.432  47.378  1.00  0.00           C
ATOM  10945  C37 POPE  109       7.147  17.092  47.898  1.00  0.00           C
ATOM  10948  C38 POPE  109       8.297  17.252  48.918  1.00  0.00           C
ATOM  10951  C39 POPE  109       9.617  17.722  48.278  1.00  0.00           C
ATOM  10954 0C31 POPE  109      10.867  17.262  49.048  1.00  0.00           C
ATOM  10957 1C31 POPE  109      12.127  17.242  48.178  1.00  0.00           C
ATOM  10960 2C31 POPE  109      13.147  16.162  48.588  1.00  0.00           C
ATOM  10963 3C31 POPE  109      13.897  16.432  49.898  1.00  0.00           C
ATOM  10966 4C31 POPE  109      13.177  16.022  51.188  1.00  0.00           C
ATOM  10969 5C31 POPE  109      14.037  16.302  52.428  1.00  0.00           C
ATOM  10972 6C31 POPE  109      13.337  15.962  53.748  1.00  0.00           C
ATOM  10976  NH3 POPE  110       2.747  77.802  34.588  1.00  0.00           N
ATOM  10980  C12 POPE  110       1.837  78.892  34.078  1.00  0.00           C
ATOM  10983  C11 POPE  110       2.657  79.942  33.298  1.00  0.00           C
ATOM  10986  P   POPE  110       1.757  82.372  33.778  1.00  0.00           P
ATOM  10987  O13 POPE  110       0.507  83.082  33.418  1.00  0.00           O
ATOM  10988  O14 POPE  110       3.037  83.112  33.658  1.00  0.00           O
ATOM  10989  O11 POPE  110       1.677  81.752  35.228  1.00  0.00           O
ATOM  10990  O12 POPE  110       1.857  81.062  32.898  1.00  0.00           O
ATOM  10991  C1  POPE  110       1.767  82.542  36.428  1.00  0.00           C
ATOM  10994  C2  POPE  110       2.817  81.962  37.418  1.00  0.00           C
ATOM  10996  O21 POPE  110       2.877  82.822  38.578  1.00  0.00           O
ATOM  10997  C21 POPE  110       2.397  82.322  39.708  1.00  0.00           C
ATOM  10998  O22 POPE  110       1.267  82.482  40.118  1.00  0.00           O
ATOM  10999  C22 POPE  110       3.437  81.412  40.368  1.00  0.00           C
ATOM  11002  C3  POPE  110       4.237  81.902  36.768  1.00  0.00           C
ATOM  11005  O31 POPE  110       5.267  81.482  37.698  1.00  0.00           O
ATOM  11006  C31 POPE  110       5.487  80.182  37.808  1.00  0.00           C
ATOM  11007  O32 POPE  110       4.787  79.302  37.328  1.00  0.00           O
ATOM  11008  C32 POPE  110       6.797  79.942  38.578  1.00  0.00           C
ATOM  11011  C23 POPE  110       3.247  81.302  41.898  1.00  0.00           C
ATOM  11014  C24 POPE  110       4.157  80.252  42.548  1.00  0.00           C
ATOM  11017  C25 POPE  110       4.367  80.462  44.048  1.00  0.00           C
ATOM  11020  C26 POPE  110       5.527  81.412  44.368  1.00  0.00           C
ATOM  11023  C27 POPE  110       5.417  81.922  45.808  1.00  0.00           C
ATOM  11026  C28 POPE  110       6.577  82.832  46.248  1.00  0.00           C
ATOM  11029  C29 POPE  110       7.747  82.112  46.858  1.00  0.00           C
ATOM  11031 0C21 POPE  110       7.727  81.482  48.048  1.00  0.00           C
ATOM  11033 1C21 POPE  110       6.537  81.392  48.978  1.00  0.00           C
ATOM  11036 2C21 POPE  110       6.917  81.122  50.448  1.00  0.00           C
ATOM  11039 3C21 POPE  110       7.417  79.692  50.698  1.00  0.00           C
ATOM  11042 4C21 POPE  110       7.877  79.452  52.148  1.00  0.00           C
ATOM  11045 5C21 POPE  110       6.727  79.282  53.158  1.00  0.00           C
ATOM  11048 6C21 POPE  110       7.247  79.172  54.598  1.00  0.00           C
ATOM  11051 7C21 POPE  110       6.147  78.812  55.608  1.00  0.00           C
ATOM  11054 8C21 POPE  110       6.597  78.952  57.068  1.00  0.00           C
ATOM  11058  C33 POPE  110       6.647  79.092  39.858  1.00  0.00           C
ATOM  11061  C34 POPE  110       7.697  77.972  39.998  1.00  0.00           C
ATOM  11064  C35 POPE  110       7.577  77.162  41.298  1.00  0.00           C
ATOM  11067  C36 POPE  110       8.667  77.482  42.328  1.00  0.00           C
ATOM  11070  C37 POPE  110       8.697  76.462  43.488  1.00  0.00           C
ATOM  11073  C38 POPE  110       9.797  76.762  44.508  1.00  0.00           C
ATOM  11076  C39 POPE  110       9.767  75.872  45.768  1.00  0.00           C
ATOM  11079 0C31 POPE  110       8.477  76.012  46.588  1.00  0.00           C
ATOM  11082 1C31 POPE  110       8.497  75.232  47.908  1.00  0.00           C
ATOM  11085 2C31 POPE  110       7.107  75.222  48.568  1.00  0.00           C
ATOM  11088 3C31 POPE  110       7.037  74.482  49.918  1.00  0.00           C
ATOM  11091 4C31 POPE  110       7.947  75.072  51.008  1.00  0.00           C
ATOM  11094 5C31 POPE  110       7.747  74.392  52.358  1.00  0.00           C
ATOM  11097 6C31 POPE  110       8.527  75.062  53.488  1.00  0.00           C
ATOM  11101  NH3 POPE  111      13.017  49.452  37.038  1.00  0.00           N
ATOM  11105  C12 POPE  111      13.717  48.932  38.238  1.00  0.00           C
ATOM  11108  C11 POPE  111      15.157  48.572  37.908  1.00  0.00           C
ATOM  11111  P   POPE  111      17.327  48.442  39.358  1.00  0.00           P
ATOM  11112  O13 POPE  111      17.607  48.492  40.798  1.00  0.00           O
ATOM  11113  O14 POPE  111      17.937  47.382  38.538  1.00  0.00           O
ATOM  11114  O11 POPE  111      17.597  49.842  38.678  1.00  0.00           O
ATOM  11115  O12 POPE  111      15.767  48.382  39.158  1.00  0.00           O
ATOM  11116  C1  POPE  111      18.337  50.882  39.318  1.00  0.00           C
ATOM  11119  C2  POPE  111      17.437  52.072  39.798  1.00  0.00           C
ATOM  11121  O21 POPE  111      17.707  52.342  41.168  1.00  0.00           O
ATOM  11122  C21 POPE  111      18.797  53.032  41.418  1.00  0.00           C
ATOM  11123  O22 POPE  111      19.547  53.522  40.598  1.00  0.00           O
ATOM  11124  C22 POPE  111      18.947  53.112  42.938  1.00  0.00           C
ATOM  11127  C3  POPE  111      15.917  51.782  39.658  1.00  0.00           C
ATOM  11130  O31 POPE  111      15.097  52.912  40.028  1.00  0.00           O
ATOM  11131  C31 POPE  111      14.957  53.272  41.328  1.00  0.00           C
ATOM  11132  O32 POPE  111      14.947  54.422  41.708  1.00  0.00           O
ATOM  11133  C32 POPE  111      14.757  52.082  42.288  1.00  0.00           C
ATOM  11136  C23 POPE  111      19.657  54.392  43.438  1.00  0.00           C
ATOM  11139  C24 POPE  111      18.877  55.082  44.558  1.00  0.00           C
ATOM  11142  C25 POPE  111      18.657  54.182  45.778  1.00  0.00           C
ATOM  11145  C26 POPE  111      17.877  54.872  46.908  1.00  0.00           C
ATOM  11148  C27 POPE  111      17.037  53.902  47.758  1.00  0.00           C
ATOM  11151  C28 POPE  111      17.787  52.642  48.248  1.00  0.00           C
ATOM  11154  C29 POPE  111      18.067  52.682  49.718  1.00  0.00           C
ATOM  11156 0C21 POPE  111      17.387  52.042  50.688  1.00  0.00           C
ATOM  11158 1C21 POPE  111      16.177  51.162  50.508  1.00  0.00           C
ATOM  11161 2C21 POPE  111      14.977  51.682  51.318  1.00  0.00           C
ATOM  11164 3C21 POPE  111      15.127  51.512  52.838  1.00  0.00           C
ATOM  11167 4C21 POPE  111      13.917  52.092  53.578  1.00  0.00           C
ATOM  11170 5C21 POPE  111      13.667  51.462  54.958  1.00  0.00           C
ATOM  11173 6C21 POPE  111      13.227  49.992  54.888  1.00  0.00           C
ATOM  11176 7C21 POPE  111      12.877  49.432  56.268  1.00  0.00           C
ATOM  11179 8C21 POPE  111      12.397  47.982  56.238  1.00  0.00           C
ATOM  11183  C33 POPE  111      14.277  52.432  43.728  1.00  0.00           C
ATOM  11186  C34 POPE  111      15.127  51.762  44.828  1.00  0.00           C
ATOM  11189  C35 POPE  111      14.527  50.492  45.468  1.00  0.00           C
ATOM  11192  C36 POPE  111      13.657  50.742  46.718  1.00  0.00           C
ATOM  11195  C37 POPE  111      12.147  50.752  46.438  1.00  0.00           C
ATOM  11198  C38 POPE  111      11.287  51.292  47.608  1.00  0.00           C
ATOM  11201  C39 POPE  111      11.517  50.632  48.968  1.00  0.00           C
ATOM  11204 0C31 POPE  111      11.247  49.132  48.958  1.00  0.00           C
ATOM  11207 1C31 POPE  111      11.517  48.452  50.318  1.00  0.00           C
ATOM  11210 2C31 POPE  111      11.267  46.942  50.228  1.00  0.00           C
ATOM  11213 3C31 POPE  111      11.837  46.132  51.398  1.00  0.00           C
ATOM  11216 4C31 POPE  111      11.077  46.302  52.728  1.00  0.00           C
ATOM  11219 5C31 POPE  111      11.367  45.142  53.698  1.00  0.00           C
ATOM  11222 6C31 POPE  111      10.417  45.042  54.888  1.00  0.00           C
ATOM  11226  NH3 POPE  112     107.327  42.902  36.938  1.00  0.00           N
ATOM  11230  C12 POPE  112     108.687  43.472  37.258  1.00  0.00           C
ATOM  11233  C11 POPE  112     109.567  43.592  36.008  1.00  0.00           C
ATOM  11236  P   POPE  112     111.287  45.362  35.118  1.00  0.00           P
ATOM  11237  O13 POPE  112     112.747  45.132  35.028  1.00  0.00           O
ATOM  11238  O14 POPE  112     110.507  45.152  33.888  1.00  0.00           O
ATOM  11239  O11 POPE  112     111.017  46.852  35.588  1.00  0.00           O
ATOM  11240  O12 POPE  112     110.677  44.462  36.288  1.00  0.00           O
ATOM  11241  C1  POPE  112     109.907  47.212  36.398  1.00  0.00           C
ATOM  11244  C2  POPE  112     110.377  47.722  37.778  1.00  0.00           C
ATOM  11246  O21 POPE  112     109.487  47.212  38.778  1.00  0.00           O
ATOM  11247  C21 POPE  112     109.987  46.262  39.558  1.00  0.00           C
ATOM  11248  O22 POPE  112     111.097  45.772  39.448  1.00  0.00           O
ATOM  11249  C22 POPE  112     108.967  45.922  40.638  1.00  0.00           C
ATOM  11252  C3  POPE  112     110.387  49.272  37.838  1.00  0.00           C
ATOM  11255  O31 POPE  112     111.277  49.762  38.848  1.00  0.00           O
ATOM  11256  C31 POPE  112     110.787  49.852  40.068  1.00  0.00           C
ATOM  11257  O32 POPE  112     109.637  49.652  40.408  1.00  0.00           O
ATOM  11258  C32 POPE  112     111.907  50.182  41.028  1.00  0.00           C
ATOM  11261  C23 POPE  112     109.667  45.402  41.908  1.00  0.00           C
ATOM  11264  C24 POPE  112     108.897  45.672  43.208  1.00  0.00           C
ATOM  11267  C25 POPE  112     109.787  45.542  44.448  1.00  0.00           C
ATOM  11270  C26 POPE  112     109.157  46.092  45.738  1.00  0.00           C
ATOM  11273  C27 POPE  112     110.197  46.352  46.828  1.00  0.00           C
ATOM  11276  C28 POPE  112     109.607  47.162  47.998  1.00  0.00           C
ATOM  11279  C29 POPE  112     110.707  47.612  48.928  1.00  0.00           C
ATOM  11281 0C21 POPE  112     110.827  47.302  50.228  1.00  0.00           C
ATOM  11283 1C21 POPE  112     109.837  46.512  51.048  1.00  0.00           C
ATOM  11286 2C21 POPE  112     109.857  46.932  52.528  1.00  0.00           C
ATOM  11289 3C21 POPE  112     110.967  46.242  53.338  1.00  0.00           C
ATOM  11292 4C21 POPE  112     111.397  47.062  54.568  1.00  0.00           C
ATOM  11295 5C21 POPE  112     112.197  46.232  55.578  1.00  0.00           C
ATOM  11298 6C21 POPE  112     112.907  47.102  56.618  1.00  0.00           C
ATOM  11301 7C21 POPE  112     113.717  46.302  57.648  1.00  0.00           C
ATOM  11304 8C21 POPE  112     114.477  47.192  58.628  1.00  0.00           C
ATOM  11308  C33 POPE  112     111.757  49.412  42.358  1.00  0.00           C
ATOM  11311  C34 POPE  112     113.117  49.202  43.008  1.00  0.00           C
ATOM  11314  C35 POPE  112     113.007  48.802  44.478  1.00  0.00           C
ATOM  11317  C36 POPE  112     114.417  48.712  45.048  1.00  0.00           C
ATOM  11320  C37 POPE  112     114.487  48.442  46.548  1.00  0.00           C
ATOM  11323  C38 POPE  112     115.847  48.852  47.118  1.00  0.00           C
ATOM  11326  C39 POPE  112     115.897  48.892  48.648  1.00  0.00           C
ATOM  11329 0C31 POPE  112     115.487  47.562  49.298  1.00  0.00           C
ATOM  11332 1C31 POPE  112     115.547  47.712  50.818  1.00  0.00           C
ATOM  11335 2C31 POPE  112     115.187  46.432  51.578  1.00  0.00           C
ATOM  11338 3C31 POPE  112     115.187  46.662  53.098  1.00  0.00           C
ATOM  11341 4C31 POPE  112     116.477  47.322  53.588  1.00  0.00           C
ATOM  11344 5C31 POPE  112     116.547  47.512  55.108  1.00  0.00           C
ATOM  11347 6C31 POPE  112     117.897  48.052  55.578  1.00  0.00           C
ATOM  11351  NH3 POPE  113       5.887  23.592  79.098  1.00  0.00           N
ATOM  11355  C12 POPE  113       6.767  22.362  79.008  1.00  0.00           C
ATOM  11358  C11 POPE  113       8.197  22.692  78.518  1.00  0.00           C
ATOM  11361  P   POPE  113      10.627  21.822  78.298  1.00  0.00           P
ATOM  11362  O13 POPE  113      10.827  23.192  77.808  1.00  0.00           O
ATOM  11363  O14 POPE  113      11.437  21.342  79.438  1.00  0.00           O
ATOM  11364  O11 POPE  113      10.987  20.872  77.088  1.00  0.00           O
ATOM  11365  O12 POPE  113       9.057  21.552  78.548  1.00  0.00           O
ATOM  11366  C1  POPE  113      10.247  20.902  75.868  1.00  0.00           C
ATOM  11369  C2  POPE  113       9.507  19.552  75.628  1.00  0.00           C
ATOM  11371  O21 POPE  113       8.257  19.732  74.968  1.00  0.00           O
ATOM  11372  C21 POPE  113       8.317  20.072  73.708  1.00  0.00           C
ATOM  11373  O22 POPE  113       8.917  21.032  73.238  1.00  0.00           O
ATOM  11374  C22 POPE  113       7.467  19.032  72.938  1.00  0.00           C
ATOM  11377  C3  POPE  113       9.247  18.712  76.918  1.00  0.00           C
ATOM  11380  O31 POPE  113       8.147  17.782  76.768  1.00  0.00           O
ATOM  11381  C31 POPE  113       6.937  18.322  76.978  1.00  0.00           C
ATOM  11382  O32 POPE  113       6.697  19.502  77.218  1.00  0.00           O
ATOM  11383  C32 POPE  113       5.907  17.202  77.048  1.00  0.00           C
ATOM  11386  C23 POPE  113       7.577  19.042  71.398  1.00  0.00           C
ATOM  11389  C24 POPE  113       6.947  17.802  70.758  1.00  0.00           C
ATOM  11392  C25 POPE  113       7.097  17.772  69.228  1.00  0.00           C
ATOM  11395  C26 POPE  113       6.217  16.692  68.588  1.00  0.00           C
ATOM  11398  C27 POPE  113       6.307  16.572  67.058  1.00  0.00           C
ATOM  11401  C28 POPE  113       5.517  17.662  66.298  1.00  0.00           C
ATOM  11404  C29 POPE  113       5.107  17.152  64.938  1.00  0.00           C
ATOM  11406 0C21 POPE  113       5.257  17.762  63.748  1.00  0.00           C
ATOM  11408 1C21 POPE  113       5.837  19.132  63.508  1.00  0.00           C
ATOM  11411 2C21 POPE  113       6.017  19.392  62.008  1.00  0.00           C
ATOM  11414 3C21 POPE  113       6.447  20.832  61.698  1.00  0.00           C
ATOM  11417 4C21 POPE  113       6.717  21.102  60.208  1.00  0.00           C
ATOM  11420 5C21 POPE  113       5.577  20.662  59.278  1.00  0.00           C
ATOM  11423 6C21 POPE  113       5.817  21.022  57.808  1.00  0.00           C
ATOM  11426 7C21 POPE  113       4.627  20.622  56.938  1.00  0.00           C
ATOM  11429 8C21 POPE  113       4.837  20.882  55.448  1.00  0.00           C
ATOM  11433  C33 POPE  113       4.447  17.542  76.628  1.00  0.00           C
ATOM  11436  C34 POPE  113       3.947  16.962  75.288  1.00  0.00           C
ATOM  11439  C35 POPE  113       4.237  17.772  74.018  1.00  0.00           C
ATOM  11442  C36 POPE  113       3.127  17.652  72.948  1.00  0.00           C
ATOM  11445  C37 POPE  113       3.047  18.882  72.028  1.00  0.00           C
ATOM  11448  C38 POPE  113       1.867  18.852  71.038  1.00  0.00           C
ATOM  11451  C39 POPE  113       1.927  17.692  70.038  1.00  0.00           C
ATOM  11454 0C31 POPE  113       1.437  18.092  68.638  1.00  0.00           C
ATOM  11457 1C31 POPE  113       1.407  16.892  67.678  1.00  0.00           C
ATOM  11460 2C31 POPE  113       0.877  17.262  66.288  1.00  0.00           C
ATOM  11463 3C31 POPE  113       0.547  16.042  65.428  1.00  0.00           C
ATOM  11466 4C31 POPE  113       1.777  15.222  65.008  1.00  0.00           C
ATOM  11469 5C31 POPE  113       1.387  13.962  64.228  1.00  0.00           C
ATOM  11472 6C31 POPE  113       2.597  13.162  63.778  1.00  0.00           C
ATOM  11476  NH3 POPE  114      62.777  47.552  34.838  1.00  0.00           N
ATOM  11480  C12 POPE  114      63.597  46.302  34.908  1.00  0.00           C
ATOM  11483  C11 POPE  114      62.697  45.092  34.818  1.00  0.00           C
ATOM  11486  P   POPE  114      63.997  43.042  33.848  1.00  0.00           P
ATOM  11487  O13 POPE  114      63.307  43.472  32.618  1.00  0.00           O
ATOM  11488  O14 POPE  114      63.847  41.622  34.248  1.00  0.00           O
ATOM  11489  O11 POPE  114      65.537  43.382  33.748  1.00  0.00           O
ATOM  11490  O12 POPE  114      63.477  43.922  35.028  1.00  0.00           O
ATOM  11491  C1  POPE  114      66.277  43.772  34.918  1.00  0.00           C
ATOM  11494  C2  POPE  114      66.537  42.572  35.888  1.00  0.00           C
ATOM  11496  O21 POPE  114      67.107  43.042  37.128  1.00  0.00           O
ATOM  11497  C21 POPE  114      66.197  43.472  37.988  1.00  0.00           C
ATOM  11498  O22 POPE  114      65.067  43.822  37.738  1.00  0.00           O
ATOM  11499  C22 POPE  114      66.747  43.252  39.408  1.00  0.00           C
ATOM  11502  C3  POPE  114      67.457  41.482  35.248  1.00  0.00           C
ATOM  11505  O31 POPE  114      68.237  40.692  36.188  1.00  0.00           O
ATOM  11506  C31 POPE  114      67.557  40.012  37.118  1.00  0.00           C
ATOM  11507  O32 POPE  114      66.357  39.942  37.208  1.00  0.00           O
ATOM  11508  C32 POPE  114      68.587  39.472  38.108  1.00  0.00           C
ATOM  11511  C23 POPE  114      65.907  42.162  40.108  1.00  0.00           C
ATOM  11514  C24 POPE  114      66.537  41.622  41.408  1.00  0.00           C
ATOM  11517  C25 POPE  114      66.597  42.652  42.538  1.00  0.00           C
ATOM  11520  C26 POPE  114      65.957  42.142  43.828  1.00  0.00           C
ATOM  11523  C27 POPE  114      66.277  43.022  45.048  1.00  0.00           C
ATOM  11526  C28 POPE  114      65.857  42.362  46.368  1.00  0.00           C
ATOM  11529  C29 POPE  114      66.627  42.862  47.568  1.00  0.00           C
ATOM  11531 0C21 POPE  114      66.137  43.592  48.588  1.00  0.00           C
ATOM  11533 1C21 POPE  114      64.707  44.042  48.718  1.00  0.00           C
ATOM  11536 2C21 POPE  114      64.387  45.202  47.768  1.00  0.00           C
ATOM  11539 3C21 POPE  114      62.877  45.492  47.718  1.00  0.00           C
ATOM  11542 4C21 POPE  114      62.507  46.472  46.598  1.00  0.00           C
ATOM  11545 5C21 POPE  114      61.007  46.402  46.258  1.00  0.00           C
ATOM  11548 6C21 POPE  114      60.577  47.432  45.208  1.00  0.00           C
ATOM  11551 7C21 POPE  114      59.257  47.052  44.538  1.00  0.00           C
ATOM  11554 8C21 POPE  114      58.777  48.082  43.508  1.00  0.00           C
ATOM  11558  C33 POPE  114      67.947  38.762  39.308  1.00  0.00           C
ATOM  11561  C34 POPE  114      68.877  38.782  40.538  1.00  0.00           C
ATOM  11564  C35 POPE  114      68.157  38.242  41.768  1.00  0.00           C
ATOM  11567  C36 POPE  114      68.727  38.772  43.088  1.00  0.00           C
ATOM  11570  C37 POPE  114      67.767  38.542  44.258  1.00  0.00           C
ATOM  11573  C38 POPE  114      68.157  39.362  45.488  1.00  0.00           C
ATOM  11576  C39 POPE  114      69.097  38.632  46.448  1.00  0.00           C
ATOM  11579 0C31 POPE  114      68.337  37.702  47.388  1.00  0.00           C
ATOM  11582 1C31 POPE  114      69.107  37.412  48.678  1.00  0.00           C
ATOM  11585 2C31 POPE  114      68.177  36.962  49.798  1.00  0.00           C
ATOM  11588 3C31 POPE  114      68.947  36.482  51.018  1.00  0.00           C
ATOM  11591 4C31 POPE  114      68.007  36.032  52.138  1.00  0.00           C
ATOM  11594 5C31 POPE  114      68.767  35.752  53.438  1.00  0.00           C
ATOM  11597 6C31 POPE  114      67.827  35.562  54.618  1.00  0.00           C
ATOM  11601  NH3 POPE  115      93.267  31.342  80.178  1.00  0.00           N
ATOM  11605  C12 POPE  115      94.587  30.642  80.058  1.00  0.00           C
ATOM  11608  C11 POPE  115      94.457  29.152  80.448  1.00  0.00           C
ATOM  11611  P   POPE  115      92.127  28.432  79.298  1.00  0.00           P
ATOM  11612  O13 POPE  115      91.417  28.222  80.578  1.00  0.00           O
ATOM  11613  O14 POPE  115      91.787  29.702  78.588  1.00  0.00           O
ATOM  11614  O11 POPE  115      91.887  27.202  78.328  1.00  0.00           O
ATOM  11615  O12 POPE  115      93.657  28.402  79.548  1.00  0.00           O
ATOM  11616  C1  POPE  115      92.037  27.272  76.908  1.00  0.00           C
ATOM  11619  C2  POPE  115      90.667  27.082  76.188  1.00  0.00           C
ATOM  11621  O21 POPE  115      90.687  27.742  74.908  1.00  0.00           O
ATOM  11622  C21 POPE  115      90.967  26.972  73.868  1.00  0.00           C
ATOM  11623  O22 POPE  115      91.277  25.792  73.908  1.00  0.00           O
ATOM  11624  C22 POPE  115      90.717  27.752  72.588  1.00  0.00           C
ATOM  11627  C3  POPE  115      89.547  27.732  77.038  1.00  0.00           C
ATOM  11630  O31 POPE  115      88.277  27.752  76.358  1.00  0.00           O
ATOM  11631  C31 POPE  115      87.517  26.682  76.578  1.00  0.00           C
ATOM  11632  O32 POPE  115      87.807  25.742  77.288  1.00  0.00           O
ATOM  11633  C32 POPE  115      86.197  26.852  75.828  1.00  0.00           C
ATOM  11636  C23 POPE  115      91.577  27.262  71.388  1.00  0.00           C
ATOM  11639  C24 POPE  115      91.057  27.782  70.048  1.00  0.00           C
ATOM  11642  C25 POPE  115      91.017  29.312  69.948  1.00  0.00           C
ATOM  11645  C26 POPE  115      92.367  29.972  69.658  1.00  0.00           C
ATOM  11648  C27 POPE  115      92.207  31.492  69.438  1.00  0.00           C
ATOM  11651  C28 POPE  115      93.347  32.152  68.638  1.00  0.00           C
ATOM  11654  C29 POPE  115      93.347  31.692  67.198  1.00  0.00           C
ATOM  11656 0C21 POPE  115      94.107  32.192  66.218  1.00  0.00           C
ATOM  11658 1C21 POPE  115      95.087  33.332  66.378  1.00  0.00           C
ATOM  11661 2C21 POPE  115      94.987  34.322  65.208  1.00  0.00           C
ATOM  11664 3C21 POPE  115      95.737  33.842  63.958  1.00  0.00           C
ATOM  11667 4C21 POPE  115      95.557  34.842  62.818  1.00  0.00           C
ATOM  11670 5C21 POPE  115      96.467  34.602  61.608  1.00  0.00           C
ATOM  11673 6C21 POPE  115      96.467  35.842  60.708  1.00  0.00           C
ATOM  11676 7C21 POPE  115      97.447  35.722  59.548  1.00  0.00           C
ATOM  11679 8C21 POPE  115      97.437  36.952  58.638  1.00  0.00           C
ATOM  11683  C33 POPE  115      86.287  27.822  74.638  1.00  0.00           C
ATOM  11686  C34 POPE  115      85.087  27.712  73.698  1.00  0.00           C
ATOM  11689  C35 POPE  115      85.167  28.722  72.558  1.00  0.00           C
ATOM  11692  C36 POPE  115      83.947  28.682  71.628  1.00  0.00           C
ATOM  11695  C37 POPE  115      84.177  29.492  70.358  1.00  0.00           C
ATOM  11698  C38 POPE  115      82.917  29.612  69.498  1.00  0.00           C
ATOM  11701  C39 POPE  115      83.147  30.432  68.218  1.00  0.00           C
ATOM  11704 0C31 POPE  115      83.797  29.612  67.098  1.00  0.00           C
ATOM  11707 1C31 POPE  115      84.037  30.452  65.828  1.00  0.00           C
ATOM  11710 2C31 POPE  115      84.087  29.632  64.528  1.00  0.00           C
ATOM  11713 3C31 POPE  115      85.107  28.482  64.548  1.00  0.00           C
ATOM  11716 4C31 POPE  115      85.577  28.092  63.138  1.00  0.00           C
ATOM  11719 5C31 POPE  115      86.487  26.862  63.138  1.00  0.00           C
ATOM  11722 6C31 POPE  115      87.407  26.772  61.918  1.00  0.00           C
ATOM  11726  NH3 POPE  116     106.137  52.222  77.968  1.00  0.00           N
ATOM  11730  C12 POPE  116     104.697  51.812  77.828  1.00  0.00           C
ATOM  11733  C11 POPE  116     103.847  52.242  79.038  1.00  0.00           C
ATOM  11736  P   POPE  116     101.337  52.322  79.698  1.00  0.00           P
ATOM  11737  O13 POPE  116     100.087  51.812  79.068  1.00  0.00           O
ATOM  11738  O14 POPE  116     101.437  52.122  81.148  1.00  0.00           O
ATOM  11739  O11 POPE  116     101.497  53.852  79.358  1.00  0.00           O
ATOM  11740  O12 POPE  116     102.557  51.622  78.958  1.00  0.00           O
ATOM  11741  C1  POPE  116     100.737  54.412  78.278  1.00  0.00           C
ATOM  11744  C2  POPE  116     101.547  54.602  76.978  1.00  0.00           C
ATOM  11746  O21 POPE  116     100.857  55.622  76.258  1.00  0.00           O
ATOM  11747  C21 POPE  116     101.527  56.212  75.308  1.00  0.00           C
ATOM  11748  O22 POPE  116     102.737  56.152  75.128  1.00  0.00           O
ATOM  11749  C22 POPE  116     100.537  56.912  74.388  1.00  0.00           C
ATOM  11752  C3  POPE  116     101.617  53.292  76.138  1.00  0.00           C
ATOM  11755  O31 POPE  116     102.747  53.272  75.228  1.00  0.00           O
ATOM  11756  C31 POPE  116     102.487  52.812  73.998  1.00  0.00           C
ATOM  11757  O32 POPE  116     101.387  52.442  73.618  1.00  0.00           O
ATOM  11758  C32 POPE  116     103.737  52.892  73.128  1.00  0.00           C
ATOM  11761  C23 POPE  116     100.147  56.002  73.208  1.00  0.00           C
ATOM  11764  C24 POPE  116      99.827  56.812  71.938  1.00  0.00           C
ATOM  11767  C25 POPE  116      99.417  55.902  70.778  1.00  0.00           C
ATOM  11770  C26 POPE  116      99.967  56.332  69.418  1.00  0.00           C
ATOM  11773  C27 POPE  116      98.887  56.652  68.378  1.00  0.00           C
ATOM  11776  C28 POPE  116      99.467  57.202  67.058  1.00  0.00           C
ATOM  11779  C29 POPE  116     100.207  56.192  66.208  1.00  0.00           C
ATOM  11781 0C21 POPE  116      99.877  55.812  64.958  1.00  0.00           C
ATOM  11783 1C21 POPE  116      98.687  56.312  64.178  1.00  0.00           C
ATOM  11786 2C21 POPE  116      98.867  56.642  62.678  1.00  0.00           C
ATOM  11789 3C21 POPE  116      97.657  57.462  62.198  1.00  0.00           C
ATOM  11792 4C21 POPE  116      97.877  58.292  60.928  1.00  0.00           C
ATOM  11795 5C21 POPE  116      97.917  57.502  59.618  1.00  0.00           C
ATOM  11798 6C21 POPE  116      97.367  58.362  58.478  1.00  0.00           C
ATOM  11801 7C21 POPE  116      97.527  57.772  57.078  1.00  0.00           C
ATOM  11804 8C21 POPE  116      96.907  58.662  55.998  1.00  0.00           C
ATOM  11808  C33 POPE  116     103.667  52.032  71.848  1.00  0.00           C
ATOM  11811  C34 POPE  116     102.777  52.562  70.718  1.00  0.00           C
ATOM  11814  C35 POPE  116     102.897  51.652  69.478  1.00  0.00           C
ATOM  11817  C36 POPE  116     101.937  52.002  68.328  1.00  0.00           C
ATOM  11820  C37 POPE  116     101.887  50.892  67.268  1.00  0.00           C
ATOM  11823  C38 POPE  116     100.817  51.092  66.178  1.00  0.00           C
ATOM  11826  C39 POPE  116      99.377  50.772  66.618  1.00  0.00           C
ATOM  11829 0C31 POPE  116      98.377  51.022  65.468  1.00  0.00           C
ATOM  11832 1C31 POPE  116      96.917  50.712  65.848  1.00  0.00           C
ATOM  11835 2C31 POPE  116      95.887  51.552  65.078  1.00  0.00           C
ATOM  11838 3C31 POPE  116      95.867  51.342  63.548  1.00  0.00           C
ATOM  11841 4C31 POPE  116      95.117  50.072  63.108  1.00  0.00           C
ATOM  11844 5C31 POPE  116      95.017  49.962  61.578  1.00  0.00           C
ATOM  11847 6C31 POPE  116      94.027  48.902  61.098  1.00  0.00           C
ATOM  11851  NH3 POPE  117      70.417  47.882  34.698  1.00  0.00           N
ATOM  11855  C12 POPE  117      70.577  46.492  35.288  1.00  0.00           C
ATOM  11858  C11 POPE  117      71.667  45.642  34.598  1.00  0.00           C
ATOM  11861  P   POPE  117      72.727  43.252  34.758  1.00  0.00           P
ATOM  11862  O13 POPE  117      72.247  42.292  33.738  1.00  0.00           O
ATOM  11863  O14 POPE  117      74.007  43.942  34.508  1.00  0.00           O
ATOM  11864  O11 POPE  117      72.857  42.452  36.118  1.00  0.00           O
ATOM  11865  O12 POPE  117      71.597  44.312  35.118  1.00  0.00           O
ATOM  11866  C1  POPE  117      72.427  43.052  37.348  1.00  0.00           C
ATOM  11869  C2  POPE  117      73.357  42.572  38.488  1.00  0.00           C
ATOM  11871  O21 POPE  117      73.037  43.212  39.728  1.00  0.00           O
ATOM  11872  C21 POPE  117      71.917  42.872  40.328  1.00  0.00           C
ATOM  11873  O22 POPE  117      70.977  42.262  39.858  1.00  0.00           O
ATOM  11874  C22 POPE  117      72.127  43.202  41.808  1.00  0.00           C
ATOM  11877  C3  POPE  117      74.847  42.882  38.148  1.00  0.00           C
ATOM  11880  O31 POPE  117      75.767  42.442  39.198  1.00  0.00           O
ATOM  11881  C31 POPE  117      75.947  43.362  40.178  1.00  0.00           C
ATOM  11882  O32 POPE  117      75.647  44.532  40.088  1.00  0.00           O
ATOM  11883  C32 POPE  117      76.577  42.642  41.388  1.00  0.00           C
ATOM  11886  C23 POPE  117      70.857  43.292  42.678  1.00  0.00           C
ATOM  11889  C24 POPE  117      71.147  43.842  44.088  1.00  0.00           C
ATOM  11892  C25 POPE  117      70.677  42.912  45.228  1.00  0.00           C
ATOM  11895  C26 POPE  117      71.297  43.202  46.608  1.00  0.00           C
ATOM  11898  C27 POPE  117      70.697  42.292  47.698  1.00  0.00           C
ATOM  11901  C28 POPE  117      71.487  42.242  49.028  1.00  0.00           C
ATOM  11904  C29 POPE  117      72.557  41.182  49.038  1.00  0.00           C
ATOM  11906 0C21 POPE  117      72.737  40.212  49.958  1.00  0.00           C
ATOM  11908 1C21 POPE  117      71.967  40.022  51.248  1.00  0.00           C
ATOM  11911 2C21 POPE  117      72.907  39.532  52.378  1.00  0.00           C
ATOM  11914 3C21 POPE  117      72.387  39.752  53.808  1.00  0.00           C
ATOM  11917 4C21 POPE  117      71.097  39.012  54.178  1.00  0.00           C
ATOM  11920 5C21 POPE  117      70.767  39.172  55.678  1.00  0.00           C
ATOM  11923 6C21 POPE  117      69.367  38.662  56.048  1.00  0.00           C
ATOM  11926 7C21 POPE  117      69.027  38.872  57.528  1.00  0.00           C
ATOM  11929 8C21 POPE  117      67.587  38.492  57.868  1.00  0.00           C
ATOM  11933  C33 POPE  117      76.137  43.242  42.738  1.00  0.00           C
ATOM  11936  C34 POPE  117      76.397  42.332  43.968  1.00  0.00           C
ATOM  11939  C35 POPE  117      77.807  42.402  44.568  1.00  0.00           C
ATOM  11942  C36 POPE  117      77.957  41.542  45.828  1.00  0.00           C
ATOM  11945  C37 POPE  117      79.307  41.782  46.498  1.00  0.00           C
ATOM  11948  C38 POPE  117      79.587  40.872  47.698  1.00  0.00           C
ATOM  11951  C39 POPE  117      81.037  40.982  48.198  1.00  0.00           C
ATOM  11954 0C31 POPE  117      81.137  41.322  49.688  1.00  0.00           C
ATOM  11957 1C31 POPE  117      82.597  41.482  50.158  1.00  0.00           C
ATOM  11960 2C31 POPE  117      82.787  41.192  51.648  1.00  0.00           C
ATOM  11963 3C31 POPE  117      82.167  42.252  52.558  1.00  0.00           C
ATOM  11966 4C31 POPE  117      81.697  41.672  53.898  1.00  0.00           C
ATOM  11969 5C31 POPE  117      81.017  42.732  54.778  1.00  0.00           C
ATOM  11972 6C31 POPE  117      80.467  42.192  56.098  1.00  0.00           C
ATOM  11976  NH3 POPE  118      63.687 104.482  82.838  1.00  0.00           N
ATOM  11980  C12 POPE  118      62.917 105.522  82.058  1.00  0.00           C
ATOM  11983  C11 POPE  118      63.807 106.662  81.488  1.00  0.00           C
ATOM  11986  P   POPE  118      63.387 109.162  80.618  1.00  0.00           P
ATOM  11987  O13 POPE  118      62.157 109.902  80.288  1.00  0.00           O
ATOM  11988  O14 POPE  118      64.317 109.792  81.578  1.00  0.00           O
ATOM  11989  O11 POPE  118      64.167 108.842  79.288  1.00  0.00           O
ATOM  11990  O12 POPE  118      62.947 107.712  81.088  1.00  0.00           O
ATOM  11991  C1  POPE  118      64.127 109.682  78.128  1.00  0.00           C
ATOM  11994  C2  POPE  118      63.807 108.852  76.858  1.00  0.00           C
ATOM  11996  O21 POPE  118      63.657 109.752  75.738  1.00  0.00           O
ATOM  11997  C21 POPE  118      63.947 109.192  74.568  1.00  0.00           C
ATOM  11998  O22 POPE  118      64.607 108.182  74.408  1.00  0.00           O
ATOM  11999  C22 POPE  118      63.407 110.052  73.418  1.00  0.00           C
ATOM  12002  C3  POPE  118      62.507 108.022  77.018  1.00  0.00           C
ATOM  12005  O31 POPE  118      62.147 107.362  75.768  1.00  0.00           O
ATOM  12006  C31 POPE  118      62.547 106.102  75.688  1.00  0.00           C
ATOM  12007  O32 POPE  118      62.887 105.422  76.638  1.00  0.00           O
ATOM  12008  C32 POPE  118      62.537 105.652  74.218  1.00  0.00           C
ATOM  12011  C23 POPE  118      61.877 110.262  73.448  1.00  0.00           C
ATOM  12014  C24 POPE  118      61.327 111.072  72.258  1.00  0.00           C
ATOM  12017  C25 POPE  118      60.977 110.252  71.008  1.00  0.00           C
ATOM  12020  C26 POPE  118      60.097 111.042  70.018  1.00  0.00           C
ATOM  12023  C27 POPE  118      59.887 110.322  68.668  1.00  0.00           C
ATOM  12026  C28 POPE  118      58.697 110.842  67.838  1.00  0.00           C
ATOM  12029  C29 POPE  118      58.597 112.342  67.708  1.00  0.00           C
ATOM  12031 0C21 POPE  118      59.237 113.112  66.798  1.00  0.00           C
ATOM  12033 1C21 POPE  118      60.187 112.632  65.728  1.00  0.00           C
ATOM  12036 2C21 POPE  118      60.337 113.662  64.588  1.00  0.00           C
ATOM  12039 3C21 POPE  118      61.477 113.302  63.628  1.00  0.00           C
ATOM  12042 4C21 POPE  118      61.667 114.372  62.538  1.00  0.00           C
ATOM  12045 5C21 POPE  118      62.867 114.112  61.628  1.00  0.00           C
ATOM  12048 6C21 POPE  118      62.897 115.022  60.398  1.00  0.00           C
ATOM  12051 7C21 POPE  118      64.087 114.772  59.478  1.00  0.00           C
ATOM  12054 8C21 POPE  118      64.097 115.682  58.248  1.00  0.00           C
ATOM  12058  C33 POPE  118      61.187 105.772  73.458  1.00  0.00           C
ATOM  12061  C34 POPE  118      61.297 105.642  71.918  1.00  0.00           C
ATOM  12064  C35 POPE  118      61.947 104.332  71.418  1.00  0.00           C
ATOM  12067  C36 POPE  118      63.477 104.412  71.268  1.00  0.00           C
ATOM  12070  C37 POPE  118      64.117 103.082  70.878  1.00  0.00           C
ATOM  12073  C38 POPE  118      65.617 103.052  71.188  1.00  0.00           C
ATOM  12076  C39 POPE  118      66.217 101.672  70.918  1.00  0.00           C
ATOM  12079 0C31 POPE  118      67.647 101.512  71.428  1.00  0.00           C
ATOM  12082 1C31 POPE  118      68.077 100.052  71.368  1.00  0.00           C
ATOM  12085 2C31 POPE  118      69.567  99.852  71.658  1.00  0.00           C
ATOM  12088 3C31 POPE  118      69.937  98.402  72.008  1.00  0.00           C
ATOM  12091 4C31 POPE  118      69.287  97.342  71.128  1.00  0.00           C
ATOM  12094 5C31 POPE  118      69.687  95.932  71.588  1.00  0.00           C
ATOM  12097 6C31 POPE  118      68.977  94.842  70.798  1.00  0.00           C
ATOM  12101  NH3 POPE  119      47.517 103.572  82.488  1.00  0.00           N
ATOM  12105  C12 POPE  119      48.867 103.652  83.168  1.00  0.00           C
ATOM  12108  C11 POPE  119      49.447 102.272  83.538  1.00  0.00           C
ATOM  12111  P   POPE  119      51.517 101.352  84.938  1.00  0.00           P
ATOM  12112  O13 POPE  119      52.167 101.942  86.128  1.00  0.00           O
ATOM  12113  O14 POPE  119      50.797 100.062  85.138  1.00  0.00           O
ATOM  12114  O11 POPE  119      52.567 101.212  83.768  1.00  0.00           O
ATOM  12115  O12 POPE  119      50.587 102.472  84.338  1.00  0.00           O
ATOM  12116  C1  POPE  119      52.597 100.052  82.928  1.00  0.00           C
ATOM  12119  C2  POPE  119      52.997 100.502  81.498  1.00  0.00           C
ATOM  12121  O21 POPE  119      52.887  99.532  80.438  1.00  0.00           O
ATOM  12122  C21 POPE  119      52.317  98.352  80.538  1.00  0.00           C
ATOM  12123  O22 POPE  119      52.017  97.742  81.548  1.00  0.00           O
ATOM  12124  C22 POPE  119      52.067  97.802  79.118  1.00  0.00           C
ATOM  12127  C3  POPE  119      54.387 101.232  81.528  1.00  0.00           C
ATOM  12130  O31 POPE  119      55.347 100.802  80.538  1.00  0.00           O
ATOM  12131  C31 POPE  119      55.617 101.502  79.428  1.00  0.00           C
ATOM  12132  O32 POPE  119      56.657 101.402  78.808  1.00  0.00           O
ATOM  12133  C32 POPE  119      54.467 102.422  78.988  1.00  0.00           C
ATOM  12136  C23 POPE  119      53.267  97.902  78.138  1.00  0.00           C
ATOM  12139  C24 POPE  119      53.007  97.092  76.858  1.00  0.00           C
ATOM  12142  C25 POPE  119      54.147  97.162  75.818  1.00  0.00           C
ATOM  12145  C26 POPE  119      53.937  96.192  74.648  1.00  0.00           C
ATOM  12148  C27 POPE  119      54.287  96.782  73.268  1.00  0.00           C
ATOM  12151  C28 POPE  119      53.847  95.882  72.098  1.00  0.00           C
ATOM  12154  C29 POPE  119      54.097  96.522  70.748  1.00  0.00           C
ATOM  12156 0C21 POPE  119      54.657  95.962  69.668  1.00  0.00           C
ATOM  12158 1C21 POPE  119      55.177  94.552  69.528  1.00  0.00           C
ATOM  12161 2C21 POPE  119      54.197  93.622  68.788  1.00  0.00           C
ATOM  12164 3C21 POPE  119      54.857  92.292  68.378  1.00  0.00           C
ATOM  12167 4C21 POPE  119      53.927  91.352  67.578  1.00  0.00           C
ATOM  12170 5C21 POPE  119      54.437  90.962  66.178  1.00  0.00           C
ATOM  12173 6C21 POPE  119      55.787  90.222  66.168  1.00  0.00           C
ATOM  12176 7C21 POPE  119      56.227  89.812  64.758  1.00  0.00           C
ATOM  12179 8C21 POPE  119      57.687  89.362  64.668  1.00  0.00           C
ATOM  12183  C33 POPE  119      54.577 102.842  77.508  1.00  0.00           C
ATOM  12186  C34 POPE  119      53.447 103.782  77.068  1.00  0.00           C
ATOM  12189  C35 POPE  119      53.507 104.062  75.558  1.00  0.00           C
ATOM  12192  C36 POPE  119      52.417 105.022  75.038  1.00  0.00           C
ATOM  12195  C37 POPE  119      52.547 105.282  73.518  1.00  0.00           C
ATOM  12198  C38 POPE  119      51.477 106.212  72.938  1.00  0.00           C
ATOM  12201  C39 POPE  119      50.097 105.562  72.748  1.00  0.00           C
ATOM  12204 0C31 POPE  119      49.777 105.292  71.268  1.00  0.00           C
ATOM  12207 1C31 POPE  119      48.437 104.572  71.098  1.00  0.00           C
ATOM  12210 2C31 POPE  119      47.947 104.442  69.648  1.00  0.00           C
ATOM  12213 3C31 POPE  119      47.637 105.802  68.998  1.00  0.00           C
ATOM  12216 4C31 POPE  119      46.637 105.682  67.848  1.00  0.00           C
ATOM  12219 5C31 POPE  119      46.327 107.022  67.158  1.00  0.00           C
ATOM  12222 6C31 POPE  119      45.417 106.872  65.938  1.00  0.00           C
ATOM  12226  NH3 POPE  120     106.267 124.462  77.418  1.00  0.00           N
ATOM  12230  C12 POPE  120     105.537 123.642  78.458  1.00  0.00           C
ATOM  12233  C11 POPE  120     104.867 122.432  77.818  1.00  0.00           C
ATOM  12236  P   POPE  120     103.887 120.122  78.378  1.00  0.00           P
ATOM  12237  O13 POPE  120     104.407 118.952  79.138  1.00  0.00           O
ATOM  12238  O14 POPE  120     102.437 120.352  78.388  1.00  0.00           O
ATOM  12239  O11 POPE  120     104.397 119.872  76.908  1.00  0.00           O
ATOM  12240  O12 POPE  120     104.637 121.442  78.818  1.00  0.00           O
ATOM  12241  C1  POPE  120     103.567 119.762  75.748  1.00  0.00           C
ATOM  12244  C2  POPE  120     103.287 118.282  75.388  1.00  0.00           C
ATOM  12246  O21 POPE  120     102.457 118.182  74.198  1.00  0.00           O
ATOM  12247  C21 POPE  120     103.157 118.332  73.078  1.00  0.00           C
ATOM  12248  O22 POPE  120     104.367 118.452  73.008  1.00  0.00           O
ATOM  12249  C22 POPE  120     102.277 118.282  71.838  1.00  0.00           C
ATOM  12252  C3  POPE  120     102.557 117.542  76.548  1.00  0.00           C
ATOM  12255  O31 POPE  120     102.207 116.192  76.178  1.00  0.00           O
ATOM  12256  C31 POPE  120     103.277 115.402  76.098  1.00  0.00           C
ATOM  12257  O32 POPE  120     104.407 115.692  76.458  1.00  0.00           O
ATOM  12258  C32 POPE  120     102.847 114.142  75.328  1.00  0.00           C
ATOM  12261  C23 POPE  120     103.087 117.912  70.568  1.00  0.00           C
ATOM  12264  C24 POPE  120     102.217 117.442  69.378  1.00  0.00           C
ATOM  12267  C25 POPE  120     102.997 116.672  68.308  1.00  0.00           C
ATOM  12270  C26 POPE  120     102.347 116.722  66.918  1.00  0.00           C
ATOM  12273  C27 POPE  120     102.947 115.642  66.008  1.00  0.00           C
ATOM  12276  C28 POPE  120     103.807 116.202  64.868  1.00  0.00           C
ATOM  12279  C29 POPE  120     102.937 116.862  63.828  1.00  0.00           C
ATOM  12281 0C21 POPE  120     102.577 116.352  62.638  1.00  0.00           C
ATOM  12283 1C21 POPE  120     102.947 114.992  62.088  1.00  0.00           C
ATOM  12286 2C21 POPE  120     101.707 114.082  61.968  1.00  0.00           C
ATOM  12289 3C21 POPE  120     102.017 112.802  61.188  1.00  0.00           C
ATOM  12292 4C21 POPE  120     100.767 111.932  60.988  1.00  0.00           C
ATOM  12295 5C21 POPE  120     101.027 110.722  60.078  1.00  0.00           C
ATOM  12298 6C21 POPE  120      99.757 109.882  59.888  1.00  0.00           C
ATOM  12301 7C21 POPE  120      99.997 108.662  58.998  1.00  0.00           C
ATOM  12304 8C21 POPE  120      98.727 107.832  58.748  1.00  0.00           C
ATOM  12308  C33 POPE  120     103.647 113.952  74.028  1.00  0.00           C
ATOM  12311  C34 POPE  120     103.087 112.842  73.128  1.00  0.00           C
ATOM  12314  C35 POPE  120     101.647 113.072  72.648  1.00  0.00           C
ATOM  12317  C36 POPE  120     101.367 112.372  71.298  1.00  0.00           C
ATOM  12320  C37 POPE  120     100.197 112.952  70.488  1.00  0.00           C
ATOM  12323  C38 POPE  120      99.977 112.152  69.188  1.00  0.00           C
ATOM  12326  C39 POPE  120      98.787 112.642  68.348  1.00  0.00           C
ATOM  12329 0C31 POPE  120      98.027 111.482  67.678  1.00  0.00           C
ATOM  12332 1C31 POPE  120      97.107 110.752  68.668  1.00  0.00           C
ATOM  12335 2C31 POPE  120      96.577 109.402  68.158  1.00  0.00           C
ATOM  12338 3C31 POPE  120      95.607 109.492  66.978  1.00  0.00           C
ATOM  12341 4C31 POPE  120      95.937 108.502  65.848  1.00  0.00           C
ATOM  12344 5C31 POPE  120      94.707 107.742  65.328  1.00  0.00           C
ATOM  12347 6C31 POPE  120      94.987 106.902  64.088  1.00  0.00           C
ATOM  12351  NH3 POPE  121      47.297  72.852  81.458  1.00  0.00           N
ATOM  12355  C12 POPE  121      47.737  71.422  81.478  1.00  0.00           C
ATOM  12358  C11 POPE  121      47.837  70.892  80.048  1.00  0.00           C
ATOM  12361  P   POPE  121      47.227  68.352  80.398  1.00  0.00           P
ATOM  12362  O13 POPE  121      47.787  67.662  81.578  1.00  0.00           O
ATOM  12363  O14 POPE  121      45.877  68.962  80.538  1.00  0.00           O
ATOM  12364  O11 POPE  121      47.377  67.452  79.068  1.00  0.00           O
ATOM  12365  O12 POPE  121      48.217  69.532  80.098  1.00  0.00           O
ATOM  12366  C1  POPE  121      47.067  68.092  77.818  1.00  0.00           C
ATOM  12369  C2  POPE  121      47.957  67.662  76.608  1.00  0.00           C
ATOM  12371  O21 POPE  121      47.477  68.402  75.488  1.00  0.00           O
ATOM  12372  C21 POPE  121      48.137  68.372  74.358  1.00  0.00           C
ATOM  12373  O22 POPE  121      49.297  68.042  74.218  1.00  0.00           O
ATOM  12374  C22 POPE  121      47.147  68.772  73.268  1.00  0.00           C
ATOM  12377  C3  POPE  121      47.847  66.142  76.348  1.00  0.00           C
ATOM  12380  O31 POPE  121      48.897  65.592  75.508  1.00  0.00           O
ATOM  12381  C31 POPE  121      48.537  65.162  74.288  1.00  0.00           C
ATOM  12382  O32 POPE  121      47.387  65.132  73.888  1.00  0.00           O
ATOM  12383  C32 POPE  121      49.727  64.592  73.518  1.00  0.00           C
ATOM  12386  C23 POPE  121      47.487  68.222  71.888  1.00  0.00           C
ATOM  12389  C24 POPE  121      48.717  68.852  71.238  1.00  0.00           C
ATOM  12392  C25 POPE  121      48.977  68.232  69.868  1.00  0.00           C
ATOM  12395  C26 POPE  121      50.427  68.302  69.398  1.00  0.00           C
ATOM  12398  C27 POPE  121      50.917  66.902  69.008  1.00  0.00           C
ATOM  12401  C28 POPE  121      52.397  66.882  68.608  1.00  0.00           C
ATOM  12404  C29 POPE  121      52.617  67.512  67.268  1.00  0.00           C
ATOM  12406 0C21 POPE  121      53.507  67.072  66.378  1.00  0.00           C
ATOM  12408 1C21 POPE  121      54.467  65.932  66.618  1.00  0.00           C
ATOM  12411 2C21 POPE  121      55.397  65.772  65.408  1.00  0.00           C
ATOM  12414 3C21 POPE  121      54.657  65.292  64.158  1.00  0.00           C
ATOM  12417 4C21 POPE  121      55.557  65.272  62.918  1.00  0.00           C
ATOM  12420 5C21 POPE  121      55.797  66.682  62.348  1.00  0.00           C
ATOM  12423 6C21 POPE  121      56.797  66.662  61.198  1.00  0.00           C
ATOM  12426 7C21 POPE  121      56.977  68.042  60.558  1.00  0.00           C
ATOM  12429 8C21 POPE  121      58.047  67.962  59.478  1.00  0.00           C
ATOM  12433  C33 POPE  121      50.667  65.632  72.868  1.00  0.00           C
ATOM  12436  C34 POPE  121      52.027  65.012  72.468  1.00  0.00           C
ATOM  12439  C35 POPE  121      52.947  65.972  71.718  1.00  0.00           C
ATOM  12442  C36 POPE  121      54.177  66.402  72.498  1.00  0.00           C
ATOM  12445  C37 POPE  121      54.817  67.672  71.928  1.00  0.00           C
ATOM  12448  C38 POPE  121      55.807  68.282  72.928  1.00  0.00           C
ATOM  12451  C39 POPE  121      57.197  67.662  72.838  1.00  0.00           C
ATOM  12454 0C31 POPE  121      58.077  68.382  71.818  1.00  0.00           C
ATOM  12457 1C31 POPE  121      59.517  67.862  71.758  1.00  0.00           C
ATOM  12460 2C31 POPE  121      60.307  68.732  70.778  1.00  0.00           C
ATOM  12463 3C31 POPE  121      61.707  68.232  70.448  1.00  0.00           C
ATOM  12466 4C31 POPE  121      62.277  68.952  69.228  1.00  0.00           C
ATOM  12469 5C31 POPE  121      63.297  68.122  68.458  1.00  0.00           C
ATOM  12472 6C31 POPE  121      63.807  68.832  67.208  1.00  0.00           C
ATOM  12476  NH3 POPE  122     100.257  98.252  79.348  1.00  0.00           N
ATOM  12480  C12 POPE  122      99.337  97.692  80.408  1.00  0.00           C
ATOM  12483  C11 POPE  122      98.247  96.782  79.808  1.00  0.00           C
ATOM  12486  P   POPE  122      96.427  96.182  81.608  1.00  0.00           P
ATOM  12487  O13 POPE  122      96.527  95.342  82.838  1.00  0.00           O
ATOM  12488  O14 POPE  122      96.357  97.652  81.718  1.00  0.00           O
ATOM  12489  O11 POPE  122      95.247  95.672  80.668  1.00  0.00           O
ATOM  12490  O12 POPE  122      97.757  95.842  80.778  1.00  0.00           O
ATOM  12491  C1  POPE  122      95.367  94.632  79.708  1.00  0.00           C
ATOM  12494  C2  POPE  122      94.367  94.822  78.508  1.00  0.00           C
ATOM  12496  O21 POPE  122      94.917  94.542  77.198  1.00  0.00           O
ATOM  12497  C21 POPE  122      96.057  95.122  76.818  1.00  0.00           C
ATOM  12498  O22 POPE  122      96.707  95.922  77.458  1.00  0.00           O
ATOM  12499  C22 POPE  122      96.477  94.592  75.438  1.00  0.00           C
ATOM  12502  C3  POPE  122      93.637  96.192  78.458  1.00  0.00           C
ATOM  12505  O31 POPE  122      92.937  96.352  77.198  1.00  0.00           O
ATOM  12506  C31 POPE  122      91.817  95.642  77.068  1.00  0.00           C
ATOM  12507  O32 POPE  122      91.097  95.272  77.978  1.00  0.00           O
ATOM  12508  C32 POPE  122      91.627  95.212  75.598  1.00  0.00           C
ATOM  12511  C23 POPE  122      97.307  95.632  74.628  1.00  0.00           C
ATOM  12514  C24 POPE  122      97.997  95.032  73.388  1.00  0.00           C
ATOM  12517  C25 POPE  122      97.077  94.702  72.188  1.00  0.00           C
ATOM  12520  C26 POPE  122      96.337  95.922  71.608  1.00  0.00           C
ATOM  12523  C27 POPE  122      95.727  95.602  70.228  1.00  0.00           C
ATOM  12526  C28 POPE  122      94.847  96.732  69.658  1.00  0.00           C
ATOM  12529  C29 POPE  122      94.607  96.522  68.178  1.00  0.00           C
ATOM  12531 0C21 POPE  122      93.447  96.282  67.538  1.00  0.00           C
ATOM  12533 1C21 POPE  122      92.057  96.182  68.118  1.00  0.00           C
ATOM  12536 2C21 POPE  122      90.997  96.992  67.338  1.00  0.00           C
ATOM  12539 3C21 POPE  122      91.317  98.492  67.228  1.00  0.00           C
ATOM  12542 4C21 POPE  122      90.127  99.392  66.868  1.00  0.00           C
ATOM  12545 5C21 POPE  122      89.477  99.092  65.508  1.00  0.00           C
ATOM  12548 6C21 POPE  122      88.477 100.182  65.108  1.00  0.00           C
ATOM  12551 7C21 POPE  122      87.627  99.812  63.898  1.00  0.00           C
ATOM  12554 8C21 POPE  122      86.617 100.902  63.508  1.00  0.00           C
ATOM  12558  C33 POPE  122      92.217  96.162  74.528  1.00  0.00           C
ATOM  12561  C34 POPE  122      91.897  95.742  73.068  1.00  0.00           C
ATOM  12564  C35 POPE  122      92.607  94.462  72.598  1.00  0.00           C
ATOM  12567  C36 POPE  122      92.347  94.112  71.118  1.00  0.00           C
ATOM  12570  C37 POPE  122      92.947  92.752  70.708  1.00  0.00           C
ATOM  12573  C38 POPE  122      93.187  92.592  69.188  1.00  0.00           C
ATOM  12576  C39 POPE  122      91.937  92.232  68.358  1.00  0.00           C
ATOM  12579 0C31 POPE  122      91.547  90.742  68.398  1.00  0.00           C
ATOM  12582 1C31 POPE  122      90.527  90.412  67.298  1.00  0.00           C
ATOM  12585 2C31 POPE  122      90.157  88.922  67.158  1.00  0.00           C
ATOM  12588 3C31 POPE  122      88.977  88.742  66.198  1.00  0.00           C
ATOM  12591 4C31 POPE  122      88.547  87.282  65.958  1.00  0.00           C
ATOM  12594 5C31 POPE  122      87.387  87.212  64.958  1.00  0.00           C
ATOM  12597 6C31 POPE  122      86.847  85.802  64.688  1.00  0.00           C
ATOM  12601  NH3 POPE  123      25.357  86.842  79.018  1.00  0.00           N
ATOM  12605  C12 POPE  123      26.437  85.792  78.848  1.00  0.00           C
ATOM  12608  C11 POPE  123      27.647  86.012  79.788  1.00  0.00           C
ATOM  12611  P   POPE  123      29.637  84.232  79.658  1.00  0.00           P
ATOM  12612  O13 POPE  123      30.947  84.622  80.228  1.00  0.00           O
ATOM  12613  O14 POPE  123      28.757  83.372  80.468  1.00  0.00           O
ATOM  12614  O11 POPE  123      29.897  83.542  78.258  1.00  0.00           O
ATOM  12615  O12 POPE  123      28.857  85.532  79.218  1.00  0.00           O
ATOM  12616  C1  POPE  123      30.347  84.242  77.108  1.00  0.00           C
ATOM  12619  C2  POPE  123      31.607  83.542  76.568  1.00  0.00           C
ATOM  12621  O21 POPE  123      32.157  84.352  75.508  1.00  0.00           O
ATOM  12622  C21 POPE  123      33.477  84.362  75.358  1.00  0.00           C
ATOM  12623  O22 POPE  123      34.277  83.842  76.128  1.00  0.00           O
ATOM  12624  C22 POPE  123      33.827  85.192  74.118  1.00  0.00           C
ATOM  12627  C3  POPE  123      31.227  82.122  76.058  1.00  0.00           C
ATOM  12630  O31 POPE  123      32.367  81.462  75.498  1.00  0.00           O
ATOM  12631  C31 POPE  123      32.317  80.152  75.378  1.00  0.00           C
ATOM  12632  O32 POPE  123      31.377  79.432  75.668  1.00  0.00           O
ATOM  12633  C32 POPE  123      33.707  79.692  74.948  1.00  0.00           C
ATOM  12636  C23 POPE  123      34.717  84.492  73.058  1.00  0.00           C
ATOM  12639  C24 POPE  123      33.947  83.422  72.268  1.00  0.00           C
ATOM  12642  C25 POPE  123      34.767  82.692  71.178  1.00  0.00           C
ATOM  12645  C26 POPE  123      34.867  83.462  69.848  1.00  0.00           C
ATOM  12648  C27 POPE  123      35.587  82.672  68.738  1.00  0.00           C
ATOM  12651  C28 POPE  123      35.677  83.442  67.398  1.00  0.00           C
ATOM  12654  C29 POPE  123      36.137  82.592  66.238  1.00  0.00           C
ATOM  12656 0C21 POPE  123      35.637  82.612  64.988  1.00  0.00           C
ATOM  12658 1C21 POPE  123      34.527  83.522  64.518  1.00  0.00           C
ATOM  12661 2C21 POPE  123      33.157  83.032  65.018  1.00  0.00           C
ATOM  12664 3C21 POPE  123      32.057  84.112  64.958  1.00  0.00           C
ATOM  12667 4C21 POPE  123      30.847  83.782  65.838  1.00  0.00           C
ATOM  12670 5C21 POPE  123      31.097  83.882  67.348  1.00  0.00           C
ATOM  12673 6C21 POPE  123      31.357  85.322  67.808  1.00  0.00           C
ATOM  12676 7C21 POPE  123      31.267  85.462  69.318  1.00  0.00           C
ATOM  12679 8C21 POPE  123      31.307  86.912  69.788  1.00  0.00           C
ATOM  12683  C33 POPE  123      33.717  78.592  73.878  1.00  0.00           C
ATOM  12686  C34 POPE  123      35.057  78.612  73.128  1.00  0.00           C
ATOM  12689  C35 POPE  123      35.327  77.342  72.328  1.00  0.00           C
ATOM  12692  C36 POPE  123      34.207  77.032  71.318  1.00  0.00           C
ATOM  12695  C37 POPE  123      34.707  76.902  69.878  1.00  0.00           C
ATOM  12698  C38 POPE  123      33.657  76.212  69.008  1.00  0.00           C
ATOM  12701  C39 POPE  123      34.187  75.782  67.648  1.00  0.00           C
ATOM  12704 0C31 POPE  123      34.227  76.922  66.638  1.00  0.00           C
ATOM  12707 1C31 POPE  123      34.877  76.462  65.328  1.00  0.00           C
ATOM  12710 2C31 POPE  123      34.747  77.512  64.218  1.00  0.00           C
ATOM  12713 3C31 POPE  123      35.557  77.132  62.968  1.00  0.00           C
ATOM  12716 4C31 POPE  123      35.077  75.842  62.298  1.00  0.00           C
ATOM  12719 5C31 POPE  123      35.897  75.482  61.048  1.00  0.00           C
ATOM  12722 6C31 POPE  123      35.487  74.162  60.398  1.00  0.00           C
ATOM  12726  NH3 POPE  124      60.127   8.482  40.318  1.00  0.00           N
ATOM  12730  C12 POPE  124      59.957   7.332  39.368  1.00  0.00           C
ATOM  12733  C11 POPE  124      59.637   6.042  40.138  1.00  0.00           C
ATOM  12736  P   POPE  124      58.627   3.982  38.958  1.00  0.00           P
ATOM  12737  O13 POPE  124      57.537   4.812  38.378  1.00  0.00           O
ATOM  12738  O14 POPE  124      59.087   2.792  38.208  1.00  0.00           O
ATOM  12739  O11 POPE  124      58.197   3.492  40.398  1.00  0.00           O
ATOM  12740  O12 POPE  124      59.837   4.922  39.278  1.00  0.00           O
ATOM  12741  C1  POPE  124      56.827   3.172  40.658  1.00  0.00           C
ATOM  12744  C2  POPE  124      56.117   4.332  41.408  1.00  0.00           C
ATOM  12746  O21 POPE  124      56.857   4.922  42.488  1.00  0.00           O
ATOM  12747  C21 POPE  124      57.547   4.172  43.308  1.00  0.00           C
ATOM  12748  O22 POPE  124      57.867   3.002  43.188  1.00  0.00           O
ATOM  12749  C22 POPE  124      57.787   4.992  44.558  1.00  0.00           C
ATOM  12752  C3  POPE  124      54.677   3.962  41.878  1.00  0.00           C
ATOM  12755  O31 POPE  124      54.567   3.762  43.328  1.00  0.00           O
ATOM  12756  C31 POPE  124      53.817   4.652  43.968  1.00  0.00           C
ATOM  12757  O32 POPE  124      53.107   5.482  43.438  1.00  0.00           O
ATOM  12758  C32 POPE  124      54.037   4.552  45.478  1.00  0.00           C
ATOM  12761  C23 POPE  124      58.287   4.112  45.708  1.00  0.00           C
ATOM  12764  C24 POPE  124      58.757   4.942  46.888  1.00  0.00           C
ATOM  12767  C25 POPE  124      58.537   4.212  48.208  1.00  0.00           C
ATOM  12770  C26 POPE  124      59.077   4.992  49.408  1.00  0.00           C
ATOM  12773  C27 POPE  124      58.927   4.182  50.698  1.00  0.00           C
ATOM  12776  C28 POPE  124      58.897   5.032  51.978  1.00  0.00           C
ATOM  12779  C29 POPE  124      60.237   5.622  52.308  1.00  0.00           C
ATOM  12781 0C21 POPE  124      60.927   5.482  53.458  1.00  0.00           C
ATOM  12783 1C21 POPE  124      60.477   4.722  54.688  1.00  0.00           C
ATOM  12786 2C21 POPE  124      60.147   5.692  55.838  1.00  0.00           C
ATOM  12789 3C21 POPE  124      61.377   6.412  56.388  1.00  0.00           C
ATOM  12792 4C21 POPE  124      61.137   7.082  57.748  1.00  0.00           C
ATOM  12795 5C21 POPE  124      62.347   7.912  58.198  1.00  0.00           C
ATOM  12798 6C21 POPE  124      62.297   9.362  57.688  1.00  0.00           C
ATOM  12801 7C21 POPE  124      63.677   9.932  57.338  1.00  0.00           C
ATOM  12804 8C21 POPE  124      63.647  11.422  56.978  1.00  0.00           C
ATOM  12808  C33 POPE  124      53.097   3.542  46.188  1.00  0.00           C
ATOM  12811  C34 POPE  124      52.957   3.812  47.698  1.00  0.00           C
[truncated: 1,647,241 more chars]
