# Supplementary material for: Characterizing Membrane Association and Periplasmic Transfer of Bacterial Lipoproteins through Molecular Dynamics Simulations
Source: Structure. 2020 Apr 7;28(4):475–487.e3. doi: 10.1016/j.str.2020.01.012 (PMC7139219; doi:10.1016/j.str.2020.01.012)
Supplement: Data S2. Final Coordinates from Simulations (A–L), Related to Figure 3 [file mmc4.zip › A-L/EMTA-1-atomistic.pdb]

TITLE     Protein
REMARK    THIS IS A SIMULATION BOX
CRYST1  128.523  128.523  109.078  90.00  90.00  90.00 P 1           1
MODEL        1
ATOM      1  N   CYSTA   1      70.862  77.712  56.490  1.00  0.00           N
ATOM      3  CA  CYSTA   1      69.542  78.231  56.770  1.00  0.00           C
ATOM      5  C   CYSTA   1      69.521  79.161  57.950  1.00  0.00           C
ATOM      6  O   CYSTA   1      68.712  80.071  58.010  1.00  0.00           O
ATOM      7  CB  CYSTA   1      68.482  77.101  56.930  1.00  0.00           C
ATOM     10  SG  CYSTA   1      66.742  77.581  57.120  1.00  0.00           S
ATOM     11  C1  CYSTA   1      66.252  75.831  57.190  1.00  0.00           C
ATOM     14  CA1 CYSTA   1      71.252  76.511  56.950  1.00  0.00           C
ATOM     15  OA1 CYSTA   1      71.062  76.221  58.120  1.00  0.00           O
ATOM     16  CA2 CYSTA   1      71.832  75.511  56.030  1.00  0.00           C
ATOM     19  C11 CYSTA   1      65.632  75.271  55.890  1.00  0.00           C
ATOM     21  O11 CYSTA   1      66.602  75.352  54.830  1.00  0.00           O
ATOM     22  CX1 CYSTA   1      67.221  74.211  54.570  1.00  0.00           C
ATOM     23  OX1 CYSTA   1      68.213  73.791  55.130  1.00  0.00           O
ATOM     24  CX2 CYSTA   1      66.372  73.441  53.560  1.00  0.00           C
ATOM     27  C12 CYSTA   1      64.322  76.011  55.490  1.00  0.00           C
ATOM     30  O12 CYSTA   1      64.072  75.851  54.080  1.00  0.00           O
ATOM     31  CD1 CYSTA   1      62.822  76.061  53.700  1.00  0.00           C
ATOM     32  OD1 CYSTA   1      61.861  76.221  54.440  1.00  0.00           O
ATOM     33  CD2 CYSTA   1      62.752  75.961  52.180  1.00  0.00           C
ATOM     36  CA3 CYSTA   1      72.801  76.161  55.030  1.00  0.00           C
ATOM     39  CA4 CYSTA   1      72.121  76.621  53.740  1.00  0.00           C
ATOM     42  CA5 CYSTA   1      72.962  77.601  52.920  1.00  0.00           C
ATOM     45  CA6 CYSTA   1      73.021  79.001  53.530  1.00  0.00           C
ATOM     48  CA7 CYSTA   1      72.292  80.061  52.690  1.00  0.00           C
ATOM     51  CA8 CYSTA   1      73.201  81.232  52.320  1.00  0.00           C
ATOM     54  CA9 CYSTA   1      72.771  81.901  51.020  1.00  0.00           C
ATOM     57 0CA1 CYSTA   1      73.213  81.162  49.750  1.00  0.00           C
ATOM     60 1CA1 CYSTA   1      72.602  81.832  48.520  1.00  0.00           C
ATOM     63 2CA1 CYSTA   1      73.231  81.401  47.200  1.00  0.00           C
ATOM     66 3CA1 CYSTA   1      72.681  82.252  46.050  1.00  0.00           C
ATOM     69 4CA1 CYSTA   1      73.353  83.621  45.930  1.00  0.00           C
ATOM     72 5CA1 CYSTA   1      72.401  84.701  45.420  1.00  0.00           C
ATOM     75 6CA1 CYSTA   1      73.091  86.041  45.130  1.00  0.00           C
ATOM     79  CD3 CYSTA   1      62.011  74.681  51.740  1.00  0.00           C
ATOM     82  CD4 CYSTA   1      62.742  73.381  52.130  1.00  0.00           C
ATOM     85  CD5 CYSTA   1      61.902  72.091  52.060  1.00  0.00           C
ATOM     88  CD6 CYSTA   1      60.602  72.221  51.250  1.00  0.00           C
ATOM     91  CD7 CYSTA   1      59.892  70.881  51.020  1.00  0.00           C
ATOM     94  CD8 CYSTA   1      58.832  71.021  49.920  1.00  0.00           C
ATOM     97  CD9 CYSTA   1      58.132  69.691  49.600  1.00  0.00           C
ATOM    100 0CD1 CYSTA   1      57.341  69.721  48.280  1.00  0.00           C
ATOM    103 1CD1 CYSTA   1      56.402  70.931  48.140  1.00  0.00           C
ATOM    106 2CD1 CYSTA   1      55.392  70.751  47.000  1.00  0.00           C
ATOM    109 3CD1 CYSTA   1      54.771  72.061  46.500  1.00  0.00           C
ATOM    112 4CD1 CYSTA   1      53.612  71.841  45.530  1.00  0.00           C
ATOM    115 5CD1 CYSTA   1      53.372  73.011  44.570  1.00  0.00           C
ATOM    118 6CD1 CYSTA   1      52.172  72.821  43.640  1.00  0.00           C
ATOM    122  CX3 CYSTA   1      66.691  71.931  53.570  1.00  0.00           C
ATOM    125  CX4 CYSTA   1      65.562  71.061  53.010  1.00  0.00           C
ATOM    128  CX5 CYSTA   1      66.021  69.781  52.290  1.00  0.00           C
ATOM    131  CX6 CYSTA   1      67.033  70.041  51.160  1.00  0.00           C
ATOM    134  CX7 CYSTA   1      67.002  69.021  50.020  1.00  0.00           C
ATOM    137  CX8 CYSTA   1      68.252  69.032  49.100  1.00  0.00           C
ATOM    140  CX9 CYSTA   1      69.533  68.541  49.730  1.00  0.00           C
ATOM    142 0CX1 CYSTA   1      70.511  67.821  49.130  1.00  0.00           C
ATOM    144 1CX1 CYSTA   1      70.542  67.351  47.690  1.00  0.00           C
ATOM    147 2CX1 CYSTA   1      71.841  67.701  46.930  1.00  0.00           C
ATOM    150 3CX1 CYSTA   1      73.112  67.071  47.510  1.00  0.00           C
ATOM    153 4CX1 CYSTA   1      74.312  67.191  46.550  1.00  0.00           C
ATOM    156 5CX1 CYSTA   1      75.632  66.701  47.160  1.00  0.00           C
ATOM    159 6CX1 CYSTA   1      76.751  66.661  46.110  1.00  0.00           C
ATOM    162 7CX1 CYSTA   1      78.091  66.171  46.670  1.00  0.00           C
ATOM    165 8CX1 CYSTA   1      79.122  65.881  45.570  1.00  0.00           C
ATOM    169  N   SER A   2      70.382  78.892  58.940  1.00  0.00           N
ATOM    171  CA  SER A   2      69.941  79.001  60.290  1.00  0.00           C
ATOM    173  CB  SER A   2      69.423  77.631  60.770  1.00  0.00           C
ATOM    176  OG  SER A   2      68.752  77.681  62.030  1.00  0.00           O
ATOM    178  C   SER A   2      71.112  79.391  61.150  1.00  0.00           C
ATOM    179  O   SER A   2      72.261  79.011  60.950  1.00  0.00           O
ATOM    180  N   SER A   3      70.801  80.162  62.180  1.00  0.00           N
ATOM    182  CA  SER A   3      71.231  79.782  63.490  1.00  0.00           C
ATOM    184  CB  SER A   3      72.072  80.892  64.140  1.00  0.00           C
ATOM    187  OG  SER A   3      71.361  82.102  64.350  1.00  0.00           O
ATOM    189  C   SER A   3      69.923  79.531  64.190  1.00  0.00           C
ATOM    190  O   SER A   3      68.951  80.262  64.030  1.00  0.00           O
ATOM    191  N   LYS A   4      69.801  78.421  64.930  1.00  0.00           N
ATOM    193  CA  LYS A   4      70.752  78.102  65.960  1.00  0.00           C
ATOM    195  CB  LYS A   4      70.032  78.502  67.280  1.00  0.00           C
ATOM    198  CG  LYS A   4      70.871  79.301  68.280  1.00  0.00           C
ATOM    201  CD  LYS A   4      71.372  80.631  67.670  1.00  0.00           C
ATOM    204  CE  LYS A   4      71.431  81.822  68.640  1.00  0.00           C
ATOM    207  NZ  LYS A   4      71.722  83.061  67.880  1.00  0.00           N
ATOM    211  C   LYS A   4      71.142  76.631  65.900  1.00  0.00           C
ATOM    212  O   LYS A   4      70.521  75.771  66.520  1.00  0.00           O
ATOM    213  N   HIS A   5      72.221  76.282  65.160  1.00  0.00           N
ATOM    215  CA  HIS A   5      72.911  75.001  65.250  1.00  0.00           C
ATOM    217  CB  HIS A   5      73.411  74.591  66.660  1.00  0.00           C
ATOM    220  ND1 HIS A   5      75.282  75.571  68.010  1.00  0.00           N
ATOM    221  CG  HIS A   5      74.872  74.892  66.870  1.00  0.00           C
ATOM    222  CE1 HIS A   5      76.582  75.681  67.880  1.00  0.00           C
ATOM    224  NE2 HIS A   5      77.042  75.121  66.730  1.00  0.00           N
ATOM    226  CD2 HIS A   5      75.943  74.601  66.090  1.00  0.00           C
ATOM    228  C   HIS A   5      72.191  73.881  64.540  1.00  0.00           C
ATOM    229  O   HIS A   5      72.423  72.691  64.760  1.00  0.00           O
ATOM    230  N   ASP A   6      71.331  74.261  63.580  1.00  0.00           N
ATOM    232  CA  ASP A   6      71.062  73.451  62.420  1.00  0.00           C
ATOM    234  CB  ASP A   6      71.372  74.291  61.140  1.00  0.00           C
ATOM    237  CG  ASP A   6      72.642  75.142  61.310  1.00  0.00           C
ATOM    238  OD1 ASP A   6      72.611  76.121  62.100  1.00  0.00           O
ATOM    239  OD2 ASP A   6      73.682  74.731  60.730  1.00  0.00           O
ATOM    240  C   ASP A   6      69.632  72.922  62.480  1.00  0.00           C
ATOM    241  O   ASP A   6      69.231  71.991  61.770  1.00  0.00           O
ATOM    242  N   TYR A   7      68.831  73.451  63.430  1.00  0.00           N
ATOM    244  CA  TYR A   7      67.762  72.681  64.020  1.00  0.00           C
ATOM    246  CB  TYR A   7      67.731  73.011  65.530  1.00  0.00           C
ATOM    249  CG  TYR A   7      67.033  74.291  65.980  1.00  0.00           C
ATOM    250  CD1 TYR A   7      67.521  75.581  65.710  1.00  0.00           C
ATOM    252  CE1 TYR A   7      66.981  76.701  66.370  1.00  0.00           C
ATOM    254  CZ  TYR A   7      65.992  76.521  67.340  1.00  0.00           C
ATOM    255  OH  TYR A   7      65.511  77.581  68.120  1.00  0.00           O
ATOM    257  CD2 TYR A   7      65.932  74.172  66.840  1.00  0.00           C
ATOM    259  CE2 TYR A   7      65.441  75.261  67.550  1.00  0.00           C
ATOM    261  C   TYR A   7      66.422  72.961  63.370  1.00  0.00           C
ATOM    262  O   TYR A   7      65.481  72.171  63.480  1.00  0.00           O
ATOM    263  N   THR A   8      66.352  74.081  62.630  1.00  0.00           N
ATOM    265  CA  THR A   8      65.172  74.511  61.910  1.00  0.00           C
ATOM    267  CB  THR A   8      65.142  76.011  61.590  1.00  0.00           C
ATOM    269  OG1 THR A   8      66.252  76.462  60.830  1.00  0.00           O
ATOM    271  CG2 THR A   8      65.181  76.821  62.890  1.00  0.00           C
ATOM    275  C   THR A   8      65.041  73.721  60.620  1.00  0.00           C
ATOM    276  O   THR A   8      63.962  73.511  60.090  1.00  0.00           O
ATOM    277  N   ASN A   9      66.173  73.211  60.110  1.00  0.00           N
ATOM    279  CA  ASN A   9      66.271  72.351  58.970  1.00  0.00           C
ATOM    281  CB  ASN A   9      67.611  72.511  58.150  1.00  0.00           C
ATOM    284  CG  ASN A   9      68.651  73.551  58.620  1.00  0.00           C
ATOM    285  OD1 ASN A   9      68.562  74.301  59.590  1.00  0.00           O
ATOM    286  ND2 ASN A   9      69.732  73.642  57.810  1.00  0.00           N
ATOM    289  C   ASN A   9      66.091  70.871  59.350  1.00  0.00           C
ATOM    290  O   ASN A   9      66.503  70.451  60.420  1.00  0.00           O
ATOM    291  N   PRO A  10      65.521  70.032  58.490  1.00  0.00           N
ATOM    292  CD  PRO A  10      65.572  68.581  58.770  1.00  0.00           C
ATOM    295  CA  PRO A  10      64.352  70.352  57.700  1.00  0.00           C
ATOM    297  CB  PRO A  10      64.111  69.091  56.870  1.00  0.00           C
ATOM    300  CG  PRO A  10      64.551  67.951  57.810  1.00  0.00           C
ATOM    303  C   PRO A  10      63.152  70.661  58.600  1.00  0.00           C
ATOM    304  O   PRO A  10      63.102  70.151  59.720  1.00  0.00           O
ATOM    305  N   PRO A  11      62.192  71.481  58.230  1.00  0.00           N
ATOM    306  CD  PRO A  11      62.232  72.392  57.090  1.00  0.00           C
ATOM    309  CA  PRO A  11      60.951  71.591  58.980  1.00  0.00           C
ATOM    311  CB  PRO A  11      60.132  72.672  58.280  1.00  0.00           C
ATOM    314  CG  PRO A  11      60.771  72.801  56.910  1.00  0.00           C
ATOM    317  C   PRO A  11      60.172  70.301  59.130  1.00  0.00           C
ATOM    318  O   PRO A  11      59.992  69.571  58.160  1.00  0.00           O
ATOM    319  N   TRP A  12      59.651  70.091  60.340  1.00  0.00           N
ATOM    321  CA  TRP A  12      58.762  69.011  60.670  1.00  0.00           C
ATOM    323  CB  TRP A  12      59.102  68.481  62.080  1.00  0.00           C
ATOM    326  CG  TRP A  12      58.331  67.301  62.590  1.00  0.00           C
ATOM    327  CD1 TRP A  12      58.531  65.981  62.260  1.00  0.00           C
ATOM    329  NE1 TRP A  12      57.911  65.181  63.200  1.00  0.00           N
ATOM    331  CE2 TRP A  12      57.312  65.961  64.130  1.00  0.00           C
ATOM    332  CD2 TRP A  12      57.512  67.311  63.770  1.00  0.00           C
ATOM    333  CE3 TRP A  12      57.011  68.331  64.580  1.00  0.00           C
ATOM    335  CZ3 TRP A  12      56.312  67.971  65.740  1.00  0.00           C
ATOM    337  CZ2 TRP A  12      56.681  65.621  65.310  1.00  0.00           C
ATOM    339  CH2 TRP A  12      56.161  66.641  66.110  1.00  0.00           C
ATOM    341  C   TRP A  12      57.332  69.521  60.610  1.00  0.00           C
ATOM    342  O   TRP A  12      56.912  70.371  61.390  1.00  0.00           O
ATOM    343  N   ASN A  13      56.551  68.981  59.650  1.00  0.00           N
ATOM    345  CA  ASN A  13      55.111  69.111  59.650  1.00  0.00           C
ATOM    347  CB  ASN A  13      54.521  68.701  58.270  1.00  0.00           C
ATOM    350  CG  ASN A  13      53.001  68.871  58.180  1.00  0.00           C
ATOM    351  OD1 ASN A  13      52.322  69.291  59.120  1.00  0.00           O
ATOM    352  ND2 ASN A  13      52.432  68.511  57.010  1.00  0.00           N
ATOM    355  C   ASN A  13      54.511  68.291  60.780  1.00  0.00           C
ATOM    356  O   ASN A  13      54.532  67.061  60.770  1.00  0.00           O
ATOM    357  N   ALA A  14      53.931  68.971  61.780  1.00  0.00           N
ATOM    359  CA  ALA A  14      53.471  68.331  62.980  1.00  0.00           C
ATOM    361  CB  ALA A  14      53.572  69.311  64.160  1.00  0.00           C
ATOM    365  C   ALA A  14      52.032  67.861  62.860  1.00  0.00           C
ATOM    366  O   ALA A  14      51.532  67.171  63.750  1.00  0.00           O
ATOM    367  N   LYS A  15      51.322  68.172  61.760  1.00  0.00           N
ATOM    369  CA  LYS A  15      49.911  67.811  61.620  1.00  0.00           C
ATOM    371  CB  LYS A  15      49.342  68.371  60.290  1.00  0.00           C
ATOM    374  CG  LYS A  15      47.832  68.121  60.080  1.00  0.00           C
ATOM    377  CD  LYS A  15      46.992  68.971  61.040  1.00  0.00           C
ATOM    380  CE  LYS A  15      45.771  68.291  61.700  1.00  0.00           C
ATOM    383  NZ  LYS A  15      44.972  69.311  62.420  1.00  0.00           N
ATOM    387  C   LYS A  15      49.602  66.321  61.670  1.00  0.00           C
ATOM    388  O   LYS A  15      48.712  65.881  62.390  1.00  0.00           O
ATOM    389  N   VAL A  16      50.371  65.481  60.940  1.00  0.00           N
ATOM    391  CA  VAL A  16      50.142  64.041  60.960  1.00  0.00           C
ATOM    393  CB  VAL A  16      50.361  63.391  59.600  1.00  0.00           C
ATOM    395  CG1 VAL A  16      51.801  62.941  59.340  1.00  0.00           C
ATOM    399  CG2 VAL A  16      49.382  62.201  59.450  1.00  0.00           C
ATOM    403  C   VAL A  16      50.831  63.321  62.140  1.00  0.00           C
ATOM    404  O   VAL A  16      50.292  62.301  62.570  1.00  0.00           O
ATOM    405  N   PRO A  17      51.931  63.731  62.790  1.00  0.00           N
ATOM    406  CD  PRO A  17      53.071  64.411  62.170  1.00  0.00           C
ATOM    409  CA  PRO A  17      52.322  63.121  64.070  1.00  0.00           C
ATOM    411  CB  PRO A  17      53.792  63.511  64.280  1.00  0.00           C
ATOM    414  CG  PRO A  17      54.021  64.691  63.330  1.00  0.00           C
ATOM    417  C   PRO A  17      51.411  63.551  65.210  1.00  0.00           C
ATOM    418  O   PRO A  17      51.101  62.681  66.020  1.00  0.00           O
ATOM    419  N   VAL A  18      50.961  64.821  65.320  1.00  0.00           N
ATOM    421  CA  VAL A  18      50.072  65.191  66.420  1.00  0.00           C
ATOM    423  CB  VAL A  18      49.792  66.691  66.580  1.00  0.00           C
ATOM    425  CG1 VAL A  18      48.752  67.241  65.580  1.00  0.00           C
ATOM    429  CG2 VAL A  18      49.301  66.951  68.020  1.00  0.00           C
ATOM    433  C   VAL A  18      48.762  64.431  66.370  1.00  0.00           C
ATOM    434  O   VAL A  18      48.312  63.962  67.410  1.00  0.00           O
ATOM    435  N   GLN A  19      48.141  64.251  65.180  1.00  0.00           N
ATOM    437  CA  GLN A  19      46.902  63.511  65.060  1.00  0.00           C
ATOM    439  CB  GLN A  19      46.242  63.721  63.670  1.00  0.00           C
ATOM    442  CG  GLN A  19      46.772  62.881  62.490  1.00  0.00           C
ATOM    445  CD  GLN A  19      46.222  61.451  62.370  1.00  0.00           C
ATOM    446  OE1 GLN A  19      46.742  60.631  61.600  1.00  0.00           O
ATOM    447  NE2 GLN A  19      45.142  61.131  63.100  1.00  0.00           N
ATOM    450  C   GLN A  19      47.091  62.041  65.460  1.00  0.00           C
ATOM    451  O   GLN A  19      46.312  61.521  66.250  1.00  0.00           O
ATOM    452  N   ARG A  20      48.172  61.361  65.020  1.00  0.00           N
ATOM    454  CA  ARG A  20      48.482  60.001  65.450  1.00  0.00           C
ATOM    456  CB  ARG A  20      49.692  59.471  64.670  1.00  0.00           C
ATOM    459  CG  ARG A  20      49.382  59.171  63.190  1.00  0.00           C
ATOM    462  CD  ARG A  20      50.571  58.611  62.390  1.00  0.00           C
ATOM    465  NE  ARG A  20      51.512  59.751  62.130  1.00  0.00           N
ATOM    467  CZ  ARG A  20      52.701  59.651  61.570  1.00  0.00           C
ATOM    468  NH1 ARG A  20      53.162  58.531  61.060  1.00  0.00           N
ATOM    471  NH2 ARG A  20      53.492  60.701  61.610  1.00  0.00           N
ATOM    474  C   ARG A  20      48.712  59.851  66.950  1.00  0.00           C
ATOM    475  O   ARG A  20      48.282  58.891  67.580  1.00  0.00           O
ATOM    476  N   ALA A  21      49.371  60.851  67.550  1.00  0.00           N
ATOM    478  CA  ALA A  21      49.532  60.981  68.970  1.00  0.00           C
ATOM    480  CB  ALA A  21      50.652  62.001  69.230  1.00  0.00           C
ATOM    484  C   ALA A  21      48.242  61.381  69.690  1.00  0.00           C
ATOM    485  O   ALA A  21      48.092  61.181  70.890  1.00  0.00           O
ATOM    486  N   MET A  22      47.252  61.931  68.960  1.00  0.00           N
ATOM    488  CA  MET A  22      46.012  62.401  69.530  1.00  0.00           C
ATOM    490  CB  MET A  22      45.262  63.421  68.640  1.00  0.00           C
ATOM    493  CG  MET A  22      44.792  64.661  69.430  1.00  0.00           C
ATOM    496  SD  MET A  22      46.152  65.761  69.950  1.00  0.00           S
ATOM    497  CE  MET A  22      45.102  66.811  70.990  1.00  0.00           C
ATOM    501  C   MET A  22      45.091  61.261  69.910  1.00  0.00           C
ATOM    502  O   MET A  22      44.371  61.351  70.890  1.00  0.00           O
ATOM    503  N   GLN A  23      45.192  60.121  69.200  1.00  0.00           N
ATOM    505  CA  GLN A  23      44.532  58.861  69.510  1.00  0.00           C
ATOM    507  CB  GLN A  23      44.781  57.781  68.430  1.00  0.00           C
ATOM    510  CG  GLN A  23      43.861  57.851  67.190  1.00  0.00           C
ATOM    513  CD  GLN A  23      44.121  59.091  66.340  1.00  0.00           C
ATOM    514  OE1 GLN A  23      43.622  60.171  66.640  1.00  0.00           O
ATOM    515  NE2 GLN A  23      44.932  58.921  65.280  1.00  0.00           N
ATOM    518  C   GLN A  23      44.892  58.291  70.870  1.00  0.00           C
ATOM    519  O   GLN A  23      44.121  57.591  71.510  1.00  0.00           O
ATOM    520  N   TRP A  24      46.091  58.631  71.350  1.00  0.00           N
ATOM    522  CA  TRP A  24      46.591  58.161  72.620  1.00  0.00           C
ATOM    524  CB  TRP A  24      48.121  57.931  72.510  1.00  0.00           C
ATOM    527  CG  TRP A  24      48.482  57.001  71.380  1.00  0.00           C
ATOM    528  CD1 TRP A  24      49.231  57.271  70.270  1.00  0.00           C
ATOM    530  NE1 TRP A  24      49.261  56.181  69.430  1.00  0.00           N
ATOM    532  CE2 TRP A  24      48.542  55.171  70.000  1.00  0.00           C
ATOM    533  CD2 TRP A  24      48.011  55.651  71.220  1.00  0.00           C
ATOM    534  CE3 TRP A  24      47.182  54.831  71.970  1.00  0.00           C
ATOM    536  CZ3 TRP A  24      46.951  53.531  71.520  1.00  0.00           C
ATOM    538  CZ2 TRP A  24      48.321  53.881  69.560  1.00  0.00           C
ATOM    540  CH2 TRP A  24      47.532  53.051  70.360  1.00  0.00           C
ATOM    542  C   TRP A  24      46.252  59.131  73.730  1.00  0.00           C
ATOM    543  O   TRP A  24      46.642  58.941  74.880  1.00  0.00           O
ATOM    544  N   MET A  25      45.431  60.171  73.440  1.00  0.00           N
ATOM    546  CA  MET A  25      44.972  61.141  74.430  1.00  0.00           C
ATOM    548  CB  MET A  25      44.191  62.321  73.810  1.00  0.00           C
ATOM    551  CG  MET A  25      43.962  63.461  74.820  1.00  0.00           C
ATOM    554  SD  MET A  25      43.942  65.142  74.130  1.00  0.00           S
ATOM    555  CE  MET A  25      45.511  65.731  74.850  1.00  0.00           C
ATOM    559  C   MET A  25      44.212  60.621  75.660  1.00  0.00           C
ATOM    560  O   MET A  25      44.492  61.151  76.740  1.00  0.00           O
ATOM    561  N   PRO A  26      43.292  59.641  75.660  1.00  0.00           N
ATOM    562  CD  PRO A  26      42.652  59.101  74.460  1.00  0.00           C
ATOM    565  CA  PRO A  26      42.542  59.311  76.870  1.00  0.00           C
ATOM    567  CB  PRO A  26      41.392  58.391  76.370  1.00  0.00           C
ATOM    570  CG  PRO A  26      41.812  57.941  74.970  1.00  0.00           C
ATOM    573  C   PRO A  26      43.401  58.621  77.900  1.00  0.00           C
ATOM    574  O   PRO A  26      43.271  58.911  79.090  1.00  0.00           O
ATOM    575  N   ILE A  27      44.292  57.721  77.470  1.00  0.00           N
ATOM    577  CA  ILE A  27      45.322  57.151  78.320  1.00  0.00           C
ATOM    579  CB  ILE A  27      46.062  55.991  77.670  1.00  0.00           C
ATOM    581  CG2 ILE A  27      44.992  54.931  77.430  1.00  0.00           C
ATOM    585  CG1 ILE A  27      46.812  56.311  76.340  1.00  0.00           C
ATOM    588  CD  ILE A  27      47.512  55.091  75.710  1.00  0.00           C
ATOM    592  C   ILE A  27      46.322  58.161  78.820  1.00  0.00           C
ATOM    593  O   ILE A  27      46.731  58.151  79.980  1.00  0.00           O
ATOM    594  N   SER A  28      46.772  59.071  77.930  1.00  0.00           N
ATOM    596  CA  SER A  28      47.722  60.081  78.310  1.00  0.00           C
ATOM    598  CB  SER A  28      48.422  60.672  77.040  1.00  0.00           C
ATOM    601  OG  SER A  28      47.622  61.581  76.290  1.00  0.00           O
ATOM    603  C   SER A  28      47.132  61.061  79.320  1.00  0.00           C
ATOM    604  O   SER A  28      47.801  61.441  80.280  1.00  0.00           O
ATOM    605  N   GLN A  29      45.841  61.461  79.210  1.00  0.00           N
ATOM    607  CA  GLN A  29      45.201  62.331  80.190  1.00  0.00           C
ATOM    609  CB  GLN A  29      43.722  62.641  79.800  1.00  0.00           C
ATOM    612  CG  GLN A  29      43.071  63.651  80.780  1.00  0.00           C
ATOM    615  CD  GLN A  29      41.632  64.121  80.490  1.00  0.00           C
ATOM    616  OE1 GLN A  29      41.152  65.032  81.170  1.00  0.00           O
ATOM    617  NE2 GLN A  29      40.961  63.551  79.470  1.00  0.00           N
ATOM    620  C   GLN A  29      45.212  61.751  81.610  1.00  0.00           C
ATOM    621  O   GLN A  29      45.582  62.431  82.570  1.00  0.00           O
ATOM    622  N   LYS A  30      44.862  60.461  81.760  1.00  0.00           N
ATOM    624  CA  LYS A  30      44.932  59.751  83.010  1.00  0.00           C
ATOM    626  CB  LYS A  30      44.301  58.351  82.820  1.00  0.00           C
ATOM    629  CG  LYS A  30      44.132  57.551  84.120  1.00  0.00           C
ATOM    632  CD  LYS A  30      43.111  58.191  85.080  1.00  0.00           C
ATOM    635  CE  LYS A  30      42.992  57.461  86.420  1.00  0.00           C
ATOM    638  NZ  LYS A  30      44.231  57.621  87.160  1.00  0.00           N
ATOM    642  C   LYS A  30      46.332  59.601  83.590  1.00  0.00           C
ATOM    643  O   LYS A  30      46.562  59.801  84.780  1.00  0.00           O
ATOM    644  N   ALA A  31      47.332  59.271  82.760  1.00  0.00           N
ATOM    646  CA  ALA A  31      48.731  59.211  83.150  1.00  0.00           C
ATOM    648  CB  ALA A  31      49.552  58.681  81.960  1.00  0.00           C
ATOM    652  C   ALA A  31      49.272  60.541  83.660  1.00  0.00           C
ATOM    653  O   ALA A  31      49.942  60.602  84.690  1.00  0.00           O
ATOM    654  N   GLY A  32      48.911  61.661  82.980  1.00  0.00           N
ATOM    656  CA  GLY A  32      49.342  63.011  83.340  1.00  0.00           C
ATOM    659  C   GLY A  32      48.701  63.521  84.600  1.00  0.00           C
ATOM    660  O   GLY A  32      49.301  64.251  85.390  1.00  0.00           O
ATOM    661  N   ALA A  33      47.451  63.141  84.870  1.00  0.00           N
ATOM    663  CA  ALA A  33      46.871  63.341  86.170  1.00  0.00           C
ATOM    665  CB  ALA A  33      45.392  62.961  86.080  1.00  0.00           C
ATOM    669  C   ALA A  33      47.582  62.601  87.320  1.00  0.00           C
ATOM    670  O   ALA A  33      47.892  63.221  88.330  1.00  0.00           O
ATOM    671  N   ALA A  34      47.911  61.311  87.130  1.00  0.00           N
ATOM    673  CA  ALA A  34      48.622  60.441  88.050  1.00  0.00           C
ATOM    675  CB  ALA A  34      48.622  59.001  87.510  1.00  0.00           C
ATOM    679  C   ALA A  34      50.042  60.861  88.390  1.00  0.00           C
ATOM    680  O   ALA A  34      50.501  60.731  89.520  1.00  0.00           O
ATOM    681  N   TRP A  35      50.771  61.351  87.380  1.00  0.00           N
ATOM    683  CA  TRP A  35      52.172  61.701  87.480  1.00  0.00           C
ATOM    685  CB  TRP A  35      52.911  61.141  86.240  1.00  0.00           C
ATOM    688  CG  TRP A  35      53.132  59.671  86.360  1.00  0.00           C
ATOM    689  CD1 TRP A  35      52.532  58.591  85.770  1.00  0.00           C
ATOM    691  NE1 TRP A  35      53.032  57.421  86.320  1.00  0.00           N
ATOM    693  CE2 TRP A  35      53.962  57.741  87.270  1.00  0.00           C
ATOM    694  CD2 TRP A  35      54.062  59.151  87.300  1.00  0.00           C
ATOM    695  CE3 TRP A  35      54.951  59.761  88.170  1.00  0.00           C
ATOM    697  CZ3 TRP A  35      55.742  58.971  89.000  1.00  0.00           C
ATOM    699  CZ2 TRP A  35      54.721  56.951  88.110  1.00  0.00           C
ATOM    701  CH2 TRP A  35      55.602  57.591  88.990  1.00  0.00           C
ATOM    703  C   TRP A  35      52.411  63.181  87.620  1.00  0.00           C
ATOM    704  O   TRP A  35      53.542  63.621  87.860  1.00  0.00           O
ATOM    705  N   GLY A  36      51.361  64.011  87.500  1.00  0.00           N
ATOM    707  CA  GLY A  36      51.462  65.461  87.590  1.00  0.00           C
ATOM    710  C   GLY A  36      52.102  66.101  86.380  1.00  0.00           C
ATOM    711  O   GLY A  36      52.742  67.141  86.490  1.00  0.00           O
ATOM    712  N   VAL A  37      51.902  65.491  85.210  1.00  0.00           N
ATOM    714  CA  VAL A  37      52.521  65.831  83.940  1.00  0.00           C
ATOM    716  CB  VAL A  37      53.181  64.601  83.310  1.00  0.00           C
ATOM    718  CG1 VAL A  37      53.742  64.881  81.890  1.00  0.00           C
ATOM    722  CG2 VAL A  37      54.342  64.121  84.210  1.00  0.00           C
ATOM    726  C   VAL A  37      51.472  66.431  83.010  1.00  0.00           C
ATOM    727  O   VAL A  37      50.312  66.011  83.000  1.00  0.00           O
ATOM    728  N   ASP A  38      51.832  67.471  82.220  1.00  0.00           N
ATOM    730  CA  ASP A  38      50.961  68.121  81.260  1.00  0.00           C
ATOM    732  CB  ASP A  38      51.661  69.381  80.650  1.00  0.00           C
ATOM    735  CG  ASP A  38      50.942  70.161  79.550  1.00  0.00           C
ATOM    736  OD1 ASP A  38      49.832  69.801  79.090  1.00  0.00           O
ATOM    737  OD2 ASP A  38      51.542  71.181  79.110  1.00  0.00           O
ATOM    738  C   ASP A  38      50.511  67.151  80.170  1.00  0.00           C
ATOM    739  O   ASP A  38      51.361  66.511  79.540  1.00  0.00           O
ATOM    740  N   PRO A  39      49.222  67.021  79.880  1.00  0.00           N
ATOM    741  CD  PRO A  39      48.102  67.491  80.700  1.00  0.00           C
ATOM    744  CA  PRO A  39      48.782  66.091  78.880  1.00  0.00           C
ATOM    746  CB  PRO A  39      47.271  65.911  79.130  1.00  0.00           C
ATOM    749  CG  PRO A  39      46.852  67.161  79.890  1.00  0.00           C
ATOM    752  C   PRO A  39      49.132  66.521  77.470  1.00  0.00           C
ATOM    753  O   PRO A  39      49.242  65.661  76.600  1.00  0.00           O
ATOM    754  N   GLN A  40      49.312  67.841  77.220  1.00  0.00           N
ATOM    756  CA  GLN A  40      49.932  68.311  76.000  1.00  0.00           C
ATOM    758  CB  GLN A  40      49.812  69.841  75.820  1.00  0.00           C
ATOM    761  CG  GLN A  40      48.352  70.282  75.610  1.00  0.00           C
ATOM    764  CD  GLN A  40      48.172  71.741  75.160  1.00  0.00           C
ATOM    765  OE1 GLN A  40      47.071  72.161  74.830  1.00  0.00           O
ATOM    766  NE2 GLN A  40      49.261  72.532  75.160  1.00  0.00           N
ATOM    769  C   GLN A  40      51.382  67.911  75.840  1.00  0.00           C
ATOM    770  O   GLN A  40      51.792  67.521  74.740  1.00  0.00           O
ATOM    771  N   LEU A  41      52.211  68.001  76.910  1.00  0.00           N
ATOM    773  CA  LEU A  41      53.632  67.712  76.790  1.00  0.00           C
ATOM    775  CB  LEU A  41      54.412  67.911  78.130  1.00  0.00           C
ATOM    778  CG  LEU A  41      55.901  67.471  78.120  1.00  0.00           C
ATOM    780  CD1 LEU A  41      56.712  68.221  77.050  1.00  0.00           C
ATOM    784  CD2 LEU A  41      56.562  67.661  79.490  1.00  0.00           C
ATOM    788  C   LEU A  41      53.911  66.301  76.330  1.00  0.00           C
ATOM    789  O   LEU A  41      54.651  66.071  75.380  1.00  0.00           O
ATOM    790  N   ILE A  42      53.271  65.311  76.970  1.00  0.00           N
ATOM    792  CA  ILE A  42      53.482  63.911  76.660  1.00  0.00           C
ATOM    794  CB  ILE A  42      52.852  63.061  77.750  1.00  0.00           C
ATOM    796  CG2 ILE A  42      51.332  63.071  77.620  1.00  0.00           C
ATOM    800  CG1 ILE A  42      53.451  61.651  77.740  1.00  0.00           C
ATOM    803  CD  ILE A  42      52.931  60.781  78.890  1.00  0.00           C
ATOM    807  C   ILE A  42      53.001  63.541  75.260  1.00  0.00           C
ATOM    808  O   ILE A  42      53.642  62.771  74.540  1.00  0.00           O
ATOM    809  N   THR A  43      51.891  64.161  74.800  1.00  0.00           N
ATOM    811  CA  THR A  43      51.392  64.061  73.430  1.00  0.00           C
ATOM    813  CB  THR A  43      50.062  64.752  73.220  1.00  0.00           C
ATOM    815  OG1 THR A  43      49.082  64.102  74.010  1.00  0.00           O
ATOM    817  CG2 THR A  43      49.591  64.671  71.750  1.00  0.00           C
ATOM    821  C   THR A  43      52.402  64.561  72.430  1.00  0.00           C
ATOM    822  O   THR A  43      52.602  63.922  71.400  1.00  0.00           O
ATOM    823  N   ALA A  44      53.102  65.672  72.720  1.00  0.00           N
ATOM    825  CA  ALA A  44      54.231  66.101  71.930  1.00  0.00           C
ATOM    827  CB  ALA A  44      54.742  67.471  72.410  1.00  0.00           C
ATOM    831  C   ALA A  44      55.371  65.081  71.890  1.00  0.00           C
ATOM    832  O   ALA A  44      55.901  64.801  70.820  1.00  0.00           O
ATOM    833  N   ILE A  45      55.742  64.451  73.030  1.00  0.00           N
ATOM    835  CA  ILE A  45      56.782  63.421  73.090  1.00  0.00           C
ATOM    837  CB  ILE A  45      57.032  62.881  74.530  1.00  0.00           C
ATOM    839  CG2 ILE A  45      58.092  61.751  74.530  1.00  0.00           C
ATOM    843  CG1 ILE A  45      57.402  63.981  75.560  1.00  0.00           C
ATOM    846  CD  ILE A  45      58.742  64.681  75.320  1.00  0.00           C
ATOM    850  C   ILE A  45      56.472  62.231  72.170  1.00  0.00           C
ATOM    851  O   ILE A  45      57.292  61.811  71.360  1.00  0.00           O
ATOM    852  N   ILE A  46      55.222  61.721  72.220  1.00  0.00           N
ATOM    854  CA  ILE A  46      54.721  60.631  71.380  1.00  0.00           C
ATOM    856  CB  ILE A  46      53.261  60.281  71.700  1.00  0.00           C
ATOM    858  CG2 ILE A  46      52.722  59.191  70.750  1.00  0.00           C
ATOM    862  CG1 ILE A  46      53.051  59.871  73.170  1.00  0.00           C
ATOM    865  CD  ILE A  46      51.582  60.051  73.590  1.00  0.00           C
ATOM    869  C   ILE A  46      54.781  60.961  69.900  1.00  0.00           C
ATOM    870  O   ILE A  46      55.192  60.161  69.060  1.00  0.00           O
ATOM    871  N   ALA A  47      54.361  62.181  69.540  1.00  0.00           N
ATOM    873  CA  ALA A  47      54.402  62.691  68.200  1.00  0.00           C
ATOM    875  CB  ALA A  47      53.742  64.081  68.210  1.00  0.00           C
ATOM    879  C   ALA A  47      55.812  62.781  67.640  1.00  0.00           C
ATOM    880  O   ALA A  47      56.062  62.411  66.500  1.00  0.00           O
ATOM    881  N   ILE A  48      56.751  63.291  68.460  1.00  0.00           N
ATOM    883  CA  ILE A  48      58.162  63.411  68.170  1.00  0.00           C
ATOM    885  CB  ILE A  48      58.801  64.381  69.160  1.00  0.00           C
ATOM    887  CG2 ILE A  48      60.341  64.422  69.000  1.00  0.00           C
ATOM    891  CG1 ILE A  48      58.172  65.781  68.940  1.00  0.00           C
ATOM    894  CD  ILE A  48      58.542  66.801  70.010  1.00  0.00           C
ATOM    898  C   ILE A  48      58.962  62.121  68.040  1.00  0.00           C
ATOM    899  O   ILE A  48      59.832  62.041  67.180  1.00  0.00           O
ATOM    900  N   GLU A  49      58.731  61.121  68.910  1.00  0.00           N
ATOM    902  CA  GLU A  49      59.641  59.981  69.030  1.00  0.00           C
ATOM    904  CB  GLU A  49      60.012  59.781  70.510  1.00  0.00           C
ATOM    907  CG  GLU A  49      60.691  61.041  71.060  1.00  0.00           C
ATOM    910  CD  GLU A  49      61.532  60.761  72.280  1.00  0.00           C
ATOM    911  OE1 GLU A  49      61.222  59.851  73.070  1.00  0.00           O
ATOM    912  OE2 GLU A  49      62.582  61.421  72.430  1.00  0.00           O
ATOM    913  C   GLU A  49      59.102  58.671  68.510  1.00  0.00           C
ATOM    914  O   GLU A  49      59.792  57.661  68.490  1.00  0.00           O
ATOM    915  N   SER A  50      57.841  58.671  68.050  1.00  0.00           N
ATOM    917  CA  SER A  50      57.302  57.511  67.350  1.00  0.00           C
ATOM    919  CB  SER A  50      56.602  56.521  68.320  1.00  0.00           C
ATOM    922  OG  SER A  50      55.371  57.031  68.860  1.00  0.00           O
ATOM    924  C   SER A  50      56.262  57.921  66.340  1.00  0.00           C
ATOM    925  O   SER A  50      55.802  57.091  65.560  1.00  0.00           O
ATOM    926  N   GLY A  51      55.792  59.181  66.320  1.00  0.00           N
ATOM    928  CA  GLY A  51      54.672  59.541  65.460  1.00  0.00           C
ATOM    931  C   GLY A  51      53.372  58.901  65.810  1.00  0.00           C
ATOM    932  O   GLY A  51      52.521  58.741  64.950  1.00  0.00           O
ATOM    933  N   GLY A  52      53.181  58.481  67.080  1.00  0.00           N
ATOM    935  CA  GLY A  52      51.992  57.771  67.510  1.00  0.00           C
ATOM    938  C   GLY A  52      51.861  56.381  66.940  1.00  0.00           C
ATOM    939  O   GLY A  52      50.761  55.851  66.820  1.00  0.00           O
ATOM    940  N   ASN A  53      53.001  55.731  66.610  1.00  0.00           N
ATOM    942  CA  ASN A  53      53.001  54.371  66.110  1.00  0.00           C
ATOM    944  CB  ASN A  53      53.792  54.251  64.760  1.00  0.00           C
ATOM    947  CG  ASN A  53      55.231  53.751  64.770  1.00  0.00           C
ATOM    948  OD1 ASN A  53      55.462  52.551  64.920  1.00  0.00           O
ATOM    949  ND2 ASN A  53      56.212  54.641  64.500  1.00  0.00           N
ATOM    952  C   ASN A  53      53.432  53.441  67.250  1.00  0.00           C
ATOM    953  O   ASN A  53      54.562  53.551  67.730  1.00  0.00           O
ATOM    954  N   PRO A  54      52.591  52.551  67.790  1.00  0.00           N
ATOM    955  CD  PRO A  54      51.271  52.191  67.250  1.00  0.00           C
ATOM    958  CA  PRO A  54      52.852  51.901  69.070  1.00  0.00           C
ATOM    960  CB  PRO A  54      51.462  51.371  69.480  1.00  0.00           C
ATOM    963  CG  PRO A  54      50.792  51.051  68.150  1.00  0.00           C
ATOM    966  C   PRO A  54      53.832  50.761  68.950  1.00  0.00           C
ATOM    967  O   PRO A  54      54.111  50.141  69.970  1.00  0.00           O
ATOM    968  N   ASN A  55      54.382  50.491  67.760  1.00  0.00           N
ATOM    970  CA  ASN A  55      55.332  49.411  67.560  1.00  0.00           C
ATOM    972  CB  ASN A  55      54.911  48.451  66.410  1.00  0.00           C
ATOM    975  CG  ASN A  55      54.682  49.231  65.120  1.00  0.00           C
ATOM    976  OD1 ASN A  55      55.551  49.541  64.320  1.00  0.00           O
ATOM    977  ND2 ASN A  55      53.401  49.601  64.930  1.00  0.00           N
ATOM    980  C   ASN A  55      56.702  49.961  67.220  1.00  0.00           C
ATOM    981  O   ASN A  55      57.562  49.191  66.840  1.00  0.00           O
ATOM    982  N   ALA A  56      56.982  51.271  67.340  1.00  0.00           N
ATOM    984  CA  ALA A  56      58.261  51.801  66.920  1.00  0.00           C
ATOM    986  CB  ALA A  56      58.312  53.321  67.160  1.00  0.00           C
ATOM    990  C   ALA A  56      59.431  51.131  67.630  1.00  0.00           C
ATOM    991  O   ALA A  56      59.461  51.011  68.850  1.00  0.00           O
ATOM    992  N   VAL A  57      60.431  50.631  66.890  1.00  0.00           N
ATOM    994  CA  VAL A  57      61.602  50.031  67.510  1.00  0.00           C
ATOM    996  CB  VAL A  57      61.761  48.521  67.280  1.00  0.00           C
ATOM    998  CG1 VAL A  57      63.082  48.001  67.890  1.00  0.00           C
ATOM   1002  CG2 VAL A  57      60.571  47.791  67.910  1.00  0.00           C
ATOM   1006  C   VAL A  57      62.742  50.761  66.900  1.00  0.00           C
ATOM   1007  O   VAL A  57      62.902  50.771  65.690  1.00  0.00           O
ATOM   1008  N   SER A  58      63.572  51.441  67.700  1.00  0.00           N
ATOM   1010  CA  SER A  58      64.742  52.071  67.130  1.00  0.00           C
ATOM   1012  CB  SER A  58      65.253  53.221  68.030  1.00  0.00           C
ATOM   1015  OG  SER A  58      65.572  52.751  69.340  1.00  0.00           O
ATOM   1017  C   SER A  58      65.841  51.061  66.930  1.00  0.00           C
ATOM   1018  O   SER A  58      65.761  49.931  67.420  1.00  0.00           O
ATOM   1019  N   LYS A  59      66.972  51.451  66.310  1.00  0.00           N
ATOM   1021  CA  LYS A  59      68.182  50.661  66.270  1.00  0.00           C
ATOM   1023  CB  LYS A  59      69.362  51.471  65.700  1.00  0.00           C
ATOM   1026  CG  LYS A  59      69.892  52.711  66.460  1.00  0.00           C
ATOM   1029  CD  LYS A  59      68.892  53.851  66.730  1.00  0.00           C
ATOM   1032  CE  LYS A  59      69.572  55.151  67.180  1.00  0.00           C
ATOM   1035  NZ  LYS A  59      68.572  56.231  67.300  1.00  0.00           N
ATOM   1039  C   LYS A  59      68.642  50.111  67.610  1.00  0.00           C
ATOM   1040  O   LYS A  59      69.292  49.071  67.720  1.00  0.00           O
ATOM   1041  N   SER A  60      68.341  50.861  68.660  1.00  0.00           N
ATOM   1043  CA  SER A  60      68.962  50.691  69.950  1.00  0.00           C
ATOM   1045  CB  SER A  60      69.332  52.111  70.450  1.00  0.00           C
ATOM   1048  OG  SER A  60      70.271  52.161  71.530  1.00  0.00           O
ATOM   1050  C   SER A  60      67.951  49.981  70.850  1.00  0.00           C
ATOM   1051  O   SER A  60      68.252  49.641  71.980  1.00  0.00           O
ATOM   1052  N   ASN A  61      66.701  49.741  70.370  1.00  0.00           N
ATOM   1054  CA  ASN A  61      65.691  49.011  71.110  1.00  0.00           C
ATOM   1056  CB  ASN A  61      66.091  47.621  71.650  1.00  0.00           C
ATOM   1059  CG  ASN A  61      66.402  46.731  70.460  1.00  0.00           C
ATOM   1060  OD1 ASN A  61      66.182  47.081  69.300  1.00  0.00           O
ATOM   1061  ND2 ASN A  61      66.951  45.541  70.760  1.00  0.00           N
ATOM   1064  C   ASN A  61      65.062  49.841  72.190  1.00  0.00           C
ATOM   1065  O   ASN A  61      65.091  49.521  73.380  1.00  0.00           O
ATOM   1066  N   ALA A  62      64.502  50.991  71.780  1.00  0.00           N
ATOM   1068  CA  ALA A  62      63.861  51.881  72.710  1.00  0.00           C
ATOM   1070  CB  ALA A  62      64.182  53.291  72.220  1.00  0.00           C
ATOM   1074  C   ALA A  62      62.372  51.641  72.870  1.00  0.00           C
ATOM   1075  O   ALA A  62      61.871  51.781  73.960  1.00  0.00           O
ATOM   1076  N   ILE A  63      61.681  51.151  71.820  1.00  0.00           N
ATOM   1078  CA  ILE A  63      60.352  50.561  71.910  1.00  0.00           C
ATOM   1080  CB  ILE A  63      60.222  49.352  72.850  1.00  0.00           C
ATOM   1082  CG2 ILE A  63      58.902  48.601  72.550  1.00  0.00           C
ATOM   1086  CG1 ILE A  63      61.422  48.371  72.780  1.00  0.00           C
ATOM   1089  CD  ILE A  63      61.712  47.801  71.400  1.00  0.00           C
ATOM   1093  C   ILE A  63      59.191  51.521  72.180  1.00  0.00           C
ATOM   1094  O   ILE A  63      59.111  52.201  73.210  1.00  0.00           O
ATOM   1095  N   GLY A  64      58.172  51.551  71.290  1.00  0.00           N
ATOM   1097  CA  GLY A  64      56.852  52.071  71.630  1.00  0.00           C
ATOM   1100  C   GLY A  64      56.611  53.531  71.360  1.00  0.00           C
ATOM   1101  O   GLY A  64      57.322  54.221  70.630  1.00  0.00           O
ATOM   1102  N   LEU A  65      55.511  54.051  71.950  1.00  0.00           N
ATOM   1104  CA  LEU A  65      55.042  55.401  71.740  1.00  0.00           C
ATOM   1106  CB  LEU A  65      53.682  55.651  72.450  1.00  0.00           C
ATOM   1109  CG  LEU A  65      52.512  54.821  71.880  1.00  0.00           C
ATOM   1111  CD1 LEU A  65      51.231  55.061  72.680  1.00  0.00           C
ATOM   1115  CD2 LEU A  65      52.262  55.161  70.410  1.00  0.00           C
ATOM   1119  C   LEU A  65      55.992  56.501  72.160  1.00  0.00           C
ATOM   1120  O   LEU A  65      56.101  57.541  71.520  1.00  0.00           O
ATOM   1121  N   MET A  66      56.661  56.281  73.300  1.00  0.00           N
ATOM   1123  CA  MET A  66      57.521  57.251  73.930  1.00  0.00           C
ATOM   1125  CB  MET A  66      57.032  57.621  75.350  1.00  0.00           C
ATOM   1128  CG  MET A  66      55.652  58.291  75.350  1.00  0.00           C
ATOM   1131  SD  MET A  66      55.111  58.771  77.000  1.00  0.00           S
ATOM   1132  CE  MET A  66      56.361  60.061  77.310  1.00  0.00           C
ATOM   1136  C   MET A  66      58.922  56.721  74.050  1.00  0.00           C
ATOM   1137  O   MET A  66      59.752  57.321  74.730  1.00  0.00           O
ATOM   1138  N   GLN A  67      59.242  55.581  73.390  1.00  0.00           N
ATOM   1140  CA  GLN A  67      60.621  55.291  73.030  1.00  0.00           C
ATOM   1142  CB  GLN A  67      61.152  56.461  72.150  1.00  0.00           C
ATOM   1145  CG  GLN A  67      62.132  56.121  71.000  1.00  0.00           C
ATOM   1148  CD  GLN A  67      61.621  55.101  69.980  1.00  0.00           C
ATOM   1149  OE1 GLN A  67      60.672  54.341  70.150  1.00  0.00           O
ATOM   1150  NE2 GLN A  67      62.341  55.031  68.840  1.00  0.00           N
ATOM   1153  C   GLN A  67      61.472  54.981  74.280  1.00  0.00           C
ATOM   1154  O   GLN A  67      62.622  55.381  74.420  1.00  0.00           O
ATOM   1155  N   ILE A  68      60.852  54.281  75.250  1.00  0.00           N
ATOM   1157  CA  ILE A  68      61.312  54.131  76.620  1.00  0.00           C
ATOM   1159  CB  ILE A  68      60.142  54.171  77.610  1.00  0.00           C
ATOM   1161  CG2 ILE A  68      59.202  52.951  77.470  1.00  0.00           C
ATOM   1165  CG1 ILE A  68      60.602  54.341  79.070  1.00  0.00           C
ATOM   1168  CD  ILE A  68      60.761  55.811  79.460  1.00  0.00           C
ATOM   1172  C   ILE A  68      62.182  52.891  76.770  1.00  0.00           C
ATOM   1173  O   ILE A  68      61.742  51.761  76.920  1.00  0.00           O
ATOM   1174  N   LYS A  69      63.502  53.051  76.720  1.00  0.00           N
ATOM   1176  CA  LYS A  69      64.402  51.911  76.770  1.00  0.00           C
ATOM   1178  CB  LYS A  69      65.853  52.421  76.690  1.00  0.00           C
ATOM   1181  CG  LYS A  69      66.231  53.221  75.430  1.00  0.00           C
ATOM   1184  CD  LYS A  69      67.681  53.691  75.610  1.00  0.00           C
ATOM   1187  CE  LYS A  69      68.301  54.551  74.500  1.00  0.00           C
ATOM   1190  NZ  LYS A  69      69.761  54.551  74.720  1.00  0.00           N
ATOM   1194  C   LYS A  69      64.292  51.081  78.050  1.00  0.00           C
ATOM   1195  O   LYS A  69      64.362  51.631  79.150  1.00  0.00           O
ATOM   1196  N   ALA A  70      64.172  49.731  77.970  1.00  0.00           N
ATOM   1198  CA  ALA A  70      64.082  48.891  79.150  1.00  0.00           C
ATOM   1200  CB  ALA A  70      64.003  47.411  78.750  1.00  0.00           C
ATOM   1204  C   ALA A  70      65.262  49.051  80.100  1.00  0.00           C
ATOM   1205  O   ALA A  70      65.102  49.131  81.310  1.00  0.00           O
ATOM   1206  N   SER A  71      66.462  49.141  79.500  1.00  0.00           N
ATOM   1208  CA  SER A  71      67.762  49.071  80.170  1.00  0.00           C
ATOM   1210  CB  SER A  71      68.861  48.841  79.100  1.00  0.00           C
ATOM   1213  OG  SER A  71      70.161  48.581  79.640  1.00  0.00           O
ATOM   1215  C   SER A  71      68.132  50.321  80.940  1.00  0.00           C
ATOM   1216  O   SER A  71      68.971  50.271  81.850  1.00  0.00           O
ATOM   1217  N   THR A  72      67.512  51.471  80.610  1.00  0.00           N
ATOM   1219  CA  THR A  72      67.852  52.761  81.200  1.00  0.00           C
ATOM   1221  CB  THR A  72      68.542  53.751  80.260  1.00  0.00           C
ATOM   1223  OG1 THR A  72      67.882  53.921  79.010  1.00  0.00           O
ATOM   1225  CG2 THR A  72      69.923  53.191  79.930  1.00  0.00           C
ATOM   1229  C   THR A  72      66.621  53.381  81.790  1.00  0.00           C
ATOM   1230  O   THR A  72      66.352  53.291  82.980  1.00  0.00           O
ATOM   1231  N   SER A  73      65.801  54.041  80.960  1.00  0.00           N
ATOM   1233  CA  SER A  73      64.651  54.801  81.380  1.00  0.00           C
ATOM   1235  CB  SER A  73      64.222  55.811  80.280  1.00  0.00           C
ATOM   1238  OG  SER A  73      64.332  55.261  78.970  1.00  0.00           O
ATOM   1240  C   SER A  73      63.502  53.951  81.890  1.00  0.00           C
ATOM   1241  O   SER A  73      62.722  54.391  82.740  1.00  0.00           O
ATOM   1242  N   GLY A  74      63.432  52.671  81.470  1.00  0.00           N
ATOM   1244  CA  GLY A  74      62.591  51.641  82.050  1.00  0.00           C
ATOM   1247  C   GLY A  74      63.071  51.101  83.360  1.00  0.00           C
ATOM   1248  O   GLY A  74      62.281  50.861  84.280  1.00  0.00           O
ATOM   1249  N   ARG A  75      64.382  50.911  83.540  1.00  0.00           N
ATOM   1251  CA  ARG A  75      64.941  50.661  84.860  1.00  0.00           C
ATOM   1253  CB  ARG A  75      66.462  50.331  84.840  1.00  0.00           C
ATOM   1256  CG  ARG A  75      66.801  48.971  84.200  1.00  0.00           C
ATOM   1259  CD  ARG A  75      68.271  48.531  84.320  1.00  0.00           C
ATOM   1262  NE  ARG A  75      68.511  48.011  85.710  1.00  0.00           N
ATOM   1264  CZ  ARG A  75      69.572  47.291  86.060  1.00  0.00           C
ATOM   1265  NH1 ARG A  75      70.572  47.081  85.240  1.00  0.00           N
ATOM   1268  NH2 ARG A  75      69.682  46.922  87.320  1.00  0.00           N
ATOM   1271  C   ARG A  75      64.701  51.811  85.830  1.00  0.00           C
ATOM   1272  O   ARG A  75      64.411  51.591  87.010  1.00  0.00           O
ATOM   1273  N   ASP A  76      64.841  53.061  85.380  1.00  0.00           N
ATOM   1275  CA  ASP A  76      64.632  54.241  86.200  1.00  0.00           C
ATOM   1277  CB  ASP A  76      65.081  55.511  85.450  1.00  0.00           C
ATOM   1280  CG  ASP A  76      66.591  55.571  85.370  1.00  0.00           C
ATOM   1281  OD1 ASP A  76      67.292  54.861  86.140  1.00  0.00           O
ATOM   1282  OD2 ASP A  76      67.072  56.421  84.580  1.00  0.00           O
ATOM   1283  C   ASP A  76      63.222  54.401  86.780  1.00  0.00           C
ATOM   1284  O   ASP A  76      63.092  54.691  87.970  1.00  0.00           O
ATOM   1285  N   VAL A  77      62.151  54.161  85.990  1.00  0.00           N
ATOM   1287  CA  VAL A  77      60.812  54.081  86.530  1.00  0.00           C
ATOM   1289  CB  VAL A  77      59.742  54.151  85.440  1.00  0.00           C
ATOM   1291  CG1 VAL A  77      59.951  55.451  84.650  1.00  0.00           C
ATOM   1295  CG2 VAL A  77      59.822  52.971  84.470  1.00  0.00           C
ATOM   1299  C   VAL A  77      60.621  52.931  87.540  1.00  0.00           C
ATOM   1300  O   VAL A  77      60.161  53.172  88.650  1.00  0.00           O
ATOM   1301  N   TYR A  78      61.082  51.691  87.250  1.00  0.00           N
ATOM   1303  CA  TYR A  78      61.002  50.561  88.170  1.00  0.00           C
ATOM   1305  CB  TYR A  78      61.502  49.251  87.500  1.00  0.00           C
ATOM   1308  CG  TYR A  78      60.402  48.601  86.690  1.00  0.00           C
ATOM   1309  CD1 TYR A  78      59.872  49.211  85.540  1.00  0.00           C
ATOM   1311  CE1 TYR A  78      58.852  48.601  84.810  1.00  0.00           C
ATOM   1313  CZ  TYR A  78      58.341  47.371  85.210  1.00  0.00           C
ATOM   1314  OH  TYR A  78      57.262  46.801  84.520  1.00  0.00           O
ATOM   1316  CD2 TYR A  78      59.911  47.341  87.050  1.00  0.00           C
ATOM   1318  CE2 TYR A  78      58.882  46.721  86.320  1.00  0.00           C
ATOM   1320  C   TYR A  78      61.672  50.751  89.530  1.00  0.00           C
ATOM   1321  O   TYR A  78      61.112  50.411  90.580  1.00  0.00           O
ATOM   1322  N   ARG A  79      62.871  51.371  89.570  1.00  0.00           N
ATOM   1324  CA  ARG A  79      63.512  51.721  90.840  1.00  0.00           C
ATOM   1326  CB  ARG A  79      65.021  52.081  90.700  1.00  0.00           C
ATOM   1329  CG  ARG A  79      65.451  53.291  89.820  1.00  0.00           C
ATOM   1332  CD  ARG A  79      65.172  54.741  90.300  1.00  0.00           C
ATOM   1335  NE  ARG A  79      65.812  54.971  91.640  1.00  0.00           N
ATOM   1337  CZ  ARG A  79      65.673  56.111  92.290  1.00  0.00           C
ATOM   1338  NH1 ARG A  79      64.742  56.981  91.950  1.00  0.00           N
ATOM   1341  NH2 ARG A  79      66.462  56.391  93.310  1.00  0.00           N
ATOM   1344  C   ARG A  79      62.801  52.841  91.580  1.00  0.00           C
ATOM   1345  O   ARG A  79      62.941  53.001  92.790  1.00  0.00           O
ATOM   1346  N   ARG A  80      61.982  53.641  90.850  1.00  0.00           N
ATOM   1348  CA  ARG A  80      61.222  54.711  91.440  1.00  0.00           C
ATOM   1350  CB  ARG A  80      60.971  55.851  90.410  1.00  0.00           C
ATOM   1353  CG  ARG A  80      60.422  57.181  91.010  1.00  0.00           C
ATOM   1356  CD  ARG A  80      58.902  57.401  90.900  1.00  0.00           C
ATOM   1359  NE  ARG A  80      58.531  58.671  91.610  1.00  0.00           N
ATOM   1361  CZ  ARG A  80      57.941  58.711  92.790  1.00  0.00           C
ATOM   1362  NH1 ARG A  80      57.892  57.681  93.610  1.00  0.00           N
ATOM   1365  NH2 ARG A  80      57.322  59.801  93.230  1.00  0.00           N
ATOM   1368  C   ARG A  80      59.902  54.201  91.970  1.00  0.00           C
ATOM   1369  O   ARG A  80      59.321  54.881  92.820  1.00  0.00           O
ATOM   1370  N   MET A  81      59.441  53.011  91.530  1.00  0.00           N
ATOM   1372  CA  MET A  81      58.312  52.301  92.100  1.00  0.00           C
ATOM   1374  CB  MET A  81      57.572  51.461  91.010  1.00  0.00           C
ATOM   1377  CG  MET A  81      56.472  52.181  90.210  1.00  0.00           C
ATOM   1380  SD  MET A  81      56.992  53.001  88.680  1.00  0.00           S
ATOM   1381  CE  MET A  81      57.102  54.611  89.490  1.00  0.00           C
ATOM   1385  C   MET A  81      58.661  51.361  93.240  1.00  0.00           C
ATOM   1386  O   MET A  81      57.812  51.031  94.060  1.00  0.00           O
ATOM   1387  N   GLY A  82      59.932  50.921  93.320  1.00  0.00           N
ATOM   1389  CA  GLY A  82      60.382  49.881  94.250  1.00  0.00           C
ATOM   1392  C   GLY A  82      60.172  48.481  93.710  1.00  0.00           C
ATOM   1393  O   GLY A  82      59.902  47.531  94.440  1.00  0.00           O
ATOM   1394  N   TRP A  83      60.292  48.341  92.380  1.00  0.00           N
ATOM   1396  CA  TRP A  83      60.111  47.121  91.630  1.00  0.00           C
ATOM   1398  CB  TRP A  83      59.181  47.341  90.410  1.00  0.00           C
ATOM   1401  CG  TRP A  83      57.771  47.771  90.700  1.00  0.00           C
ATOM   1402  CD1 TRP A  83      57.081  47.621  91.870  1.00  0.00           C
ATOM   1404  NE1 TRP A  83      55.782  48.051  91.690  1.00  0.00           N
ATOM   1406  CE2 TRP A  83      55.621  48.511  90.430  1.00  0.00           C
ATOM   1407  CD2 TRP A  83      56.861  48.361  89.760  1.00  0.00           C
ATOM   1408  CE3 TRP A  83      56.982  48.791  88.440  1.00  0.00           C
ATOM   1410  CZ3 TRP A  83      55.882  49.371  87.820  1.00  0.00           C
ATOM   1412  CZ2 TRP A  83      54.511  49.061  89.810  1.00  0.00           C
ATOM   1414  CH2 TRP A  83      54.672  49.521  88.500  1.00  0.00           C
ATOM   1416  C   TRP A  83      61.462  46.621  91.140  1.00  0.00           C
ATOM   1417  O   TRP A  83      62.362  47.391  90.830  1.00  0.00           O
ATOM   1418  N   SER A  84      61.661  45.281  91.110  1.00  0.00           N
ATOM   1420  CA  SER A  84      62.992  44.711  91.000  1.00  0.00           C
ATOM   1422  CB  SER A  84      62.992  43.281  91.590  1.00  0.00           C
ATOM   1425  OG  SER A  84      64.283  42.681  91.600  1.00  0.00           O
ATOM   1427  C   SER A  84      63.572  44.671  89.590  1.00  0.00           C
ATOM   1428  O   SER A  84      64.701  45.111  89.340  1.00  0.00           O
ATOM   1429  N   GLY A  85      62.801  44.141  88.620  1.00  0.00           N
ATOM   1431  CA  GLY A  85      63.283  43.841  87.280  1.00  0.00           C
ATOM   1434  C   GLY A  85      62.632  44.711  86.250  1.00  0.00           C
ATOM   1435  O   GLY A  85      61.492  45.111  86.420  1.00  0.00           O
ATOM   1436  N   GLU A  86      63.372  45.001  85.160  1.00  0.00           N
ATOM   1438  CA  GLU A  86      63.032  45.811  84.000  1.00  0.00           C
ATOM   1440  CB  GLU A  86      64.212  45.781  82.960  1.00  0.00           C
ATOM   1443  CG  GLU A  86      65.572  45.461  83.630  1.00  0.00           C
ATOM   1446  CD  GLU A  86      66.822  45.621  82.780  1.00  0.00           C
ATOM   1447  OE1 GLU A  86      66.822  45.971  81.580  1.00  0.00           O
ATOM   1448  OE2 GLU A  86      67.882  45.351  83.400  1.00  0.00           O
ATOM   1449  C   GLU A  86      61.742  45.351  83.300  1.00  0.00           C
ATOM   1450  O   GLU A  86      61.422  44.161  83.350  1.00  0.00           O
ATOM   1451  N   PRO A  87      60.982  46.231  82.650  1.00  0.00           N
ATOM   1452  CD  PRO A  87      61.372  47.631  82.440  1.00  0.00           C
ATOM   1455  CA  PRO A  87      59.892  45.841  81.770  1.00  0.00           C
ATOM   1457  CB  PRO A  87      59.282  47.171  81.320  1.00  0.00           C
ATOM   1460  CG  PRO A  87      60.462  48.151  81.330  1.00  0.00           C
ATOM   1463  C   PRO A  87      60.292  44.981  80.580  1.00  0.00           C
ATOM   1464  O   PRO A  87      61.402  45.101  80.050  1.00  0.00           O
ATOM   1465  N   THR A  88      59.412  44.091  80.090  1.00  0.00           N
ATOM   1467  CA  THR A  88      59.682  43.301  78.890  1.00  0.00           C
ATOM   1469  CB  THR A  88      59.002  41.922  78.780  1.00  0.00           C
ATOM   1471  OG1 THR A  88      57.602  41.981  78.500  1.00  0.00           O
ATOM   1473  CG2 THR A  88      59.212  41.171  80.100  1.00  0.00           C
ATOM   1477  C   THR A  88      59.361  44.061  77.630  1.00  0.00           C
ATOM   1478  O   THR A  88      58.692  45.081  77.610  1.00  0.00           O
ATOM   1479  N   THR A  89      59.862  43.551  76.490  1.00  0.00           N
ATOM   1481  CA  THR A  89      59.672  44.171  75.190  1.00  0.00           C
ATOM   1483  CB  THR A  89      60.481  43.511  74.100  1.00  0.00           C
ATOM   1485  OG1 THR A  89      60.222  42.121  74.020  1.00  0.00           O
ATOM   1487  CG2 THR A  89      61.972  43.731  74.370  1.00  0.00           C
ATOM   1491  C   THR A  89      58.222  44.231  74.790  1.00  0.00           C
ATOM   1492  O   THR A  89      57.762  45.241  74.260  1.00  0.00           O
ATOM   1493  N   SER A  90      57.462  43.161  75.080  1.00  0.00           N
ATOM   1495  CA  SER A  90      56.012  43.051  75.020  1.00  0.00           C
ATOM   1497  CB  SER A  90      55.562  41.661  75.560  1.00  0.00           C
ATOM   1500  OG  SER A  90      56.402  40.631  75.070  1.00  0.00           O
ATOM   1502  C   SER A  90      55.301  44.071  75.890  1.00  0.00           C
ATOM   1503  O   SER A  90      54.292  44.661  75.500  1.00  0.00           O
ATOM   1504  N   GLU A  91      55.812  44.291  77.120  1.00  0.00           N
ATOM   1506  CA  GLU A  91      55.282  45.281  78.050  1.00  0.00           C
ATOM   1508  CB  GLU A  91      55.862  45.111  79.480  1.00  0.00           C
ATOM   1511  CG  GLU A  91      55.371  43.841  80.230  1.00  0.00           C
ATOM   1514  CD  GLU A  91      56.132  43.491  81.510  1.00  0.00           C
ATOM   1515  OE1 GLU A  91      57.032  44.281  81.910  1.00  0.00           O
ATOM   1516  OE2 GLU A  91      55.852  42.431  82.120  1.00  0.00           O
ATOM   1517  C   GLU A  91      55.441  46.711  77.570  1.00  0.00           C
ATOM   1518  O   GLU A  91      54.571  47.561  77.780  1.00  0.00           O
ATOM   1519  N   LEU A  92      56.542  47.011  76.860  1.00  0.00           N
ATOM   1521  CA  LEU A  92      56.772  48.301  76.220  1.00  0.00           C
ATOM   1523  CB  LEU A  92      58.271  48.461  75.900  1.00  0.00           C
ATOM   1526  CG  LEU A  92      59.212  48.411  77.110  1.00  0.00           C
ATOM   1528  CD1 LEU A  92      60.621  48.791  76.650  1.00  0.00           C
ATOM   1532  CD2 LEU A  92      58.752  49.331  78.250  1.00  0.00           C
ATOM   1536  C   LEU A  92      55.961  48.541  74.950  1.00  0.00           C
ATOM   1537  O   LEU A  92      55.771  49.671  74.520  1.00  0.00           O
ATOM   1538  N   LYS A  93      55.422  47.491  74.300  1.00  0.00           N
ATOM   1540  CA  LYS A  93      54.622  47.641  73.100  1.00  0.00           C
ATOM   1542  CB  LYS A  93      54.771  46.391  72.210  1.00  0.00           C
ATOM   1545  CG  LYS A  93      56.173  46.281  71.600  1.00  0.00           C
ATOM   1548  CD  LYS A  93      56.431  44.881  71.020  1.00  0.00           C
ATOM   1551  CE  LYS A  93      57.832  44.621  70.460  1.00  0.00           C
ATOM   1554  NZ  LYS A  93      58.832  44.991  71.450  1.00  0.00           N
ATOM   1558  C   LYS A  93      53.152  47.801  73.430  1.00  0.00           C
ATOM   1559  O   LYS A  93      52.312  48.051  72.570  1.00  0.00           O
ATOM   1560  N   ASN A  94      52.801  47.701  74.720  1.00  0.00           N
ATOM   1562  CA  ASN A  94      51.462  48.011  75.160  1.00  0.00           C
ATOM   1564  CB  ASN A  94      51.173  47.321  76.510  1.00  0.00           C
ATOM   1567  CG  ASN A  94      49.762  47.631  76.980  1.00  0.00           C
ATOM   1568  OD1 ASN A  94      49.501  48.471  77.850  1.00  0.00           O
ATOM   1569  ND2 ASN A  94      48.782  46.981  76.310  1.00  0.00           N
ATOM   1572  C   ASN A  94      51.271  49.521  75.270  1.00  0.00           C
ATOM   1573  O   ASN A  94      52.102  50.141  75.940  1.00  0.00           O
ATOM   1574  N   PRO A  95      50.252  50.181  74.720  1.00  0.00           N
ATOM   1575  CD  PRO A  95      49.412  49.621  73.640  1.00  0.00           C
ATOM   1578  CA  PRO A  95      50.242  51.631  74.690  1.00  0.00           C
ATOM   1580  CB  PRO A  95      49.062  51.971  73.760  1.00  0.00           C
ATOM   1583  CG  PRO A  95      49.082  50.821  72.760  1.00  0.00           C
ATOM   1586  C   PRO A  95      50.051  52.251  76.060  1.00  0.00           C
ATOM   1587  O   PRO A  95      50.821  53.131  76.420  1.00  0.00           O
ATOM   1588  N   GLU A  96      49.062  51.801  76.850  1.00  0.00           N
ATOM   1590  CA  GLU A  96      48.832  52.321  78.190  1.00  0.00           C
ATOM   1592  CB  GLU A  96      47.632  51.611  78.840  1.00  0.00           C
ATOM   1595  CG  GLU A  96      47.221  52.191  80.210  1.00  0.00           C
ATOM   1598  CD  GLU A  96      46.182  51.341  80.920  1.00  0.00           C
ATOM   1599  OE1 GLU A  96      45.912  50.201  80.450  1.00  0.00           O
ATOM   1600  OE2 GLU A  96      45.681  51.831  81.970  1.00  0.00           O
ATOM   1601  C   GLU A  96      49.992  52.151  79.160  1.00  0.00           C
ATOM   1602  O   GLU A  96      50.361  53.061  79.900  1.00  0.00           O
ATOM   1603  N   ARG A  97      50.611  50.951  79.160  1.00  0.00           N
ATOM   1605  CA  ARG A  97      51.792  50.711  79.960  1.00  0.00           C
ATOM   1607  CB  ARG A  97      52.242  49.241  79.840  1.00  0.00           C
ATOM   1610  CG  ARG A  97      53.271  48.821  80.900  1.00  0.00           C
ATOM   1613  CD  ARG A  97      52.742  48.651  82.330  1.00  0.00           C
ATOM   1616  NE  ARG A  97      51.751  47.531  82.270  1.00  0.00           N
ATOM   1618  CZ  ARG A  97      51.842  46.381  82.920  1.00  0.00           C
ATOM   1619  NH1 ARG A  97      52.611  46.141  83.940  1.00  0.00           N
ATOM   1622  NH2 ARG A  97      51.042  45.441  82.470  1.00  0.00           N
ATOM   1625  C   ARG A  97      52.931  51.601  79.540  1.00  0.00           C
ATOM   1626  O   ARG A  97      53.562  52.241  80.370  1.00  0.00           O
ATOM   1627  N   ASN A  98      53.181  51.751  78.230  1.00  0.00           N
ATOM   1629  CA  ASN A  98      54.242  52.601  77.740  1.00  0.00           C
ATOM   1631  CB  ASN A  98      54.391  52.381  76.210  1.00  0.00           C
ATOM   1634  CG  ASN A  98      55.602  53.102  75.640  1.00  0.00           C
ATOM   1635  OD1 ASN A  98      56.642  52.521  75.340  1.00  0.00           O
ATOM   1636  ND2 ASN A  98      55.492  54.431  75.480  1.00  0.00           N
ATOM   1639  C   ASN A  98      54.032  54.071  78.110  1.00  0.00           C
ATOM   1640  O   ASN A  98      54.951  54.761  78.560  1.00  0.00           O
ATOM   1641  N   ILE A  99      52.801  54.591  77.950  1.00  0.00           N
ATOM   1643  CA  ILE A  99      52.442  55.951  78.320  1.00  0.00           C
ATOM   1645  CB  ILE A  99      51.021  56.291  77.870  1.00  0.00           C
ATOM   1647  CG2 ILE A  99      50.522  57.631  78.460  1.00  0.00           C
ATOM   1651  CG1 ILE A  99      50.922  56.321  76.330  1.00  0.00           C
ATOM   1654  CD  ILE A  99      51.702  57.441  75.650  1.00  0.00           C
ATOM   1658  C   ILE A  99      52.632  56.241  79.790  1.00  0.00           C
ATOM   1659  O   ILE A  99      53.172  57.281  80.170  1.00  0.00           O
ATOM   1660  N   SER A 100      52.232  55.301  80.680  1.00  0.00           N
ATOM   1662  CA  SER A 100      52.472  55.421  82.110  1.00  0.00           C
ATOM   1664  CB  SER A 100      51.672  54.381  82.950  1.00  0.00           C
ATOM   1667  OG  SER A 100      52.242  53.071  82.950  1.00  0.00           O
ATOM   1669  C   SER A 100      53.951  55.411  82.480  1.00  0.00           C
ATOM   1670  O   SER A 100      54.371  56.211  83.310  1.00  0.00           O
ATOM   1671  N   MET A 101      54.802  54.551  81.860  1.00  0.00           N
ATOM   1673  CA  MET A 101      56.252  54.611  82.020  1.00  0.00           C
ATOM   1675  CB  MET A 101      57.001  53.491  81.250  1.00  0.00           C
ATOM   1678  CG  MET A 101      56.642  52.061  81.670  1.00  0.00           C
ATOM   1681  SD  MET A 101      56.772  51.741  83.440  1.00  0.00           S
ATOM   1682  CE  MET A 101      56.173  50.061  83.190  1.00  0.00           C
ATOM   1686  C   MET A 101      56.871  55.931  81.600  1.00  0.00           C
ATOM   1687  O   MET A 101      57.701  56.511  82.290  1.00  0.00           O
ATOM   1688  N   GLY A 102      56.451  56.491  80.450  1.00  0.00           N
ATOM   1690  CA  GLY A 102      56.982  57.771  80.000  1.00  0.00           C
ATOM   1693  C   GLY A 102      56.562  58.951  80.840  1.00  0.00           C
ATOM   1694  O   GLY A 102      57.382  59.811  81.140  1.00  0.00           O
ATOM   1695  N   ALA A 103      55.301  58.991  81.310  1.00  0.00           N
ATOM   1697  CA  ALA A 103      54.832  59.951  82.290  1.00  0.00           C
ATOM   1699  CB  ALA A 103      53.312  59.761  82.520  1.00  0.00           C
ATOM   1703  C   ALA A 103      55.582  59.881  83.630  1.00  0.00           C
ATOM   1704  O   ALA A 103      55.942  60.901  84.220  1.00  0.00           O
ATOM   1705  N   ALA A 104      55.891  58.661  84.110  1.00  0.00           N
ATOM   1707  CA  ALA A 104      56.772  58.441  85.250  1.00  0.00           C
ATOM   1709  CB  ALA A 104      56.861  56.922  85.540  1.00  0.00           C
ATOM   1713  C   ALA A 104      58.181  58.991  85.070  1.00  0.00           C
ATOM   1714  O   ALA A 104      58.762  59.581  85.980  1.00  0.00           O
ATOM   1715  N   TYR A 105      58.762  58.801  83.870  1.00  0.00           N
ATOM   1717  CA  TYR A 105      60.051  59.341  83.520  1.00  0.00           C
ATOM   1719  CB  TYR A 105      60.562  58.611  82.250  1.00  0.00           C
ATOM   1722  CG  TYR A 105      62.042  58.851  82.080  1.00  0.00           C
ATOM   1723  CD1 TYR A 105      62.981  58.011  82.710  1.00  0.00           C
ATOM   1725  CE1 TYR A 105      64.352  58.201  82.480  1.00  0.00           C
ATOM   1727  CZ  TYR A 105      64.792  59.191  81.600  1.00  0.00           C
ATOM   1728  OH  TYR A 105      66.142  59.301  81.230  1.00  0.00           O
ATOM   1730  CD2 TYR A 105      62.492  59.881  81.260  1.00  0.00           C
ATOM   1732  CE2 TYR A 105      63.861  60.061  81.020  1.00  0.00           C
ATOM   1734  C   TYR A 105      60.051  60.871  83.380  1.00  0.00           C
ATOM   1735  O   TYR A 105      60.992  61.551  83.770  1.00  0.00           O
ATOM   1736  N   LEU A 106      58.972  61.491  82.880  1.00  0.00           N
ATOM   1738  CA  LEU A 106      58.841  62.951  82.920  1.00  0.00           C
ATOM   1740  CB  LEU A 106      57.611  63.441  82.100  1.00  0.00           C
ATOM   1743  CG  LEU A 106      57.762  63.221  80.570  1.00  0.00           C
ATOM   1745  CD1 LEU A 106      56.442  63.431  79.820  1.00  0.00           C
ATOM   1749  CD2 LEU A 106      58.841  64.131  79.960  1.00  0.00           C
ATOM   1753  C   LEU A 106      58.861  63.511  84.350  1.00  0.00           C
ATOM   1754  O   LEU A 106      59.591  64.451  84.650  1.00  0.00           O
ATOM   1755  N   ASN A 107      58.132  62.861  85.290  1.00  0.00           N
ATOM   1757  CA  ASN A 107      58.222  63.151  86.710  1.00  0.00           C
ATOM   1759  CB  ASN A 107      57.172  62.271  87.470  1.00  0.00           C
ATOM   1762  CG  ASN A 107      57.091  62.511  88.980  1.00  0.00           C
ATOM   1763  OD1 ASN A 107      57.661  61.771  89.800  1.00  0.00           O
ATOM   1764  ND2 ASN A 107      56.262  63.511  89.370  1.00  0.00           N
ATOM   1767  C   ASN A 107      59.612  62.961  87.320  1.00  0.00           C
ATOM   1768  O   ASN A 107      60.082  63.801  88.090  1.00  0.00           O
ATOM   1769  N   ILE A 108      60.341  61.871  87.010  1.00  0.00           N
ATOM   1771  CA  ILE A 108      61.652  61.601  87.620  1.00  0.00           C
ATOM   1773  CB  ILE A 108      62.112  60.151  87.440  1.00  0.00           C
ATOM   1775  CG2 ILE A 108      62.861  59.911  86.100  1.00  0.00           C
ATOM   1779  CG1 ILE A 108      62.981  59.701  88.640  1.00  0.00           C
ATOM   1782  CD  ILE A 108      63.401  58.221  88.560  1.00  0.00           C
ATOM   1786  C   ILE A 108      62.712  62.601  87.180  1.00  0.00           C
ATOM   1787  O   ILE A 108      63.642  62.941  87.920  1.00  0.00           O
ATOM   1788  N   LEU A 109      62.591  63.141  85.960  1.00  0.00           N
ATOM   1790  CA  LEU A 109      63.331  64.301  85.510  1.00  0.00           C
ATOM   1792  CB  LEU A 109      63.111  64.471  83.980  1.00  0.00           C
ATOM   1795  CG  LEU A 109      64.143  63.731  83.090  1.00  0.00           C
ATOM   1797  CD1 LEU A 109      64.283  62.241  83.410  1.00  0.00           C
ATOM   1801  CD2 LEU A 109      63.801  63.892  81.600  1.00  0.00           C
ATOM   1805  C   LEU A 109      63.001  65.581  86.280  1.00  0.00           C
ATOM   1806  O   LEU A 109      63.902  66.251  86.790  1.00  0.00           O
ATOM   1807  N   GLU A 110      61.691  65.901  86.460  1.00  0.00           N
ATOM   1809  CA  GLU A 110      61.201  67.001  87.300  1.00  0.00           C
ATOM   1811  CB  GLU A 110      59.651  67.241  87.160  1.00  0.00           C
ATOM   1814  CG  GLU A 110      59.202  68.102  85.920  1.00  0.00           C
ATOM   1817  CD  GLU A 110      57.981  69.011  86.150  1.00  0.00           C
ATOM   1818  OE1 GLU A 110      57.922  69.661  87.230  1.00  0.00           O
ATOM   1819  OE2 GLU A 110      57.091  69.081  85.260  1.00  0.00           O
ATOM   1820  C   GLU A 110      61.551  66.941  88.790  1.00  0.00           C
ATOM   1821  O   GLU A 110      61.931  67.941  89.380  1.00  0.00           O
ATOM   1822  N   THR A 111      61.431  65.761  89.440  1.00  0.00           N
ATOM   1824  CA  THR A 111      61.672  65.611  90.880  1.00  0.00           C
ATOM   1826  CB  THR A 111      60.982  64.381  91.500  1.00  0.00           C
ATOM   1828  OG1 THR A 111      61.422  63.141  90.960  1.00  0.00           O
ATOM   1830  CG2 THR A 111      59.461  64.441  91.270  1.00  0.00           C
ATOM   1834  C   THR A 111      63.141  65.511  91.210  1.00  0.00           C
ATOM   1835  O   THR A 111      63.601  65.951  92.270  1.00  0.00           O
ATOM   1836  N   GLY A 112      63.931  64.892  90.310  1.00  0.00           N
ATOM   1838  CA  GLY A 112      65.371  64.731  90.430  1.00  0.00           C
ATOM   1841  C   GLY A 112      66.132  65.811  89.680  1.00  0.00           C
ATOM   1842  O   GLY A 112      66.173  66.931  90.170  1.00  0.00           O
ATOM   1843  N   PRO A 113      66.852  65.551  88.580  1.00  0.00           N
ATOM   1844  CD  PRO A 113      67.112  64.191  88.100  1.00  0.00           C
ATOM   1847  CA  PRO A 113      67.731  66.521  87.920  1.00  0.00           C
ATOM   1849  CB  PRO A 113      68.091  65.831  86.610  1.00  0.00           C
ATOM   1852  CG  PRO A 113      68.102  64.341  86.950  1.00  0.00           C
ATOM   1855  C   PRO A 113      67.261  67.951  87.710  1.00  0.00           C
ATOM   1856  O   PRO A 113      68.091  68.851  87.810  1.00  0.00           O
ATOM   1857  N   LEU A 114      65.982  68.201  87.370  1.00  0.00           N
ATOM   1859  CA  LEU A 114      65.481  69.511  87.030  1.00  0.00           C
ATOM   1861  CB  LEU A 114      64.551  69.422  85.790  1.00  0.00           C
ATOM   1864  CG  LEU A 114      65.282  69.071  84.470  1.00  0.00           C
ATOM   1866  CD1 LEU A 114      65.402  67.571  84.180  1.00  0.00           C
ATOM   1870  CD2 LEU A 114      64.533  69.711  83.320  1.00  0.00           C
ATOM   1874  C   LEU A 114      64.742  70.172  88.190  1.00  0.00           C
ATOM   1875  O   LEU A 114      63.992  71.131  88.000  1.00  0.00           O
ATOM   1876  N   ALA A 115      64.932  69.701  89.430  1.00  0.00           N
ATOM   1878  CA  ALA A 115      64.102  70.041  90.570  1.00  0.00           C
ATOM   1880  CB  ALA A 115      64.682  69.281  91.770  1.00  0.00           C
ATOM   1884  C   ALA A 115      63.951  71.521  90.930  1.00  0.00           C
ATOM   1885  O   ALA A 115      62.861  71.981  91.250  1.00  0.00           O
ATOM   1886  N   GLY A 116      65.021  72.341  90.860  1.00  0.00           N
ATOM   1888  CA  GLY A 116      64.992  73.711  91.390  1.00  0.00           C
ATOM   1891  C   GLY A 116      64.642  74.791  90.410  1.00  0.00           C
ATOM   1892  O   GLY A 116      64.732  75.981  90.710  1.00  0.00           O
ATOM   1893  N   ILE A 117      64.261  74.441  89.160  1.00  0.00           N
ATOM   1895  CA  ILE A 117      63.812  75.411  88.180  1.00  0.00           C
ATOM   1897  CB  ILE A 117      63.931  74.921  86.750  1.00  0.00           C
ATOM   1899  CG2 ILE A 117      63.442  76.002  85.760  1.00  0.00           C
ATOM   1903  CG1 ILE A 117      65.382  74.561  86.350  1.00  0.00           C
ATOM   1906  CD  ILE A 117      65.822  73.131  86.650  1.00  0.00           C
ATOM   1910  C   ILE A 117      62.423  75.981  88.520  1.00  0.00           C
ATOM   1911  O   ILE A 117      61.532  75.271  88.970  1.00  0.00           O
ATOM   1912  N   GLU A 118      62.201  77.291  88.330  1.00  0.00           N
ATOM   1914  CA  GLU A 118      61.031  77.961  88.850  1.00  0.00           C
ATOM   1916  CB  GLU A 118      61.451  79.362  89.370  1.00  0.00           C
ATOM   1919  CG  GLU A 118      62.423  79.341  90.590  1.00  0.00           C
ATOM   1922  CD  GLU A 118      61.761  79.201  91.960  1.00  0.00           C
ATOM   1923  OE1 GLU A 118      60.562  79.591  92.080  1.00  0.00           O
ATOM   1924  OE2 GLU A 118      62.492  78.831  92.920  1.00  0.00           O
ATOM   1925  C   GLU A 118      59.942  78.121  87.800  1.00  0.00           C
ATOM   1926  O   GLU A 118      58.771  77.852  88.040  1.00  0.00           O
ATOM   1927  N   ASP A 119      60.312  78.611  86.590  1.00  0.00           N
ATOM   1929  CA  ASP A 119      59.402  79.001  85.540  1.00  0.00           C
ATOM   1931  CB  ASP A 119      60.122  80.032  84.600  1.00  0.00           C
ATOM   1934  CG  ASP A 119      59.482  80.302  83.240  1.00  0.00           C
ATOM   1935  OD1 ASP A 119      58.242  80.181  83.090  1.00  0.00           O
ATOM   1936  OD2 ASP A 119      60.252  80.771  82.360  1.00  0.00           O
ATOM   1937  C   ASP A 119      58.792  77.791  84.790  1.00  0.00           C
ATOM   1938  O   ASP A 119      59.552  76.911  84.360  1.00  0.00           O
ATOM   1939  N   PRO A 120      57.481  77.681  84.560  1.00  0.00           N
ATOM   1940  CD  PRO A 120      56.492  78.551  85.190  1.00  0.00           C
ATOM   1943  CA  PRO A 120      56.882  76.462  84.040  1.00  0.00           C
ATOM   1945  CB  PRO A 120      55.382  76.621  84.330  1.00  0.00           C
ATOM   1948  CG  PRO A 120      55.161  78.111  84.610  1.00  0.00           C
ATOM   1951  C   PRO A 120      57.201  76.191  82.570  1.00  0.00           C
ATOM   1952  O   PRO A 120      57.472  75.032  82.220  1.00  0.00           O
ATOM   1953  N   LYS A 121      57.201  77.181  81.650  1.00  0.00           N
ATOM   1955  CA  LYS A 121      57.722  77.011  80.300  1.00  0.00           C
ATOM   1957  CB  LYS A 121      57.423  78.181  79.340  1.00  0.00           C
ATOM   1960  CG  LYS A 121      56.012  78.111  78.710  1.00  0.00           C
ATOM   1963  CD  LYS A 121      55.882  78.962  77.430  1.00  0.00           C
ATOM   1966  CE  LYS A 121      56.602  78.441  76.160  1.00  0.00           C
ATOM   1969  NZ  LYS A 121      56.082  77.121  75.700  1.00  0.00           N
ATOM   1973  C   LYS A 121      59.191  76.661  80.220  1.00  0.00           C
ATOM   1974  O   LYS A 121      59.612  75.851  79.390  1.00  0.00           O
ATOM   1975  N   VAL A 122      60.051  77.241  81.080  1.00  0.00           N
ATOM   1977  CA  VAL A 122      61.451  76.871  81.020  1.00  0.00           C
ATOM   1979  CB  VAL A 122      62.351  77.971  81.590  1.00  0.00           C
ATOM   1981  CG1 VAL A 122      62.661  77.791  83.080  1.00  0.00           C
ATOM   1985  CG2 VAL A 122      63.661  77.991  80.790  1.00  0.00           C
ATOM   1989  C   VAL A 122      61.702  75.471  81.590  1.00  0.00           C
ATOM   1990  O   VAL A 122      62.611  74.771  81.140  1.00  0.00           O
ATOM   1991  N   LEU A 123      60.831  74.951  82.500  1.00  0.00           N
ATOM   1993  CA  LEU A 123      60.742  73.502  82.780  1.00  0.00           C
ATOM   1995  CB  LEU A 123      59.672  73.111  83.860  1.00  0.00           C
ATOM   1998  CG  LEU A 123      60.152  72.941  85.310  1.00  0.00           C
ATOM   2000  CD1 LEU A 123      61.402  72.061  85.450  1.00  0.00           C
ATOM   2004  CD2 LEU A 123      60.312  74.291  85.980  1.00  0.00           C
ATOM   2008  C   LEU A 123      60.392  72.672  81.560  1.00  0.00           C
ATOM   2009  O   LEU A 123      61.052  71.661  81.280  1.00  0.00           O
ATOM   2010  N   GLN A 124      59.371  73.071  80.780  1.00  0.00           N
ATOM   2012  CA  GLN A 124      58.892  72.331  79.620  1.00  0.00           C
ATOM   2014  CB  GLN A 124      57.611  73.021  79.070  1.00  0.00           C
ATOM   2017  CG  GLN A 124      56.961  72.361  77.820  1.00  0.00           C
ATOM   2020  CD  GLN A 124      55.761  73.172  77.300  1.00  0.00           C
ATOM   2021  OE1 GLN A 124      55.872  74.341  76.940  1.00  0.00           O
ATOM   2022  NE2 GLN A 124      54.571  72.532  77.240  1.00  0.00           N
ATOM   2025  C   GLN A 124      59.951  72.151  78.540  1.00  0.00           C
ATOM   2026  O   GLN A 124      60.172  71.051  78.030  1.00  0.00           O
ATOM   2027  N   TYR A 125      60.701  73.231  78.220  1.00  0.00           N
ATOM   2029  CA  TYR A 125      61.882  73.161  77.370  1.00  0.00           C
ATOM   2031  CB  TYR A 125      62.411  74.581  77.020  1.00  0.00           C
ATOM   2034  CG  TYR A 125      61.402  75.371  76.220  1.00  0.00           C
ATOM   2035  CD1 TYR A 125      60.711  74.811  75.130  1.00  0.00           C
ATOM   2037  CE1 TYR A 125      59.841  75.602  74.360  1.00  0.00           C
ATOM   2039  CZ  TYR A 125      59.682  76.961  74.660  1.00  0.00           C
ATOM   2040  OH  TYR A 125      58.812  77.741  73.900  1.00  0.00           O
ATOM   2042  CD2 TYR A 125      61.222  76.731  76.520  1.00  0.00           C
ATOM   2044  CE2 TYR A 125      60.371  77.521  75.730  1.00  0.00           C
ATOM   2046  C   TYR A 125      63.032  72.341  77.930  1.00  0.00           C
ATOM   2047  O   TYR A 125      63.661  71.551  77.220  1.00  0.00           O
ATOM   2048  N   ALA A 126      63.341  72.491  79.230  1.00  0.00           N
ATOM   2050  CA  ALA A 126      64.352  71.691  79.870  1.00  0.00           C
ATOM   2052  CB  ALA A 126      64.612  72.271  81.260  1.00  0.00           C
ATOM   2056  C   ALA A 126      64.042  70.191  79.900  1.00  0.00           C
ATOM   2057  O   ALA A 126      64.892  69.361  79.580  1.00  0.00           O
ATOM   2058  N   LEU A 127      62.782  69.791  80.210  1.00  0.00           N
ATOM   2060  CA  LEU A 127      62.341  68.411  80.140  1.00  0.00           C
ATOM   2062  CB  LEU A 127      60.852  68.251  80.540  1.00  0.00           C
ATOM   2065  CG  LEU A 127      60.551  68.391  82.030  1.00  0.00           C
ATOM   2067  CD1 LEU A 127      59.042  68.311  82.240  1.00  0.00           C
ATOM   2071  CD2 LEU A 127      61.262  67.321  82.870  1.00  0.00           C
ATOM   2075  C   LEU A 127      62.462  67.751  78.780  1.00  0.00           C
ATOM   2076  O   LEU A 127      62.972  66.641  78.690  1.00  0.00           O
ATOM   2077  N   VAL A 128      62.033  68.421  77.680  1.00  0.00           N
ATOM   2079  CA  VAL A 128      62.103  67.831  76.350  1.00  0.00           C
ATOM   2081  CB  VAL A 128      61.352  68.631  75.280  1.00  0.00           C
ATOM   2083  CG1 VAL A 128      59.851  68.581  75.580  1.00  0.00           C
ATOM   2087  CG2 VAL A 128      61.821  70.081  75.130  1.00  0.00           C
ATOM   2091  C   VAL A 128      63.531  67.521  75.910  1.00  0.00           C
ATOM   2092  O   VAL A 128      63.832  66.422  75.420  1.00  0.00           O
ATOM   2093  N   VAL A 129      64.463  68.461  76.130  1.00  0.00           N
ATOM   2095  CA  VAL A 129      65.871  68.271  75.820  1.00  0.00           C
ATOM   2097  CB  VAL A 129      66.643  69.571  76.050  1.00  0.00           C
ATOM   2099  CG1 VAL A 129      68.121  69.352  75.700  1.00  0.00           C
ATOM   2103  CG2 VAL A 129      66.081  70.672  75.140  1.00  0.00           C
ATOM   2107  C   VAL A 129      66.492  67.151  76.640  1.00  0.00           C
ATOM   2108  O   VAL A 129      67.212  66.271  76.150  1.00  0.00           O
ATOM   2109  N   SER A 130      66.182  67.121  77.940  1.00  0.00           N
ATOM   2111  CA  SER A 130      66.632  66.121  78.900  1.00  0.00           C
ATOM   2113  CB  SER A 130      66.132  66.541  80.300  1.00  0.00           C
ATOM   2116  OG  SER A 130      66.503  65.602  81.300  1.00  0.00           O
ATOM   2118  C   SER A 130      66.191  64.701  78.580  1.00  0.00           C
ATOM   2119  O   SER A 130      66.951  63.731  78.680  1.00  0.00           O
ATOM   2120  N   TYR A 131      64.923  64.541  78.140  1.00  0.00           N
ATOM   2122  CA  TYR A 131      64.352  63.291  77.700  1.00  0.00           C
ATOM   2124  CB  TYR A 131      62.861  63.551  77.340  1.00  0.00           C
ATOM   2127  CG  TYR A 131      62.052  62.281  77.330  1.00  0.00           C
ATOM   2128  CD1 TYR A 131      62.042  61.411  76.230  1.00  0.00           C
ATOM   2130  CE1 TYR A 131      61.292  60.221  76.270  1.00  0.00           C
ATOM   2132  CZ  TYR A 131      60.532  59.921  77.410  1.00  0.00           C
ATOM   2133  OH  TYR A 131      59.902  58.681  77.530  1.00  0.00           O
ATOM   2135  CD2 TYR A 131      61.252  61.981  78.440  1.00  0.00           C
ATOM   2137  CE2 TYR A 131      60.481  60.811  78.480  1.00  0.00           C
ATOM   2139  C   TYR A 131      65.081  62.731  76.490  1.00  0.00           C
ATOM   2140  O   TYR A 131      65.411  61.551  76.420  1.00  0.00           O
ATOM   2141  N   ALA A 132      65.352  63.621  75.510  1.00  0.00           N
ATOM   2143  CA  ALA A 132      66.021  63.341  74.270  1.00  0.00           C
ATOM   2145  CB  ALA A 132      66.072  64.641  73.450  1.00  0.00           C
ATOM   2149  C   ALA A 132      67.441  62.841  74.440  1.00  0.00           C
ATOM   2150  O   ALA A 132      67.822  61.811  73.870  1.00  0.00           O
ATOM   2151  N   ASN A 133      68.261  63.541  75.240  1.00  0.00           N
ATOM   2153  CA  ASN A 133      69.701  63.351  75.200  1.00  0.00           C
ATOM   2155  CB  ASN A 133      70.393  63.971  73.930  1.00  0.00           C
ATOM   2158  CG  ASN A 133      70.242  65.471  73.640  1.00  0.00           C
ATOM   2159  OD1 ASN A 133      70.812  65.951  72.650  1.00  0.00           O
ATOM   2160  ND2 ASN A 133      69.492  66.241  74.450  1.00  0.00           N
ATOM   2163  C   ASN A 133      70.422  63.721  76.480  1.00  0.00           C
ATOM   2164  O   ASN A 133      71.582  64.161  76.460  1.00  0.00           O
ATOM   2165  N   GLY A 134      69.771  63.531  77.640  1.00  0.00           N
ATOM   2167  CA  GLY A 134      70.432  63.541  78.950  1.00  0.00           C
ATOM   2170  C   GLY A 134      70.282  64.811  79.730  1.00  0.00           C
ATOM   2171  O   GLY A 134      70.722  65.881  79.320  1.00  0.00           O
ATOM   2172  N   ALA A 135      69.732  64.711  80.950  1.00  0.00           N
ATOM   2174  CA  ALA A 135      69.701  65.801  81.910  1.00  0.00           C
ATOM   2176  CB  ALA A 135      69.042  65.331  83.230  1.00  0.00           C
ATOM   2180  C   ALA A 135      71.091  66.282  82.260  1.00  0.00           C
ATOM   2181  O   ALA A 135      71.361  67.481  82.310  1.00  0.00           O
ATOM   2182  N   GLY A 136      72.011  65.321  82.480  1.00  0.00           N
ATOM   2184  CA  GLY A 136      73.392  65.581  82.810  1.00  0.00           C
ATOM   2187  C   GLY A 136      74.132  66.411  81.790  1.00  0.00           C
ATOM   2188  O   GLY A 136      74.822  67.341  82.180  1.00  0.00           O
ATOM   2189  N   ALA A 137      73.981  66.091  80.490  1.00  0.00           N
ATOM   2191  CA  ALA A 137      74.511  66.861  79.380  1.00  0.00           C
ATOM   2193  CB  ALA A 137      74.191  66.151  78.050  1.00  0.00           C
ATOM   2197  C   ALA A 137      73.971  68.281  79.340  1.00  0.00           C
ATOM   2198  O   ALA A 137      74.742  69.231  79.190  1.00  0.00           O
ATOM   2199  N   LEU A 138      72.642  68.461  79.540  1.00  0.00           N
ATOM   2201  CA  LEU A 138      71.981  69.761  79.540  1.00  0.00           C
ATOM   2203  CB  LEU A 138      70.462  69.581  79.890  1.00  0.00           C
ATOM   2206  CG  LEU A 138      69.463  70.191  78.900  1.00  0.00           C
ATOM   2208  CD1 LEU A 138      68.102  70.391  79.590  1.00  0.00           C
ATOM   2212  CD2 LEU A 138      69.892  71.521  78.260  1.00  0.00           C
ATOM   2216  C   LEU A 138      72.541  70.691  80.590  1.00  0.00           C
ATOM   2217  O   LEU A 138      72.832  71.861  80.350  1.00  0.00           O
ATOM   2218  N   LEU A 139      72.712  70.142  81.810  1.00  0.00           N
ATOM   2220  CA  LEU A 139      73.102  70.871  82.990  1.00  0.00           C
ATOM   2222  CB  LEU A 139      72.782  70.051  84.260  1.00  0.00           C
ATOM   2225  CG  LEU A 139      71.271  69.791  84.470  1.00  0.00           C
ATOM   2227  CD1 LEU A 139      71.021  68.611  85.420  1.00  0.00           C
ATOM   2231  CD2 LEU A 139      70.533  71.041  84.970  1.00  0.00           C
ATOM   2235  C   LEU A 139      74.572  71.241  82.940  1.00  0.00           C
ATOM   2236  O   LEU A 139      75.002  72.271  83.470  1.00  0.00           O
ATOM   2237  N   ARG A 140      75.382  70.401  82.250  1.00  0.00           N
ATOM   2239  CA  ARG A 140      76.801  70.602  82.030  1.00  0.00           C
ATOM   2241  CB  ARG A 140      77.402  69.411  81.240  1.00  0.00           C
ATOM   2244  CG  ARG A 140      78.912  69.231  81.480  1.00  0.00           C
ATOM   2247  CD  ARG A 140      79.242  68.661  82.860  1.00  0.00           C
ATOM   2250  NE  ARG A 140      79.072  67.171  82.800  1.00  0.00           N
ATOM   2252  CZ  ARG A 140      78.141  66.471  83.440  1.00  0.00           C
ATOM   2253  NH1 ARG A 140      77.232  67.071  84.180  1.00  0.00           N
ATOM   2256  NH2 ARG A 140      78.102  65.151  83.340  1.00  0.00           N
ATOM   2259  C   ARG A 140      77.112  71.881  81.270  1.00  0.00           C
ATOM   2260  O   ARG A 140      78.072  72.571  81.620  1.00  0.00           O
ATOM   2261  N   THR A 141      76.282  72.191  80.260  1.00  0.00           N
ATOM   2263  CA  THR A 141      76.312  73.361  79.370  1.00  0.00           C
ATOM   2265  CB  THR A 141      75.161  73.241  78.370  1.00  0.00           C
ATOM   2267  OG1 THR A 141      75.161  71.941  77.780  1.00  0.00           O
ATOM   2269  CG2 THR A 141      75.312  74.221  77.220  1.00  0.00           C
ATOM   2273  C   THR A 141      76.161  74.671  80.130  1.00  0.00           C
ATOM   2274  O   THR A 141      76.643  75.741  79.750  1.00  0.00           O
ATOM   2275  N   PHE A 142      75.481  74.611  81.290  1.00  0.00           N
ATOM   2277  CA  PHE A 142      75.411  75.711  82.230  1.00  0.00           C
ATOM   2279  CB  PHE A 142      74.091  75.672  83.040  1.00  0.00           C
ATOM   2282  CG  PHE A 142      72.922  75.721  82.120  1.00  0.00           C
ATOM   2283  CD1 PHE A 142      72.382  76.951  81.690  1.00  0.00           C
ATOM   2285  CE1 PHE A 142      71.271  76.981  80.850  1.00  0.00           C
ATOM   2287  CZ  PHE A 142      70.691  75.781  80.410  1.00  0.00           C
ATOM   2289  CD2 PHE A 142      72.312  74.541  81.700  1.00  0.00           C
ATOM   2291  CE2 PHE A 142      71.212  74.561  80.840  1.00  0.00           C
ATOM   2293  C   PHE A 142      76.572  75.691  83.220  1.00  0.00           C
ATOM   2294  O   PHE A 142      77.271  76.681  83.400  1.00  0.00           O
ATOM   2295  N   SER A 143      76.792  74.571  83.930  1.00  0.00           N
ATOM   2297  CA  SER A 143      77.852  74.491  84.920  1.00  0.00           C
ATOM   2299  CB  SER A 143      77.451  75.172  86.270  1.00  0.00           C
ATOM   2302  OG  SER A 143      78.502  75.241  87.250  1.00  0.00           O
ATOM   2304  C   SER A 143      78.252  73.061  85.200  1.00  0.00           C
ATOM   2305  O   SER A 143      77.472  72.111  85.060  1.00  0.00           O
ATOM   2306  N   SER A 144      79.502  72.881  85.670  1.00  0.00           N
ATOM   2308  CA  SER A 144      79.972  71.672  86.300  1.00  0.00           C
ATOM   2310  CB  SER A 144      81.503  71.721  86.620  1.00  0.00           C
ATOM   2313  OG  SER A 144      82.311  71.701  85.430  1.00  0.00           O
ATOM   2315  C   SER A 144      79.173  71.291  87.550  1.00  0.00           C
ATOM   2316  O   SER A 144      78.912  70.121  87.790  1.00  0.00           O
ATOM   2317  N   ASP A 145      78.731  72.261  88.380  1.00  0.00           N
ATOM   2319  CA  ASP A 145      77.872  71.991  89.510  1.00  0.00           C
ATOM   2321  CB  ASP A 145      78.012  73.021  90.670  1.00  0.00           C
ATOM   2324  CG  ASP A 145      79.423  73.301  91.130  1.00  0.00           C
ATOM   2325  OD1 ASP A 145      79.621  73.241  92.370  1.00  0.00           O
ATOM   2326  OD2 ASP A 145      80.271  73.731  90.310  1.00  0.00           O
ATOM   2327  C   ASP A 145      76.382  71.981  89.170  1.00  0.00           C
ATOM   2328  O   ASP A 145      75.871  72.801  88.410  1.00  0.00           O
ATOM   2329  N   ARG A 146      75.591  71.091  89.810  1.00  0.00           N
ATOM   2331  CA  ARG A 146      74.152  71.121  89.720  1.00  0.00           C
ATOM   2333  CB  ARG A 146      73.612  69.951  90.580  1.00  0.00           C
ATOM   2336  CG  ARG A 146      72.081  69.711  90.550  1.00  0.00           C
ATOM   2339  CD  ARG A 146      71.503  69.181  89.240  1.00  0.00           C
ATOM   2342  NE  ARG A 146      71.981  67.761  89.080  1.00  0.00           N
ATOM   2344  CZ  ARG A 146      73.011  67.371  88.340  1.00  0.00           C
ATOM   2345  NH1 ARG A 146      73.731  68.251  87.680  1.00  0.00           N
ATOM   2348  NH2 ARG A 146      73.341  66.101  88.290  1.00  0.00           N
ATOM   2351  C   ARG A 146      73.511  72.421  90.220  1.00  0.00           C
ATOM   2352  O   ARG A 146      72.661  73.011  89.550  1.00  0.00           O
ATOM   2353  N   LYS A 147      73.911  72.911  91.400  1.00  0.00           N
ATOM   2355  CA  LYS A 147      73.331  74.081  92.040  1.00  0.00           C
ATOM   2357  CB  LYS A 147      74.003  74.261  93.420  1.00  0.00           C
ATOM   2360  CG  LYS A 147      73.791  73.071  94.360  1.00  0.00           C
ATOM   2363  CD  LYS A 147      74.651  73.221  95.620  1.00  0.00           C
ATOM   2366  CE  LYS A 147      74.502  72.081  96.628  1.00  0.00           C
ATOM   2369  NZ  LYS A 147      75.511  72.171  97.698  1.00  0.00           N
ATOM   2373  C   LYS A 147      73.502  75.352  91.240  1.00  0.00           C
ATOM   2374  O   LYS A 147      72.562  76.121  91.010  1.00  0.00           O
ATOM   2375  N   LYS A 148      74.732  75.551  90.720  1.00  0.00           N
ATOM   2377  CA  LYS A 148      75.062  76.621  89.800  1.00  0.00           C
ATOM   2379  CB  LYS A 148      76.562  76.532  89.440  1.00  0.00           C
ATOM   2382  CG  LYS A 148      77.522  76.821  90.600  1.00  0.00           C
ATOM   2385  CD  LYS A 148      78.992  76.691  90.170  1.00  0.00           C
ATOM   2388  CE  LYS A 148      79.962  76.711  91.350  1.00  0.00           C
ATOM   2391  NZ  LYS A 148      81.262  76.111  91.000  1.00  0.00           N
ATOM   2395  C   LYS A 148      74.301  76.571  88.500  1.00  0.00           C
ATOM   2396  O   LYS A 148      73.731  77.571  88.060  1.00  0.00           O
ATOM   2397  N   ALA A 149      74.231  75.371  87.880  1.00  0.00           N
ATOM   2399  CA  ALA A 149      73.521  75.161  86.640  1.00  0.00           C
ATOM   2401  CB  ALA A 149      73.651  73.681  86.220  1.00  0.00           C
ATOM   2405  C   ALA A 149      72.051  75.521  86.750  1.00  0.00           C
ATOM   2406  O   ALA A 149      71.572  76.341  85.980  1.00  0.00           O
ATOM   2407  N   ILE A 150      71.331  75.021  87.780  1.00  0.00           N
ATOM   2409  CA  ILE A 150      69.951  75.411  88.030  1.00  0.00           C
ATOM   2411  CB  ILE A 150      69.271  74.581  89.140  1.00  0.00           C
ATOM   2413  CG2 ILE A 150      68.021  75.291  89.720  1.00  0.00           C
ATOM   2417  CG1 ILE A 150      68.812  73.221  88.580  1.00  0.00           C
ATOM   2420  CD  ILE A 150      69.901  72.151  88.450  1.00  0.00           C
ATOM   2424  C   ILE A 150      69.771  76.891  88.280  1.00  0.00           C
ATOM   2425  O   ILE A 150      68.841  77.491  87.750  1.00  0.00           O
ATOM   2426  N   SER A 151      70.673  77.541  89.050  1.00  0.00           N
ATOM   2428  CA  SER A 151      70.632  78.991  89.200  1.00  0.00           C
ATOM   2430  CB  SER A 151      71.701  79.541  90.160  1.00  0.00           C
ATOM   2433  OG  SER A 151      71.691  78.911  91.450  1.00  0.00           O
ATOM   2435  C   SER A 151      70.752  79.752  87.880  1.00  0.00           C
ATOM   2436  O   SER A 151      69.971  80.661  87.630  1.00  0.00           O
ATOM   2437  N   LYS A 152      71.652  79.332  86.970  1.00  0.00           N
ATOM   2439  CA  LYS A 152      71.751  79.882  85.620  1.00  0.00           C
ATOM   2441  CB  LYS A 152      72.992  79.321  84.880  1.00  0.00           C
ATOM   2444  CG  LYS A 152      74.322  79.752  85.520  1.00  0.00           C
ATOM   2447  CD  LYS A 152      75.542  79.081  84.860  1.00  0.00           C
ATOM   2450  CE  LYS A 152      75.841  79.612  83.450  1.00  0.00           C
ATOM   2453  NZ  LYS A 152      77.062  80.442  83.430  1.00  0.00           N
ATOM   2457  C   LYS A 152      70.511  79.752  84.720  1.00  0.00           C
ATOM   2458  O   LYS A 152      70.152  80.691  84.010  1.00  0.00           O
ATOM   2459  N   ILE A 153      69.792  78.601  84.760  1.00  0.00           N
ATOM   2461  CA  ILE A 153      68.441  78.481  84.210  1.00  0.00           C
ATOM   2463  CB  ILE A 153      67.832  77.061  84.260  1.00  0.00           C
ATOM   2465  CG2 ILE A 153      66.341  77.101  83.820  1.00  0.00           C
ATOM   2469  CG1 ILE A 153      68.532  76.031  83.340  1.00  0.00           C
ATOM   2472  CD  ILE A 153      69.761  75.341  83.900  1.00  0.00           C
ATOM   2476  C   ILE A 153      67.462  79.491  84.820  1.00  0.00           C
ATOM   2477  O   ILE A 153      66.691  80.111  84.090  1.00  0.00           O
ATOM   2478  N   ASN A 154      67.481  79.771  86.140  1.00  0.00           N
ATOM   2480  CA  ASN A 154      66.562  80.722  86.760  1.00  0.00           C
ATOM   2482  CB  ASN A 154      66.621  80.682  88.310  1.00  0.00           C
ATOM   2485  CG  ASN A 154      66.112  79.391  88.950  1.00  0.00           C
ATOM   2486  OD1 ASN A 154      66.521  79.061  90.070  1.00  0.00           O
ATOM   2487  ND2 ASN A 154      65.231  78.621  88.280  1.00  0.00           N
ATOM   2490  C   ASN A 154      66.771  82.181  86.370  1.00  0.00           C
ATOM   2491  O   ASN A 154      65.892  83.011  86.590  1.00  0.00           O
ATOM   2492  N   ASP A 155      67.932  82.491  85.750  1.00  0.00           N
ATOM   2494  CA  ASP A 155      68.292  83.791  85.230  1.00  0.00           C
ATOM   2496  CB  ASP A 155      69.852  83.981  85.220  1.00  0.00           C
ATOM   2499  CG  ASP A 155      70.511  84.141  86.570  1.00  0.00           C
ATOM   2500  OD1 ASP A 155      69.852  84.421  87.590  1.00  0.00           O
ATOM   2501  OD2 ASP A 155      71.771  84.252  86.530  1.00  0.00           O
ATOM   2502  C   ASP A 155      67.852  83.912  83.770  1.00  0.00           C
ATOM   2503  O   ASP A 155      68.121  84.922  83.130  1.00  0.00           O
ATOM   2504  N   LEU A 156      67.182  82.871  83.210  1.00  0.00           N
ATOM   2506  CA  LEU A 156      66.771  82.811  81.810  1.00  0.00           C
ATOM   2508  CB  LEU A 156      67.471  81.671  81.000  1.00  0.00           C
ATOM   2511  CG  LEU A 156      69.003  81.801  80.760  1.00  0.00           C
ATOM   2513  CD1 LEU A 156      69.432  80.761  79.700  1.00  0.00           C
ATOM   2517  CD2 LEU A 156      69.441  83.191  80.300  1.00  0.00           C
ATOM   2521  C   LEU A 156      65.262  82.622  81.640  1.00  0.00           C
ATOM   2522  O   LEU A 156      64.603  81.832  82.330  1.00  0.00           O
ATOM   2523  N   ASP A 157      64.682  83.341  80.660  1.00  0.00           N
ATOM   2525  CA  ASP A 157      63.312  83.201  80.200  1.00  0.00           C
ATOM   2527  CB  ASP A 157      62.762  84.591  79.680  1.00  0.00           C
ATOM   2530  CG  ASP A 157      61.551  84.551  78.750  1.00  0.00           C
ATOM   2531  OD1 ASP A 157      61.801  84.271  77.550  1.00  0.00           O
ATOM   2532  OD2 ASP A 157      60.382  84.681  79.200  1.00  0.00           O
ATOM   2533  C   ASP A 157      63.191  82.021  79.230  1.00  0.00           C
ATOM   2534  O   ASP A 157      64.161  81.412  78.790  1.00  0.00           O
ATOM   2535  N   ALA A 158      61.951  81.681  78.880  1.00  0.00           N
ATOM   2537  CA  ALA A 158      61.591  80.651  77.950  1.00  0.00           C
ATOM   2539  CB  ALA A 158      60.051  80.722  77.880  1.00  0.00           C
ATOM   2543  C   ALA A 158      62.221  80.801  76.560  1.00  0.00           C
ATOM   2544  O   ALA A 158      62.822  79.841  76.070  1.00  0.00           O
ATOM   2545  N   ASP A 159      62.173  81.991  75.920  1.00  0.00           N
ATOM   2547  CA  ASP A 159      62.792  82.201  74.620  1.00  0.00           C
ATOM   2549  CB  ASP A 159      62.281  83.532  74.000  1.00  0.00           C
ATOM   2552  CG  ASP A 159      60.841  83.441  73.510  1.00  0.00           C
ATOM   2553  OD1 ASP A 159      60.262  82.331  73.410  1.00  0.00           O
ATOM   2554  OD2 ASP A 159      60.341  84.502  73.060  1.00  0.00           O
ATOM   2555  C   ASP A 159      64.332  82.142  74.640  1.00  0.00           C
ATOM   2556  O   ASP A 159      64.992  81.521  73.800  1.00  0.00           O
ATOM   2557  N   GLU A 160      64.981  82.731  75.670  1.00  0.00           N
ATOM   2559  CA  GLU A 160      66.431  82.751  75.750  1.00  0.00           C
ATOM   2561  CB  GLU A 160      66.963  83.981  76.550  1.00  0.00           C
ATOM   2564  CG  GLU A 160      66.402  84.152  77.980  1.00  0.00           C
ATOM   2567  CD  GLU A 160      66.722  85.542  78.520  1.00  0.00           C
ATOM   2568  OE1 GLU A 160      66.312  86.521  77.850  1.00  0.00           O
ATOM   2569  OE2 GLU A 160      67.382  85.682  79.590  1.00  0.00           O
ATOM   2570  C   GLU A 160      67.042  81.451  76.240  1.00  0.00           C
ATOM   2571  O   GLU A 160      68.191  81.121  75.920  1.00  0.00           O
ATOM   2572  N   PHE A 161      66.252  80.591  76.920  1.00  0.00           N
ATOM   2574  CA  PHE A 161      66.632  79.201  77.150  1.00  0.00           C
ATOM   2576  CB  PHE A 161      65.551  78.451  77.990  1.00  0.00           C
ATOM   2579  CG  PHE A 161      65.951  77.041  78.350  1.00  0.00           C
ATOM   2580  CD1 PHE A 161      65.722  75.961  77.480  1.00  0.00           C
ATOM   2582  CE1 PHE A 161      66.132  74.661  77.810  1.00  0.00           C
ATOM   2584  CZ  PHE A 161      66.771  74.422  79.040  1.00  0.00           C
ATOM   2586  CD2 PHE A 161      66.572  76.771  79.590  1.00  0.00           C
ATOM   2588  CE2 PHE A 161      66.972  75.481  79.930  1.00  0.00           C
ATOM   2590  C   PHE A 161      66.871  78.471  75.840  1.00  0.00           C
ATOM   2591  O   PHE A 161      67.822  77.701  75.700  1.00  0.00           O
ATOM   2592  N   LEU A 162      66.021  78.701  74.820  1.00  0.00           N
ATOM   2594  CA  LEU A 162      66.182  78.141  73.500  1.00  0.00           C
ATOM   2596  CB  LEU A 162      65.051  78.561  72.550  1.00  0.00           C
ATOM   2599  CG  LEU A 162      63.642  78.571  73.140  1.00  0.00           C
ATOM   2601  CD1 LEU A 162      62.642  78.691  72.000  1.00  0.00           C
ATOM   2605  CD2 LEU A 162      63.321  77.371  74.030  1.00  0.00           C
ATOM   2609  C   LEU A 162      67.481  78.591  72.860  1.00  0.00           C
ATOM   2610  O   LEU A 162      68.271  77.761  72.400  1.00  0.00           O
ATOM   2611  N   GLU A 163      67.762  79.901  72.920  1.00  0.00           N
ATOM   2613  CA  GLU A 163      68.981  80.461  72.400  1.00  0.00           C
ATOM   2615  CB  GLU A 163      69.003  82.002  72.480  1.00  0.00           C
ATOM   2618  CG  GLU A 163      67.922  82.721  71.640  1.00  0.00           C
ATOM   2621  CD  GLU A 163      68.191  84.222  71.570  1.00  0.00           C
ATOM   2622  OE1 GLU A 163      69.301  84.591  71.100  1.00  0.00           O
ATOM   2623  OE2 GLU A 163      67.301  85.001  72.000  1.00  0.00           O
ATOM   2624  C   GLU A 163      70.212  79.922  73.090  1.00  0.00           C
ATOM   2625  O   GLU A 163      71.182  79.551  72.440  1.00  0.00           O
ATOM   2626  N   HIS A 164      70.231  79.821  74.430  1.00  0.00           N
ATOM   2628  CA  HIS A 164      71.341  79.201  75.140  1.00  0.00           C
ATOM   2630  CB  HIS A 164      71.252  79.411  76.670  1.00  0.00           C
ATOM   2633  ND1 HIS A 164      73.392  79.281  77.940  1.00  0.00           N
ATOM   2634  CG  HIS A 164      72.282  78.631  77.460  1.00  0.00           C
ATOM   2635  CE1 HIS A 164      74.102  78.361  78.570  1.00  0.00           C
ATOM   2637  NE2 HIS A 164      73.502  77.151  78.510  1.00  0.00           N
ATOM   2639  CD2 HIS A 164      72.322  77.321  77.810  1.00  0.00           C
ATOM   2641  C   HIS A 164      71.602  77.731  74.840  1.00  0.00           C
ATOM   2642  O   HIS A 164      72.753  77.341  74.620  1.00  0.00           O
ATOM   2643  N   VAL A 165      70.562  76.861  74.790  1.00  0.00           N
ATOM   2645  CA  VAL A 165      70.761  75.441  74.520  1.00  0.00           C
ATOM   2647  CB  VAL A 165      69.551  74.551  74.850  1.00  0.00           C
ATOM   2649  CG1 VAL A 165      68.353  74.821  73.940  1.00  0.00           C
ATOM   2653  CG2 VAL A 165      69.892  73.051  74.780  1.00  0.00           C
ATOM   2657  C   VAL A 165      71.291  75.212  73.110  1.00  0.00           C
ATOM   2658  O   VAL A 165      72.173  74.401  72.880  1.00  0.00           O
ATOM   2659  N   ALA A 166      70.812  76.031  72.160  1.00  0.00           N
ATOM   2661  CA  ALA A 166      71.191  75.901  70.780  1.00  0.00           C
ATOM   2663  CB  ALA A 166      69.962  76.331  69.970  1.00  0.00           C
ATOM   2667  C   ALA A 166      72.382  76.751  70.410  1.00  0.00           C
ATOM   2668  O   ALA A 166      72.882  76.721  69.290  1.00  0.00           O
ATOM   2669  N   ARG A 167      72.922  77.491  71.390  1.00  0.00           N
ATOM   2671  CA  ARG A 167      74.172  78.181  71.220  1.00  0.00           C
ATOM   2673  CB  ARG A 167      73.992  79.601  71.830  1.00  0.00           C
ATOM   2676  CG  ARG A 167      75.253  80.451  72.000  1.00  0.00           C
ATOM   2679  CD  ARG A 167      75.091  81.921  72.490  1.00  0.00           C
ATOM   2682  NE  ARG A 167      73.762  82.191  73.140  1.00  0.00           N
ATOM   2684  CZ  ARG A 167      72.922  83.171  72.830  1.00  0.00           C
ATOM   2685  NH1 ARG A 167      73.121  84.021  71.850  1.00  0.00           N
ATOM   2688  NH2 ARG A 167      71.812  83.301  73.530  1.00  0.00           N
ATOM   2691  C   ARG A 167      75.322  77.411  71.860  1.00  0.00           C
ATOM   2692  O   ARG A 167      76.471  77.631  71.510  1.00  0.00           O
ATOM   2693  N   ASN A 168      75.041  76.462  72.780  1.00  0.00           N
ATOM   2695  CA  ASN A 168      76.103  75.891  73.610  1.00  0.00           C
ATOM   2697  CB  ASN A 168      76.011  76.501  75.030  1.00  0.00           C
ATOM   2700  CG  ASN A 168      76.291  78.001  75.040  1.00  0.00           C
ATOM   2701  OD1 ASN A 168      77.311  78.471  74.540  1.00  0.00           O
ATOM   2702  ND2 ASN A 168      75.393  78.801  75.670  1.00  0.00           N
ATOM   2705  C   ASN A 168      76.042  74.361  73.740  1.00  0.00           C
ATOM   2706  O   ASN A 168      77.072  73.701  73.930  1.00  0.00           O
ATOM   2707  N   HIS A 169      74.852  73.741  73.620  1.00  0.00           N
ATOM   2709  CA  HIS A 169      74.712  72.301  73.770  1.00  0.00           C
ATOM   2711  CB  HIS A 169      73.231  71.881  73.880  1.00  0.00           C
ATOM   2714  ND1 HIS A 169      72.951  70.231  75.720  1.00  0.00           N
ATOM   2715  CG  HIS A 169      73.042  70.491  74.360  1.00  0.00           C
ATOM   2716  CE1 HIS A 169      72.712  68.941  75.800  1.00  0.00           C
ATOM   2718  NE2 HIS A 169      72.632  68.361  74.580  1.00  0.00           N
ATOM   2720  CD2 HIS A 169      72.832  69.352  73.650  1.00  0.00           C
ATOM   2722  C   HIS A 169      75.371  71.511  72.620  1.00  0.00           C
ATOM   2723  O   HIS A 169      75.161  71.871  71.460  1.00  0.00           O
ATOM   2724  N   PRO A 170      76.151  70.461  72.830  1.00  0.00           N
ATOM   2725  CD  PRO A 170      76.392  69.871  74.150  1.00  0.00           C
ATOM   2728  CA  PRO A 170      76.972  69.831  71.790  1.00  0.00           C
ATOM   2730  CB  PRO A 170      77.971  69.021  72.620  1.00  0.00           C
ATOM   2733  CG  PRO A 170      77.151  68.591  73.840  1.00  0.00           C
ATOM   2736  C   PRO A 170      76.212  68.901  70.850  1.00  0.00           C
ATOM   2737  O   PRO A 170      76.832  68.231  70.010  1.00  0.00           O
ATOM   2738  N   ALA A 171      74.882  68.801  70.940  1.00  0.00           N
ATOM   2740  CA  ALA A 171      74.121  67.901  70.110  1.00  0.00           C
ATOM   2742  CB  ALA A 171      73.492  66.791  70.960  1.00  0.00           C
ATOM   2746  C   ALA A 171      73.033  68.661  69.380  1.00  0.00           C
ATOM   2747  O   ALA A 171      72.132  69.161  70.050  1.00  0.00           O
ATOM   2748  N   PRO A 172      72.981  68.731  68.050  1.00  0.00           N
ATOM   2749  CD  PRO A 172      74.191  68.681  67.210  1.00  0.00           C
ATOM   2752  CA  PRO A 172      71.891  69.441  67.370  1.00  0.00           C
ATOM   2754  CB  PRO A 172      72.372  69.481  65.910  1.00  0.00           C
ATOM   2757  CG  PRO A 172      73.882  69.611  66.030  1.00  0.00           C
ATOM   2760  C   PRO A 172      70.521  68.782  67.500  1.00  0.00           C
ATOM   2761  O   PRO A 172      69.521  69.352  67.050  1.00  0.00           O
ATOM   2762  N   GLN A 173      70.422  67.601  68.150  1.00  0.00           N
ATOM   2764  CA  GLN A 173      69.143  67.001  68.470  1.00  0.00           C
ATOM   2766  CB  GLN A 173      69.301  65.511  68.880  1.00  0.00           C
ATOM   2769  CG  GLN A 173      70.081  64.661  67.850  1.00  0.00           C
ATOM   2772  CD  GLN A 173      71.492  64.352  68.330  1.00  0.00           C
ATOM   2773  OE1 GLN A 173      71.691  63.471  69.170  1.00  0.00           O
ATOM   2774  NE2 GLN A 173      72.521  65.041  67.790  1.00  0.00           N
ATOM   2777  C   GLN A 173      68.401  67.712  69.610  1.00  0.00           C
ATOM   2778  O   GLN A 173      67.173  67.751  69.640  1.00  0.00           O
ATOM   2779  N   ALA A 174      69.172  68.271  70.570  1.00  0.00           N
ATOM   2781  CA  ALA A 174      68.691  69.032  71.690  1.00  0.00           C
ATOM   2783  CB  ALA A 174      69.872  69.281  72.650  1.00  0.00           C
ATOM   2787  C   ALA A 174      67.972  70.331  71.340  1.00  0.00           C
ATOM   2788  O   ALA A 174      66.862  70.521  71.850  1.00  0.00           O
ATOM   2789  N   PRO A 175      68.423  71.191  70.420  1.00  0.00           N
ATOM   2790  CD  PRO A 175      69.831  71.411  70.100  1.00  0.00           C
ATOM   2793  CA  PRO A 175      67.632  72.351  70.040  1.00  0.00           C
ATOM   2795  CB  PRO A 175      68.562  73.151  69.130  1.00  0.00           C
ATOM   2798  CG  PRO A 175      69.923  72.881  69.740  1.00  0.00           C
ATOM   2801  C   PRO A 175      66.431  71.931  69.260  1.00  0.00           C
ATOM   2802  O   PRO A 175      65.361  72.521  69.420  1.00  0.00           O
ATOM   2803  N   ARG A 176      66.582  70.911  68.400  1.00  0.00           N
ATOM   2805  CA  ARG A 176      65.542  70.431  67.510  1.00  0.00           C
ATOM   2807  CB  ARG A 176      66.042  69.341  66.550  1.00  0.00           C
ATOM   2810  CG  ARG A 176      64.962  68.922  65.550  1.00  0.00           C
ATOM   2813  CD  ARG A 176      65.492  68.021  64.450  1.00  0.00           C
ATOM   2816  NE  ARG A 176      64.341  67.601  63.600  1.00  0.00           N
ATOM   2818  CZ  ARG A 176      63.771  68.351  62.670  1.00  0.00           C
ATOM   2819  NH1 ARG A 176      64.051  69.621  62.430  1.00  0.00           N
ATOM   2822  NH2 ARG A 176      62.871  67.811  61.890  1.00  0.00           N
ATOM   2825  C   ARG A 176      64.301  69.981  68.240  1.00  0.00           C
ATOM   2826  O   ARG A 176      63.181  70.201  67.780  1.00  0.00           O
ATOM   2827  N   TYR A 177      64.463  69.352  69.410  1.00  0.00           N
ATOM   2829  CA  TYR A 177      63.341  68.941  70.220  1.00  0.00           C
ATOM   2831  CB  TYR A 177      63.861  68.141  71.440  1.00  0.00           C
ATOM   2834  CG  TYR A 177      62.962  66.961  71.660  1.00  0.00           C
ATOM   2835  CD1 TYR A 177      61.632  67.151  72.070  1.00  0.00           C
ATOM   2837  CE1 TYR A 177      60.831  66.061  72.430  1.00  0.00           C
ATOM   2839  CZ  TYR A 177      61.332  64.771  72.320  1.00  0.00           C
ATOM   2840  OH  TYR A 177      60.532  63.701  72.730  1.00  0.00           O
ATOM   2842  CD2 TYR A 177      63.423  65.651  71.470  1.00  0.00           C
ATOM   2844  CE2 TYR A 177      62.611  64.561  71.800  1.00  0.00           C
ATOM   2846  C   TYR A 177      62.442  70.121  70.630  1.00  0.00           C
ATOM   2847  O   TYR A 177      61.222  70.011  70.560  1.00  0.00           O
ATOM   2848  N   ILE A 178      63.001  71.301  70.980  1.00  0.00           N
ATOM   2850  CA  ILE A 178      62.232  72.521  71.190  1.00  0.00           C
ATOM   2852  CB  ILE A 178      63.132  73.711  71.500  1.00  0.00           C
ATOM   2854  CG2 ILE A 178      62.312  75.021  71.600  1.00  0.00           C
ATOM   2858  CG1 ILE A 178      63.962  73.491  72.770  1.00  0.00           C
ATOM   2861  CD  ILE A 178      65.181  74.411  72.800  1.00  0.00           C
ATOM   2865  C   ILE A 178      61.422  72.931  69.970  1.00  0.00           C
ATOM   2866  O   ILE A 178      60.231  73.221  70.080  1.00  0.00           O
ATOM   2867  N   TYR A 179      62.052  72.922  68.780  1.00  0.00           N
ATOM   2869  CA  TYR A 179      61.392  73.271  67.530  1.00  0.00           C
ATOM   2871  CB  TYR A 179      62.432  73.301  66.360  1.00  0.00           C
ATOM   2874  CG  TYR A 179      61.821  73.201  64.980  1.00  0.00           C
ATOM   2875  CD1 TYR A 179      61.402  74.352  64.280  1.00  0.00           C
ATOM   2877  CE1 TYR A 179      60.641  74.231  63.110  1.00  0.00           C
ATOM   2879  CZ  TYR A 179      60.312  72.961  62.620  1.00  0.00           C
ATOM   2880  OH  TYR A 179      59.391  72.811  61.560  1.00  0.00           O
ATOM   2882  CD2 TYR A 179      61.602  71.941  64.400  1.00  0.00           C
ATOM   2884  CE2 TYR A 179      60.831  71.821  63.240  1.00  0.00           C
ATOM   2886  C   TYR A 179      60.172  72.371  67.290  1.00  0.00           C
ATOM   2887  O   TYR A 179      59.051  72.831  67.090  1.00  0.00           O
ATOM   2888  N   LYS A 180      60.371  71.051  67.450  1.00  0.00           N
ATOM   2890  CA  LYS A 180      59.332  70.051  67.380  1.00  0.00           C
ATOM   2892  CB  LYS A 180      59.962  68.642  67.510  1.00  0.00           C
ATOM   2895  CG  LYS A 180      61.132  68.311  66.540  1.00  0.00           C
ATOM   2898  CD  LYS A 180      60.732  67.581  65.250  1.00  0.00           C
ATOM   2901  CE  LYS A 180      60.462  66.061  65.350  1.00  0.00           C
ATOM   2904  NZ  LYS A 180      61.642  65.311  65.810  1.00  0.00           N
ATOM   2908  C   LYS A 180      58.232  70.231  68.430  1.00  0.00           C
ATOM   2909  O   LYS A 180      57.052  70.041  68.150  1.00  0.00           O
ATOM   2910  N   LEU A 181      58.591  70.591  69.680  1.00  0.00           N
ATOM   2912  CA  LEU A 181      57.661  70.871  70.760  1.00  0.00           C
ATOM   2914  CB  LEU A 181      58.461  71.101  72.080  1.00  0.00           C
ATOM   2917  CG  LEU A 181      57.672  71.301  73.410  1.00  0.00           C
ATOM   2919  CD1 LEU A 181      57.032  72.691  73.590  1.00  0.00           C
ATOM   2923  CD2 LEU A 181      56.642  70.191  73.630  1.00  0.00           C
ATOM   2927  C   LEU A 181      56.722  72.041  70.480  1.00  0.00           C
ATOM   2928  O   LEU A 181      55.511  71.922  70.590  1.00  0.00           O
ATOM   2929  N   GLU A 182      57.242  73.211  70.050  1.00  0.00           N
ATOM   2931  CA  GLU A 182      56.372  74.311  69.670  1.00  0.00           C
ATOM   2933  CB  GLU A 182      57.102  75.672  69.580  1.00  0.00           C
ATOM   2936  CG  GLU A 182      57.442  76.291  70.970  1.00  0.00           C
ATOM   2939  CD  GLU A 182      56.282  76.422  71.960  1.00  0.00           C
ATOM   2940  OE1 GLU A 182      55.142  76.751  71.530  1.00  0.00           O
ATOM   2941  OE2 GLU A 182      56.481  76.211  73.190  1.00  0.00           O
ATOM   2942  C   GLU A 182      55.472  74.032  68.470  1.00  0.00           C
ATOM   2943  O   GLU A 182      54.292  74.381  68.490  1.00  0.00           O
ATOM   2944  N   GLN A 183      56.012  73.311  67.450  1.00  0.00           N
ATOM   2946  CA  GLN A 183      55.231  72.751  66.350  1.00  0.00           C
ATOM   2948  CB  GLN A 183      56.152  71.951  65.380  1.00  0.00           C
ATOM   2951  CG  GLN A 183      57.172  72.782  64.580  1.00  0.00           C
ATOM   2954  CD  GLN A 183      56.502  73.871  63.780  1.00  0.00           C
ATOM   2955  OE1 GLN A 183      56.722  75.061  64.020  1.00  0.00           O
ATOM   2956  NE2 GLN A 183      55.722  73.451  62.770  1.00  0.00           N
ATOM   2959  C   GLN A 183      54.111  71.811  66.790  1.00  0.00           C
ATOM   2960  O   GLN A 183      52.992  71.821  66.280  1.00  0.00           O
ATOM   2961  N   ALA A 184      54.412  70.941  67.770  1.00  0.00           N
ATOM   2963  CA  ALA A 184      53.451  70.071  68.410  1.00  0.00           C
ATOM   2965  CB  ALA A 184      54.202  69.172  69.400  1.00  0.00           C
ATOM   2969  C   ALA A 184      52.332  70.811  69.130  1.00  0.00           C
ATOM   2970  O   ALA A 184      51.173  70.441  68.980  1.00  0.00           O
ATOM   2971  N   LEU A 185      52.652  71.871  69.890  1.00  0.00           N
ATOM   2973  CA  LEU A 185      51.681  72.731  70.550  1.00  0.00           C
ATOM   2975  CB  LEU A 185      52.402  73.701  71.520  1.00  0.00           C
ATOM   2978  CG  LEU A 185      52.591  73.161  72.960  1.00  0.00           C
ATOM   2980  CD1 LEU A 185      53.172  71.741  73.040  1.00  0.00           C
ATOM   2984  CD2 LEU A 185      53.471  74.121  73.770  1.00  0.00           C
ATOM   2988  C   LEU A 185      50.761  73.471  69.580  1.00  0.00           C
ATOM   2989  O   LEU A 185      49.552  73.531  69.760  1.00  0.00           O
ATOM   2990  N   ASP A 186      51.322  74.011  68.480  1.00  0.00           N
ATOM   2992  CA  ASP A 186      50.592  74.771  67.490  1.00  0.00           C
ATOM   2994  CB  ASP A 186      51.591  75.401  66.480  1.00  0.00           C
ATOM   2997  CG  ASP A 186      52.472  76.411  67.170  1.00  0.00           C
ATOM   2998  OD1 ASP A 186      52.162  76.841  68.310  1.00  0.00           O
ATOM   2999  OD2 ASP A 186      53.502  76.811  66.590  1.00  0.00           O
ATOM   3000  C   ASP A 186      49.562  73.941  66.720  1.00  0.00           C
ATOM   3001  O   ASP A 186      48.552  74.451  66.260  1.00  0.00           O
ATOM   3002  N   ALA A 187      49.822  72.621  66.580  1.00  0.00           N
ATOM   3004  CA  ALA A 187      49.012  71.711  65.780  1.00  0.00           C
ATOM   3006  CB  ALA A 187      49.981  70.591  65.350  1.00  0.00           C
ATOM   3010  C   ALA A 187      47.832  71.061  66.530  1.00  0.00           C
ATOM   3011  O   ALA A 187      47.062  70.282  65.960  1.00  0.00           O
ATOM   3012  N   MET A 188      47.731  71.371  67.840  1.00  0.00           N
ATOM   3014  CA  MET A 188      47.042  70.641  68.900  1.00  0.00           C
ATOM   3016  CB  MET A 188      48.172  70.361  69.930  1.00  0.00           C
ATOM   3019  CG  MET A 188      47.882  69.611  71.240  1.00  0.00           C
ATOM   3022  SD  MET A 188      49.332  69.601  72.340  1.00  0.00           S
ATOM   3023  CE  MET A 188      50.352  68.331  71.530  1.00  0.00           C
ATOM   3027  C   MET A 188      45.821  71.392  69.540  1.00  0.00           C
ATOM   3028  OT1 MET A 188      45.481  72.532  69.160  1.00  0.00           O
ATOM   3029  OT2 MET A 188      45.161  70.791  70.440  1.00  0.00           O
ATOM   3030  NH3 POPEB 189      49.132  39.011  61.600  1.00  0.00           N
ATOM   3034  C12 POPEB 189      50.012  37.801  61.780  1.00  0.00           C
ATOM   3037  C11 POPEB 189      49.542  36.871  62.910  1.00  0.00           C
ATOM   3040  P   POPEB 189      50.021  34.311  62.530  1.00  0.00           P
ATOM   3041  O13 POPEB 189      51.231  33.461  62.360  1.00  0.00           O
ATOM   3042  O14 POPEB 189      48.951  33.791  63.380  1.00  0.00           O
ATOM   3043  O11 POPEB 189      49.422  34.741  61.140  1.00  0.00           O
ATOM   3044  O12 POPEB 189      50.452  35.761  63.020  1.00  0.00           O
ATOM   3045  C1  POPEB 189      49.441  33.831  60.050  1.00  0.00           C
ATOM   3048  C2  POPEB 189      48.572  34.381  58.880  1.00  0.00           C
ATOM   3050  O21 POPEB 189      49.342  35.031  57.850  1.00  0.00           O
ATOM   3051  C21 POPEB 189      50.002  34.191  57.050  1.00  0.00           C
ATOM   3052  O22 POPEB 189      50.242  33.021  57.300  1.00  0.00           O
ATOM   3053  C22 POPEB 189      50.231  34.921  55.710  1.00  0.00           C
ATOM   3056  C3  POPEB 189      47.462  35.361  59.360  1.00  0.00           C
ATOM   3059  O31 POPEB 189      46.792  35.981  58.230  1.00  0.00           O
ATOM   3060  C31 POPEB 189      46.902  37.291  58.130  1.00  0.00           C
ATOM   3061  O32 POPEB 189      47.502  38.041  58.890  1.00  0.00           O
ATOM   3062  C32 POPEB 189      46.031  37.731  56.930  1.00  0.00           C
ATOM   3065  C23 POPEB 189      50.912  34.081  54.600  1.00  0.00           C
ATOM   3068  C24 POPEB 189      50.882  34.831  53.250  1.00  0.00           C
ATOM   3071  C25 POPEB 189      51.472  34.051  52.070  1.00  0.00           C
ATOM   3074  C26 POPEB 189      51.451  34.841  50.750  1.00  0.00           C
ATOM   3077  C27 POPEB 189      52.042  34.051  49.570  1.00  0.00           C
ATOM   3080  C28 POPEB 189      52.271  34.881  48.290  1.00  0.00           C
ATOM   3083  C29 POPEB 189      50.992  35.211  47.560  1.00  0.00           C
ATOM   3085 0C21 POPEB 189      50.621  34.811  46.320  1.00  0.00           C
ATOM   3087 1C21 POPEB 189      51.392  33.921  45.380  1.00  0.00           C
ATOM   3090 2C21 POPEB 189      50.602  32.661  44.980  1.00  0.00           C
ATOM   3093 3C21 POPEB 189      49.371  32.931  44.100  1.00  0.00           C
ATOM   3096 4C21 POPEB 189      48.632  31.631  43.780  1.00  0.00           C
ATOM   3099 5C21 POPEB 189      47.451  31.851  42.830  1.00  0.00           C
ATOM   3102 6C21 POPEB 189      46.512  30.641  42.740  1.00  0.00           C
ATOM   3105 7C21 POPEB 189      45.062  30.981  43.120  1.00  0.00           C
ATOM   3108 8C21 POPEB 189      44.181  29.741  43.290  1.00  0.00           C
ATOM   3112  C33 POPEB 189      45.742  39.251  56.900  1.00  0.00           C
ATOM   3115  C34 POPEB 189      44.612  39.621  55.930  1.00  0.00           C
ATOM   3118  C35 POPEB 189      44.431  41.141  55.750  1.00  0.00           C
ATOM   3121  C36 POPEB 189      45.352  41.761  54.690  1.00  0.00           C
ATOM   3124  C37 POPEB 189      45.181  43.281  54.550  1.00  0.00           C
ATOM   3127  C38 POPEB 189      45.992  43.861  53.370  1.00  0.00           C
ATOM   3130  C39 POPEB 189      45.252  43.751  52.020  1.00  0.00           C
ATOM   3133 0C31 POPEB 189      46.042  44.422  50.880  1.00  0.00           C
ATOM   3136 1C31 POPEB 189      45.271  44.461  49.560  1.00  0.00           C
ATOM   3139 2C31 POPEB 189      46.012  45.311  48.510  1.00  0.00           C
ATOM   3142 3C31 POPEB 189      45.392  45.271  47.110  1.00  0.00           C
ATOM   3145 4C31 POPEB 189      44.282  46.321  46.880  1.00  0.00           C
ATOM   3148 5C31 POPEB 189      44.802  47.761  46.920  1.00  0.00           C
ATOM   3151 6C31 POPEB 189      43.981  48.721  46.040  1.00  0.00           C
ATOM   3155  NH3 POPEC 190      26.992   2.371  19.980  1.00  0.00           N
ATOM   3159  C12 POPEC 190      26.972   3.601  19.110  1.00  0.00           C
ATOM   3162  C11 POPEC 190      26.712   4.831  19.980  1.00  0.00           C
ATOM   3165  P   POPEC 190      27.192   7.371  19.540  1.00  0.00           P
ATOM   3166  O13 POPEC 190      28.161   7.211  20.620  1.00  0.00           O
ATOM   3167  O14 POPEC 190      27.672   7.981  18.270  1.00  0.00           O
ATOM   3168  O11 POPEC 190      25.951   8.181  20.120  1.00  0.00           O
ATOM   3169  O12 POPEC 190      26.542   5.981  19.190  1.00  0.00           O
ATOM   3170  C1  POPEC 190      25.331   7.741  21.350  1.00  0.00           C
ATOM   3173  C2  POPEC 190      26.002   8.311  22.640  1.00  0.00           C
ATOM   3175  O21 POPEC 190      25.261   7.901  23.810  1.00  0.00           O
ATOM   3176  C21 POPEC 190      25.642   6.781  24.400  1.00  0.00           C
ATOM   3177  O22 POPEC 190      26.542   6.051  24.030  1.00  0.00           O
ATOM   3178  C22 POPEC 190      24.802   6.561  25.670  1.00  0.00           C
ATOM   3181  C3  POPEC 190      26.042   9.861  22.620  1.00  0.00           C
ATOM   3184  O31 POPEC 190      26.492  10.381  23.900  1.00  0.00           O
ATOM   3185  C31 POPEC 190      25.532  10.831  24.700  1.00  0.00           C
ATOM   3186  O32 POPEC 190      24.352  10.931  24.400  1.00  0.00           O
ATOM   3187  C32 POPEC 190      26.082  11.211  26.070  1.00  0.00           C
ATOM   3190  C23 POPEC 190      24.222   5.121  25.770  1.00  0.00           C
ATOM   3193  C24 POPEC 190      23.552   4.791  27.120  1.00  0.00           C
ATOM   3196  C25 POPEC 190      24.452   5.051  28.340  1.00  0.00           C
ATOM   3199  C26 POPEC 190      23.822   4.611  29.670  1.00  0.00           C
ATOM   3202  C27 POPEC 190      24.712   4.961  30.870  1.00  0.00           C
ATOM   3205  C28 POPEC 190      24.081   4.641  32.240  1.00  0.00           C
ATOM   3208  C29 POPEC 190      22.902   5.531  32.550  1.00  0.00           C
ATOM   3210 0C21 POPEC 190      21.852   5.311  33.370  1.00  0.00           C
ATOM   3212 1C21 POPEC 190      21.542   4.151  34.300  1.00  0.00           C
ATOM   3215 2C21 POPEC 190      22.601   3.061  34.550  1.00  0.00           C
ATOM   3218 3C21 POPEC 190      22.271   2.141  35.730  1.00  0.00           C
ATOM   3221 4C21 POPEC 190      23.102   0.851  35.690  1.00  0.00           C
ATOM   3224 5C21 POPEC 190      22.951  -0.039  36.930  1.00  0.00           C
ATOM   3227 6C21 POPEC 190      23.142  -1.532  36.580  1.00  0.00           C
ATOM   3230 7C21 POPEC 190      23.012  -2.482  37.780  1.00  0.00           C
ATOM   3233 8C21 POPEC 190      23.062  -3.952  37.350  1.00  0.00           C
ATOM   3237  C33 POPEC 190      25.921  10.001  27.020  1.00  0.00           C
ATOM   3240  C34 POPEC 190      26.492  10.231  28.430  1.00  0.00           C
ATOM   3243  C35 POPEC 190      26.622   8.901  29.180  1.00  0.00           C
ATOM   3246  C36 POPEC 190      27.431   9.001  30.480  1.00  0.00           C
ATOM   3249  C37 POPEC 190      27.312   7.721  31.320  1.00  0.00           C
ATOM   3252  C38 POPEC 190      28.172   7.721  32.580  1.00  0.00           C
ATOM   3255  C39 POPEC 190      27.422   8.281  33.800  1.00  0.00           C
ATOM   3258 0C31 POPEC 190      28.272   8.261  35.080  1.00  0.00           C
ATOM   3261 1C31 POPEC 190      27.462   8.671  36.320  1.00  0.00           C
ATOM   3264 2C31 POPEC 190      28.342   8.801  37.570  1.00  0.00           C
ATOM   3267 3C31 POPEC 190      27.562   9.021  38.870  1.00  0.00           C
ATOM   3270 4C31 POPEC 190      26.632  10.241  38.880  1.00  0.00           C
ATOM   3273 5C31 POPEC 190      26.072  10.491  40.290  1.00  0.00           C
ATOM   3276 6C31 POPEC 190      24.902  11.461  40.370  1.00  0.00           C
ATOM   3280  NH3 POPED 191     114.132  86.991  18.560  1.00  0.00           N
ATOM   3284  C12 POPED 191     114.283  85.481  18.490  1.00  0.00           C
ATOM   3287  C11 POPED 191     113.001  84.742  18.960  1.00  0.00           C
ATOM   3290  P   POPED 191     113.611  82.242  18.260  1.00  0.00           P
ATOM   3291  O13 POPED 191     112.981  82.581  16.970  1.00  0.00           O
ATOM   3292  O14 POPED 191     113.331  80.881  18.810  1.00  0.00           O
ATOM   3293  O11 POPED 191     115.141  82.552  18.180  1.00  0.00           O
ATOM   3294  O12 POPED 191     113.212  83.362  19.310  1.00  0.00           O
ATOM   3295  C1  POPED 191     116.222  81.771  18.690  1.00  0.00           C
ATOM   3298  C2  POPED 191     116.072  81.341  20.180  1.00  0.00           C
ATOM   3300  O21 POPED 191     115.801  82.482  21.020  1.00  0.00           O
ATOM   3301  C21 POPED 191     114.841  82.271  21.890  1.00  0.00           C
ATOM   3302  O22 POPED 191     114.011  81.381  21.850  1.00  0.00           O
ATOM   3303  C22 POPED 191     115.051  83.212  23.090  1.00  0.00           C
ATOM   3306  C3  POPED 191     117.341  80.591  20.710  1.00  0.00           C
ATOM   3309  O31 POPED 191     117.291  80.271  22.120  1.00  0.00           O
ATOM   3310  C31 POPED 191     116.422  79.341  22.510  1.00  0.00           C
ATOM   3311  O32 POPED 191     115.722  78.661  21.770  1.00  0.00           O
ATOM   3312  C32 POPED 191     116.391  79.332  24.040  1.00  0.00           C
ATOM   3315  C23 POPED 191     114.521  82.561  24.380  1.00  0.00           C
ATOM   3318  C24 POPED 191     115.261  82.951  25.670  1.00  0.00           C
ATOM   3321  C25 POPED 191     114.811  82.051  26.820  1.00  0.00           C
ATOM   3324  C26 POPED 191     115.322  82.451  28.210  1.00  0.00           C
ATOM   3327  C27 POPED 191     114.531  81.701  29.300  1.00  0.00           C
ATOM   3330  C28 POPED 191     114.931  82.061  30.740  1.00  0.00           C
ATOM   3333  C29 POPED 191     116.222  81.422  31.190  1.00  0.00           C
ATOM   3335 0C21 POPED 191     116.591  81.261  32.480  1.00  0.00           C
ATOM   3337 1C21 POPED 191     115.801  81.711  33.680  1.00  0.00           C
ATOM   3340 2C21 POPED 191     115.393  80.582  34.640  1.00  0.00           C
ATOM   3343 3C21 POPED 191     116.503  80.091  35.570  1.00  0.00           C
ATOM   3346 4C21 POPED 191     115.921  79.231  36.700  1.00  0.00           C
ATOM   3349 5C21 POPED 191     116.932  78.801  37.770  1.00  0.00           C
ATOM   3352 6C21 POPED 191     116.262  78.001  38.890  1.00  0.00           C
ATOM   3355 7C21 POPED 191     117.213  77.581  40.020  1.00  0.00           C
ATOM   3358 8C21 POPED 191     116.552  76.672  41.060  1.00  0.00           C
ATOM   3362  C33 POPED 191     117.232  78.201  24.690  1.00  0.00           C
ATOM   3365  C34 POPED 191     116.391  76.991  25.110  1.00  0.00           C
ATOM   3368  C35 POPED 191     115.541  77.241  26.370  1.00  0.00           C
ATOM   3371  C36 POPED 191     116.342  77.161  27.680  1.00  0.00           C
ATOM   3374  C37 POPED 191     115.451  77.351  28.920  1.00  0.00           C
ATOM   3377  C38 POPED 191     116.161  76.991  30.240  1.00  0.00           C
ATOM   3380  C39 POPED 191     115.312  77.341  31.470  1.00  0.00           C
ATOM   3383 0C31 POPED 191     114.102  76.422  31.690  1.00  0.00           C
ATOM   3386 1C31 POPED 191     113.112  77.031  32.700  1.00  0.00           C
ATOM   3389 2C31 POPED 191     111.822  76.211  32.870  1.00  0.00           C
ATOM   3392 3C31 POPED 191     111.972  75.011  33.810  1.00  0.00           C
ATOM   3395 4C31 POPED 191     110.661  74.241  33.990  1.00  0.00           C
ATOM   3398 5C31 POPED 191     110.842  72.941  34.780  1.00  0.00           C
ATOM   3401 6C31 POPED 191     109.542  72.161  34.980  1.00  0.00           C
ATOM   3405  NH3 POPEE 192      49.992 106.631  19.040  1.00  0.00           N
ATOM   3409  C12 POPEE 192      50.481 108.011  19.430  1.00  0.00           C
ATOM   3412  C11 POPEE 192      49.591 109.121  18.870  1.00  0.00           C
ATOM   3415  P   POPEE 192      47.201 110.111  19.080  1.00  0.00           P
ATOM   3416  O13 POPEE 192      47.742 111.071  18.100  1.00  0.00           O
ATOM   3417  O14 POPEE 192      45.831 109.612  18.820  1.00  0.00           O
ATOM   3418  O11 POPEE 192      47.322 110.712  20.550  1.00  0.00           O
ATOM   3419  O12 POPEE 192      48.211 108.891  19.190  1.00  0.00           O
ATOM   3420  C1  POPEE 192      46.201 110.691  21.440  1.00  0.00           C
ATOM   3423  C2  POPEE 192      46.451 111.552  22.730  1.00  0.00           C
ATOM   3425  O21 POPEE 192      45.201 111.881  23.360  1.00  0.00           O
ATOM   3426  C21 POPEE 192      44.571 110.852  23.940  1.00  0.00           C
ATOM   3427  O22 POPEE 192      44.951 109.701  23.910  1.00  0.00           O
ATOM   3428  C22 POPEE 192      43.401 111.381  24.770  1.00  0.00           C
ATOM   3431  C3  POPEE 192      47.221 112.871  22.430  1.00  0.00           C
ATOM   3434  O31 POPEE 192      47.262 113.782  23.560  1.00  0.00           O
ATOM   3435  C31 POPEE 192      48.451 114.171  24.010  1.00  0.00           C
ATOM   3436  O32 POPEE 192      48.902 115.302  23.880  1.00  0.00           O
ATOM   3437  C32 POPEE 192      49.172 113.042  24.740  1.00  0.00           C
ATOM   3440  C23 POPEE 192      42.782 110.341  25.760  1.00  0.00           C
ATOM   3443  C24 POPEE 192      41.951 111.021  26.860  1.00  0.00           C
ATOM   3446  C25 POPEE 192      42.762 111.451  28.100  1.00  0.00           C
ATOM   3449  C26 POPEE 192      42.661 110.451  29.260  1.00  0.00           C
ATOM   3452  C27 POPEE 192      43.282 111.002  30.560  1.00  0.00           C
ATOM   3455  C28 POPEE 192      42.841 110.221  31.820  1.00  0.00           C
ATOM   3458  C29 POPEE 192      43.442 108.841  31.910  1.00  0.00           C
ATOM   3460 0C21 POPEE 192      44.431 108.451  32.740  1.00  0.00           C
ATOM   3462 1C21 POPEE 192      45.161 109.322  33.730  1.00  0.00           C
ATOM   3465 2C21 POPEE 192      44.841 108.951  35.190  1.00  0.00           C
ATOM   3468 3C21 POPEE 192      43.401 109.311  35.620  1.00  0.00           C
ATOM   3471 4C21 POPEE 192      43.062 108.881  37.060  1.00  0.00           C
ATOM   3474 5C21 POPEE 192      44.032 109.441  38.110  1.00  0.00           C
ATOM   3477 6C21 POPEE 192      43.661 109.082  39.550  1.00  0.00           C
ATOM   3480 7C21 POPEE 192      44.701 109.602  40.560  1.00  0.00           C
ATOM   3483 8C21 POPEE 192      44.382 109.252  42.010  1.00  0.00           C
ATOM   3487  C33 POPEE 192      49.292 113.341  26.250  1.00  0.00           C
ATOM   3490  C34 POPEE 192      50.242 112.352  26.920  1.00  0.00           C
ATOM   3493  C35 POPEE 192      50.361 112.522  28.430  1.00  0.00           C
ATOM   3496  C36 POPEE 192      49.121 112.051  29.220  1.00  0.00           C
ATOM   3499  C37 POPEE 192      49.501 111.771  30.680  1.00  0.00           C
ATOM   3502  C38 POPEE 192      48.372 111.331  31.620  1.00  0.00           C
ATOM   3505  C39 POPEE 192      47.861 112.451  32.540  1.00  0.00           C
ATOM   3508 0C31 POPEE 192      46.852 113.392  31.870  1.00  0.00           C
ATOM   3511 1C31 POPEE 192      46.632 114.681  32.690  1.00  0.00           C
ATOM   3514 2C31 POPEE 192      45.161 114.951  33.050  1.00  0.00           C
ATOM   3517 3C31 POPEE 192      44.552 113.971  34.060  1.00  0.00           C
ATOM   3520 4C31 POPEE 192      45.292 113.942  35.410  1.00  0.00           C
ATOM   3523 5C31 POPEE 192      44.451 113.301  36.520  1.00  0.00           C
ATOM   3526 6C31 POPEE 192      45.181 113.241  37.870  1.00  0.00           C
ATOM   3530  NH3 POPEF 193      24.152  43.901  19.340  1.00  0.00           N
ATOM   3534  C12 POPEF 193      25.021  43.001  18.530  1.00  0.00           C
ATOM   3537  C11 POPEF 193      26.042  42.271  19.410  1.00  0.00           C
ATOM   3540  P   POPEF 193      26.962  40.721  17.510  1.00  0.00           P
ATOM   3541  O13 POPEF 193      26.062  41.231  16.460  1.00  0.00           O
ATOM   3542  O14 POPEF 193      28.302  40.251  17.060  1.00  0.00           O
ATOM   3543  O11 POPEF 193      26.201  39.581  18.290  1.00  0.00           O
ATOM   3544  O12 POPEF 193      27.132  41.831  18.620  1.00  0.00           O
ATOM   3545  C1  POPEF 193      26.892  38.481  18.890  1.00  0.00           C
ATOM   3548  C2  POPEF 193      26.812  38.501  20.450  1.00  0.00           C
ATOM   3550  O21 POPEF 193      27.972  39.241  20.890  1.00  0.00           O
ATOM   3551  C21 POPEF 193      28.122  39.881  22.050  1.00  0.00           C
ATOM   3552  O22 POPEF 193      29.042  40.641  22.300  1.00  0.00           O
ATOM   3553  C22 POPEF 193      27.162  39.451  23.160  1.00  0.00           C
ATOM   3556  C3  POPEF 193      26.742  37.031  20.980  1.00  0.00           C
ATOM   3559  O31 POPEF 193      26.132  36.941  22.290  1.00  0.00           O
ATOM   3560  C31 POPEF 193      26.092  35.701  22.780  1.00  0.00           C
ATOM   3561  O32 POPEF 193      26.292  34.681  22.140  1.00  0.00           O
ATOM   3562  C32 POPEF 193      25.751  35.751  24.270  1.00  0.00           C
ATOM   3565  C23 POPEF 193      27.332  40.301  24.450  1.00  0.00           C
ATOM   3568  C24 POPEF 193      26.812  39.621  25.720  1.00  0.00           C
ATOM   3571  C25 POPEF 193      26.892  40.551  26.930  1.00  0.00           C
ATOM   3574  C26 POPEF 193      26.852  39.821  28.280  1.00  0.00           C
ATOM   3577  C27 POPEF 193      26.992  40.811  29.450  1.00  0.00           C
ATOM   3580  C28 POPEF 193      27.101  40.111  30.810  1.00  0.00           C
ATOM   3583  C29 POPEF 193      27.031  41.121  31.930  1.00  0.00           C
ATOM   3585 0C21 POPEF 193      27.831  41.201  33.020  1.00  0.00           C
ATOM   3587 1C21 POPEF 193      28.922  40.231  33.390  1.00  0.00           C
ATOM   3590 2C21 POPEF 193      28.832  39.771  34.860  1.00  0.00           C
ATOM   3593 3C21 POPEF 193      29.622  40.661  35.840  1.00  0.00           C
ATOM   3596 4C21 POPEF 193      29.441  40.221  37.300  1.00  0.00           C
ATOM   3599 5C21 POPEF 193      30.402  40.951  38.260  1.00  0.00           C
ATOM   3602 6C21 POPEF 193      31.841  40.411  38.200  1.00  0.00           C
ATOM   3605 7C21 POPEF 193      32.891  41.501  38.410  1.00  0.00           C
ATOM   3608 8C21 POPEF 193      34.332  40.981  38.350  1.00  0.00           C
ATOM   3612  C33 POPEF 193      27.012  35.551  25.140  1.00  0.00           C
ATOM   3615  C34 POPEF 193      26.681  35.651  26.640  1.00  0.00           C
ATOM   3618  C35 POPEF 193      27.942  35.691  27.510  1.00  0.00           C
ATOM   3621  C36 POPEF 193      27.632  35.671  29.000  1.00  0.00           C
ATOM   3624  C37 POPEF 193      28.892  35.551  29.880  1.00  0.00           C
ATOM   3627  C38 POPEF 193      28.502  35.131  31.300  1.00  0.00           C
ATOM   3630  C39 POPEF 193      29.662  34.661  32.190  1.00  0.00           C
ATOM   3633 0C31 POPEF 193      29.111  34.081  33.500  1.00  0.00           C
ATOM   3636 1C31 POPEF 193      30.142  33.331  34.340  1.00  0.00           C
ATOM   3639 2C31 POPEF 193      29.492  32.681  35.570  1.00  0.00           C
ATOM   3642 3C31 POPEF 193      30.442  31.811  36.400  1.00  0.00           C
ATOM   3645 4C31 POPEF 193      31.662  32.581  36.940  1.00  0.00           C
ATOM   3648 5C31 POPEF 193      32.501  31.741  37.910  1.00  0.00           C
ATOM   3651 6C31 POPEF 193      33.742  32.471  38.410  1.00  0.00           C
ATOM   3655  NH3 POPEG 194      68.791  26.091  19.450  1.00  0.00           N
ATOM   3659  C12 POPEG 194      69.603  25.261  18.500  1.00  0.00           C
ATOM   3662  C11 POPEG 194      69.042  25.181  17.070  1.00  0.00           C
ATOM   3665  P   POPEG 194      69.852  22.841  16.140  1.00  0.00           P
ATOM   3666  O13 POPEG 194      68.451  22.491  15.820  1.00  0.00           O
ATOM   3667  O14 POPEG 194      70.901  22.401  15.200  1.00  0.00           O
ATOM   3668  O11 POPEG 194      70.172  22.261  17.610  1.00  0.00           O
ATOM   3669  O12 POPEG 194      69.941  24.421  16.260  1.00  0.00           O
ATOM   3670  C1  POPEG 194      71.442  22.491  18.220  1.00  0.00           C
ATOM   3673  C2  POPEG 194      71.451  22.351  19.790  1.00  0.00           C
ATOM   3675  O21 POPEG 194      72.392  21.311  20.120  1.00  0.00           O
ATOM   3676  C21 POPEG 194      73.102  21.501  21.230  1.00  0.00           C
ATOM   3677  O22 POPEG 194      73.062  22.511  21.920  1.00  0.00           O
ATOM   3678  C22 POPEG 194      74.012  20.281  21.480  1.00  0.00           C
ATOM   3681  C3  POPEG 194      70.062  22.011  20.440  1.00  0.00           C
ATOM   3684  O31 POPEG 194      69.981  22.301  21.860  1.00  0.00           O
ATOM   3685  C31 POPEG 194      69.831  23.571  22.210  1.00  0.00           C
ATOM   3686  O32 POPEG 194      69.841  24.531  21.450  1.00  0.00           O
ATOM   3687  C32 POPEG 194      69.771  23.711  23.730  1.00  0.00           C
ATOM   3690  C23 POPEG 194      74.102  19.841  22.960  1.00  0.00           C
ATOM   3693  C24 POPEG 194      75.212  20.561  23.750  1.00  0.00           C
ATOM   3696  C25 POPEG 194      74.732  21.211  25.060  1.00  0.00           C
ATOM   3699  C26 POPEG 194      74.521  20.251  26.240  1.00  0.00           C
ATOM   3702  C27 POPEG 194      73.971  21.021  27.460  1.00  0.00           C
ATOM   3705  C28 POPEG 194      73.562  20.121  28.640  1.00  0.00           C
ATOM   3708  C29 POPEG 194      72.841  20.951  29.680  1.00  0.00           C
ATOM   3710 0C21 POPEG 194      73.201  21.111  30.970  1.00  0.00           C
ATOM   3712 1C21 POPEG 194      74.382  20.431  31.610  1.00  0.00           C
ATOM   3715 2C21 POPEG 194      74.481  20.691  33.120  1.00  0.00           C
ATOM   3718 3C21 POPEG 194      73.283  20.131  33.920  1.00  0.00           C
ATOM   3721 4C21 POPEG 194      73.521  20.111  35.430  1.00  0.00           C
ATOM   3724 5C21 POPEG 194      73.861  21.481  36.020  1.00  0.00           C
ATOM   3727 6C21 POPEG 194      74.012  21.421  37.550  1.00  0.00           C
ATOM   3730 7C21 POPEG 194      74.472  22.731  38.190  1.00  0.00           C
ATOM   3733 8C21 POPEG 194      74.872  22.521  39.650  1.00  0.00           C
ATOM   3737  C33 POPEG 194      68.951  24.931  24.210  1.00  0.00           C
ATOM   3740  C34 POPEG 194      69.451  25.571  25.520  1.00  0.00           C
ATOM   3743  C35 POPEG 194      69.341  24.701  26.780  1.00  0.00           C
ATOM   3746  C36 POPEG 194      70.051  25.361  27.970  1.00  0.00           C
ATOM   3749  C37 POPEG 194      70.041  24.531  29.260  1.00  0.00           C
ATOM   3752  C38 POPEG 194      70.752  25.231  30.420  1.00  0.00           C
ATOM   3755  C39 POPEG 194      70.602  24.511  31.760  1.00  0.00           C
ATOM   3758 0C31 POPEG 194      71.431  25.171  32.880  1.00  0.00           C
ATOM   3761 1C31 POPEG 194      71.262  24.471  34.230  1.00  0.00           C
ATOM   3764 2C31 POPEG 194      72.372  24.801  35.240  1.00  0.00           C
ATOM   3767 3C31 POPEG 194      72.492  26.291  35.580  1.00  0.00           C
ATOM   3770 4C31 POPEG 194      73.562  26.541  36.660  1.00  0.00           C
ATOM   3773 5C31 POPEG 194      73.812  28.031  36.910  1.00  0.00           C
ATOM   3776 6C31 POPEG 194      74.852  28.291  38.000  1.00  0.00           C
ATOM   3780  NH3 POPEH 195      10.872  94.931  14.810  1.00  0.00           N
ATOM   3784  C12 POPEH 195      10.262  93.581  14.530  1.00  0.00           C
ATOM   3787  C11 POPEH 195      10.112  92.751  15.830  1.00  0.00           C
ATOM   3790  P   POPEH 195       9.451  90.361  16.630  1.00  0.00           P
ATOM   3791  O13 POPEH 195       8.002  90.551  16.890  1.00  0.00           O
ATOM   3792  O14 POPEH 195       9.872  89.021  16.200  1.00  0.00           O
ATOM   3793  O11 POPEH 195      10.222  90.722  17.970  1.00  0.00           O
ATOM   3794  O12 POPEH 195       9.962  91.372  15.530  1.00  0.00           O
ATOM   3795  C1  POPEH 195       9.672  90.162  19.180  1.00  0.00           C
ATOM   3798  C2  POPEH 195      10.752  89.752  20.220  1.00  0.00           C
ATOM   3800  O21 POPEH 195      10.892  90.741  21.250  1.00  0.00           O
ATOM   3801  C21 POPEH 195      10.232  90.511  22.350  1.00  0.00           C
ATOM   3802  O22 POPEH 195       9.382  89.651  22.530  1.00  0.00           O
ATOM   3803  C22 POPEH 195      10.752  91.461  23.410  1.00  0.00           C
ATOM   3806  C3  POPEH 195      12.162  89.532  19.630  1.00  0.00           C
ATOM   3809  O31 POPEH 195      12.932  88.831  20.630  1.00  0.00           O
ATOM   3810  C31 POPEH 195      13.872  89.532  21.250  1.00  0.00           C
ATOM   3811  O32 POPEH 195      14.472  90.491  20.780  1.00  0.00           O
ATOM   3812  C32 POPEH 195      13.991  89.021  22.680  1.00  0.00           C
ATOM   3815  C23 POPEH 195      10.412  90.922  24.810  1.00  0.00           C
ATOM   3818  C24 POPEH 195      11.292  91.552  25.880  1.00  0.00           C
ATOM   3821  C25 POPEH 195      10.892  91.102  27.280  1.00  0.00           C
ATOM   3824  C26 POPEH 195      11.672  91.851  28.350  1.00  0.00           C
ATOM   3827  C27 POPEH 195      11.272  91.422  29.760  1.00  0.00           C
ATOM   3830  C28 POPEH 195      12.031  92.261  30.800  1.00  0.00           C
ATOM   3833  C29 POPEH 195      11.902  91.722  32.190  1.00  0.00           C
ATOM   3835 0C21 POPEH 195      12.822  91.862  33.160  1.00  0.00           C
ATOM   3837 1C21 POPEH 195      14.132  92.601  33.020  1.00  0.00           C
ATOM   3840 2C21 POPEH 195      15.332  91.731  33.450  1.00  0.00           C
ATOM   3843 3C21 POPEH 195      16.662  92.471  33.250  1.00  0.00           C
ATOM   3846 4C21 POPEH 195      17.792  91.951  34.150  1.00  0.00           C
ATOM   3849 5C21 POPEH 195      17.601  92.371  35.610  1.00  0.00           C
ATOM   3852 6C21 POPEH 195      18.732  91.911  36.530  1.00  0.00           C
ATOM   3855 7C21 POPEH 195      18.412  92.231  38.000  1.00  0.00           C
ATOM   3858 8C21 POPEH 195      19.452  91.731  38.990  1.00  0.00           C
ATOM   3862  C33 POPEH 195      14.992  89.821  23.530  1.00  0.00           C
ATOM   3865  C34 POPEH 195      14.942  89.421  25.010  1.00  0.00           C
ATOM   3868  C35 POPEH 195      16.122  89.971  25.830  1.00  0.00           C
ATOM   3871  C36 POPEH 195      15.902  91.361  26.450  1.00  0.00           C
ATOM   3874  C37 POPEH 195      16.912  91.611  27.580  1.00  0.00           C
ATOM   3877  C38 POPEH 195      16.931  93.061  28.090  1.00  0.00           C
ATOM   3880  C39 POPEH 195      15.712  93.451  28.930  1.00  0.00           C
ATOM   3883 0C31 POPEH 195      15.252  94.882  28.630  1.00  0.00           C
ATOM   3886 1C31 POPEH 195      14.382  95.461  29.750  1.00  0.00           C
ATOM   3889 2C31 POPEH 195      13.952  96.911  29.470  1.00  0.00           C
ATOM   3892 3C31 POPEH 195      13.452  97.641  30.720  1.00  0.00           C
ATOM   3895 4C31 POPEH 195      12.222  96.981  31.370  1.00  0.00           C
ATOM   3898 5C31 POPEH 195      11.951  97.522  32.780  1.00  0.00           C
ATOM   3901 6C31 POPEH 195      10.872  96.722  33.520  1.00  0.00           C
ATOM   3905  NH3 POPEI 196      15.842  49.521  19.480  1.00  0.00           N
ATOM   3909  C12 POPEI 196      17.292  49.201  19.180  1.00  0.00           C
ATOM   3912  C11 POPEI 196      17.472  48.041  18.170  1.00  0.00           C
ATOM   3915  P   POPEI 196      19.912  47.281  18.800  1.00  0.00           P
ATOM   3916  O13 POPEI 196      21.021  46.721  17.990  1.00  0.00           O
ATOM   3917  O14 POPEI 196      20.261  48.281  19.820  1.00  0.00           O
ATOM   3918  O11 POPEI 196      19.111  46.111  19.460  1.00  0.00           O
ATOM   3919  O12 POPEI 196      18.841  47.881  17.810  1.00  0.00           O
ATOM   3920  C1  POPEI 196      18.941  46.031  20.870  1.00  0.00           C
ATOM   3923  C2  POPEI 196      17.501  45.561  21.180  1.00  0.00           C
ATOM   3925  O21 POPEI 196      17.402  45.281  22.590  1.00  0.00           O
ATOM   3926  C21 POPEI 196      17.282  46.361  23.350  1.00  0.00           C
ATOM   3927  O22 POPEI 196      17.082  47.491  22.960  1.00  0.00           O
ATOM   3928  C22 POPEI 196      17.271  45.891  24.800  1.00  0.00           C
ATOM   3931  C3  POPEI 196      17.152  44.291  20.370  1.00  0.00           C
ATOM   3934  O31 POPEI 196      15.732  44.161  20.140  1.00  0.00           O
ATOM   3935  C31 POPEI 196      15.052  43.141  20.680  1.00  0.00           C
ATOM   3936  O32 POPEI 196      14.142  42.561  20.100  1.00  0.00           O
ATOM   3937  C32 POPEI 196      15.502  42.801  22.110  1.00  0.00           C
ATOM   3940  C23 POPEI 196      17.812  46.922  25.820  1.00  0.00           C
ATOM   3943  C24 POPEI 196      18.142  46.201  27.140  1.00  0.00           C
ATOM   3946  C25 POPEI 196      18.532  47.131  28.290  1.00  0.00           C
ATOM   3949  C26 POPEI 196      19.052  46.301  29.470  1.00  0.00           C
ATOM   3952  C27 POPEI 196      19.562  47.101  30.670  1.00  0.00           C
ATOM   3955  C28 POPEI 196      20.231  46.181  31.710  1.00  0.00           C
ATOM   3958  C29 POPEI 196      20.732  46.931  32.920  1.00  0.00           C
ATOM   3960 0C21 POPEI 196      20.122  47.011  34.120  1.00  0.00           C
ATOM   3962 1C21 POPEI 196      18.792  46.431  34.510  1.00  0.00           C
ATOM   3965 2C21 POPEI 196      17.931  47.461  35.270  1.00  0.00           C
ATOM   3968 3C21 POPEI 196      16.632  46.861  35.830  1.00  0.00           C
ATOM   3971 4C21 POPEI 196      15.842  47.871  36.670  1.00  0.00           C
ATOM   3974 5C21 POPEI 196      14.602  47.251  37.330  1.00  0.00           C
ATOM   3977 6C21 POPEI 196      13.941  48.181  38.360  1.00  0.00           C
ATOM   3980 7C21 POPEI 196      12.782  47.511  39.100  1.00  0.00           C
ATOM   3983 8C21 POPEI 196      12.202  48.361  40.230  1.00  0.00           C
ATOM   3987  C33 POPEI 196      14.512  41.991  22.980  1.00  0.00           C
ATOM   3990  C34 POPEI 196      14.962  42.071  24.450  1.00  0.00           C
ATOM   3993  C35 POPEI 196      14.302  41.041  25.380  1.00  0.00           C
ATOM   3996  C36 POPEI 196      14.622  41.321  26.860  1.00  0.00           C
ATOM   3999  C37 POPEI 196      13.632  42.291  27.510  1.00  0.00           C
ATOM   4002  C38 POPEI 196      14.072  42.841  28.870  1.00  0.00           C
ATOM   4005  C39 POPEI 196      14.271  41.771  29.950  1.00  0.00           C
ATOM   4008 0C31 POPEI 196      14.542  42.391  31.330  1.00  0.00           C
ATOM   4011 1C31 POPEI 196      14.592  41.351  32.460  1.00  0.00           C
ATOM   4014 2C31 POPEI 196      15.012  41.941  33.820  1.00  0.00           C
ATOM   4017 3C31 POPEI 196      14.122  43.091  34.340  1.00  0.00           C
ATOM   4020 4C31 POPEI 196      12.642  42.711  34.480  1.00  0.00           C
ATOM   4023 5C31 POPEI 196      11.832  43.781  35.210  1.00  0.00           C
ATOM   4026 6C31 POPEI 196      10.352  43.421  35.350  1.00  0.00           C
ATOM   4030  NH3 POPEJ 197      97.283 113.961  65.050  1.00  0.00           N
ATOM   4034  C12 POPEJ 197      97.291 112.461  64.970  1.00  0.00           C
ATOM   4037  C11 POPEJ 197      95.971 111.921  64.350  1.00  0.00           C
ATOM   4040  P   POPEJ 197      93.932 113.112  65.490  1.00  0.00           P
ATOM   4041  O13 POPEJ 197      92.753 112.662  66.260  1.00  0.00           O
ATOM   4042  O14 POPEJ 197      94.791 114.211  65.990  1.00  0.00           O
ATOM   4043  O11 POPEJ 197      93.401 113.431  64.030  1.00  0.00           O
ATOM   4044  O12 POPEJ 197      94.892 111.881  65.280  1.00  0.00           O
ATOM   4045  C1  POPEJ 197      93.871 114.541  63.270  1.00  0.00           C
ATOM   4048  C2  POPEJ 197      93.152 114.721  61.890  1.00  0.00           C
ATOM   4050  O21 POPEJ 197      93.212 113.492  61.120  1.00  0.00           O
ATOM   4051  C21 POPEJ 197      92.382 113.471  60.050  1.00  0.00           C
ATOM   4052  O22 POPEJ 197      91.591 114.362  59.800  1.00  0.00           O
ATOM   4053  C22 POPEJ 197      92.602 112.252  59.160  1.00  0.00           C
ATOM   4056  C3  POPEJ 197      93.812 115.931  61.160  1.00  0.00           C
ATOM   4059  O31 POPEJ 197      95.221 115.741  61.170  1.00  0.00           O
ATOM   4060  C31 POPEJ 197      95.971 116.671  60.600  1.00  0.00           C
ATOM   4061  O32 POPEJ 197      95.562 117.641  59.980  1.00  0.00           O
ATOM   4062  C32 POPEJ 197      97.431 116.211  60.800  1.00  0.00           C
ATOM   4065  C23 POPEJ 197      92.121 112.501  57.700  1.00  0.00           C
ATOM   4068  C24 POPEJ 197      92.562 111.442  56.670  1.00  0.00           C
ATOM   4071  C25 POPEJ 197      91.862 111.611  55.310  1.00  0.00           C
ATOM   4074  C26 POPEJ 197      92.392 110.682  54.210  1.00  0.00           C
ATOM   4077  C27 POPEJ 197      91.852 111.041  52.810  1.00  0.00           C
ATOM   4080  C28 POPEJ 197      92.551 110.271  51.680  1.00  0.00           C
ATOM   4083  C29 POPEJ 197      92.262 110.871  50.330  1.00  0.00           C
ATOM   4085 0C21 POPEJ 197      92.481 110.281  49.140  1.00  0.00           C
ATOM   4087 1C21 POPEJ 197      93.041 108.901  48.910  1.00  0.00           C
ATOM   4090 2C21 POPEJ 197      92.213 108.101  47.890  1.00  0.00           C
ATOM   4093 3C21 POPEJ 197      92.311 108.632  46.450  1.00  0.00           C
ATOM   4096 4C21 POPEJ 197      91.461 107.832  45.460  1.00  0.00           C
ATOM   4099 5C21 POPEJ 197      91.461 108.411  44.040  1.00  0.00           C
ATOM   4102 6C21 POPEJ 197      90.471 107.662  43.130  1.00  0.00           C
ATOM   4105 7C21 POPEJ 197      90.401 108.241  41.710  1.00  0.00           C
ATOM   4108 8C21 POPEJ 197      89.423 107.461  40.820  1.00  0.00           C
ATOM   4112  C33 POPEJ 197      98.281 116.201  59.510  1.00  0.00           C
ATOM   4115  C34 POPEJ 197      97.423 115.951  58.250  1.00  0.00           C
ATOM   4118  C35 POPEJ 197      98.072 115.421  56.970  1.00  0.00           C
ATOM   4121  C36 POPEJ 197      98.521 113.951  57.020  1.00  0.00           C
ATOM   4124  C37 POPEJ 197      98.801 113.392  55.600  1.00  0.00           C
ATOM   4127  C38 POPEJ 197      98.842 111.851  55.530  1.00  0.00           C
ATOM   4130  C39 POPEJ 197     100.132 111.191  56.050  1.00  0.00           C
ATOM   4133 0C31 POPEJ 197     101.412 111.391  55.200  1.00  0.00           C
ATOM   4136 1C31 POPEJ 197     101.231 111.061  53.710  1.00  0.00           C
ATOM   4139 2C31 POPEJ 197     102.501 110.582  52.980  1.00  0.00           C
ATOM   4142 3C31 POPEJ 197     103.652 111.601  52.900  1.00  0.00           C
ATOM   4145 4C31 POPEJ 197     104.832 111.041  52.080  1.00  0.00           C
ATOM   4148 5C31 POPEJ 197     106.012 112.011  51.920  1.00  0.00           C
ATOM   4151 6C31 POPEJ 197     107.182 111.412  51.130  1.00  0.00           C
ATOM   4155  NH3 POPEK 198      70.652  80.651  19.160  1.00  0.00           N
ATOM   4159  C12 POPEK 198      70.551  81.941  18.390  1.00  0.00           C
ATOM   4162  C11 POPEK 198      69.191  82.041  17.670  1.00  0.00           C
ATOM   4165  P   POPEK 198      66.701  82.461  18.360  1.00  0.00           P
ATOM   4166  O13 POPEK 198      66.392  82.412  16.900  1.00  0.00           O
ATOM   4167  O14 POPEK 198      65.752  81.822  19.290  1.00  0.00           O
ATOM   4168  O11 POPEK 198      66.951  83.951  18.830  1.00  0.00           O
ATOM   4169  O12 POPEK 198      68.112  81.792  18.580  1.00  0.00           O
ATOM   4170  C1  POPEK 198      67.652  84.292  20.040  1.00  0.00           C
ATOM   4173  C2  POPEK 198      66.902  85.391  20.870  1.00  0.00           C
ATOM   4175  O21 POPEK 198      66.632  84.961  22.220  1.00  0.00           O
ATOM   4176  C21 POPEK 198      67.661  85.011  23.050  1.00  0.00           C
ATOM   4177  O22 POPEK 198      68.782  85.411  22.780  1.00  0.00           O
ATOM   4178  C22 POPEK 198      67.212  84.481  24.410  1.00  0.00           C
ATOM   4181  C3  POPEK 198      65.533  85.782  20.220  1.00  0.00           C
ATOM   4184  O31 POPEK 198      64.782  86.741  21.000  1.00  0.00           O
ATOM   4185  C31 POPEK 198      65.181  88.021  20.920  1.00  0.00           C
ATOM   4186  O32 POPEK 198      66.021  88.431  20.140  1.00  0.00           O
ATOM   4187  C32 POPEK 198      64.463  88.851  21.960  1.00  0.00           C
ATOM   4190  C23 POPEK 198      68.261  84.691  25.530  1.00  0.00           C
ATOM   4193  C24 POPEK 198      68.231  86.111  26.130  1.00  0.00           C
ATOM   4196  C25 POPEK 198      69.382  86.372  27.110  1.00  0.00           C
ATOM   4199  C26 POPEK 198      69.651  85.172  28.040  1.00  0.00           C
ATOM   4202  C27 POPEK 198      70.462  85.481  29.300  1.00  0.00           C
ATOM   4205  C28 POPEK 198      71.132  84.231  29.890  1.00  0.00           C
ATOM   4208  C29 POPEK 198      70.122  83.212  30.340  1.00  0.00           C
ATOM   4210 0C21 POPEK 198      69.411  83.282  31.470  1.00  0.00           C
ATOM   4212 1C21 POPEK 198      69.492  84.421  32.460  1.00  0.00           C
ATOM   4215 2C21 POPEK 198      68.353  85.442  32.290  1.00  0.00           C
ATOM   4218 3C21 POPEK 198      67.382  85.472  33.480  1.00  0.00           C
ATOM   4221 4C21 POPEK 198      66.282  86.531  33.340  1.00  0.00           C
ATOM   4224 5C21 POPEK 198      66.792  87.961  33.540  1.00  0.00           C
ATOM   4227 6C21 POPEK 198      65.682  89.012  33.460  1.00  0.00           C
ATOM   4230 7C21 POPEK 198      66.161  90.402  33.870  1.00  0.00           C
ATOM   4233 8C21 POPEK 198      65.062  91.461  33.820  1.00  0.00           C
ATOM   4237  C33 POPEK 198      64.423  88.171  23.350  1.00  0.00           C
ATOM   4240  C34 POPEK 198      63.391  88.831  24.260  1.00  0.00           C
ATOM   4243  C35 POPEK 198      63.512  88.362  25.710  1.00  0.00           C
ATOM   4246  C36 POPEK 198      62.232  88.581  26.510  1.00  0.00           C
ATOM   4249  C37 POPEK 198      62.451  88.551  28.030  1.00  0.00           C
ATOM   4252  C38 POPEK 198      61.132  88.672  28.800  1.00  0.00           C
ATOM   4255  C39 POPEK 198      61.301  89.031  30.280  1.00  0.00           C
ATOM   4258 0C31 POPEK 198      61.502  87.811  31.190  1.00  0.00           C
ATOM   4261 1C31 POPEK 198      60.371  87.672  32.220  1.00  0.00           C
ATOM   4264 2C31 POPEK 198      60.542  86.481  33.160  1.00  0.00           C
ATOM   4267 3C31 POPEK 198      59.451  86.412  34.250  1.00  0.00           C
ATOM   4270 4C31 POPEK 198      59.542  87.561  35.250  1.00  0.00           C
ATOM   4273 5C31 POPEK 198      58.562  87.431  36.420  1.00  0.00           C
ATOM   4276 6C31 POPEK 198      58.752  88.532  37.470  1.00  0.00           C
ATOM   4280  NH3 POPEL 199      75.352  84.782  20.570  1.00  0.00           N
ATOM   4284  C12 POPEL 199      75.722  83.831  19.460  1.00  0.00           C
ATOM   4287  C11 POPEL 199      74.481  83.072  18.960  1.00  0.00           C
ATOM   4290  P   POPEL 199      74.161  80.971  20.530  1.00  0.00           P
ATOM   4291  O13 POPEL 199      72.911  80.391  21.050  1.00  0.00           O
ATOM   4292  O14 POPEL 199      74.822  80.192  19.480  1.00  0.00           O
ATOM   4293  O11 POPEL 199      75.172  81.232  21.710  1.00  0.00           O
ATOM   4294  O12 POPEL 199      73.791  82.431  20.040  1.00  0.00           O
ATOM   4295  C1  POPEL 199      75.161  80.371  22.850  1.00  0.00           C
ATOM   4298  C2  POPEL 199      74.661  81.121  24.100  1.00  0.00           C
ATOM   4300  O21 POPEL 199      74.511  80.122  25.130  1.00  0.00           O
ATOM   4301  C21 POPEL 199      74.621  80.591  26.350  1.00  0.00           C
ATOM   4302  O22 POPEL 199      74.911  81.741  26.630  1.00  0.00           O
ATOM   4303  C22 POPEL 199      74.371  79.491  27.370  1.00  0.00           C
ATOM   4306  C3  POPEL 199      73.312  81.871  23.830  1.00  0.00           C
ATOM   4309  O31 POPEL 199      73.011  82.911  24.780  1.00  0.00           O
ATOM   4310  C31 POPEL 199      73.691  84.041  24.570  1.00  0.00           C
ATOM   4311  O32 POPEL 199      74.423  84.281  23.620  1.00  0.00           O
ATOM   4312  C32 POPEL 199      73.423  85.041  25.680  1.00  0.00           C
ATOM   4315  C23 POPEL 199      75.673  79.071  28.090  1.00  0.00           C
ATOM   4318  C24 POPEL 199      76.201  80.071  29.130  1.00  0.00           C
ATOM   4321  C25 POPEL 199      75.782  79.771  30.580  1.00  0.00           C
ATOM   4324  C26 POPEL 199      74.312  80.091  30.900  1.00  0.00           C
ATOM   4327  C27 POPEL 199      73.911  79.521  32.260  1.00  0.00           C
ATOM   4330  C28 POPEL 199      72.481  79.871  32.720  1.00  0.00           C
ATOM   4333  C29 POPEL 199      72.352  81.311  33.160  1.00  0.00           C
ATOM   4335 0C21 POPEL 199      72.232  81.752  34.430  1.00  0.00           C
ATOM   4337 1C21 POPEL 199      72.212  80.911  35.690  1.00  0.00           C
ATOM   4340 2C21 POPEL 199      73.451  81.142  36.570  1.00  0.00           C
ATOM   4343 3C21 POPEL 199      73.382  82.431  37.400  1.00  0.00           C
ATOM   4346 4C21 POPEL 199      74.642  82.662  38.250  1.00  0.00           C
ATOM   4349 5C21 POPEL 199      75.792  83.282  37.440  1.00  0.00           C
ATOM   4352 6C21 POPEL 199      76.981  83.691  38.310  1.00  0.00           C
ATOM   4355 7C21 POPEL 199      78.051  84.432  37.500  1.00  0.00           C
ATOM   4358 8C21 POPEL 199      79.111  85.101  38.370  1.00  0.00           C
ATOM   4362  C33 POPEL 199      74.742  85.682  26.170  1.00  0.00           C
ATOM   4365  C34 POPEL 199      75.722  84.672  26.750  1.00  0.00           C
ATOM   4368  C35 POPEL 199      76.832  85.311  27.600  1.00  0.00           C
ATOM   4371  C36 POPEL 199      77.783  84.231  28.140  1.00  0.00           C
ATOM   4374  C37 POPEL 199      77.942  84.222  29.660  1.00  0.00           C
ATOM   4377  C38 POPEL 199      78.652  82.942  30.120  1.00  0.00           C
ATOM   4380  C39 POPEL 199      78.772  82.762  31.640  1.00  0.00           C
ATOM   4383 0C31 POPEL 199      79.612  83.851  32.310  1.00  0.00           C
ATOM   4386 1C31 POPEL 199      80.221  83.381  33.640  1.00  0.00           C
ATOM   4389 2C31 POPEL 199      80.963  84.511  34.360  1.00  0.00           C
ATOM   4392 3C31 POPEL 199      81.771  84.041  35.580  1.00  0.00           C
ATOM   4395 4C31 POPEL 199      83.033  83.261  35.180  1.00  0.00           C
ATOM   4398 5C31 POPEL 199      83.932  82.942  36.380  1.00  0.00           C
ATOM   4401 6C31 POPEL 199      85.201  82.191  36.000  1.00  0.00           C
ATOM   4405  NH3 POPEM 200      70.752  19.471  17.490  1.00  0.00           N
ATOM   4409  C12 POPEM 200      69.923  18.481  18.250  1.00  0.00           C
ATOM   4412  C11 POPEM 200      68.492  18.941  18.510  1.00  0.00           C
ATOM   4415  P   POPEM 200      66.372  17.431  18.240  1.00  0.00           P
ATOM   4416  O13 POPEM 200      66.151  18.091  16.930  1.00  0.00           O
ATOM   4417  O14 POPEM 200      66.091  15.981  18.320  1.00  0.00           O
ATOM   4418  O11 POPEM 200      65.371  18.181  19.200  1.00  0.00           O
ATOM   4419  O12 POPEM 200      67.762  17.781  18.870  1.00  0.00           O
ATOM   4420  C1  POPEM 200      64.312  17.571  19.940  1.00  0.00           C
ATOM   4423  C2  POPEM 200      64.782  16.561  21.020  1.00  0.00           C
ATOM   4425  O21 POPEM 200      63.642  16.161  21.810  1.00  0.00           O
ATOM   4426  C21 POPEM 200      63.752  14.971  22.360  1.00  0.00           C
ATOM   4427  O22 POPEM 200      64.441  14.051  21.940  1.00  0.00           O
ATOM   4428  C22 POPEM 200      63.022  14.951  23.690  1.00  0.00           C
ATOM   4431  C3  POPEM 200      65.901  17.111  21.950  1.00  0.00           C
ATOM   4434  O31 POPEM 200      65.411  18.131  22.860  1.00  0.00           O
ATOM   4435  C31 POPEM 200      65.962  19.331  22.770  1.00  0.00           C
ATOM   4436  O32 POPEM 200      66.822  19.671  21.980  1.00  0.00           O
ATOM   4437  C32 POPEM 200      65.422  20.241  23.880  1.00  0.00           C
ATOM   4440  C23 POPEM 200      63.861  15.701  24.740  1.00  0.00           C
ATOM   4443  C24 POPEM 200      63.572  15.191  26.150  1.00  0.00           C
ATOM   4446  C25 POPEM 200      64.301  16.031  27.210  1.00  0.00           C
ATOM   4449  C26 POPEM 200      65.612  15.371  27.660  1.00  0.00           C
ATOM   4452  C27 POPEM 200      65.382  14.471  28.890  1.00  0.00           C
ATOM   4455  C28 POPEM 200      66.632  13.681  29.290  1.00  0.00           C
ATOM   4458  C29 POPEM 200      66.372  12.731  30.430  1.00  0.00           C
ATOM   4460 0C21 POPEM 200      66.062  13.051  31.710  1.00  0.00           C
ATOM   4462 1C21 POPEM 200      65.932  14.421  32.320  1.00  0.00           C
ATOM   4465 2C21 POPEM 200      66.572  14.461  33.720  1.00  0.00           C
ATOM   4468 3C21 POPEM 200      66.322  15.771  34.490  1.00  0.00           C
ATOM   4471 4C21 POPEM 200      67.103  15.811  35.810  1.00  0.00           C
ATOM   4474 5C21 POPEM 200      66.812  17.041  36.680  1.00  0.00           C
ATOM   4477 6C21 POPEM 200      65.451  16.991  37.390  1.00  0.00           C
ATOM   4480 7C21 POPEM 200      65.292  18.091  38.450  1.00  0.00           C
ATOM   4483 8C21 POPEM 200      63.992  17.981  39.250  1.00  0.00           C
ATOM   4487  C33 POPEM 200      63.892  20.451  23.870  1.00  0.00           C
ATOM   4490  C34 POPEM 200      63.222  19.981  25.180  1.00  0.00           C
ATOM   4493  C35 POPEM 200      63.771  20.621  26.460  1.00  0.00           C
ATOM   4496  C36 POPEM 200      62.892  20.331  27.690  1.00  0.00           C
ATOM   4499  C37 POPEM 200      63.652  20.521  29.000  1.00  0.00           C
ATOM   4502  C38 POPEM 200      62.941  19.911  30.210  1.00  0.00           C
ATOM   4505  C39 POPEM 200      63.782  20.061  31.480  1.00  0.00           C
ATOM   4508 0C31 POPEM 200      63.121  19.411  32.700  1.00  0.00           C
ATOM   4511 1C31 POPEM 200      63.423  20.151  34.010  1.00  0.00           C
ATOM   4514 2C31 POPEM 200      62.521  19.681  35.160  1.00  0.00           C
ATOM   4517 3C31 POPEM 200      62.611  20.531  36.430  1.00  0.00           C
ATOM   4520 4C31 POPEM 200      62.402  22.031  36.170  1.00  0.00           C
ATOM   4523 5C31 POPEM 200      62.292  22.871  37.440  1.00  0.00           C
ATOM   4526 6C31 POPEM 200      62.201  24.371  37.170  1.00  0.00           C
ATOM   4530  NH3 POPEN 201      56.082  52.071  60.080  1.00  0.00           N
ATOM   4534  C12 POPEN 201      56.231  52.081  61.580  1.00  0.00           C
ATOM   4537  C11 POPEN 201      57.472  52.861  62.030  1.00  0.00           C
ATOM   4540  P   POPEN 201      60.042  52.981  61.880  1.00  0.00           P
ATOM   4541  O13 POPEN 201      59.822  54.091  62.830  1.00  0.00           O
ATOM   4542  O14 POPEN 201      60.951  51.911  62.320  1.00  0.00           O
ATOM   4543  O11 POPEN 201      60.602  53.551  60.510  1.00  0.00           O
ATOM   4544  O12 POPEN 201      58.652  52.371  61.410  1.00  0.00           O
ATOM   4545  C1  POPEN 201      59.732  54.361  59.710  1.00  0.00           C
ATOM   4548  C2  POPEN 201      60.242  54.391  58.250  1.00  0.00           C
ATOM   4550  O21 POPEN 201      59.692  55.521  57.540  1.00  0.00           O
ATOM   4551  C21 POPEN 201      58.461  55.401  57.090  1.00  0.00           C
ATOM   4552  O22 POPEN 201      57.692  54.491  57.320  1.00  0.00           O
ATOM   4553  C22 POPEN 201      58.132  56.571  56.160  1.00  0.00           C
ATOM   4556  C3  POPEN 201      60.122  53.021  57.530  1.00  0.00           C
ATOM   4559  O31 POPEN 201      60.522  53.161  56.150  1.00  0.00           O
ATOM   4560  C31 POPEN 201      60.181  52.181  55.340  1.00  0.00           C
ATOM   4561  O32 POPEN 201      59.382  51.291  55.630  1.00  0.00           O
ATOM   4562  C32 POPEN 201      60.872  52.371  53.990  1.00  0.00           C
ATOM   4565  C23 POPEN 201      59.042  56.631  54.910  1.00  0.00           C
ATOM   4568  C24 POPEN 201      58.382  57.441  53.790  1.00  0.00           C
ATOM   4571  C25 POPEN 201      59.352  57.821  52.660  1.00  0.00           C
ATOM   4574  C26 POPEN 201      58.642  58.471  51.460  1.00  0.00           C
ATOM   4577  C27 POPEN 201      59.632  59.031  50.420  1.00  0.00           C
ATOM   4580  C28 POPEN 201      58.962  59.381  49.070  1.00  0.00           C
ATOM   4583  C29 POPEN 201      58.622  58.131  48.290  1.00  0.00           C
ATOM   4585 0C21 POPEN 201      58.362  58.061  46.970  1.00  0.00           C
ATOM   4587 1C21 POPEN 201      58.312  59.221  46.020  1.00  0.00           C
ATOM   4590 2C21 POPEN 201      58.082  58.791  44.560  1.00  0.00           C
ATOM   4593 3C21 POPEN 201      59.292  58.131  43.880  1.00  0.00           C
ATOM   4596 4C21 POPEN 201      59.042  57.871  42.390  1.00  0.00           C
ATOM   4599 5C21 POPEN 201      60.262  57.381  41.590  1.00  0.00           C
ATOM   4602 6C21 POPEN 201      60.542  55.871  41.730  1.00  0.00           C
ATOM   4605 7C21 POPEN 201      61.672  55.421  40.790  1.00  0.00           C
ATOM   4608 8C21 POPEN 201      62.052  53.941  40.940  1.00  0.00           C
ATOM   4612  C33 POPEN 201      60.532  51.241  53.000  1.00  0.00           C
ATOM   4615  C34 POPEN 201      61.182  51.441  51.620  1.00  0.00           C
ATOM   4618  C35 POPEN 201      60.551  50.521  50.570  1.00  0.00           C
ATOM   4621  C36 POPEN 201      59.492  51.241  49.720  1.00  0.00           C
ATOM   4624  C37 POPEN 201      58.261  50.361  49.460  1.00  0.00           C
ATOM   4627  C38 POPEN 201      57.211  51.031  48.570  1.00  0.00           C
ATOM   4630  C39 POPEN 201      57.351  50.661  47.090  1.00  0.00           C
ATOM   4633 0C31 POPEN 201      56.852  49.251  46.780  1.00  0.00           C
ATOM   4636 1C31 POPEN 201      57.162  48.811  45.350  1.00  0.00           C
ATOM   4639 2C31 POPEN 201      56.801  47.351  45.090  1.00  0.00           C
ATOM   4642 3C31 POPEN 201      57.062  46.922  43.630  1.00  0.00           C
ATOM   4645 4C31 POPEN 201      55.922  47.321  42.690  1.00  0.00           C
ATOM   4648 5C31 POPEN 201      56.101  46.741  41.280  1.00  0.00           C
ATOM   4651 6C31 POPEN 201      54.862  46.901  40.410  1.00  0.00           C
ATOM   4655  NH3 POPEO 202     115.071  89.841  60.240  1.00  0.00           N
ATOM   4659  C12 POPEO 202     115.182  90.682  61.500  1.00  0.00           C
ATOM   4662  C11 POPEO 202     115.271  92.181  61.120  1.00  0.00           C
ATOM   4665  P   POPEO 202     114.853  94.572  62.070  1.00  0.00           P
ATOM   4666  O13 POPEO 202     113.382  94.581  62.340  1.00  0.00           O
ATOM   4667  O14 POPEO 202     115.673  95.582  62.780  1.00  0.00           O
ATOM   4668  O11 POPEO 202     115.022  94.731  60.490  1.00  0.00           O
ATOM   4669  O12 POPEO 202     115.331  93.061  62.280  1.00  0.00           O
ATOM   4670  C1  POPEO 202     115.442  95.911  59.820  1.00  0.00           C
ATOM   4673  C2  POPEO 202     116.002  95.561  58.400  1.00  0.00           C
ATOM   4675  O21 POPEO 202     116.511  96.681  57.640  1.00  0.00           O
ATOM   4676  C21 POPEO 202     115.712  97.692  57.370  1.00  0.00           C
ATOM   4677  O22 POPEO 202     114.581  97.851  57.810  1.00  0.00           O
ATOM   4678  C22 POPEO 202     116.363  98.651  56.330  1.00  0.00           C
ATOM   4681  C3  POPEO 202     115.012  94.651  57.580  1.00  0.00           C
ATOM   4684  O31 POPEO 202     115.182  94.551  56.140  1.00  0.00           O
ATOM   4685  C31 POPEO 202     116.382  94.271  55.650  1.00  0.00           C
ATOM   4686  O32 POPEO 202     117.382  94.021  56.290  1.00  0.00           O
ATOM   4687  C32 POPEO 202     116.301  94.311  54.120  1.00  0.00           C
ATOM   4690  C23 POPEO 202     117.861  98.541  55.970  1.00  0.00           C
ATOM   4693  C24 POPEO 202     118.301  99.782  55.150  1.00  0.00           C
ATOM   4696  C25 POPEO 202     119.592  99.642  54.340  1.00  0.00           C
ATOM   4699  C26 POPEO 202     119.962 100.971  53.650  1.00  0.00           C
ATOM   4702  C27 POPEO 202     121.152 100.871  52.670  1.00  0.00           C
ATOM   4705  C28 POPEO 202     121.521 102.191  51.960  1.00  0.00           C
ATOM   4708  C29 POPEO 202     122.822 102.081  51.200  1.00  0.00           C
ATOM   4710 0C21 POPEO 202     123.121 102.622  50.010  1.00  0.00           C
ATOM   4712 1C21 POPEO 202     122.213 103.462  49.160  1.00  0.00           C
ATOM   4715 2C21 POPEO 202     122.792 103.672  47.740  1.00  0.00           C
ATOM   4718 3C21 POPEO 202     121.841 104.472  46.830  1.00  0.00           C
ATOM   4721 4C21 POPEO 202     122.542 104.941  45.540  1.00  0.00           C
ATOM   4724 5C21 POPEO 202     121.581 105.542  44.500  1.00  0.00           C
ATOM   4727 6C21 POPEO 202     120.661 106.621  45.060  1.00  0.00           C
ATOM   4730 7C21 POPEO 202     120.102 107.571  43.990  1.00  0.00           C
ATOM   4733 8C21 POPEO 202     119.173 108.632  44.570  1.00  0.00           C
ATOM   4737  C33 POPEO 202     117.652  94.401  53.370  1.00  0.00           C
ATOM   4740  C34 POPEO 202     117.441  94.532  51.850  1.00  0.00           C
ATOM   4743  C35 POPEO 202     118.751  94.731  51.070  1.00  0.00           C
ATOM   4746  C36 POPEO 202     118.512  95.251  49.640  1.00  0.00           C
ATOM   4749  C37 POPEO 202     119.822  95.561  48.900  1.00  0.00           C
ATOM   4752  C38 POPEO 202     119.621  96.291  47.560  1.00  0.00           C
ATOM   4755  C39 POPEO 202     118.941  95.451  46.460  1.00  0.00           C
ATOM   4758 0C31 POPEO 202     119.832  94.292  45.970  1.00  0.00           C
ATOM   4761 1C31 POPEO 202     119.231  93.551  44.760  1.00  0.00           C
ATOM   4764 2C31 POPEO 202     120.182  92.482  44.200  1.00  0.00           C
ATOM   4767 3C31 POPEO 202     119.671  91.851  42.890  1.00  0.00           C
ATOM   4770 4C31 POPEO 202     118.471  90.901  43.100  1.00  0.00           C
ATOM   4773 5C31 POPEO 202     117.932  90.351  41.770  1.00  0.00           C
ATOM   4776 6C31 POPEO 202     116.791  89.341  41.960  1.00  0.00           C
ATOM   4780  NH3 POPEP 203      98.312  27.011  19.020  1.00  0.00           N
ATOM   4784  C12 POPEP 203      99.701  27.391  19.460  1.00  0.00           C
ATOM   4787  C11 POPEP 203     100.012  28.861  19.140  1.00  0.00           C
ATOM   4790  P   POPEP 203     101.503  29.951  20.990  1.00  0.00           P
ATOM   4791  O13 POPEP 203     102.942  29.901  21.340  1.00  0.00           O
ATOM   4792  O14 POPEP 203     100.871  31.281  20.910  1.00  0.00           O
ATOM   4793  O11 POPEP 203     100.673  28.991  21.910  1.00  0.00           O
ATOM   4794  O12 POPEP 203     101.321  29.191  19.600  1.00  0.00           O
ATOM   4795  C1  POPEP 203     100.102  29.381  23.160  1.00  0.00           C
ATOM   4798  C2  POPEP 203     100.812  28.611  24.300  1.00  0.00           C
ATOM   4800  O21 POPEP 203     100.121  28.711  25.560  1.00  0.00           O
ATOM   4801  C21 POPEP 203     100.132  29.871  26.180  1.00  0.00           C
ATOM   4802  O22 POPEP 203     100.481  30.941  25.720  1.00  0.00           O
ATOM   4803  C22 POPEP 203      99.651  29.651  27.630  1.00  0.00           C
ATOM   4806  C3  POPEP 203     102.322  28.991  24.380  1.00  0.00           C
ATOM   4809  O31 POPEP 203     102.981  28.311  25.460  1.00  0.00           O
ATOM   4810  C31 POPEP 203     103.652  29.061  26.310  1.00  0.00           C
ATOM   4811  O32 POPEP 203     103.792  30.271  26.280  1.00  0.00           O
ATOM   4812  C32 POPEP 203     104.332  28.161  27.320  1.00  0.00           C
ATOM   4815  C23 POPEP 203      99.382  30.981  28.380  1.00  0.00           C
ATOM   4818  C24 POPEP 203      99.531  30.931  29.920  1.00  0.00           C
ATOM   4821  C25 POPEP 203      98.382  30.291  30.710  1.00  0.00           C
ATOM   4824  C26 POPEP 203      98.471  30.661  32.200  1.00  0.00           C
ATOM   4827  C27 POPEP 203      97.402  30.041  33.110  1.00  0.00           C
ATOM   4830  C28 POPEP 203      97.451  30.651  34.520  1.00  0.00           C
ATOM   4833  C29 POPEP 203      96.521  30.001  35.520  1.00  0.00           C
ATOM   4835 0C21 POPEP 203      96.602  30.121  36.860  1.00  0.00           C
ATOM   4837 1C21 POPEP 203      97.621  30.951  37.610  1.00  0.00           C
ATOM   4840 2C21 POPEP 203      97.002  31.741  38.790  1.00  0.00           C
ATOM   4843 3C21 POPEP 203      95.942  32.771  38.370  1.00  0.00           C
ATOM   4846 4C21 POPEP 203      95.401  33.551  39.580  1.00  0.00           C
ATOM   4849 5C21 POPEP 203      94.301  34.561  39.190  1.00  0.00           C
ATOM   4852 6C21 POPEP 203      93.681  35.251  40.420  1.00  0.00           C
ATOM   4855 7C21 POPEP 203      92.592  36.261  40.040  1.00  0.00           C
ATOM   4858 8C21 POPEP 203      92.002  37.001  41.240  1.00  0.00           C
ATOM   4862  C33 POPEP 203     104.271  28.791  28.710  1.00  0.00           C
ATOM   4865  C34 POPEP 203     104.981  27.921  29.750  1.00  0.00           C
ATOM   4868  C35 POPEP 203     104.671  28.361  31.180  1.00  0.00           C
ATOM   4871  C36 POPEP 203     103.242  28.021  31.600  1.00  0.00           C
ATOM   4874  C37 POPEP 203     102.872  28.711  32.910  1.00  0.00           C
ATOM   4877  C38 POPEP 203     101.461  28.321  33.350  1.00  0.00           C
ATOM   4880  C39 POPEP 203     101.012  29.091  34.590  1.00  0.00           C
ATOM   4883 0C31 POPEP 203     101.841  28.751  35.830  1.00  0.00           C
ATOM   4886 1C31 POPEP 203     101.201  29.281  37.110  1.00  0.00           C
ATOM   4889 2C31 POPEP 203     101.832  28.691  38.380  1.00  0.00           C
ATOM   4892 3C31 POPEP 203     100.982  29.001  39.620  1.00  0.00           C
ATOM   4895 4C31 POPEP 203     101.451  28.231  40.860  1.00  0.00           C
ATOM   4898 5C31 POPEP 203     100.591  28.581  42.080  1.00  0.00           C
ATOM   4901 6C31 POPEP 203     100.963  27.791  43.340  1.00  0.00           C
ATOM   4905  NH3 POPEQ 204     127.184  95.901  60.880  1.00  0.00           N
ATOM   4909  C12 POPEQ 204     125.745  95.671  61.240  1.00  0.00           C
ATOM   4912  C11 POPEQ 204     125.424  94.201  61.560  1.00  0.00           C
ATOM   4915  P   POPEQ 204     123.831  92.282  60.930  1.00  0.00           P
ATOM   4916  O13 POPEQ 204     124.054  91.921  62.350  1.00  0.00           O
ATOM   4917  O14 POPEQ 204     122.422  92.341  60.480  1.00  0.00           O
ATOM   4918  O11 POPEQ 204     124.614  91.272  60.000  1.00  0.00           O
ATOM   4919  O12 POPEQ 204     124.505  93.672  60.610  1.00  0.00           O
ATOM   4920  C1  POPEQ 204     124.375  91.321  58.590  1.00  0.00           C
ATOM   4923  C2  POPEQ 204     124.874  90.011  57.920  1.00  0.00           C
ATOM   4925  O21 POPEQ 204     124.484  89.961  56.540  1.00  0.00           O
ATOM   4926  C21 POPEQ 204     125.225  90.701  55.740  1.00  0.00           C
ATOM   4927  O22 POPEQ 204     126.174  91.391  56.060  1.00  0.00           O
ATOM   4928  C22 POPEQ 204     124.785  90.521  54.280  1.00  0.00           C
ATOM   4931  C3  POPEQ 204     124.285  88.751  58.620  1.00  0.00           C
ATOM   4934  O31 POPEQ 204     125.024  87.561  58.320  1.00  0.00           O
ATOM   4935  C31 POPEQ 204     124.804  86.752  57.280  1.00  0.00           C
ATOM   4936  O32 POPEQ 204     125.604  85.871  56.960  1.00  0.00           O
ATOM   4937  C32 POPEQ 204     123.502  86.951  56.520  1.00  0.00           C
ATOM   4940  C23 POPEQ 204     125.914  90.061  53.320  1.00  0.00           C
ATOM   4943  C24 POPEQ 204     125.805  90.731  51.940  1.00  0.00           C
ATOM   4946  C25 POPEQ 204     126.604  92.041  51.840  1.00  0.00           C
ATOM   4949  C26 POPEQ 204     127.924  91.901  51.070  1.00  0.00           C
ATOM   4952  C27 POPEQ 204     127.725  91.801  49.550  1.00  0.00           C
ATOM   4955  C28 POPEQ 204     129.055  91.741  48.770  1.00  0.00           C
ATOM   4958  C29 POPEQ 204     128.826  91.451  47.310  1.00  0.00           C
ATOM   4960 0C21 POPEQ 204     128.924  92.311  46.280  1.00  0.00           C
ATOM   4962 1C21 POPEQ 204     129.264  93.782  46.350  1.00  0.00           C
ATOM   4965 2C21 POPEQ 204     130.715  94.091  45.950  1.00  0.00           C
ATOM   4968 3C21 POPEQ 204     131.075  93.721  44.510  1.00  0.00           C
ATOM   4971 4C21 POPEQ 204     132.525  94.091  44.160  1.00  0.00           C
ATOM   4974 5C21 POPEQ 204     132.995  93.521  42.820  1.00  0.00           C
ATOM   4977 6C21 POPEQ 204     133.355  92.032  42.920  1.00  0.00           C
ATOM   4980 7C21 POPEQ 204     133.936  91.461  41.620  1.00  0.00           C
ATOM   4983 8C21 POPEQ 204     134.145  89.951  41.660  1.00  0.00           C
ATOM   4987  C33 POPEQ 204     123.532  86.422  55.060  1.00  0.00           C
ATOM   4990  C34 POPEQ 204     122.252  86.862  54.350  1.00  0.00           C
ATOM   4993  C35 POPEQ 204     122.102  86.481  52.880  1.00  0.00           C
ATOM   4996  C36 POPEQ 204     120.712  86.901  52.390  1.00  0.00           C
ATOM   4999  C37 POPEQ 204     120.312  86.321  51.040  1.00  0.00           C
ATOM   5002  C38 POPEQ 204     118.801  86.061  50.990  1.00  0.00           C
ATOM   5005  C39 POPEQ 204     118.281  85.661  49.600  1.00  0.00           C
ATOM   5008 0C31 POPEQ 204     118.062  86.892  48.720  1.00  0.00           C
ATOM   5011 1C31 POPEQ 204     117.532  86.521  47.330  1.00  0.00           C
ATOM   5014 2C31 POPEQ 204     117.092  87.762  46.540  1.00  0.00           C
ATOM   5017 3C31 POPEQ 204     116.542  87.451  45.150  1.00  0.00           C
ATOM   5020 4C31 POPEQ 204     115.372  86.461  45.160  1.00  0.00           C
ATOM   5023 5C31 POPEQ 204     114.671  86.361  43.800  1.00  0.00           C
ATOM   5026 6C31 POPEQ 204     113.712  85.172  43.690  1.00  0.00           C
ATOM   5030  NH3 POPER 205     103.762  16.711  62.950  1.00  0.00           N
ATOM   5034  C12 POPER 205     104.791  17.001  64.020  1.00  0.00           C
ATOM   5037  C11 POPER 205     106.161  16.351  63.710  1.00  0.00           C
ATOM   5040  P   POPER 205     105.521  13.821  63.250  1.00  0.00           P
ATOM   5041  O13 POPER 205     106.033  12.491  63.670  1.00  0.00           O
ATOM   5042  O14 POPER 205     104.072  14.111  63.330  1.00  0.00           O
ATOM   5043  O11 POPER 205     106.012  14.141  61.780  1.00  0.00           O
ATOM   5044  O12 POPER 205     106.222  14.971  64.080  1.00  0.00           O
ATOM   5045  C1  POPER 205     105.092  14.421  60.720  1.00  0.00           C
ATOM   5048  C2  POPER 205     105.462  13.691  59.390  1.00  0.00           C
ATOM   5050  O21 POPER 205     106.832  13.831  58.970  1.00  0.00           O
ATOM   5051  C21 POPER 205     107.301  15.031  58.750  1.00  0.00           C
ATOM   5052  O22 POPER 205     106.862  16.091  59.160  1.00  0.00           O
ATOM   5053  C22 POPER 205     108.451  14.911  57.740  1.00  0.00           C
ATOM   5056  C3  POPER 205     104.462  14.011  58.220  1.00  0.00           C
ATOM   5059  O31 POPER 205     104.642  13.121  57.090  1.00  0.00           O
ATOM   5060  C31 POPER 205     103.551  12.581  56.540  1.00  0.00           C
ATOM   5061  O32 POPER 205     102.402  12.771  56.890  1.00  0.00           O
ATOM   5062  C32 POPER 205     103.982  11.821  55.280  1.00  0.00           C
ATOM   5065  C23 POPER 205     108.072  14.021  56.540  1.00  0.00           C
ATOM   5068  C24 POPER 205     108.863  14.281  55.240  1.00  0.00           C
ATOM   5071  C25 POPER 205     108.492  15.621  54.580  1.00  0.00           C
ATOM   5074  C26 POPER 205     108.202  15.501  53.070  1.00  0.00           C
ATOM   5077  C27 POPER 205     107.441  16.731  52.530  1.00  0.00           C
ATOM   5080  C28 POPER 205     106.701  16.461  51.200  1.00  0.00           C
ATOM   5083  C29 POPER 205     107.621  16.371  50.010  1.00  0.00           C
ATOM   5085 0C21 POPER 205     107.242  16.661  48.760  1.00  0.00           C
ATOM   5087 1C21 POPER 205     105.842  17.051  48.350  1.00  0.00           C
ATOM   5090 2C21 POPER 205     105.541  16.761  46.870  1.00  0.00           C
ATOM   5093 3C21 POPER 205     106.262  17.711  45.920  1.00  0.00           C
ATOM   5096 4C21 POPER 205     105.731  17.641  44.480  1.00  0.00           C
ATOM   5099 5C21 POPER 205     106.051  16.321  43.750  1.00  0.00           C
ATOM   5102 6C21 POPER 205     107.532  16.201  43.360  1.00  0.00           C
ATOM   5105 7C21 POPER 205     107.771  15.211  42.210  1.00  0.00           C
ATOM   5108 8C21 POPER 205     109.231  15.111  41.800  1.00  0.00           C
ATOM   5112  C33 POPER 205     102.852  11.061  54.540  1.00  0.00           C
ATOM   5115  C34 POPER 205     103.141  10.981  53.030  1.00  0.00           C
ATOM   5118  C35 POPER 205     102.372   9.871  52.290  1.00  0.00           C
ATOM   5121  C36 POPER 205     100.862   9.911  52.520  1.00  0.00           C
ATOM   5124  C37 POPER 205     100.042   9.111  51.480  1.00  0.00           C
ATOM   5127  C38 POPER 205      98.551   8.981  51.830  1.00  0.00           C
ATOM   5130  C39 POPER 205      97.822   7.981  50.930  1.00  0.00           C
ATOM   5133 0C31 POPER 205      97.691   8.401  49.450  1.00  0.00           C
ATOM   5136 1C31 POPER 205      96.972   7.331  48.630  1.00  0.00           C
ATOM   5139 2C31 POPER 205      97.161   7.461  47.110  1.00  0.00           C
ATOM   5142 3C31 POPER 205      96.783   6.151  46.410  1.00  0.00           C
ATOM   5145 4C31 POPER 205      96.871   6.161  44.870  1.00  0.00           C
ATOM   5148 5C31 POPER 205      96.562   4.771  44.290  1.00  0.00           C
ATOM   5151 6C31 POPER 205      96.682   4.701  42.760  1.00  0.00           C
ATOM   5155  NH3 POPES 206      55.982   2.511  16.900  1.00  0.00           N
ATOM   5159  C12 POPES 206      56.332   2.881  18.310  1.00  0.00           C
ATOM   5162  C11 POPES 206      57.351   1.911  18.940  1.00  0.00           C
ATOM   5165  P   POPES 206      56.882  -0.562  18.260  1.00  0.00           P
ATOM   5166  O13 POPES 206      55.742  -1.492  18.400  1.00  0.00           O
ATOM   5167  O14 POPES 206      57.071  -0.009  16.900  1.00  0.00           O
ATOM   5168  O11 POPES 206      58.181  -1.322  18.770  1.00  0.00           O
ATOM   5169  O12 POPES 206      56.722   0.661  19.240  1.00  0.00           O
ATOM   5170  C1  POPES 206      58.762  -1.122  20.070  1.00  0.00           C
ATOM   5173  C2  POPES 206      58.141  -2.022  21.180  1.00  0.00           C
ATOM   5175  O21 POPES 206      57.262  -1.212  21.960  1.00  0.00           O
ATOM   5176  C21 POPES 206      55.971  -1.492  21.910  1.00  0.00           C
ATOM   5177  O22 POPES 206      55.452  -2.422  21.320  1.00  0.00           O
ATOM   5178  C22 POPES 206      55.201  -0.482  22.750  1.00  0.00           C
ATOM   5181  C3  POPES 206      59.222  -2.602  22.140  1.00  0.00           C
ATOM   5184  O31 POPES 206      58.642  -3.602  23.010  1.00  0.00           O
ATOM   5185  C31 POPES 206      59.072  -3.882  24.250  1.00  0.00           C
ATOM   5186  O32 POPES 206      58.582  -4.752  24.950  1.00  0.00           O
ATOM   5187  C32 POPES 206      60.271  -3.062  24.730  1.00  0.00           C
ATOM   5190  C23 POPES 206      55.602  -0.512  24.240  1.00  0.00           C
ATOM   5193  C24 POPES 206      55.932   0.871  24.790  1.00  0.00           C
ATOM   5196  C25 POPES 206      56.161   0.881  26.310  1.00  0.00           C
ATOM   5199  C26 POPES 206      54.911   0.471  27.100  1.00  0.00           C
ATOM   5202  C27 POPES 206      54.832   1.241  28.420  1.00  0.00           C
ATOM   5205  C28 POPES 206      53.861   0.691  29.480  1.00  0.00           C
ATOM   5208  C29 POPES 206      52.411   0.791  29.080  1.00  0.00           C
ATOM   5210 0C21 POPES 206      51.361   0.981  29.900  1.00  0.00           C
ATOM   5212 1C21 POPES 206      51.382   1.101  31.410  1.00  0.00           C
ATOM   5215 2C21 POPES 206      50.792   2.441  31.900  1.00  0.00           C
ATOM   5218 3C21 POPES 206      50.592   2.471  33.420  1.00  0.00           C
ATOM   5221 4C21 POPES 206      49.962   3.781  33.910  1.00  0.00           C
ATOM   5224 5C21 POPES 206      49.622   3.791  35.410  1.00  0.00           C
ATOM   5227 6C21 POPES 206      50.812   4.101  36.330  1.00  0.00           C
ATOM   5230 7C21 POPES 206      50.411   4.101  37.810  1.00  0.00           C
ATOM   5233 8C21 POPES 206      51.462   4.691  38.750  1.00  0.00           C
ATOM   5237  C33 POPES 206      59.872  -1.722  25.390  1.00  0.00           C
ATOM   5240  C34 POPES 206      61.112  -0.862  25.670  1.00  0.00           C
ATOM   5243  C35 POPES 206      60.751   0.591  26.030  1.00  0.00           C
ATOM   5246  C36 POPES 206      61.963   1.521  25.960  1.00  0.00           C
ATOM   5249  C37 POPES 206      61.642   2.971  26.340  1.00  0.00           C
ATOM   5252  C38 POPES 206      62.911   3.841  26.270  1.00  0.00           C
ATOM   5255  C39 POPES 206      62.822   5.161  27.030  1.00  0.00           C
ATOM   5258 0C31 POPES 206      64.201   5.681  27.470  1.00  0.00           C
ATOM   5261 1C31 POPES 206      64.283   7.211  27.500  1.00  0.00           C
ATOM   5264 2C31 POPES 206      65.521   7.801  28.170  1.00  0.00           C
ATOM   5267 3C31 POPES 206      65.551   7.711  29.700  1.00  0.00           C
ATOM   5270 4C31 POPES 206      66.652   8.621  30.270  1.00  0.00           C
ATOM   5273 5C31 POPES 206      66.492   8.941  31.760  1.00  0.00           C
ATOM   5276 6C31 POPES 206      67.701   9.681  32.330  1.00  0.00           C
ATOM   5280  NH3 POPET 207     110.641  84.392  59.870  1.00  0.00           N
ATOM   5284  C12 POPET 207     111.122  85.761  60.290  1.00  0.00           C
ATOM   5287  C11 POPET 207     112.142  86.372  59.310  1.00  0.00           C
ATOM   5290  P   POPET 207     114.671  85.722  59.730  1.00  0.00           P
ATOM   5291  O13 POPET 207     114.981  87.172  59.720  1.00  0.00           O
ATOM   5292  O14 POPET 207     114.783  84.991  61.010  1.00  0.00           O
ATOM   5293  O11 POPET 207     115.541  84.922  58.670  1.00  0.00           O
ATOM   5294  O12 POPET 207     113.231  85.481  59.130  1.00  0.00           O
ATOM   5295  C1  POPET 207     116.312  85.591  57.670  1.00  0.00           C
ATOM   5298  C2  POPET 207     115.682  85.481  56.260  1.00  0.00           C
ATOM   5300  O21 POPET 207     116.692  85.931  55.340  1.00  0.00           O
ATOM   5301  C21 POPET 207     116.451  85.822  54.040  1.00  0.00           C
ATOM   5302  O22 POPET 207     116.581  86.731  53.240  1.00  0.00           O
ATOM   5303  C22 POPET 207     116.191  84.371  53.620  1.00  0.00           C
ATOM   5306  C3  POPET 207     114.352  86.291  56.180  1.00  0.00           C
ATOM   5309  O31 POPET 207     113.941  86.582  54.830  1.00  0.00           O
ATOM   5310  C31 POPET 207     112.641  86.801  54.670  1.00  0.00           C
ATOM   5311  O32 POPET 207     111.801  86.711  55.540  1.00  0.00           O
ATOM   5312  C32 POPET 207     112.392  87.231  53.240  1.00  0.00           C
ATOM   5315  C23 POPET 207     114.732  84.052  53.200  1.00  0.00           C
ATOM   5318  C24 POPET 207     114.621  82.672  52.530  1.00  0.00           C
ATOM   5321  C25 POPET 207     113.231  82.352  51.950  1.00  0.00           C
ATOM   5324  C26 POPET 207     112.783  83.322  50.840  1.00  0.00           C
ATOM   5327  C27 POPET 207     112.382  82.622  49.530  1.00  0.00           C
ATOM   5330  C28 POPET 207     111.952  83.632  48.460  1.00  0.00           C
ATOM   5333  C29 POPET 207     112.042  83.121  47.040  1.00  0.00           C
ATOM   5335 0C21 POPET 207     111.021  82.701  46.260  1.00  0.00           C
ATOM   5337 1C21 POPET 207     109.581  82.561  46.650  1.00  0.00           C
ATOM   5340 2C21 POPET 207     108.951  81.251  46.120  1.00  0.00           C
ATOM   5343 3C21 POPET 207     108.492  81.321  44.660  1.00  0.00           C
ATOM   5346 4C21 POPET 207     108.212  79.941  44.040  1.00  0.00           C
ATOM   5349 5C21 POPET 207     107.142  79.101  44.750  1.00  0.00           C
ATOM   5352 6C21 POPET 207     107.002  77.731  44.060  1.00  0.00           C
ATOM   5355 7C21 POPET 207     105.921  76.811  44.640  1.00  0.00           C
ATOM   5358 8C21 POPET 207     105.921  75.431  43.960  1.00  0.00           C
ATOM   5362  C33 POPET 207     110.901  87.522  52.980  1.00  0.00           C
ATOM   5365  C34 POPET 207     110.572  87.961  51.550  1.00  0.00           C
ATOM   5368  C35 POPET 207     111.552  87.441  50.490  1.00  0.00           C
ATOM   5371  C36 POPET 207     111.111  87.821  49.080  1.00  0.00           C
ATOM   5374  C37 POPET 207     112.252  87.762  48.060  1.00  0.00           C
ATOM   5377  C38 POPET 207     111.791  88.042  46.620  1.00  0.00           C
ATOM   5380  C39 POPET 207     110.781  86.991  46.130  1.00  0.00           C
ATOM   5383 0C31 POPET 207     110.462  87.151  44.650  1.00  0.00           C
ATOM   5386 1C31 POPET 207     109.502  86.081  44.130  1.00  0.00           C
ATOM   5389 2C31 POPET 207     109.352  86.142  42.610  1.00  0.00           C
ATOM   5392 3C31 POPET 207     108.352  85.122  42.060  1.00  0.00           C
ATOM   5395 4C31 POPET 207     108.951  84.281  40.920  1.00  0.00           C
ATOM   5398 5C31 POPET 207     107.882  83.561  40.080  1.00  0.00           C
ATOM   5401 6C31 POPET 207     108.482  82.581  39.080  1.00  0.00           C
ATOM   5405  NH3 POPEU 208       3.032 117.341  16.820  1.00  0.00           N
ATOM   5409  C12 POPEU 208       2.862 118.621  17.600  1.00  0.00           C
ATOM   5412  C11 POPEU 208       1.632 118.551  18.520  1.00  0.00           C
ATOM   5415  P   POPEU 208       0.182 120.712  18.670  1.00  0.00           P
ATOM   5416  O13 POPEU 208       0.102 120.591  17.190  1.00  0.00           O
ATOM   5417  O14 POPEU 208      -0.988 120.271  19.470  1.00  0.00           O
ATOM   5418  O11 POPEU 208       0.542 122.191  19.100  1.00  0.00           O
ATOM   5419  O12 POPEU 208       1.412 119.821  19.150  1.00  0.00           O
ATOM   5420  C1  POPEU 208       0.912 122.471  20.460  1.00  0.00           C
ATOM   5423  C2  POPEU 208      -0.128 123.362  21.210  1.00  0.00           C
ATOM   5425  O21 POPEU 208       0.532 124.141  22.220  1.00  0.00           O
ATOM   5426  C21 POPEU 208       1.052 123.502  23.260  1.00  0.00           C
ATOM   5427  O22 POPEU 208       1.062 122.301  23.440  1.00  0.00           O
ATOM   5428  C22 POPEU 208       1.622 124.581  24.200  1.00  0.00           C
ATOM   5431  C3  POPEU 208      -1.338 122.561  21.770  1.00  0.00           C
ATOM   5434  O31 POPEU 208      -1.998 123.291  22.830  1.00  0.00           O
ATOM   5435  C31 POPEU 208      -2.078 122.741  24.060  1.00  0.00           C
ATOM   5436  O32 POPEU 208      -1.818 123.341  25.090  1.00  0.00           O
ATOM   5437  C32 POPEU 208      -2.588 121.311  24.000  1.00  0.00           C
ATOM   5440  C23 POPEU 208       2.612 124.052  25.260  1.00  0.00           C
ATOM   5443  C24 POPEU 208       1.942 123.551  26.550  1.00  0.00           C
ATOM   5446  C25 POPEU 208       3.032 123.182  27.560  1.00  0.00           C
ATOM   5449  C26 POPEU 208       2.582 122.771  28.970  1.00  0.00           C
ATOM   5452  C27 POPEU 208       3.782 122.832  29.920  1.00  0.00           C
ATOM   5455  C28 POPEU 208       3.552 122.282  31.340  1.00  0.00           C
ATOM   5458  C29 POPEU 208       4.742 122.672  32.180  1.00  0.00           C
ATOM   5460 0C21 POPEU 208       5.242 122.081  33.290  1.00  0.00           C
ATOM   5462 1C21 POPEU 208       4.712 120.911  34.080  1.00  0.00           C
ATOM   5465 2C21 POPEU 208       5.042 121.191  35.560  1.00  0.00           C
ATOM   5468 3C21 POPEU 208       4.832 120.001  36.510  1.00  0.00           C
ATOM   5471 4C21 POPEU 208       5.022 120.451  37.970  1.00  0.00           C
ATOM   5474 5C21 POPEU 208       4.972 119.322  39.000  1.00  0.00           C
ATOM   5477 6C21 POPEU 208       6.242 118.462  39.070  1.00  0.00           C
ATOM   5480 7C21 POPEU 208       6.262 117.611  40.350  1.00  0.00           C
ATOM   5483 8C21 POPEU 208       7.432 116.621  40.410  1.00  0.00           C
ATOM   5487  C33 POPEU 208      -2.838 120.621  25.360  1.00  0.00           C
ATOM   5490  C34 POPEU 208      -3.188 119.141  25.140  1.00  0.00           C
ATOM   5493  C35 POPEU 208      -2.888 118.241  26.340  1.00  0.00           C
ATOM   5496  C36 POPEU 208      -3.748 118.511  27.570  1.00  0.00           C
ATOM   5499  C37 POPEU 208      -3.428 117.511  28.690  1.00  0.00           C
ATOM   5502  C38 POPEU 208      -4.328 117.641  29.930  1.00  0.00           C
ATOM   5505  C39 POPEU 208      -4.078 118.922  30.730  1.00  0.00           C
ATOM   5508 0C31 POPEU 208      -4.781 118.872  32.090  1.00  0.00           C
ATOM   5511 1C31 POPEU 208      -4.458 120.061  33.010  1.00  0.00           C
ATOM   5514 2C31 POPEU 208      -5.121 119.901  34.380  1.00  0.00           C
ATOM   5517 3C31 POPEU 208      -4.761 121.011  35.370  1.00  0.00           C
ATOM   5520 4C31 POPEU 208      -5.501 120.871  36.700  1.00  0.00           C
ATOM   5523 5C31 POPEU 208      -5.161 121.991  37.690  1.00  0.00           C
ATOM   5526 6C31 POPEU 208      -5.921 121.911  39.010  1.00  0.00           C
ATOM   5530  NH3 POPEV 209      91.041  88.961  58.480  1.00  0.00           N
ATOM   5534  C12 POPEV 209      92.411  88.821  57.900  1.00  0.00           C
ATOM   5537  C11 POPEV 209      93.451  89.451  58.830  1.00  0.00           C
ATOM   5540  P   POPEV 209      95.951  88.772  58.740  1.00  0.00           P
ATOM   5541  O13 POPEV 209      96.511  89.712  59.740  1.00  0.00           O
ATOM   5542  O14 POPEV 209      95.562  87.441  59.220  1.00  0.00           O
ATOM   5543  O11 POPEV 209      96.941  88.621  57.530  1.00  0.00           O
ATOM   5544  O12 POPEV 209      94.701  89.502  58.140  1.00  0.00           O
ATOM   5545  C1  POPEV 209      96.542  88.502  56.160  1.00  0.00           C
ATOM   5548  C2  POPEV 209      96.692  87.041  55.600  1.00  0.00           C
ATOM   5550  O21 POPEV 209      96.412  87.041  54.190  1.00  0.00           O
ATOM   5551  C21 POPEV 209      97.392  87.412  53.400  1.00  0.00           C
ATOM   5552  O22 POPEV 209      98.572  87.412  53.680  1.00  0.00           O
ATOM   5553  C22 POPEV 209      96.783  87.881  52.090  1.00  0.00           C
ATOM   5556  C3  POPEV 209      95.682  86.061  56.250  1.00  0.00           C
ATOM   5559  O31 POPEV 209      94.352  86.471  55.870  1.00  0.00           O
ATOM   5560  C31 POPEV 209      93.701  85.612  55.100  1.00  0.00           C
ATOM   5561  O32 POPEV 209      93.932  84.401  55.080  1.00  0.00           O
ATOM   5562  C32 POPEV 209      92.652  86.381  54.290  1.00  0.00           C
ATOM   5565  C23 POPEV 209      97.112  86.951  50.910  1.00  0.00           C
ATOM   5568  C24 POPEV 209      96.301  87.341  49.670  1.00  0.00           C
ATOM   5571  C25 POPEV 209      94.872  86.792  49.620  1.00  0.00           C
ATOM   5574  C26 POPEV 209      94.102  87.422  48.460  1.00  0.00           C
ATOM   5577  C27 POPEV 209      93.072  86.461  47.850  1.00  0.00           C
ATOM   5580  C28 POPEV 209      92.262  87.112  46.720  1.00  0.00           C
ATOM   5583  C29 POPEV 209      91.521  86.091  45.900  1.00  0.00           C
ATOM   5585 0C21 POPEV 209      90.331  85.531  46.210  1.00  0.00           C
ATOM   5587 1C21 POPEV 209      89.521  85.811  47.450  1.00  0.00           C
ATOM   5590 2C21 POPEV 209      88.392  86.841  47.210  1.00  0.00           C
ATOM   5593 3C21 POPEV 209      87.831  87.361  48.540  1.00  0.00           C
ATOM   5596 4C21 POPEV 209      86.762  88.451  48.380  1.00  0.00           C
ATOM   5599 5C21 POPEV 209      86.562  89.252  49.670  1.00  0.00           C
ATOM   5602 6C21 POPEV 209      85.501  90.351  49.540  1.00  0.00           C
ATOM   5605 7C21 POPEV 209      85.312  91.162  50.830  1.00  0.00           C
ATOM   5608 8C21 POPEV 209      84.402  92.382  50.680  1.00  0.00           C
ATOM   5612  C33 POPEV 209      92.402  85.831  52.870  1.00  0.00           C
ATOM   5615  C34 POPEV 209      91.352  86.631  52.060  1.00  0.00           C
ATOM   5618  C35 POPEV 209      91.721  88.101  51.750  1.00  0.00           C
ATOM   5621  C36 POPEV 209      90.921  88.662  50.550  1.00  0.00           C
ATOM   5624  C37 POPEV 209      91.312  90.081  50.090  1.00  0.00           C
ATOM   5627  C38 POPEV 209      90.632  90.472  48.760  1.00  0.00           C
ATOM   5630  C39 POPEV 209      90.361  91.972  48.510  1.00  0.00           C
ATOM   5633 0C31 POPEV 209      89.212  92.591  49.330  1.00  0.00           C
ATOM   5636 1C31 POPEV 209      88.312  93.602  48.570  1.00  0.00           C
ATOM   5639 2C31 POPEV 209      87.581  94.511  49.570  1.00  0.00           C
ATOM   5642 3C31 POPEV 209      86.503  95.472  49.050  1.00  0.00           C
ATOM   5645 4C31 POPEV 209      85.982  96.412  50.160  1.00  0.00           C
ATOM   5648 5C31 POPEV 209      84.742  97.201  49.720  1.00  0.00           C
ATOM   5651 6C31 POPEV 209      84.312  98.271  50.720  1.00  0.00           C
ATOM   5655  NH3 POPEW 210      82.761   0.611  60.620  1.00  0.00           N
ATOM   5659  C12 POPEW 210      83.392   1.971  60.460  1.00  0.00           C
ATOM   5662  C11 POPEW 210      83.161   2.541  59.040  1.00  0.00           C
ATOM   5665  P   POPEW 210      81.152   4.051  58.270  1.00  0.00           P
ATOM   5666  O13 POPEW 210      80.322   4.571  59.370  1.00  0.00           O
ATOM   5667  O14 POPEW 210      82.171   5.021  57.790  1.00  0.00           O
ATOM   5668  O11 POPEW 210      80.253   3.681  57.040  1.00  0.00           O
ATOM   5669  O12 POPEW 210      81.771   2.671  58.750  1.00  0.00           O
ATOM   5670  C1  POPEW 210      80.201   2.391  56.440  1.00  0.00           C
ATOM   5673  C2  POPEW 210      81.363   2.161  55.430  1.00  0.00           C
ATOM   5675  O21 POPEW 210      82.411   1.391  56.030  1.00  0.00           O
ATOM   5676  C21 POPEW 210      82.341   0.061  55.970  1.00  0.00           C
ATOM   5677  O22 POPEW 210      82.462  -0.682  56.940  1.00  0.00           O
ATOM   5678  C22 POPEW 210      82.142  -0.462  54.540  1.00  0.00           C
ATOM   5681  C3  POPEW 210      81.972   3.491  54.920  1.00  0.00           C
ATOM   5684  O31 POPEW 210      82.613   3.301  53.650  1.00  0.00           O
ATOM   5685  C31 POPEW 210      82.112   3.691  52.460  1.00  0.00           C
ATOM   5686  O32 POPEW 210      82.721   3.491  51.420  1.00  0.00           O
ATOM   5687  C32 POPEW 210      80.752   4.411  52.440  1.00  0.00           C
ATOM   5690  C23 POPEW 210      83.132  -1.582  54.160  1.00  0.00           C
ATOM   5693  C24 POPEW 210      82.771  -2.152  52.780  1.00  0.00           C
ATOM   5696  C25 POPEW 210      83.882  -3.002  52.140  1.00  0.00           C
ATOM   5699  C26 POPEW 210      83.471  -3.512  50.750  1.00  0.00           C
ATOM   5702  C27 POPEW 210      84.671  -3.872  49.860  1.00  0.00           C
ATOM   5705  C28 POPEW 210      84.262  -4.022  48.380  1.00  0.00           C
ATOM   5708  C29 POPEW 210      85.423  -3.792  47.440  1.00  0.00           C
ATOM   5710 0C21 POPEW 210      85.401  -3.972  46.110  1.00  0.00           C
ATOM   5712 1C21 POPEW 210      84.221  -4.442  45.300  1.00  0.00           C
ATOM   5715 2C21 POPEW 210      84.322  -5.932  44.920  1.00  0.00           C
ATOM   5718 3C21 POPEW 210      83.182  -6.352  43.990  1.00  0.00           C
ATOM   5721 4C21 POPEW 210      82.981  -7.872  43.920  1.00  0.00           C
ATOM   5724 5C21 POPEW 210      81.822  -8.262  43.000  1.00  0.00           C
ATOM   5727 6C21 POPEW 210      81.511  -9.762  43.030  1.00  0.00           C
ATOM   5730 7C21 POPEW 210      80.451 -10.172  42.010  1.00  0.00           C
ATOM   5733 8C21 POPEW 210      80.032 -11.632  42.140  1.00  0.00           C
ATOM   5737  C33 POPEW 210      79.551   3.481  52.120  1.00  0.00           C
ATOM   5740  C34 POPEW 210      79.072   3.611  50.660  1.00  0.00           C
ATOM   5743  C35 POPEW 210      80.172   3.371  49.630  1.00  0.00           C
ATOM   5746  C36 POPEW 210      79.692   3.231  48.180  1.00  0.00           C
ATOM   5749  C37 POPEW 210      80.882   3.171  47.210  1.00  0.00           C
ATOM   5752  C38 POPEW 210      80.591   2.521  45.860  1.00  0.00           C
ATOM   5755  C39 POPEW 210      79.682   3.331  44.920  1.00  0.00           C
ATOM   5758 0C31 POPEW 210      80.352   4.561  44.300  1.00  0.00           C
ATOM   5761 1C31 POPEW 210      79.511   5.161  43.160  1.00  0.00           C
ATOM   5764 2C31 POPEW 210      80.232   6.271  42.380  1.00  0.00           C
ATOM   5767 3C31 POPEW 210      80.551   7.531  43.200  1.00  0.00           C
ATOM   5770 4C31 POPEW 210      79.312   8.361  43.570  1.00  0.00           C
ATOM   5773 5C31 POPEW 210      79.632   9.491  44.560  1.00  0.00           C
ATOM   5776 6C31 POPEW 210      78.451  10.421  44.810  1.00  0.00           C
ATOM   5780  NH3 POPEX 211      98.231  43.901  59.280  1.00  0.00           N
ATOM   5784  C12 POPEX 211      97.613  44.231  60.610  1.00  0.00           C
ATOM   5787  C11 POPEX 211      98.582  43.951  61.780  1.00  0.00           C
ATOM   5790  P   POPEX 211     101.152  44.291  61.230  1.00  0.00           P
ATOM   5791  O13 POPEX 211     102.161  44.501  62.270  1.00  0.00           O
ATOM   5792  O14 POPEX 211     100.992  42.971  60.610  1.00  0.00           O
ATOM   5793  O11 POPEX 211     101.402  45.251  60.020  1.00  0.00           O
ATOM   5794  O12 POPEX 211      99.732  44.801  61.720  1.00  0.00           O
ATOM   5795  C1  POPEX 211     101.272  46.641  60.200  1.00  0.00           C
ATOM   5798  C2  POPEX 211     102.402  47.351  59.430  1.00  0.00           C
ATOM   5800  O21 POPEX 211     102.242  48.761  59.270  1.00  0.00           O
ATOM   5801  C21 POPEX 211     101.412  49.511  59.940  1.00  0.00           C
ATOM   5802  O22 POPEX 211     100.562  49.171  60.730  1.00  0.00           O
ATOM   5803  C22 POPEX 211     101.643  50.941  59.500  1.00  0.00           C
ATOM   5806  C3  POPEX 211     102.581  46.731  58.020  1.00  0.00           C
ATOM   5809  O31 POPEX 211     103.632  47.361  57.270  1.00  0.00           O
ATOM   5810  C31 POPEX 211     104.853  46.922  57.570  1.00  0.00           C
ATOM   5811  O32 POPEX 211     105.132  46.101  58.420  1.00  0.00           O
ATOM   5812  C32 POPEX 211     105.842  47.551  56.600  1.00  0.00           C
ATOM   5815  C23 POPEX 211     101.342  51.161  58.010  1.00  0.00           C
ATOM   5818  C24 POPEX 211      99.861  50.911  57.680  1.00  0.00           C
ATOM   5821  C25 POPEX 211      99.542  49.481  57.220  1.00  0.00           C
ATOM   5824  C26 POPEX 211      98.622  49.422  55.990  1.00  0.00           C
ATOM   5827  C27 POPEX 211      97.353  50.261  56.140  1.00  0.00           C
ATOM   5830  C28 POPEX 211      96.482  50.211  54.870  1.00  0.00           C
ATOM   5833  C29 POPEX 211      96.862  51.251  53.840  1.00  0.00           C
ATOM   5835 0C21 POPEX 211      96.051  52.231  53.400  1.00  0.00           C
ATOM   5837 1C21 POPEX 211      94.612  52.471  53.760  1.00  0.00           C
ATOM   5840 2C21 POPEX 211      93.842  53.041  52.560  1.00  0.00           C
ATOM   5843 3C21 POPEX 211      93.852  52.171  51.290  1.00  0.00           C
ATOM   5846 4C21 POPEX 211      93.582  52.951  50.000  1.00  0.00           C
ATOM   5849 5C21 POPEX 211      94.732  53.901  49.630  1.00  0.00           C
ATOM   5852 6C21 POPEX 211      94.521  54.621  48.300  1.00  0.00           C
ATOM   5855 7C21 POPEX 211      95.541  55.741  48.090  1.00  0.00           C
ATOM   5858 8C21 POPEX 211      95.352  56.501  46.780  1.00  0.00           C
ATOM   5862  C33 POPEX 211     106.122  49.051  56.850  1.00  0.00           C
ATOM   5865  C34 POPEX 211     105.001  49.991  56.400  1.00  0.00           C
ATOM   5868  C35 POPEX 211     105.541  51.381  56.010  1.00  0.00           C
ATOM   5871  C36 POPEX 211     104.511  52.341  55.380  1.00  0.00           C
ATOM   5874  C37 POPEX 211     104.003  51.881  54.000  1.00  0.00           C
ATOM   5877  C38 POPEX 211     103.261  53.001  53.250  1.00  0.00           C
ATOM   5880  C39 POPEX 211     102.732  52.591  51.860  1.00  0.00           C
ATOM   5883 0C31 POPEX 211     101.412  51.811  51.910  1.00  0.00           C
ATOM   5886 1C31 POPEX 211     100.742  51.631  50.530  1.00  0.00           C
ATOM   5889 2C31 POPEX 211      99.402  50.881  50.590  1.00  0.00           C
ATOM   5892 3C31 POPEX 211      98.762  50.602  49.210  1.00  0.00           C
ATOM   5895 4C31 POPEX 211      98.512  51.821  48.320  1.00  0.00           C
ATOM   5898 5C31 POPEX 211      97.701  51.431  47.070  1.00  0.00           C
ATOM   5901 6C31 POPEX 211      97.551  52.551  46.040  1.00  0.00           C
ATOM   5905  NH3 POPEY 212      96.952  93.371  21.110  1.00  0.00           N
ATOM   5909  C12 POPEY 212      95.722  92.501  20.980  1.00  0.00           C
ATOM   5912  C11 POPEY 212      94.642  92.931  21.990  1.00  0.00           C
ATOM   5915  P   POPEY 212      92.481  92.561  20.650  1.00  0.00           P
ATOM   5916  O13 POPEY 212      92.081  93.991  20.640  1.00  0.00           O
ATOM   5917  O14 POPEY 212      93.102  92.061  19.400  1.00  0.00           O
ATOM   5918  O11 POPEY 212      91.161  91.731  20.910  1.00  0.00           O
ATOM   5919  O12 POPEY 212      93.411  92.221  21.860  1.00  0.00           O
ATOM   5920  C1  POPEY 212      91.122  90.642  21.840  1.00  0.00           C
ATOM   5923  C2  POPEY 212      89.642  90.201  22.100  1.00  0.00           C
ATOM   5925  O21 POPEY 212      89.251  90.402  23.460  1.00  0.00           O
ATOM   5926  C21 POPEY 212      89.262  91.601  23.970  1.00  0.00           C
ATOM   5927  O22 POPEY 212      89.502  92.651  23.400  1.00  0.00           O
ATOM   5928  C22 POPEY 212      88.902  91.491  25.430  1.00  0.00           C
ATOM   5931  C3  POPEY 212      89.341  88.721  21.700  1.00  0.00           C
ATOM   5934  O31 POPEY 212      87.971  88.541  21.270  1.00  0.00           O
ATOM   5935  C31 POPEY 212      86.962  88.082  22.030  1.00  0.00           C
ATOM   5936  O32 POPEY 212      85.831  87.942  21.580  1.00  0.00           O
ATOM   5937  C32 POPEY 212      87.353  87.631  23.440  1.00  0.00           C
ATOM   5940  C23 POPEY 212      90.141  91.261  26.310  1.00  0.00           C
ATOM   5943  C24 POPEY 212      89.732  90.901  27.730  1.00  0.00           C
ATOM   5946  C25 POPEY 212      89.161  89.481  27.880  1.00  0.00           C
ATOM   5949  C26 POPEY 212      88.982  89.101  29.350  1.00  0.00           C
ATOM   5952  C27 POPEY 212      87.831  88.121  29.580  1.00  0.00           C
ATOM   5955  C28 POPEY 212      87.182  88.231  30.980  1.00  0.00           C
ATOM   5958  C29 POPEY 212      88.152  88.182  32.130  1.00  0.00           C
ATOM   5960 0C21 POPEY 212      88.121  87.282  33.120  1.00  0.00           C
ATOM   5962 1C21 POPEY 212      87.081  86.201  33.260  1.00  0.00           C
ATOM   5965 2C21 POPEY 212      86.962  85.701  34.700  1.00  0.00           C
ATOM   5968 3C21 POPEY 212      86.673  86.792  35.730  1.00  0.00           C
ATOM   5971 4C21 POPEY 212      86.342  86.211  37.110  1.00  0.00           C
ATOM   5974 5C21 POPEY 212      87.291  85.081  37.570  1.00  0.00           C
ATOM   5977 6C21 POPEY 212      88.751  85.521  37.730  1.00  0.00           C
ATOM   5980 7C21 POPEY 212      89.642  84.362  38.190  1.00  0.00           C
ATOM   5983 8C21 POPEY 212      91.132  84.681  38.190  1.00  0.00           C
ATOM   5987  C33 POPEY 212      86.142  87.142  24.280  1.00  0.00           C
ATOM   5990  C34 POPEY 212      86.441  86.841  25.760  1.00  0.00           C
ATOM   5993  C35 POPEY 212      85.201  86.221  26.440  1.00  0.00           C
ATOM   5996  C36 POPEY 212      85.283  86.061  27.960  1.00  0.00           C
ATOM   5999  C37 POPEY 212      83.982  85.481  28.560  1.00  0.00           C
ATOM   6002  C38 POPEY 212      83.852  85.682  30.090  1.00  0.00           C
ATOM   6005  C39 POPEY 212      84.521  84.591  30.940  1.00  0.00           C
ATOM   6008 0C31 POPEY 212      83.611  83.371  31.140  1.00  0.00           C
ATOM   6011 1C31 POPEY 212      84.291  82.172  31.830  1.00  0.00           C
ATOM   6014 2C31 POPEY 212      83.392  80.922  31.770  1.00  0.00           C
ATOM   6017 3C31 POPEY 212      84.122  79.591  32.000  1.00  0.00           C
ATOM   6020 4C31 POPEY 212      84.283  79.181  33.470  1.00  0.00           C
ATOM   6023 5C31 POPEY 212      84.602  77.691  33.610  1.00  0.00           C
ATOM   6026 6C31 POPEY 212      84.762  77.231  35.060  1.00  0.00           C
ATOM   6030  NH3 POPEZ 213      61.761  50.121  18.560  1.00  0.00           N
ATOM   6034  C12 POPEZ 213      60.452  49.571  18.050  1.00  0.00           C
ATOM   6037  C11 POPEZ 213      60.411  48.041  18.210  1.00  0.00           C
ATOM   6040  P   POPEZ 213      61.621  46.881  20.220  1.00  0.00           P
ATOM   6041  O13 POPEZ 213      61.572  45.431  19.920  1.00  0.00           O
ATOM   6042  O14 POPEZ 213      62.871  47.591  19.840  1.00  0.00           O
ATOM   6043  O11 POPEZ 213      61.372  47.101  21.750  1.00  0.00           O
ATOM   6044  O12 POPEZ 213      60.431  47.681  19.580  1.00  0.00           O
ATOM   6045  C1  POPEZ 213      62.281  46.721  22.780  1.00  0.00           C
ATOM   6048  C2  POPEZ 213      61.611  45.741  23.800  1.00  0.00           C
ATOM   6050  O21 POPEZ 213      62.562  45.461  24.860  1.00  0.00           O
ATOM   6051  C21 POPEZ 213      62.731  46.461  25.730  1.00  0.00           C
ATOM   6052  O22 POPEZ 213      62.071  47.491  25.770  1.00  0.00           O
ATOM   6053  C22 POPEZ 213      63.942  46.151  26.620  1.00  0.00           C
ATOM   6056  C3  POPEZ 213      61.201  44.422  23.060  1.00  0.00           C
ATOM   6059  O31 POPEZ 213      60.841  43.341  23.960  1.00  0.00           O
ATOM   6060  C31 POPEZ 213      59.552  43.241  24.270  1.00  0.00           C
ATOM   6061  O32 POPEZ 213      58.642  43.841  23.730  1.00  0.00           O
ATOM   6062  C32 POPEZ 213      59.361  42.221  25.390  1.00  0.00           C
ATOM   6065  C23 POPEZ 213      64.143  47.161  27.790  1.00  0.00           C
ATOM   6068  C24 POPEZ 213      63.213  46.881  28.980  1.00  0.00           C
ATOM   6071  C25 POPEZ 213      63.251  47.911  30.120  1.00  0.00           C
ATOM   6074  C26 POPEZ 213      64.533  47.821  30.980  1.00  0.00           C
ATOM   6077  C27 POPEZ 213      64.222  47.701  32.480  1.00  0.00           C
ATOM   6080  C28 POPEZ 213      65.472  47.841  33.370  1.00  0.00           C
ATOM   6083  C29 POPEZ 213      65.201  47.491  34.820  1.00  0.00           C
ATOM   6085 0C21 POPEZ 213      64.872  48.331  35.820  1.00  0.00           C
ATOM   6087 1C21 POPEZ 213      64.651  49.821  35.730  1.00  0.00           C
ATOM   6090 2C21 POPEZ 213      65.673  50.641  36.550  1.00  0.00           C
ATOM   6093 3C21 POPEZ 213      65.432  50.631  38.070  1.00  0.00           C
ATOM   6096 4C21 POPEZ 213      66.661  51.171  38.830  1.00  0.00           C
ATOM   6099 5C21 POPEZ 213      66.521  51.151  40.360  1.00  0.00           C
ATOM   6102 6C21 POPEZ 213      67.902  51.121  41.030  1.00  0.00           C
ATOM   6105 7C21 POPEZ 213      67.861  51.211  42.560  1.00  0.00           C
ATOM   6108 8C21 POPEZ 213      69.251  51.041  43.170  1.00  0.00           C
ATOM   6112  C33 POPEZ 213      60.472  42.231  26.470  1.00  0.00           C
ATOM   6115  C34 POPEZ 213      60.611  40.891  27.200  1.00  0.00           C
ATOM   6118  C35 POPEZ 213      61.902  40.811  28.040  1.00  0.00           C
ATOM   6121  C36 POPEZ 213      61.722  41.201  29.510  1.00  0.00           C
ATOM   6124  C37 POPEZ 213      61.691  40.001  30.460  1.00  0.00           C
ATOM   6127  C38 POPEZ 213      61.812  40.431  31.930  1.00  0.00           C
ATOM   6130  C39 POPEZ 213      61.861  39.241  32.890  1.00  0.00           C
ATOM   6133 0C31 POPEZ 213      62.292  39.651  34.300  1.00  0.00           C
ATOM   6136 1C31 POPEZ 213      62.622  38.431  35.160  1.00  0.00           C
ATOM   6139 2C31 POPEZ 213      63.022  38.781  36.600  1.00  0.00           C
ATOM   6142 3C31 POPEZ 213      63.591  37.571  37.340  1.00  0.00           C
ATOM   6145 4C31 POPEZ 213      64.072  37.911  38.750  1.00  0.00           C
ATOM   6148 5C31 POPEZ 213      64.801  36.751  39.410  1.00  0.00           C
ATOM   6151 6C31 POPEZ 213      65.253  37.051  40.840  1.00  0.00           C
ATOM   6155  NH3 POPEa 214      27.101 100.141  63.270  1.00  0.00           N
ATOM   6159  C12 POPEa 214      25.652 100.391  63.600  1.00  0.00           C
ATOM   6162  C11 POPEa 214      24.822 100.852  62.390  1.00  0.00           C
ATOM   6165  P   POPEa 214      22.271 101.442  61.860  1.00  0.00           P
ATOM   6166  O13 POPEa 214      21.082 101.692  62.690  1.00  0.00           O
ATOM   6167  O14 POPEa 214      22.792 102.631  61.150  1.00  0.00           O
ATOM   6168  O11 POPEa 214      21.882 100.341  60.760  1.00  0.00           O
ATOM   6169  O12 POPEa 214      23.432 100.811  62.730  1.00  0.00           O
ATOM   6170  C1  POPEa 214      22.831  99.371  60.300  1.00  0.00           C
ATOM   6173  C2  POPEa 214      22.451  98.642  58.970  1.00  0.00           C
ATOM   6175  O21 POPEa 214      23.632  97.911  58.610  1.00  0.00           O
ATOM   6176  C21 POPEa 214      23.482  96.771  57.960  1.00  0.00           C
ATOM   6177  O22 POPEa 214      22.462  96.361  57.440  1.00  0.00           O
ATOM   6178  C22 POPEa 214      24.771  95.951  58.070  1.00  0.00           C
ATOM   6181  C3  POPEa 214      22.082  99.701  57.900  1.00  0.00           C
ATOM   6184  O31 POPEa 214      21.861  99.161  56.580  1.00  0.00           O
ATOM   6185  C31 POPEa 214      22.632  99.642  55.600  1.00  0.00           C
ATOM   6186  O32 POPEa 214      23.642 100.311  55.760  1.00  0.00           O
ATOM   6187  C32 POPEa 214      21.962  99.311  54.260  1.00  0.00           C
ATOM   6190  C23 POPEa 214      24.742  94.631  57.250  1.00  0.00           C
ATOM   6193  C24 POPEa 214      25.751  93.581  57.730  1.00  0.00           C
ATOM   6196  C25 POPEa 214      26.012  92.461  56.700  1.00  0.00           C
ATOM   6199  C26 POPEa 214      24.771  91.711  56.200  1.00  0.00           C
ATOM   6202  C27 POPEa 214      25.161  90.371  55.540  1.00  0.00           C
ATOM   6205  C28 POPEa 214      23.981  89.612  54.900  1.00  0.00           C
ATOM   6208  C29 POPEa 214      24.352  88.212  54.450  1.00  0.00           C
ATOM   6210 0C21 POPEa 214      24.742  87.821  53.220  1.00  0.00           C
ATOM   6212 1C21 POPEa 214      24.912  88.701  52.000  1.00  0.00           C
ATOM   6215 2C21 POPEa 214      26.372  88.802  51.490  1.00  0.00           C
ATOM   6218 3C21 POPEa 214      26.861  87.552  50.750  1.00  0.00           C
ATOM   6221 4C21 POPEa 214      28.342  87.601  50.330  1.00  0.00           C
ATOM   6224 5C21 POPEa 214      28.771  88.851  49.560  1.00  0.00           C
ATOM   6227 6C21 POPEa 214      28.052  89.052  48.220  1.00  0.00           C
ATOM   6230 7C21 POPEa 214      28.532  90.321  47.500  1.00  0.00           C
ATOM   6233 8C21 POPEa 214      27.731  90.642  46.250  1.00  0.00           C
ATOM   6237  C33 POPEa 214      22.521 100.141  53.080  1.00  0.00           C
ATOM   6240  C34 POPEa 214      21.672  99.982  51.820  1.00  0.00           C
ATOM   6243  C35 POPEa 214      22.322 100.531  50.550  1.00  0.00           C
ATOM   6246  C36 POPEa 214      22.162 102.041  50.410  1.00  0.00           C
ATOM   6249  C37 POPEa 214      22.772 102.541  49.100  1.00  0.00           C
ATOM   6252  C38 POPEa 214      22.451 104.021  48.860  1.00  0.00           C
ATOM   6255  C39 POPEa 214      23.202 104.602  47.670  1.00  0.00           C
ATOM   6258 0C31 POPEa 214      22.712 104.091  46.310  1.00  0.00           C
ATOM   6261 1C31 POPEa 214      23.442 104.791  45.170  1.00  0.00           C
ATOM   6264 2C31 POPEa 214      23.042 104.281  43.790  1.00  0.00           C
ATOM   6267 3C31 POPEa 214      23.672 105.131  42.680  1.00  0.00           C
ATOM   6270 4C31 POPEa 214      22.632 105.822  41.790  1.00  0.00           C
ATOM   6273 5C31 POPEa 214      23.262 106.901  40.910  1.00  0.00           C
ATOM   6276 6C31 POPEa 214      22.262 107.611  39.990  1.00  0.00           C
ATOM   6280  NH3 POPEb 215     101.041  67.151  62.160  1.00  0.00           N
ATOM   6284  C12 POPEb 215     100.771  67.381  63.610  1.00  0.00           C
ATOM   6287  C11 POPEb 215     100.283  66.081  64.280  1.00  0.00           C
ATOM   6290  P   POPEb 215      98.033  65.471  63.010  1.00  0.00           P
ATOM   6291  O13 POPEb 215      97.691  64.041  63.130  1.00  0.00           O
ATOM   6292  O14 POPEb 215      96.891  66.392  62.890  1.00  0.00           O
ATOM   6293  O11 POPEb 215      98.941  65.681  61.720  1.00  0.00           O
ATOM   6294  O12 POPEb 215      98.871  65.981  64.230  1.00  0.00           O
ATOM   6295  C1  POPEb 215      98.352  66.181  60.500  1.00  0.00           C
ATOM   6298  C2  POPEb 215      98.352  65.121  59.350  1.00  0.00           C
ATOM   6300  O21 POPEb 215      97.512  65.511  58.250  1.00  0.00           O
ATOM   6301  C21 POPEb 215      96.201  65.602  58.470  1.00  0.00           C
ATOM   6302  O22 POPEb 215      95.641  65.591  59.550  1.00  0.00           O
ATOM   6303  C22 POPEb 215      95.481  65.731  57.130  1.00  0.00           C
ATOM   6306  C3  POPEb 215      98.072  63.651  59.780  1.00  0.00           C
ATOM   6309  O31 POPEb 215      98.681  62.721  58.860  1.00  0.00           O
ATOM   6310  C31 POPEb 215      99.892  62.301  59.220  1.00  0.00           C
ATOM   6311  O32 POPEb 215     100.432  62.511  60.290  1.00  0.00           O
ATOM   6312  C32 POPEb 215     100.521  61.511  58.090  1.00  0.00           C
ATOM   6315  C23 POPEb 215      95.423  67.171  56.590  1.00  0.00           C
ATOM   6318  C24 POPEb 215      94.701  67.261  55.240  1.00  0.00           C
ATOM   6321  C25 POPEb 215      94.531  68.721  54.840  1.00  0.00           C
ATOM   6324  C26 POPEb 215      94.341  69.021  53.350  1.00  0.00           C
ATOM   6327  C27 POPEb 215      93.971  70.501  53.160  1.00  0.00           C
ATOM   6330  C28 POPEb 215      93.891  70.961  51.700  1.00  0.00           C
ATOM   6333  C29 POPEb 215      95.232  71.311  51.100  1.00  0.00           C
ATOM   6335 0C21 POPEb 215      95.423  71.811  49.860  1.00  0.00           C
ATOM   6337 1C21 POPEb 215      94.341  72.061  48.840  1.00  0.00           C
ATOM   6340 2C21 POPEb 215      93.932  73.531  48.650  1.00  0.00           C
ATOM   6343 3C21 POPEb 215      94.962  74.381  47.900  1.00  0.00           C
ATOM   6346 4C21 POPEb 215      94.423  75.791  47.590  1.00  0.00           C
ATOM   6349 5C21 POPEb 215      95.411  76.651  46.800  1.00  0.00           C
ATOM   6352 6C21 POPEb 215      94.902  78.081  46.590  1.00  0.00           C
ATOM   6355 7C21 POPEb 215      95.812  78.901  45.660  1.00  0.00           C
ATOM   6358 8C21 POPEb 215      95.382  80.361  45.510  1.00  0.00           C
ATOM   6362  C33 POPEb 215     100.801  62.371  56.840  1.00  0.00           C
ATOM   6365  C34 POPEb 215     100.982  61.481  55.600  1.00  0.00           C
ATOM   6368  C35 POPEb 215     101.051  62.281  54.290  1.00  0.00           C
ATOM   6371  C36 POPEb 215     100.781  61.381  53.080  1.00  0.00           C
ATOM   6374  C37 POPEb 215     101.002  62.091  51.740  1.00  0.00           C
ATOM   6377  C38 POPEb 215     100.331  61.371  50.560  1.00  0.00           C
ATOM   6380  C39 POPEb 215      98.801  61.431  50.640  1.00  0.00           C
ATOM   6383 0C31 POPEb 215      98.091  61.121  49.320  1.00  0.00           C
ATOM   6386 1C31 POPEb 215      96.751  61.861  49.220  1.00  0.00           C
ATOM   6389 2C31 POPEb 215      96.142  61.831  47.810  1.00  0.00           C
ATOM   6392 3C31 POPEb 215      95.201  63.021  47.560  1.00  0.00           C
ATOM   6395 4C31 POPEb 215      94.682  63.081  46.120  1.00  0.00           C
ATOM   6398 5C31 POPEb 215      93.821  64.321  45.860  1.00  0.00           C
ATOM   6401 6C31 POPEb 215      93.152  64.311  44.480  1.00  0.00           C
ATOM   6405  NH3 POPEc 216     117.142  33.811  18.470  1.00  0.00           N
ATOM   6409  C12 POPEc 216     116.331  35.041  18.760  1.00  0.00           C
ATOM   6412  C11 POPEc 216     117.242  36.171  19.220  1.00  0.00           C
ATOM   6415  P   POPEc 216     116.402  38.441  18.230  1.00  0.00           P
ATOM   6416  O13 POPEc 216     117.753  38.941  17.900  1.00  0.00           O
ATOM   6417  O14 POPEc 216     115.551  37.961  17.130  1.00  0.00           O
ATOM   6418  O11 POPEc 216     115.682  39.601  19.030  1.00  0.00           O
ATOM   6419  O12 POPEc 216     116.492  37.371  19.370  1.00  0.00           O
ATOM   6420  C1  POPEc 216     116.091  39.891  20.380  1.00  0.00           C
ATOM   6423  C2  POPEc 216     115.001  39.551  21.460  1.00  0.00           C
ATOM   6425  O21 POPEc 216     115.591  38.951  22.640  1.00  0.00           O
ATOM   6426  C21 POPEc 216     116.331  39.791  23.330  1.00  0.00           C
ATOM   6427  O22 POPEc 216     116.451  40.991  23.100  1.00  0.00           O
ATOM   6428  C22 POPEc 216     117.002  39.061  24.490  1.00  0.00           C
ATOM   6431  C3  POPEc 216     113.863  38.621  20.980  1.00  0.00           C
ATOM   6434  O31 POPEc 216     112.721  38.881  21.810  1.00  0.00           O
ATOM   6435  C31 POPEc 216     111.731  37.991  21.740  1.00  0.00           C
ATOM   6436  O32 POPEc 216     111.762  36.941  21.130  1.00  0.00           O
ATOM   6437  C32 POPEc 216     110.541  38.511  22.550  1.00  0.00           C
ATOM   6440  C23 POPEc 216     117.682  40.051  25.460  1.00  0.00           C
ATOM   6443  C24 POPEc 216     118.362  39.431  26.690  1.00  0.00           C
ATOM   6446  C25 POPEc 216     117.392  38.881  27.750  1.00  0.00           C
ATOM   6449  C26 POPEc 216     117.923  39.051  29.180  1.00  0.00           C
ATOM   6452  C27 POPEc 216     119.231  38.291  29.470  1.00  0.00           C
ATOM   6455  C28 POPEc 216     119.762  38.531  30.900  1.00  0.00           C
ATOM   6458  C29 POPEc 216     120.982  37.681  31.180  1.00  0.00           C
ATOM   6460 0C21 POPEc 216     121.591  37.531  32.370  1.00  0.00           C
ATOM   6462 1C21 POPEc 216     121.222  38.201  33.670  1.00  0.00           C
ATOM   6465 2C21 POPEc 216     122.451  38.761  34.400  1.00  0.00           C
ATOM   6468 3C21 POPEc 216     122.102  39.341  35.790  1.00  0.00           C
ATOM   6471 4C21 POPEc 216     123.352  39.711  36.600  1.00  0.00           C
ATOM   6474 5C21 POPEc 216     123.062  40.401  37.950  1.00  0.00           C
ATOM   6477 6C21 POPEc 216     122.031  39.661  38.820  1.00  0.00           C
ATOM   6480 7C21 POPEc 216     122.112  40.051  40.300  1.00  0.00           C
ATOM   6483 8C21 POPEc 216     120.982  39.471  41.150  1.00  0.00           C
ATOM   6487  C33 POPEc 216     110.901  38.971  23.990  1.00  0.00           C
ATOM   6490  C34 POPEc 216     111.242  40.471  24.110  1.00  0.00           C
ATOM   6493  C35 POPEc 216     111.791  40.871  25.490  1.00  0.00           C
ATOM   6496  C36 POPEc 216     110.852  40.571  26.660  1.00  0.00           C
ATOM   6499  C37 POPEc 216     111.441  40.921  28.040  1.00  0.00           C
ATOM   6502  C38 POPEc 216     110.451  40.531  29.150  1.00  0.00           C
ATOM   6505  C39 POPEc 216     110.882  40.921  30.580  1.00  0.00           C
ATOM   6508 0C31 POPEc 216     111.342  39.721  31.430  1.00  0.00           C
ATOM   6511 1C31 POPEc 216     111.103  39.931  32.940  1.00  0.00           C
ATOM   6514 2C31 POPEc 216     111.451  38.681  33.770  1.00  0.00           C
ATOM   6517 3C31 POPEc 216     112.761  38.821  34.560  1.00  0.00           C
ATOM   6520 4C31 POPEc 216     112.592  39.631  35.850  1.00  0.00           C
ATOM   6523 5C31 POPEc 216     113.912  39.771  36.630  1.00  0.00           C
ATOM   6526 6C31 POPEc 216     113.751  40.471  37.980  1.00  0.00           C
ATOM   6530  NH3 POPEd 217      13.382 102.142  16.590  1.00  0.00           N
ATOM   6534  C12 POPEd 217      13.281 100.651  16.640  1.00  0.00           C
ATOM   6537  C11 POPEd 217      12.622 100.271  17.970  1.00  0.00           C
ATOM   6540  P   POPEd 217      11.222  98.171  17.320  1.00  0.00           P
ATOM   6541  O13 POPEd 217      10.462  99.201  16.570  1.00  0.00           O
ATOM   6542  O14 POPEd 217      11.701  96.981  16.570  1.00  0.00           O
ATOM   6543  O11 POPEd 217      10.382  97.731  18.600  1.00  0.00           O
ATOM   6544  O12 POPEd 217      12.432  98.872  18.050  1.00  0.00           O
ATOM   6545  C1  POPEd 217       9.642  98.681  19.390  1.00  0.00           C
ATOM   6548  C2  POPEd 217      10.062  98.772  20.900  1.00  0.00           C
ATOM   6550  O21 POPEd 217       9.112  99.651  21.550  1.00  0.00           O
ATOM   6551  C21 POPEd 217       8.982  99.511  22.870  1.00  0.00           C
ATOM   6552  O22 POPEd 217       9.552  98.701  23.560  1.00  0.00           O
ATOM   6553  C22 POPEd 217       7.932 100.491  23.410  1.00  0.00           C
ATOM   6556  C3  POPEd 217      11.542  99.261  21.090  1.00  0.00           C
ATOM   6559  O31 POPEd 217      11.912  99.532  22.460  1.00  0.00           O
ATOM   6560  C31 POPEd 217      13.102 100.091  22.580  1.00  0.00           C
ATOM   6561  O32 POPEd 217      13.912 100.231  21.670  1.00  0.00           O
ATOM   6562  C32 POPEd 217      13.352 100.661  23.980  1.00  0.00           C
ATOM   6565  C23 POPEd 217       6.882  99.801  24.320  1.00  0.00           C
ATOM   6568  C24 POPEd 217       5.762 100.771  24.730  1.00  0.00           C
ATOM   6571  C25 POPEd 217       6.142 101.811  25.800  1.00  0.00           C
ATOM   6574  C26 POPEd 217       6.072 101.251  27.230  1.00  0.00           C
ATOM   6577  C27 POPEd 217       6.102 102.341  28.310  1.00  0.00           C
ATOM   6580  C28 POPEd 217       5.382 101.932  29.610  1.00  0.00           C
ATOM   6583  C29 POPEd 217       6.102 100.852  30.390  1.00  0.00           C
ATOM   6585 0C21 POPEd 217       5.972 100.612  31.700  1.00  0.00           C
ATOM   6587 1C21 POPEd 217       5.072 101.331  32.670  1.00  0.00           C
ATOM   6590 2C21 POPEd 217       4.062 100.402  33.370  1.00  0.00           C
ATOM   6593 3C21 POPEd 217       3.322 101.121  34.510  1.00  0.00           C
ATOM   6596 4C21 POPEd 217       2.382 100.211  35.310  1.00  0.00           C
ATOM   6599 5C21 POPEd 217       2.292 100.631  36.780  1.00  0.00           C
ATOM   6602 6C21 POPEd 217       1.112 100.052  37.560  1.00  0.00           C
ATOM   6605 7C21 POPEd 217       1.242 100.281  39.080  1.00  0.00           C
ATOM   6608 8C21 POPEd 217       0.032  99.782  39.870  1.00  0.00           C
ATOM   6612  C33 POPEd 217      12.352 100.271  25.090  1.00  0.00           C
ATOM   6615  C34 POPEd 217      12.642 101.011  26.400  1.00  0.00           C
ATOM   6618  C35 POPEd 217      11.662 100.642  27.520  1.00  0.00           C
ATOM   6621  C36 POPEd 217      11.742 101.561  28.750  1.00  0.00           C
ATOM   6624  C37 POPEd 217      10.812 101.091  29.870  1.00  0.00           C
ATOM   6627  C38 POPEd 217      10.482 102.201  30.890  1.00  0.00           C
ATOM   6630  C39 POPEd 217       9.572 101.681  32.020  1.00  0.00           C
ATOM   6633 0C31 POPEd 217      10.352 101.291  33.280  1.00  0.00           C
ATOM   6636 1C31 POPEd 217       9.552 100.411  34.240  1.00  0.00           C
ATOM   6639 2C31 POPEd 217      10.392  99.982  35.460  1.00  0.00           C
ATOM   6642 3C31 POPEd 217       9.642  99.021  36.390  1.00  0.00           C
ATOM   6645 4C31 POPEd 217       8.531  99.691  37.210  1.00  0.00           C
ATOM   6648 5C31 POPEd 217       7.802  98.681  38.110  1.00  0.00           C
ATOM   6651 6C31 POPEd 217       6.702  99.301  38.960  1.00  0.00           C
ATOM   6655  NH3 POPEe 218      67.312  33.121  16.020  1.00  0.00           N
ATOM   6659  C12 POPEe 218      67.832  32.061  15.070  1.00  0.00           C
ATOM   6662  C11 POPEe 218      69.251  32.341  14.480  1.00  0.00           C
ATOM   6665  P   POPEe 218      69.463  29.791  13.710  1.00  0.00           P
ATOM   6666  O13 POPEe 218      68.102  29.501  13.200  1.00  0.00           O
ATOM   6667  O14 POPEe 218      70.533  28.921  13.170  1.00  0.00           O
ATOM   6668  O11 POPEe 218      69.511  29.591  15.270  1.00  0.00           O
ATOM   6669  O12 POPEe 218      69.732  31.341  13.550  1.00  0.00           O
ATOM   6670  C1  POPEe 218      70.722  29.881  15.970  1.00  0.00           C
ATOM   6673  C2  POPEe 218      70.393  30.211  17.450  1.00  0.00           C
ATOM   6675  O21 POPEe 218      71.632  30.271  18.210  1.00  0.00           O
ATOM   6676  C21 POPEe 218      72.301  31.401  17.980  1.00  0.00           C
ATOM   6677  O22 POPEe 218      71.882  32.321  17.310  1.00  0.00           O
ATOM   6678  C22 POPEe 218      73.682  31.391  18.640  1.00  0.00           C
ATOM   6681  C3  POPEe 218      69.371  29.131  17.950  1.00  0.00           C
ATOM   6684  O31 POPEe 218      69.451  28.781  19.340  1.00  0.00           O
ATOM   6685  C31 POPEe 218      69.003  29.701  20.210  1.00  0.00           C
ATOM   6686  O32 POPEe 218      68.471  30.751  19.890  1.00  0.00           O
ATOM   6687  C32 POPEe 218      69.201  29.131  21.620  1.00  0.00           C
ATOM   6690  C23 POPEe 218      74.012  32.721  19.360  1.00  0.00           C
ATOM   6693  C24 POPEe 218      74.161  32.561  20.880  1.00  0.00           C
ATOM   6696  C25 POPEe 218      75.152  33.561  21.490  1.00  0.00           C
ATOM   6699  C26 POPEe 218      74.923  35.031  21.110  1.00  0.00           C
ATOM   6702  C27 POPEe 218      75.591  36.031  22.070  1.00  0.00           C
ATOM   6705  C28 POPEe 218      77.112  35.881  22.290  1.00  0.00           C
ATOM   6708  C29 POPEe 218      77.613  34.711  23.100  1.00  0.00           C
ATOM   6710 0C21 POPEe 218      77.372  34.471  24.400  1.00  0.00           C
ATOM   6712 1C21 POPEe 218      76.562  35.331  25.350  1.00  0.00           C
ATOM   6715 2C21 POPEe 218      77.411  35.851  26.520  1.00  0.00           C
ATOM   6718 3C21 POPEe 218      77.753  34.771  27.560  1.00  0.00           C
ATOM   6721 4C21 POPEe 218      78.971  35.131  28.430  1.00  0.00           C
ATOM   6724 5C21 POPEe 218      80.292  34.941  27.670  1.00  0.00           C
ATOM   6727 6C21 POPEe 218      81.511  35.391  28.480  1.00  0.00           C
ATOM   6730 7C21 POPEe 218      82.802  35.411  27.650  1.00  0.00           C
ATOM   6733 8C21 POPEe 218      83.982  36.081  28.370  1.00  0.00           C
ATOM   6737  C33 POPEe 218      69.882  30.071  22.630  1.00  0.00           C
ATOM   6740  C34 POPEe 218      70.393  29.311  23.870  1.00  0.00           C
ATOM   6743  C35 POPEe 218      70.761  30.261  25.010  1.00  0.00           C
ATOM   6746  C36 POPEe 218      70.742  29.581  26.380  1.00  0.00           C
ATOM   6749  C37 POPEe 218      70.812  30.581  27.540  1.00  0.00           C
ATOM   6752  C38 POPEe 218      70.152  30.051  28.830  1.00  0.00           C
ATOM   6755  C39 POPEe 218      70.761  28.751  29.360  1.00  0.00           C
ATOM   6758 0C31 POPEe 218      72.072  28.921  30.170  1.00  0.00           C
ATOM   6761 1C31 POPEe 218      71.841  29.641  31.500  1.00  0.00           C
ATOM   6764 2C31 POPEe 218      73.051  29.581  32.440  1.00  0.00           C
ATOM   6767 3C31 POPEe 218      72.932  30.531  33.640  1.00  0.00           C
ATOM   6770 4C31 POPEe 218      71.652  30.311  34.470  1.00  0.00           C
ATOM   6773 5C31 POPEe 218      71.503  31.311  35.620  1.00  0.00           C
ATOM   6776 6C31 POPEe 218      70.161  31.201  36.330  1.00  0.00           C
ATOM   6780  NH3 POPEf 219      55.742  41.991  20.780  1.00  0.00           N
ATOM   6784  C12 POPEf 219      54.981  43.231  21.190  1.00  0.00           C
ATOM   6787  C11 POPEf 219      53.612  43.321  20.480  1.00  0.00           C
ATOM   6790  P   POPEf 219      52.822  45.831  20.720  1.00  0.00           P
ATOM   6791  O13 POPEf 219      54.062  46.051  19.960  1.00  0.00           O
ATOM   6792  O14 POPEf 219      51.572  46.331  20.080  1.00  0.00           O
ATOM   6793  O11 POPEf 219      52.911  46.571  22.110  1.00  0.00           O
ATOM   6794  O12 POPEf 219      52.742  44.281  21.110  1.00  0.00           O
ATOM   6795  C1  POPEf 219      53.852  46.161  23.110  1.00  0.00           C
ATOM   6798  C2  POPEf 219      53.692  47.021  24.390  1.00  0.00           C
ATOM   6800  O21 POPEf 219      54.682  46.611  25.350  1.00  0.00           O
ATOM   6801  C21 POPEf 219      55.231  47.531  26.120  1.00  0.00           C
ATOM   6802  O22 POPEf 219      54.902  48.711  26.150  1.00  0.00           O
ATOM   6803  C22 POPEf 219      56.282  46.852  27.000  1.00  0.00           C
ATOM   6806  C3  POPEf 219      52.262  46.891  24.970  1.00  0.00           C
ATOM   6809  O31 POPEf 219      51.961  47.931  25.930  1.00  0.00           O
ATOM   6810  C31 POPEf 219      51.922  47.531  27.210  1.00  0.00           C
ATOM   6811  O32 POPEf 219      52.281  46.441  27.620  1.00  0.00           O
ATOM   6812  C32 POPEf 219      51.301  48.651  28.040  1.00  0.00           C
ATOM   6815  C23 POPEf 219      57.661  47.551  26.990  1.00  0.00           C
ATOM   6818  C24 POPEf 219      58.841  46.551  27.040  1.00  0.00           C
ATOM   6821  C25 POPEf 219      58.782  45.531  28.190  1.00  0.00           C
ATOM   6824  C26 POPEf 219      58.902  46.141  29.590  1.00  0.00           C
ATOM   6827  C27 POPEf 219      58.931  45.051  30.670  1.00  0.00           C
ATOM   6830  C28 POPEf 219      59.202  45.591  32.080  1.00  0.00           C
ATOM   6833  C29 POPEf 219      59.282  44.441  33.060  1.00  0.00           C
ATOM   6835 0C21 POPEf 219      60.111  44.341  34.120  1.00  0.00           C
ATOM   6837 1C21 POPEf 219      61.072  45.381  34.630  1.00  0.00           C
ATOM   6840 2C21 POPEf 219      60.891  45.531  36.160  1.00  0.00           C
ATOM   6843 3C21 POPEf 219      61.772  46.641  36.760  1.00  0.00           C
ATOM   6846 4C21 POPEf 219      61.521  46.841  38.270  1.00  0.00           C
ATOM   6849 5C21 POPEf 219      62.411  47.941  38.860  1.00  0.00           C
ATOM   6852 6C21 POPEf 219      62.162  48.231  40.350  1.00  0.00           C
ATOM   6855 7C21 POPEf 219      62.992  49.441  40.820  1.00  0.00           C
ATOM   6858 8C21 POPEf 219      62.972  49.711  42.320  1.00  0.00           C
ATOM   6862  C33 POPEf 219      50.802  48.161  29.410  1.00  0.00           C
ATOM   6865  C34 POPEf 219      50.082  49.261  30.210  1.00  0.00           C
ATOM   6868  C35 POPEf 219      49.711  48.821  31.630  1.00  0.00           C
ATOM   6871  C36 POPEf 219      50.942  48.671  32.540  1.00  0.00           C
ATOM   6874  C37 POPEf 219      50.722  47.851  33.810  1.00  0.00           C
ATOM   6877  C38 POPEf 219      52.071  47.391  34.380  1.00  0.00           C
ATOM   6880  C39 POPEf 219      51.982  46.671  35.730  1.00  0.00           C
ATOM   6883 0C31 POPEf 219      51.572  47.611  36.870  1.00  0.00           C
ATOM   6886 1C31 POPEf 219      51.731  46.971  38.260  1.00  0.00           C
ATOM   6889 2C31 POPEf 219      51.611  47.991  39.400  1.00  0.00           C
ATOM   6892 3C31 POPEf 219      50.231  48.631  39.520  1.00  0.00           C
ATOM   6895 4C31 POPEf 219      50.161  49.601  40.710  1.00  0.00           C
ATOM   6898 5C31 POPEf 219      48.731  50.031  41.060  1.00  0.00           C
ATOM   6901 6C31 POPEf 219      48.652  51.001  42.240  1.00  0.00           C
ATOM   6905  NH3 POPEg 220      13.882  80.591  61.760  1.00  0.00           N
ATOM   6909  C12 POPEg 220      15.372  80.521  61.570  1.00  0.00           C
ATOM   6912  C11 POPEg 220      16.072  80.101  62.870  1.00  0.00           C
ATOM   6915  P   POPEg 220      15.392  77.571  63.460  1.00  0.00           P
ATOM   6916  O13 POPEg 220      16.792  77.131  63.270  1.00  0.00           O
ATOM   6917  O14 POPEg 220      14.612  76.961  64.560  1.00  0.00           O
ATOM   6918  O11 POPEg 220      14.632  77.411  62.090  1.00  0.00           O
ATOM   6919  O12 POPEg 220      15.342  79.141  63.630  1.00  0.00           O
ATOM   6920  C1  POPEg 220      14.572  76.091  61.510  1.00  0.00           C
ATOM   6923  C2  POPEg 220      14.732  76.131  59.960  1.00  0.00           C
ATOM   6925  O21 POPEg 220      15.832  75.251  59.600  1.00  0.00           O
ATOM   6926  C21 POPEg 220      15.592  74.601  58.470  1.00  0.00           C
ATOM   6927  O22 POPEg 220      14.602  74.731  57.780  1.00  0.00           O
ATOM   6928  C22 POPEg 220      16.792  73.701  58.140  1.00  0.00           C
ATOM   6931  C3  POPEg 220      14.982  77.571  59.430  1.00  0.00           C
ATOM   6934  O31 POPEg 220      14.992  77.661  57.980  1.00  0.00           O
ATOM   6935  C31 POPEg 220      15.692  78.681  57.490  1.00  0.00           C
ATOM   6936  O32 POPEg 220      16.261  79.531  58.160  1.00  0.00           O
ATOM   6937  C32 POPEg 220      15.872  78.511  55.990  1.00  0.00           C
ATOM   6940  C23 POPEg 220      16.441  72.501  57.230  1.00  0.00           C
ATOM   6943  C24 POPEg 220      15.862  72.871  55.860  1.00  0.00           C
ATOM   6946  C25 POPEg 220      15.562  71.641  55.010  1.00  0.00           C
ATOM   6949  C26 POPEg 220      14.932  72.031  53.670  1.00  0.00           C
ATOM   6952  C27 POPEg 220      14.502  70.801  52.870  1.00  0.00           C
ATOM   6955  C28 POPEg 220      13.632  71.142  51.650  1.00  0.00           C
ATOM   6958  C29 POPEg 220      13.062  69.871  51.080  1.00  0.00           C
ATOM   6960 0C21 POPEg 220      13.242  69.371  49.850  1.00  0.00           C
ATOM   6962 1C21 POPEg 220      14.032  69.961  48.720  1.00  0.00           C
ATOM   6965 2C21 POPEg 220      15.191  69.041  48.300  1.00  0.00           C
ATOM   6968 3C21 POPEg 220      15.302  68.931  46.780  1.00  0.00           C
ATOM   6971 4C21 POPEg 220      16.222  67.801  46.320  1.00  0.00           C
ATOM   6974 5C21 POPEg 220      15.892  67.381  44.880  1.00  0.00           C
ATOM   6977 6C21 POPEg 220      16.802  66.282  44.340  1.00  0.00           C
ATOM   6980 7C21 POPEg 220      16.412  65.881  42.920  1.00  0.00           C
ATOM   6983 8C21 POPEg 220      17.372  64.881  42.300  1.00  0.00           C
ATOM   6987  C33 POPEg 220      15.252  79.631  55.130  1.00  0.00           C
ATOM   6990  C34 POPEg 220      15.602  79.411  53.660  1.00  0.00           C
ATOM   6993  C35 POPEg 220      14.662  80.151  52.700  1.00  0.00           C
ATOM   6996  C36 POPEg 220      14.972  79.852  51.230  1.00  0.00           C
ATOM   6999  C37 POPEg 220      13.852  80.291  50.300  1.00  0.00           C
ATOM   7002  C38 POPEg 220      13.982  79.712  48.890  1.00  0.00           C
ATOM   7005  C39 POPEg 220      12.862  80.192  47.960  1.00  0.00           C
ATOM   7008 0C31 POPEg 220      12.902  79.521  46.580  1.00  0.00           C
ATOM   7011 1C31 POPEg 220      12.042  80.271  45.550  1.00  0.00           C
ATOM   7014 2C31 POPEg 220      12.062  79.621  44.160  1.00  0.00           C
ATOM   7017 3C31 POPEg 220      10.992  78.531  43.990  1.00  0.00           C
ATOM   7020 4C31 POPEg 220      11.132  77.771  42.660  1.00  0.00           C
ATOM   7023 5C31 POPEg 220       9.952  76.852  42.370  1.00  0.00           C
ATOM   7026 6C31 POPEg 220      10.172  75.941  41.160  1.00  0.00           C
ATOM   7030  NH3 POPEh 221     132.204 114.392  64.590  1.00  0.00           N
ATOM   7034  C12 POPEh 221     132.294 115.022  63.220  1.00  0.00           C
ATOM   7037  C11 POPEh 221     131.085 114.642  62.340  1.00  0.00           C
ATOM   7040  P   POPEh 221     130.604 112.112  62.810  1.00  0.00           P
ATOM   7041  O13 POPEh 221     129.275 112.522  63.320  1.00  0.00           O
ATOM   7042  O14 POPEh 221     131.645 111.832  63.840  1.00  0.00           O
ATOM   7043  O11 POPEh 221     130.385 110.941  61.740  1.00  0.00           O
ATOM   7044  O12 POPEh 221     131.145 113.282  61.910  1.00  0.00           O
ATOM   7045  C1  POPEh 221     129.294 111.021  60.800  1.00  0.00           C
ATOM   7048  C2  POPEh 221     129.494 112.081  59.660  1.00  0.00           C
ATOM   7050  O21 POPEh 221     128.374 112.021  58.740  1.00  0.00           O
ATOM   7051  C21 POPEh 221     127.874 113.212  58.380  1.00  0.00           C
ATOM   7052  O22 POPEh 221     128.204 114.281  58.850  1.00  0.00           O
ATOM   7053  C22 POPEh 221     126.834 113.061  57.250  1.00  0.00           C
ATOM   7056  C3  POPEh 221     130.824 111.862  58.890  1.00  0.00           C
ATOM   7059  O31 POPEh 221     131.164 113.031  58.110  1.00  0.00           O
ATOM   7060  C31 POPEh 221     130.874 113.021  56.820  1.00  0.00           C
ATOM   7061  O32 POPEh 221     130.424 112.081  56.190  1.00  0.00           O
ATOM   7062  C32 POPEh 221     131.204 114.401  56.250  1.00  0.00           C
ATOM   7065  C23 POPEh 221     127.435 113.191  55.830  1.00  0.00           C
ATOM   7068  C24 POPEh 221     126.414 113.121  54.670  1.00  0.00           C
ATOM   7071  C25 POPEh 221     127.104 112.891  53.310  1.00  0.00           C
ATOM   7074  C26 POPEh 221     126.284 112.112  52.250  1.00  0.00           C
ATOM   7077  C27 POPEh 221     126.865 112.252  50.820  1.00  0.00           C
ATOM   7080  C28 POPEh 221     126.094 111.442  49.760  1.00  0.00           C
ATOM   7083  C29 POPEh 221     126.204 112.032  48.380  1.00  0.00           C
ATOM   7085 0C21 POPEh 221     125.215 112.622  47.690  1.00  0.00           C
ATOM   7087 1C21 POPEh 221     123.801 112.811  48.200  1.00  0.00           C
ATOM   7090 2C21 POPEh 221     123.032 114.021  47.640  1.00  0.00           C
ATOM   7093 3C21 POPEh 221     122.401 113.802  46.250  1.00  0.00           C
ATOM   7096 4C21 POPEh 221     123.341 114.141  45.080  1.00  0.00           C
ATOM   7099 5C21 POPEh 221     122.611 114.261  43.730  1.00  0.00           C
ATOM   7102 6C21 POPEh 221     122.271 112.921  43.060  1.00  0.00           C
ATOM   7105 7C21 POPEh 221     121.642 113.142  41.680  1.00  0.00           C
ATOM   7108 8C21 POPEh 221     121.251 111.881  40.920  1.00  0.00           C
ATOM   7112  C33 POPEh 221     130.855 114.591  54.760  1.00  0.00           C
ATOM   7115  C34 POPEh 221     131.275 115.981  54.230  1.00  0.00           C
ATOM   7118  C35 POPEh 221     130.674 116.331  52.860  1.00  0.00           C
ATOM   7121  C36 POPEh 221     131.474 115.712  51.720  1.00  0.00           C
ATOM   7124  C37 POPEh 221     130.814 115.852  50.350  1.00  0.00           C
ATOM   7127  C38 POPEh 221     131.635 115.101  49.300  1.00  0.00           C
ATOM   7130  C39 POPEh 221     131.194 115.361  47.860  1.00  0.00           C
ATOM   7133 0C31 POPEh 221     129.874 114.672  47.480  1.00  0.00           C
ATOM   7136 1C31 POPEh 221     129.785 114.521  45.960  1.00  0.00           C
ATOM   7139 2C31 POPEh 221     128.365 114.261  45.460  1.00  0.00           C
ATOM   7142 3C31 POPEh 221     128.355 114.071  43.940  1.00  0.00           C
ATOM   7145 4C31 POPEh 221     126.944 113.961  43.350  1.00  0.00           C
ATOM   7148 5C31 POPEh 221     127.005 113.791  41.840  1.00  0.00           C
ATOM   7151 6C31 POPEh 221     125.634 113.821  41.160  1.00  0.00           C
ATOM   7155  NH3 POPEi 222       8.582 100.831  15.720  1.00  0.00           N
ATOM   7159  C12 POPEi 222       8.661 101.162  14.260  1.00  0.00           C
ATOM   7162  C11 POPEi 222       8.832  99.861  13.480  1.00  0.00           C
ATOM   7165  P   POPEi 222       8.142  97.371  14.050  1.00  0.00           P
ATOM   7166  O13 POPEi 222       7.552  96.711  12.870  1.00  0.00           O
ATOM   7167  O14 POPEi 222       9.592  97.151  14.190  1.00  0.00           O
ATOM   7168  O11 POPEi 222       7.432  96.932  15.390  1.00  0.00           O
ATOM   7169  O12 POPEi 222       7.842  98.922  13.910  1.00  0.00           O
ATOM   7170  C1  POPEi 222       7.102  97.891  16.390  1.00  0.00           C
ATOM   7173  C2  POPEi 222       6.132  97.291  17.450  1.00  0.00           C
ATOM   7175  O21 POPEi 222       5.932  98.121  18.610  1.00  0.00           O
ATOM   7176  C21 POPEi 222       5.492  99.351  18.490  1.00  0.00           C
ATOM   7177  O22 POPEi 222       5.602 100.091  17.520  1.00  0.00           O
ATOM   7178  C22 POPEi 222       4.772  99.681  19.790  1.00  0.00           C
ATOM   7181  C3  POPEi 222       6.662  95.922  17.960  1.00  0.00           C
ATOM   7184  O31 POPEi 222       5.792  95.381  18.980  1.00  0.00           O
ATOM   7185  C31 POPEi 222       6.342  95.271  20.180  1.00  0.00           C
ATOM   7186  O32 POPEi 222       7.522  95.321  20.440  1.00  0.00           O
ATOM   7187  C32 POPEi 222       5.232  95.081  21.220  1.00  0.00           C
ATOM   7190  C23 POPEi 222       4.122 101.071  19.770  1.00  0.00           C
ATOM   7193  C24 POPEi 222       3.512 101.431  21.130  1.00  0.00           C
ATOM   7196  C25 POPEi 222       3.092 102.891  21.210  1.00  0.00           C
ATOM   7199  C26 POPEi 222       2.702 103.331  22.620  1.00  0.00           C
ATOM   7202  C27 POPEi 222       1.182 103.341  22.870  1.00  0.00           C
ATOM   7205  C28 POPEi 222       0.702 102.242  23.850  1.00  0.00           C
ATOM   7208  C29 POPEi 222       1.182 102.231  25.290  1.00  0.00           C
ATOM   7210 0C21 POPEi 222       1.432 103.252  26.130  1.00  0.00           C
ATOM   7212 1C21 POPEi 222       1.272 104.742  25.890  1.00  0.00           C
ATOM   7215 2C21 POPEi 222      -0.188 105.211  25.750  1.00  0.00           C
ATOM   7218 3C21 POPEi 222      -0.298 106.731  25.550  1.00  0.00           C
ATOM   7221 4C21 POPEi 222      -1.758 107.191  25.400  1.00  0.00           C
ATOM   7224 5C21 POPEi 222      -1.948 108.691  25.150  1.00  0.00           C
ATOM   7227 6C21 POPEi 222      -2.408 108.971  23.710  1.00  0.00           C
ATOM   7230 7C21 POPEi 222      -2.788 110.431  23.450  1.00  0.00           C
ATOM   7233 8C21 POPEi 222      -3.118 110.701  21.980  1.00  0.00           C
ATOM   7237  C33 POPEi 222       5.532  95.901  22.490  1.00  0.00           C
ATOM   7240  C34 POPEi 222       4.442  95.722  23.550  1.00  0.00           C
ATOM   7243  C35 POPEi 222       4.582  96.681  24.740  1.00  0.00           C
ATOM   7246  C36 POPEi 222       3.342  96.692  25.640  1.00  0.00           C
ATOM   7249  C37 POPEi 222       3.342  97.861  26.640  1.00  0.00           C
ATOM   7252  C38 POPEi 222       2.312  97.662  27.760  1.00  0.00           C
ATOM   7255  C39 POPEi 222       2.342  98.782  28.820  1.00  0.00           C
ATOM   7258 0C31 POPEi 222       1.262  99.852  28.610  1.00  0.00           C
ATOM   7261 1C31 POPEi 222       1.362 100.981  29.640  1.00  0.00           C
ATOM   7264 2C31 POPEi 222       0.092 101.841  29.720  1.00  0.00           C
ATOM   7267 3C31 POPEi 222      -1.018 101.221  30.590  1.00  0.00           C
ATOM   7270 4C31 POPEi 222      -0.738 101.351  32.090  1.00  0.00           C
ATOM   7273 5C31 POPEi 222      -1.908 100.871  32.950  1.00  0.00           C
ATOM   7276 6C31 POPEi 222      -1.648 100.992  34.460  1.00  0.00           C
ATOM   7280  NH3 POPEj 223     120.012  39.441  19.520  1.00  0.00           N
ATOM   7284  C12 POPEj 223     120.562  38.121  19.020  1.00  0.00           C
ATOM   7287  C11 POPEj 223     120.591  37.021  20.100  1.00  0.00           C
ATOM   7290  P   POPEj 223     120.771  34.401  20.220  1.00  0.00           P
ATOM   7291  O13 POPEj 223     119.352  34.021  20.010  1.00  0.00           O
ATOM   7292  O14 POPEj 223     121.812  33.441  19.780  1.00  0.00           O
ATOM   7293  O11 POPEj 223     120.951  34.751  21.740  1.00  0.00           O
ATOM   7294  O12 POPEj 223     121.041  35.801  19.510  1.00  0.00           O
ATOM   7295  C1  POPEj 223     122.221  34.631  22.350  1.00  0.00           C
ATOM   7298  C2  POPEj 223     122.252  35.441  23.670  1.00  0.00           C
ATOM   7300  O21 POPEj 223     121.391  34.811  24.660  1.00  0.00           O
ATOM   7301  C21 POPEj 223     120.102  35.191  24.700  1.00  0.00           C
ATOM   7302  O22 POPEj 223     119.581  36.091  24.070  1.00  0.00           O
ATOM   7303  C22 POPEj 223     119.362  34.391  25.760  1.00  0.00           C
ATOM   7306  C3  POPEj 223     122.132  36.991  23.480  1.00  0.00           C
ATOM   7309  O31 POPEj 223     122.242  37.711  24.740  1.00  0.00           O
ATOM   7310  C31 POPEj 223     121.852  39.001  24.660  1.00  0.00           C
ATOM   7311  O32 POPEj 223     121.242  39.491  23.740  1.00  0.00           O
ATOM   7312  C32 POPEj 223     122.411  39.711  25.890  1.00  0.00           C
ATOM   7315  C23 POPEj 223     118.091  35.131  26.270  1.00  0.00           C
ATOM   7318  C24 POPEj 223     117.271  34.321  27.280  1.00  0.00           C
ATOM   7321  C25 POPEj 223     117.662  34.591  28.740  1.00  0.00           C
ATOM   7324  C26 POPEj 223     117.072  33.571  29.730  1.00  0.00           C
ATOM   7327  C27 POPEj 223     117.562  33.821  31.160  1.00  0.00           C
ATOM   7330  C28 POPEj 223     117.151  32.721  32.160  1.00  0.00           C
ATOM   7333  C29 POPEj 223     115.652  32.581  32.290  1.00  0.00           C
ATOM   7335 0C21 POPEj 223     114.992  31.531  32.800  1.00  0.00           C
ATOM   7337 1C21 POPEj 223     115.591  30.261  33.350  1.00  0.00           C
ATOM   7340 2C21 POPEj 223     115.442  30.101  34.880  1.00  0.00           C
ATOM   7343 3C21 POPEj 223     114.011  30.251  35.400  1.00  0.00           C
ATOM   7346 4C21 POPEj 223     113.792  29.571  36.760  1.00  0.00           C
ATOM   7349 5C21 POPEj 223     112.802  30.321  37.650  1.00  0.00           C
ATOM   7352 6C21 POPEj 223     113.512  31.061  38.790  1.00  0.00           C
ATOM   7355 7C21 POPEj 223     112.592  32.051  39.520  1.00  0.00           C
ATOM   7358 8C21 POPEj 223     113.281  32.751  40.690  1.00  0.00           C
ATOM   7362  C33 POPEj 223     121.832  41.121  26.120  1.00  0.00           C
ATOM   7365  C34 POPEj 223     122.753  42.001  26.980  1.00  0.00           C
ATOM   7368  C35 POPEj 223     122.771  41.651  28.470  1.00  0.00           C
ATOM   7371  C36 POPEj 223     121.742  42.451  29.290  1.00  0.00           C
ATOM   7374  C37 POPEj 223     121.911  42.201  30.790  1.00  0.00           C
ATOM   7377  C38 POPEj 223     120.963  43.041  31.670  1.00  0.00           C
ATOM   7380  C39 POPEj 223     120.992  42.621  33.150  1.00  0.00           C
ATOM   7383 0C31 POPEj 223     122.353  42.851  33.850  1.00  0.00           C
ATOM   7386 1C31 POPEj 223     122.592  44.311  34.250  1.00  0.00           C
ATOM   7389 2C31 POPEj 223     122.621  44.541  35.770  1.00  0.00           C
ATOM   7392 3C31 POPEj 223     121.342  44.091  36.500  1.00  0.00           C
ATOM   7395 4C31 POPEj 223     121.412  44.341  38.010  1.00  0.00           C
ATOM   7398 5C31 POPEj 223     120.341  43.571  38.780  1.00  0.00           C
ATOM   7401 6C31 POPEj 223     120.432  43.751  40.300  1.00  0.00           C
ATOM   7405  NH3 POPEk 224      81.902 122.981  61.060  1.00  0.00           N
ATOM   7409  C12 POPEk 224      80.722 123.922  61.160  1.00  0.00           C
ATOM   7412  C11 POPEk 224      80.521 124.481  62.590  1.00  0.00           C
ATOM   7415  P   POPEk 224      79.352 126.871  62.390  1.00  0.00           P
ATOM   7416  O13 POPEk 224      80.661 127.282  61.810  1.00  0.00           O
ATOM   7417  O14 POPEk 224      78.882 127.622  63.560  1.00  0.00           O
ATOM   7418  O11 POPEk 224      78.252 126.972  61.250  1.00  0.00           O
ATOM   7419  O12 POPEk 224      79.352 125.311  62.690  1.00  0.00           O
ATOM   7420  C1  POPEk 224      78.673 126.862  59.880  1.00  0.00           C
ATOM   7423  C2  POPEk 224      77.562 126.232  59.000  1.00  0.00           C
ATOM   7425  O21 POPEk 224      78.021 126.142  57.630  1.00  0.00           O
ATOM   7426  C21 POPEk 224      78.961 125.262  57.380  1.00  0.00           C
ATOM   7427  O22 POPEk 224      79.481 124.491  58.170  1.00  0.00           O
ATOM   7428  C22 POPEk 224      79.301 125.381  55.890  1.00  0.00           C
ATOM   7431  C3  POPEk 224      76.282 127.112  59.080  1.00  0.00           C
ATOM   7434  O31 POPEk 224      75.722 127.431  57.780  1.00  0.00           O
ATOM   7435  C31 POPEk 224      76.291 128.474  57.170  1.00  0.00           C
ATOM   7436  O32 POPEk 224      77.062 129.255  57.690  1.00  0.00           O
ATOM   7437  C32 POPEk 224      75.871 128.485  55.700  1.00  0.00           C
ATOM   7440  C23 POPEk 224      80.382 124.392  55.390  1.00  0.00           C
ATOM   7443  C24 POPEk 224      80.001 123.761  54.050  1.00  0.00           C
ATOM   7446  C25 POPEk 224      81.072 122.811  53.500  1.00  0.00           C
ATOM   7449  C26 POPEk 224      80.612 122.051  52.240  1.00  0.00           C
ATOM   7452  C27 POPEk 224      81.562 120.901  51.900  1.00  0.00           C
ATOM   7455  C28 POPEk 224      80.992 119.961  50.820  1.00  0.00           C
ATOM   7458  C29 POPEk 224      81.812 118.701  50.760  1.00  0.00           C
ATOM   7460 0C21 POPEk 224      82.081 117.931  49.680  1.00  0.00           C
ATOM   7462 1C21 POPEk 224      81.591 118.121  48.270  1.00  0.00           C
ATOM   7465 2C21 POPEk 224      82.701 118.571  47.300  1.00  0.00           C
ATOM   7468 3C21 POPEk 224      83.912 117.631  47.250  1.00  0.00           C
ATOM   7471 4C21 POPEk 224      85.001 118.121  46.280  1.00  0.00           C
ATOM   7474 5C21 POPEk 224      86.242 117.221  46.300  1.00  0.00           C
ATOM   7477 6C21 POPEk 224      87.262 117.591  45.220  1.00  0.00           C
ATOM   7480 7C21 POPEk 224      88.681 117.112  45.560  1.00  0.00           C
ATOM   7483 8C21 POPEk 224      89.721 117.561  44.540  1.00  0.00           C
ATOM   7487  C33 POPEk 224      76.611 129.595  54.930  1.00  0.00           C
ATOM   7490  C34 POPEk 224      76.572 129.435  53.400  1.00  0.00           C
ATOM   7493  C35 POPEk 224      77.361 128.222  52.900  1.00  0.00           C
ATOM   7496  C36 POPEk 224      77.721 128.345  51.410  1.00  0.00           C
ATOM   7499  C37 POPEk 224      78.471 127.121  50.860  1.00  0.00           C
ATOM   7502  C38 POPEk 224      78.831 127.321  49.380  1.00  0.00           C
ATOM   7505  C39 POPEk 224      79.481 126.091  48.740  1.00  0.00           C
ATOM   7508 0C31 POPEk 224      79.651 126.261  47.230  1.00  0.00           C
ATOM   7511 1C31 POPEk 224      80.162 124.991  46.540  1.00  0.00           C
ATOM   7514 2C31 POPEk 224      79.923 124.971  45.020  1.00  0.00           C
ATOM   7517 3C31 POPEk 224      80.702 126.041  44.250  1.00  0.00           C
ATOM   7520 4C31 POPEk 224      80.501 125.922  42.730  1.00  0.00           C
ATOM   7523 5C31 POPEk 224      81.312 126.941  41.940  1.00  0.00           C
ATOM   7526 6C31 POPEk 224      81.122 126.811  40.430  1.00  0.00           C
ATOM   7530  NH3 POPEl 225      38.492  65.611  20.820  1.00  0.00           N
ATOM   7534  C12 POPEl 225      39.301  64.971  19.710  1.00  0.00           C
ATOM   7537  C11 POPEl 225      39.641  63.481  19.970  1.00  0.00           C
ATOM   7540  P   POPEl 225      40.901  61.981  21.740  1.00  0.00           P
ATOM   7541  O13 POPEl 225      40.042  60.851  21.340  1.00  0.00           O
ATOM   7542  O14 POPEl 225      42.332  61.901  21.420  1.00  0.00           O
ATOM   7543  O11 POPEl 225      40.792  62.201  23.300  1.00  0.00           O
ATOM   7544  O12 POPEl 225      40.382  63.371  21.180  1.00  0.00           O
ATOM   7545  C1  POPEl 225      39.532  62.631  23.830  1.00  0.00           C
ATOM   7548  C2  POPEl 225      39.701  63.341  25.220  1.00  0.00           C
ATOM   7550  O21 POPEl 225      38.412  63.801  25.700  1.00  0.00           O
ATOM   7551  C21 POPEl 225      37.952  64.901  25.080  1.00  0.00           C
ATOM   7552  O22 POPEl 225      38.362  65.341  24.020  1.00  0.00           O
ATOM   7553  C22 POPEl 225      36.782  65.481  25.880  1.00  0.00           C
ATOM   7556  C3  POPEl 225      40.782  64.471  25.270  1.00  0.00           C
ATOM   7559  O31 POPEl 225      40.532  65.282  26.430  1.00  0.00           O
ATOM   7560  C31 POPEl 225      41.542  65.861  27.050  1.00  0.00           C
ATOM   7561  O32 POPEl 225      42.712  65.811  26.720  1.00  0.00           O
ATOM   7562  C32 POPEl 225      41.012  66.591  28.290  1.00  0.00           C
ATOM   7565  C23 POPEl 225      37.112  66.751  26.700  1.00  0.00           C
ATOM   7568  C24 POPEl 225      36.312  66.771  28.010  1.00  0.00           C
ATOM   7571  C25 POPEl 225      36.271  68.121  28.730  1.00  0.00           C
ATOM   7574  C26 POPEl 225      35.591  68.011  30.110  1.00  0.00           C
ATOM   7577  C27 POPEl 225      34.951  69.321  30.600  1.00  0.00           C
ATOM   7580  C28 POPEl 225      34.231  69.141  31.960  1.00  0.00           C
ATOM   7583  C29 POPEl 225      33.191  70.201  32.200  1.00  0.00           C
ATOM   7585 0C21 POPEl 225      32.472  70.391  33.310  1.00  0.00           C
ATOM   7587 1C21 POPEl 225      32.532  69.591  34.590  1.00  0.00           C
ATOM   7590 2C21 POPEl 225      32.442  70.481  35.840  1.00  0.00           C
ATOM   7593 3C21 POPEl 225      31.082  71.171  36.030  1.00  0.00           C
ATOM   7596 4C21 POPEl 225      30.972  71.922  37.370  1.00  0.00           C
ATOM   7599 5C21 POPEl 225      29.812  71.451  38.260  1.00  0.00           C
ATOM   7602 6C21 POPEl 225      30.042  70.051  38.840  1.00  0.00           C
ATOM   7605 7C21 POPEl 225      28.902  69.591  39.760  1.00  0.00           C
ATOM   7608 8C21 POPEl 225      29.102  68.172  40.300  1.00  0.00           C
ATOM   7612  C33 POPEl 225      40.062  65.721  29.150  1.00  0.00           C
ATOM   7615  C34 POPEl 225      39.581  66.431  30.430  1.00  0.00           C
ATOM   7618  C35 POPEl 225      40.711  66.641  31.450  1.00  0.00           C
ATOM   7621  C36 POPEl 225      40.212  67.091  32.820  1.00  0.00           C
ATOM   7624  C37 POPEl 225      41.322  67.031  33.870  1.00  0.00           C
ATOM   7627  C38 POPEl 225      40.942  67.521  35.280  1.00  0.00           C
ATOM   7630  C39 POPEl 225      39.711  66.841  35.900  1.00  0.00           C
ATOM   7633 0C31 POPEl 225      38.422  67.651  35.690  1.00  0.00           C
ATOM   7636 1C31 POPEl 225      37.162  67.001  36.280  1.00  0.00           C
ATOM   7639 2C31 POPEl 225      36.882  67.351  37.750  1.00  0.00           C
ATOM   7642 3C31 POPEl 225      37.681  66.581  38.820  1.00  0.00           C
ATOM   7645 4C31 POPEl 225      37.542  65.051  38.710  1.00  0.00           C
ATOM   7648 5C31 POPEl 225      38.132  64.311  39.920  1.00  0.00           C
ATOM   7651 6C31 POPEl 225      37.952  62.801  39.830  1.00  0.00           C
ATOM   7655  NH3 POPEm 226     115.702   7.291  64.030  1.00  0.00           N
ATOM   7659  C12 POPEm 226     116.402   7.291  65.350  1.00  0.00           C
ATOM   7662  C11 POPEm 226     117.621   6.371  65.310  1.00  0.00           C
ATOM   7665  P   POPEm 226     119.423   7.621  63.760  1.00  0.00           P
ATOM   7666  O13 POPEm 226     119.612   9.071  63.870  1.00  0.00           O
ATOM   7667  O14 POPEm 226     120.602   6.751  63.560  1.00  0.00           O
ATOM   7668  O11 POPEm 226     118.352   7.241  62.650  1.00  0.00           O
ATOM   7669  O12 POPEm 226     118.812   7.111  65.120  1.00  0.00           O
ATOM   7670  C1  POPEm 226     118.673   7.671  61.310  1.00  0.00           C
ATOM   7673  C2  POPEm 226     118.021   6.761  60.230  1.00  0.00           C
ATOM   7675  O21 POPEm 226     118.231   7.411  58.960  1.00  0.00           O
ATOM   7676  C21 POPEm 226     118.281   6.591  57.910  1.00  0.00           C
ATOM   7677  O22 POPEm 226     118.132   5.381  57.960  1.00  0.00           O
ATOM   7678  C22 POPEm 226     118.603   7.401  56.640  1.00  0.00           C
ATOM   7681  C3  POPEm 226     116.503   6.541  60.540  1.00  0.00           C
ATOM   7684  O31 POPEm 226     115.781   5.781  59.540  1.00  0.00           O
ATOM   7685  C31 POPEm 226     114.811   6.311  58.780  1.00  0.00           C
ATOM   7686  O32 POPEm 226     114.021   5.621  58.150  1.00  0.00           O
ATOM   7687  C32 POPEm 226     114.832   7.851  58.730  1.00  0.00           C
ATOM   7690  C23 POPEm 226     119.962   8.141  56.740  1.00  0.00           C
ATOM   7693  C24 POPEm 226     120.541   8.641  55.410  1.00  0.00           C
ATOM   7696  C25 POPEm 226     121.952   9.231  55.580  1.00  0.00           C
ATOM   7699  C26 POPEm 226     122.571   9.761  54.280  1.00  0.00           C
ATOM   7702  C27 POPEm 226     123.521  10.951  54.510  1.00  0.00           C
ATOM   7705  C28 POPEm 226     124.285  11.381  53.240  1.00  0.00           C
ATOM   7708  C29 POPEm 226     125.625  10.711  53.120  1.00  0.00           C
ATOM   7710 0C21 POPEm 226     126.735  11.241  52.560  1.00  0.00           C
ATOM   7712 1C21 POPEm 226     126.834  12.551  51.820  1.00  0.00           C
ATOM   7715 2C21 POPEm 226     127.674  12.361  50.540  1.00  0.00           C
ATOM   7718 3C21 POPEm 226     127.626  13.571  49.590  1.00  0.00           C
ATOM   7721 4C21 POPEm 226     128.615  13.431  48.430  1.00  0.00           C
ATOM   7724 5C21 POPEm 226     128.385  14.451  47.300  1.00  0.00           C
ATOM   7727 6C21 POPEm 226     129.335  14.261  46.100  1.00  0.00           C
ATOM   7730 7C21 POPEm 226     130.815  14.481  46.440  1.00  0.00           C
ATOM   7733 8C21 POPEm 226     131.725  14.341  45.220  1.00  0.00           C
ATOM   7737  C33 POPEm 226     113.932   8.451  57.630  1.00  0.00           C
ATOM   7740  C34 POPEm 226     114.173   9.961  57.430  1.00  0.00           C
ATOM   7743  C35 POPEm 226     113.392  10.521  56.230  1.00  0.00           C
ATOM   7746  C36 POPEm 226     113.751  11.981  55.920  1.00  0.00           C
ATOM   7749  C37 POPEm 226     113.021  12.551  54.690  1.00  0.00           C
ATOM   7752  C38 POPEm 226     113.312  14.051  54.520  1.00  0.00           C
ATOM   7755  C39 POPEm 226     112.641  14.681  53.290  1.00  0.00           C
ATOM   7758 0C31 POPEm 226     112.932  16.191  53.240  1.00  0.00           C
ATOM   7761 1C31 POPEm 226     112.232  16.931  52.100  1.00  0.00           C
ATOM   7764 2C31 POPEm 226     112.532  18.441  52.170  1.00  0.00           C
ATOM   7767 3C31 POPEm 226     111.751  19.311  51.180  1.00  0.00           C
ATOM   7770 4C31 POPEm 226     110.232  19.261  51.370  1.00  0.00           C
ATOM   7773 5C31 POPEm 226     109.521  20.391  50.620  1.00  0.00           C
ATOM   7776 6C31 POPEm 226     108.012  20.161  50.460  1.00  0.00           C
ATOM   7780  NH3 POPEn 227     108.202  20.361  19.710  1.00  0.00           N
ATOM   7784  C12 POPEn 227     108.521  19.241  20.670  1.00  0.00           C
ATOM   7787  C11 POPEn 227     109.542  18.251  20.080  1.00  0.00           C
ATOM   7790  P   POPEn 227     109.502  15.951  21.380  1.00  0.00           P
ATOM   7791  O13 POPEn 227     110.661  15.071  21.650  1.00  0.00           O
ATOM   7792  O14 POPEn 227     108.482  15.531  20.390  1.00  0.00           O
ATOM   7793  O11 POPEn 227     108.712  16.201  22.720  1.00  0.00           O
ATOM   7794  O12 POPEn 227     110.062  17.411  21.110  1.00  0.00           O
ATOM   7795  C1  POPEn 227     109.201  15.731  23.980  1.00  0.00           C
ATOM   7798  C2  POPEn 227     110.092  16.771  24.680  1.00  0.00           C
ATOM   7800  O21 POPEn 227     110.312  16.321  26.040  1.00  0.00           O
ATOM   7801  C21 POPEn 227     111.091  17.081  26.810  1.00  0.00           C
ATOM   7802  O22 POPEn 227     111.611  18.131  26.500  1.00  0.00           O
ATOM   7803  C22 POPEn 227     111.152  16.441  28.210  1.00  0.00           C
ATOM   7806  C3  POPEn 227     109.432  18.181  24.560  1.00  0.00           C
ATOM   7809  O31 POPEn 227     108.152  18.181  25.230  1.00  0.00           O
ATOM   7810  C31 POPEn 227     108.161  18.771  26.400  1.00  0.00           C
ATOM   7811  O32 POPEn 227     109.091  19.421  26.860  1.00  0.00           O
ATOM   7812  C32 POPEn 227     106.911  18.451  27.190  1.00  0.00           C
ATOM   7815  C23 POPEn 227     109.811  16.651  28.950  1.00  0.00           C
ATOM   7818  C24 POPEn 227     109.872  16.571  30.480  1.00  0.00           C
ATOM   7821  C25 POPEn 227     110.232  15.211  31.070  1.00  0.00           C
ATOM   7824  C26 POPEn 227     109.853  15.161  32.560  1.00  0.00           C
ATOM   7827  C27 POPEn 227     110.401  13.961  33.340  1.00  0.00           C
ATOM   7830  C28 POPEn 227     109.752  13.841  34.730  1.00  0.00           C
ATOM   7833  C29 POPEn 227     110.271  12.681  35.530  1.00  0.00           C
ATOM   7835 0C21 POPEn 227     110.081  12.501  36.850  1.00  0.00           C
ATOM   7837 1C21 POPEn 227     109.312  13.431  37.760  1.00  0.00           C
ATOM   7840 2C21 POPEn 227     107.792  13.161  37.750  1.00  0.00           C
ATOM   7843 3C21 POPEn 227     107.392  11.791  38.330  1.00  0.00           C
ATOM   7846 4C21 POPEn 227     105.942  11.391  38.030  1.00  0.00           C
ATOM   7849 5C21 POPEn 227     104.872  12.301  38.660  1.00  0.00           C
ATOM   7852 6C21 POPEn 227     104.911  12.291  40.200  1.00  0.00           C
ATOM   7855 7C21 POPEn 227     103.751  13.081  40.820  1.00  0.00           C
ATOM   7858 8C21 POPEn 227     103.941  13.321  42.320  1.00  0.00           C
ATOM   7862  C33 POPEn 227     106.981  19.191  28.540  1.00  0.00           C
ATOM   7865  C34 POPEn 227     105.892  18.781  29.510  1.00  0.00           C
ATOM   7868  C35 POPEn 227     105.932  19.631  30.790  1.00  0.00           C
ATOM   7871  C36 POPEn 227     105.602  21.111  30.500  1.00  0.00           C
ATOM   7874  C37 POPEn 227     105.432  21.981  31.740  1.00  0.00           C
ATOM   7877  C38 POPEn 227     105.092  23.421  31.340  1.00  0.00           C
ATOM   7880  C39 POPEn 227     104.853  24.381  32.520  1.00  0.00           C
ATOM   7883 0C31 POPEn 227     106.051  24.591  33.460  1.00  0.00           C
ATOM   7886 1C31 POPEn 227     105.792  25.781  34.400  1.00  0.00           C
ATOM   7889 2C31 POPEn 227     106.882  26.011  35.460  1.00  0.00           C
ATOM   7892 3C31 POPEn 227     106.862  24.961  36.580  1.00  0.00           C
ATOM   7895 4C31 POPEn 227     107.441  25.491  37.900  1.00  0.00           C
ATOM   7898 5C31 POPEn 227     107.201  24.531  39.070  1.00  0.00           C
ATOM   7901 6C31 POPEn 227     107.581  25.101  40.440  1.00  0.00           C
ATOM   7905  NH3 POPEo 228      25.652  19.621  18.000  1.00  0.00           N
ATOM   7909  C12 POPEo 228      26.532  18.431  17.740  1.00  0.00           C
ATOM   7912  C11 POPEo 228      27.542  18.791  16.630  1.00  0.00           C
ATOM   7915  P   POPEo 228      29.172  20.691  15.880  1.00  0.00           P
ATOM   7916  O13 POPEo 228      28.421  21.551  14.930  1.00  0.00           O
ATOM   7917  O14 POPEo 228      30.001  19.611  15.300  1.00  0.00           O
ATOM   7918  O11 POPEo 228      30.021  21.641  16.810  1.00  0.00           O
ATOM   7919  O12 POPEo 228      28.132  20.061  16.900  1.00  0.00           O
ATOM   7920  C1  POPEo 228      29.912  23.081  16.770  1.00  0.00           C
ATOM   7923  C2  POPEo 228      28.692  23.681  17.560  1.00  0.00           C
ATOM   7925  O21 POPEo 228      28.992  24.961  18.180  1.00  0.00           O
ATOM   7926  C21 POPEo 228      29.671  24.941  19.330  1.00  0.00           C
ATOM   7927  O22 POPEo 228      30.422  24.061  19.700  1.00  0.00           O
ATOM   7928  C22 POPEo 228      29.271  26.171  20.180  1.00  0.00           C
ATOM   7931  C3  POPEo 228      28.062  22.641  18.540  1.00  0.00           C
ATOM   7934  O31 POPEo 228      27.302  23.211  19.610  1.00  0.00           O
ATOM   7935  C31 POPEo 228      26.742  22.261  20.350  1.00  0.00           C
ATOM   7936  O32 POPEo 228      26.681  21.081  20.040  1.00  0.00           O
ATOM   7937  C32 POPEo 228      26.242  22.851  21.660  1.00  0.00           C
ATOM   7940  C23 POPEo 228      30.282  26.531  21.300  1.00  0.00           C
ATOM   7943  C24 POPEo 228      29.671  27.291  22.500  1.00  0.00           C
ATOM   7946  C25 POPEo 228      30.732  27.571  23.580  1.00  0.00           C
ATOM   7949  C26 POPEo 228      30.201  27.771  25.010  1.00  0.00           C
ATOM   7952  C27 POPEo 228      29.992  29.241  25.400  1.00  0.00           C
ATOM   7955  C28 POPEo 228      29.732  29.431  26.910  1.00  0.00           C
ATOM   7958  C29 POPEo 228      30.982  29.241  27.740  1.00  0.00           C
ATOM   7960 0C21 POPEo 228      31.162  29.641  29.020  1.00  0.00           C
ATOM   7962 1C21 POPEo 228      30.142  30.321  29.900  1.00  0.00           C
ATOM   7965 2C21 POPEo 228      29.762  29.471  31.120  1.00  0.00           C
ATOM   7968 3C21 POPEo 228      28.701  30.151  32.010  1.00  0.00           C
ATOM   7971 4C21 POPEo 228      28.002  29.201  32.990  1.00  0.00           C
ATOM   7974 5C21 POPEo 228      28.941  28.611  34.060  1.00  0.00           C
ATOM   7977 6C21 POPEo 228      28.181  28.111  35.290  1.00  0.00           C
ATOM   7980 7C21 POPEo 228      29.122  27.551  36.380  1.00  0.00           C
ATOM   7983 8C21 POPEo 228      28.402  27.161  37.670  1.00  0.00           C
ATOM   7987  C33 POPEo 228      27.392  23.221  22.620  1.00  0.00           C
ATOM   7990  C34 POPEo 228      26.872  23.601  24.020  1.00  0.00           C
ATOM   7993  C35 POPEo 228      27.972  24.081  24.970  1.00  0.00           C
ATOM   7996  C36 POPEo 228      27.531  24.141  26.440  1.00  0.00           C
ATOM   7999  C37 POPEo 228      28.611  24.781  27.330  1.00  0.00           C
ATOM   8002  C38 POPEo 228      28.191  25.021  28.790  1.00  0.00           C
ATOM   8005  C39 POPEo 228      28.212  23.781  29.680  1.00  0.00           C
ATOM   8008 0C31 POPEo 228      27.622  24.111  31.060  1.00  0.00           C
ATOM   8011 1C31 POPEo 228      27.622  22.921  32.010  1.00  0.00           C
ATOM   8014 2C31 POPEo 228      26.522  23.031  33.070  1.00  0.00           C
ATOM   8017 3C31 POPEo 228      26.762  24.081  34.160  1.00  0.00           C
ATOM   8020 4C31 POPEo 228      27.972  23.811  35.070  1.00  0.00           C
ATOM   8023 5C31 POPEo 228      27.931  22.431  35.740  1.00  0.00           C
ATOM   8026 6C31 POPEo 228      29.062  22.231  36.760  1.00  0.00           C
ATOM   8030  NH3 POPEp 229      61.632 115.782  20.260  1.00  0.00           N
ATOM   8034  C12 POPEp 229      60.891 115.442  18.990  1.00  0.00           C
ATOM   8037  C11 POPEp 229      59.662 116.361  18.750  1.00  0.00           C
ATOM   8040  P   POPEp 229      58.102 115.631  20.760  1.00  0.00           P
ATOM   8041  O13 POPEp 229      56.842 115.192  20.130  1.00  0.00           O
ATOM   8042  O14 POPEp 229      59.072 114.572  21.090  1.00  0.00           O
ATOM   8043  O11 POPEp 229      57.801 116.481  22.050  1.00  0.00           O
ATOM   8044  O12 POPEp 229      58.882 116.701  19.900  1.00  0.00           O
ATOM   8045  C1  POPEp 229      57.192 115.931  23.210  1.00  0.00           C
ATOM   8048  C2  POPEp 229      55.971 116.792  23.590  1.00  0.00           C
ATOM   8050  O21 POPEp 229      55.652 116.591  24.980  1.00  0.00           O
ATOM   8051  C21 POPEp 229      56.161 117.501  25.790  1.00  0.00           C
ATOM   8052  O22 POPEp 229      56.861 118.441  25.480  1.00  0.00           O
ATOM   8053  C22 POPEp 229      55.621 117.271  27.210  1.00  0.00           C
ATOM   8056  C3  POPEp 229      54.742 116.442  22.720  1.00  0.00           C
ATOM   8059  O31 POPEp 229      53.601 117.242  23.130  1.00  0.00           O
ATOM   8060  C31 POPEp 229      52.752 116.601  23.940  1.00  0.00           C
ATOM   8061  O32 POPEp 229      52.762 115.402  24.170  1.00  0.00           O
ATOM   8062  C32 POPEp 229      51.751 117.571  24.540  1.00  0.00           C
ATOM   8065  C23 POPEp 229      56.201 116.032  27.910  1.00  0.00           C
ATOM   8068  C24 POPEp 229      55.551 115.811  29.290  1.00  0.00           C
ATOM   8071  C25 POPEp 229      56.072 116.781  30.370  1.00  0.00           C
ATOM   8074  C26 POPEp 229      55.282 116.692  31.680  1.00  0.00           C
ATOM   8077  C27 POPEp 229      56.082 117.221  32.880  1.00  0.00           C
ATOM   8080  C28 POPEp 229      55.352 117.021  34.220  1.00  0.00           C
ATOM   8083  C29 POPEp 229      56.252 117.321  35.400  1.00  0.00           C
ATOM   8085 0C21 POPEp 229      56.132 118.331  36.280  1.00  0.00           C
ATOM   8087 1C21 POPEp 229      55.051 119.392  36.270  1.00  0.00           C
ATOM   8090 2C21 POPEp 229      54.732 119.961  37.660  1.00  0.00           C
ATOM   8093 3C21 POPEp 229      54.032 118.991  38.620  1.00  0.00           C
ATOM   8096 4C21 POPEp 229      53.492 119.721  39.850  1.00  0.00           C
ATOM   8099 5C21 POPEp 229      52.832 118.791  40.880  1.00  0.00           C
ATOM   8102 6C21 POPEp 229      51.602 118.072  40.320  1.00  0.00           C
ATOM   8105 7C21 POPEp 229      50.771 117.361  41.390  1.00  0.00           C
ATOM   8108 8C21 POPEp 229      49.562 116.641  40.800  1.00  0.00           C
ATOM   8112  C33 POPEp 229      51.242 117.091  25.920  1.00  0.00           C
ATOM   8115  C34 POPEp 229      50.821 118.252  26.820  1.00  0.00           C
ATOM   8118  C35 POPEp 229      51.961 118.772  27.710  1.00  0.00           C
ATOM   8121  C36 POPEp 229      51.492 119.901  28.630  1.00  0.00           C
ATOM   8124  C37 POPEp 229      52.372 120.122  29.860  1.00  0.00           C
ATOM   8127  C38 POPEp 229      51.681 121.041  30.870  1.00  0.00           C
ATOM   8130  C39 POPEp 229      52.432 121.181  32.200  1.00  0.00           C
ATOM   8133 0C31 POPEp 229      53.673 122.081  32.110  1.00  0.00           C
ATOM   8136 1C31 POPEp 229      54.282 122.311  33.500  1.00  0.00           C
ATOM   8139 2C31 POPEp 229      55.392 123.371  33.550  1.00  0.00           C
ATOM   8142 3C31 POPEp 229      54.872 124.811  33.490  1.00  0.00           C
ATOM   8145 4C31 POPEp 229      55.922 125.852  33.910  1.00  0.00           C
ATOM   8148 5C31 POPEp 229      55.341 127.261  34.090  1.00  0.00           C
ATOM   8151 6C31 POPEp 229      54.802 127.902  32.810  1.00  0.00           C
ATOM   8155  NH3 POPEq 230      80.712  74.892  19.900  1.00  0.00           N
ATOM   8159  C12 POPEq 230      80.302  76.331  19.780  1.00  0.00           C
ATOM   8162  C11 POPEq 230      81.422  77.131  19.120  1.00  0.00           C
ATOM   8165  P   POPEq 230      81.212  79.391  17.800  1.00  0.00           P
ATOM   8166  O13 POPEq 230      79.962  79.352  17.010  1.00  0.00           O
ATOM   8167  O14 POPEq 230      82.501  79.061  17.130  1.00  0.00           O
ATOM   8168  O11 POPEq 230      81.331  80.862  18.390  1.00  0.00           O
ATOM   8169  O12 POPEq 230      81.051  78.502  19.090  1.00  0.00           O
ATOM   8170  C1  POPEq 230      80.612  81.191  19.590  1.00  0.00           C
ATOM   8173  C2  POPEq 230      81.581  81.181  20.800  1.00  0.00           C
ATOM   8175  O21 POPEq 230      80.801  81.061  22.010  1.00  0.00           O
ATOM   8176  C21 POPEq 230      81.521  80.671  23.050  1.00  0.00           C
ATOM   8177  O22 POPEq 230      82.732  80.561  23.070  1.00  0.00           O
ATOM   8178  C22 POPEq 230      80.641  80.271  24.230  1.00  0.00           C
ATOM   8181  C3  POPEq 230      82.542  82.412  20.740  1.00  0.00           C
ATOM   8184  O31 POPEq 230      82.431  83.341  21.850  1.00  0.00           O
ATOM   8185  C31 POPEq 230      81.591  84.362  21.640  1.00  0.00           C
ATOM   8186  O32 POPEq 230      80.792  84.432  20.720  1.00  0.00           O
ATOM   8187  C32 POPEq 230      81.712  85.391  22.750  1.00  0.00           C
ATOM   8190  C23 POPEq 230      79.382  81.151  24.410  1.00  0.00           C
ATOM   8193  C24 POPEq 230      78.561  80.881  25.680  1.00  0.00           C
ATOM   8196  C25 POPEq 230      79.371  80.951  26.990  1.00  0.00           C
ATOM   8199  C26 POPEq 230      79.783  79.591  27.560  1.00  0.00           C
ATOM   8202  C27 POPEq 230      80.541  79.691  28.900  1.00  0.00           C
ATOM   8205  C28 POPEq 230      80.831  78.311  29.530  1.00  0.00           C
ATOM   8208  C29 POPEq 230      79.581  77.621  30.040  1.00  0.00           C
ATOM   8210 0C21 POPEq 230      79.262  77.361  31.320  1.00  0.00           C
ATOM   8212 1C21 POPEq 230      80.081  77.681  32.550  1.00  0.00           C
ATOM   8215 2C21 POPEq 230      79.411  78.681  33.500  1.00  0.00           C
ATOM   8218 3C21 POPEq 230      80.423  79.211  34.520  1.00  0.00           C
ATOM   8221 4C21 POPEq 230      79.791  79.841  35.760  1.00  0.00           C
ATOM   8224 5C21 POPEq 230      80.871  80.291  36.760  1.00  0.00           C
ATOM   8227 6C21 POPEq 230      80.292  80.671  38.120  1.00  0.00           C
ATOM   8230 7C21 POPEq 230      81.352  81.032  39.160  1.00  0.00           C
ATOM   8233 8C21 POPEq 230      80.752  81.291  40.540  1.00  0.00           C
ATOM   8237  C33 POPEq 230      80.372  86.081  23.120  1.00  0.00           C
ATOM   8240  C34 POPEq 230      80.492  86.991  24.350  1.00  0.00           C
ATOM   8243  C35 POPEq 230      81.751  87.881  24.360  1.00  0.00           C
ATOM   8246  C36 POPEq 230      81.783  88.791  25.600  1.00  0.00           C
ATOM   8249  C37 POPEq 230      83.012  89.701  25.650  1.00  0.00           C
ATOM   8252  C38 POPEq 230      83.331  90.181  27.080  1.00  0.00           C
ATOM   8255  C39 POPEq 230      82.232  91.051  27.720  1.00  0.00           C
ATOM   8258 0C31 POPEq 230      82.532  91.351  29.200  1.00  0.00           C
ATOM   8261 1C31 POPEq 230      81.521  92.311  29.830  1.00  0.00           C
ATOM   8264 2C31 POPEq 230      81.932  92.781  31.250  1.00  0.00           C
ATOM   8267 3C31 POPEq 230      82.971  93.912  31.210  1.00  0.00           C
ATOM   8270 4C31 POPEq 230      83.322  94.572  32.540  1.00  0.00           C
ATOM   8273 5C31 POPEq 230      84.102  95.881  32.300  1.00  0.00           C
ATOM   8276 6C31 POPEq 230      84.621  96.552  33.570  1.00  0.00           C
ATOM   8280  NH3 POPEr 231      61.462   8.531  17.120  1.00  0.00           N
ATOM   8284  C12 POPEr 231      62.792   8.231  16.500  1.00  0.00           C
ATOM   8287  C11 POPEr 231      63.111   6.731  16.550  1.00  0.00           C
ATOM   8290  P   POPEr 231      65.393   6.591  17.760  1.00  0.00           P
ATOM   8291  O13 POPEr 231      65.691   5.211  18.240  1.00  0.00           O
ATOM   8292  O14 POPEr 231      66.532   7.491  17.550  1.00  0.00           O
ATOM   8293  O11 POPEr 231      64.423   7.321  18.780  1.00  0.00           O
ATOM   8294  O12 POPEr 231      64.511   6.531  16.450  1.00  0.00           O
ATOM   8295  C1  POPEr 231      63.922   6.671  19.940  1.00  0.00           C
ATOM   8298  C2  POPEr 231      64.941   6.691  21.100  1.00  0.00           C
ATOM   8300  O21 POPEr 231      64.322   5.961  22.170  1.00  0.00           O
ATOM   8301  C21 POPEr 231      64.951   5.931  23.340  1.00  0.00           C
ATOM   8302  O22 POPEr 231      64.423   6.211  24.400  1.00  0.00           O
ATOM   8303  C22 POPEr 231      66.341   5.291  23.210  1.00  0.00           C
ATOM   8306  C3  POPEr 231      65.301   8.171  21.490  1.00  0.00           C
ATOM   8309  O31 POPEr 231      66.322   8.251  22.510  1.00  0.00           O
ATOM   8310  C31 POPEr 231      66.783   9.501  22.710  1.00  0.00           C
ATOM   8311  O32 POPEr 231      66.341  10.481  22.130  1.00  0.00           O
ATOM   8312  C32 POPEr 231      67.932   9.461  23.730  1.00  0.00           C
ATOM   8315  C23 POPEr 231      66.871   4.791  24.570  1.00  0.00           C
ATOM   8318  C24 POPEr 231      68.322   4.291  24.520  1.00  0.00           C
ATOM   8321  C25 POPEr 231      68.762   3.521  25.780  1.00  0.00           C
ATOM   8324  C26 POPEr 231      68.462   4.241  27.100  1.00  0.00           C
ATOM   8327  C27 POPEr 231      68.682   3.351  28.330  1.00  0.00           C
ATOM   8330  C28 POPEr 231      67.832   3.811  29.540  1.00  0.00           C
ATOM   8333  C29 POPEr 231      68.191   5.191  30.030  1.00  0.00           C
ATOM   8335 0C21 POPEr 231      68.411   5.571  31.300  1.00  0.00           C
ATOM   8337 1C21 POPEr 231      68.283   4.681  32.510  1.00  0.00           C
ATOM   8340 2C21 POPEr 231      69.533   3.831  32.780  1.00  0.00           C
ATOM   8343 3C21 POPEr 231      70.691   4.581  33.460  1.00  0.00           C
ATOM   8346 4C21 POPEr 231      71.882   3.641  33.680  1.00  0.00           C
ATOM   8349 5C21 POPEr 231      72.922   4.171  34.680  1.00  0.00           C
ATOM   8352 6C21 POPEr 231      72.681   3.651  36.110  1.00  0.00           C
ATOM   8355 7C21 POPEr 231      73.801   4.021  37.080  1.00  0.00           C
ATOM   8358 8C21 POPEr 231      73.731   3.261  38.410  1.00  0.00           C
ATOM   8362  C33 POPEr 231      68.572  10.841  24.020  1.00  0.00           C
ATOM   8365  C34 POPEr 231      69.721  10.801  25.060  1.00  0.00           C
ATOM   8368  C35 POPEr 231      69.251  10.771  26.520  1.00  0.00           C
ATOM   8371  C36 POPEr 231      70.382  10.831  27.560  1.00  0.00           C
ATOM   8374  C37 POPEr 231      69.882  10.941  29.010  1.00  0.00           C
ATOM   8377  C38 POPEr 231      71.032  10.991  30.040  1.00  0.00           C
ATOM   8380  C39 POPEr 231      71.331   9.631  30.700  1.00  0.00           C
ATOM   8383 0C31 POPEr 231      72.832   9.391  30.930  1.00  0.00           C
ATOM   8386 1C31 POPEr 231      73.132   8.041  31.590  1.00  0.00           C
ATOM   8389 2C31 POPEr 231      74.621   7.691  31.560  1.00  0.00           C
ATOM   8392 3C31 POPEr 231      74.923   6.201  31.810  1.00  0.00           C
ATOM   8395 4C31 POPEr 231      74.521   5.311  30.620  1.00  0.00           C
ATOM   8398 5C31 POPEr 231      74.831   3.821  30.820  1.00  0.00           C
ATOM   8401 6C31 POPEr 231      74.411   2.961  29.630  1.00  0.00           C
ATOM   8405  NH3 POPEs 232     119.261  58.501  60.140  1.00  0.00           N
ATOM   8409  C12 POPEs 232     119.492  57.011  60.140  1.00  0.00           C
ATOM   8412  C11 POPEs 232     120.791  56.631  60.870  1.00  0.00           C
ATOM   8415  P   POPEs 232     122.242  54.461  61.250  1.00  0.00           P
ATOM   8416  O13 POPEs 232     122.921  55.101  62.400  1.00  0.00           O
ATOM   8417  O14 POPEs 232     121.891  53.031  61.360  1.00  0.00           O
ATOM   8418  O11 POPEs 232     123.102  54.691  59.950  1.00  0.00           O
ATOM   8419  O12 POPEs 232     120.891  55.221  60.920  1.00  0.00           O
ATOM   8420  C1  POPEs 232     122.822  53.951  58.760  1.00  0.00           C
ATOM   8423  C2  POPEs 232     124.074  53.881  57.840  1.00  0.00           C
ATOM   8425  O21 POPEs 232     123.782  52.991  56.740  1.00  0.00           O
ATOM   8426  C21 POPEs 232     124.544  52.941  55.630  1.00  0.00           C
ATOM   8427  O22 POPEs 232     124.774  51.911  55.020  1.00  0.00           O
ATOM   8428  C22 POPEs 232     124.964  54.321  55.090  1.00  0.00           C
ATOM   8431  C3  POPEs 232     125.244  53.321  58.680  1.00  0.00           C
ATOM   8434  O31 POPEs 232     126.314  52.791  57.890  1.00  0.00           O
ATOM   8435  C31 POPEs 232     127.354  53.591  57.730  1.00  0.00           C
ATOM   8436  O32 POPEs 232     127.374  54.781  58.010  1.00  0.00           O
ATOM   8437  C32 POPEs 232     128.484  52.761  57.130  1.00  0.00           C
ATOM   8440  C23 POPEs 232     125.734  54.161  53.750  1.00  0.00           C
ATOM   8443  C24 POPEs 232     126.024  55.441  52.960  1.00  0.00           C
ATOM   8446  C25 POPEs 232     126.944  55.221  51.740  1.00  0.00           C
ATOM   8449  C26 POPEs 232     126.294  54.501  50.560  1.00  0.00           C
ATOM   8452  C27 POPEs 232     127.254  54.361  49.360  1.00  0.00           C
ATOM   8455  C28 POPEs 232     126.544  53.881  48.080  1.00  0.00           C
ATOM   8458  C29 POPEs 232     127.505  53.761  46.920  1.00  0.00           C
ATOM   8460 0C21 POPEs 232     127.854  52.641  46.250  1.00  0.00           C
ATOM   8462 1C21 POPEs 232     127.344  51.241  46.490  1.00  0.00           C
ATOM   8465 2C21 POPEs 232     126.484  50.741  45.320  1.00  0.00           C
ATOM   8468 3C21 POPEs 232     125.115  51.431  45.210  1.00  0.00           C
ATOM   8471 4C21 POPEs 232     124.304  51.021  43.970  1.00  0.00           C
ATOM   8474 5C21 POPEs 232     124.005  49.521  43.890  1.00  0.00           C
ATOM   8477 6C21 POPEs 232     123.141  49.151  42.670  1.00  0.00           C
ATOM   8480 7C21 POPEs 232     122.871  47.651  42.600  1.00  0.00           C
ATOM   8483 8C21 POPEs 232     122.062  47.241  41.370  1.00  0.00           C
ATOM   8487  C33 POPEs 232     128.714  51.451  57.930  1.00  0.00           C
ATOM   8490  C34 POPEs 232     129.714  50.501  57.260  1.00  0.00           C
ATOM   8493  C35 POPEs 232     129.094  49.641  56.160  1.00  0.00           C
ATOM   8496  C36 POPEs 232     130.145  48.891  55.340  1.00  0.00           C
ATOM   8499  C37 POPEs 232     129.555  47.711  54.550  1.00  0.00           C
ATOM   8502  C38 POPEs 232     130.634  46.951  53.770  1.00  0.00           C
ATOM   8505  C39 POPEs 232     130.285  45.471  53.530  1.00  0.00           C
ATOM   8508 0C31 POPEs 232     129.014  45.241  52.700  1.00  0.00           C
ATOM   8511 1C31 POPEs 232     129.225  45.461  51.200  1.00  0.00           C
ATOM   8514 2C31 POPEs 232     128.154  44.731  50.370  1.00  0.00           C
ATOM   8517 3C31 POPEs 232     128.424  44.731  48.860  1.00  0.00           C
ATOM   8520 4C31 POPEs 232     128.025  46.041  48.180  1.00  0.00           C
ATOM   8523 5C31 POPEs 232     127.994  45.921  46.650  1.00  0.00           C
ATOM   8526 6C31 POPEs 232     127.524  47.221  45.990  1.00  0.00           C
ATOM   8530  NH3 POPEt 233     107.753  97.522  19.060  1.00  0.00           N
ATOM   8534  C12 POPEt 233     108.102  97.382  17.600  1.00  0.00           C
ATOM   8537  C11 POPEt 233     108.971  98.541  17.080  1.00  0.00           C
ATOM   8540  P   POPEt 233     111.191  98.101  15.640  1.00  0.00           P
ATOM   8541  O13 POPEt 233     111.521  98.131  14.210  1.00  0.00           O
ATOM   8542  O14 POPEt 233     111.822  99.181  16.450  1.00  0.00           O
ATOM   8543  O11 POPEt 233     111.572  96.681  16.200  1.00  0.00           O
ATOM   8544  O12 POPEt 233     109.621  98.131  15.870  1.00  0.00           O
ATOM   8545  C1  POPEt 233     112.411  96.491  17.340  1.00  0.00           C
ATOM   8548  C2  POPEt 233     111.542  96.302  18.590  1.00  0.00           C
ATOM   8550  O21 POPEt 233     112.262  96.811  19.720  1.00  0.00           O
ATOM   8551  C21 POPEt 233     111.511  97.301  20.690  1.00  0.00           C
ATOM   8552  O22 POPEt 233     110.302  97.491  20.630  1.00  0.00           O
ATOM   8553  C22 POPEt 233     112.423  97.541  21.900  1.00  0.00           C
ATOM   8556  C3  POPEt 233     111.111  94.811  18.770  1.00  0.00           C
ATOM   8559  O31 POPEt 233     110.092  94.642  19.780  1.00  0.00           O
ATOM   8560  C31 POPEt 233     110.551  94.261  20.980  1.00  0.00           C
ATOM   8561  O32 POPEt 233     111.721  94.082  21.260  1.00  0.00           O
ATOM   8562  C32 POPEt 233     109.362  94.161  21.930  1.00  0.00           C
ATOM   8565  C23 POPEt 233     111.611  97.681  23.200  1.00  0.00           C
ATOM   8568  C24 POPEt 233     112.472  97.791  24.460  1.00  0.00           C
ATOM   8571  C25 POPEt 233     111.591  98.091  25.670  1.00  0.00           C
ATOM   8574  C26 POPEt 233     112.271  97.902  27.030  1.00  0.00           C
ATOM   8577  C27 POPEt 233     111.321  98.182  28.200  1.00  0.00           C
ATOM   8580  C28 POPEt 233     112.031  98.651  29.490  1.00  0.00           C
ATOM   8583  C29 POPEt 233     112.501 100.071  29.330  1.00  0.00           C
ATOM   8585 0C21 POPEt 233     112.392 101.081  30.210  1.00  0.00           C
ATOM   8587 1C21 POPEt 233     111.822 101.041  31.600  1.00  0.00           C
ATOM   8590 2C21 POPEt 233     112.923 101.261  32.660  1.00  0.00           C
ATOM   8593 3C21 POPEt 233     112.402 101.841  33.970  1.00  0.00           C
ATOM   8596 4C21 POPEt 233     113.541 102.401  34.840  1.00  0.00           C
ATOM   8599 5C21 POPEt 233     113.051 103.381  35.910  1.00  0.00           C
ATOM   8602 6C21 POPEt 233     112.332 102.681  37.070  1.00  0.00           C
ATOM   8605 7C21 POPEt 233     111.972 103.651  38.200  1.00  0.00           C
ATOM   8608 8C21 POPEt 233     111.181 102.972  39.320  1.00  0.00           C
ATOM   8612  C33 POPEt 233     109.771  93.961  23.410  1.00  0.00           C
ATOM   8615  C34 POPEt 233     108.772  94.612  24.380  1.00  0.00           C
ATOM   8618  C35 POPEt 233     109.182  94.392  25.850  1.00  0.00           C
ATOM   8621  C36 POPEt 233     108.362  95.231  26.840  1.00  0.00           C
ATOM   8624  C37 POPEt 233     107.081  94.541  27.340  1.00  0.00           C
ATOM   8627  C38 POPEt 233     106.242  95.411  28.280  1.00  0.00           C
ATOM   8630  C39 POPEt 233     106.542  95.251  29.780  1.00  0.00           C
ATOM   8633 0C31 POPEt 233     107.942  95.741  30.180  1.00  0.00           C
ATOM   8636 1C31 POPEt 233     108.152  95.831  31.700  1.00  0.00           C
ATOM   8639 2C31 POPEt 233     107.291  96.901  32.380  1.00  0.00           C
ATOM   8642 3C31 POPEt 233     106.201  96.331  33.300  1.00  0.00           C
ATOM   8645 4C31 POPEt 233     105.331  97.441  33.920  1.00  0.00           C
ATOM   8648 5C31 POPEt 233     104.562  96.962  35.160  1.00  0.00           C
ATOM   8651 6C31 POPEt 233     103.762  98.072  35.840  1.00  0.00           C
ATOM   8655  NH3 POPEu 234       0.102  74.651  20.400  1.00  0.00           N
ATOM   8659  C12 POPEu 234       1.592  74.711  20.540  1.00  0.00           C
ATOM   8662  C11 POPEu 234       1.952  76.101  21.070  1.00  0.00           C
ATOM   8665  P   POPEu 234       4.192  75.991  22.440  1.00  0.00           P
ATOM   8666  O13 POPEu 234       4.922  74.721  22.270  1.00  0.00           O
ATOM   8667  O14 POPEu 234       5.062  77.171  22.640  1.00  0.00           O
ATOM   8668  O11 POPEu 234       3.242  75.831  23.700  1.00  0.00           O
ATOM   8669  O12 POPEu 234       3.342  76.261  21.160  1.00  0.00           O
ATOM   8670  C1  POPEu 234       3.912  75.541  24.950  1.00  0.00           C
ATOM   8673  C2  POPEu 234       3.132  74.481  25.760  1.00  0.00           C
ATOM   8675  O21 POPEu 234       3.962  73.871  26.770  1.00  0.00           O
ATOM   8676  C21 POPEu 234       4.212  74.651  27.810  1.00  0.00           C
ATOM   8677  O22 POPEu 234       3.772  75.781  27.980  1.00  0.00           O
ATOM   8678  C22 POPEu 234       5.142  73.951  28.790  1.00  0.00           C
ATOM   8681  C3  POPEu 234       2.582  73.331  24.850  1.00  0.00           C
ATOM   8684  O31 POPEu 234       2.092  72.201  25.630  1.00  0.00           O
ATOM   8685  C31 POPEu 234       1.072  72.561  26.420  1.00  0.00           C
ATOM   8686  O32 POPEu 234       0.342  73.511  26.260  1.00  0.00           O
ATOM   8687  C32 POPEu 234       0.962  71.571  27.580  1.00  0.00           C
ATOM   8690  C23 POPEu 234       5.252  74.761  30.110  1.00  0.00           C
ATOM   8693  C24 POPEu 234       6.132  74.102  31.170  1.00  0.00           C
ATOM   8696  C25 POPEu 234       6.222  74.971  32.430  1.00  0.00           C
ATOM   8699  C26 POPEu 234       7.152  74.381  33.500  1.00  0.00           C
ATOM   8702  C27 POPEu 234       7.432  75.331  34.680  1.00  0.00           C
ATOM   8705  C28 POPEu 234       8.262  74.611  35.770  1.00  0.00           C
ATOM   8708  C29 POPEu 234       8.822  75.541  36.810  1.00  0.00           C
ATOM   8710 0C21 POPEu 234       8.112  76.161  37.770  1.00  0.00           C
ATOM   8712 1C21 POPEu 234       6.632  76.041  38.000  1.00  0.00           C
ATOM   8715 2C21 POPEu 234       6.312  75.741  39.480  1.00  0.00           C
ATOM   8718 3C21 POPEu 234       4.822  75.901  39.790  1.00  0.00           C
ATOM   8721 4C21 POPEu 234       4.522  75.751  41.280  1.00  0.00           C
ATOM   8724 5C21 POPEu 234       3.082  76.131  41.640  1.00  0.00           C
ATOM   8727 6C21 POPEu 234       2.062  75.151  41.050  1.00  0.00           C
ATOM   8730 7C21 POPEu 234       0.622  75.521  41.420  1.00  0.00           C
ATOM   8733 8C21 POPEu 234      -0.398  74.531  40.860  1.00  0.00           C
ATOM   8737  C33 POPEu 234       0.472  72.221  28.890  1.00  0.00           C
ATOM   8740  C34 POPEu 234       0.332  71.142  29.980  1.00  0.00           C
ATOM   8743  C35 POPEu 234       1.002  71.481  31.320  1.00  0.00           C
ATOM   8746  C36 POPEu 234       2.522  71.721  31.220  1.00  0.00           C
ATOM   8749  C37 POPEu 234       3.232  71.481  32.560  1.00  0.00           C
ATOM   8752  C38 POPEu 234       4.332  70.411  32.440  1.00  0.00           C
ATOM   8755  C39 POPEu 234       4.712  69.761  33.780  1.00  0.00           C
ATOM   8758 0C31 POPEu 234       5.312  70.751  34.780  1.00  0.00           C
ATOM   8761 1C31 POPEu 234       6.092  70.081  35.910  1.00  0.00           C
ATOM   8764 2C31 POPEu 234       6.872  71.111  36.740  1.00  0.00           C
ATOM   8767 3C31 POPEu 234       7.741  70.491  37.840  1.00  0.00           C
ATOM   8770 4C31 POPEu 234       8.392  71.581  38.710  1.00  0.00           C
ATOM   8773 5C31 POPEu 234       9.451  71.031  39.680  1.00  0.00           C
ATOM   8776 6C31 POPEu 234      10.112  72.151  40.500  1.00  0.00           C
ATOM   8780  NH3 POPEv 235      78.582  86.962  61.040  1.00  0.00           N
ATOM   8784  C12 POPEv 235      79.581  87.841  60.320  1.00  0.00           C
ATOM   8787  C11 POPEv 235      81.041  87.501  60.680  1.00  0.00           C
ATOM   8790  P   POPEv 235      82.662  87.591  58.590  1.00  0.00           P
ATOM   8791  O13 POPEv 235      82.691  88.571  57.490  1.00  0.00           O
ATOM   8792  O14 POPEv 235      83.922  86.941  59.010  1.00  0.00           O
ATOM   8793  O11 POPEv 235      81.651  86.461  58.150  1.00  0.00           O
ATOM   8794  O12 POPEv 235      81.941  88.252  59.860  1.00  0.00           O
ATOM   8795  C1  POPEv 235      81.941  85.651  56.990  1.00  0.00           C
ATOM   8798  C2  POPEv 235      82.592  84.271  57.340  1.00  0.00           C
ATOM   8800  O21 POPEv 235      82.512  83.241  56.330  1.00  0.00           O
ATOM   8801  C21 POPEv 235      82.441  83.492  55.030  1.00  0.00           C
ATOM   8802  O22 POPEv 235      82.542  84.572  54.490  1.00  0.00           O
ATOM   8803  C22 POPEv 235      82.242  82.172  54.260  1.00  0.00           C
ATOM   8806  C3  POPEv 235      81.932  83.711  58.630  1.00  0.00           C
ATOM   8809  O31 POPEv 235      80.562  83.362  58.380  1.00  0.00           O
ATOM   8810  C31 POPEv 235      79.572  83.931  59.020  1.00  0.00           C
ATOM   8811  O32 POPEv 235      79.661  84.651  60.010  1.00  0.00           O
ATOM   8812  C32 POPEv 235      78.281  83.602  58.280  1.00  0.00           C
ATOM   8815  C23 POPEv 235      81.312  82.331  53.030  1.00  0.00           C
ATOM   8818  C24 POPEv 235      81.161  81.032  52.220  1.00  0.00           C
ATOM   8821  C25 POPEv 235      79.931  80.172  52.550  1.00  0.00           C
ATOM   8824  C26 POPEv 235      78.701  80.421  51.650  1.00  0.00           C
ATOM   8827  C27 POPEv 235      78.051  79.111  51.170  1.00  0.00           C
ATOM   8830  C28 POPEv 235      76.951  79.311  50.100  1.00  0.00           C
ATOM   8833  C29 POPEv 235      76.533  78.001  49.490  1.00  0.00           C
ATOM   8835 0C21 POPEv 235      76.512  77.681  48.180  1.00  0.00           C
ATOM   8837 1C21 POPEv 235      76.852  78.591  47.030  1.00  0.00           C
ATOM   8840 2C21 POPEv 235      76.363  78.081  45.660  1.00  0.00           C
ATOM   8843 3C21 POPEv 235      74.852  78.241  45.400  1.00  0.00           C
ATOM   8846 4C21 POPEv 235      73.971  77.131  45.970  1.00  0.00           C
ATOM   8849 5C21 POPEv 235      72.512  77.221  45.480  1.00  0.00           C
ATOM   8852 6C21 POPEv 235      71.682  75.961  45.760  1.00  0.00           C
ATOM   8855 7C21 POPEv 235      70.271  76.041  45.150  1.00  0.00           C
ATOM   8858 8C21 POPEv 235      69.463  74.752  45.270  1.00  0.00           C
ATOM   8862  C33 POPEv 235      78.271  84.192  56.840  1.00  0.00           C
ATOM   8865  C34 POPEv 235      76.882  84.101  56.180  1.00  0.00           C
ATOM   8868  C35 POPEv 235      76.941  83.951  54.650  1.00  0.00           C
ATOM   8871  C36 POPEv 235      77.232  85.262  53.890  1.00  0.00           C
ATOM   8874  C37 POPEv 235      78.322  85.071  52.820  1.00  0.00           C
ATOM   8877  C38 POPEv 235      78.451  86.272  51.860  1.00  0.00           C
ATOM   8880  C39 POPEv 235      77.441  86.272  50.700  1.00  0.00           C
ATOM   8883 0C31 POPEv 235      77.742  85.181  49.660  1.00  0.00           C
ATOM   8886 1C31 POPEv 235      76.783  85.192  48.460  1.00  0.00           C
ATOM   8889 2C31 POPEv 235      76.852  83.891  47.640  1.00  0.00           C
ATOM   8892 3C31 POPEv 235      78.222  83.571  47.030  1.00  0.00           C
ATOM   8895 4C31 POPEv 235      78.561  84.421  45.800  1.00  0.00           C
ATOM   8898 5C31 POPEv 235      79.861  83.961  45.130  1.00  0.00           C
ATOM   8901 6C31 POPEv 235      80.092  84.591  43.760  1.00  0.00           C
ATOM   8905  NH3 POPEw 236     120.942 113.502  63.170  1.00  0.00           N
ATOM   8909  C12 POPEw 236     121.061 112.032  63.490  1.00  0.00           C
ATOM   8912  C11 POPEw 236     120.172 111.181  62.570  1.00  0.00           C
ATOM   8915  P   POPEw 236     121.301 108.831  62.940  1.00  0.00           P
ATOM   8916  O13 POPEw 236     122.192 109.181  64.070  1.00  0.00           O
ATOM   8917  O14 POPEw 236     120.792 107.441  62.940  1.00  0.00           O
ATOM   8918  O11 POPEw 236     121.962 109.181  61.560  1.00  0.00           O
ATOM   8919  O12 POPEw 236     120.081 109.831  63.010  1.00  0.00           O
ATOM   8920  C1  POPEw 236     123.371 109.161  61.420  1.00  0.00           C
ATOM   8923  C2  POPEw 236     123.742 108.951  59.920  1.00  0.00           C
ATOM   8925  O21 POPEw 236     123.252 109.982  59.050  1.00  0.00           O
ATOM   8926  C21 POPEw 236     123.712 111.201  59.210  1.00  0.00           C
ATOM   8927  O22 POPEw 236     124.384 111.631  60.120  1.00  0.00           O
ATOM   8928  C22 POPEw 236     123.342 111.972  57.950  1.00  0.00           C
ATOM   8931  C3  POPEw 236     123.202 107.591  59.420  1.00  0.00           C
ATOM   8934  O31 POPEw 236     124.186 106.862  58.680  1.00  0.00           O
ATOM   8935  C31 POPEw 236     124.225 106.741  57.340  1.00  0.00           C
ATOM   8936  O32 POPEw 236     124.884 105.871  56.790  1.00  0.00           O
ATOM   8937  C32 POPEw 236     123.421 107.771  56.520  1.00  0.00           C
ATOM   8940  C23 POPEw 236     122.423 113.161  58.220  1.00  0.00           C
ATOM   8943  C24 POPEw 236     122.512 114.222  57.110  1.00  0.00           C
ATOM   8946  C25 POPEw 236     122.431 113.662  55.690  1.00  0.00           C
ATOM   8949  C26 POPEw 236     122.372 114.782  54.640  1.00  0.00           C
ATOM   8952  C27 POPEw 236     122.893 114.332  53.270  1.00  0.00           C
ATOM   8955  C28 POPEw 236     122.761 115.391  52.160  1.00  0.00           C
ATOM   8958  C29 POPEw 236     121.312 115.682  51.870  1.00  0.00           C
ATOM   8960 0C21 POPEw 236     120.831 116.741  51.210  1.00  0.00           C
ATOM   8962 1C21 POPEw 236     121.622 117.841  50.550  1.00  0.00           C
ATOM   8965 2C21 POPEw 236     121.542 117.771  49.010  1.00  0.00           C
ATOM   8968 3C21 POPEw 236     120.121 117.911  48.440  1.00  0.00           C
ATOM   8971 4C21 POPEw 236     120.032 117.552  46.950  1.00  0.00           C
ATOM   8974 5C21 POPEw 236     120.533 118.672  46.020  1.00  0.00           C
ATOM   8977 6C21 POPEw 236     120.602 118.231  44.550  1.00  0.00           C
ATOM   8980 7C21 POPEw 236     120.852 119.421  43.610  1.00  0.00           C
ATOM   8983 8C21 POPEw 236     121.002 119.061  42.130  1.00  0.00           C
ATOM   8987  C33 POPEw 236     124.354 108.521  55.540  1.00  0.00           C
ATOM   8990  C34 POPEw 236     123.691 109.502  54.550  1.00  0.00           C
ATOM   8993  C35 POPEw 236     123.051 108.861  53.300  1.00  0.00           C
ATOM   8996  C36 POPEw 236     124.035 108.252  52.290  1.00  0.00           C
ATOM   8999  C37 POPEw 236     123.362 107.252  51.340  1.00  0.00           C
ATOM   9002  C38 POPEw 236     122.753 107.881  50.080  1.00  0.00           C
ATOM   9005  C39 POPEw 236     123.782 107.991  48.940  1.00  0.00           C
ATOM   9008 0C31 POPEw 236     123.252 108.721  47.700  1.00  0.00           C
ATOM   9011 1C31 POPEw 236     124.314 108.751  46.590  1.00  0.00           C
ATOM   9014 2C31 POPEw 236     123.922 109.642  45.390  1.00  0.00           C
ATOM   9017 3C31 POPEw 236     125.094 109.852  44.420  1.00  0.00           C
ATOM   9020 4C31 POPEw 236     125.485 108.591  43.640  1.00  0.00           C
ATOM   9023 5C31 POPEw 236     126.796 108.782  42.870  1.00  0.00           C
ATOM   9026 6C31 POPEw 236     127.135 107.601  41.950  1.00  0.00           C
ATOM   9030  NH3 POPEx 237      10.172  93.942  61.460  1.00  0.00           N
ATOM   9034  C12 POPEx 237       9.072  94.941  61.690  1.00  0.00           C
ATOM   9037  C11 POPEx 237       8.842  95.801  60.440  1.00  0.00           C
ATOM   9040  P   POPEx 237       7.352  97.921  60.840  1.00  0.00           P
ATOM   9041  O13 POPEx 237       5.932  98.282  60.610  1.00  0.00           O
ATOM   9042  O14 POPEx 237       7.902  98.161  62.190  1.00  0.00           O
ATOM   9043  O11 POPEx 237       8.312  98.632  59.820  1.00  0.00           O
ATOM   9044  O12 POPEx 237       7.542  96.391  60.440  1.00  0.00           O
ATOM   9045  C1  POPEx 237       7.802  99.141  58.590  1.00  0.00           C
ATOM   9048  C2  POPEx 237       8.802  98.891  57.450  1.00  0.00           C
ATOM   9050  O21 POPEx 237       8.152  99.392  56.280  1.00  0.00           O
ATOM   9051  C21 POPEx 237       8.952  99.782  55.320  1.00  0.00           C
ATOM   9052  O22 POPEx 237      10.172  99.661  55.280  1.00  0.00           O
ATOM   9053  C22 POPEx 237       8.092 100.391  54.240  1.00  0.00           C
ATOM   9056  C3  POPEx 237       9.112  97.371  57.370  1.00  0.00           C
ATOM   9059  O31 POPEx 237       9.852  96.972  56.210  1.00  0.00           O
ATOM   9060  C31 POPEx 237       9.712  95.682  55.930  1.00  0.00           C
ATOM   9061  O32 POPEx 237       8.982  94.912  56.540  1.00  0.00           O
ATOM   9062  C32 POPEx 237      10.542  95.321  54.700  1.00  0.00           C
ATOM   9065  C23 POPEx 237       8.882 101.201  53.210  1.00  0.00           C
ATOM   9068  C24 POPEx 237       8.021 102.221  52.460  1.00  0.00           C
ATOM   9071  C25 POPEx 237       8.832 102.811  51.310  1.00  0.00           C
ATOM   9074  C26 POPEx 237       8.462 104.252  50.960  1.00  0.00           C
ATOM   9077  C27 POPEx 237       9.632 104.941  50.270  1.00  0.00           C
ATOM   9080  C28 POPEx 237       9.342 106.412  49.970  1.00  0.00           C
ATOM   9083  C29 POPEx 237      10.602 107.131  49.610  1.00  0.00           C
ATOM   9085 0C21 POPEx 237      10.652 108.352  49.060  1.00  0.00           C
ATOM   9087 1C21 POPEx 237       9.451 109.211  48.740  1.00  0.00           C
ATOM   9090 2C21 POPEx 237       9.282 109.351  47.220  1.00  0.00           C
ATOM   9093 3C21 POPEx 237       8.182 110.351  46.830  1.00  0.00           C
ATOM   9096 4C21 POPEx 237       8.272 110.752  45.350  1.00  0.00           C
ATOM   9099 5C21 POPEx 237       9.482 111.652  45.070  1.00  0.00           C
ATOM   9102 6C21 POPEx 237       9.482 112.252  43.660  1.00  0.00           C
ATOM   9105 7C21 POPEx 237      10.732 113.112  43.410  1.00  0.00           C
ATOM   9108 8C21 POPEx 237      10.781 113.721  42.010  1.00  0.00           C
ATOM   9112  C33 POPEx 237      10.112  93.991  54.050  1.00  0.00           C
ATOM   9115  C34 POPEx 237      10.191  94.031  52.520  1.00  0.00           C
ATOM   9118  C35 POPEx 237       9.832  92.692  51.870  1.00  0.00           C
ATOM   9121  C36 POPEx 237       9.832  92.771  50.340  1.00  0.00           C
ATOM   9124  C37 POPEx 237       9.531  91.451  49.630  1.00  0.00           C
ATOM   9127  C38 POPEx 237      10.762  90.922  48.870  1.00  0.00           C
ATOM   9130  C39 POPEx 237      10.521  89.551  48.230  1.00  0.00           C
ATOM   9133 0C31 POPEx 237      11.612  89.152  47.220  1.00  0.00           C
ATOM   9136 1C31 POPEx 237      13.032  89.082  47.800  1.00  0.00           C
ATOM   9139 2C31 POPEx 237      14.082  88.571  46.800  1.00  0.00           C
ATOM   9142 3C31 POPEx 237      14.342  89.541  45.640  1.00  0.00           C
ATOM   9145 4C31 POPEx 237      15.152  88.901  44.500  1.00  0.00           C
ATOM   9148 5C31 POPEx 237      15.322  89.852  43.310  1.00  0.00           C
ATOM   9151 6C31 POPEx 237      15.922  89.181  42.070  1.00  0.00           C
ATOM   9155  NH3 POPEy 238       7.522  83.802  60.660  1.00  0.00           N
ATOM   9159  C12 POPEy 238       8.122  84.192  59.320  1.00  0.00           C
ATOM   9162  C11 POPEy 238       8.912  83.042  58.660  1.00  0.00           C
ATOM   9165  P   POPEy 238      10.732  82.282  60.370  1.00  0.00           P
ATOM   9166  O13 POPEy 238      12.192  82.352  60.600  1.00  0.00           O
ATOM   9167  O14 POPEy 238       9.832  82.751  61.450  1.00  0.00           O
ATOM   9168  O11 POPEy 238      10.372  80.791  60.020  1.00  0.00           O
ATOM   9169  O12 POPEy 238      10.292  83.042  59.050  1.00  0.00           O
ATOM   9170  C1  POPEy 238      11.272  79.892  59.370  1.00  0.00           C
ATOM   9173  C2  POPEy 238      10.492  78.801  58.590  1.00  0.00           C
ATOM   9175  O21 POPEy 238      11.352  78.341  57.540  1.00  0.00           O
ATOM   9176  C21 POPEy 238      11.412  77.031  57.270  1.00  0.00           C
ATOM   9177  O22 POPEy 238      10.781  76.142  57.810  1.00  0.00           O
ATOM   9178  C22 POPEy 238      12.492  76.821  56.190  1.00  0.00           C
ATOM   9181  C3  POPEy 238       9.182  79.432  58.020  1.00  0.00           C
ATOM   9184  O31 POPEy 238       8.292  78.441  57.480  1.00  0.00           O
ATOM   9185  C31 POPEy 238       8.372  78.231  56.180  1.00  0.00           C
ATOM   9186  O32 POPEy 238       8.772  77.201  55.670  1.00  0.00           O
ATOM   9187  C32 POPEy 238       7.702  79.352  55.410  1.00  0.00           C
ATOM   9190  C23 POPEy 238      12.022  76.091  54.910  1.00  0.00           C
ATOM   9193  C24 POPEy 238      13.132  76.101  53.850  1.00  0.00           C
ATOM   9196  C25 POPEy 238      12.732  75.411  52.550  1.00  0.00           C
ATOM   9199  C26 POPEy 238      13.732  75.581  51.400  1.00  0.00           C
ATOM   9202  C27 POPEy 238      13.112  75.331  50.020  1.00  0.00           C
ATOM   9205  C28 POPEy 238      14.132  75.531  48.890  1.00  0.00           C
ATOM   9208  C29 POPEy 238      13.512  75.651  47.510  1.00  0.00           C
ATOM   9210 0C21 POPEy 238      13.982  75.142  46.360  1.00  0.00           C
ATOM   9212 1C21 POPEy 238      15.241  74.311  46.190  1.00  0.00           C
ATOM   9215 2C21 POPEy 238      14.932  72.871  45.750  1.00  0.00           C
ATOM   9218 3C21 POPEy 238      14.642  72.731  44.240  1.00  0.00           C
ATOM   9221 4C21 POPEy 238      14.192  71.311  43.870  1.00  0.00           C
ATOM   9224 5C21 POPEy 238      14.462  70.931  42.400  1.00  0.00           C
ATOM   9227 6C21 POPEy 238      15.952  70.681  42.120  1.00  0.00           C
ATOM   9230 7C21 POPEy 238      16.191  70.021  40.760  1.00  0.00           C
ATOM   9233 8C21 POPEy 238      17.672  69.701  40.520  1.00  0.00           C
ATOM   9237  C33 POPEy 238       7.432  78.911  53.960  1.00  0.00           C
ATOM   9240  C34 POPEy 238       6.452  79.831  53.220  1.00  0.00           C
ATOM   9243  C35 POPEy 238       6.102  79.311  51.820  1.00  0.00           C
ATOM   9246  C36 POPEy 238       7.372  79.032  51.010  1.00  0.00           C
ATOM   9249  C37 POPEy 238       7.132  78.721  49.540  1.00  0.00           C
ATOM   9252  C38 POPEy 238       8.442  78.851  48.750  1.00  0.00           C
ATOM   9255  C39 POPEy 238       8.352  78.231  47.350  1.00  0.00           C
ATOM   9258 0C31 POPEy 238       7.382  78.962  46.420  1.00  0.00           C
ATOM   9261 1C31 POPEy 238       6.832  78.021  45.330  1.00  0.00           C
ATOM   9264 2C31 POPEy 238       5.992  78.721  44.260  1.00  0.00           C
ATOM   9267 3C31 POPEy 238       4.712  79.391  44.790  1.00  0.00           C
ATOM   9270 4C31 POPEy 238       3.842  79.912  43.640  1.00  0.00           C
ATOM   9273 5C31 POPEy 238       2.552  80.601  44.090  1.00  0.00           C
ATOM   9276 6C31 POPEy 238       1.332  80.172  43.280  1.00  0.00           C
ATOM   9280  NH3 POPEz 239     118.322 105.771  63.210  1.00  0.00           N
ATOM   9284  C12 POPEz 239     117.901 106.692  62.100  1.00  0.00           C
ATOM   9287  C11 POPEz 239     117.221 107.911  62.720  1.00  0.00           C
ATOM   9290  P   POPEz 239     114.581 107.811  62.890  1.00  0.00           P
ATOM   9291  O13 POPEz 239     114.052 108.922  63.740  1.00  0.00           O
ATOM   9292  O14 POPEz 239     113.801 106.561  62.900  1.00  0.00           O
ATOM   9293  O11 POPEz 239     114.752 108.261  61.390  1.00  0.00           O
ATOM   9294  O12 POPEz 239     116.041 107.482  63.400  1.00  0.00           O
ATOM   9295  C1  POPEz 239     114.511 109.602  60.960  1.00  0.00           C
ATOM   9298  C2  POPEz 239     113.882 109.561  59.560  1.00  0.00           C
ATOM   9300  O21 POPEz 239     114.072 110.791  58.840  1.00  0.00           O
ATOM   9301  C21 POPEz 239     113.331 111.801  59.250  1.00  0.00           C
ATOM   9302  O22 POPEz 239     112.721 111.881  60.290  1.00  0.00           O
ATOM   9303  C22 POPEz 239     113.301 112.841  58.140  1.00  0.00           C
ATOM   9306  C3  POPEz 239     112.392 109.071  59.590  1.00  0.00           C
ATOM   9309  O31 POPEz 239     111.751 109.152  58.300  1.00  0.00           O
ATOM   9310  C31 POPEz 239     112.132 108.191  57.460  1.00  0.00           C
ATOM   9311  O32 POPEz 239     113.012 107.371  57.680  1.00  0.00           O
ATOM   9312  C32 POPEz 239     111.262 108.252  56.200  1.00  0.00           C
ATOM   9315  C23 POPEz 239     112.112 112.532  57.220  1.00  0.00           C
ATOM   9318  C24 POPEz 239     112.221 113.241  55.870  1.00  0.00           C
ATOM   9321  C25 POPEz 239     110.911 113.191  55.070  1.00  0.00           C
ATOM   9324  C26 POPEz 239     111.061 113.931  53.740  1.00  0.00           C
ATOM   9327  C27 POPEz 239     109.721 114.192  53.050  1.00  0.00           C
ATOM   9330  C28 POPEz 239     109.923 115.001  51.760  1.00  0.00           C
ATOM   9333  C29 POPEz 239     108.642 115.612  51.230  1.00  0.00           C
ATOM   9335 0C21 POPEz 239     108.371 115.901  49.950  1.00  0.00           C
ATOM   9337 1C21 POPEz 239     109.271 115.682  48.760  1.00  0.00           C
ATOM   9340 2C21 POPEz 239     108.561 114.821  47.700  1.00  0.00           C
ATOM   9343 3C21 POPEz 239     109.423 114.602  46.450  1.00  0.00           C
ATOM   9346 4C21 POPEz 239     108.891 113.481  45.560  1.00  0.00           C
ATOM   9349 5C21 POPEz 239     107.501 113.751  44.970  1.00  0.00           C
ATOM   9352 6C21 POPEz 239     107.081 112.601  44.050  1.00  0.00           C
ATOM   9355 7C21 POPEz 239     105.691 112.721  43.440  1.00  0.00           C
ATOM   9358 8C21 POPEz 239     105.322 111.471  42.640  1.00  0.00           C
ATOM   9362  C33 POPEz 239     112.072 108.492  54.900  1.00  0.00           C
ATOM   9365  C34 POPEz 239     111.231 108.261  53.630  1.00  0.00           C
ATOM   9368  C35 POPEz 239     111.822 108.922  52.370  1.00  0.00           C
ATOM   9371  C36 POPEz 239     113.141 108.301  51.870  1.00  0.00           C
ATOM   9374  C37 POPEz 239     112.951 107.321  50.700  1.00  0.00           C
ATOM   9377  C38 POPEz 239     114.262 107.032  49.950  1.00  0.00           C
ATOM   9380  C39 POPEz 239     114.021 106.391  48.580  1.00  0.00           C
ATOM   9383 0C31 POPEz 239     115.292 106.331  47.720  1.00  0.00           C
ATOM   9386 1C31 POPEz 239     115.022 105.712  46.350  1.00  0.00           C
ATOM   9389 2C31 POPEz 239     116.201 105.871  45.390  1.00  0.00           C
ATOM   9392 3C31 POPEz 239     115.942 105.181  44.050  1.00  0.00           C
ATOM   9395 4C31 POPEz 239     117.072 105.431  43.050  1.00  0.00           C
ATOM   9398 5C31 POPEz 239     116.832 104.731  41.710  1.00  0.00           C
ATOM   9401 6C31 POPEz 239     118.033 104.871  40.780  1.00  0.00           C
ATOM   9405  NH3 POPE0 240     123.742  88.821  17.650  1.00  0.00           N
ATOM   9409  C12 POPE0 240     122.411  88.602  16.970  1.00  0.00           C
ATOM   9412  C11 POPE0 240     121.701  89.931  16.660  1.00  0.00           C
ATOM   9415  P   POPE0 240     119.052  90.431  16.460  1.00  0.00           P
ATOM   9416  O13 POPE0 240     119.262  91.851  16.840  1.00  0.00           O
ATOM   9417  O14 POPE0 240     118.173  90.162  15.300  1.00  0.00           O
ATOM   9418  O11 POPE0 240     118.521  89.661  17.730  1.00  0.00           O
ATOM   9419  O12 POPE0 240     120.401  89.691  16.160  1.00  0.00           O
ATOM   9420  C1  POPE0 240     119.182  89.752  18.990  1.00  0.00           C
ATOM   9423  C2  POPE0 240     118.182  89.462  20.150  1.00  0.00           C
ATOM   9425  O21 POPE0 240     118.541  90.071  21.410  1.00  0.00           O
ATOM   9426  C21 POPE0 240     119.701  89.761  21.950  1.00  0.00           C
ATOM   9427  O22 POPE0 240     120.551  89.071  21.420  1.00  0.00           O
ATOM   9428  C22 POPE0 240     119.841  90.381  23.350  1.00  0.00           C
ATOM   9431  C3  POPE0 240     117.901  87.931  20.260  1.00  0.00           C
ATOM   9434  O31 POPE0 240     117.011  87.601  21.360  1.00  0.00           O
ATOM   9435  C31 POPE0 240     117.632  87.081  22.420  1.00  0.00           C
ATOM   9436  O32 POPE0 240     118.831  86.932  22.520  1.00  0.00           O
ATOM   9437  C32 POPE0 240     116.651  86.781  23.550  1.00  0.00           C
ATOM   9440  C23 POPE0 240     120.551  91.752  23.340  1.00  0.00           C
ATOM   9443  C24 POPE0 240     120.652  92.461  24.710  1.00  0.00           C
ATOM   9446  C25 POPE0 240     121.282  91.611  25.830  1.00  0.00           C
ATOM   9449  C26 POPE0 240     121.611  92.422  27.090  1.00  0.00           C
ATOM   9452  C27 POPE0 240     122.002  91.541  28.300  1.00  0.00           C
ATOM   9455  C28 POPE0 240     122.901  92.231  29.340  1.00  0.00           C
ATOM   9458  C29 POPE0 240     122.392  93.541  29.890  1.00  0.00           C
ATOM   9460 0C21 POPE0 240     122.271  93.912  31.180  1.00  0.00           C
ATOM   9462 1C21 POPE0 240     122.551  93.091  32.420  1.00  0.00           C
ATOM   9465 2C21 POPE0 240     121.492  93.352  33.510  1.00  0.00           C
ATOM   9468 3C21 POPE0 240     121.762  92.571  34.810  1.00  0.00           C
ATOM   9471 4C21 POPE0 240     120.722  92.841  35.910  1.00  0.00           C
ATOM   9474 5C21 POPE0 240     120.971  92.002  37.180  1.00  0.00           C
ATOM   9477 6C21 POPE0 240     121.422  92.821  38.400  1.00  0.00           C
ATOM   9480 7C21 POPE0 240     120.271  93.551  39.110  1.00  0.00           C
ATOM   9483 8C21 POPE0 240     120.722  94.392  40.310  1.00  0.00           C
ATOM   9487  C33 POPE0 240     117.431  86.331  24.810  1.00  0.00           C
ATOM   9490  C34 POPE0 240     116.651  86.521  26.110  1.00  0.00           C
ATOM   9493  C35 POPE0 240     117.492  86.081  27.310  1.00  0.00           C
ATOM   9496  C36 POPE0 240     116.862  86.372  28.670  1.00  0.00           C
ATOM   9499  C37 POPE0 240     117.911  86.381  29.800  1.00  0.00           C
ATOM   9502  C38 POPE0 240     117.372  86.991  31.100  1.00  0.00           C
ATOM   9505  C39 POPE0 240     117.112  85.962  32.200  1.00  0.00           C
ATOM   9508 0C31 POPE0 240     118.382  85.621  32.990  1.00  0.00           C
ATOM   9511 1C31 POPE0 240     118.072  84.572  34.050  1.00  0.00           C
ATOM   9514 2C31 POPE0 240     119.011  84.561  35.260  1.00  0.00           C
ATOM   9517 3C31 POPE0 240     118.541  83.541  36.290  1.00  0.00           C
ATOM   9520 4C31 POPE0 240     119.251  83.632  37.650  1.00  0.00           C
ATOM   9523 5C31 POPE0 240     118.502  82.871  38.750  1.00  0.00           C
ATOM   9526 6C31 POPE0 240     119.102  83.091  40.130  1.00  0.00           C
ATOM   9530  NH3 POPE1 241      23.251  49.001  18.180  1.00  0.00           N
ATOM   9534  C12 POPE1 241      24.542  49.691  18.530  1.00  0.00           C
ATOM   9537  C11 POPE1 241      25.762  48.771  18.320  1.00  0.00           C
ATOM   9540  P   POPE1 241      26.701  46.961  19.980  1.00  0.00           P
ATOM   9541  O13 POPE1 241      26.102  45.721  20.530  1.00  0.00           O
ATOM   9542  O14 POPE1 241      27.992  46.931  19.260  1.00  0.00           O
ATOM   9543  O11 POPE1 241      26.762  48.071  21.130  1.00  0.00           O
ATOM   9544  O12 POPE1 241      25.582  47.541  19.010  1.00  0.00           O
ATOM   9545  C1  POPE1 241      27.141  47.581  22.430  1.00  0.00           C
ATOM   9548  C2  POPE1 241      27.282  48.781  23.410  1.00  0.00           C
ATOM   9550  O21 POPE1 241      27.992  48.421  24.610  1.00  0.00           O
ATOM   9551  C21 POPE1 241      27.512  47.441  25.360  1.00  0.00           C
ATOM   9552  O22 POPE1 241      26.511  46.791  25.190  1.00  0.00           O
ATOM   9553  C22 POPE1 241      28.542  47.161  26.470  1.00  0.00           C
ATOM   9556  C3  POPE1 241      25.902  49.451  23.710  1.00  0.00           C
ATOM   9559  O31 POPE1 241      26.021  50.741  24.380  1.00  0.00           O
ATOM   9560  C31 POPE1 241      25.842  50.641  25.700  1.00  0.00           C
ATOM   9561  O32 POPE1 241      25.762  49.601  26.320  1.00  0.00           O
ATOM   9562  C32 POPE1 241      25.772  51.991  26.380  1.00  0.00           C
ATOM   9565  C23 POPE1 241      27.872  46.911  27.840  1.00  0.00           C
ATOM   9568  C24 POPE1 241      28.892  46.481  28.910  1.00  0.00           C
ATOM   9571  C25 POPE1 241      28.302  46.551  30.330  1.00  0.00           C
ATOM   9574  C26 POPE1 241      29.271  46.101  31.430  1.00  0.00           C
ATOM   9577  C27 POPE1 241      28.822  46.581  32.820  1.00  0.00           C
ATOM   9580  C28 POPE1 241      29.641  46.001  33.980  1.00  0.00           C
ATOM   9583  C29 POPE1 241      29.102  44.671  34.460  1.00  0.00           C
ATOM   9585 0C21 POPE1 241      28.312  44.501  35.540  1.00  0.00           C
ATOM   9587 1C21 POPE1 241      27.812  45.602  36.440  1.00  0.00           C
ATOM   9590 2C21 POPE1 241      28.802  45.951  37.570  1.00  0.00           C
ATOM   9593 3C21 POPE1 241      28.841  44.921  38.700  1.00  0.00           C
ATOM   9596 4C21 POPE1 241      30.072  45.061  39.620  1.00  0.00           C
ATOM   9599 5C21 POPE1 241      30.302  46.461  40.200  1.00  0.00           C
ATOM   9602 6C21 POPE1 241      29.192  46.941  41.150  1.00  0.00           C
ATOM   9605 7C21 POPE1 241      29.512  48.321  41.750  1.00  0.00           C
ATOM   9608 8C21 POPE1 241      28.421  48.851  42.680  1.00  0.00           C
ATOM   9612  C33 POPE1 241      25.312  51.751  27.830  1.00  0.00           C
ATOM   9615  C34 POPE1 241      25.372  52.961  28.750  1.00  0.00           C
ATOM   9618  C35 POPE1 241      24.972  52.551  30.170  1.00  0.00           C
ATOM   9621  C36 POPE1 241      24.562  53.701  31.080  1.00  0.00           C
ATOM   9624  C37 POPE1 241      24.562  53.251  32.550  1.00  0.00           C
ATOM   9627  C38 POPE1 241      24.472  54.411  33.550  1.00  0.00           C
ATOM   9630  C39 POPE1 241      24.872  53.931  34.950  1.00  0.00           C
ATOM   9633 0C31 POPE1 241      24.942  55.051  36.000  1.00  0.00           C
ATOM   9636 1C31 POPE1 241      25.451  54.491  37.340  1.00  0.00           C
ATOM   9639 2C31 POPE1 241      25.611  55.561  38.420  1.00  0.00           C
ATOM   9642 3C31 POPE1 241      26.142  54.971  39.740  1.00  0.00           C
ATOM   9645 4C31 POPE1 241      25.091  54.141  40.490  1.00  0.00           C
ATOM   9648 5C31 POPE1 241      25.661  53.481  41.760  1.00  0.00           C
ATOM   9651 6C31 POPE1 241      24.622  52.651  42.500  1.00  0.00           C
ATOM   9655  NH3 POPE2 242     110.271  28.971  59.540  1.00  0.00           N
ATOM   9659  C12 POPE2 242     111.231  28.421  60.540  1.00  0.00           C
ATOM   9662  C11 POPE2 242     111.422  29.231  61.790  1.00  0.00           C
ATOM   9665  P   POPE2 242     113.902  29.231  62.450  1.00  0.00           P
ATOM   9666  O13 POPE2 242     114.872  28.281  63.040  1.00  0.00           O
ATOM   9667  O14 POPE2 242     113.722  30.561  63.060  1.00  0.00           O
ATOM   9668  O11 POPE2 242     114.212  29.361  60.890  1.00  0.00           O
ATOM   9669  O12 POPE2 242     112.472  28.551  62.480  1.00  0.00           O
ATOM   9670  C1  POPE2 242     115.621  29.401  60.570  1.00  0.00           C
ATOM   9673  C2  POPE2 242     115.892  29.561  59.050  1.00  0.00           C
ATOM   9675  O21 POPE2 242     115.602  30.931  58.730  1.00  0.00           O
ATOM   9676  C21 POPE2 242     115.921  31.421  57.540  1.00  0.00           C
ATOM   9677  O22 POPE2 242     115.242  32.221  56.920  1.00  0.00           O
ATOM   9678  C22 POPE2 242     117.291  30.991  57.030  1.00  0.00           C
ATOM   9681  C3  POPE2 242     115.092  28.501  58.220  1.00  0.00           C
ATOM   9684  O31 POPE2 242     114.551  29.031  56.980  1.00  0.00           O
ATOM   9685  C31 POPE2 242     113.231  29.041  56.860  1.00  0.00           C
ATOM   9686  O32 POPE2 242     112.441  28.411  57.560  1.00  0.00           O
ATOM   9687  C32 POPE2 242     112.812  29.991  55.760  1.00  0.00           C
ATOM   9690  C23 POPE2 242     117.802  31.971  55.950  1.00  0.00           C
ATOM   9693  C24 POPE2 242     119.262  31.691  55.560  1.00  0.00           C
ATOM   9696  C25 POPE2 242     119.861  32.781  54.660  1.00  0.00           C
ATOM   9699  C26 POPE2 242     119.362  32.791  53.210  1.00  0.00           C
ATOM   9702  C27 POPE2 242     120.051  33.891  52.400  1.00  0.00           C
ATOM   9705  C28 POPE2 242     119.923  33.721  50.870  1.00  0.00           C
ATOM   9708  C29 POPE2 242     118.502  33.841  50.400  1.00  0.00           C
ATOM   9710 0C21 POPE2 242     118.062  34.011  49.140  1.00  0.00           C
ATOM   9712 1C21 POPE2 242     118.852  34.071  47.850  1.00  0.00           C
ATOM   9715 2C21 POPE2 242     120.132  33.231  47.690  1.00  0.00           C
ATOM   9718 3C21 POPE2 242     119.892  31.721  47.840  1.00  0.00           C
ATOM   9721 4C21 POPE2 242     121.142  30.861  47.600  1.00  0.00           C
ATOM   9724 5C21 POPE2 242     121.721  30.961  46.190  1.00  0.00           C
ATOM   9727 6C21 POPE2 242     120.731  30.641  45.050  1.00  0.00           C
ATOM   9730 7C21 POPE2 242     121.391  30.531  43.670  1.00  0.00           C
ATOM   9733 8C21 POPE2 242     122.213  29.261  43.450  1.00  0.00           C
ATOM   9737  C33 POPE2 242     113.301  29.561  54.360  1.00  0.00           C
ATOM   9740  C34 POPE2 242     112.652  30.441  53.290  1.00  0.00           C
ATOM   9743  C35 POPE2 242     112.932  29.961  51.870  1.00  0.00           C
ATOM   9746  C36 POPE2 242     112.072  30.701  50.850  1.00  0.00           C
ATOM   9749  C37 POPE2 242     112.252  30.151  49.430  1.00  0.00           C
ATOM   9752  C38 POPE2 242     111.242  30.751  48.450  1.00  0.00           C
ATOM   9755  C39 POPE2 242     111.461  30.251  47.010  1.00  0.00           C
ATOM   9758 0C31 POPE2 242     112.632  30.961  46.330  1.00  0.00           C
ATOM   9761 1C31 POPE2 242     113.331  30.101  45.280  1.00  0.00           C
ATOM   9764 2C31 POPE2 242     114.572  30.811  44.720  1.00  0.00           C
ATOM   9767 3C31 POPE2 242     115.462  29.891  43.870  1.00  0.00           C
ATOM   9770 4C31 POPE2 242     116.581  30.661  43.160  1.00  0.00           C
ATOM   9773 5C31 POPE2 242     117.472  29.761  42.300  1.00  0.00           C
ATOM   9776 6C31 POPE2 242     118.312  30.551  41.300  1.00  0.00           C
ATOM   9780  NH3 POPE3 243      87.382  33.591  58.390  1.00  0.00           N
ATOM   9784  C12 POPE3 243      88.141  32.301  58.570  1.00  0.00           C
ATOM   9787  C11 POPE3 243      89.122  32.391  59.740  1.00  0.00           C
ATOM   9790  P   POPE3 243      91.352  33.571  60.450  1.00  0.00           P
ATOM   9791  O13 POPE3 243      90.951  34.781  61.200  1.00  0.00           O
ATOM   9792  O14 POPE3 243      91.721  32.351  61.180  1.00  0.00           O
ATOM   9793  O11 POPE3 243      92.571  33.991  59.540  1.00  0.00           O
ATOM   9794  O12 POPE3 243      90.221  33.231  59.380  1.00  0.00           O
ATOM   9795  C1  POPE3 243      93.021  33.151  58.480  1.00  0.00           C
ATOM   9798  C2  POPE3 243      94.122  32.161  58.980  1.00  0.00           C
ATOM   9800  O21 POPE3 243      95.283  32.241  58.130  1.00  0.00           O
ATOM   9801  C21 POPE3 243      95.152  31.941  56.870  1.00  0.00           C
ATOM   9802  O22 POPE3 243      94.262  31.291  56.330  1.00  0.00           O
ATOM   9803  C22 POPE3 243      96.331  32.581  56.130  1.00  0.00           C
ATOM   9806  C3  POPE3 243      93.582  30.721  59.170  1.00  0.00           C
ATOM   9809  O31 POPE3 243      94.671  29.791  59.310  1.00  0.00           O
ATOM   9810  C31 POPE3 243      94.301  28.551  59.100  1.00  0.00           C
ATOM   9811  O32 POPE3 243      93.173  28.151  58.890  1.00  0.00           O
ATOM   9812  C32 POPE3 243      95.521  27.671  59.200  1.00  0.00           C
ATOM   9815  C23 POPE3 243      96.562  31.941  54.760  1.00  0.00           C
ATOM   9818  C24 POPE3 243      97.711  32.591  53.970  1.00  0.00           C
ATOM   9821  C25 POPE3 243      97.753  32.151  52.490  1.00  0.00           C
ATOM   9824  C26 POPE3 243      98.392  30.781  52.260  1.00  0.00           C
ATOM   9827  C27 POPE3 243      99.882  30.831  51.930  1.00  0.00           C
ATOM   9830  C28 POPE3 243     100.382  29.461  51.450  1.00  0.00           C
ATOM   9833  C29 POPE3 243     101.841  29.441  51.080  1.00  0.00           C
ATOM   9835 0C21 POPE3 243     102.341  29.211  49.850  1.00  0.00           C
ATOM   9837 1C21 POPE3 243     101.511  28.941  48.620  1.00  0.00           C
ATOM   9840 2C21 POPE3 243     102.382  28.691  47.370  1.00  0.00           C
ATOM   9843 3C21 POPE3 243     103.072  27.311  47.400  1.00  0.00           C
ATOM   9846 4C21 POPE3 243     103.961  27.051  46.170  1.00  0.00           C
ATOM   9849 5C21 POPE3 243     105.271  27.851  46.180  1.00  0.00           C
ATOM   9852 6C21 POPE3 243     106.181  27.501  44.990  1.00  0.00           C
ATOM   9855 7C21 POPE3 243     107.542  28.201  45.060  1.00  0.00           C
ATOM   9858 8C21 POPE3 243     108.512  27.741  43.960  1.00  0.00           C
ATOM   9862  C33 POPE3 243      96.461  27.801  57.990  1.00  0.00           C
ATOM   9865  C34 POPE3 243      97.532  26.701  57.950  1.00  0.00           C
ATOM   9868  C35 POPE3 243      98.492  26.811  56.760  1.00  0.00           C
ATOM   9871  C36 POPE3 243      97.771  27.081  55.430  1.00  0.00           C
ATOM   9874  C37 POPE3 243      98.551  26.541  54.230  1.00  0.00           C
ATOM   9877  C38 POPE3 243      97.932  26.911  52.880  1.00  0.00           C
ATOM   9880  C39 POPE3 243      98.392  25.951  51.790  1.00  0.00           C
ATOM   9883 0C31 POPE3 243      97.872  26.301  50.400  1.00  0.00           C
ATOM   9886 1C31 POPE3 243      98.451  25.341  49.350  1.00  0.00           C
ATOM   9889 2C31 POPE3 243      97.792  25.441  47.970  1.00  0.00           C
ATOM   9892 3C31 POPE3 243      96.402  24.801  47.940  1.00  0.00           C
ATOM   9895 4C31 POPE3 243      95.652  25.051  46.630  1.00  0.00           C
ATOM   9898 5C31 POPE3 243      94.251  24.421  46.620  1.00  0.00           C
ATOM   9901 6C31 POPE3 243      93.463  24.721  45.350  1.00  0.00           C
ATOM   9905  NH3 POPE4 244     100.752 132.424  60.460  1.00  0.00           N
ATOM   9909  C12 POPE4 244     100.963 131.375  61.520  1.00  0.00           C
ATOM   9912  C11 POPE4 244     100.001 130.174  61.380  1.00  0.00           C
ATOM   9915  P   POPE4 244      97.451 129.605  61.030  1.00  0.00           P
ATOM   9916  O13 POPE4 244      96.312 130.414  61.530  1.00  0.00           O
ATOM   9917  O14 POPE4 244      97.783 128.385  61.800  1.00  0.00           O
ATOM   9918  O11 POPE4 244      97.151 129.104  59.570  1.00  0.00           O
ATOM   9919  O12 POPE4 244      98.712 130.554  60.920  1.00  0.00           O
ATOM   9920  C1  POPE4 244      97.742 129.665  58.400  1.00  0.00           C
ATOM   9923  C2  POPE4 244      98.992 128.865  57.970  1.00  0.00           C
ATOM   9925  O21 POPE4 244      99.562 129.425  56.780  1.00  0.00           O
ATOM   9926  C21 POPE4 244     100.352 130.465  56.970  1.00  0.00           C
ATOM   9927  O22 POPE4 244     100.673 130.944  58.050  1.00  0.00           O
ATOM   9928  C22 POPE4 244     100.871 130.925  55.620  1.00  0.00           C
ATOM   9931  C3  POPE4 244      98.681 127.341  57.770  1.00  0.00           C
ATOM   9934  O31 POPE4 244      98.432 126.941  56.390  1.00  0.00           O
ATOM   9935  C31 POPE4 244      99.551 126.652  55.720  1.00  0.00           C
ATOM   9936  O32 POPE4 244     100.673 126.692  56.190  1.00  0.00           O
ATOM   9937  C32 POPE4 244      99.283 126.151  54.300  1.00  0.00           C
ATOM   9940  C23 POPE4 244     102.402 130.754  55.550  1.00  0.00           C
ATOM   9943  C24 POPE4 244     102.951 130.764  54.130  1.00  0.00           C
ATOM   9946  C25 POPE4 244     104.472 130.944  54.140  1.00  0.00           C
ATOM   9949  C26 POPE4 244     105.113 130.794  52.760  1.00  0.00           C
ATOM   9952  C27 POPE4 244     106.363 131.674  52.580  1.00  0.00           C
ATOM   9955  C28 POPE4 244     106.981 131.615  51.170  1.00  0.00           C
ATOM   9958  C29 POPE4 244     107.602 130.265  50.900  1.00  0.00           C
ATOM   9960 0C21 POPE4 244     107.532 129.554  49.760  1.00  0.00           C
ATOM   9962 1C21 POPE4 244     106.841 129.955  48.490  1.00  0.00           C
ATOM   9965 2C21 POPE4 244     107.831 130.134  47.330  1.00  0.00           C
ATOM   9968 3C21 POPE4 244     107.112 130.365  46.000  1.00  0.00           C
ATOM   9971 4C21 POPE4 244     108.051 130.395  44.790  1.00  0.00           C
ATOM   9974 5C21 POPE4 244     107.262 130.444  43.470  1.00  0.00           C
ATOM   9977 6C21 POPE4 244     108.152 130.514  42.230  1.00  0.00           C
ATOM   9980 7C21 POPE4 244     107.322 130.575  40.940  1.00  0.00           C
ATOM   9983 8C21 POPE4 244     108.161 130.675  39.670  1.00  0.00           C
ATOM   9987  C33 POPE4 244      97.872 126.382  53.700  1.00  0.00           C
ATOM   9990  C34 POPE4 244      97.802 125.971  52.220  1.00  0.00           C
ATOM   9993  C35 POPE4 244      97.812 124.451  51.960  1.00  0.00           C
ATOM   9996  C36 POPE4 244      98.722 124.022  50.790  1.00  0.00           C
ATOM   9999  C37 POPE4 244     100.221 123.971  51.150  1.00  0.00           C
ATOM  10002  C38 POPE4 244     100.831 122.552  51.090  1.00  0.00           C
ATOM  10005  C39 POPE4 244     100.921 121.941  49.680  1.00  0.00           C
ATOM  10008 0C31 POPE4 244     101.882 122.681  48.730  1.00  0.00           C
ATOM  10011 1C31 POPE4 244     101.992 121.962  47.380  1.00  0.00           C
ATOM  10014 2C31 POPE4 244     102.861 122.711  46.350  1.00  0.00           C
ATOM  10017 3C31 POPE4 244     102.992 121.911  45.050  1.00  0.00           C
ATOM  10020 4C31 POPE4 244     103.681 122.671  43.910  1.00  0.00           C
ATOM  10023 5C31 POPE4 244     103.932 121.781  42.690  1.00  0.00           C
ATOM  10026 6C31 POPE4 244     104.651 122.511  41.550  1.00  0.00           C
ATOM  10030  NH3 POPE5 245      15.832  64.021  62.740  1.00  0.00           N
ATOM  10034  C12 POPE5 245      17.302  63.661  62.750  1.00  0.00           C
ATOM  10037  C11 POPE5 245      17.572  62.171  63.060  1.00  0.00           C
ATOM  10040  P   POPE5 245      15.502  60.602  62.660  1.00  0.00           P
ATOM  10041  O13 POPE5 245      15.762  59.461  63.550  1.00  0.00           O
ATOM  10042  O14 POPE5 245      14.592  61.671  63.140  1.00  0.00           O
ATOM  10043  O11 POPE5 245      14.982  60.061  61.280  1.00  0.00           O
ATOM  10044  O12 POPE5 245      16.851  61.271  62.220  1.00  0.00           O
ATOM  10045  C1  POPE5 245      15.342  60.801  60.110  1.00  0.00           C
ATOM  10048  C2  POPE5 245      14.602  60.231  58.880  1.00  0.00           C
ATOM  10050  O21 POPE5 245      15.002  60.941  57.700  1.00  0.00           O
ATOM  10051  C21 POPE5 245      16.282  60.801  57.380  1.00  0.00           C
ATOM  10052  O22 POPE5 245      17.042  59.951  57.820  1.00  0.00           O
ATOM  10053  C22 POPE5 245      16.701  61.811  56.330  1.00  0.00           C
ATOM  10056  C3  POPE5 245      13.062  60.311  59.080  1.00  0.00           C
ATOM  10059  O31 POPE5 245      12.342  59.491  58.110  1.00  0.00           O
ATOM  10060  C31 POPE5 245      11.052  59.341  58.440  1.00  0.00           C
ATOM  10061  O32 POPE5 245      10.532  59.841  59.430  1.00  0.00           O
ATOM  10062  C32 POPE5 245      10.312  58.491  57.410  1.00  0.00           C
ATOM  10065  C23 POPE5 245      16.111  61.451  54.950  1.00  0.00           C
ATOM  10068  C24 POPE5 245      16.762  62.261  53.830  1.00  0.00           C
ATOM  10071  C25 POPE5 245      15.912  62.291  52.560  1.00  0.00           C
ATOM  10074  C26 POPE5 245      16.752  62.421  51.290  1.00  0.00           C
ATOM  10077  C27 POPE5 245      15.892  62.531  50.030  1.00  0.00           C
ATOM  10080  C28 POPE5 245      16.712  62.371  48.740  1.00  0.00           C
ATOM  10083  C29 POPE5 245      17.132  60.951  48.480  1.00  0.00           C
ATOM  10085 0C21 POPE5 245      17.612  60.501  47.310  1.00  0.00           C
ATOM  10087 1C21 POPE5 245      17.892  61.331  46.080  1.00  0.00           C
ATOM  10090 2C21 POPE5 245      19.232  60.911  45.450  1.00  0.00           C
ATOM  10093 3C21 POPE5 245      19.641  61.801  44.270  1.00  0.00           C
ATOM  10096 4C21 POPE5 245      20.992  61.381  43.660  1.00  0.00           C
ATOM  10099 5C21 POPE5 245      21.292  62.021  42.290  1.00  0.00           C
ATOM  10102 6C21 POPE5 245      21.251  63.561  42.290  1.00  0.00           C
ATOM  10105 7C21 POPE5 245      21.572  64.151  40.900  1.00  0.00           C
ATOM  10108 8C21 POPE5 245      21.411  65.672  40.840  1.00  0.00           C
ATOM  10112  C33 POPE5 245       8.962  57.951  57.950  1.00  0.00           C
ATOM  10115  C34 POPE5 245       7.902  57.841  56.850  1.00  0.00           C
ATOM  10118  C35 POPE5 245       8.182  56.791  55.760  1.00  0.00           C
ATOM  10121  C36 POPE5 245       8.112  55.341  56.250  1.00  0.00           C
ATOM  10124  C37 POPE5 245       8.122  54.341  55.090  1.00  0.00           C
ATOM  10127  C38 POPE5 245       7.762  52.911  55.520  1.00  0.00           C
ATOM  10130  C39 POPE5 245       7.692  51.931  54.350  1.00  0.00           C
ATOM  10133 0C31 POPE5 245       7.092  50.561  54.720  1.00  0.00           C
ATOM  10136 1C31 POPE5 245       7.472  49.461  53.700  1.00  0.00           C
ATOM  10139 2C31 POPE5 245       6.542  48.241  53.650  1.00  0.00           C
ATOM  10142 3C31 POPE5 245       6.462  47.401  54.930  1.00  0.00           C
ATOM  10145 4C31 POPE5 245       5.822  46.021  54.670  1.00  0.00           C
ATOM  10148 5C31 POPE5 245       5.302  45.361  55.950  1.00  0.00           C
ATOM  10151 6C31 POPE5 245       4.682  43.981  55.730  1.00  0.00           C
ATOM  10155  NH3 POPE6 246      61.201  56.471  19.030  1.00  0.00           N
ATOM  10159  C12 POPE6 246      62.392  56.571  18.120  1.00  0.00           C
ATOM  10162  C11 POPE6 246      62.332  55.631  16.920  1.00  0.00           C
ATOM  10165  P   POPE6 246      64.792  54.831  16.580  1.00  0.00           P
ATOM  10166  O13 POPE6 246      65.992  55.691  16.400  1.00  0.00           O
ATOM  10167  O14 POPE6 246      64.712  53.541  15.870  1.00  0.00           O
ATOM  10168  O11 POPE6 246      64.581  54.591  18.130  1.00  0.00           O
ATOM  10169  O12 POPE6 246      63.552  55.721  16.180  1.00  0.00           O
ATOM  10170  C1  POPE6 246      65.572  53.901  18.890  1.00  0.00           C
ATOM  10173  C2  POPE6 246      66.591  54.861  19.570  1.00  0.00           C
ATOM  10175  O21 POPE6 246      67.411  54.001  20.360  1.00  0.00           O
ATOM  10176  C21 POPE6 246      68.612  54.441  20.660  1.00  0.00           C
ATOM  10177  O22 POPE6 246      69.271  55.251  20.030  1.00  0.00           O
ATOM  10178  C22 POPE6 246      68.992  53.841  22.020  1.00  0.00           C
ATOM  10181  C3  POPE6 246      65.932  55.951  20.480  1.00  0.00           C
ATOM  10184  O31 POPE6 246      66.902  56.631  21.310  1.00  0.00           O
ATOM  10185  C31 POPE6 246      66.451  57.201  22.420  1.00  0.00           C
ATOM  10186  O32 POPE6 246      65.282  57.391  22.710  1.00  0.00           O
ATOM  10187  C32 POPE6 246      67.652  57.621  23.280  1.00  0.00           C
ATOM  10190  C23 POPE6 246      70.393  53.191  22.080  1.00  0.00           C
ATOM  10193  C24 POPE6 246      70.312  51.741  22.570  1.00  0.00           C
ATOM  10196  C25 POPE6 246      69.782  51.661  24.010  1.00  0.00           C
ATOM  10199  C26 POPE6 246      70.722  52.271  25.050  1.00  0.00           C
ATOM  10202  C27 POPE6 246      70.361  51.831  26.480  1.00  0.00           C
ATOM  10205  C28 POPE6 246      71.411  52.261  27.520  1.00  0.00           C
ATOM  10208  C29 POPE6 246      72.572  51.311  27.710  1.00  0.00           C
ATOM  10210 0C21 POPE6 246      73.872  51.581  27.540  1.00  0.00           C
ATOM  10212 1C21 POPE6 246      74.472  52.901  27.100  1.00  0.00           C
ATOM  10215 2C21 POPE6 246      75.673  53.331  27.970  1.00  0.00           C
ATOM  10218 3C21 POPE6 246      76.151  54.741  27.590  1.00  0.00           C
ATOM  10221 4C21 POPE6 246      77.372  55.241  28.390  1.00  0.00           C
ATOM  10224 5C21 POPE6 246      78.731  54.741  27.880  1.00  0.00           C
ATOM  10227 6C21 POPE6 246      79.312  53.521  28.620  1.00  0.00           C
ATOM  10230 7C21 POPE6 246      80.842  53.631  28.790  1.00  0.00           C
ATOM  10233 8C21 POPE6 246      81.492  52.391  29.400  1.00  0.00           C
ATOM  10237  C33 POPE6 246      67.261  58.551  24.450  1.00  0.00           C
ATOM  10240  C34 POPE6 246      68.462  59.051  25.260  1.00  0.00           C
ATOM  10243  C35 POPE6 246      68.112  60.231  26.200  1.00  0.00           C
ATOM  10246  C36 POPE6 246      67.261  59.811  27.400  1.00  0.00           C
ATOM  10249  C37 POPE6 246      66.871  60.981  28.320  1.00  0.00           C
ATOM  10252  C38 POPE6 246      67.932  61.291  29.390  1.00  0.00           C
ATOM  10255  C39 POPE6 246      67.382  62.201  30.510  1.00  0.00           C
ATOM  10258 0C31 POPE6 246      68.292  62.241  31.750  1.00  0.00           C
ATOM  10261 1C31 POPE6 246      67.742  63.172  32.840  1.00  0.00           C
ATOM  10264 2C31 POPE6 246      68.532  63.081  34.160  1.00  0.00           C
ATOM  10267 3C31 POPE6 246      68.102  61.901  35.040  1.00  0.00           C
ATOM  10270 4C31 POPE6 246      68.822  61.901  36.400  1.00  0.00           C
ATOM  10273 5C31 POPE6 246      68.082  61.061  37.460  1.00  0.00           C
ATOM  10276 6C31 POPE6 246      68.782  61.061  38.810  1.00  0.00           C
ATOM  10280  NH3 POPE7 247      21.251 117.532  61.520  1.00  0.00           N
ATOM  10284  C12 POPE7 247      20.552 118.101  62.720  1.00  0.00           C
ATOM  10287  C11 POPE7 247      19.752 119.371  62.330  1.00  0.00           C
ATOM  10290  P   POPE7 247      21.592 120.881  61.280  1.00  0.00           P
ATOM  10291  O13 POPE7 247      21.422 122.002  62.220  1.00  0.00           O
ATOM  10292  O14 POPE7 247      22.691 119.912  61.460  1.00  0.00           O
ATOM  10293  O11 POPE7 247      21.771 121.552  59.860  1.00  0.00           O
ATOM  10294  O12 POPE7 247      20.231 120.052  61.150  1.00  0.00           O
ATOM  10295  C1  POPE7 247      23.002 122.301  59.730  1.00  0.00           C
ATOM  10298  C2  POPE7 247      23.382 122.441  58.240  1.00  0.00           C
ATOM  10300  O21 POPE7 247      22.342 123.121  57.510  1.00  0.00           O
ATOM  10301  C21 POPE7 247      22.422 124.432  57.630  1.00  0.00           C
ATOM  10302  O22 POPE7 247      23.181 125.032  58.360  1.00  0.00           O
ATOM  10303  C22 POPE7 247      21.312 125.081  56.800  1.00  0.00           C
ATOM  10306  C3  POPE7 247      23.582 121.041  57.630  1.00  0.00           C
ATOM  10309  O31 POPE7 247      23.672 121.121  56.190  1.00  0.00           O
ATOM  10310  C31 POPE7 247      24.902 121.401  55.770  1.00  0.00           C
ATOM  10311  O32 POPE7 247      25.891 121.451  56.480  1.00  0.00           O
ATOM  10312  C32 POPE7 247      24.902 121.571  54.260  1.00  0.00           C
ATOM  10315  C23 POPE7 247      21.602 126.571  56.520  1.00  0.00           C
ATOM  10318  C24 POPE7 247      22.652 126.801  55.420  1.00  0.00           C
ATOM  10321  C25 POPE7 247      22.182 126.351  54.030  1.00  0.00           C
ATOM  10324  C26 POPE7 247      23.111 126.851  52.920  1.00  0.00           C
ATOM  10327  C27 POPE7 247      22.792 126.302  51.520  1.00  0.00           C
ATOM  10330  C28 POPE7 247      23.742 126.892  50.470  1.00  0.00           C
ATOM  10333  C29 POPE7 247      23.482 126.372  49.080  1.00  0.00           C
ATOM  10335 0C21 POPE7 247      23.332 127.112  47.970  1.00  0.00           C
ATOM  10337 1C21 POPE7 247      23.421 128.614  47.880  1.00  0.00           C
ATOM  10340 2C21 POPE7 247      24.302 129.064  46.700  1.00  0.00           C
ATOM  10343 3C21 POPE7 247      25.772 128.655  46.850  1.00  0.00           C
ATOM  10346 4C21 POPE7 247      26.672 129.244  45.760  1.00  0.00           C
ATOM  10349 5C21 POPE7 247      26.251 128.795  44.350  1.00  0.00           C
ATOM  10352 6C21 POPE7 247      27.101 129.444  43.260  1.00  0.00           C
ATOM  10355 7C21 POPE7 247      26.552 129.204  41.850  1.00  0.00           C
ATOM  10358 8C21 POPE7 247      26.632 127.751  41.380  1.00  0.00           C
ATOM  10362  C33 POPE7 247      25.661 122.832  53.810  1.00  0.00           C
ATOM  10365  C34 POPE7 247      25.591 123.011  52.290  1.00  0.00           C
ATOM  10368  C35 POPE7 247      26.472 124.131  51.720  1.00  0.00           C
ATOM  10371  C36 POPE7 247      26.532 124.052  50.180  1.00  0.00           C
ATOM  10374  C37 POPE7 247      27.472 125.071  49.530  1.00  0.00           C
ATOM  10377  C38 POPE7 247      28.072 124.572  48.200  1.00  0.00           C
ATOM  10380  C39 POPE7 247      27.071 124.341  47.060  1.00  0.00           C
ATOM  10383 0C31 POPE7 247      27.742 123.602  45.890  1.00  0.00           C
ATOM  10386 1C31 POPE7 247      26.882 123.502  44.610  1.00  0.00           C
ATOM  10389 2C31 POPE7 247      27.582 122.692  43.500  1.00  0.00           C
ATOM  10392 3C31 POPE7 247      27.521 121.172  43.720  1.00  0.00           C
ATOM  10395 4C31 POPE7 247      28.712 120.421  43.090  1.00  0.00           C
ATOM  10398 5C31 POPE7 247      28.622 118.901  43.280  1.00  0.00           C
ATOM  10401 6C31 POPE7 247      29.832 118.142  42.730  1.00  0.00           C
ATOM  10405  NH3 POPE8 248      37.271  72.381  21.040  1.00  0.00           N
ATOM  10409  C12 POPE8 248      38.271  73.311  20.400  1.00  0.00           C
ATOM  10412  C11 POPE8 248      39.542  73.371  21.250  1.00  0.00           C
ATOM  10415  P   POPE8 248      41.082  75.371  21.810  1.00  0.00           P
ATOM  10416  O13 POPE8 248      41.821  76.451  21.130  1.00  0.00           O
ATOM  10417  O14 POPE8 248      40.062  75.751  22.800  1.00  0.00           O
ATOM  10418  O11 POPE8 248      42.071  74.331  22.460  1.00  0.00           O
ATOM  10419  O12 POPE8 248      40.472  74.341  20.730  1.00  0.00           O
ATOM  10420  C1  POPE8 248      43.372  74.651  22.970  1.00  0.00           C
ATOM  10423  C2  POPE8 248      43.451  74.691  24.540  1.00  0.00           C
ATOM  10425  O21 POPE8 248      44.091  73.521  25.090  1.00  0.00           O
ATOM  10426  C21 POPE8 248      43.391  72.401  25.190  1.00  0.00           C
ATOM  10427  O22 POPE8 248      42.372  72.131  24.570  1.00  0.00           O
ATOM  10428  C22 POPE8 248      44.121  71.471  26.180  1.00  0.00           C
ATOM  10431  C3  POPE8 248      42.132  75.081  25.280  1.00  0.00           C
ATOM  10434  O31 POPE8 248      42.362  75.531  26.630  1.00  0.00           O
ATOM  10435  C31 POPE8 248      42.252  74.631  27.600  1.00  0.00           C
ATOM  10436  O32 POPE8 248      42.062  73.441  27.460  1.00  0.00           O
ATOM  10437  C32 POPE8 248      42.432  75.311  28.950  1.00  0.00           C
ATOM  10440  C23 POPE8 248      43.211  70.441  26.890  1.00  0.00           C
ATOM  10443  C24 POPE8 248      43.841  69.811  28.150  1.00  0.00           C
ATOM  10446  C25 POPE8 248      43.962  70.781  29.350  1.00  0.00           C
ATOM  10449  C26 POPE8 248      44.441  70.101  30.650  1.00  0.00           C
ATOM  10452  C27 POPE8 248      44.422  71.061  31.850  1.00  0.00           C
ATOM  10455  C28 POPE8 248      44.932  70.401  33.150  1.00  0.00           C
ATOM  10458  C29 POPE8 248      44.771  71.301  34.360  1.00  0.00           C
ATOM  10460 0C21 POPE8 248      44.672  70.911  35.650  1.00  0.00           C
ATOM  10462 1C21 POPE8 248      44.732  69.491  36.170  1.00  0.00           C
ATOM  10465 2C21 POPE8 248      43.642  69.121  37.190  1.00  0.00           C
ATOM  10468 3C21 POPE8 248      43.742  69.851  38.540  1.00  0.00           C
ATOM  10471 4C21 POPE8 248      43.001  69.102  39.670  1.00  0.00           C
ATOM  10474 5C21 POPE8 248      42.952  69.892  40.980  1.00  0.00           C
ATOM  10477 6C21 POPE8 248      42.382  69.071  42.150  1.00  0.00           C
ATOM  10480 7C21 POPE8 248      42.102  69.901  43.410  1.00  0.00           C
ATOM  10483 8C21 POPE8 248      41.632  69.061  44.600  1.00  0.00           C
ATOM  10487  C33 POPE8 248      41.922  74.361  30.060  1.00  0.00           C
ATOM  10490  C34 POPE8 248      41.912  74.971  31.470  1.00  0.00           C
ATOM  10493  C35 POPE8 248      43.312  75.081  32.090  1.00  0.00           C
ATOM  10496  C36 POPE8 248      43.242  75.241  33.620  1.00  0.00           C
ATOM  10499  C37 POPE8 248      44.622  75.491  34.240  1.00  0.00           C
ATOM  10502  C38 POPE8 248      44.602  75.461  35.770  1.00  0.00           C
ATOM  10505  C39 POPE8 248      45.932  75.931  36.380  1.00  0.00           C
ATOM  10508 0C31 POPE8 248      45.982  75.751  37.900  1.00  0.00           C
ATOM  10511 1C31 POPE8 248      46.922  74.631  38.360  1.00  0.00           C
ATOM  10514 2C31 POPE8 248      46.882  74.411  39.870  1.00  0.00           C
ATOM  10517 3C31 POPE8 248      48.222  73.981  40.500  1.00  0.00           C
ATOM  10520 4C31 POPE8 248      48.822  72.701  39.880  1.00  0.00           C
ATOM  10523 5C31 POPE8 248      49.882  72.071  40.800  1.00  0.00           C
ATOM  10526 6C31 POPE8 248      50.611  70.891  40.160  1.00  0.00           C
ATOM  10530  NH3 POPE9 249      61.462  90.791  60.310  1.00  0.00           N
ATOM  10534  C12 POPE9 249      62.122  92.032  59.760  1.00  0.00           C
ATOM  10537  C11 POPE9 249      62.892  91.752  58.450  1.00  0.00           C
ATOM  10540  P   POPE9 249      64.932  90.481  59.460  1.00  0.00           P
ATOM  10541  O13 POPE9 249      65.132  91.792  60.130  1.00  0.00           O
ATOM  10542  O14 POPE9 249      64.642  89.362  60.360  1.00  0.00           O
ATOM  10543  O11 POPE9 249      66.173  90.181  58.560  1.00  0.00           O
ATOM  10544  O12 POPE9 249      63.712  90.591  58.470  1.00  0.00           O
ATOM  10545  C1  POPE9 249      66.691  91.121  57.620  1.00  0.00           C
ATOM  10548  C2  POPE9 249      66.981  90.411  56.270  1.00  0.00           C
ATOM  10550  O21 POPE9 249      65.742  90.172  55.590  1.00  0.00           O
ATOM  10551  C21 POPE9 249      65.411  91.081  54.700  1.00  0.00           C
ATOM  10552  O22 POPE9 249      66.062  92.081  54.430  1.00  0.00           O
ATOM  10553  C22 POPE9 249      64.062  90.722  54.100  1.00  0.00           C
ATOM  10556  C3  POPE9 249      67.701  89.061  56.510  1.00  0.00           C
ATOM  10559  O31 POPE9 249      67.902  88.362  55.270  1.00  0.00           O
ATOM  10560  C31 POPE9 249      67.042  87.431  54.820  1.00  0.00           C
ATOM  10561  O32 POPE9 249      67.151  86.892  53.730  1.00  0.00           O
ATOM  10562  C32 POPE9 249      65.992  87.011  55.870  1.00  0.00           C
ATOM  10565  C23 POPE9 249      63.911  91.221  52.640  1.00  0.00           C
ATOM  10568  C24 POPE9 249      64.542  90.311  51.580  1.00  0.00           C
ATOM  10571  C25 POPE9 249      64.292  90.871  50.180  1.00  0.00           C
ATOM  10574  C26 POPE9 249      64.981  90.081  49.050  1.00  0.00           C
ATOM  10577  C27 POPE9 249      64.231  88.831  48.570  1.00  0.00           C
ATOM  10580  C28 POPE9 249      64.971  88.182  47.370  1.00  0.00           C
ATOM  10583  C29 POPE9 249      64.102  87.242  46.580  1.00  0.00           C
ATOM  10585 0C21 POPE9 249      64.341  85.941  46.300  1.00  0.00           C
ATOM  10587 1C21 POPE9 249      65.533  85.101  46.680  1.00  0.00           C
ATOM  10590 2C21 POPE9 249      66.122  84.292  45.500  1.00  0.00           C
ATOM  10593 3C21 POPE9 249      65.081  83.462  44.720  1.00  0.00           C
ATOM  10596 4C21 POPE9 249      65.713  82.511  43.690  1.00  0.00           C
ATOM  10599 5C21 POPE9 249      64.673  81.761  42.840  1.00  0.00           C
ATOM  10602 6C21 POPE9 249      63.942  82.651  41.830  1.00  0.00           C
ATOM  10605 7C21 POPE9 249      62.952  81.871  40.950  1.00  0.00           C
ATOM  10608 8C21 POPE9 249      62.151  82.762  40.000  1.00  0.00           C
ATOM  10612  C33 POPE9 249      65.002  85.911  55.420  1.00  0.00           C
ATOM  10615  C34 POPE9 249      63.661  86.471  54.930  1.00  0.00           C
ATOM  10618  C35 POPE9 249      63.642  86.781  53.430  1.00  0.00           C
ATOM  10621  C36 POPE9 249      63.661  85.511  52.560  1.00  0.00           C
ATOM  10624  C37 POPE9 249      62.611  85.582  51.430  1.00  0.00           C
ATOM  10627  C38 POPE9 249      62.521  84.292  50.610  1.00  0.00           C
ATOM  10630  C39 POPE9 249      61.301  84.252  49.680  1.00  0.00           C
ATOM  10633 0C31 POPE9 249      61.542  84.971  48.350  1.00  0.00           C
ATOM  10636 1C31 POPE9 249      60.332  84.901  47.400  1.00  0.00           C
ATOM  10639 2C31 POPE9 249      60.602  85.601  46.060  1.00  0.00           C
ATOM  10642 3C31 POPE9 249      59.352  85.741  45.180  1.00  0.00           C
ATOM  10645 4C31 POPE9 249      58.822  84.401  44.630  1.00  0.00           C
ATOM  10648 5C31 POPE9 249      57.672  84.612  43.640  1.00  0.00           C
ATOM  10651 6C31 POPE9 249      57.081  83.311  43.110  1.00  0.00           C
ATOM  10655  NH3 POPE  250      34.661  90.651  65.500  1.00  0.00           N
ATOM  10659  C12 POPE  250      33.771  91.841  65.260  1.00  0.00           C
ATOM  10662  C11 POPE  250      32.482  91.781  66.070  1.00  0.00           C
ATOM  10665  P   POPE  250      30.382  92.791  64.850  1.00  0.00           P
ATOM  10666  O13 POPE  250      30.691  91.811  63.780  1.00  0.00           O
ATOM  10667  O14 POPE  250      29.242  92.471  65.740  1.00  0.00           O
ATOM  10668  O11 POPE  250      30.261  94.271  64.270  1.00  0.00           O
ATOM  10669  O12 POPE  250      31.652  92.902  65.770  1.00  0.00           O
ATOM  10670  C1  POPE  250      31.322  94.782  63.450  1.00  0.00           C
ATOM  10673  C2  POPE  250      30.882  94.841  61.970  1.00  0.00           C
ATOM  10675  O21 POPE  250      30.821  93.502  61.450  1.00  0.00           O
ATOM  10676  C21 POPE  250      29.742  93.151  60.790  1.00  0.00           C
ATOM  10677  O22 POPE  250      28.722  93.811  60.660  1.00  0.00           O
ATOM  10678  C22 POPE  250      29.992  91.781  60.150  1.00  0.00           C
ATOM  10681  C3  POPE  250      31.911  95.661  61.130  1.00  0.00           C
ATOM  10684  O31 POPE  250      31.281  96.121  59.920  1.00  0.00           O
ATOM  10685  C31 POPE  250      31.542  95.411  58.830  1.00  0.00           C
ATOM  10686  O32 POPE  250      32.332  94.491  58.740  1.00  0.00           O
ATOM  10687  C32 POPE  250      30.622  95.901  57.730  1.00  0.00           C
ATOM  10690  C23 POPE  250      29.411  91.692  58.710  1.00  0.00           C
ATOM  10693  C24 POPE  250      29.792  90.361  58.040  1.00  0.00           C
ATOM  10696  C25 POPE  250      29.192  90.172  56.630  1.00  0.00           C
ATOM  10699  C26 POPE  250      29.622  91.261  55.630  1.00  0.00           C
ATOM  10702  C27 POPE  250      29.152  90.971  54.190  1.00  0.00           C
ATOM  10705  C28 POPE  250      29.201  92.231  53.300  1.00  0.00           C
ATOM  10708  C29 POPE  250      28.771  91.962  51.880  1.00  0.00           C
ATOM  10710 0C21 POPE  250      27.772  92.571  51.200  1.00  0.00           C
ATOM  10712 1C21 POPE  250      26.872  93.672  51.700  1.00  0.00           C
ATOM  10715 2C21 POPE  250      25.422  93.581  51.190  1.00  0.00           C
ATOM  10718 3C21 POPE  250      25.261  93.811  49.670  1.00  0.00           C
ATOM  10721 4C21 POPE  250      24.181  94.841  49.290  1.00  0.00           C
ATOM  10724 5C21 POPE  250      22.752  94.401  49.650  1.00  0.00           C
ATOM  10727 6C21 POPE  250      21.652  95.442  49.360  1.00  0.00           C
ATOM  10730 7C21 POPE  250      20.252  94.852  49.590  1.00  0.00           C
ATOM  10733 8C21 POPE  250      19.132  95.901  49.570  1.00  0.00           C
ATOM  10737  C33 POPE  250      30.762  95.122  56.410  1.00  0.00           C
ATOM  10740  C34 POPE  250      29.462  95.162  55.610  1.00  0.00           C
ATOM  10743  C35 POPE  250      28.941  96.582  55.350  1.00  0.00           C
ATOM  10746  C36 POPE  250      27.632  96.541  54.560  1.00  0.00           C
ATOM  10749  C37 POPE  250      27.082  97.931  54.230  1.00  0.00           C
ATOM  10752  C38 POPE  250      26.072  97.851  53.090  1.00  0.00           C
ATOM  10755  C39 POPE  250      26.701  97.871  51.700  1.00  0.00           C
ATOM  10758 0C31 POPE  250      26.502  99.211  50.970  1.00  0.00           C
ATOM  10761 1C31 POPE  250      27.012  99.201  49.520  1.00  0.00           C
ATOM  10764 2C31 POPE  250      26.642 100.451  48.730  1.00  0.00           C
ATOM  10767 3C31 POPE  250      26.462 100.172  47.230  1.00  0.00           C
ATOM  10770 4C31 POPE  250      25.132  99.451  46.950  1.00  0.00           C
ATOM  10773 5C31 POPE  250      24.922  99.121  45.470  1.00  0.00           C
ATOM  10776 6C31 POPE  250      23.592  98.422  45.210  1.00  0.00           C
ATOM  10780  NH3 POPE  251      62.861  97.532  15.310  1.00  0.00           N
ATOM  10784  C12 POPE  251      62.071  98.732  15.760  1.00  0.00           C
ATOM  10787  C11 POPE  251      60.852  98.301  16.600  1.00  0.00           C
ATOM  10790  P   POPE  251      58.752  99.241  17.790  1.00  0.00           P
ATOM  10791  O13 POPE  251      57.562  99.901  17.220  1.00  0.00           O
ATOM  10792  O14 POPE  251      58.612  97.821  18.170  1.00  0.00           O
ATOM  10793  O11 POPE  251      59.272 100.101  19.020  1.00  0.00           O
ATOM  10794  O12 POPE  251      59.942  99.392  16.750  1.00  0.00           O
ATOM  10795  C1  POPE  251      60.161  99.472  19.960  1.00  0.00           C
ATOM  10798  C2  POPE  251      60.402 100.351  21.230  1.00  0.00           C
ATOM  10800  O21 POPE  251      60.992  99.581  22.290  1.00  0.00           O
ATOM  10801  C21 POPE  251      62.162  99.012  22.060  1.00  0.00           C
ATOM  10802  O22 POPE  251      62.911  99.241  21.140  1.00  0.00           O
ATOM  10803  C22 POPE  251      62.332  97.861  23.070  1.00  0.00           C
ATOM  10806  C3  POPE  251      59.062 100.911  21.780  1.00  0.00           C
ATOM  10809  O31 POPE  251      58.232  99.811  22.230  1.00  0.00           O
ATOM  10810  C31 POPE  251      58.121  99.681  23.550  1.00  0.00           C
ATOM  10811  O32 POPE  251      58.271 100.561  24.370  1.00  0.00           O
ATOM  10812  C32 POPE  251      57.941  98.212  23.910  1.00  0.00           C
ATOM  10815  C23 POPE  251      63.712  97.821  23.740  1.00  0.00           C
ATOM  10818  C24 POPE  251      64.062  99.061  24.580  1.00  0.00           C
ATOM  10821  C25 POPE  251      63.042  99.401  25.680  1.00  0.00           C
ATOM  10824  C26 POPE  251      63.461 100.671  26.440  1.00  0.00           C
ATOM  10827  C27 POPE  251      62.432 101.142  27.470  1.00  0.00           C
ATOM  10830  C28 POPE  251      62.792 102.522  28.050  1.00  0.00           C
ATOM  10833  C29 POPE  251      61.772 102.981  29.060  1.00  0.00           C
ATOM  10835 0C21 POPE  251      61.902 103.011  30.400  1.00  0.00           C
ATOM  10837 1C21 POPE  251      63.111 102.601  31.200  1.00  0.00           C
ATOM  10840 2C21 POPE  251      63.382 103.551  32.380  1.00  0.00           C
ATOM  10843 3C21 POPE  251      64.801 103.362  32.960  1.00  0.00           C
ATOM  10846 4C21 POPE  251      65.051 104.231  34.200  1.00  0.00           C
ATOM  10849 5C21 POPE  251      64.822 103.481  35.520  1.00  0.00           C
ATOM  10852 6C21 POPE  251      66.091 102.762  36.010  1.00  0.00           C
ATOM  10855 7C21 POPE  251      65.871 102.002  37.330  1.00  0.00           C
ATOM  10858 8C21 POPE  251      67.081 101.151  37.730  1.00  0.00           C
ATOM  10862  C33 POPE  251      57.062  97.961  25.150  1.00  0.00           C
ATOM  10865  C34 POPE  251      57.382  96.621  25.830  1.00  0.00           C
ATOM  10868  C35 POPE  251      56.481  96.282  27.030  1.00  0.00           C
ATOM  10871  C36 POPE  251      56.481  97.291  28.190  1.00  0.00           C
ATOM  10874  C37 POPE  251      55.472  96.892  29.270  1.00  0.00           C
ATOM  10877  C38 POPE  251      55.352  97.891  30.430  1.00  0.00           C
ATOM  10880  C39 POPE  251      54.042  97.662  31.220  1.00  0.00           C
ATOM  10883 0C31 POPE  251      54.012  98.282  32.620  1.00  0.00           C
ATOM  10886 1C31 POPE  251      55.072  97.741  33.600  1.00  0.00           C
ATOM  10889 2C31 POPE  251      55.181  96.211  33.620  1.00  0.00           C
ATOM  10892 3C31 POPE  251      56.212  95.661  34.620  1.00  0.00           C
ATOM  10895 4C31 POPE  251      55.831  95.852  36.090  1.00  0.00           C
ATOM  10898 5C31 POPE  251      56.871  95.201  37.020  1.00  0.00           C
ATOM  10901 6C31 POPE  251      56.702  95.551  38.510  1.00  0.00           C
ATOM  10905  NH3 POPE  252     110.401  26.911  21.490  1.00  0.00           N
ATOM  10909  C12 POPE  252     109.832  27.161  20.120  1.00  0.00           C
ATOM  10912  C11 POPE  252     108.362  26.711  20.030  1.00  0.00           C
ATOM  10915  P   POPE  252     106.871  24.531  20.060  1.00  0.00           P
ATOM  10916  O13 POPE  252     105.951  25.061  21.090  1.00  0.00           O
ATOM  10917  O14 POPE  252     106.292  24.391  18.700  1.00  0.00           O
ATOM  10918  O11 POPE  252     107.423  23.121  20.560  1.00  0.00           O
ATOM  10919  O12 POPE  252     108.242  25.301  20.000  1.00  0.00           O
ATOM  10920  C1  POPE  252     108.231  23.151  21.740  1.00  0.00           C
ATOM  10923  C2  POPE  252     107.353  23.151  23.040  1.00  0.00           C
ATOM  10925  O21 POPE  252     107.481  24.221  24.020  1.00  0.00           O
ATOM  10926  C21 POPE  252     108.512  25.041  24.180  1.00  0.00           C
ATOM  10927  O22 POPE  252     109.511  25.111  23.480  1.00  0.00           O
ATOM  10928  C22 POPE  252     108.352  25.791  25.510  1.00  0.00           C
ATOM  10931  C3  POPE  252     107.441  21.761  23.720  1.00  0.00           C
ATOM  10934  O31 POPE  252     108.722  21.601  24.360  1.00  0.00           O
ATOM  10935  C31 POPE  252     108.712  22.051  25.610  1.00  0.00           C
ATOM  10936  O32 POPE  252     107.711  22.351  26.240  1.00  0.00           O
ATOM  10937  C32 POPE  252     110.132  22.241  26.130  1.00  0.00           C
ATOM  10940  C23 POPE  252     109.661  26.461  26.020  1.00  0.00           C
ATOM  10943  C24 POPE  252     109.592  27.041  27.450  1.00  0.00           C
ATOM  10946  C25 POPE  252     108.762  28.331  27.600  1.00  0.00           C
ATOM  10949  C26 POPE  252     108.782  28.921  29.040  1.00  0.00           C
ATOM  10952  C27 POPE  252     108.012  30.251  29.150  1.00  0.00           C
ATOM  10955  C28 POPE  252     107.901  30.851  30.570  1.00  0.00           C
ATOM  10958  C29 POPE  252     107.392  32.281  30.530  1.00  0.00           C
ATOM  10960 0C21 POPE  252     106.371  32.841  31.220  1.00  0.00           C
ATOM  10962 1C21 POPE  252     105.451  32.171  32.210  1.00  0.00           C
ATOM  10965 2C21 POPE  252     105.771  32.501  33.680  1.00  0.00           C
ATOM  10968 3C21 POPE  252     104.671  31.961  34.610  1.00  0.00           C
ATOM  10971 4C21 POPE  252     105.102  31.841  36.080  1.00  0.00           C
ATOM  10974 5C21 POPE  252     105.562  33.161  36.710  1.00  0.00           C
ATOM  10977 6C21 POPE  252     105.901  33.011  38.200  1.00  0.00           C
ATOM  10980 7C21 POPE  252     105.541  34.261  39.020  1.00  0.00           C
ATOM  10983 8C21 POPE  252     105.831  34.111  40.520  1.00  0.00           C
ATOM  10987  C33 POPE  252     110.001  22.581  27.630  1.00  0.00           C
ATOM  10990  C34 POPE  252     111.292  22.961  28.350  1.00  0.00           C
ATOM  10993  C35 POPE  252     110.951  23.561  29.720  1.00  0.00           C
ATOM  10996  C36 POPE  252     110.081  22.621  30.570  1.00  0.00           C
ATOM  10999  C37 POPE  252     109.882  23.091  32.020  1.00  0.00           C
ATOM  11002  C38 POPE  252     109.182  22.051  32.910  1.00  0.00           C
ATOM  11005  C39 POPE  252     110.113  21.501  34.000  1.00  0.00           C
ATOM  11008 0C31 POPE  252     110.442  22.571  35.050  1.00  0.00           C
ATOM  11011 1C31 POPE  252     111.721  22.281  35.840  1.00  0.00           C
ATOM  11014 2C31 POPE  252     112.423  23.561  36.300  1.00  0.00           C
ATOM  11017 3C31 POPE  252     111.572  24.421  37.250  1.00  0.00           C
ATOM  11020 4C31 POPE  252     112.382  25.581  37.850  1.00  0.00           C
ATOM  11023 5C31 POPE  252     111.611  26.341  38.930  1.00  0.00           C
ATOM  11026 6C31 POPE  252     112.522  27.211  39.800  1.00  0.00           C
ATOM  11030  NH3 POPE  253     121.002  76.151  61.470  1.00  0.00           N
ATOM  11034  C12 POPE  253     121.251  74.801  62.100  1.00  0.00           C
ATOM  11037  C11 POPE  253     122.571  74.201  61.590  1.00  0.00           C
ATOM  11040  P   POPE  253     122.361  71.641  61.060  1.00  0.00           P
ATOM  11041  O13 POPE  253     122.341  70.371  61.810  1.00  0.00           O
ATOM  11042  O14 POPE  253     121.072  72.011  60.430  1.00  0.00           O
ATOM  11043  O11 POPE  253     123.482  71.631  59.960  1.00  0.00           O
ATOM  11044  O12 POPE  253     122.751  72.841  62.010  1.00  0.00           O
ATOM  11045  C1  POPE  253     124.874  71.761  60.250  1.00  0.00           C
ATOM  11048  C2  POPE  253     125.545  72.661  59.180  1.00  0.00           C
ATOM  11050  O21 POPE  253     126.974  72.712  59.350  1.00  0.00           O
ATOM  11051  C21 POPE  253     127.484  73.571  60.190  1.00  0.00           C
ATOM  11052  O22 POPE  253     126.904  74.141  61.110  1.00  0.00           O
ATOM  11053  C22 POPE  253     128.915  73.881  59.790  1.00  0.00           C
ATOM  11056  C3  POPE  253     124.795  74.021  59.110  1.00  0.00           C
ATOM  11059  O31 POPE  253     125.294  74.941  58.120  1.00  0.00           O
ATOM  11060  C31 POPE  253     124.444  75.961  57.980  1.00  0.00           C
ATOM  11061  O32 POPE  253     123.441  76.142  58.640  1.00  0.00           O
ATOM  11062  C32 POPE  253     124.904  76.881  56.850  1.00  0.00           C
ATOM  11065  C23 POPE  253     128.994  75.271  59.110  1.00  0.00           C
ATOM  11068  C24 POPE  253     129.454  75.212  57.650  1.00  0.00           C
ATOM  11071  C25 POPE  253     129.695  76.611  57.090  1.00  0.00           C
ATOM  11074  C26 POPE  253     130.215  76.602  55.650  1.00  0.00           C
ATOM  11077  C27 POPE  253     130.525  78.021  55.150  1.00  0.00           C
ATOM  11080  C28 POPE  253     131.255  78.061  53.790  1.00  0.00           C
ATOM  11083  C29 POPE  253     130.314  77.891  52.620  1.00  0.00           C
ATOM  11085 0C21 POPE  253     130.094  78.801  51.650  1.00  0.00           C
ATOM  11087 1C21 POPE  253     130.714  80.172  51.590  1.00  0.00           C
ATOM  11090 2C21 POPE  253     130.035  81.091  50.560  1.00  0.00           C
ATOM  11093 3C21 POPE  253     130.424  80.741  49.110  1.00  0.00           C
ATOM  11096 4C21 POPE  253     130.014  81.811  48.080  1.00  0.00           C
ATOM  11099 5C21 POPE  253     128.524  82.172  48.160  1.00  0.00           C
ATOM  11102 6C21 POPE  253     128.085  83.101  47.020  1.00  0.00           C
ATOM  11105 7C21 POPE  253     126.574  83.371  47.050  1.00  0.00           C
ATOM  11108 8C21 POPE  253     126.085  84.222  45.870  1.00  0.00           C
ATOM  11112  C33 POPE  253     125.564  76.151  55.650  1.00  0.00           C
ATOM  11115  C34 POPE  253     125.654  77.071  54.430  1.00  0.00           C
ATOM  11118  C35 POPE  253     126.785  76.741  53.450  1.00  0.00           C
ATOM  11121  C36 POPE  253     126.704  75.321  52.860  1.00  0.00           C
ATOM  11124  C37 POPE  253     127.814  74.981  51.850  1.00  0.00           C
ATOM  11127  C38 POPE  253     127.774  75.811  50.570  1.00  0.00           C
ATOM  11130  C39 POPE  253     126.594  75.481  49.640  1.00  0.00           C
ATOM  11133 0C31 POPE  253     126.764  74.131  48.940  1.00  0.00           C
ATOM  11136 1C31 POPE  253     125.714  73.892  47.840  1.00  0.00           C
ATOM  11139 2C31 POPE  253     126.164  72.811  46.830  1.00  0.00           C
ATOM  11142 3C31 POPE  253     127.234  73.321  45.840  1.00  0.00           C
ATOM  11145 4C31 POPE  253     128.324  72.281  45.540  1.00  0.00           C
ATOM  11148 5C31 POPE  253     129.275  72.741  44.430  1.00  0.00           C
ATOM  11151 6C31 POPE  253     130.585  71.951  44.380  1.00  0.00           C
ATOM  11155  NH3 POPE  254      14.342   7.091  62.510  1.00  0.00           N
ATOM  11159  C12 POPE  254      15.732   6.661  62.840  1.00  0.00           C
ATOM  11162  C11 POPE  254      16.441   7.751  63.640  1.00  0.00           C
ATOM  11165  P   POPE  254      18.572   8.691  62.540  1.00  0.00           P
ATOM  11166  O13 POPE  254      18.172  10.041  63.000  1.00  0.00           O
ATOM  11167  O14 POPE  254      20.012   8.321  62.540  1.00  0.00           O
ATOM  11168  O11 POPE  254      17.892   8.401  61.140  1.00  0.00           O
ATOM  11169  O12 POPE  254      17.852   7.621  63.450  1.00  0.00           O
ATOM  11170  C1  POPE  254      18.272   9.181  60.000  1.00  0.00           C
ATOM  11173  C2  POPE  254      18.771   8.261  58.860  1.00  0.00           C
ATOM  11175  O21 POPE  254      19.011   8.861  57.570  1.00  0.00           O
ATOM  11176  C21 POPE  254      18.922  10.151  57.340  1.00  0.00           C
ATOM  11177  O22 POPE  254      18.851  11.071  58.120  1.00  0.00           O
ATOM  11178  C22 POPE  254      18.882  10.331  55.840  1.00  0.00           C
ATOM  11181  C3  POPE  254      17.761   7.121  58.600  1.00  0.00           C
ATOM  11184  O31 POPE  254      16.612   7.681  57.910  1.00  0.00           O
ATOM  11185  C31 POPE  254      15.682   6.821  57.560  1.00  0.00           C
ATOM  11186  O32 POPE  254      15.662   5.631  57.890  1.00  0.00           O
ATOM  11187  C32 POPE  254      14.622   7.531  56.720  1.00  0.00           C
ATOM  11190  C23 POPE  254      20.212   9.961  55.160  1.00  0.00           C
ATOM  11193  C24 POPE  254      19.972   9.631  53.700  1.00  0.00           C
ATOM  11196  C25 POPE  254      21.242   9.381  52.910  1.00  0.00           C
ATOM  11199  C26 POPE  254      20.942   8.661  51.590  1.00  0.00           C
ATOM  11202  C27 POPE  254      22.192   8.421  50.740  1.00  0.00           C
ATOM  11205  C28 POPE  254      21.972   7.391  49.620  1.00  0.00           C
ATOM  11208  C29 POPE  254      20.712   7.661  48.840  1.00  0.00           C
ATOM  11210 0C21 POPE  254      20.582   8.471  47.790  1.00  0.00           C
ATOM  11212 1C21 POPE  254      21.672   9.281  47.140  1.00  0.00           C
ATOM  11215 2C21 POPE  254      21.552   9.201  45.610  1.00  0.00           C
ATOM  11218 3C21 POPE  254      22.492  10.191  44.920  1.00  0.00           C
ATOM  11221 4C21 POPE  254      22.412  10.131  43.380  1.00  0.00           C
ATOM  11224 5C21 POPE  254      21.012  10.431  42.820  1.00  0.00           C
ATOM  11227 6C21 POPE  254      21.021  10.471  41.290  1.00  0.00           C
ATOM  11230 7C21 POPE  254      19.612  10.301  40.710  1.00  0.00           C
ATOM  11233 8C21 POPE  254      19.592  10.391  39.180  1.00  0.00           C
ATOM  11237  C33 POPE  254      15.052   7.891  55.270  1.00  0.00           C
ATOM  11240  C34 POPE  254      14.072   8.871  54.600  1.00  0.00           C
ATOM  11243  C35 POPE  254      14.422   9.241  53.140  1.00  0.00           C
ATOM  11246  C36 POPE  254      14.162   8.141  52.090  1.00  0.00           C
ATOM  11249  C37 POPE  254      12.682   7.781  51.900  1.00  0.00           C
ATOM  11252  C38 POPE  254      12.472   6.771  50.750  1.00  0.00           C
ATOM  11255  C39 POPE  254      11.422   7.191  49.710  1.00  0.00           C
ATOM  11258 0C31 POPE  254       9.992   6.721  50.030  1.00  0.00           C
ATOM  11261 1C31 POPE  254       8.962   7.351  49.080  1.00  0.00           C
ATOM  11264 2C31 POPE  254       8.572   6.491  47.870  1.00  0.00           C
ATOM  11267 3C31 POPE  254       7.542   7.241  47.000  1.00  0.00           C
ATOM  11270 4C31 POPE  254       6.852   6.371  45.940  1.00  0.00           C
ATOM  11273 5C31 POPE  254       5.632   7.091  45.350  1.00  0.00           C
ATOM  11276 6C31 POPE  254       4.842   6.281  44.310  1.00  0.00           C
ATOM  11280  NH3 POPE  255      97.361  85.262  20.770  1.00  0.00           N
ATOM  11284  C12 POPE  255      97.431  86.741  20.960  1.00  0.00           C
ATOM  11287  C11 POPE  255      97.532  87.142  22.450  1.00  0.00           C
ATOM  11290  P   POPE  255      98.982  85.922  24.300  1.00  0.00           P
ATOM  11291  O13 POPE  255      97.711  85.631  25.000  1.00  0.00           O
ATOM  11292  O14 POPE  255      99.752  84.742  23.860  1.00  0.00           O
ATOM  11293  O11 POPE  255      99.951  86.752  25.240  1.00  0.00           O
ATOM  11294  O12 POPE  255      98.792  86.811  23.020  1.00  0.00           O
ATOM  11295  C1  POPE  255      99.822  88.121  25.580  1.00  0.00           C
ATOM  11298  C2  POPE  255      98.961  88.311  26.870  1.00  0.00           C
ATOM  11300  O21 POPE  255      99.122  89.631  27.400  1.00  0.00           O
ATOM  11301  C21 POPE  255      98.411  90.612  26.860  1.00  0.00           C
ATOM  11302  O22 POPE  255      97.613  90.491  25.950  1.00  0.00           O
ATOM  11303  C22 POPE  255      98.801  91.921  27.540  1.00  0.00           C
ATOM  11306  C3  POPE  255      99.352  87.291  27.990  1.00  0.00           C
ATOM  11309  O31 POPE  255      98.392  87.252  29.070  1.00  0.00           O
ATOM  11310  C31 POPE  255      98.551  88.142  30.050  1.00  0.00           C
ATOM  11311  O32 POPE  255      99.481  88.912  30.160  1.00  0.00           O
ATOM  11312  C32 POPE  255      97.372  88.051  31.030  1.00  0.00           C
ATOM  11315  C23 POPE  255      98.051  92.151  28.880  1.00  0.00           C
ATOM  11318  C24 POPE  255      98.871  92.942  29.910  1.00  0.00           C
ATOM  11321  C25 POPE  255      99.542  94.201  29.340  1.00  0.00           C
ATOM  11324  C26 POPE  255     100.271  95.052  30.400  1.00  0.00           C
ATOM  11327  C27 POPE  255     101.012  96.221  29.740  1.00  0.00           C
ATOM  11330  C28 POPE  255     101.771  97.112  30.730  1.00  0.00           C
ATOM  11333  C29 POPE  255     102.472  98.201  29.950  1.00  0.00           C
ATOM  11335 0C21 POPE  255     102.551  99.511  30.240  1.00  0.00           C
ATOM  11337 1C21 POPE  255     102.011 100.211  31.460  1.00  0.00           C
ATOM  11340 2C21 POPE  255     103.152 100.791  32.320  1.00  0.00           C
ATOM  11343 3C21 POPE  255     102.602 101.661  33.460  1.00  0.00           C
ATOM  11346 4C21 POPE  255     103.673 102.151  34.440  1.00  0.00           C
ATOM  11349 5C21 POPE  255     103.072 103.061  35.520  1.00  0.00           C
ATOM  11352 6C21 POPE  255     103.941 103.131  36.780  1.00  0.00           C
ATOM  11355 7C21 POPE  255     103.292 103.961  37.900  1.00  0.00           C
ATOM  11358 8C21 POPE  255     104.231 104.192  39.080  1.00  0.00           C
ATOM  11362  C33 POPE  255      97.201  89.371  31.850  1.00  0.00           C
ATOM  11365  C34 POPE  255      96.492  89.192  33.200  1.00  0.00           C
ATOM  11368  C35 POPE  255      96.282  90.551  33.900  1.00  0.00           C
ATOM  11371  C36 POPE  255      95.882  90.451  35.380  1.00  0.00           C
ATOM  11374  C37 POPE  255      95.612  91.841  35.970  1.00  0.00           C
ATOM  11377  C38 POPE  255      95.051  91.811  37.400  1.00  0.00           C
ATOM  11380  C39 POPE  255      96.111  91.512  38.470  1.00  0.00           C
ATOM  11383 0C31 POPE  255      95.481  91.501  39.870  1.00  0.00           C
ATOM  11386 1C31 POPE  255      96.492  91.442  41.030  1.00  0.00           C
ATOM  11389 2C31 POPE  255      95.752  91.311  42.370  1.00  0.00           C
ATOM  11392 3C31 POPE  255      96.661  91.372  43.600  1.00  0.00           C
ATOM  11395 4C31 POPE  255      95.862  91.071  44.870  1.00  0.00           C
ATOM  11398 5C31 POPE  255      96.632  91.372  46.160  1.00  0.00           C
ATOM  11401 6C31 POPE  255      95.852  90.911  47.400  1.00  0.00           C
ATOM  11405  NH3 POPE  256     109.841  72.481  60.960  1.00  0.00           N
ATOM  11409  C12 POPE  256     110.271  73.521  59.950  1.00  0.00           C
ATOM  11412  C11 POPE  256     111.432  73.001  59.100  1.00  0.00           C
ATOM  11415  P   POPE  256     111.132  74.211  56.800  1.00  0.00           P
ATOM  11416  O13 POPE  256     110.852  72.911  56.180  1.00  0.00           O
ATOM  11417  O14 POPE  256     110.001  75.121  57.050  1.00  0.00           O
ATOM  11418  O11 POPE  256     112.262  74.961  55.960  1.00  0.00           O
ATOM  11419  O12 POPE  256     111.882  74.001  58.180  1.00  0.00           O
ATOM  11420  C1  POPE  256     112.271  76.392  56.040  1.00  0.00           C
ATOM  11423  C2  POPE  256     113.271  76.991  55.030  1.00  0.00           C
ATOM  11425  O21 POPE  256     112.632  77.141  53.750  1.00  0.00           O
ATOM  11426  C21 POPE  256     113.152  78.091  52.980  1.00  0.00           C
ATOM  11427  O22 POPE  256     114.062  78.841  53.270  1.00  0.00           O
ATOM  11428  C22 POPE  256     112.441  78.051  51.620  1.00  0.00           C
ATOM  11431  C3  POPE  256     114.472  76.051  54.870  1.00  0.00           C
ATOM  11434  O31 POPE  256     115.602  76.751  54.320  1.00  0.00           O
ATOM  11435  C31 POPE  256     116.482  77.191  55.200  1.00  0.00           C
ATOM  11436  O32 POPE  256     116.643  76.672  56.300  1.00  0.00           O
ATOM  11437  C32 POPE  256     117.382  78.221  54.540  1.00  0.00           C
ATOM  11440  C23 POPE  256     113.421  78.271  50.450  1.00  0.00           C
ATOM  11443  C24 POPE  256     112.682  78.531  49.130  1.00  0.00           C
ATOM  11446  C25 POPE  256     113.632  78.941  47.990  1.00  0.00           C
ATOM  11449  C26 POPE  256     114.161  77.761  47.150  1.00  0.00           C
ATOM  11452  C27 POPE  256     113.392  77.511  45.840  1.00  0.00           C
ATOM  11455  C28 POPE  256     113.661  78.561  44.740  1.00  0.00           C
ATOM  11458  C29 POPE  256     112.551  79.572  44.560  1.00  0.00           C
ATOM  11460 0C21 POPE  256     111.822  79.791  43.450  1.00  0.00           C
ATOM  11462 1C21 POPE  256     111.932  79.101  42.110  1.00  0.00           C
ATOM  11465 2C21 POPE  256     112.761  79.931  41.110  1.00  0.00           C
ATOM  11468 3C21 POPE  256     112.081  81.251  40.690  1.00  0.00           C
ATOM  11471 4C21 POPE  256     113.072  82.301  40.180  1.00  0.00           C
ATOM  11474 5C21 POPE  256     112.423  83.672  39.960  1.00  0.00           C
ATOM  11477 6C21 POPE  256     113.401  84.721  39.440  1.00  0.00           C
ATOM  11480 7C21 POPE  256     112.691  86.032  39.080  1.00  0.00           C
ATOM  11483 8C21 POPE  256     113.661  87.142  38.660  1.00  0.00           C
ATOM  11487  C33 POPE  256     118.352  77.551  53.540  1.00  0.00           C
ATOM  11490  C34 POPE  256     117.812  77.431  52.110  1.00  0.00           C
ATOM  11493  C35 POPE  256     118.712  76.602  51.180  1.00  0.00           C
ATOM  11496  C36 POPE  256     120.201  77.021  51.200  1.00  0.00           C
ATOM  11499  C37 POPE  256     121.051  76.291  50.150  1.00  0.00           C
ATOM  11502  C38 POPE  256     122.562  76.431  50.370  1.00  0.00           C
ATOM  11505  C39 POPE  256     123.152  77.821  50.030  1.00  0.00           C
ATOM  11508 0C31 POPE  256     123.463  78.011  48.530  1.00  0.00           C
ATOM  11511 1C31 POPE  256     122.581  79.071  47.860  1.00  0.00           C
ATOM  11514 2C31 POPE  256     122.771  79.151  46.340  1.00  0.00           C
ATOM  11517 3C31 POPE  256     124.104  79.771  45.890  1.00  0.00           C
ATOM  11520 4C31 POPE  256     124.275  79.701  44.370  1.00  0.00           C
ATOM  11523 5C31 POPE  256     125.444  80.521  43.830  1.00  0.00           C
ATOM  11526 6C31 POPE  256     125.576  80.442  42.310  1.00  0.00           C
ATOM  11530  NH3 POPE  257     126.684 121.102  65.780  1.00  0.00           N
ATOM  11534  C12 POPE  257     128.014 120.542  66.220  1.00  0.00           C
ATOM  11537  C11 POPE  257     127.984 119.012  66.360  1.00  0.00           C
ATOM  11540  P   POPE  257     129.514 116.991  65.660  1.00  0.00           P
ATOM  11541  O13 POPE  257     130.814 116.391  66.070  1.00  0.00           O
ATOM  11542  O14 POPE  257     128.314 116.162  65.900  1.00  0.00           O
ATOM  11543  O11 POPE  257     129.615 117.271  64.110  1.00  0.00           O
ATOM  11544  O12 POPE  257     129.304 118.462  66.250  1.00  0.00           O
ATOM  11545  C1  POPE  257     128.445 117.291  63.280  1.00  0.00           C
ATOM  11548  C2  POPE  257     128.574 118.431  62.240  1.00  0.00           C
ATOM  11550  O21 POPE  257     127.285 118.861  61.770  1.00  0.00           O
ATOM  11551  C21 POPE  257     126.574 118.042  61.020  1.00  0.00           C
ATOM  11552  O22 POPE  257     126.854 116.881  60.750  1.00  0.00           O
ATOM  11553  C22 POPE  257     125.314 118.791  60.550  1.00  0.00           C
ATOM  11556  C3  POPE  257     129.584 118.042  61.120  1.00  0.00           C
ATOM  11559  O31 POPE  257     129.615 119.012  60.040  1.00  0.00           O
ATOM  11560  C31 POPE  257     130.604 118.751  59.180  1.00  0.00           C
ATOM  11561  O32 POPE  257     131.454 117.881  59.310  1.00  0.00           O
ATOM  11562  C32 POPE  257     130.454 119.591  57.910  1.00  0.00           C
ATOM  11565  C23 POPE  257     124.774 118.352  59.170  1.00  0.00           C
ATOM  11568  C24 POPE  257     124.304 119.561  58.330  1.00  0.00           C
ATOM  11571  C25 POPE  257     124.035 119.192  56.870  1.00  0.00           C
ATOM  11574  C26 POPE  257     123.791 120.391  55.950  1.00  0.00           C
ATOM  11577  C27 POPE  257     123.671 119.941  54.480  1.00  0.00           C
ATOM  11580  C28 POPE  257     124.005 121.051  53.470  1.00  0.00           C
ATOM  11583  C29 POPE  257     124.275 120.421  52.120  1.00  0.00           C
ATOM  11585 0C21 POPE  257     123.712 120.682  50.930  1.00  0.00           C
ATOM  11587 1C21 POPE  257     122.691 121.741  50.620  1.00  0.00           C
ATOM  11590 2C21 POPE  257     123.242 122.721  49.570  1.00  0.00           C
ATOM  11593 3C21 POPE  257     123.411 122.112  48.170  1.00  0.00           C
ATOM  11596 4C21 POPE  257     124.225 123.011  47.230  1.00  0.00           C
ATOM  11599 5C21 POPE  257     125.724 122.991  47.540  1.00  0.00           C
ATOM  11602 6C21 POPE  257     126.474 124.181  46.930  1.00  0.00           C
ATOM  11605 7C21 POPE  257     127.944 124.241  47.380  1.00  0.00           C
ATOM  11608 8C21 POPE  257     128.664 125.511  46.910  1.00  0.00           C
ATOM  11612  C33 POPE  257     129.794 118.711  56.820  1.00  0.00           C
ATOM  11615  C34 POPE  257     129.014 119.441  55.730  1.00  0.00           C
ATOM  11618  C35 POPE  257     128.214 118.431  54.890  1.00  0.00           C
ATOM  11621  C36 POPE  257     127.744 119.001  53.560  1.00  0.00           C
ATOM  11624  C37 POPE  257     127.154 117.942  52.620  1.00  0.00           C
ATOM  11627  C38 POPE  257     127.394 118.311  51.150  1.00  0.00           C
ATOM  11630  C39 POPE  257     126.484 117.541  50.190  1.00  0.00           C
ATOM  11633 0C31 POPE  257     126.704 117.961  48.730  1.00  0.00           C
ATOM  11636 1C31 POPE  257     125.604 117.451  47.800  1.00  0.00           C
ATOM  11639 2C31 POPE  257     125.864 117.692  46.310  1.00  0.00           C
ATOM  11642 3C31 POPE  257     126.085 119.161  45.940  1.00  0.00           C
ATOM  11645 4C31 POPE  257     125.834 119.421  44.440  1.00  0.00           C
ATOM  11648 5C31 POPE  257     126.164 120.841  44.000  1.00  0.00           C
ATOM  11651 6C31 POPE  257     125.794 121.121  42.540  1.00  0.00           C
ATOM  11655  NH3 POPE  258      97.423   3.841  20.960  1.00  0.00           N
ATOM  11659  C12 POPE  258      98.512   2.821  20.790  1.00  0.00           C
ATOM  11662  C11 POPE  258      98.342   1.591  21.700  1.00  0.00           C
ATOM  11665  P   POPE  258      99.382  -0.772  22.050  1.00  0.00           P
ATOM  11666  O13 POPE  258      98.102  -1.482  22.230  1.00  0.00           O
ATOM  11667  O14 POPE  258     100.551  -1.522  21.530  1.00  0.00           O
ATOM  11668  O11 POPE  258      99.783  -0.139  23.440  1.00  0.00           O
ATOM  11669  O12 POPE  258      99.182   0.551  21.220  1.00  0.00           O
ATOM  11670  C1  POPE  258     100.471  -0.872  24.460  1.00  0.00           C
ATOM  11673  C2  POPE  258     101.651  -0.049  25.050  1.00  0.00           C
ATOM  11675  O21 POPE  258     101.352   0.431  26.370  1.00  0.00           O
ATOM  11676  C21 POPE  258     101.382  -0.502  27.310  1.00  0.00           C
ATOM  11677  O22 POPE  258     101.771  -1.642  27.140  1.00  0.00           O
ATOM  11678  C22 POPE  258     100.801   0.081  28.610  1.00  0.00           C
ATOM  11681  C3  POPE  258     102.062   1.151  24.140  1.00  0.00           C
ATOM  11684  O31 POPE  258     103.292   1.751  24.590  1.00  0.00           O
ATOM  11685  C31 POPE  258     103.362   2.941  25.210  1.00  0.00           C
ATOM  11686  O32 POPE  258     104.423   3.491  25.440  1.00  0.00           O
ATOM  11687  C32 POPE  258     102.021   3.561  25.610  1.00  0.00           C
ATOM  11690  C23 POPE  258     101.721  -0.049  29.840  1.00  0.00           C
ATOM  11693  C24 POPE  258     101.103   0.591  31.080  1.00  0.00           C
ATOM  11696  C25 POPE  258     101.911   0.381  32.370  1.00  0.00           C
ATOM  11699  C26 POPE  258     101.812  -1.052  32.910  1.00  0.00           C
ATOM  11702  C27 POPE  258     102.462  -1.222  34.290  1.00  0.00           C
ATOM  11705  C28 POPE  258     102.151  -2.592  34.920  1.00  0.00           C
ATOM  11708  C29 POPE  258     102.542  -2.692  36.370  1.00  0.00           C
ATOM  11710 0C21 POPE  258     103.471  -3.492  36.940  1.00  0.00           C
ATOM  11712 1C21 POPE  258     104.371  -4.472  36.240  1.00  0.00           C
ATOM  11715 2C21 POPE  258     104.352  -5.892  36.840  1.00  0.00           C
ATOM  11718 3C21 POPE  258     105.232  -6.832  36.000  1.00  0.00           C
ATOM  11721 4C21 POPE  258     105.451  -8.242  36.580  1.00  0.00           C
ATOM  11724 5C21 POPE  258     106.161  -8.242  37.940  1.00  0.00           C
ATOM  11727 6C21 POPE  258     106.852  -9.582  38.240  1.00  0.00           C
ATOM  11730 7C21 POPE  258     107.753  -9.512  39.480  1.00  0.00           C
ATOM  11733 8C21 POPE  258     108.533 -10.802  39.730  1.00  0.00           C
ATOM  11737  C33 POPE  258     102.161   4.701  26.650  1.00  0.00           C
ATOM  11740  C34 POPE  258     102.252   4.201  28.100  1.00  0.00           C
ATOM  11743  C35 POPE  258     101.731   5.261  29.090  1.00  0.00           C
ATOM  11746  C36 POPE  258     101.902   4.881  30.560  1.00  0.00           C
ATOM  11749  C37 POPE  258     101.461   6.001  31.520  1.00  0.00           C
ATOM  11752  C38 POPE  258     101.191   5.491  32.940  1.00  0.00           C
ATOM  11755  C39 POPE  258     100.352   6.471  33.780  1.00  0.00           C
ATOM  11758 0C31 POPE  258      99.941   5.891  35.140  1.00  0.00           C
ATOM  11761 1C31 POPE  258      98.941   6.791  35.890  1.00  0.00           C
ATOM  11764 2C31 POPE  258      98.591   6.311  37.310  1.00  0.00           C
ATOM  11767 3C31 POPE  258      97.602   5.141  37.340  1.00  0.00           C
ATOM  11770 4C31 POPE  258      97.411   4.541  38.740  1.00  0.00           C
ATOM  11773 5C31 POPE  258      96.471   3.321  38.760  1.00  0.00           C
ATOM  11776 6C31 POPE  258      94.981   3.681  38.720  1.00  0.00           C
ATOM  11780  NH3 POPE  259       8.932  81.731  16.380  1.00  0.00           N
ATOM  11784  C12 POPE  259      10.022  82.121  15.420  1.00  0.00           C
ATOM  11787  C11 POPE  259      11.412  81.901  16.040  1.00  0.00           C
ATOM  11790  P   POPE  259      13.892  82.552  15.500  1.00  0.00           P
ATOM  11791  O13 POPE  259      14.492  81.191  15.620  1.00  0.00           O
ATOM  11792  O14 POPE  259      14.472  83.462  14.490  1.00  0.00           O
ATOM  11793  O11 POPE  259      13.932  83.222  16.920  1.00  0.00           O
ATOM  11794  O12 POPE  259      12.372  82.441  15.150  1.00  0.00           O
ATOM  11795  C1  POPE  259      13.852  84.631  17.160  1.00  0.00           C
ATOM  11798  C2  POPE  259      14.562  84.982  18.500  1.00  0.00           C
ATOM  11800  O21 POPE  259      13.611  85.141  19.570  1.00  0.00           O
ATOM  11801  C21 POPE  259      13.262  83.991  20.130  1.00  0.00           C
ATOM  11802  O22 POPE  259      13.682  82.891  19.780  1.00  0.00           O
ATOM  11803  C22 POPE  259      12.252  84.231  21.250  1.00  0.00           C
ATOM  11806  C3  POPE  259      15.521  86.191  18.510  1.00  0.00           C
ATOM  11809  O31 POPE  259      16.662  85.791  19.290  1.00  0.00           O
ATOM  11810  C31 POPE  259      16.672  86.132  20.580  1.00  0.00           C
ATOM  11811  O32 POPE  259      15.972  86.981  21.090  1.00  0.00           O
ATOM  11812  C32 POPE  259      17.601  85.151  21.300  1.00  0.00           C
ATOM  11815  C23 POPE  259      12.472  85.511  22.100  1.00  0.00           C
ATOM  11818  C24 POPE  259      11.782  85.391  23.480  1.00  0.00           C
ATOM  11821  C25 POPE  259      12.052  86.591  24.390  1.00  0.00           C
ATOM  11824  C26 POPE  259      11.742  86.291  25.870  1.00  0.00           C
ATOM  11827  C27 POPE  259      11.852  87.552  26.750  1.00  0.00           C
ATOM  11830  C28 POPE  259      12.202  87.282  28.230  1.00  0.00           C
ATOM  11833  C29 POPE  259      11.192  86.361  28.880  1.00  0.00           C
ATOM  11835 0C21 POPE  259      10.502  86.561  30.010  1.00  0.00           C
ATOM  11837 1C21 POPE  259      10.612  87.721  30.970  1.00  0.00           C
ATOM  11840 2C21 POPE  259      10.612  87.161  32.390  1.00  0.00           C
ATOM  11843 3C21 POPE  259      10.822  88.231  33.460  1.00  0.00           C
ATOM  11846 4C21 POPE  259      10.862  87.611  34.850  1.00  0.00           C
ATOM  11849 5C21 POPE  259      11.562  88.471  35.900  1.00  0.00           C
ATOM  11852 6C21 POPE  259      13.092  88.381  35.750  1.00  0.00           C
ATOM  11855 7C21 POPE  259      13.842  88.841  37.000  1.00  0.00           C
ATOM  11858 8C21 POPE  259      15.322  88.492  36.930  1.00  0.00           C
ATOM  11862  C33 POPE  259      18.622  85.801  22.250  1.00  0.00           C
ATOM  11865  C34 POPE  259      18.012  86.331  23.570  1.00  0.00           C
ATOM  11868  C35 POPE  259      19.132  86.631  24.580  1.00  0.00           C
ATOM  11871  C36 POPE  259      18.681  87.231  25.930  1.00  0.00           C
ATOM  11874  C37 POPE  259      19.931  87.631  26.730  1.00  0.00           C
ATOM  11877  C38 POPE  259      19.712  88.392  28.040  1.00  0.00           C
ATOM  11880  C39 POPE  259      19.352  87.471  29.210  1.00  0.00           C
ATOM  11883 0C31 POPE  259      19.492  88.171  30.570  1.00  0.00           C
ATOM  11886 1C31 POPE  259      18.732  87.431  31.680  1.00  0.00           C
ATOM  11889 2C31 POPE  259      18.941  88.061  33.070  1.00  0.00           C
ATOM  11892 3C31 POPE  259      20.242  87.611  33.740  1.00  0.00           C
ATOM  11895 4C31 POPE  259      20.352  88.131  35.180  1.00  0.00           C
ATOM  11898 5C31 POPE  259      21.552  87.571  35.950  1.00  0.00           C
ATOM  11901 6C31 POPE  259      21.611  88.061  37.400  1.00  0.00           C
ATOM  11905  NH3 POPE  260      94.201   8.141  19.550  1.00  0.00           N
ATOM  11909  C12 POPE  260      92.951   7.801  18.780  1.00  0.00           C
ATOM  11912  C11 POPE  260      93.072   6.421  18.120  1.00  0.00           C
ATOM  11915  P   POPE  260      93.731   3.941  18.610  1.00  0.00           P
ATOM  11916  O13 POPE  260      93.941   3.961  17.150  1.00  0.00           O
ATOM  11917  O14 POPE  260      94.872   3.451  19.430  1.00  0.00           O
ATOM  11918  O11 POPE  260      92.431   3.071  18.940  1.00  0.00           O
ATOM  11919  O12 POPE  260      93.362   5.411  19.090  1.00  0.00           O
ATOM  11920  C1  POPE  260      91.222   3.651  19.430  1.00  0.00           C
ATOM  11923  C2  POPE  260      91.231   3.961  20.960  1.00  0.00           C
ATOM  11925  O21 POPE  260      91.173   2.731  21.710  1.00  0.00           O
ATOM  11926  C21 POPE  260      91.791   2.831  22.860  1.00  0.00           C
ATOM  11927  O22 POPE  260      92.802   3.481  23.080  1.00  0.00           O
ATOM  11928  C22 POPE  260      90.963   2.181  23.970  1.00  0.00           C
ATOM  11931  C3  POPE  260      90.022   4.861  21.380  1.00  0.00           C
ATOM  11934  O31 POPE  260      89.872   5.001  22.820  1.00  0.00           O
ATOM  11935  C31 POPE  260      89.072   6.001  23.180  1.00  0.00           C
ATOM  11936  O32 POPE  260      88.642   6.851  22.420  1.00  0.00           O
ATOM  11937  C32 POPE  260      88.712   5.911  24.680  1.00  0.00           C
ATOM  11940  C23 POPE  260      91.371   2.771  25.340  1.00  0.00           C
ATOM  11943  C24 POPE  260      90.361   2.481  26.450  1.00  0.00           C
ATOM  11946  C25 POPE  260      90.792   3.051  27.820  1.00  0.00           C
ATOM  11949  C26 POPE  260      91.882   2.231  28.510  1.00  0.00           C
ATOM  11952  C27 POPE  260      92.221   2.751  29.920  1.00  0.00           C
ATOM  11955  C28 POPE  260      93.173   1.791  30.670  1.00  0.00           C
ATOM  11958  C29 POPE  260      93.642   2.341  31.990  1.00  0.00           C
ATOM  11960 0C21 POPE  260      93.051   2.161  33.190  1.00  0.00           C
ATOM  11962 1C21 POPE  260      91.771   1.421  33.490  1.00  0.00           C
ATOM  11965 2C21 POPE  260      90.722   2.361  34.120  1.00  0.00           C
ATOM  11968 3C21 POPE  260      89.502   1.601  34.660  1.00  0.00           C
ATOM  11971 4C21 POPE  260      88.281   2.501  34.910  1.00  0.00           C
ATOM  11974 5C21 POPE  260      88.471   3.611  35.960  1.00  0.00           C
ATOM  11977 6C21 POPE  260      88.021   4.991  35.440  1.00  0.00           C
ATOM  11980 7C21 POPE  260      87.783   6.021  36.540  1.00  0.00           C
ATOM  11983 8C21 POPE  260      87.423   7.401  35.990  1.00  0.00           C
ATOM  11987  C33 POPE  260      87.423   5.071  24.940  1.00  0.00           C
ATOM  11990  C34 POPE  260      86.651   5.431  26.230  1.00  0.00           C
ATOM  11993  C35 POPE  260      87.382   5.121  27.550  1.00  0.00           C
ATOM  11996  C36 POPE  260      86.412   4.741  28.690  1.00  0.00           C
ATOM  11999  C37 POPE  260      87.102   4.661  30.070  1.00  0.00           C
ATOM  12002  C38 POPE  260      86.402   3.721  31.070  1.00  0.00           C
ATOM  12005  C39 POPE  260      84.992   4.141  31.520  1.00  0.00           C
ATOM  12008 0C31 POPE  260      84.962   5.381  32.440  1.00  0.00           C
ATOM  12011 1C31 POPE  260      83.681   5.461  33.280  1.00  0.00           C
ATOM  12014 2C31 POPE  260      83.652   6.621  34.290  1.00  0.00           C
ATOM  12017 3C31 POPE  260      83.792   8.001  33.620  1.00  0.00           C
ATOM  12020 4C31 POPE  260      83.661   9.171  34.610  1.00  0.00           C
ATOM  12023 5C31 POPE  260      83.932  10.511  33.930  1.00  0.00           C
ATOM  12026 6C31 POPE  260      83.782  11.711  34.860  1.00  0.00           C
ATOM  12030  NH3 POPE  261      12.582  75.661  18.570  1.00  0.00           N
ATOM  12034  C12 POPE  261      11.972  74.931  19.730  1.00  0.00           C
ATOM  12037  C11 POPE  261      12.972  73.951  20.330  1.00  0.00           C
ATOM  12040  P   POPE  261      12.842  71.971  22.010  1.00  0.00           P
ATOM  12041  O13 POPE  261      12.372  70.961  21.050  1.00  0.00           O
ATOM  12042  O14 POPE  261      14.302  72.021  22.260  1.00  0.00           O
ATOM  12043  O11 POPE  261      12.062  71.901  23.390  1.00  0.00           O
ATOM  12044  O12 POPE  261      12.361  73.371  21.470  1.00  0.00           O
ATOM  12045  C1  POPE  261      10.712  71.471  23.470  1.00  0.00           C
ATOM  12048  C2  POPE  261       9.792  72.532  24.100  1.00  0.00           C
ATOM  12050  O21 POPE  261       8.442  72.081  23.880  1.00  0.00           O
ATOM  12051  C21 POPE  261       7.732  71.841  24.960  1.00  0.00           C
ATOM  12052  O22 POPE  261       8.021  72.121  26.110  1.00  0.00           O
ATOM  12053  C22 POPE  261       6.452  71.121  24.540  1.00  0.00           C
ATOM  12056  C3  POPE  261       9.942  73.941  23.470  1.00  0.00           C
ATOM  12059  O31 POPE  261       9.182  74.881  24.250  1.00  0.00           O
ATOM  12060  C31 POPE  261       9.772  76.061  24.360  1.00  0.00           C
ATOM  12061  O32 POPE  261      10.262  76.681  23.430  1.00  0.00           O
ATOM  12062  C32 POPE  261       9.972  76.401  25.840  1.00  0.00           C
ATOM  12065  C23 POPE  261       6.442  69.631  24.970  1.00  0.00           C
ATOM  12068  C24 POPE  261       6.002  69.422  26.430  1.00  0.00           C
ATOM  12071  C25 POPE  261       7.162  69.301  27.430  1.00  0.00           C
ATOM  12074  C26 POPE  261       6.852  69.961  28.770  1.00  0.00           C
ATOM  12077  C27 POPE  261       8.032  69.911  29.750  1.00  0.00           C
ATOM  12080  C28 POPE  261       7.782  69.041  31.000  1.00  0.00           C
ATOM  12083  C29 POPE  261       7.682  67.561  30.760  1.00  0.00           C
ATOM  12085 0C21 POPE  261       7.932  66.611  31.680  1.00  0.00           C
ATOM  12087 1C21 POPE  261       8.352  66.821  33.110  1.00  0.00           C
ATOM  12090 2C21 POPE  261       7.312  66.291  34.120  1.00  0.00           C
ATOM  12093 3C21 POPE  261       7.752  66.541  35.570  1.00  0.00           C
ATOM  12096 4C21 POPE  261       6.612  66.471  36.590  1.00  0.00           C
ATOM  12099 5C21 POPE  261       6.182  65.051  36.980  1.00  0.00           C
ATOM  12102 6C21 POPE  261       5.172  65.091  38.140  1.00  0.00           C
ATOM  12105 7C21 POPE  261       4.772  63.711  38.660  1.00  0.00           C
ATOM  12108 8C21 POPE  261       4.012  63.801  39.980  1.00  0.00           C
ATOM  12112  C33 POPE  261       8.712  76.341  26.730  1.00  0.00           C
[truncated: 1,728,295 more chars]
