# Supplementary material for: Characterizing Membrane Association and Periplasmic Transfer of Bacterial Lipoproteins through Molecular Dynamics Simulations
Source: Structure. 2020 Apr 7;28(4):475–487.e3. doi: 10.1016/j.str.2020.01.012 (PMC7139219; doi:10.1016/j.str.2020.01.012)
Supplement: Data S2. Final Coordinates from Simulations (A–L), Related to Figure 3 [file mmc4.zip › A-L/EMTA-2-atomistic.pdb]

TITLE     Protein
REMARK    THIS IS A SIMULATION BOX
CRYST1  128.491  128.491  109.038  90.00  90.00  90.00 P 1           1
MODEL        1
ATOM      1  N   CYSTA   1      83.225  72.961  65.639  1.00  0.00           N
ATOM      3  CA  CYSTA   1      82.446  74.171  65.419  1.00  0.00           C
ATOM      5  C   CYSTA   1      82.596  75.050  66.649  1.00  0.00           C
ATOM      6  O   CYSTA   1      81.866  76.009  66.819  1.00  0.00           O
ATOM      7  CB  CYSTA   1      80.936  73.891  65.019  1.00  0.00           C
ATOM     10  SG  CYSTA   1      80.506  72.171  64.489  1.00  0.00           S
ATOM     11  C1  CYSTA   1      80.196  72.501  62.719  1.00  0.00           C
ATOM     14  CA1 CYSTA   1      84.005  72.470  64.679  1.00  0.00           C
ATOM     15  OA1 CYSTA   1      85.025  71.870  64.959  1.00  0.00           O
ATOM     16  CA2 CYSTA   1      83.626  72.610  63.259  1.00  0.00           C
ATOM     19  C11 CYSTA   1      79.715  71.381  61.749  1.00  0.00           C
ATOM     21  O11 CYSTA   1      78.406  70.881  62.069  1.00  0.00           O
ATOM     22  CX1 CYSTA   1      77.445  71.650  61.609  1.00  0.00           C
ATOM     23  OX1 CYSTA   1      77.585  72.790  61.189  1.00  0.00           O
ATOM     24  CX2 CYSTA   1      76.165  70.851  61.459  1.00  0.00           C
ATOM     27  C12 CYSTA   1      80.705  70.190  61.479  1.00  0.00           C
ATOM     30  O12 CYSTA   1      80.506  69.080  62.349  1.00  0.00           O
ATOM     31  CD1 CYSTA   1      81.535  68.259  62.619  1.00  0.00           C
ATOM     32  OD1 CYSTA   1      81.915  68.009  63.739  1.00  0.00           O
ATOM     33  CD2 CYSTA   1      82.066  67.460  61.409  1.00  0.00           C
ATOM     36  CA3 CYSTA   1      84.655  73.390  62.449  1.00  0.00           C
ATOM     39  CA4 CYSTA   1      84.046  73.730  61.089  1.00  0.00           C
ATOM     42  CA5 CYSTA   1      85.045  74.471  60.199  1.00  0.00           C
ATOM     45  CA6 CYSTA   1      84.465  75.040  58.909  1.00  0.00           C
ATOM     48  CA7 CYSTA   1      83.345  74.190  58.329  1.00  0.00           C
ATOM     51  CA8 CYSTA   1      82.745  74.840  57.079  1.00  0.00           C
ATOM     54  CA9 CYSTA   1      81.365  74.281  56.769  1.00  0.00           C
ATOM     57 0CA1 CYSTA   1      81.406  72.830  56.299  1.00  0.00           C
ATOM     60 1CA1 CYSTA   1      80.945  72.740  54.849  1.00  0.00           C
ATOM     63 2CA1 CYSTA   1      80.984  71.321  54.299  1.00  0.00           C
ATOM     66 3CA1 CYSTA   1      80.686  71.330  52.799  1.00  0.00           C
ATOM     69 4CA1 CYSTA   1      81.775  70.640  51.979  1.00  0.00           C
ATOM     72 5CA1 CYSTA   1      81.465  70.671  50.489  1.00  0.00           C
ATOM     75 6CA1 CYSTA   1      82.535  70.021  49.629  1.00  0.00           C
ATOM     79  CD3 CYSTA   1      82.535  68.171  60.109  1.00  0.00           C
ATOM     82  CD4 CYSTA   1      81.535  67.921  58.979  1.00  0.00           C
ATOM     85  CD5 CYSTA   1      81.675  68.910  57.819  1.00  0.00           C
ATOM     88  CD6 CYSTA   1      82.565  68.390  56.679  1.00  0.00           C
ATOM     91  CD7 CYSTA   1      84.005  68.921  56.719  1.00  0.00           C
ATOM     94  CD8 CYSTA   1      84.525  69.131  55.299  1.00  0.00           C
ATOM     97  CD9 CYSTA   1      85.625  70.180  55.149  1.00  0.00           C
ATOM    100 0CD1 CYSTA   1      85.285  71.160  54.019  1.00  0.00           C
ATOM    103 1CD1 CYSTA   1      86.484  71.620  53.209  1.00  0.00           C
ATOM    106 2CD1 CYSTA   1      86.015  72.219  51.889  1.00  0.00           C
ATOM    109 3CD1 CYSTA   1      87.155  72.800  51.069  1.00  0.00           C
ATOM    112 4CD1 CYSTA   1      86.686  73.320  49.709  1.00  0.00           C
ATOM    115 5CD1 CYSTA   1      87.225  72.491  48.539  1.00  0.00           C
ATOM    118 6CD1 CYSTA   1      86.996  73.180  47.209  1.00  0.00           C
ATOM    122  CX3 CYSTA   1      76.396  69.690  60.459  1.00  0.00           C
ATOM    125  CX4 CYSTA   1      75.085  69.160  59.839  1.00  0.00           C
ATOM    128  CX5 CYSTA   1      74.945  69.531  58.359  1.00  0.00           C
ATOM    131  CX6 CYSTA   1      75.925  68.790  57.429  1.00  0.00           C
ATOM    134  CX7 CYSTA   1      75.925  69.360  56.009  1.00  0.00           C
ATOM    137  CX8 CYSTA   1      76.885  68.600  55.069  1.00  0.00           C
ATOM    140  CX9 CYSTA   1      77.465  69.480  53.999  1.00  0.00           C
ATOM    142 0CX1 CYSTA   1      77.395  69.311  52.659  1.00  0.00           C
ATOM    144 1CX1 CYSTA   1      76.664  68.221  51.919  1.00  0.00           C
ATOM    147 2CX1 CYSTA   1      75.715  68.800  50.849  1.00  0.00           C
ATOM    150 3CX1 CYSTA   1      74.925  70.050  51.279  1.00  0.00           C
ATOM    153 4CX1 CYSTA   1      74.065  70.610  50.139  1.00  0.00           C
ATOM    156 5CX1 CYSTA   1      74.895  71.201  48.989  1.00  0.00           C
ATOM    159 6CX1 CYSTA   1      74.095  72.271  48.249  1.00  0.00           C
ATOM    162 7CX1 CYSTA   1      74.866  72.980  47.139  1.00  0.00           C
ATOM    165 8CX1 CYSTA   1      73.936  73.860  46.299  1.00  0.00           C
ATOM    169  N   SER A   2      83.585  74.719  67.509  1.00  0.00           N
ATOM    171  CA  SER A   2      83.554  74.830  68.959  1.00  0.00           C
ATOM    173  CB  SER A   2      83.215  76.179  69.679  1.00  0.00           C
ATOM    176  OG  SER A   2      84.415  76.870  70.059  1.00  0.00           O
ATOM    178  C   SER A   2      82.836  73.660  69.569  1.00  0.00           C
ATOM    179  O   SER A   2      82.115  72.910  68.909  1.00  0.00           O
ATOM    180  N   SER A   3      83.146  73.370  70.849  1.00  0.00           N
ATOM    182  CA  SER A   3      82.685  72.140  71.459  1.00  0.00           C
ATOM    184  CB  SER A   3      83.836  71.391  72.179  1.00  0.00           C
ATOM    187  OG  SER A   3      84.256  72.009  73.389  1.00  0.00           O
ATOM    189  C   SER A   3      81.495  72.381  72.369  1.00  0.00           C
ATOM    190  O   SER A   3      81.295  73.460  72.929  1.00  0.00           O
ATOM    191  N   LYS A   4      80.606  71.391  72.539  1.00  0.00           N
ATOM    193  CA  LYS A   4      80.665  70.071  71.929  1.00  0.00           C
ATOM    195  CB  LYS A   4      80.466  68.951  72.959  1.00  0.00           C
ATOM    198  CG  LYS A   4      81.026  67.590  72.499  1.00  0.00           C
ATOM    201  CD  LYS A   4      82.545  67.590  72.309  1.00  0.00           C
ATOM    204  CE  LYS A   4      83.275  66.360  72.879  1.00  0.00           C
ATOM    207  NZ  LYS A   4      84.695  66.690  73.119  1.00  0.00           N
ATOM    211  C   LYS A   4      79.635  70.010  70.829  1.00  0.00           C
ATOM    212  O   LYS A   4      78.425  70.031  71.039  1.00  0.00           O
ATOM    213  N   HIS A   5      80.126  69.991  69.589  1.00  0.00           N
ATOM    215  CA  HIS A   5      79.305  69.921  68.399  1.00  0.00           C
ATOM    217  CB  HIS A   5      78.266  68.751  68.409  1.00  0.00           C
ATOM    220  ND1 HIS A   5      78.495  66.451  67.509  1.00  0.00           N
ATOM    221  CG  HIS A   5      78.484  67.811  67.269  1.00  0.00           C
ATOM    222  CE1 HIS A   5      79.245  65.930  66.559  1.00  0.00           C
ATOM    224  NE2 HIS A   5      79.675  66.881  65.689  1.00  0.00           N
ATOM    226  CD2 HIS A   5      79.165  68.079  66.129  1.00  0.00           C
ATOM    228  C   HIS A   5      78.665  71.230  67.959  1.00  0.00           C
ATOM    229  O   HIS A   5      78.365  71.360  66.779  1.00  0.00           O
ATOM    230  N   ASP A   6      78.436  72.219  68.839  1.00  0.00           N
ATOM    232  CA  ASP A   6      77.675  73.421  68.499  1.00  0.00           C
ATOM    234  CB  ASP A   6      78.605  74.660  68.389  1.00  0.00           C
ATOM    237  CG  ASP A   6      79.385  74.991  69.669  1.00  0.00           C
ATOM    238  OD1 ASP A   6      79.264  74.190  70.639  1.00  0.00           O
ATOM    239  OD2 ASP A   6      80.065  76.050  69.719  1.00  0.00           O
ATOM    240  C   ASP A   6      76.525  73.701  69.469  1.00  0.00           C
ATOM    241  O   ASP A   6      75.775  74.660  69.289  1.00  0.00           O
ATOM    242  N   TYR A   7      76.296  72.830  70.479  1.00  0.00           N
ATOM    244  CA  TYR A   7      75.095  72.851  71.319  1.00  0.00           C
ATOM    246  CB  TYR A   7      74.925  71.490  72.069  1.00  0.00           C
ATOM    249  CG  TYR A   7      75.725  71.251  73.349  1.00  0.00           C
ATOM    250  CD1 TYR A   7      77.125  71.241  73.369  1.00  0.00           C
ATOM    252  CE1 TYR A   7      77.826  70.631  74.429  1.00  0.00           C
ATOM    254  CZ  TYR A   7      77.115  70.031  75.469  1.00  0.00           C
ATOM    255  OH  TYR A   7      77.745  69.259  76.449  1.00  0.00           O
ATOM    257  CD2 TYR A   7      75.065  70.861  74.529  1.00  0.00           C
ATOM    259  CE2 TYR A   7      75.745  70.220  75.569  1.00  0.00           C
ATOM    261  C   TYR A   7      75.125  73.951  72.359  1.00  0.00           C
ATOM    262  O   TYR A   7      74.085  74.351  72.899  1.00  0.00           O
ATOM    263  N   THR A   8      76.335  74.440  72.649  1.00  0.00           N
ATOM    265  CA  THR A   8      76.605  75.531  73.569  1.00  0.00           C
ATOM    267  CB  THR A   8      78.095  75.711  73.829  1.00  0.00           C
ATOM    269  OG1 THR A   8      78.865  75.940  72.659  1.00  0.00           O
ATOM    271  CG2 THR A   8      78.645  74.461  74.519  1.00  0.00           C
ATOM    275  C   THR A   8      76.015  76.820  73.029  1.00  0.00           C
ATOM    276  O   THR A   8      75.554  77.711  73.759  1.00  0.00           O
ATOM    277  N   ASN A   9      76.005  76.899  71.689  1.00  0.00           N
ATOM    279  CA  ASN A   9      75.445  77.961  70.909  1.00  0.00           C
ATOM    281  CB  ASN A   9      76.235  78.211  69.599  1.00  0.00           C
ATOM    284  CG  ASN A   9      77.686  78.590  69.879  1.00  0.00           C
ATOM    285  OD1 ASN A   9      78.045  79.171  70.909  1.00  0.00           O
ATOM    286  ND2 ASN A   9      78.546  78.271  68.889  1.00  0.00           N
ATOM    289  C   ASN A   9      73.995  77.680  70.509  1.00  0.00           C
ATOM    290  O   ASN A   9      73.555  76.540  70.329  1.00  0.00           O
ATOM    291  N   PRO A  10      73.225  78.740  70.349  1.00  0.00           N
ATOM    292  CD  PRO A  10      71.865  78.641  69.789  1.00  0.00           C
ATOM    295  CA  PRO A  10      73.455  80.019  70.989  1.00  0.00           C
ATOM    297  CB  PRO A  10      72.565  80.891  70.129  1.00  0.00           C
ATOM    300  CG  PRO A  10      71.305  80.049  69.999  1.00  0.00           C
ATOM    303  C   PRO A  10      73.025  79.899  72.449  1.00  0.00           C
ATOM    304  O   PRO A  10      72.135  79.090  72.739  1.00  0.00           O
ATOM    305  N   PRO A  11      73.616  80.581  73.409  1.00  0.00           N
ATOM    306  CD  PRO A  11      74.546  81.701  73.209  1.00  0.00           C
ATOM    309  CA  PRO A  11      73.245  80.441  74.819  1.00  0.00           C
ATOM    311  CB  PRO A  11      74.175  81.421  75.509  1.00  0.00           C
ATOM    314  CG  PRO A  11      74.406  82.531  74.489  1.00  0.00           C
ATOM    317  C   PRO A  11      71.785  80.700  75.149  1.00  0.00           C
ATOM    318  O   PRO A  11      71.175  81.640  74.629  1.00  0.00           O
ATOM    319  N   TRP A  12      71.205  79.899  76.049  1.00  0.00           N
ATOM    321  CA  TRP A  12      69.866  80.089  76.559  1.00  0.00           C
ATOM    323  CB  TRP A  12      69.095  78.751  76.579  1.00  0.00           C
ATOM    326  CG  TRP A  12      67.664  78.711  76.999  1.00  0.00           C
ATOM    327  CD1 TRP A  12      66.576  79.040  76.239  1.00  0.00           C
ATOM    329  NE1 TRP A  12      65.445  78.509  76.829  1.00  0.00           N
ATOM    331  CE2 TRP A  12      65.785  77.820  77.949  1.00  0.00           C
ATOM    332  CD2 TRP A  12      67.186  77.951  78.119  1.00  0.00           C
ATOM    333  CE3 TRP A  12      67.805  77.311  79.189  1.00  0.00           C
ATOM    335  CZ3 TRP A  12      67.025  76.531  80.049  1.00  0.00           C
ATOM    337  CZ2 TRP A  12      65.025  77.031  78.779  1.00  0.00           C
ATOM    339  CH2 TRP A  12      65.664  76.370  79.829  1.00  0.00           C
ATOM    341  C   TRP A  12      69.945  80.639  77.969  1.00  0.00           C
ATOM    342  O   TRP A  12      70.385  79.950  78.899  1.00  0.00           O
ATOM    343  N   ASN A  13      69.465  81.880  78.159  1.00  0.00           N
ATOM    345  CA  ASN A  13      69.195  82.449  79.459  1.00  0.00           C
ATOM    347  CB  ASN A  13      69.085  84.000  79.339  1.00  0.00           C
ATOM    350  CG  ASN A  13      69.006  84.751  80.679  1.00  0.00           C
ATOM    351  OD1 ASN A  13      68.826  84.179  81.759  1.00  0.00           O
ATOM    352  ND2 ASN A  13      69.085  86.101  80.599  1.00  0.00           N
ATOM    355  C   ASN A  13      67.955  81.810  80.059  1.00  0.00           C
ATOM    356  O   ASN A  13      66.855  81.859  79.499  1.00  0.00           O
ATOM    357  N   ALA A  14      68.095  81.141  81.219  1.00  0.00           N
ATOM    359  CA  ALA A  14      67.046  80.259  81.689  1.00  0.00           C
ATOM    361  CB  ALA A  14      67.675  79.050  82.389  1.00  0.00           C
ATOM    365  C   ALA A  14      66.125  80.951  82.659  1.00  0.00           C
ATOM    366  O   ALA A  14      65.116  80.380  83.079  1.00  0.00           O
ATOM    367  N   LYS A  15      66.425  82.220  83.029  1.00  0.00           N
ATOM    369  CA  LYS A  15      65.675  82.899  84.059  1.00  0.00           C
ATOM    371  CB  LYS A  15      66.355  84.270  84.349  1.00  0.00           C
ATOM    374  CG  LYS A  15      65.775  84.991  85.579  1.00  0.00           C
ATOM    377  CD  LYS A  15      66.055  84.240  86.889  1.00  0.00           C
ATOM    380  CE  LYS A  15      65.225  84.781  88.049  1.00  0.00           C
ATOM    383  NZ  LYS A  15      65.715  84.260  89.339  1.00  0.00           N
ATOM    387  C   LYS A  15      64.186  83.130  83.779  1.00  0.00           C
ATOM    388  O   LYS A  15      63.335  82.801  84.609  1.00  0.00           O
ATOM    389  N   VAL A  16      63.845  83.650  82.579  1.00  0.00           N
ATOM    391  CA  VAL A  16      62.465  83.741  82.149  1.00  0.00           C
ATOM    393  CB  VAL A  16      62.225  84.851  81.129  1.00  0.00           C
ATOM    395  CG1 VAL A  16      62.305  84.429  79.649  1.00  0.00           C
ATOM    399  CG2 VAL A  16      60.855  85.480  81.419  1.00  0.00           C
ATOM    403  C   VAL A  16      61.765  82.400  81.859  1.00  0.00           C
ATOM    404  O   VAL A  16      60.605  82.270  82.229  1.00  0.00           O
ATOM    405  N   PRO A  17      62.295  81.320  81.269  1.00  0.00           N
ATOM    406  CD  PRO A  17      63.385  81.360  80.289  1.00  0.00           C
ATOM    409  CA  PRO A  17      61.525  80.079  81.179  1.00  0.00           C
ATOM    411  CB  PRO A  17      62.265  79.231  80.129  1.00  0.00           C
ATOM    414  CG  PRO A  17      63.625  79.910  79.899  1.00  0.00           C
ATOM    417  C   PRO A  17      61.355  79.390  82.509  1.00  0.00           C
ATOM    418  O   PRO A  17      60.265  78.851  82.739  1.00  0.00           O
ATOM    419  N   VAL A  18      62.365  79.371  83.409  1.00  0.00           N
ATOM    421  CA  VAL A  18      62.185  78.711  84.689  1.00  0.00           C
ATOM    423  CB  VAL A  18      63.475  78.520  85.489  1.00  0.00           C
ATOM    425  CG1 VAL A  18      63.885  79.770  86.289  1.00  0.00           C
ATOM    429  CG2 VAL A  18      63.305  77.320  86.439  1.00  0.00           C
ATOM    433  C   VAL A  18      61.115  79.371  85.539  1.00  0.00           C
ATOM    434  O   VAL A  18      60.315  78.681  86.179  1.00  0.00           O
ATOM    435  N   GLN A  19      61.055  80.730  85.559  1.00  0.00           N
ATOM    437  CA  GLN A  19      60.095  81.460  86.369  1.00  0.00           C
ATOM    439  CB  GLN A  19      60.425  82.990  86.429  1.00  0.00           C
ATOM    442  CG  GLN A  19      59.976  83.921  85.259  1.00  0.00           C
ATOM    445  CD  GLN A  19      58.485  84.300  85.209  1.00  0.00           C
ATOM    446  OE1 GLN A  19      57.945  84.630  84.149  1.00  0.00           O
ATOM    447  NE2 GLN A  19      57.815  84.249  86.379  1.00  0.00           N
ATOM    450  C   GLN A  19      58.685  81.171  85.909  1.00  0.00           C
ATOM    451  O   GLN A  19      57.826  80.870  86.739  1.00  0.00           O
ATOM    452  N   ARG A  20      58.445  81.160  84.579  1.00  0.00           N
ATOM    454  CA  ARG A  20      57.195  80.779  83.959  1.00  0.00           C
ATOM    456  CB  ARG A  20      57.255  80.989  82.429  1.00  0.00           C
ATOM    459  CG  ARG A  20      57.365  82.470  82.009  1.00  0.00           C
ATOM    462  CD  ARG A  20      57.425  82.730  80.499  1.00  0.00           C
ATOM    465  NE  ARG A  20      58.755  82.239  80.039  1.00  0.00           N
ATOM    467  CZ  ARG A  20      59.125  82.201  78.769  1.00  0.00           C
ATOM    468  NH1 ARG A  20      58.425  82.811  77.839  1.00  0.00           N
ATOM    471  NH2 ARG A  20      60.164  81.500  78.379  1.00  0.00           N
ATOM    474  C   ARG A  20      56.765  79.350  84.259  1.00  0.00           C
ATOM    475  O   ARG A  20      55.595  79.080  84.539  1.00  0.00           O
ATOM    476  N   ALA A  21      57.715  78.399  84.229  1.00  0.00           N
ATOM    478  CA  ALA A  21      57.525  77.021  84.599  1.00  0.00           C
ATOM    480  CB  ALA A  21      58.745  76.201  84.159  1.00  0.00           C
ATOM    484  C   ALA A  21      57.215  76.800  86.069  1.00  0.00           C
ATOM    485  O   ALA A  21      56.475  75.890  86.429  1.00  0.00           O
ATOM    486  N   MET A  22      57.756  77.660  86.959  1.00  0.00           N
ATOM    488  CA  MET A  22      57.645  77.561  88.399  1.00  0.00           C
ATOM    490  CB  MET A  22      58.625  78.570  89.049  1.00  0.00           C
ATOM    493  CG  MET A  22      59.465  77.961  90.189  1.00  0.00           C
ATOM    496  SD  MET A  22      60.665  76.730  89.629  1.00  0.00           S
ATOM    497  CE  MET A  22      61.135  76.251  91.309  1.00  0.00           C
ATOM    501  C   MET A  22      56.236  77.840  88.919  1.00  0.00           C
ATOM    502  O   MET A  22      55.826  77.311  89.949  1.00  0.00           O
ATOM    503  N   GLN A  23      55.415  78.580  88.149  1.00  0.00           N
ATOM    505  CA  GLN A  23      54.006  78.740  88.439  1.00  0.00           C
ATOM    507  CB  GLN A  23      53.305  79.780  87.529  1.00  0.00           C
ATOM    510  CG  GLN A  23      53.505  81.250  87.969  1.00  0.00           C
ATOM    513  CD  GLN A  23      54.965  81.701  87.859  1.00  0.00           C
ATOM    514  OE1 GLN A  23      55.765  81.579  88.789  1.00  0.00           O
ATOM    515  NE2 GLN A  23      55.295  82.251  86.669  1.00  0.00           N
ATOM    518  C   GLN A  23      53.235  77.429  88.349  1.00  0.00           C
ATOM    519  O   GLN A  23      52.175  77.251  88.929  1.00  0.00           O
ATOM    520  N   TRP A  24      53.806  76.451  87.639  1.00  0.00           N
ATOM    522  CA  TRP A  24      53.275  75.110  87.539  1.00  0.00           C
ATOM    524  CB  TRP A  24      53.465  74.570  86.099  1.00  0.00           C
ATOM    527  CG  TRP A  24      52.936  75.509  85.069  1.00  0.00           C
ATOM    528  CD1 TRP A  24      53.685  76.241  84.179  1.00  0.00           C
ATOM    530  NE1 TRP A  24      52.866  77.040  83.429  1.00  0.00           N
ATOM    532  CE2 TRP A  24      51.576  76.840  83.799  1.00  0.00           C
ATOM    533  CD2 TRP A  24      51.576  75.890  84.839  1.00  0.00           C
ATOM    534  CE3 TRP A  24      50.366  75.509  85.419  1.00  0.00           C
ATOM    536  CZ3 TRP A  24      49.186  76.080  84.939  1.00  0.00           C
ATOM    538  CZ2 TRP A  24      50.405  77.381  83.299  1.00  0.00           C
ATOM    540  CH2 TRP A  24      49.205  76.991  83.889  1.00  0.00           C
ATOM    542  C   TRP A  24      53.914  74.190  88.559  1.00  0.00           C
ATOM    543  O   TRP A  24      53.625  73.000  88.599  1.00  0.00           O
ATOM    544  N   MET A  25      54.735  74.710  89.499  1.00  0.00           N
ATOM    546  CA  MET A  25      55.275  73.910  90.589  1.00  0.00           C
ATOM    548  CB  MET A  25      56.445  74.561  91.389  1.00  0.00           C
ATOM    551  CG  MET A  25      57.076  73.570  92.409  1.00  0.00           C
ATOM    554  SD  MET A  25      58.796  73.881  92.889  1.00  0.00           S
ATOM    555  CE  MET A  25      59.505  73.259  91.329  1.00  0.00           C
ATOM    559  C   MET A  25      54.265  73.211  91.529  1.00  0.00           C
ATOM    560  O   MET A  25      54.576  72.090  91.929  1.00  0.00           O
ATOM    561  N   PRO A  26      53.076  73.671  91.939  1.00  0.00           N
ATOM    562  CD  PRO A  26      52.515  75.001  91.669  1.00  0.00           C
ATOM    565  CA  PRO A  26      52.265  72.900  92.879  1.00  0.00           C
ATOM    567  CB  PRO A  26      51.175  73.870  93.349  1.00  0.00           C
ATOM    570  CG  PRO A  26      51.105  74.970  92.269  1.00  0.00           C
ATOM    573  C   PRO A  26      51.695  71.650  92.229  1.00  0.00           C
ATOM    574  O   PRO A  26      51.715  70.590  92.869  1.00  0.00           O
ATOM    575  N   ILE A  27      51.236  71.730  90.969  1.00  0.00           N
ATOM    577  CA  ILE A  27      50.795  70.590  90.179  1.00  0.00           C
ATOM    579  CB  ILE A  27      50.035  70.991  88.909  1.00  0.00           C
ATOM    581  CG2 ILE A  27      48.765  71.730  89.359  1.00  0.00           C
ATOM    585  CG1 ILE A  27      50.855  71.820  87.889  1.00  0.00           C
ATOM    588  CD  ILE A  27      50.065  72.160  86.629  1.00  0.00           C
ATOM    592  C   ILE A  27      51.935  69.640  89.869  1.00  0.00           C
ATOM    593  O   ILE A  27      51.775  68.421  89.869  1.00  0.00           O
ATOM    594  N   SER A  28      53.146  70.190  89.579  1.00  0.00           N
ATOM    596  CA  SER A  28      54.315  69.399  89.279  1.00  0.00           C
ATOM    598  CB  SER A  28      55.465  70.240  88.659  1.00  0.00           C
ATOM    601  OG  SER A  28      56.345  70.861  89.599  1.00  0.00           O
ATOM    603  C   SER A  28      54.805  68.580  90.459  1.00  0.00           C
ATOM    604  O   SER A  28      55.155  67.410  90.309  1.00  0.00           O
ATOM    605  N   GLN A  29      54.815  69.160  91.669  1.00  0.00           N
ATOM    607  CA  GLN A  29      55.236  68.469  92.869  1.00  0.00           C
ATOM    609  CB  GLN A  29      55.245  69.471  94.039  1.00  0.00           C
ATOM    612  CG  GLN A  29      55.885  68.910  95.339  1.00  0.00           C
ATOM    615  CD  GLN A  29      55.865  69.891  96.519  1.00  0.00           C
ATOM    616  OE1 GLN A  29      56.185  69.561  97.659  1.00  0.00           O
ATOM    617  NE2 GLN A  29      55.465  71.160  96.249  1.00  0.00           N
ATOM    620  C   GLN A  29      54.385  67.251  93.179  1.00  0.00           C
ATOM    621  O   GLN A  29      54.906  66.179  93.459  1.00  0.00           O
ATOM    622  N   LYS A  30      53.045  67.370  93.069  1.00  0.00           N
ATOM    624  CA  LYS A  30      52.115  66.260  93.209  1.00  0.00           C
ATOM    626  CB  LYS A  30      50.665  66.800  93.329  1.00  0.00           C
ATOM    629  CG  LYS A  30      49.585  65.741  93.609  1.00  0.00           C
ATOM    632  CD  LYS A  30      49.735  65.110  94.999  1.00  0.00           C
ATOM    635  CE  LYS A  30      48.615  64.150  95.409  1.00  0.00           C
ATOM    638  NZ  LYS A  30      48.755  62.850  94.729  1.00  0.00           N
ATOM    642  C   LYS A  30      52.175  65.230  92.089  1.00  0.00           C
ATOM    643  O   LYS A  30      52.035  64.031  92.329  1.00  0.00           O
ATOM    644  N   ALA A  31      52.355  65.649  90.819  1.00  0.00           N
ATOM    646  CA  ALA A  31      52.546  64.759  89.689  1.00  0.00           C
ATOM    648  CB  ALA A  31      52.616  65.579  88.389  1.00  0.00           C
ATOM    652  C   ALA A  31      53.806  63.941  89.809  1.00  0.00           C
ATOM    653  O   ALA A  31      53.825  62.720  89.609  1.00  0.00           O
ATOM    654  N   GLY A  32      54.906  64.620  90.219  1.00  0.00           N
ATOM    656  CA  GLY A  32      56.185  64.021  90.529  1.00  0.00           C
ATOM    659  C   GLY A  32      56.085  63.060  91.659  1.00  0.00           C
ATOM    660  O   GLY A  32      56.616  61.961  91.579  1.00  0.00           O
ATOM    661  N   ALA A  33      55.326  63.410  92.719  1.00  0.00           N
ATOM    663  CA  ALA A  33      55.046  62.530  93.839  1.00  0.00           C
ATOM    665  CB  ALA A  33      54.195  63.311  94.869  1.00  0.00           C
ATOM    669  C   ALA A  33      54.345  61.230  93.469  1.00  0.00           C
ATOM    670  O   ALA A  33      54.685  60.150  93.959  1.00  0.00           O
ATOM    671  N   ALA A  34      53.345  61.320  92.559  1.00  0.00           N
ATOM    673  CA  ALA A  34      52.595  60.201  92.039  1.00  0.00           C
ATOM    675  CB  ALA A  34      51.335  60.730  91.339  1.00  0.00           C
ATOM    679  C   ALA A  34      53.385  59.320  91.069  1.00  0.00           C
ATOM    680  O   ALA A  34      53.155  58.120  90.959  1.00  0.00           O
ATOM    681  N   TRP A  35      54.365  59.900  90.359  1.00  0.00           N
ATOM    683  CA  TRP A  35      55.125  59.201  89.339  1.00  0.00           C
ATOM    685  CB  TRP A  35      55.116  60.010  88.019  1.00  0.00           C
ATOM    688  CG  TRP A  35      53.806  59.861  87.309  1.00  0.00           C
ATOM    689  CD1 TRP A  35      52.806  60.770  87.099  1.00  0.00           C
ATOM    691  NE1 TRP A  35      51.785  60.160  86.399  1.00  0.00           N
ATOM    693  CE2 TRP A  35      52.105  58.850  86.179  1.00  0.00           C
ATOM    694  CD2 TRP A  35      53.375  58.620  86.759  1.00  0.00           C
ATOM    695  CE3 TRP A  35      53.936  57.350  86.709  1.00  0.00           C
ATOM    697  CZ3 TRP A  35      53.245  56.320  86.059  1.00  0.00           C
ATOM    699  CZ2 TRP A  35      51.405  57.831  85.559  1.00  0.00           C
ATOM    701  CH2 TRP A  35      51.995  56.560  85.499  1.00  0.00           C
ATOM    703  C   TRP A  35      56.545  58.840  89.739  1.00  0.00           C
ATOM    704  O   TRP A  35      57.276  58.211  88.969  1.00  0.00           O
ATOM    705  N   GLY A  36      56.975  59.201  90.959  1.00  0.00           N
ATOM    707  CA  GLY A  36      58.345  59.001  91.419  1.00  0.00           C
ATOM    710  C   GLY A  36      59.355  59.800  90.649  1.00  0.00           C
ATOM    711  O   GLY A  36      60.506  59.390  90.499  1.00  0.00           O
ATOM    712  N   VAL A  37      58.955  60.991  90.149  1.00  0.00           N
ATOM    714  CA  VAL A  37      59.695  61.810  89.209  1.00  0.00           C
ATOM    716  CB  VAL A  37      58.855  62.201  87.989  1.00  0.00           C
ATOM    718  CG1 VAL A  37      59.585  63.211  87.079  1.00  0.00           C
ATOM    722  CG2 VAL A  37      58.495  60.960  87.169  1.00  0.00           C
ATOM    726  C   VAL A  37      60.135  63.041  89.959  1.00  0.00           C
ATOM    727  O   VAL A  37      59.405  63.550  90.809  1.00  0.00           O
ATOM    728  N   ASP A  38      61.355  63.561  89.709  1.00  0.00           N
ATOM    730  CA  ASP A  38      61.835  64.780  90.329  1.00  0.00           C
ATOM    732  CB  ASP A  38      63.365  64.940  90.059  1.00  0.00           C
ATOM    735  CG  ASP A  38      63.986  66.230  90.559  1.00  0.00           C
ATOM    736  OD1 ASP A  38      63.455  66.870  91.509  1.00  0.00           O
ATOM    737  OD2 ASP A  38      65.065  66.580  90.019  1.00  0.00           O
ATOM    738  C   ASP A  38      61.026  66.030  89.909  1.00  0.00           C
ATOM    739  O   ASP A  38      60.885  66.290  88.709  1.00  0.00           O
ATOM    740  N   PRO A  39      60.515  66.870  90.809  1.00  0.00           N
ATOM    741  CD  PRO A  39      60.355  66.550  92.219  1.00  0.00           C
ATOM    744  CA  PRO A  39      59.755  68.050  90.439  1.00  0.00           C
ATOM    746  CB  PRO A  39      59.015  68.460  91.729  1.00  0.00           C
ATOM    749  CG  PRO A  39      59.846  67.840  92.859  1.00  0.00           C
ATOM    752  C   PRO A  39      60.646  69.141  89.879  1.00  0.00           C
ATOM    753  O   PRO A  39      60.135  70.050  89.219  1.00  0.00           O
ATOM    754  N   GLN A  40      61.965  69.120  90.119  1.00  0.00           N
ATOM    756  CA  GLN A  40      62.866  69.929  89.329  1.00  0.00           C
ATOM    758  CB  GLN A  40      64.285  69.951  89.899  1.00  0.00           C
ATOM    761  CG  GLN A  40      64.304  70.690  91.229  1.00  0.00           C
ATOM    764  CD  GLN A  40      65.685  71.090  91.709  1.00  0.00           C
ATOM    765  OE1 GLN A  40      65.785  71.701  92.769  1.00  0.00           O
ATOM    766  NE2 GLN A  40      66.756  70.790  90.949  1.00  0.00           N
ATOM    769  C   GLN A  40      62.985  69.540  87.879  1.00  0.00           C
ATOM    770  O   GLN A  40      63.006  70.381  86.989  1.00  0.00           O
ATOM    771  N   LEU A  41      63.076  68.221  87.619  1.00  0.00           N
ATOM    773  CA  LEU A  41      63.235  67.720  86.269  1.00  0.00           C
ATOM    775  CB  LEU A  41      63.305  66.171  86.229  1.00  0.00           C
ATOM    778  CG  LEU A  41      63.295  65.590  84.799  1.00  0.00           C
ATOM    780  CD1 LEU A  41      64.525  66.109  84.029  1.00  0.00           C
ATOM    784  CD2 LEU A  41      63.125  64.061  84.779  1.00  0.00           C
ATOM    788  C   LEU A  41      62.095  68.140  85.389  1.00  0.00           C
ATOM    789  O   LEU A  41      62.265  68.730  84.329  1.00  0.00           O
ATOM    790  N   ILE A  42      60.865  67.891  85.879  1.00  0.00           N
ATOM    792  CA  ILE A  42      59.655  68.211  85.169  1.00  0.00           C
ATOM    794  CB  ILE A  42      58.475  67.571  85.879  1.00  0.00           C
ATOM    796  CG2 ILE A  42      58.095  68.340  87.149  1.00  0.00           C
ATOM    800  CG1 ILE A  42      57.276  67.399  84.949  1.00  0.00           C
ATOM    803  CD  ILE A  42      56.115  66.650  85.599  1.00  0.00           C
ATOM    807  C   ILE A  42      59.515  69.719  84.919  1.00  0.00           C
ATOM    808  O   ILE A  42      59.186  70.171  83.819  1.00  0.00           O
ATOM    809  N   THR A  43      59.875  70.550  85.929  1.00  0.00           N
ATOM    811  CA  THR A  43      59.955  72.000  85.799  1.00  0.00           C
ATOM    813  CB  THR A  43      60.315  72.690  87.119  1.00  0.00           C
ATOM    815  OG1 THR A  43      59.285  72.460  88.059  1.00  0.00           O
ATOM    817  CG2 THR A  43      60.415  74.211  86.979  1.00  0.00           C
ATOM    821  C   THR A  43      60.925  72.440  84.729  1.00  0.00           C
ATOM    822  O   THR A  43      60.605  73.290  83.899  1.00  0.00           O
ATOM    823  N   ALA A  44      62.125  71.829  84.659  1.00  0.00           N
ATOM    825  CA  ALA A  44      63.055  72.031  83.569  1.00  0.00           C
ATOM    827  CB  ALA A  44      64.374  71.290  83.879  1.00  0.00           C
ATOM    831  C   ALA A  44      62.495  71.650  82.189  1.00  0.00           C
ATOM    832  O   ALA A  44      62.605  72.421  81.239  1.00  0.00           O
ATOM    833  N   ILE A  45      61.805  70.491  82.039  1.00  0.00           N
ATOM    835  CA  ILE A  45      61.156  70.071  80.789  1.00  0.00           C
ATOM    837  CB  ILE A  45      60.436  68.701  80.909  1.00  0.00           C
ATOM    839  CG2 ILE A  45      59.715  68.340  79.579  1.00  0.00           C
ATOM    843  CG1 ILE A  45      61.366  67.540  81.339  1.00  0.00           C
ATOM    846  CD  ILE A  45      62.395  67.149  80.279  1.00  0.00           C
ATOM    850  C   ILE A  45      60.145  71.100  80.299  1.00  0.00           C
ATOM    851  O   ILE A  45      60.155  71.531  79.149  1.00  0.00           O
ATOM    852  N   ILE A  46      59.275  71.601  81.209  1.00  0.00           N
ATOM    854  CA  ILE A  46      58.305  72.641  80.899  1.00  0.00           C
ATOM    856  CB  ILE A  46      57.476  72.991  82.139  1.00  0.00           C
ATOM    858  CG2 ILE A  46      56.535  74.190  81.869  1.00  0.00           C
ATOM    862  CG1 ILE A  46      56.686  71.790  82.689  1.00  0.00           C
ATOM    865  CD  ILE A  46      56.315  72.009  84.169  1.00  0.00           C
ATOM    869  C   ILE A  46      58.955  73.921  80.409  1.00  0.00           C
ATOM    870  O   ILE A  46      58.585  74.491  79.379  1.00  0.00           O
ATOM    871  N   ALA A  47      59.976  74.381  81.139  1.00  0.00           N
ATOM    873  CA  ALA A  47      60.765  75.550  80.849  1.00  0.00           C
ATOM    875  CB  ALA A  47      61.785  75.701  81.989  1.00  0.00           C
ATOM    879  C   ALA A  47      61.495  75.470  79.519  1.00  0.00           C
ATOM    880  O   ALA A  47      61.576  76.440  78.749  1.00  0.00           O
ATOM    881  N   ILE A  48      62.045  74.300  79.189  1.00  0.00           N
ATOM    883  CA  ILE A  48      62.635  74.031  77.909  1.00  0.00           C
ATOM    885  CB  ILE A  48      63.475  72.771  77.989  1.00  0.00           C
ATOM    887  CG2 ILE A  48      63.936  72.320  76.579  1.00  0.00           C
ATOM    891  CG1 ILE A  48      64.656  73.061  78.939  1.00  0.00           C
ATOM    894  CD  ILE A  48      65.425  71.820  79.369  1.00  0.00           C
ATOM    898  C   ILE A  48      61.625  73.990  76.789  1.00  0.00           C
ATOM    899  O   ILE A  48      61.765  74.719  75.809  1.00  0.00           O
ATOM    900  N   GLU A  49      60.585  73.140  76.899  1.00  0.00           N
ATOM    902  CA  GLU A  49      59.805  72.760  75.749  1.00  0.00           C
ATOM    904  CB  GLU A  49      59.256  71.321  75.919  1.00  0.00           C
ATOM    907  CG  GLU A  49      60.445  70.351  75.919  1.00  0.00           C
ATOM    910  CD  GLU A  49      60.155  68.891  75.559  1.00  0.00           C
ATOM    911  OE1 GLU A  49      59.025  68.561  75.129  1.00  0.00           O
ATOM    912  OE2 GLU A  49      61.135  68.101  75.639  1.00  0.00           O
ATOM    913  C   GLU A  49      58.715  73.730  75.399  1.00  0.00           C
ATOM    914  O   GLU A  49      58.515  74.050  74.229  1.00  0.00           O
ATOM    915  N   SER A  50      58.015  74.271  76.409  1.00  0.00           N
ATOM    917  CA  SER A  50      56.965  75.260  76.189  1.00  0.00           C
ATOM    919  CB  SER A  50      55.635  74.891  76.889  1.00  0.00           C
ATOM    922  OG  SER A  50      55.765  74.881  78.319  1.00  0.00           O
ATOM    924  C   SER A  50      57.385  76.620  76.689  1.00  0.00           C
ATOM    925  O   SER A  50      56.795  77.641  76.339  1.00  0.00           O
ATOM    926  N   GLY A  51      58.405  76.690  77.559  1.00  0.00           N
ATOM    928  CA  GLY A  51      58.745  77.910  78.269  1.00  0.00           C
ATOM    931  C   GLY A  51      57.736  78.259  79.319  1.00  0.00           C
ATOM    932  O   GLY A  51      57.664  79.410  79.739  1.00  0.00           O
ATOM    933  N   GLY A  52      56.905  77.300  79.749  1.00  0.00           N
ATOM    935  CA  GLY A  52      55.875  77.550  80.759  1.00  0.00           C
ATOM    938  C   GLY A  52      54.605  78.180  80.249  1.00  0.00           C
ATOM    939  O   GLY A  52      53.775  78.600  81.059  1.00  0.00           O
ATOM    940  N   ASN A  53      54.405  78.221  78.909  1.00  0.00           N
ATOM    942  CA  ASN A  53      53.155  78.690  78.329  1.00  0.00           C
ATOM    944  CB  ASN A  53      53.295  79.710  77.149  1.00  0.00           C
ATOM    947  CG  ASN A  53      53.375  79.190  75.709  1.00  0.00           C
ATOM    948  OD1 ASN A  53      52.315  78.961  75.119  1.00  0.00           O
ATOM    949  ND2 ASN A  53      54.576  79.120  75.089  1.00  0.00           N
ATOM    952  C   ASN A  53      52.245  77.480  77.989  1.00  0.00           C
ATOM    953  O   ASN A  53      52.655  76.590  77.249  1.00  0.00           O
ATOM    954  N   PRO A  54      51.035  77.381  78.519  1.00  0.00           N
ATOM    955  CD  PRO A  54      50.495  78.311  79.509  1.00  0.00           C
ATOM    958  CA  PRO A  54      50.245  76.149  78.429  1.00  0.00           C
ATOM    960  CB  PRO A  54      49.285  76.260  79.629  1.00  0.00           C
ATOM    963  CG  PRO A  54      49.116  77.771  79.809  1.00  0.00           C
ATOM    966  C   PRO A  54      49.495  76.021  77.109  1.00  0.00           C
ATOM    967  O   PRO A  54      48.925  74.960  76.879  1.00  0.00           O
ATOM    968  N   ASN A  55      49.485  77.050  76.229  1.00  0.00           N
ATOM    970  CA  ASN A  55      48.695  77.009  74.989  1.00  0.00           C
ATOM    972  CB  ASN A  55      47.936  78.329  74.729  1.00  0.00           C
ATOM    975  CG  ASN A  55      48.845  79.550  74.819  1.00  0.00           C
ATOM    976  OD1 ASN A  55      49.585  79.891  73.899  1.00  0.00           O
ATOM    977  ND2 ASN A  55      48.765  80.289  75.949  1.00  0.00           N
ATOM    980  C   ASN A  55      49.545  76.720  73.769  1.00  0.00           C
ATOM    981  O   ASN A  55      49.065  76.759  72.639  1.00  0.00           O
ATOM    982  N   ALA A  56      50.845  76.440  73.979  1.00  0.00           N
ATOM    984  CA  ALA A  56      51.756  76.179  72.899  1.00  0.00           C
ATOM    986  CB  ALA A  56      53.215  76.300  73.389  1.00  0.00           C
ATOM    990  C   ALA A  56      51.436  74.921  72.099  1.00  0.00           C
ATOM    991  O   ALA A  56      50.885  73.930  72.579  1.00  0.00           O
ATOM    992  N   VAL A  57      51.715  74.970  70.789  1.00  0.00           N
ATOM    994  CA  VAL A  57      51.335  73.940  69.849  1.00  0.00           C
ATOM    996  CB  VAL A  57      50.035  74.250  69.089  1.00  0.00           C
ATOM    998  CG1 VAL A  57      49.776  73.190  67.999  1.00  0.00           C
ATOM   1002  CG2 VAL A  57      48.855  74.340  70.069  1.00  0.00           C
ATOM   1006  C   VAL A  57      52.465  73.921  68.869  1.00  0.00           C
ATOM   1007  O   VAL A  57      52.775  74.970  68.299  1.00  0.00           O
ATOM   1008  N   SER A  58      53.125  72.781  68.609  1.00  0.00           N
ATOM   1010  CA  SER A  58      54.135  72.790  67.559  1.00  0.00           C
ATOM   1012  CB  SER A  58      55.335  71.851  67.789  1.00  0.00           C
ATOM   1015  OG  SER A  58      55.015  70.461  67.729  1.00  0.00           O
ATOM   1017  C   SER A  58      53.495  72.521  66.209  1.00  0.00           C
ATOM   1018  O   SER A  58      52.335  72.171  66.089  1.00  0.00           O
ATOM   1019  N   LYS A  59      54.285  72.641  65.119  1.00  0.00           N
ATOM   1021  CA  LYS A  59      54.006  72.160  63.769  1.00  0.00           C
ATOM   1023  CB  LYS A  59      55.326  72.219  62.939  1.00  0.00           C
ATOM   1026  CG  LYS A  59      56.375  71.109  63.189  1.00  0.00           C
ATOM   1029  CD  LYS A  59      56.925  71.061  64.629  1.00  0.00           C
ATOM   1032  CE  LYS A  59      58.255  70.311  64.789  1.00  0.00           C
ATOM   1035  NZ  LYS A  59      58.895  70.680  66.069  1.00  0.00           N
ATOM   1039  C   LYS A  59      53.485  70.730  63.659  1.00  0.00           C
ATOM   1040  O   LYS A  59      52.915  70.320  62.649  1.00  0.00           O
ATOM   1041  N   SER A  60      53.755  69.929  64.699  1.00  0.00           N
ATOM   1043  CA  SER A  60      53.555  68.509  64.809  1.00  0.00           C
ATOM   1045  CB  SER A  60      54.916  67.881  65.179  1.00  0.00           C
ATOM   1048  OG  SER A  60      54.906  66.461  65.169  1.00  0.00           O
ATOM   1050  C   SER A  60      52.546  68.311  65.919  1.00  0.00           C
ATOM   1051  O   SER A  60      52.505  67.271  66.569  1.00  0.00           O
ATOM   1052  N   ASN A  61      51.745  69.360  66.219  1.00  0.00           N
ATOM   1054  CA  ASN A  61      50.615  69.351  67.129  1.00  0.00           C
ATOM   1056  CB  ASN A  61      49.375  68.741  66.429  1.00  0.00           C
ATOM   1059  CG  ASN A  61      48.925  69.649  65.279  1.00  0.00           C
ATOM   1060  OD1 ASN A  61      49.415  70.750  65.059  1.00  0.00           O
ATOM   1061  ND2 ASN A  61      47.945  69.131  64.499  1.00  0.00           N
ATOM   1064  C   ASN A  61      50.915  68.679  68.459  1.00  0.00           C
ATOM   1065  O   ASN A  61      50.164  67.830  68.949  1.00  0.00           O
ATOM   1066  N   ALA A  62      52.076  69.031  69.039  1.00  0.00           N
ATOM   1068  CA  ALA A  62      52.575  68.399  70.239  1.00  0.00           C
ATOM   1070  CB  ALA A  62      54.116  68.501  70.229  1.00  0.00           C
ATOM   1074  C   ALA A  62      51.935  68.891  71.539  1.00  0.00           C
ATOM   1075  O   ALA A  62      51.765  68.090  72.439  1.00  0.00           O
ATOM   1076  N   ILE A  63      51.465  70.150  71.629  1.00  0.00           N
ATOM   1078  CA  ILE A  63      50.535  70.601  72.669  1.00  0.00           C
ATOM   1080  CB  ILE A  63      49.165  69.891  72.679  1.00  0.00           C
ATOM   1082  CG2 ILE A  63      48.135  70.750  73.449  1.00  0.00           C
ATOM   1086  CG1 ILE A  63      48.585  69.561  71.289  1.00  0.00           C
ATOM   1089  CD  ILE A  63      48.405  70.750  70.339  1.00  0.00           C
ATOM   1093  C   ILE A  63      51.035  70.660  74.119  1.00  0.00           C
ATOM   1094  O   ILE A  63      51.345  69.660  74.759  1.00  0.00           O
ATOM   1095  N   GLY A  64      51.026  71.870  74.729  1.00  0.00           N
ATOM   1097  CA  GLY A  64      50.965  72.000  76.189  1.00  0.00           C
ATOM   1100  C   GLY A  64      52.305  71.991  76.859  1.00  0.00           C
ATOM   1101  O   GLY A  64      53.355  71.860  76.239  1.00  0.00           O
ATOM   1102  N   LEU A  65      52.335  72.149  78.199  1.00  0.00           N
ATOM   1104  CA  LEU A  65      53.526  72.571  78.929  1.00  0.00           C
ATOM   1106  CB  LEU A  65      53.275  72.671  80.459  1.00  0.00           C
ATOM   1109  CG  LEU A  65      52.375  73.840  80.889  1.00  0.00           C
ATOM   1111  CD1 LEU A  65      51.965  73.660  82.359  1.00  0.00           C
ATOM   1115  CD2 LEU A  65      53.035  75.190  80.669  1.00  0.00           C
ATOM   1119  C   LEU A  65      54.735  71.680  78.709  1.00  0.00           C
ATOM   1120  O   LEU A  65      55.865  72.149  78.679  1.00  0.00           O
ATOM   1121  N   MET A  66      54.465  70.391  78.549  1.00  0.00           N
ATOM   1123  CA  MET A  66      55.445  69.351  78.339  1.00  0.00           C
ATOM   1125  CB  MET A  66      55.265  68.250  79.399  1.00  0.00           C
ATOM   1128  CG  MET A  66      55.425  68.790  80.829  1.00  0.00           C
ATOM   1131  SD  MET A  66      55.445  67.501  82.099  1.00  0.00           S
ATOM   1132  CE  MET A  66      56.985  66.690  81.569  1.00  0.00           C
ATOM   1136  C   MET A  66      55.285  68.701  76.979  1.00  0.00           C
ATOM   1137  O   MET A  66      55.925  67.690  76.709  1.00  0.00           O
ATOM   1138  N   GLN A  67      54.455  69.281  76.099  1.00  0.00           N
ATOM   1140  CA  GLN A  67      54.615  69.120  74.669  1.00  0.00           C
ATOM   1142  CB  GLN A  67      55.985  69.710  74.249  1.00  0.00           C
ATOM   1145  CG  GLN A  67      56.175  70.120  72.779  1.00  0.00           C
ATOM   1148  CD  GLN A  67      55.164  71.141  72.259  1.00  0.00           C
ATOM   1149  OE1 GLN A  67      54.015  71.281  72.669  1.00  0.00           O
ATOM   1150  NE2 GLN A  67      55.635  71.910  71.259  1.00  0.00           N
ATOM   1153  C   GLN A  67      54.335  67.690  74.189  1.00  0.00           C
ATOM   1154  O   GLN A  67      55.025  67.101  73.359  1.00  0.00           O
ATOM   1155  N   ILE A  68      53.295  67.101  74.779  1.00  0.00           N
ATOM   1157  CA  ILE A  68      52.985  65.680  74.729  1.00  0.00           C
ATOM   1159  CB  ILE A  68      52.425  65.240  76.079  1.00  0.00           C
ATOM   1161  CG2 ILE A  68      51.026  65.820  76.359  1.00  0.00           C
ATOM   1165  CG1 ILE A  68      52.425  63.701  76.249  1.00  0.00           C
ATOM   1168  CD  ILE A  68      53.736  63.200  76.849  1.00  0.00           C
ATOM   1172  C   ILE A  68      52.076  65.381  73.539  1.00  0.00           C
ATOM   1173  O   ILE A  68      50.875  65.631  73.529  1.00  0.00           O
ATOM   1174  N   LYS A  69      52.605  64.830  72.429  1.00  0.00           N
ATOM   1176  CA  LYS A  69      51.785  64.509  71.269  1.00  0.00           C
ATOM   1178  CB  LYS A  69      52.625  63.890  70.129  1.00  0.00           C
ATOM   1181  CG  LYS A  69      53.666  64.811  69.499  1.00  0.00           C
ATOM   1184  CD  LYS A  69      54.605  63.980  68.619  1.00  0.00           C
ATOM   1187  CE  LYS A  69      55.735  64.789  68.009  1.00  0.00           C
ATOM   1190  NZ  LYS A  69      56.625  63.941  67.199  1.00  0.00           N
ATOM   1194  C   LYS A  69      50.705  63.491  71.589  1.00  0.00           C
ATOM   1195  O   LYS A  69      51.026  62.430  72.119  1.00  0.00           O
ATOM   1196  N   ALA A  70      49.425  63.741  71.229  1.00  0.00           N
ATOM   1198  CA  ALA A  70      48.385  62.771  71.529  1.00  0.00           C
ATOM   1200  CB  ALA A  70      47.005  63.291  71.099  1.00  0.00           C
ATOM   1204  C   ALA A  70      48.625  61.410  70.879  1.00  0.00           C
ATOM   1205  O   ALA A  70      48.535  60.381  71.539  1.00  0.00           O
ATOM   1206  N   SER A  71      49.025  61.430  69.589  1.00  0.00           N
ATOM   1208  CA  SER A  71      49.315  60.280  68.749  1.00  0.00           C
ATOM   1210  CB  SER A  71      49.555  60.711  67.269  1.00  0.00           C
ATOM   1213  OG  SER A  71      50.015  59.681  66.399  1.00  0.00           O
ATOM   1215  C   SER A  71      50.436  59.380  69.259  1.00  0.00           C
ATOM   1216  O   SER A  71      50.366  58.171  69.129  1.00  0.00           O
ATOM   1217  N   THR A  72      51.515  59.931  69.839  1.00  0.00           N
ATOM   1219  CA  THR A  72      52.645  59.100  70.229  1.00  0.00           C
ATOM   1221  CB  THR A  72      54.006  59.491  69.619  1.00  0.00           C
ATOM   1223  OG1 THR A  72      54.495  60.781  69.989  1.00  0.00           O
ATOM   1225  CG2 THR A  72      53.914  59.450  68.089  1.00  0.00           C
ATOM   1229  C   THR A  72      52.715  58.980  71.729  1.00  0.00           C
ATOM   1230  O   THR A  72      52.346  57.971  72.319  1.00  0.00           O
ATOM   1231  N   SER A  73      53.225  60.010  72.419  1.00  0.00           N
ATOM   1233  CA  SER A  73      53.555  59.991  73.839  1.00  0.00           C
ATOM   1235  CB  SER A  73      54.595  61.090  74.149  1.00  0.00           C
ATOM   1238  OG  SER A  73      54.256  62.311  73.499  1.00  0.00           O
ATOM   1240  C   SER A  73      52.346  60.110  74.749  1.00  0.00           C
ATOM   1241  O   SER A  73      52.355  59.631  75.879  1.00  0.00           O
ATOM   1242  N   GLY A  74      51.236  60.681  74.229  1.00  0.00           N
ATOM   1244  CA  GLY A  74      49.895  60.590  74.779  1.00  0.00           C
ATOM   1247  C   GLY A  74      49.315  59.201  74.679  1.00  0.00           C
ATOM   1248  O   GLY A  74      48.695  58.710  75.619  1.00  0.00           O
ATOM   1249  N   ARG A  75      49.505  58.480  73.549  1.00  0.00           N
ATOM   1251  CA  ARG A  75      49.155  57.061  73.499  1.00  0.00           C
ATOM   1253  CB  ARG A  75      49.345  56.451  72.089  1.00  0.00           C
ATOM   1256  CG  ARG A  75      48.245  56.861  71.109  1.00  0.00           C
ATOM   1259  CD  ARG A  75      48.365  56.190  69.739  1.00  0.00           C
ATOM   1262  NE  ARG A  75      47.695  54.850  69.809  1.00  0.00           N
ATOM   1264  CZ  ARG A  75      47.295  54.230  68.719  1.00  0.00           C
ATOM   1265  NH1 ARG A  75      47.736  54.550  67.519  1.00  0.00           N
ATOM   1268  NH2 ARG A  75      46.445  53.230  68.809  1.00  0.00           N
ATOM   1271  C   ARG A  75      49.895  56.201  74.499  1.00  0.00           C
ATOM   1272  O   ARG A  75      49.295  55.391  75.199  1.00  0.00           O
ATOM   1273  N   ASP A  76      51.215  56.420  74.609  1.00  0.00           N
ATOM   1275  CA  ASP A  76      52.095  55.649  75.469  1.00  0.00           C
ATOM   1277  CB  ASP A  76      53.545  56.120  75.329  1.00  0.00           C
ATOM   1280  CG  ASP A  76      54.065  55.861  73.929  1.00  0.00           C
ATOM   1281  OD1 ASP A  76      53.635  54.900  73.229  1.00  0.00           O
ATOM   1282  OD2 ASP A  76      55.015  56.600  73.589  1.00  0.00           O
ATOM   1283  C   ASP A  76      51.695  55.721  76.939  1.00  0.00           C
ATOM   1284  O   ASP A  76      51.665  54.710  77.639  1.00  0.00           O
ATOM   1285  N   VAL A  77      51.335  56.899  77.459  1.00  0.00           N
ATOM   1287  CA  VAL A  77      50.775  57.020  78.789  1.00  0.00           C
ATOM   1289  CB  VAL A  77      50.755  58.451  79.319  1.00  0.00           C
ATOM   1291  CG1 VAL A  77      52.185  58.990  79.289  1.00  0.00           C
ATOM   1295  CG2 VAL A  77      49.846  59.370  78.499  1.00  0.00           C
ATOM   1299  C   VAL A  77      49.445  56.300  78.959  1.00  0.00           C
ATOM   1300  O   VAL A  77      49.285  55.541  79.909  1.00  0.00           O
ATOM   1301  N   TYR A  78      48.485  56.420  77.999  1.00  0.00           N
ATOM   1303  CA  TYR A  78      47.185  55.760  78.059  1.00  0.00           C
ATOM   1305  CB  TYR A  78      46.215  56.190  76.909  1.00  0.00           C
ATOM   1308  CG  TYR A  78      45.465  57.451  77.269  1.00  0.00           C
ATOM   1309  CD1 TYR A  78      46.145  58.640  77.509  1.00  0.00           C
ATOM   1311  CE1 TYR A  78      45.455  59.811  77.839  1.00  0.00           C
ATOM   1313  CZ  TYR A  78      44.065  59.811  77.959  1.00  0.00           C
ATOM   1314  OH  TYR A  78      43.385  60.980  78.389  1.00  0.00           O
ATOM   1316  CD2 TYR A  78      44.065  57.460  77.349  1.00  0.00           C
ATOM   1318  CE2 TYR A  78      43.365  58.631  77.689  1.00  0.00           C
ATOM   1320  C   TYR A  78      47.285  54.240  78.139  1.00  0.00           C
ATOM   1321  O   TYR A  78      46.616  53.590  78.919  1.00  0.00           O
ATOM   1322  N   ARG A  79      48.225  53.640  77.369  1.00  0.00           N
ATOM   1324  CA  ARG A  79      48.415  52.201  77.309  1.00  0.00           C
ATOM   1326  CB  ARG A  79      49.186  51.740  76.049  1.00  0.00           C
ATOM   1329  CG  ARG A  79      50.615  52.260  75.809  1.00  0.00           C
ATOM   1332  CD  ARG A  79      51.775  51.890  76.769  1.00  0.00           C
ATOM   1335  NE  ARG A  79      51.835  50.401  76.879  1.00  0.00           N
ATOM   1337  CZ  ARG A  79      52.655  49.701  77.649  1.00  0.00           C
ATOM   1338  NH1 ARG A  79      53.435  50.220  78.579  1.00  0.00           N
ATOM   1341  NH2 ARG A  79      52.695  48.400  77.429  1.00  0.00           N
ATOM   1344  C   ARG A  79      49.125  51.670  78.529  1.00  0.00           C
ATOM   1345  O   ARG A  79      49.235  50.471  78.719  1.00  0.00           O
ATOM   1346  N   ARG A  80      49.646  52.570  79.399  1.00  0.00           N
ATOM   1348  CA  ARG A  80      50.285  52.181  80.629  1.00  0.00           C
ATOM   1350  CB  ARG A  80      51.506  53.111  80.839  1.00  0.00           C
ATOM   1353  CG  ARG A  80      52.455  52.720  81.979  1.00  0.00           C
ATOM   1356  CD  ARG A  80      52.215  53.451  83.309  1.00  0.00           C
ATOM   1359  NE  ARG A  80      53.065  52.810  84.359  1.00  0.00           N
ATOM   1361  CZ  ARG A  80      52.664  51.890  85.229  1.00  0.00           C
ATOM   1362  NH1 ARG A  80      51.475  51.350  85.209  1.00  0.00           N
ATOM   1365  NH2 ARG A  80      53.495  51.521  86.179  1.00  0.00           N
ATOM   1368  C   ARG A  80      49.295  52.311  81.769  1.00  0.00           C
ATOM   1369  O   ARG A  80      49.535  51.870  82.889  1.00  0.00           O
ATOM   1370  N   MET A  81      48.135  52.930  81.469  1.00  0.00           N
ATOM   1372  CA  MET A  81      47.005  53.130  82.359  1.00  0.00           C
ATOM   1374  CB  MET A  81      46.425  54.570  82.209  1.00  0.00           C
ATOM   1377  CG  MET A  81      46.935  55.671  83.179  1.00  0.00           C
ATOM   1380  SD  MET A  81      48.295  56.721  82.609  1.00  0.00           S
ATOM   1381  CE  MET A  81      49.485  55.630  83.419  1.00  0.00           C
ATOM   1385  C   MET A  81      45.865  52.150  82.089  1.00  0.00           C
ATOM   1386  O   MET A  81      44.865  52.131  82.809  1.00  0.00           O
ATOM   1387  N   GLY A  82      45.955  51.300  81.039  1.00  0.00           N
ATOM   1389  CA  GLY A  82      44.846  50.410  80.659  1.00  0.00           C
ATOM   1392  C   GLY A  82      43.885  51.000  79.669  1.00  0.00           C
ATOM   1393  O   GLY A  82      42.995  50.321  79.169  1.00  0.00           O
ATOM   1394  N   TRP A  83      44.056  52.300  79.379  1.00  0.00           N
ATOM   1396  CA  TRP A  83      43.085  53.149  78.749  1.00  0.00           C
ATOM   1398  CB  TRP A  83      43.235  54.631  79.219  1.00  0.00           C
ATOM   1401  CG  TRP A  83      43.076  54.940  80.689  1.00  0.00           C
ATOM   1402  CD1 TRP A  83      42.535  54.160  81.689  1.00  0.00           C
ATOM   1404  NE1 TRP A  83      42.616  54.820  82.899  1.00  0.00           N
ATOM   1406  CE2 TRP A  83      43.195  56.041  82.709  1.00  0.00           C
ATOM   1407  CD2 TRP A  83      43.495  56.160  81.329  1.00  0.00           C
ATOM   1408  CE3 TRP A  83      44.135  57.320  80.879  1.00  0.00           C
ATOM   1410  CZ3 TRP A  83      44.465  58.311  81.789  1.00  0.00           C
ATOM   1412  CZ2 TRP A  83      43.505  57.031  83.619  1.00  0.00           C
ATOM   1414  CH2 TRP A  83      44.155  58.171  83.139  1.00  0.00           C
ATOM   1416  C   TRP A  83      43.155  53.050  77.219  1.00  0.00           C
ATOM   1417  O   TRP A  83      44.205  53.070  76.579  1.00  0.00           O
ATOM   1418  N   SER A  84      41.955  52.920  76.609  1.00  0.00           N
ATOM   1420  CA  SER A  84      41.695  52.670  75.189  1.00  0.00           C
ATOM   1422  CB  SER A  84      40.164  52.340  75.029  1.00  0.00           C
ATOM   1425  OG  SER A  84      39.576  52.540  73.739  1.00  0.00           O
ATOM   1427  C   SER A  84      42.146  53.690  74.149  1.00  0.00           C
ATOM   1428  O   SER A  84      42.664  53.320  73.099  1.00  0.00           O
ATOM   1429  N   GLY A  85      41.935  55.000  74.379  1.00  0.00           N
ATOM   1431  CA  GLY A  85      41.955  56.000  73.309  1.00  0.00           C
ATOM   1434  C   GLY A  85      42.675  57.230  73.749  1.00  0.00           C
ATOM   1435  O   GLY A  85      42.645  57.570  74.919  1.00  0.00           O
ATOM   1436  N   GLU A  86      43.315  57.940  72.799  1.00  0.00           N
ATOM   1438  CA  GLU A  86      44.235  59.050  72.969  1.00  0.00           C
ATOM   1440  CB  GLU A  86      44.646  59.550  71.559  1.00  0.00           C
ATOM   1443  CG  GLU A  86      44.906  58.410  70.559  1.00  0.00           C
ATOM   1446  CD  GLU A  86      45.565  58.941  69.299  1.00  0.00           C
ATOM   1447  OE1 GLU A  86      45.735  60.180  69.149  1.00  0.00           O
ATOM   1448  OE2 GLU A  86      45.865  58.070  68.429  1.00  0.00           O
ATOM   1449  C   GLU A  86      43.715  60.280  73.729  1.00  0.00           C
ATOM   1450  O   GLU A  86      42.515  60.570  73.649  1.00  0.00           O
ATOM   1451  N   PRO A  87      44.535  61.041  74.479  1.00  0.00           N
ATOM   1452  CD  PRO A  87      45.995  60.900  74.499  1.00  0.00           C
ATOM   1455  CA  PRO A  87      44.135  62.350  74.989  1.00  0.00           C
ATOM   1457  CB  PRO A  87      45.355  62.860  75.759  1.00  0.00           C
ATOM   1460  CG  PRO A  87      46.545  62.220  75.049  1.00  0.00           C
ATOM   1463  C   PRO A  87      43.695  63.320  73.899  1.00  0.00           C
ATOM   1464  O   PRO A  87      44.245  63.300  72.809  1.00  0.00           O
ATOM   1465  N   THR A  88      42.675  64.160  74.159  1.00  0.00           N
ATOM   1467  CA  THR A  88      42.245  65.141  73.159  1.00  0.00           C
ATOM   1469  CB  THR A  88      40.775  65.579  73.169  1.00  0.00           C
ATOM   1471  OG1 THR A  88      40.375  66.370  74.289  1.00  0.00           O
ATOM   1473  CG2 THR A  88      39.875  64.340  73.079  1.00  0.00           C
ATOM   1477  C   THR A  88      43.085  66.381  73.189  1.00  0.00           C
ATOM   1478  O   THR A  88      43.675  66.759  74.199  1.00  0.00           O
ATOM   1479  N   THR A  89      43.105  67.140  72.079  1.00  0.00           N
ATOM   1481  CA  THR A  89      43.815  68.399  71.999  1.00  0.00           C
ATOM   1483  CB  THR A  89      43.775  69.040  70.609  1.00  0.00           C
ATOM   1485  OG1 THR A  89      42.495  68.940  70.049  1.00  0.00           O
ATOM   1487  CG2 THR A  89      44.665  68.250  69.649  1.00  0.00           C
ATOM   1491  C   THR A  89      43.385  69.421  73.039  1.00  0.00           C
ATOM   1492  O   THR A  89      44.245  70.150  73.529  1.00  0.00           O
ATOM   1493  N   SER A  90      42.095  69.509  73.409  1.00  0.00           N
ATOM   1495  CA  SER A  90      41.595  70.240  74.569  1.00  0.00           C
ATOM   1497  CB  SER A  90      40.035  70.271  74.649  1.00  0.00           C
ATOM   1500  OG  SER A  90      39.425  70.980  73.569  1.00  0.00           O
ATOM   1502  C   SER A  90      42.105  69.710  75.909  1.00  0.00           C
ATOM   1503  O   SER A  90      42.505  70.480  76.769  1.00  0.00           O
ATOM   1504  N   GLU A  91      42.135  68.381  76.119  1.00  0.00           N
ATOM   1506  CA  GLU A  91      42.705  67.771  77.319  1.00  0.00           C
ATOM   1508  CB  GLU A  91      42.495  66.230  77.349  1.00  0.00           C
ATOM   1511  CG  GLU A  91      41.026  65.811  77.599  1.00  0.00           C
ATOM   1514  CD  GLU A  91      40.745  64.320  77.419  1.00  0.00           C
ATOM   1515  OE1 GLU A  91      41.655  63.570  76.979  1.00  0.00           O
ATOM   1516  OE2 GLU A  91      39.585  63.920  77.689  1.00  0.00           O
ATOM   1517  C   GLU A  91      44.175  68.090  77.499  1.00  0.00           C
ATOM   1518  O   GLU A  91      44.635  68.430  78.589  1.00  0.00           O
ATOM   1519  N   LEU A  92      44.935  68.040  76.399  1.00  0.00           N
ATOM   1521  CA  LEU A  92      46.335  68.410  76.339  1.00  0.00           C
ATOM   1523  CB  LEU A  92      46.945  68.021  74.979  1.00  0.00           C
ATOM   1526  CG  LEU A  92      46.955  66.510  74.669  1.00  0.00           C
ATOM   1528  CD1 LEU A  92      47.725  66.271  73.369  1.00  0.00           C
ATOM   1532  CD2 LEU A  92      47.535  65.690  75.819  1.00  0.00           C
ATOM   1536  C   LEU A  92      46.635  69.850  76.719  1.00  0.00           C
ATOM   1537  O   LEU A  92      47.664  70.171  77.299  1.00  0.00           O
ATOM   1538  N   LYS A  93      45.695  70.759  76.469  1.00  0.00           N
ATOM   1540  CA  LYS A  93      45.815  72.140  76.869  1.00  0.00           C
ATOM   1542  CB  LYS A  93      44.885  73.031  75.999  1.00  0.00           C
ATOM   1545  CG  LYS A  93      45.355  73.061  74.549  1.00  0.00           C
ATOM   1548  CD  LYS A  93      44.295  73.609  73.599  1.00  0.00           C
ATOM   1551  CE  LYS A  93      44.805  73.710  72.169  1.00  0.00           C
ATOM   1554  NZ  LYS A  93      44.865  72.350  71.599  1.00  0.00           N
ATOM   1558  C   LYS A  93      45.475  72.391  78.319  1.00  0.00           C
ATOM   1559  O   LYS A  93      45.695  73.491  78.819  1.00  0.00           O
ATOM   1560  N   ASN A  94      44.945  71.400  79.049  1.00  0.00           N
ATOM   1562  CA  ASN A  94      44.735  71.540  80.479  1.00  0.00           C
ATOM   1564  CB  ASN A  94      43.666  70.550  80.989  1.00  0.00           C
ATOM   1567  CG  ASN A  94      43.495  70.649  82.499  1.00  0.00           C
ATOM   1568  OD1 ASN A  94      44.025  69.820  83.249  1.00  0.00           O
ATOM   1569  ND2 ASN A  94      42.795  71.701  82.969  1.00  0.00           N
ATOM   1572  C   ASN A  94      46.075  71.410  81.219  1.00  0.00           C
ATOM   1573  O   ASN A  94      46.795  70.430  80.959  1.00  0.00           O
ATOM   1574  N   PRO A  95      46.486  72.289  82.129  1.00  0.00           N
ATOM   1575  CD  PRO A  95      46.035  73.690  82.149  1.00  0.00           C
ATOM   1578  CA  PRO A  95      47.826  72.171  82.669  1.00  0.00           C
ATOM   1580  CB  PRO A  95      48.065  73.501  83.379  1.00  0.00           C
ATOM   1583  CG  PRO A  95      47.276  74.491  82.529  1.00  0.00           C
ATOM   1586  C   PRO A  95      48.006  70.991  83.589  1.00  0.00           C
ATOM   1587  O   PRO A  95      48.995  70.281  83.429  1.00  0.00           O
ATOM   1588  N   GLU A  96      47.076  70.759  84.539  1.00  0.00           N
ATOM   1590  CA  GLU A  96      47.146  69.649  85.479  1.00  0.00           C
ATOM   1592  CB  GLU A  96      45.915  69.671  86.439  1.00  0.00           C
ATOM   1595  CG  GLU A  96      45.975  68.561  87.519  1.00  0.00           C
ATOM   1598  CD  GLU A  96      44.945  68.679  88.649  1.00  0.00           C
ATOM   1599  OE1 GLU A  96      43.955  69.451  88.549  1.00  0.00           O
ATOM   1600  OE2 GLU A  96      45.186  67.961  89.659  1.00  0.00           O
ATOM   1601  C   GLU A  96      47.225  68.300  84.799  1.00  0.00           C
ATOM   1602  O   GLU A  96      48.065  67.460  85.129  1.00  0.00           O
ATOM   1603  N   ARG A  97      46.375  68.079  83.769  1.00  0.00           N
ATOM   1605  CA  ARG A  97      46.445  66.921  82.889  1.00  0.00           C
ATOM   1607  CB  ARG A  97      45.265  67.031  81.879  1.00  0.00           C
ATOM   1610  CG  ARG A  97      44.945  65.759  81.059  1.00  0.00           C
ATOM   1613  CD  ARG A  97      44.186  64.631  81.789  1.00  0.00           C
ATOM   1616  NE  ARG A  97      42.925  65.220  82.359  1.00  0.00           N
ATOM   1618  CZ  ARG A  97      41.705  64.759  82.129  1.00  0.00           C
ATOM   1619  NH1 ARG A  97      41.436  63.640  81.489  1.00  0.00           N
ATOM   1622  NH2 ARG A  97      40.665  65.480  82.499  1.00  0.00           N
ATOM   1625  C   ARG A  97      47.745  66.741  82.149  1.00  0.00           C
ATOM   1626  O   ARG A  97      48.335  65.671  82.159  1.00  0.00           O
ATOM   1627  N   ASN A  98      48.265  67.781  81.499  1.00  0.00           N
ATOM   1629  CA  ASN A  98      49.465  67.641  80.709  1.00  0.00           C
ATOM   1631  CB  ASN A  98      49.555  68.921  79.859  1.00  0.00           C
ATOM   1634  CG  ASN A  98      50.775  69.021  78.969  1.00  0.00           C
ATOM   1635  OD1 ASN A  98      50.695  68.970  77.749  1.00  0.00           O
ATOM   1636  ND2 ASN A  98      51.975  69.160  79.579  1.00  0.00           N
ATOM   1639  C   ASN A  98      50.705  67.350  81.539  1.00  0.00           C
ATOM   1640  O   ASN A  98      51.535  66.521  81.189  1.00  0.00           O
ATOM   1641  N   ILE A  99      50.826  68.021  82.689  1.00  0.00           N
ATOM   1643  CA  ILE A  99      51.845  67.720  83.679  1.00  0.00           C
ATOM   1645  CB  ILE A  99      51.785  68.701  84.849  1.00  0.00           C
ATOM   1647  CG2 ILE A  99      52.775  68.320  85.959  1.00  0.00           C
ATOM   1651  CG1 ILE A  99      52.035  70.160  84.399  1.00  0.00           C
ATOM   1654  CD  ILE A  99      53.455  70.451  83.929  1.00  0.00           C
ATOM   1658  C   ILE A  99      51.745  66.290  84.179  1.00  0.00           C
ATOM   1659  O   ILE A  99      52.745  65.579  84.269  1.00  0.00           O
ATOM   1660  N   SER A 100      50.515  65.811  84.489  1.00  0.00           N
ATOM   1662  CA  SER A 100      50.326  64.410  84.859  1.00  0.00           C
ATOM   1664  CB  SER A 100      48.945  64.141  85.539  1.00  0.00           C
ATOM   1667  OG  SER A 100      47.815  64.160  84.659  1.00  0.00           O
ATOM   1669  C   SER A 100      50.695  63.410  83.759  1.00  0.00           C
ATOM   1670  O   SER A 100      51.405  62.440  84.039  1.00  0.00           O
ATOM   1671  N   MET A 101      50.326  63.660  82.479  1.00  0.00           N
ATOM   1673  CA  MET A 101      50.815  62.901  81.329  1.00  0.00           C
ATOM   1675  CB  MET A 101      50.205  63.361  79.989  1.00  0.00           C
ATOM   1678  CG  MET A 101      48.675  63.260  79.899  1.00  0.00           C
ATOM   1681  SD  MET A 101      47.995  61.651  80.369  1.00  0.00           S
ATOM   1682  CE  MET A 101      46.355  62.280  79.969  1.00  0.00           C
ATOM   1686  C   MET A 101      52.315  62.920  81.119  1.00  0.00           C
ATOM   1687  O   MET A 101      52.945  61.899  80.849  1.00  0.00           O
ATOM   1688  N   GLY A 102      52.965  64.090  81.249  1.00  0.00           N
ATOM   1690  CA  GLY A 102      54.405  64.180  81.039  1.00  0.00           C
ATOM   1693  C   GLY A 102      55.195  63.509  82.129  1.00  0.00           C
ATOM   1694  O   GLY A 102      56.145  62.810  81.829  1.00  0.00           O
ATOM   1695  N   ALA A 103      54.776  63.640  83.399  1.00  0.00           N
ATOM   1697  CA  ALA A 103      55.335  62.881  84.499  1.00  0.00           C
ATOM   1699  CB  ALA A 103      54.665  63.300  85.819  1.00  0.00           C
ATOM   1703  C   ALA A 103      55.195  61.371  84.329  1.00  0.00           C
ATOM   1704  O   ALA A 103      56.135  60.620  84.599  1.00  0.00           O
ATOM   1705  N   ALA A 104      54.035  60.900  83.809  1.00  0.00           N
ATOM   1707  CA  ALA A 104      53.835  59.520  83.409  1.00  0.00           C
ATOM   1709  CB  ALA A 104      52.395  59.340  82.889  1.00  0.00           C
ATOM   1713  C   ALA A 104      54.785  59.050  82.329  1.00  0.00           C
ATOM   1714  O   ALA A 104      55.345  57.961  82.379  1.00  0.00           O
ATOM   1715  N   TYR A 105      55.005  59.900  81.319  1.00  0.00           N
ATOM   1717  CA  TYR A 105      55.965  59.660  80.269  1.00  0.00           C
ATOM   1719  CB  TYR A 105      55.735  60.690  79.139  1.00  0.00           C
ATOM   1722  CG  TYR A 105      56.355  60.191  77.879  1.00  0.00           C
ATOM   1723  CD1 TYR A 105      55.725  59.170  77.139  1.00  0.00           C
ATOM   1725  CE1 TYR A 105      56.345  58.640  76.009  1.00  0.00           C
ATOM   1727  CZ  TYR A 105      57.575  59.141  75.579  1.00  0.00           C
ATOM   1728  OH  TYR A 105      58.205  58.620  74.449  1.00  0.00           O
ATOM   1730  CD2 TYR A 105      57.585  60.681  77.439  1.00  0.00           C
ATOM   1732  CE2 TYR A 105      58.185  60.191  76.279  1.00  0.00           C
ATOM   1734  C   TYR A 105      57.425  59.631  80.769  1.00  0.00           C
ATOM   1735  O   TYR A 105      58.245  58.811  80.349  1.00  0.00           O
ATOM   1736  N   LEU A 106      57.795  60.490  81.729  1.00  0.00           N
ATOM   1738  CA  LEU A 106      59.105  60.381  82.389  1.00  0.00           C
ATOM   1740  CB  LEU A 106      59.345  61.571  83.359  1.00  0.00           C
ATOM   1743  CG  LEU A 106      59.396  62.940  82.639  1.00  0.00           C
ATOM   1745  CD1 LEU A 106      59.475  64.131  83.599  1.00  0.00           C
ATOM   1749  CD2 LEU A 106      60.555  62.980  81.649  1.00  0.00           C
ATOM   1753  C   LEU A 106      59.315  59.060  83.109  1.00  0.00           C
ATOM   1754  O   LEU A 106      60.366  58.410  83.009  1.00  0.00           O
ATOM   1755  N   ASN A 107      58.265  58.590  83.809  1.00  0.00           N
ATOM   1757  CA  ASN A 107      58.255  57.271  84.399  1.00  0.00           C
ATOM   1759  CB  ASN A 107      57.005  57.140  85.289  1.00  0.00           C
ATOM   1762  CG  ASN A 107      57.005  55.870  86.129  1.00  0.00           C
ATOM   1763  OD1 ASN A 107      56.436  54.840  85.739  1.00  0.00           O
ATOM   1764  ND2 ASN A 107      57.575  55.931  87.349  1.00  0.00           N
ATOM   1767  C   ASN A 107      58.375  56.150  83.359  1.00  0.00           C
ATOM   1768  O   ASN A 107      59.215  55.280  83.529  1.00  0.00           O
ATOM   1769  N   ILE A 108      57.616  56.181  82.239  1.00  0.00           N
ATOM   1771  CA  ILE A 108      57.645  55.140  81.219  1.00  0.00           C
ATOM   1773  CB  ILE A 108      56.495  55.271  80.209  1.00  0.00           C
ATOM   1775  CG2 ILE A 108      56.835  56.120  78.969  1.00  0.00           C
ATOM   1779  CG1 ILE A 108      56.055  53.860  79.759  1.00  0.00           C
ATOM   1782  CD  ILE A 108      54.776  53.871  78.919  1.00  0.00           C
ATOM   1786  C   ILE A 108      59.006  54.980  80.559  1.00  0.00           C
ATOM   1787  O   ILE A 108      59.445  53.871  80.239  1.00  0.00           O
ATOM   1788  N   LEU A 109      59.725  56.111  80.359  1.00  0.00           N
ATOM   1790  CA  LEU A 109      61.135  56.120  79.989  1.00  0.00           C
ATOM   1792  CB  LEU A 109      61.565  57.561  79.609  1.00  0.00           C
ATOM   1795  CG  LEU A 109      61.345  57.940  78.129  1.00  0.00           C
ATOM   1797  CD1 LEU A 109      59.906  57.771  77.659  1.00  0.00           C
ATOM   1801  CD2 LEU A 109      61.785  59.390  77.859  1.00  0.00           C
ATOM   1805  C   LEU A 109      62.076  55.509  81.029  1.00  0.00           C
ATOM   1806  O   LEU A 109      62.875  54.631  80.709  1.00  0.00           O
ATOM   1807  N   GLU A 110      61.975  55.900  82.319  1.00  0.00           N
ATOM   1809  CA  GLU A 110      62.736  55.240  83.389  1.00  0.00           C
ATOM   1811  CB  GLU A 110      62.625  55.900  84.799  1.00  0.00           C
ATOM   1814  CG  GLU A 110      63.495  57.171  84.959  1.00  0.00           C
ATOM   1817  CD  GLU A 110      63.575  57.771  86.369  1.00  0.00           C
ATOM   1818  OE1 GLU A 110      62.725  57.400  87.219  1.00  0.00           O
ATOM   1819  OE2 GLU A 110      64.396  58.710  86.559  1.00  0.00           O
ATOM   1820  C   GLU A 110      62.435  53.771  83.559  1.00  0.00           C
ATOM   1821  O   GLU A 110      63.326  52.961  83.779  1.00  0.00           O
ATOM   1822  N   THR A 111      61.156  53.370  83.509  1.00  0.00           N
ATOM   1824  CA  THR A 111      60.755  52.000  83.779  1.00  0.00           C
ATOM   1826  CB  THR A 111      59.305  51.861  84.189  1.00  0.00           C
ATOM   1828  OG1 THR A 111      58.425  52.330  83.169  1.00  0.00           O
ATOM   1830  CG2 THR A 111      59.095  52.710  85.449  1.00  0.00           C
ATOM   1834  C   THR A 111      61.035  51.090  82.619  1.00  0.00           C
ATOM   1835  O   THR A 111      61.515  49.980  82.819  1.00  0.00           O
ATOM   1836  N   GLY A 112      60.745  51.490  81.359  1.00  0.00           N
ATOM   1838  CA  GLY A 112      61.096  50.711  80.179  1.00  0.00           C
ATOM   1841  C   GLY A 112      62.495  51.021  79.699  1.00  0.00           C
ATOM   1842  O   GLY A 112      63.425  50.690  80.419  1.00  0.00           O
ATOM   1843  N   PRO A 113      62.745  51.540  78.499  1.00  0.00           N
ATOM   1844  CD  PRO A 113      61.695  52.101  77.639  1.00  0.00           C
ATOM   1847  CA  PRO A 113      64.045  51.560  77.819  1.00  0.00           C
ATOM   1849  CB  PRO A 113      63.785  52.381  76.539  1.00  0.00           C
ATOM   1852  CG  PRO A 113      62.465  53.111  76.819  1.00  0.00           C
ATOM   1855  C   PRO A 113      65.295  52.020  78.559  1.00  0.00           C
ATOM   1856  O   PRO A 113      66.396  51.690  78.099  1.00  0.00           O
ATOM   1857  N   LEU A 114      65.186  52.790  79.649  1.00  0.00           N
ATOM   1859  CA  LEU A 114      66.296  53.291  80.439  1.00  0.00           C
ATOM   1861  CB  LEU A 114      66.195  54.820  80.649  1.00  0.00           C
ATOM   1864  CG  LEU A 114      66.285  55.649  79.349  1.00  0.00           C
ATOM   1866  CD1 LEU A 114      64.965  55.820  78.589  1.00  0.00           C
ATOM   1870  CD2 LEU A 114      66.815  57.031  79.689  1.00  0.00           C
ATOM   1874  C   LEU A 114      66.366  52.590  81.799  1.00  0.00           C
ATOM   1875  O   LEU A 114      66.885  53.120  82.779  1.00  0.00           O
ATOM   1876  N   ALA A 115      65.836  51.371  81.909  1.00  0.00           N
ATOM   1878  CA  ALA A 115      65.615  50.700  83.179  1.00  0.00           C
ATOM   1880  CB  ALA A 115      64.915  49.361  82.919  1.00  0.00           C
ATOM   1884  C   ALA A 115      66.815  50.430  84.089  1.00  0.00           C
ATOM   1885  O   ALA A 115      66.705  50.500  85.309  1.00  0.00           O
ATOM   1886  N   GLY A 116      67.975  50.061  83.509  1.00  0.00           N
ATOM   1888  CA  GLY A 116      69.085  49.431  84.229  1.00  0.00           C
ATOM   1891  C   GLY A 116      70.236  50.350  84.489  1.00  0.00           C
ATOM   1892  O   GLY A 116      71.355  49.951  84.759  1.00  0.00           O
ATOM   1893  N   ILE A 117      69.995  51.660  84.389  1.00  0.00           N
ATOM   1895  CA  ILE A 117      71.015  52.631  84.669  1.00  0.00           C
ATOM   1897  CB  ILE A 117      70.826  53.941  83.889  1.00  0.00           C
ATOM   1899  CG2 ILE A 117      71.965  54.900  84.249  1.00  0.00           C
ATOM   1903  CG1 ILE A 117      70.845  53.860  82.329  1.00  0.00           C
ATOM   1906  CD  ILE A 117      69.755  53.090  81.609  1.00  0.00           C
ATOM   1910  C   ILE A 117      71.076  52.840  86.189  1.00  0.00           C
ATOM   1911  O   ILE A 117      70.055  52.810  86.879  1.00  0.00           O
ATOM   1912  N   GLU A 118      72.275  52.990  86.789  1.00  0.00           N
ATOM   1914  CA  GLU A 118      72.455  53.000  88.229  1.00  0.00           C
ATOM   1916  CB  GLU A 118      73.735  52.220  88.629  1.00  0.00           C
ATOM   1919  CG  GLU A 118      73.756  50.721  88.259  1.00  0.00           C
ATOM   1922  CD  GLU A 118      72.725  49.830  88.949  1.00  0.00           C
ATOM   1923  OE1 GLU A 118      71.906  50.290  89.769  1.00  0.00           O
ATOM   1924  OE2 GLU A 118      72.765  48.611  88.619  1.00  0.00           O
ATOM   1925  C   GLU A 118      72.595  54.410  88.799  1.00  0.00           C
ATOM   1926  O   GLU A 118      71.965  54.750  89.799  1.00  0.00           O
ATOM   1927  N   ASP A 119      73.436  55.280  88.179  1.00  0.00           N
ATOM   1929  CA  ASP A 119      73.705  56.620  88.659  1.00  0.00           C
ATOM   1931  CB  ASP A 119      75.085  57.080  88.079  1.00  0.00           C
ATOM   1934  CG  ASP A 119      75.436  58.561  88.129  1.00  0.00           C
ATOM   1935  OD1 ASP A 119      74.805  59.361  88.869  1.00  0.00           O
ATOM   1936  OD2 ASP A 119      76.414  58.881  87.419  1.00  0.00           O
ATOM   1937  C   ASP A 119      72.525  57.590  88.399  1.00  0.00           C
ATOM   1938  O   ASP A 119      72.046  57.680  87.259  1.00  0.00           O
ATOM   1939  N   PRO A 120      71.995  58.340  89.369  1.00  0.00           N
ATOM   1940  CD  PRO A 120      72.455  58.311  90.749  1.00  0.00           C
ATOM   1943  CA  PRO A 120      70.796  59.141  89.209  1.00  0.00           C
ATOM   1945  CB  PRO A 120      70.396  59.531  90.639  1.00  0.00           C
ATOM   1948  CG  PRO A 120      71.715  59.471  91.419  1.00  0.00           C
ATOM   1951  C   PRO A 120      71.035  60.350  88.329  1.00  0.00           C
ATOM   1952  O   PRO A 120      70.116  60.741  87.609  1.00  0.00           O
ATOM   1953  N   LYS A 121      72.226  60.991  88.359  1.00  0.00           N
ATOM   1955  CA  LYS A 121      72.535  62.041  87.409  1.00  0.00           C
ATOM   1957  CB  LYS A 121      73.675  63.000  87.839  1.00  0.00           C
ATOM   1960  CG  LYS A 121      73.124  64.230  88.589  1.00  0.00           C
ATOM   1963  CD  LYS A 121      74.095  65.430  88.669  1.00  0.00           C
ATOM   1966  CE  LYS A 121      74.234  66.281  87.379  1.00  0.00           C
ATOM   1969  NZ  LYS A 121      73.115  67.241  87.139  1.00  0.00           N
ATOM   1973  C   LYS A 121      72.686  61.560  85.979  1.00  0.00           C
ATOM   1974  O   LYS A 121      72.195  62.190  85.039  1.00  0.00           O
ATOM   1975  N   VAL A 122      73.304  60.381  85.759  1.00  0.00           N
ATOM   1977  CA  VAL A 122      73.336  59.820  84.419  1.00  0.00           C
ATOM   1979  CB  VAL A 122      74.465  58.800  84.259  1.00  0.00           C
ATOM   1981  CG1 VAL A 122      74.015  57.361  84.529  1.00  0.00           C
ATOM   1985  CG2 VAL A 122      74.985  58.860  82.829  1.00  0.00           C
ATOM   1989  C   VAL A 122      71.955  59.361  83.919  1.00  0.00           C
ATOM   1990  O   VAL A 122      71.635  59.491  82.739  1.00  0.00           O
ATOM   1991  N   LEU A 123      71.035  58.920  84.829  1.00  0.00           N
ATOM   1993  CA  LEU A 123      69.605  58.780  84.519  1.00  0.00           C
ATOM   1995  CB  LEU A 123      68.695  58.311  85.719  1.00  0.00           C
ATOM   1998  CG  LEU A 123      68.315  56.820  85.749  1.00  0.00           C
ATOM   2000  CD1 LEU A 123      67.826  56.280  84.399  1.00  0.00           C
ATOM   2004  CD2 LEU A 123      69.495  56.041  86.309  1.00  0.00           C
ATOM   2008  C   LEU A 123      68.975  60.080  84.099  1.00  0.00           C
ATOM   2009  O   LEU A 123      68.225  60.140  83.129  1.00  0.00           O
ATOM   2010  N   GLN A 124      69.275  61.150  84.869  1.00  0.00           N
ATOM   2012  CA  GLN A 124      68.735  62.460  84.619  1.00  0.00           C
ATOM   2014  CB  GLN A 124      69.146  63.480  85.719  1.00  0.00           C
ATOM   2017  CG  GLN A 124      68.735  64.951  85.449  1.00  0.00           C
ATOM   2020  CD  GLN A 124      69.186  65.851  86.599  1.00  0.00           C
ATOM   2021  OE1 GLN A 124      70.376  66.061  86.819  1.00  0.00           O
ATOM   2022  NE2 GLN A 124      68.215  66.391  87.389  1.00  0.00           N
ATOM   2025  C   GLN A 124      69.085  62.980  83.239  1.00  0.00           C
ATOM   2026  O   GLN A 124      68.205  63.400  82.479  1.00  0.00           O
ATOM   2027  N   TYR A 125      70.345  62.870  82.819  1.00  0.00           N
ATOM   2029  CA  TYR A 125      70.735  63.140  81.449  1.00  0.00           C
ATOM   2031  CB  TYR A 125      72.255  63.160  81.279  1.00  0.00           C
ATOM   2034  CG  TYR A 125      72.815  64.241  82.169  1.00  0.00           C
ATOM   2035  CD1 TYR A 125      72.345  65.570  82.099  1.00  0.00           C
ATOM   2037  CE1 TYR A 125      72.905  66.561  82.929  1.00  0.00           C
ATOM   2039  CZ  TYR A 125      73.955  66.220  83.779  1.00  0.00           C
ATOM   2040  OH  TYR A 125      74.646  67.201  84.509  1.00  0.00           O
ATOM   2042  CD2 TYR A 125      73.835  63.910  83.059  1.00  0.00           C
ATOM   2044  CE2 TYR A 125      74.396  64.910  83.859  1.00  0.00           C
ATOM   2046  C   TYR A 125      70.135  62.220  80.399  1.00  0.00           C
ATOM   2047  O   TYR A 125      69.675  62.670  79.349  1.00  0.00           O
ATOM   2048  N   ALA A 126      70.105  60.900  80.659  1.00  0.00           N
ATOM   2050  CA  ALA A 126      69.535  59.960  79.729  1.00  0.00           C
ATOM   2052  CB  ALA A 126      69.826  58.541  80.259  1.00  0.00           C
ATOM   2056  C   ALA A 126      68.045  60.191  79.449  1.00  0.00           C
ATOM   2057  O   ALA A 126      67.605  60.180  78.299  1.00  0.00           O
ATOM   2058  N   LEU A 127      67.235  60.471  80.479  1.00  0.00           N
ATOM   2060  CA  LEU A 127      65.855  60.890  80.309  1.00  0.00           C
ATOM   2062  CB  LEU A 127      65.205  61.160  81.679  1.00  0.00           C
ATOM   2065  CG  LEU A 127      64.855  59.960  82.549  1.00  0.00           C
ATOM   2067  CD1 LEU A 127      64.215  60.521  83.819  1.00  0.00           C
ATOM   2071  CD2 LEU A 127      63.925  58.980  81.829  1.00  0.00           C
ATOM   2075  C   LEU A 127      65.615  62.160  79.529  1.00  0.00           C
ATOM   2076  O   LEU A 127      64.705  62.181  78.699  1.00  0.00           O
ATOM   2077  N   VAL A 128      66.375  63.260  79.769  1.00  0.00           N
ATOM   2079  CA  VAL A 128      66.156  64.509  79.039  1.00  0.00           C
ATOM   2081  CB  VAL A 128      66.925  65.711  79.589  1.00  0.00           C
ATOM   2083  CG1 VAL A 128      66.445  66.050  81.009  1.00  0.00           C
ATOM   2087  CG2 VAL A 128      68.455  65.550  79.599  1.00  0.00           C
ATOM   2091  C   VAL A 128      66.375  64.351  77.539  1.00  0.00           C
ATOM   2092  O   VAL A 128      65.545  64.751  76.729  1.00  0.00           O
ATOM   2093  N   VAL A 129      67.476  63.680  77.159  1.00  0.00           N
ATOM   2095  CA  VAL A 129      67.805  63.361  75.789  1.00  0.00           C
ATOM   2097  CB  VAL A 129      69.195  62.751  75.719  1.00  0.00           C
ATOM   2099  CG1 VAL A 129      69.525  62.491  74.259  1.00  0.00           C
ATOM   2103  CG2 VAL A 129      70.245  63.720  76.289  1.00  0.00           C
ATOM   2107  C   VAL A 129      66.785  62.421  75.149  1.00  0.00           C
ATOM   2108  O   VAL A 129      66.296  62.650  74.039  1.00  0.00           O
ATOM   2109  N   SER A 130      66.396  61.360  75.869  1.00  0.00           N
ATOM   2111  CA  SER A 130      65.414  60.381  75.449  1.00  0.00           C
ATOM   2113  CB  SER A 130      65.305  59.259  76.519  1.00  0.00           C
ATOM   2116  OG  SER A 130      64.285  58.311  76.239  1.00  0.00           O
ATOM   2118  C   SER A 130      64.045  60.991  75.169  1.00  0.00           C
ATOM   2119  O   SER A 130      63.385  60.671  74.179  1.00  0.00           O
ATOM   2120  N   TYR A 131      63.596  61.921  76.019  1.00  0.00           N
ATOM   2122  CA  TYR A 131      62.346  62.650  75.819  1.00  0.00           C
ATOM   2124  CB  TYR A 131      62.155  63.570  77.059  1.00  0.00           C
ATOM   2127  CG  TYR A 131      60.735  64.040  77.219  1.00  0.00           C
ATOM   2128  CD1 TYR A 131      60.175  65.050  76.409  1.00  0.00           C
ATOM   2130  CE1 TYR A 131      58.815  65.381  76.539  1.00  0.00           C
ATOM   2132  CZ  TYR A 131      58.035  64.751  77.509  1.00  0.00           C
ATOM   2133  OH  TYR A 131      56.646  64.960  77.579  1.00  0.00           O
ATOM   2135  CD2 TYR A 131      59.945  63.470  78.219  1.00  0.00           C
ATOM   2137  CE2 TYR A 131      58.615  63.840  78.389  1.00  0.00           C
ATOM   2139  C   TYR A 131      62.335  63.480  74.529  1.00  0.00           C
ATOM   2140  O   TYR A 131      61.366  63.470  73.769  1.00  0.00           O
ATOM   2141  N   ALA A 132      63.435  64.220  74.289  1.00  0.00           N
ATOM   2143  CA  ALA A 132      63.615  65.090  73.149  1.00  0.00           C
ATOM   2145  CB  ALA A 132      64.955  65.829  73.339  1.00  0.00           C
ATOM   2149  C   ALA A 132      63.596  64.399  71.779  1.00  0.00           C
ATOM   2150  O   ALA A 132      63.006  64.870  70.809  1.00  0.00           O
ATOM   2151  N   ASN A 133      64.275  63.241  71.689  1.00  0.00           N
ATOM   2153  CA  ASN A 133      64.576  62.631  70.419  1.00  0.00           C
ATOM   2155  CB  ASN A 133      65.646  63.400  69.579  1.00  0.00           C
ATOM   2158  CG  ASN A 133      66.995  63.730  70.239  1.00  0.00           C
ATOM   2159  OD1 ASN A 133      67.785  64.471  69.649  1.00  0.00           O
ATOM   2160  ND2 ASN A 133      67.296  63.211  71.439  1.00  0.00           N
ATOM   2163  C   ASN A 133      64.925  61.181  70.629  1.00  0.00           C
ATOM   2164  O   ASN A 133      65.936  60.700  70.129  1.00  0.00           O
ATOM   2165  N   GLY A 134      64.076  60.471  71.399  1.00  0.00           N
ATOM   2167  CA  GLY A 134      64.045  59.011  71.469  1.00  0.00           C
ATOM   2170  C   GLY A 134      65.076  58.330  72.329  1.00  0.00           C
ATOM   2171  O   GLY A 134      66.285  58.491  72.179  1.00  0.00           O
ATOM   2172  N   ALA A 135      64.615  57.451  73.239  1.00  0.00           N
ATOM   2174  CA  ALA A 135      65.455  56.501  73.949  1.00  0.00           C
ATOM   2176  CB  ALA A 135      64.646  55.590  74.899  1.00  0.00           C
ATOM   2180  C   ALA A 135      66.125  55.570  72.969  1.00  0.00           C
ATOM   2181  O   ALA A 135      67.305  55.261  73.059  1.00  0.00           O
ATOM   2182  N   GLY A 136      65.335  55.121  71.969  1.00  0.00           N
ATOM   2184  CA  GLY A 136      65.766  54.211  70.919  1.00  0.00           C
ATOM   2187  C   GLY A 136      66.965  54.720  70.189  1.00  0.00           C
ATOM   2188  O   GLY A 136      67.905  53.960  69.959  1.00  0.00           O
ATOM   2189  N   ALA A 137      66.985  56.021  69.829  1.00  0.00           N
ATOM   2191  CA  ALA A 137      68.135  56.690  69.279  1.00  0.00           C
ATOM   2193  CB  ALA A 137      67.756  58.171  69.069  1.00  0.00           C
ATOM   2197  C   ALA A 137      69.315  56.670  70.219  1.00  0.00           C
ATOM   2198  O   ALA A 137      70.385  56.181  69.859  1.00  0.00           O
ATOM   2199  N   LEU A 138      69.105  57.111  71.479  1.00  0.00           N
ATOM   2201  CA  LEU A 138      70.125  57.311  72.499  1.00  0.00           C
ATOM   2203  CB  LEU A 138      69.455  57.670  73.869  1.00  0.00           C
ATOM   2206  CG  LEU A 138      69.955  58.941  74.589  1.00  0.00           C
ATOM   2208  CD1 LEU A 138      69.726  58.830  76.099  1.00  0.00           C
ATOM   2212  CD2 LEU A 138      71.414  59.329  74.309  1.00  0.00           C
ATOM   2216  C   LEU A 138      70.915  56.050  72.739  1.00  0.00           C
ATOM   2217  O   LEU A 138      72.125  56.050  72.889  1.00  0.00           O
ATOM   2218  N   LEU A 139      70.186  54.931  72.809  1.00  0.00           N
ATOM   2220  CA  LEU A 139      70.715  53.620  73.099  1.00  0.00           C
ATOM   2222  CB  LEU A 139      69.554  52.670  73.459  1.00  0.00           C
ATOM   2225  CG  LEU A 139      68.796  53.120  74.719  1.00  0.00           C
ATOM   2227  CD1 LEU A 139      67.415  52.470  74.789  1.00  0.00           C
ATOM   2231  CD2 LEU A 139      69.595  52.840  75.999  1.00  0.00           C
ATOM   2235  C   LEU A 139      71.535  53.060  71.949  1.00  0.00           C
ATOM   2236  O   LEU A 139      72.525  52.350  72.169  1.00  0.00           O
ATOM   2237  N   ARG A 140      71.175  53.421  70.699  1.00  0.00           N
ATOM   2239  CA  ARG A 140      71.865  53.041  69.479  1.00  0.00           C
ATOM   2241  CB  ARG A 140      71.095  53.611  68.259  1.00  0.00           C
ATOM   2244  CG  ARG A 140      71.285  52.860  66.929  1.00  0.00           C
ATOM   2247  CD  ARG A 140      70.624  51.480  66.749  1.00  0.00           C
ATOM   2250  NE  ARG A 140      69.225  51.670  66.229  1.00  0.00           N
ATOM   2252  CZ  ARG A 140      68.196  52.031  66.979  1.00  0.00           C
ATOM   2253  NH1 ARG A 140      68.235  51.940  68.279  1.00  0.00           N
ATOM   2256  NH2 ARG A 140      67.086  52.500  66.439  1.00  0.00           N
ATOM   2259  C   ARG A 140      73.304  53.570  69.479  1.00  0.00           C
ATOM   2260  O   ARG A 140      74.234  52.881  69.089  1.00  0.00           O
ATOM   2261  N   THR A 141      73.515  54.800  69.989  1.00  0.00           N
ATOM   2263  CA  THR A 141      74.796  55.471  70.139  1.00  0.00           C
ATOM   2265  CB  THR A 141      74.695  56.800  70.859  1.00  0.00           C
ATOM   2267  OG1 THR A 141      73.436  57.421  70.679  1.00  0.00           O
ATOM   2269  CG2 THR A 141      75.755  57.761  70.329  1.00  0.00           C
ATOM   2273  C   THR A 141      75.815  54.650  70.919  1.00  0.00           C
ATOM   2274  O   THR A 141      77.025  54.791  70.739  1.00  0.00           O
ATOM   2275  N   PHE A 142      75.345  53.771  71.819  1.00  0.00           N
ATOM   2277  CA  PHE A 142      76.145  52.920  72.649  1.00  0.00           C
ATOM   2279  CB  PHE A 142      75.554  52.870  74.089  1.00  0.00           C
ATOM   2282  CG  PHE A 142      75.535  54.240  74.689  1.00  0.00           C
ATOM   2283  CD1 PHE A 142      76.626  54.760  75.409  1.00  0.00           C
ATOM   2285  CE1 PHE A 142      76.535  56.021  76.029  1.00  0.00           C
ATOM   2287  CZ  PHE A 142      75.376  56.781  75.899  1.00  0.00           C
ATOM   2289  CD2 PHE A 142      74.374  55.010  74.589  1.00  0.00           C
ATOM   2291  CE2 PHE A 142      74.295  56.280  75.169  1.00  0.00           C
ATOM   2293  C   PHE A 142      76.265  51.511  72.099  1.00  0.00           C
ATOM   2294  O   PHE A 142      77.345  50.940  72.129  1.00  0.00           O
ATOM   2295  N   SER A 143      75.186  50.881  71.599  1.00  0.00           N
ATOM   2297  CA  SER A 143      75.326  49.531  71.069  1.00  0.00           C
ATOM   2299  CB  SER A 143      75.475  48.460  72.189  1.00  0.00           C
ATOM   2302  OG  SER A 143      75.796  47.160  71.669  1.00  0.00           O
ATOM   2304  C   SER A 143      74.135  49.160  70.209  1.00  0.00           C
ATOM   2305  O   SER A 143      73.054  49.730  70.329  1.00  0.00           O
ATOM   2306  N   SER A 144      74.285  48.140  69.349  1.00  0.00           N
ATOM   2308  CA  SER A 144      73.124  47.521  68.719  1.00  0.00           C
ATOM   2310  CB  SER A 144      73.465  46.501  67.599  1.00  0.00           C
ATOM   2313  OG  SER A 144      74.045  47.181  66.499  1.00  0.00           O
ATOM   2315  C   SER A 144      72.245  46.781  69.679  1.00  0.00           C
ATOM   2316  O   SER A 144      71.076  46.610  69.399  1.00  0.00           O
ATOM   2317  N   ASP A 145      72.725  46.330  70.849  1.00  0.00           N
ATOM   2319  CA  ASP A 145      71.874  45.630  71.779  1.00  0.00           C
ATOM   2321  CB  ASP A 145      72.546  44.351  72.339  1.00  0.00           C
ATOM   2324  CG  ASP A 145      73.164  43.480  71.269  1.00  0.00           C
ATOM   2325  OD1 ASP A 145      72.664  42.340  71.079  1.00  0.00           O
ATOM   2326  OD2 ASP A 145      74.245  43.840  70.729  1.00  0.00           O
ATOM   2327  C   ASP A 145      71.525  46.530  72.949  1.00  0.00           C
ATOM   2328  O   ASP A 145      72.355  47.291  73.449  1.00  0.00           O
ATOM   2329  N   ARG A 146      70.275  46.451  73.479  1.00  0.00           N
ATOM   2331  CA  ARG A 146      69.906  47.181  74.689  1.00  0.00           C
ATOM   2333  CB  ARG A 146      68.455  46.791  75.109  1.00  0.00           C
ATOM   2336  CG  ARG A 146      67.845  47.530  76.329  1.00  0.00           C
ATOM   2339  CD  ARG A 146      67.476  49.021  76.169  1.00  0.00           C
ATOM   2342  NE  ARG A 146      66.326  49.110  75.219  1.00  0.00           N
ATOM   2344  CZ  ARG A 146      66.425  49.221  73.909  1.00  0.00           C
ATOM   2345  NH1 ARG A 146      67.576  49.180  73.299  1.00  0.00           N
ATOM   2348  NH2 ARG A 146      65.385  49.300  73.119  1.00  0.00           N
ATOM   2351  C   ARG A 146      70.785  46.861  75.889  1.00  0.00           C
ATOM   2352  O   ARG A 146      71.226  47.740  76.619  1.00  0.00           O
ATOM   2353  N   LYS A 147      71.065  45.570  76.109  1.00  0.00           N
ATOM   2355  CA  LYS A 147      71.795  45.100  77.269  1.00  0.00           C
ATOM   2357  CB  LYS A 147      71.845  43.561  77.239  1.00  0.00           C
ATOM   2360  CG  LYS A 147      70.475  42.881  77.359  1.00  0.00           C
ATOM   2363  CD  LYS A 147      70.565  41.371  77.069  1.00  0.00           C
ATOM   2366  CE  LYS A 147      69.225  40.640  77.169  1.00  0.00           C
ATOM   2369  NZ  LYS A 147      69.385  39.211  76.829  1.00  0.00           N
ATOM   2373  C   LYS A 147      73.196  45.671  77.369  1.00  0.00           C
ATOM   2374  O   LYS A 147      73.585  46.300  78.349  1.00  0.00           O
ATOM   2375  N   LYS A 148      73.925  45.570  76.239  1.00  0.00           N
ATOM   2377  CA  LYS A 148      75.215  46.190  76.029  1.00  0.00           C
ATOM   2379  CB  LYS A 148      75.745  45.820  74.639  1.00  0.00           C
ATOM   2382  CG  LYS A 148      75.885  44.320  74.419  1.00  0.00           C
ATOM   2385  CD  LYS A 148      76.475  44.030  73.039  1.00  0.00           C
ATOM   2388  CE  LYS A 148      76.465  42.550  72.699  1.00  0.00           C
ATOM   2391  NZ  LYS A 148      76.385  42.350  71.249  1.00  0.00           N
ATOM   2395  C   LYS A 148      75.205  47.701  76.119  1.00  0.00           C
ATOM   2396  O   LYS A 148      76.116  48.300  76.669  1.00  0.00           O
ATOM   2397  N   ALA A 149      74.164  48.370  75.539  1.00  0.00           N
ATOM   2399  CA  ALA A 149      74.045  49.800  75.589  1.00  0.00           C
ATOM   2401  CB  ALA A 149      72.805  50.261  74.789  1.00  0.00           C
ATOM   2405  C   ALA A 149      73.975  50.310  77.019  1.00  0.00           C
ATOM   2406  O   ALA A 149      74.775  51.150  77.409  1.00  0.00           O
ATOM   2407  N   ILE A 150      73.115  49.710  77.869  1.00  0.00           N
ATOM   2409  CA  ILE A 150      73.035  50.061  79.279  1.00  0.00           C
ATOM   2411  CB  ILE A 150      71.785  49.510  79.959  1.00  0.00           C
ATOM   2413  CG2 ILE A 150      71.865  49.620  81.499  1.00  0.00           C
ATOM   2417  CG1 ILE A 150      70.535  50.331  79.549  1.00  0.00           C
ATOM   2420  CD  ILE A 150      69.965  50.061  78.159  1.00  0.00           C
ATOM   2424  C   ILE A 150      74.315  49.760  80.039  1.00  0.00           C
ATOM   2425  O   ILE A 150      74.805  50.579  80.809  1.00  0.00           O
ATOM   2426  N   SER A 151      74.985  48.611  79.769  1.00  0.00           N
ATOM   2428  CA  SER A 151      76.296  48.330  80.349  1.00  0.00           C
ATOM   2430  CB  SER A 151      76.855  46.961  79.879  1.00  0.00           C
ATOM   2433  OG  SER A 151      75.985  45.881  80.209  1.00  0.00           O
ATOM   2435  C   SER A 151      77.326  49.431  80.039  1.00  0.00           C
ATOM   2436  O   SER A 151      78.076  49.870  80.919  1.00  0.00           O
ATOM   2437  N   LYS A 152      77.375  49.940  78.799  1.00  0.00           N
ATOM   2439  CA  LYS A 152      78.205  51.080  78.439  1.00  0.00           C
ATOM   2441  CB  LYS A 152      78.224  51.271  76.909  1.00  0.00           C
ATOM   2444  CG  LYS A 152      78.826  50.050  76.199  1.00  0.00           C
ATOM   2447  CD  LYS A 152      78.715  50.170  74.679  1.00  0.00           C
ATOM   2450  CE  LYS A 152      79.735  51.140  74.089  1.00  0.00           C
ATOM   2453  NZ  LYS A 152      80.715  50.440  73.229  1.00  0.00           N
ATOM   2457  C   LYS A 152      77.915  52.421  79.109  1.00  0.00           C
ATOM   2458  O   LYS A 152      78.855  53.149  79.449  1.00  0.00           O
ATOM   2459  N   ILE A 153      76.616  52.800  79.299  1.00  0.00           N
ATOM   2461  CA  ILE A 153      76.195  53.951  80.099  1.00  0.00           C
ATOM   2463  CB  ILE A 153      74.675  54.271  80.059  1.00  0.00           C
ATOM   2465  CG2 ILE A 153      74.295  55.290  81.169  1.00  0.00           C
ATOM   2469  CG1 ILE A 153      74.175  54.881  78.729  1.00  0.00           C
ATOM   2472  CD  ILE A 153      73.785  53.881  77.649  1.00  0.00           C
ATOM   2476  C   ILE A 153      76.664  53.811  81.549  1.00  0.00           C
ATOM   2477  O   ILE A 153      77.105  54.780  82.169  1.00  0.00           O
ATOM   2478  N   ASN A 154      76.626  52.600  82.139  1.00  0.00           N
ATOM   2480  CA  ASN A 154      76.925  52.361  83.549  1.00  0.00           C
ATOM   2482  CB  ASN A 154      76.576  50.900  83.939  1.00  0.00           C
ATOM   2485  CG  ASN A 154      75.105  50.671  84.229  1.00  0.00           C
ATOM   2486  OD1 ASN A 154      74.495  49.750  83.689  1.00  0.00           O
ATOM   2487  ND2 ASN A 154      74.475  51.540  85.049  1.00  0.00           N
ATOM   2490  C   ASN A 154      78.396  52.561  83.849  1.00  0.00           C
ATOM   2491  O   ASN A 154      78.805  52.810  84.979  1.00  0.00           O
ATOM   2492  N   ASP A 155      79.225  52.470  82.799  1.00  0.00           N
ATOM   2494  CA  ASP A 155      80.625  52.751  82.839  1.00  0.00           C
ATOM   2496  CB  ASP A 155      81.315  52.061  81.639  1.00  0.00           C
ATOM   2499  CG  ASP A 155      81.236  50.550  81.739  1.00  0.00           C
ATOM   2500  OD1 ASP A 155      81.306  50.040  82.889  1.00  0.00           O
ATOM   2501  OD2 ASP A 155      81.285  49.870  80.679  1.00  0.00           O
ATOM   2502  C   ASP A 155      80.936  54.240  82.809  1.00  0.00           C
ATOM   2503  O   ASP A 155      82.046  54.640  83.129  1.00  0.00           O
ATOM   2504  N   LEU A 156      79.955  55.100  82.449  1.00  0.00           N
ATOM   2506  CA  LEU A 156      80.135  56.540  82.389  1.00  0.00           C
ATOM   2508  CB  LEU A 156      79.485  57.120  81.109  1.00  0.00           C
ATOM   2511  CG  LEU A 156      80.135  56.670  79.779  1.00  0.00           C
ATOM   2513  CD1 LEU A 156      79.625  57.540  78.619  1.00  0.00           C
ATOM   2517  CD2 LEU A 156      81.675  56.701  79.799  1.00  0.00           C
ATOM   2521  C   LEU A 156      79.575  57.250  83.619  1.00  0.00           C
ATOM   2522  O   LEU A 156      78.414  57.080  83.999  1.00  0.00           O
ATOM   2523  N   ASP A 157      80.395  58.130  84.249  1.00  0.00           N
ATOM   2525  CA  ASP A 157      79.955  59.300  85.009  1.00  0.00           C
ATOM   2527  CB  ASP A 157      81.185  60.021  85.679  1.00  0.00           C
ATOM   2530  CG  ASP A 157      80.965  61.210  86.619  1.00  0.00           C
ATOM   2531  OD1 ASP A 157      80.445  62.260  86.179  1.00  0.00           O
ATOM   2532  OD2 ASP A 157      81.346  61.070  87.819  1.00  0.00           O
ATOM   2533  C   ASP A 157      79.005  60.230  84.239  1.00  0.00           C
ATOM   2534  O   ASP A 157      78.896  60.201  83.009  1.00  0.00           O
ATOM   2535  N   ALA A 158      78.296  61.080  84.979  1.00  0.00           N
ATOM   2537  CA  ALA A 158      77.415  62.111  84.529  1.00  0.00           C
ATOM   2539  CB  ALA A 158      76.985  62.790  85.849  1.00  0.00           C
ATOM   2543  C   ALA A 158      78.055  63.111  83.549  1.00  0.00           C
ATOM   2544  O   ALA A 158      77.495  63.340  82.469  1.00  0.00           O
ATOM   2545  N   ASP A 159      79.245  63.680  83.839  1.00  0.00           N
ATOM   2547  CA  ASP A 159      79.946  64.579  82.929  1.00  0.00           C
ATOM   2549  CB  ASP A 159      81.135  65.311  83.619  1.00  0.00           C
ATOM   2552  CG  ASP A 159      80.715  66.561  84.389  1.00  0.00           C
ATOM   2553  OD1 ASP A 159      79.575  67.061  84.199  1.00  0.00           O
ATOM   2554  OD2 ASP A 159      81.554  67.120  85.129  1.00  0.00           O
ATOM   2555  C   ASP A 159      80.374  63.900  81.619  1.00  0.00           C
ATOM   2556  O   ASP A 159      80.175  64.421  80.529  1.00  0.00           O
ATOM   2557  N   GLU A 160      80.926  62.670  81.689  1.00  0.00           N
ATOM   2559  CA  GLU A 160      81.406  61.950  80.519  1.00  0.00           C
ATOM   2561  CB  GLU A 160      82.495  60.900  80.859  1.00  0.00           C
ATOM   2564  CG  GLU A 160      82.146  59.820  81.919  1.00  0.00           C
ATOM   2567  CD  GLU A 160      83.345  59.011  82.429  1.00  0.00           C
ATOM   2568  OE1 GLU A 160      84.515  59.380  82.149  1.00  0.00           O
ATOM   2569  OE2 GLU A 160      83.095  58.009  83.159  1.00  0.00           O
ATOM   2570  C   GLU A 160      80.275  61.371  79.659  1.00  0.00           C
ATOM   2571  O   GLU A 160      80.436  61.171  78.449  1.00  0.00           O
ATOM   2572  N   PHE A 161      79.065  61.190  80.229  1.00  0.00           N
ATOM   2574  CA  PHE A 161      77.855  60.960  79.459  1.00  0.00           C
ATOM   2576  CB  PHE A 161      76.655  60.721  80.419  1.00  0.00           C
ATOM   2579  CG  PHE A 161      75.385  60.331  79.679  1.00  0.00           C
ATOM   2580  CD1 PHE A 161      74.495  61.300  79.179  1.00  0.00           C
ATOM   2582  CE1 PHE A 161      73.336  60.921  78.489  1.00  0.00           C
ATOM   2584  CZ  PHE A 161      73.035  59.570  78.329  1.00  0.00           C
ATOM   2586  CD2 PHE A 161      75.065  58.980  79.519  1.00  0.00           C
ATOM   2588  CE2 PHE A 161      73.896  58.590  78.859  1.00  0.00           C
ATOM   2590  C   PHE A 161      77.535  62.111  78.509  1.00  0.00           C
ATOM   2591  O   PHE A 161      77.175  61.899  77.349  1.00  0.00           O
ATOM   2592  N   LEU A 162      77.686  63.370  78.989  1.00  0.00           N
ATOM   2594  CA  LEU A 162      77.465  64.570  78.199  1.00  0.00           C
ATOM   2596  CB  LEU A 162      77.686  65.910  78.959  1.00  0.00           C
ATOM   2599  CG  LEU A 162      77.195  66.001  80.419  1.00  0.00           C
ATOM   2601  CD1 LEU A 162      77.255  67.451  80.929  1.00  0.00           C
ATOM   2605  CD2 LEU A 162      75.826  65.370  80.679  1.00  0.00           C
ATOM   2609  C   LEU A 162      78.414  64.601  77.029  1.00  0.00           C
ATOM   2610  O   LEU A 162      78.006  64.759  75.889  1.00  0.00           O
ATOM   2611  N   GLU A 163      79.705  64.311  77.299  1.00  0.00           N
ATOM   2613  CA  GLU A 163      80.705  64.250  76.269  1.00  0.00           C
ATOM   2615  CB  GLU A 163      82.105  63.920  76.829  1.00  0.00           C
ATOM   2618  CG  GLU A 163      82.696  64.891  77.869  1.00  0.00           C
ATOM   2621  CD  GLU A 163      84.175  64.579  77.989  1.00  0.00           C
ATOM   2622  OE1 GLU A 163      84.965  65.071  77.129  1.00  0.00           O
ATOM   2623  OE2 GLU A 163      84.536  63.790  78.899  1.00  0.00           O
ATOM   2624  C   GLU A 163      80.415  63.211  75.209  1.00  0.00           C
ATOM   2625  O   GLU A 163      80.546  63.509  74.029  1.00  0.00           O
ATOM   2626  N   HIS A 164      79.995  61.971  75.599  1.00  0.00           N
ATOM   2628  CA  HIS A 164      79.565  60.931  74.659  1.00  0.00           C
ATOM   2630  CB  HIS A 164      79.205  59.590  75.379  1.00  0.00           C
ATOM   2633  ND1 HIS A 164      79.365  57.521  73.929  1.00  0.00           N
ATOM   2634  CG  HIS A 164      78.595  58.550  74.459  1.00  0.00           C
ATOM   2635  CE1 HIS A 164      78.546  56.810  73.199  1.00  0.00           C
ATOM   2637  NE2 HIS A 164      77.296  57.311  73.219  1.00  0.00           N
ATOM   2639  CD2 HIS A 164      77.315  58.421  74.039  1.00  0.00           C
ATOM   2641  C   HIS A 164      78.365  61.290  73.789  1.00  0.00           C
ATOM   2642  O   HIS A 164      78.414  61.150  72.569  1.00  0.00           O
ATOM   2643  N   VAL A 165      77.245  61.771  74.389  1.00  0.00           N
ATOM   2645  CA  VAL A 165      76.046  62.140  73.629  1.00  0.00           C
ATOM   2647  CB  VAL A 165      74.815  62.400  74.509  1.00  0.00           C
ATOM   2649  CG1 VAL A 165      74.945  63.680  75.329  1.00  0.00           C
ATOM   2653  CG2 VAL A 165      73.505  62.510  73.709  1.00  0.00           C
ATOM   2657  C   VAL A 165      76.366  63.300  72.709  1.00  0.00           C
ATOM   2658  O   VAL A 165      75.955  63.361  71.549  1.00  0.00           O
ATOM   2659  N   ALA A 166      77.205  64.230  73.179  1.00  0.00           N
ATOM   2661  CA  ALA A 166      77.625  65.381  72.439  1.00  0.00           C
ATOM   2663  CB  ALA A 166      77.985  66.490  73.429  1.00  0.00           C
ATOM   2667  C   ALA A 166      78.695  65.120  71.409  1.00  0.00           C
ATOM   2668  O   ALA A 166      78.914  65.940  70.529  1.00  0.00           O
ATOM   2669  N   ARG A 167      79.345  63.951  71.449  1.00  0.00           N
ATOM   2671  CA  ARG A 167      80.336  63.570  70.469  1.00  0.00           C
ATOM   2673  CB  ARG A 167      81.505  62.961  71.279  1.00  0.00           C
ATOM   2676  CG  ARG A 167      82.545  62.080  70.559  1.00  0.00           C
ATOM   2679  CD  ARG A 167      83.666  61.480  71.449  1.00  0.00           C
ATOM   2682  NE  ARG A 167      83.436  61.840  72.899  1.00  0.00           N
ATOM   2684  CZ  ARG A 167      84.356  62.171  73.789  1.00  0.00           C
ATOM   2685  NH1 ARG A 167      85.536  62.650  73.479  1.00  0.00           N
ATOM   2688  NH2 ARG A 167      84.075  62.010  75.059  1.00  0.00           N
ATOM   2691  C   ARG A 167      79.834  62.570  69.449  1.00  0.00           C
ATOM   2692  O   ARG A 167      80.366  62.491  68.349  1.00  0.00           O
ATOM   2693  N   ASN A 168      78.805  61.781  69.799  1.00  0.00           N
ATOM   2695  CA  ASN A 168      78.406  60.660  68.969  1.00  0.00           C
ATOM   2697  CB  ASN A 168      78.625  59.340  69.749  1.00  0.00           C
ATOM   2700  CG  ASN A 168      80.096  59.081  70.059  1.00  0.00           C
ATOM   2701  OD1 ASN A 168      80.984  59.180  69.219  1.00  0.00           O
ATOM   2702  ND2 ASN A 168      80.374  58.681  71.319  1.00  0.00           N
ATOM   2705  C   ASN A 168      76.935  60.700  68.609  1.00  0.00           C
ATOM   2706  O   ASN A 168      76.506  60.010  67.689  1.00  0.00           O
ATOM   2707  N   HIS A 169      76.095  61.490  69.309  1.00  0.00           N
ATOM   2709  CA  HIS A 169      74.675  61.460  69.009  1.00  0.00           C
ATOM   2711  CB  HIS A 169      73.785  61.980  70.159  1.00  0.00           C
ATOM   2714  ND1 HIS A 169      71.804  60.451  70.389  1.00  0.00           N
ATOM   2715  CG  HIS A 169      72.335  61.651  69.949  1.00  0.00           C
ATOM   2716  CE1 HIS A 169      70.525  60.500  70.049  1.00  0.00           C
ATOM   2718  NE2 HIS A 169      70.215  61.680  69.459  1.00  0.00           N
ATOM   2720  CD2 HIS A 169      71.375  62.410  69.389  1.00  0.00           C
ATOM   2722  C   HIS A 169      74.374  62.280  67.759  1.00  0.00           C
ATOM   2723  O   HIS A 169      74.785  63.440  67.679  1.00  0.00           O
ATOM   2724  N   PRO A 170      73.675  61.781  66.759  1.00  0.00           N
ATOM   2725  CD  PRO A 170      73.115  60.430  66.789  1.00  0.00           C
ATOM   2728  CA  PRO A 170      73.605  62.370  65.409  1.00  0.00           C
ATOM   2730  CB  PRO A 170      72.975  61.241  64.579  1.00  0.00           C
ATOM   2733  CG  PRO A 170      72.195  60.420  65.599  1.00  0.00           C
ATOM   2736  C   PRO A 170      72.756  63.631  65.339  1.00  0.00           C
ATOM   2737  O   PRO A 170      72.826  64.340  64.339  1.00  0.00           O
ATOM   2738  N   ALA A 171      71.906  63.881  66.359  1.00  0.00           N
ATOM   2740  CA  ALA A 171      71.025  65.010  66.449  1.00  0.00           C
ATOM   2742  CB  ALA A 171      69.635  64.590  66.979  1.00  0.00           C
ATOM   2746  C   ALA A 171      71.595  66.050  67.419  1.00  0.00           C
ATOM   2747  O   ALA A 171      71.675  65.781  68.609  1.00  0.00           O
ATOM   2748  N   PRO A 172      71.955  67.271  66.989  1.00  0.00           N
ATOM   2749  CD  PRO A 172      72.315  67.531  65.589  1.00  0.00           C
ATOM   2752  CA  PRO A 172      72.555  68.271  67.889  1.00  0.00           C
ATOM   2754  CB  PRO A 172      72.905  69.410  66.929  1.00  0.00           C
ATOM   2757  CG  PRO A 172      73.315  68.660  65.669  1.00  0.00           C
ATOM   2760  C   PRO A 172      71.626  68.781  68.969  1.00  0.00           C
ATOM   2761  O   PRO A 172      72.046  69.451  69.909  1.00  0.00           O
ATOM   2762  N   GLN A 173      70.326  68.480  68.849  1.00  0.00           N
ATOM   2764  CA  GLN A 173      69.335  68.811  69.839  1.00  0.00           C
ATOM   2766  CB  GLN A 173      67.914  68.609  69.299  1.00  0.00           C
ATOM   2769  CG  GLN A 173      67.725  69.180  67.879  1.00  0.00           C
ATOM   2772  CD  GLN A 173      67.705  68.040  66.869  1.00  0.00           C
ATOM   2773  OE1 GLN A 173      66.826  67.180  66.849  1.00  0.00           O
ATOM   2774  NE2 GLN A 173      68.735  68.021  65.989  1.00  0.00           N
ATOM   2777  C   GLN A 173      69.465  67.980  71.109  1.00  0.00           C
ATOM   2778  O   GLN A 173      69.175  68.469  72.199  1.00  0.00           O
ATOM   2779  N   ALA A 174      69.895  66.711  70.999  1.00  0.00           N
ATOM   2781  CA  ALA A 174      70.155  65.829  72.119  1.00  0.00           C
ATOM   2783  CB  ALA A 174      70.545  64.451  71.569  1.00  0.00           C
ATOM   2787  C   ALA A 174      71.215  66.340  73.089  1.00  0.00           C
ATOM   2788  O   ALA A 174      70.936  66.370  74.289  1.00  0.00           O
ATOM   2789  N   PRO A 175      72.375  66.860  72.669  1.00  0.00           N
ATOM   2790  CD  PRO A 175      73.025  66.490  71.419  1.00  0.00           C
ATOM   2793  CA  PRO A 175      73.304  67.460  73.599  1.00  0.00           C
ATOM   2795  CB  PRO A 175      74.576  67.771  72.779  1.00  0.00           C
ATOM   2798  CG  PRO A 175      74.465  66.961  71.489  1.00  0.00           C
ATOM   2801  C   PRO A 175      72.695  68.720  74.119  1.00  0.00           C
ATOM   2802  O   PRO A 175      72.775  68.970  75.319  1.00  0.00           O
ATOM   2803  N   ARG A 176      72.046  69.531  73.239  1.00  0.00           N
ATOM   2805  CA  ARG A 176      71.465  70.811  73.599  1.00  0.00           C
ATOM   2807  CB  ARG A 176      70.875  71.570  72.389  1.00  0.00           C
ATOM   2810  CG  ARG A 176      70.335  72.961  72.769  1.00  0.00           C
ATOM   2813  CD  ARG A 176      69.906  73.840  71.579  1.00  0.00           C
ATOM   2816  NE  ARG A 176      69.435  75.150  72.139  1.00  0.00           N
ATOM   2818  CZ  ARG A 176      70.265  76.039  72.669  1.00  0.00           C
ATOM   2819  NH1 ARG A 176      71.565  75.960  72.569  1.00  0.00           N
ATOM   2822  NH2 ARG A 176      69.815  77.070  73.339  1.00  0.00           N
ATOM   2825  C   ARG A 176      70.495  70.730  74.759  1.00  0.00           C
ATOM   2826  O   ARG A 176      70.445  71.631  75.589  1.00  0.00           O
ATOM   2827  N   TYR A 177      69.745  69.631  74.859  1.00  0.00           N
ATOM   2829  CA  TYR A 177      68.866  69.410  75.989  1.00  0.00           C
ATOM   2831  CB  TYR A 177      68.035  68.131  75.749  1.00  0.00           C
ATOM   2834  CG  TYR A 177      66.646  68.430  76.199  1.00  0.00           C
ATOM   2835  CD1 TYR A 177      66.366  68.570  77.559  1.00  0.00           C
ATOM   2837  CE1 TYR A 177      65.046  68.741  77.999  1.00  0.00           C
ATOM   2839  CZ  TYR A 177      64.015  68.800  77.069  1.00  0.00           C
ATOM   2840  OH  TYR A 177      62.705  68.881  77.529  1.00  0.00           O
ATOM   2842  CD2 TYR A 177      65.605  68.590  75.259  1.00  0.00           C
ATOM   2844  CE2 TYR A 177      64.285  68.760  75.699  1.00  0.00           C
ATOM   2846  C   TYR A 177      69.586  69.351  77.339  1.00  0.00           C
ATOM   2847  O   TYR A 177      69.135  70.001  78.279  1.00  0.00           O
ATOM   2848  N   ILE A 178      70.755  68.679  77.459  1.00  0.00           N
ATOM   2850  CA  ILE A 178      71.576  68.679  78.679  1.00  0.00           C
ATOM   2852  CB  ILE A 178      72.925  68.000  78.479  1.00  0.00           C
ATOM   2854  CG2 ILE A 178      73.835  68.160  79.729  1.00  0.00           C
ATOM   2858  CG1 ILE A 178      72.765  66.521  78.109  1.00  0.00           C
ATOM   2861  CD  ILE A 178      74.055  65.960  77.529  1.00  0.00           C
ATOM   2865  C   ILE A 178      71.935  70.080  79.089  1.00  0.00           C
ATOM   2866  O   ILE A 178      71.865  70.470  80.259  1.00  0.00           O
ATOM   2867  N   TYR A 179      72.335  70.881  78.089  1.00  0.00           N
ATOM   2869  CA  TYR A 179      72.795  72.230  78.309  1.00  0.00           C
ATOM   2871  CB  TYR A 179      73.365  72.830  76.979  1.00  0.00           C
ATOM   2874  CG  TYR A 179      73.345  74.320  76.999  1.00  0.00           C
ATOM   2875  CD1 TYR A 179      74.406  75.050  77.549  1.00  0.00           C
ATOM   2877  CE1 TYR A 179      74.245  76.410  77.829  1.00  0.00           C
ATOM   2879  CZ  TYR A 179      73.025  77.040  77.599  1.00  0.00           C
ATOM   2880  OH  TYR A 179      72.896  78.421  77.839  1.00  0.00           O
ATOM   2882  CD2 TYR A 179      72.146  74.980  76.689  1.00  0.00           C
ATOM   2884  CE2 TYR A 179      71.955  76.311  77.079  1.00  0.00           C
ATOM   2886  C   TYR A 179      71.725  73.070  79.009  1.00  0.00           C
ATOM   2887  O   TYR A 179      71.975  73.800  79.979  1.00  0.00           O
ATOM   2888  N   LYS A 180      70.484  72.940  78.509  1.00  0.00           N
ATOM   2890  CA  LYS A 180      69.295  73.580  78.989  1.00  0.00           C
ATOM   2892  CB  LYS A 180      68.105  73.320  78.029  1.00  0.00           C
ATOM   2895  CG  LYS A 180      68.326  73.649  76.539  1.00  0.00           C
ATOM   2898  CD  LYS A 180      67.826  75.031  76.089  1.00  0.00           C
ATOM   2901  CE  LYS A 180      66.355  75.110  75.649  1.00  0.00           C
ATOM   2904  NZ  LYS A 180      66.095  74.150  74.569  1.00  0.00           N
ATOM   2908  C   LYS A 180      68.905  73.101  80.379  1.00  0.00           C
ATOM   2909  O   LYS A 180      68.495  73.891  81.229  1.00  0.00           O
ATOM   2910  N   LEU A 181      69.045  71.781  80.639  1.00  0.00           N
ATOM   2912  CA  LEU A 181      68.745  71.171  81.929  1.00  0.00           C
ATOM   2914  CB  LEU A 181      68.955  69.631  81.819  1.00  0.00           C
ATOM   2917  CG  LEU A 181      68.665  68.741  83.069  1.00  0.00           C
ATOM   2919  CD1 LEU A 181      69.755  68.771  84.149  1.00  0.00           C
ATOM   2923  CD2 LEU A 181      67.285  69.021  83.659  1.00  0.00           C
ATOM   2927  C   LEU A 181      69.586  71.759  83.049  1.00  0.00           C
ATOM   2928  O   LEU A 181      69.045  72.271  84.029  1.00  0.00           O
ATOM   2929  N   GLU A 182      70.915  71.829  82.869  1.00  0.00           N
ATOM   2931  CA  GLU A 182      71.815  72.480  83.819  1.00  0.00           C
ATOM   2933  CB  GLU A 182      73.266  72.280  83.329  1.00  0.00           C
ATOM   2936  CG  GLU A 182      73.815  70.851  83.549  1.00  0.00           C
ATOM   2939  CD  GLU A 182      73.515  70.320  84.949  1.00  0.00           C
ATOM   2940  OE1 GLU A 182      74.095  70.829  85.939  1.00  0.00           O
ATOM   2941  OE2 GLU A 182      72.756  69.329  85.079  1.00  0.00           O
ATOM   2942  C   GLU A 182      71.535  73.961  84.039  1.00  0.00           C
ATOM   2943  O   GLU A 182      71.475  74.471  85.149  1.00  0.00           O
ATOM   2944  N   GLN A 183      71.256  74.690  82.949  1.00  0.00           N
ATOM   2946  CA  GLN A 183      70.815  76.061  83.019  1.00  0.00           C
ATOM   2948  CB  GLN A 183      70.585  76.590  81.579  1.00  0.00           C
ATOM   2951  CG  GLN A 183      71.874  76.910  80.809  1.00  0.00           C
ATOM   2954  CD  GLN A 183      72.675  77.921  81.609  1.00  0.00           C
ATOM   2955  OE1 GLN A 183      73.625  77.600  82.329  1.00  0.00           O
ATOM   2956  NE2 GLN A 183      72.226  79.190  81.539  1.00  0.00           N
ATOM   2959  C   GLN A 183      69.554  76.330  83.819  1.00  0.00           C
ATOM   2960  O   GLN A 183      69.495  77.311  84.569  1.00  0.00           O
ATOM   2961  N   ALA A 184      68.546  75.470  83.629  1.00  0.00           N
ATOM   2963  CA  ALA A 184      67.326  75.400  84.399  1.00  0.00           C
ATOM   2965  CB  ALA A 184      66.366  74.370  83.769  1.00  0.00           C
ATOM   2969  C   ALA A 184      67.535  75.080  85.869  1.00  0.00           C
ATOM   2970  O   ALA A 184      67.025  75.790  86.719  1.00  0.00           O
ATOM   2971  N   LEU A 185      68.375  74.061  86.199  1.00  0.00           N
ATOM   2973  CA  LEU A 185      68.785  73.720  87.559  1.00  0.00           C
ATOM   2975  CB  LEU A 185      69.675  72.451  87.589  1.00  0.00           C
ATOM   2978  CG  LEU A 185      68.936  71.120  87.769  1.00  0.00           C
ATOM   2980  CD1 LEU A 185      67.815  70.870  86.749  1.00  0.00           C
ATOM   2984  CD2 LEU A 185      69.965  69.980  87.729  1.00  0.00           C
ATOM   2988  C   LEU A 185      69.505  74.840  88.279  1.00  0.00           C
ATOM   2989  O   LEU A 185      69.186  75.201  89.409  1.00  0.00           O
ATOM   2990  N   ASP A 186      70.445  75.521  87.589  1.00  0.00           N
ATOM   2992  CA  ASP A 186      71.055  76.750  88.049  1.00  0.00           C
ATOM   2994  CB  ASP A 186      72.046  77.289  86.979  1.00  0.00           C
ATOM   2997  CG  ASP A 186      73.375  76.610  86.799  1.00  0.00           C
ATOM   2998  OD1 ASP A 186      73.645  75.500  87.299  1.00  0.00           O
ATOM   2999  OD2 ASP A 186      74.155  77.230  86.029  1.00  0.00           O
ATOM   3000  C   ASP A 186      70.085  77.930  88.239  1.00  0.00           C
ATOM   3001  O   ASP A 186      70.495  78.961  88.759  1.00  0.00           O
ATOM   3002  N   ALA A 187      68.845  77.900  87.689  1.00  0.00           N
ATOM   3004  CA  ALA A 187      67.995  79.090  87.639  1.00  0.00           C
ATOM   3006  CB  ALA A 187      67.395  79.220  86.219  1.00  0.00           C
ATOM   3010  C   ALA A 187      66.835  79.020  88.629  1.00  0.00           C
ATOM   3011  O   ALA A 187      66.085  79.990  88.819  1.00  0.00           O
ATOM   3012  N   MET A 188      66.705  77.851  89.249  1.00  0.00           N
ATOM   3014  CA  MET A 188      65.576  77.300  89.959  1.00  0.00           C
ATOM   3016  CB  MET A 188      65.605  75.840  89.439  1.00  0.00           C
ATOM   3019  CG  MET A 188      64.695  74.741  89.999  1.00  0.00           C
ATOM   3022  SD  MET A 188      64.875  73.221  88.999  1.00  0.00           S
ATOM   3023  CE  MET A 188      64.065  73.690  87.439  1.00  0.00           C
ATOM   3027  C   MET A 188      65.696  77.491  91.489  1.00  0.00           C
ATOM   3028  OT1 MET A 188      66.296  78.500  91.929  1.00  0.00           O
ATOM   3029  OT2 MET A 188      65.146  76.671  92.279  1.00  0.00           O
ATOM   3030  NH3 POPEB 189      29.375  52.260  64.009  1.00  0.00           N
ATOM   3034  C12 POPEB 189      30.405  53.351  64.099  1.00  0.00           C
ATOM   3037  C11 POPEB 189      31.605  52.940  63.249  1.00  0.00           C
ATOM   3040  P   POPEB 189      32.445  50.881  64.689  1.00  0.00           P
ATOM   3041  O13 POPEB 189      33.735  51.480  65.079  1.00  0.00           O
ATOM   3042  O14 POPEB 189      31.385  50.960  65.729  1.00  0.00           O
ATOM   3043  O11 POPEB 189      32.615  49.410  64.149  1.00  0.00           O
ATOM   3044  O12 POPEB 189      31.865  51.571  63.409  1.00  0.00           O
ATOM   3045  C1  POPEB 189      33.275  49.271  62.879  1.00  0.00           C
ATOM   3048  C2  POPEB 189      32.765  48.060  62.049  1.00  0.00           C
ATOM   3050  O21 POPEB 189      33.095  48.260  60.679  1.00  0.00           O
ATOM   3051  C21 POPEB 189      32.615  49.281  59.999  1.00  0.00           C
ATOM   3052  O22 POPEB 189      31.755  50.080  60.349  1.00  0.00           O
ATOM   3053  C22 POPEB 189      33.365  49.329  58.669  1.00  0.00           C
ATOM   3056  C3  POPEB 189      31.265  47.670  62.269  1.00  0.00           C
ATOM   3059  O31 POPEB 189      30.495  47.691  61.049  1.00  0.00           O
ATOM   3060  C31 POPEB 189      29.895  46.600  60.639  1.00  0.00           C
ATOM   3061  O32 POPEB 189      29.735  45.570  61.279  1.00  0.00           O
ATOM   3062  C32 POPEB 189      29.505  46.829  59.159  1.00  0.00           C
ATOM   3065  C23 POPEB 189      32.475  49.720  57.469  1.00  0.00           C
ATOM   3068  C24 POPEB 189      33.115  49.259  56.149  1.00  0.00           C
ATOM   3071  C25 POPEB 189      32.815  50.191  54.969  1.00  0.00           C
ATOM   3074  C26 POPEB 189      33.065  49.510  53.619  1.00  0.00           C
ATOM   3077  C27 POPEB 189      32.085  49.960  52.539  1.00  0.00           C
ATOM   3080  C28 POPEB 189      32.265  49.180  51.229  1.00  0.00           C
ATOM   3083  C29 POPEB 189      31.335  49.671  50.149  1.00  0.00           C
ATOM   3085 0C21 POPEB 189      31.685  50.430  49.099  1.00  0.00           C
ATOM   3087 1C21 POPEB 189      33.075  50.970  48.849  1.00  0.00           C
ATOM   3090 2C21 POPEB 189      33.075  52.260  47.999  1.00  0.00           C
ATOM   3093 3C21 POPEB 189      32.525  52.050  46.579  1.00  0.00           C
ATOM   3096 4C21 POPEB 189      32.826  53.221  45.639  1.00  0.00           C
ATOM   3099 5C21 POPEB 189      32.135  53.090  44.269  1.00  0.00           C
ATOM   3102 6C21 POPEB 189      32.525  54.230  43.329  1.00  0.00           C
ATOM   3105 7C21 POPEB 189      31.705  54.271  42.039  1.00  0.00           C
ATOM   3108 8C21 POPEB 189      32.045  55.471  41.149  1.00  0.00           C
ATOM   3112  C33 POPEB 189      28.735  45.681  58.459  1.00  0.00           C
ATOM   3115  C34 POPEB 189      29.515  44.921  57.359  1.00  0.00           C
ATOM   3118  C35 POPEB 189      29.745  45.791  56.109  1.00  0.00           C
ATOM   3121  C36 POPEB 189      30.745  45.300  55.039  1.00  0.00           C
ATOM   3124  C37 POPEB 189      30.595  45.921  53.629  1.00  0.00           C
ATOM   3127  C38 POPEB 189      29.495  45.290  52.759  1.00  0.00           C
ATOM   3130  C39 POPEB 189      29.525  45.811  51.309  1.00  0.00           C
ATOM   3133 0C31 POPEB 189      28.475  45.191  50.379  1.00  0.00           C
ATOM   3136 1C31 POPEB 189      28.865  45.331  48.899  1.00  0.00           C
ATOM   3139 2C31 POPEB 189      27.705  45.131  47.899  1.00  0.00           C
ATOM   3142 3C31 POPEB 189      26.815  46.381  47.799  1.00  0.00           C
ATOM   3145 4C31 POPEB 189      26.015  46.470  46.499  1.00  0.00           C
ATOM   3148 5C31 POPEB 189      25.335  47.840  46.359  1.00  0.00           C
ATOM   3151 6C31 POPEB 189      24.525  48.009  45.079  1.00  0.00           C
ATOM   3155  NH3 POPEC 190      81.175  29.670  19.419  1.00  0.00           N
ATOM   3159  C12 POPEC 190      80.576  29.570  18.049  1.00  0.00           C
ATOM   3162  C11 POPEC 190      80.756  28.131  17.549  1.00  0.00           C
ATOM   3165  P   POPEC 190      80.445  26.361  19.489  1.00  0.00           P
ATOM   3166  O13 POPEC 190      79.465  25.290  19.769  1.00  0.00           O
ATOM   3167  O14 POPEC 190      81.885  26.070  19.299  1.00  0.00           O
ATOM   3168  O11 POPEC 190      80.355  27.430  20.669  1.00  0.00           O
ATOM   3169  O12 POPEC 190      79.915  27.241  18.279  1.00  0.00           O
ATOM   3170  C1  POPEC 190      80.585  26.940  22.019  1.00  0.00           C
ATOM   3173  C2  POPEC 190      79.554  27.530  23.019  1.00  0.00           C
ATOM   3175  O21 POPEC 190      79.946  27.260  24.379  1.00  0.00           O
ATOM   3176  C21 POPEC 190      80.786  28.131  24.929  1.00  0.00           C
ATOM   3177  O22 POPEC 190      81.505  28.910  24.329  1.00  0.00           O
ATOM   3178  C22 POPEC 190      80.606  28.101  26.459  1.00  0.00           C
ATOM   3181  C3  POPEC 190      78.105  26.970  22.819  1.00  0.00           C
ATOM   3184  O31 POPEC 190      77.265  27.181  23.989  1.00  0.00           O
ATOM   3185  C31 POPEC 190      77.016  28.470  24.199  1.00  0.00           C
ATOM   3186  O32 POPEC 190      77.175  29.351  23.369  1.00  0.00           O
ATOM   3187  C32 POPEC 190      76.655  28.771  25.649  1.00  0.00           C
ATOM   3190  C23 POPEC 190      81.915  27.980  27.259  1.00  0.00           C
ATOM   3193  C24 POPEC 190      81.705  27.690  28.749  1.00  0.00           C
ATOM   3196  C25 POPEC 190      81.385  28.910  29.629  1.00  0.00           C
ATOM   3199  C26 POPEC 190      81.346  28.510  31.109  1.00  0.00           C
ATOM   3202  C27 POPEC 190      80.746  29.630  31.979  1.00  0.00           C
ATOM   3205  C28 POPEC 190      80.835  29.431  33.499  1.00  0.00           C
ATOM   3208  C29 POPEC 190      80.175  30.611  34.179  1.00  0.00           C
ATOM   3210 0C21 POPEC 190      79.165  30.601  35.069  1.00  0.00           C
ATOM   3212 1C21 POPEC 190      78.495  29.400  35.669  1.00  0.00           C
ATOM   3215 2C21 POPEC 190      78.845  29.270  37.169  1.00  0.00           C
ATOM   3218 3C21 POPEC 190      80.355  29.151  37.429  1.00  0.00           C
ATOM   3221 4C21 POPEC 190      80.676  28.880  38.909  1.00  0.00           C
ATOM   3224 5C21 POPEC 190      82.176  28.640  39.149  1.00  0.00           C
ATOM   3227 6C21 POPEC 190      83.036  29.900  39.029  1.00  0.00           C
ATOM   3230 7C21 POPEC 190      84.445  29.711  39.619  1.00  0.00           C
ATOM   3233 8C21 POPEC 190      85.215  31.010  39.839  1.00  0.00           C
ATOM   3237  C33 POPEC 190      76.445  27.601  26.649  1.00  0.00           C
ATOM   3240  C34 POPEC 190      76.375  28.131  28.089  1.00  0.00           C
ATOM   3243  C35 POPEC 190      77.705  28.050  28.839  1.00  0.00           C
ATOM   3246  C36 POPEC 190      77.905  26.740  29.629  1.00  0.00           C
ATOM   3249  C37 POPEC 190      76.946  26.640  30.829  1.00  0.00           C
ATOM   3252  C38 POPEC 190      77.335  25.590  31.869  1.00  0.00           C
ATOM   3255  C39 POPEC 190      78.585  25.970  32.669  1.00  0.00           C
ATOM   3258 0C31 POPEC 190      78.905  24.951  33.779  1.00  0.00           C
ATOM   3261 1C31 POPEC 190      79.525  25.570  35.039  1.00  0.00           C
ATOM   3264 2C31 POPEC 190      79.946  24.470  36.029  1.00  0.00           C
ATOM   3267 3C31 POPEC 190      80.606  24.980  37.319  1.00  0.00           C
ATOM   3270 4C31 POPEC 190      79.595  25.220  38.459  1.00  0.00           C
ATOM   3273 5C31 POPEC 190      80.226  25.140  39.849  1.00  0.00           C
ATOM   3276 6C31 POPEC 190      79.194  25.410  40.959  1.00  0.00           C
ATOM   3280  NH3 POPED 191      98.965 124.009  21.679  1.00  0.00           N
ATOM   3284  C12 POPED 191      98.275 123.799  22.999  1.00  0.00           C
ATOM   3287  C11 POPED 191      96.756 123.980  22.919  1.00  0.00           C
ATOM   3290  P   POPED 191      95.536 122.160  24.339  1.00  0.00           P
ATOM   3291  O13 POPED 191      94.086 122.150  24.039  1.00  0.00           O
ATOM   3292  O14 POPED 191      96.406 121.199  23.619  1.00  0.00           O
ATOM   3293  O11 POPED 191      95.695 121.789  25.869  1.00  0.00           O
ATOM   3294  O12 POPED 191      96.155 123.601  24.159  1.00  0.00           O
ATOM   3295  C1  POPED 191      96.845 122.141  26.649  1.00  0.00           C
ATOM   3298  C2  POPED 191      96.635 121.760  28.149  1.00  0.00           C
ATOM   3300  O21 POPED 191      97.575 120.749  28.559  1.00  0.00           O
ATOM   3301  C21 POPED 191      97.234 119.490  28.419  1.00  0.00           C
ATOM   3302  O22 POPED 191      96.336 119.051  27.729  1.00  0.00           O
ATOM   3303  C22 POPED 191      98.135 118.620  29.299  1.00  0.00           C
ATOM   3306  C3  POPED 191      95.126 121.460  28.499  1.00  0.00           C
ATOM   3309  O31 POPED 191      94.895 120.600  29.639  1.00  0.00           O
ATOM   3310  C31 POPED 191      94.455 121.190  30.739  1.00  0.00           C
ATOM   3311  O32 POPED 191      94.426 122.391  30.929  1.00  0.00           O
ATOM   3312  C32 POPED 191      93.855 120.159  31.709  1.00  0.00           C
ATOM   3315  C23 POPED 191      98.205 119.130  30.759  1.00  0.00           C
ATOM   3318  C24 POPED 191      98.666 118.090  31.779  1.00  0.00           C
ATOM   3321  C25 POPED 191      98.505 118.531  33.239  1.00  0.00           C
ATOM   3324  C26 POPED 191      98.526 117.320  34.189  1.00  0.00           C
ATOM   3327  C27 POPED 191      98.345 117.659  35.669  1.00  0.00           C
ATOM   3330  C28 POPED 191      99.075 116.649  36.579  1.00  0.00           C
ATOM   3333  C29 POPED 191      98.836 116.920  38.039  1.00  0.00           C
ATOM   3335 0C21 POPED 191      98.296 116.050  38.909  1.00  0.00           C
ATOM   3337 1C21 POPED 191      97.874 114.641  38.589  1.00  0.00           C
ATOM   3340 2C21 POPED 191      97.465 113.850  39.839  1.00  0.00           C
ATOM   3343 3C21 POPED 191      98.605 113.671  40.859  1.00  0.00           C
ATOM   3346 4C21 POPED 191      98.215 112.840  42.089  1.00  0.00           C
ATOM   3349 5C21 POPED 191      97.186 113.550  42.989  1.00  0.00           C
ATOM   3352 6C21 POPED 191      96.756 112.671  44.169  1.00  0.00           C
ATOM   3355 7C21 POPED 191      95.746 113.349  45.099  1.00  0.00           C
ATOM   3358 8C21 POPED 191      95.374 112.509  46.329  1.00  0.00           C
ATOM   3362  C33 POPED 191      94.345 120.311  33.169  1.00  0.00           C
ATOM   3365  C34 POPED 191      93.566 119.429  34.169  1.00  0.00           C
ATOM   3368  C35 POPED 191      94.335 119.130  35.479  1.00  0.00           C
ATOM   3371  C36 POPED 191      94.646 120.350  36.369  1.00  0.00           C
ATOM   3374  C37 POPED 191      95.625 119.981  37.499  1.00  0.00           C
ATOM   3377  C38 POPED 191      95.936 121.129  38.479  1.00  0.00           C
ATOM   3380  C39 POPED 191      94.876 121.311  39.569  1.00  0.00           C
ATOM   3383 0C31 POPED 191      95.395 122.090  40.789  1.00  0.00           C
ATOM   3386 1C31 POPED 191      94.415 122.029  41.969  1.00  0.00           C
ATOM   3389 2C31 POPED 191      95.025 122.440  43.319  1.00  0.00           C
ATOM   3392 3C31 POPED 191      95.226 123.960  43.499  1.00  0.00           C
ATOM   3395 4C31 POPED 191      95.595 124.319  44.939  1.00  0.00           C
ATOM   3398 5C31 POPED 191      95.595 125.830  45.209  1.00  0.00           C
ATOM   3401 6C31 POPED 191      95.565 126.171  46.709  1.00  0.00           C
ATOM   3405  NH3 POPEE 192      78.014 107.621  25.499  1.00  0.00           N
ATOM   3409  C12 POPEE 192      79.215 106.850  25.009  1.00  0.00           C
ATOM   3412  C11 POPEE 192      78.925 105.390  24.639  1.00  0.00           C
ATOM   3415  P   POPEE 192      79.805 103.109  25.479  1.00  0.00           P
ATOM   3416  O13 POPEE 192      78.695 103.109  26.429  1.00  0.00           O
ATOM   3417  O14 POPEE 192      79.635 102.230  24.299  1.00  0.00           O
ATOM   3418  O11 POPEE 192      81.076 102.600  26.259  1.00  0.00           O
ATOM   3419  O12 POPEE 192      80.075 104.590  24.979  1.00  0.00           O
ATOM   3420  C1  POPEE 192      82.095 103.470  26.769  1.00  0.00           C
ATOM   3423  C2  POPEE 192      81.835 104.000  28.209  1.00  0.00           C
ATOM   3425  O21 POPEE 192      83.125 104.300  28.789  1.00  0.00           O
ATOM   3426  C21 POPEE 192      83.106 105.131  29.829  1.00  0.00           C
ATOM   3427  O22 POPEE 192      82.255 105.980  30.049  1.00  0.00           O
ATOM   3428  C22 POPEE 192      84.296 104.809  30.739  1.00  0.00           C
ATOM   3431  C3  POPEE 192      81.115 102.951  29.109  1.00  0.00           C
ATOM   3434  O31 POPEE 192      80.845 103.480  30.429  1.00  0.00           O
ATOM   3435  C31 POPEE 192      80.455 102.579  31.299  1.00  0.00           C
ATOM   3436  O32 POPEE 192      80.196 101.421  31.029  1.00  0.00           O
ATOM   3437  C32 POPEE 192      80.374 103.200  32.699  1.00  0.00           C
ATOM   3440  C23 POPEE 192      84.156 105.240  32.219  1.00  0.00           C
ATOM   3443  C24 POPEE 192      84.995 104.359  33.169  1.00  0.00           C
ATOM   3446  C25 POPEE 192      85.126 104.970  34.579  1.00  0.00           C
ATOM   3449  C26 POPEE 192      86.575 105.140  35.059  1.00  0.00           C
ATOM   3452  C27 POPEE 192      86.686 106.031  36.309  1.00  0.00           C
ATOM   3455  C28 POPEE 192      88.095 106.010  36.929  1.00  0.00           C
ATOM   3458  C29 POPEE 192      88.146 106.880  38.169  1.00  0.00           C
ATOM   3460 0C21 POPEE 192      88.135 106.469  39.449  1.00  0.00           C
ATOM   3462 1C21 POPEE 192      88.106 105.061  39.989  1.00  0.00           C
ATOM   3465 2C21 POPEE 192      89.175 104.800  41.069  1.00  0.00           C
ATOM   3468 3C21 POPEE 192      88.955 105.581  42.379  1.00  0.00           C
ATOM   3471 4C21 POPEE 192      90.226 105.690  43.259  1.00  0.00           C
ATOM   3474 5C21 POPEE 192      90.576 104.410  44.049  1.00  0.00           C
ATOM   3477 6C21 POPEE 192      89.785 104.260  45.369  1.00  0.00           C
ATOM   3480 7C21 POPEE 192      90.245 105.219  46.469  1.00  0.00           C
ATOM   3483 8C21 POPEE 192      89.536 104.981  47.809  1.00  0.00           C
ATOM   3487  C33 POPEE 192      80.665 102.190  33.839  1.00  0.00           C
ATOM   3490  C34 POPEE 192      80.555 102.811  35.239  1.00  0.00           C
ATOM   3493  C35 POPEE 192      81.815 103.591  35.679  1.00  0.00           C
ATOM   3496  C36 POPEE 192      81.705 104.079  37.129  1.00  0.00           C
ATOM   3499  C37 POPEE 192      82.995 104.680  37.709  1.00  0.00           C
ATOM   3502  C38 POPEE 192      82.804 105.079  39.179  1.00  0.00           C
ATOM   3505  C39 POPEE 192      84.035 105.700  39.859  1.00  0.00           C
ATOM   3508 0C31 POPEE 192      83.635 106.311  41.209  1.00  0.00           C
ATOM   3511 1C31 POPEE 192      84.795 106.900  42.029  1.00  0.00           C
ATOM   3514 2C31 POPEE 192      84.315 107.829  43.149  1.00  0.00           C
ATOM   3517 3C31 POPEE 192      83.375 107.169  44.179  1.00  0.00           C
ATOM   3520 4C31 POPEE 192      84.016 106.990  45.559  1.00  0.00           C
ATOM   3523 5C31 POPEE 192      83.055 106.360  46.569  1.00  0.00           C
ATOM   3526 6C31 POPEE 192      83.766 105.740  47.779  1.00  0.00           C
ATOM   3530  NH3 POPEF 193      72.065  56.810  23.259  1.00  0.00           N
ATOM   3534  C12 POPEF 193      71.296  55.601  23.689  1.00  0.00           C
ATOM   3537  C11 POPEF 193      69.985  55.960  24.409  1.00  0.00           C
ATOM   3540  P   POPEF 193      68.076  54.800  25.749  1.00  0.00           P
ATOM   3541  O13 POPEF 193      67.054  55.350  24.829  1.00  0.00           O
ATOM   3542  O14 POPEF 193      67.795  53.451  26.289  1.00  0.00           O
ATOM   3543  O11 POPEF 193      68.266  55.811  26.959  1.00  0.00           O
ATOM   3544  O12 POPEF 193      69.435  54.760  24.949  1.00  0.00           O
ATOM   3545  C1  POPEF 193      67.485  55.480  28.139  1.00  0.00           C
ATOM   3548  C2  POPEF 193      67.395  56.660  29.159  1.00  0.00           C
ATOM   3550  O21 POPEF 193      66.145  56.511  29.849  1.00  0.00           O
ATOM   3551  C21 POPEF 193      65.985  57.171  30.989  1.00  0.00           C
ATOM   3552  O22 POPEF 193      66.896  57.600  31.689  1.00  0.00           O
ATOM   3553  C22 POPEF 193      64.485  57.311  31.289  1.00  0.00           C
ATOM   3556  C3  POPEF 193      67.455  58.031  28.409  1.00  0.00           C
ATOM   3559  O31 POPEF 193      67.375  59.180  29.269  1.00  0.00           O
ATOM   3560  C31 POPEF 193      68.455  59.741  29.859  1.00  0.00           C
ATOM   3561  O32 POPEF 193      68.355  60.690  30.619  1.00  0.00           O
ATOM   3562  C32 POPEF 193      69.785  59.081  29.519  1.00  0.00           C
ATOM   3565  C23 POPEF 193      63.986  56.680  32.629  1.00  0.00           C
ATOM   3568  C24 POPEF 193      62.455  56.460  32.639  1.00  0.00           C
ATOM   3571  C25 POPEF 193      61.625  57.740  32.839  1.00  0.00           C
ATOM   3574  C26 POPEF 193      61.166  57.980  34.289  1.00  0.00           C
ATOM   3577  C27 POPEF 193      60.545  59.370  34.499  1.00  0.00           C
ATOM   3580  C28 POPEF 193      60.065  59.660  35.929  1.00  0.00           C
ATOM   3583  C29 POPEF 193      61.205  59.861  36.909  1.00  0.00           C
ATOM   3585 0C21 POPEF 193      61.085  59.850  38.249  1.00  0.00           C
ATOM   3587 1C21 POPEF 193      59.785  59.671  38.989  1.00  0.00           C
ATOM   3590 2C21 POPEF 193      59.895  59.940  40.499  1.00  0.00           C
ATOM   3593 3C21 POPEF 193      60.585  58.800  41.269  1.00  0.00           C
ATOM   3596 4C21 POPEF 193      60.525  59.021  42.789  1.00  0.00           C
ATOM   3599 5C21 POPEF 193      61.075  57.850  43.619  1.00  0.00           C
ATOM   3602 6C21 POPEF 193      62.525  57.460  43.299  1.00  0.00           C
ATOM   3605 7C21 POPEF 193      63.025  56.330  44.209  1.00  0.00           C
ATOM   3608 8C21 POPEF 193      64.425  55.811  43.849  1.00  0.00           C
ATOM   3612  C33 POPEF 193      70.875  59.491  30.519  1.00  0.00           C
ATOM   3615  C34 POPEF 193      71.405  60.931  30.379  1.00  0.00           C
ATOM   3618  C35 POPEF 193      72.016  61.430  31.699  1.00  0.00           C
ATOM   3621  C36 POPEF 193      73.095  60.490  32.229  1.00  0.00           C
ATOM   3624  C37 POPEF 193      73.485  60.681  33.699  1.00  0.00           C
ATOM   3627  C38 POPEF 193      74.485  59.611  34.169  1.00  0.00           C
ATOM   3630  C39 POPEF 193      73.945  58.171  34.089  1.00  0.00           C
ATOM   3633 0C31 POPEF 193      72.745  57.881  35.009  1.00  0.00           C
ATOM   3636 1C31 POPEF 193      73.245  57.540  36.419  1.00  0.00           C
ATOM   3639 2C31 POPEF 193      72.235  57.740  37.549  1.00  0.00           C
ATOM   3642 3C31 POPEF 193      72.675  57.041  38.839  1.00  0.00           C
ATOM   3645 4C31 POPEF 193      74.175  57.101  39.139  1.00  0.00           C
ATOM   3648 5C31 POPEF 193      74.546  56.410  40.459  1.00  0.00           C
ATOM   3651 6C31 POPEF 193      76.065  56.330  40.679  1.00  0.00           C
ATOM   3655  NH3 POPEG 194      47.705  80.560  18.409  1.00  0.00           N
ATOM   3659  C12 POPEG 194      47.125  81.889  18.799  1.00  0.00           C
ATOM   3662  C11 POPEG 194      47.855  83.030  18.089  1.00  0.00           C
ATOM   3665  P   POPEG 194      50.275  83.930  17.729  1.00  0.00           P
ATOM   3666  O13 POPEG 194      51.135  83.050  16.919  1.00  0.00           O
ATOM   3667  O14 POPEG 194      49.576  85.061  17.109  1.00  0.00           O
ATOM   3668  O11 POPEG 194      51.145  84.429  18.949  1.00  0.00           O
ATOM   3669  O12 POPEG 194      49.225  83.010  18.489  1.00  0.00           O
ATOM   3670  C1  POPEG 194      50.465  84.760  20.159  1.00  0.00           C
ATOM   3673  C2  POPEG 194      51.475  85.149  21.249  1.00  0.00           C
ATOM   3675  O21 POPEG 194      50.945  84.790  22.529  1.00  0.00           O
ATOM   3676  C21 POPEG 194      50.285  85.700  23.209  1.00  0.00           C
ATOM   3677  O22 POPEG 194      49.675  86.649  22.749  1.00  0.00           O
ATOM   3678  C22 POPEG 194      50.415  85.380  24.699  1.00  0.00           C
ATOM   3681  C3  POPEG 194      52.035  86.609  21.129  1.00  0.00           C
ATOM   3684  O31 POPEG 194      52.845  86.900  22.289  1.00  0.00           O
ATOM   3685  C31 POPEG 194      52.705  88.020  23.029  1.00  0.00           C
ATOM   3686  O32 POPEG 194      53.085  88.090  24.189  1.00  0.00           O
ATOM   3687  C32 POPEG 194      52.076  89.201  22.299  1.00  0.00           C
ATOM   3690  C23 POPEG 194      49.945  86.570  25.549  1.00  0.00           C
ATOM   3693  C24 POPEG 194      50.155  86.360  27.049  1.00  0.00           C
ATOM   3696  C25 POPEG 194      49.326  85.230  27.649  1.00  0.00           C
ATOM   3699  C26 POPEG 194      49.675  84.970  29.119  1.00  0.00           C
ATOM   3702  C27 POPEG 194      48.685  84.030  29.809  1.00  0.00           C
ATOM   3705  C28 POPEG 194      49.205  83.559  31.179  1.00  0.00           C
ATOM   3708  C29 POPEG 194      48.205  83.179  32.249  1.00  0.00           C
ATOM   3710 0C21 POPEG 194      47.025  82.531  32.149  1.00  0.00           C
ATOM   3712 1C21 POPEG 194      46.366  81.920  30.939  1.00  0.00           C
ATOM   3715 2C21 POPEG 194      45.755  80.539  31.279  1.00  0.00           C
ATOM   3718 3C21 POPEG 194      45.145  79.810  30.079  1.00  0.00           C
ATOM   3721 4C21 POPEG 194      43.975  80.550  29.419  1.00  0.00           C
ATOM   3724 5C21 POPEG 194      43.315  79.740  28.289  1.00  0.00           C
ATOM   3727 6C21 POPEG 194      42.346  80.590  27.449  1.00  0.00           C
ATOM   3730 7C21 POPEG 194      41.625  79.791  26.369  1.00  0.00           C
ATOM   3733 8C21 POPEG 194      40.665  80.581  25.479  1.00  0.00           C
ATOM   3737  C33 POPEG 194      52.235  90.520  23.099  1.00  0.00           C
ATOM   3740  C34 POPEG 194      51.115  90.740  24.119  1.00  0.00           C
ATOM   3743  C35 POPEG 194      51.395  91.920  25.059  1.00  0.00           C
ATOM   3746  C36 POPEG 194      52.175  91.490  26.309  1.00  0.00           C
ATOM   3749  C37 POPEG 194      52.675  92.680  27.139  1.00  0.00           C
ATOM   3752  C38 POPEG 194      53.405  92.251  28.409  1.00  0.00           C
ATOM   3755  C39 POPEG 194      53.736  93.430  29.339  1.00  0.00           C
ATOM   3758 0C31 POPEG 194      54.505  92.960  30.589  1.00  0.00           C
ATOM   3761 1C31 POPEG 194      54.625  94.030  31.689  1.00  0.00           C
ATOM   3764 2C31 POPEG 194      55.455  93.520  32.879  1.00  0.00           C
ATOM   3767 3C31 POPEG 194      55.145  94.210  34.209  1.00  0.00           C
ATOM   3770 4C31 POPEG 194      55.335  95.730  34.219  1.00  0.00           C
ATOM   3773 5C31 POPEG 194      55.625  96.269  35.629  1.00  0.00           C
ATOM   3776 6C31 POPEG 194      55.635  97.789  35.729  1.00  0.00           C
ATOM   3780  NH3 POPEH 195     100.905  68.140  27.689  1.00  0.00           N
ATOM   3784  C12 POPEH 195     100.725  66.641  27.729  1.00  0.00           C
ATOM   3787  C11 POPEH 195     102.046  65.881  27.899  1.00  0.00           C
ATOM   3790  P   POPEH 195     102.866  63.400  27.629  1.00  0.00           P
ATOM   3791  O13 POPEH 195     102.726  62.580  26.409  1.00  0.00           O
ATOM   3792  O14 POPEH 195     104.195  64.010  27.909  1.00  0.00           O
ATOM   3793  O11 POPEH 195     102.535  62.470  28.869  1.00  0.00           O
ATOM   3794  O12 POPEH 195     101.745  64.509  27.729  1.00  0.00           O
ATOM   3795  C1  POPEH 195     101.484  62.670  29.819  1.00  0.00           C
ATOM   3798  C2  POPEH 195     102.006  62.650  31.289  1.00  0.00           C
ATOM   3800  O21 POPEH 195     100.956  63.230  32.089  1.00  0.00           O
ATOM   3801  C21 POPEH 195     101.026  62.920  33.379  1.00  0.00           C
ATOM   3802  O22 POPEH 195     101.735  62.080  33.889  1.00  0.00           O
ATOM   3803  C22 POPEH 195     100.035  63.790  34.159  1.00  0.00           C
ATOM   3806  C3  POPEH 195     103.326  63.470  31.449  1.00  0.00           C
ATOM   3809  O31 POPEH 195     104.105  63.060  32.589  1.00  0.00           O
ATOM   3810  C31 POPEH 195     104.105  63.780  33.689  1.00  0.00           C
ATOM   3811  O32 POPEH 195     103.495  64.830  33.869  1.00  0.00           O
ATOM   3812  C32 POPEH 195     104.995  63.031  34.689  1.00  0.00           C
ATOM   3815  C23 POPEH 195      99.995  63.370  35.639  1.00  0.00           C
ATOM   3818  C24 POPEH 195      98.865  64.001  36.459  1.00  0.00           C
ATOM   3821  C25 POPEH 195      97.456  63.690  35.919  1.00  0.00           C
ATOM   3824  C26 POPEH 195      96.455  63.340  37.039  1.00  0.00           C
ATOM   3827  C27 POPEH 195      94.995  63.500  36.569  1.00  0.00           C
ATOM   3830  C28 POPEH 195      93.955  63.470  37.699  1.00  0.00           C
ATOM   3833  C29 POPEH 195      94.175  64.611  38.669  1.00  0.00           C
ATOM   3835 0C21 POPEH 195      93.535  64.771  39.829  1.00  0.00           C
ATOM   3837 1C21 POPEH 195      92.465  63.871  40.379  1.00  0.00           C
ATOM   3840 2C21 POPEH 195      92.966  63.120  41.619  1.00  0.00           C
ATOM   3843 3C21 POPEH 195      93.256  64.040  42.809  1.00  0.00           C
ATOM   3846 4C21 POPEH 195      93.505  63.270  44.109  1.00  0.00           C
ATOM   3849 5C21 POPEH 195      94.835  62.530  44.099  1.00  0.00           C
ATOM   3852 6C21 POPEH 195      94.946  61.480  45.209  1.00  0.00           C
ATOM   3855 7C21 POPEH 195      96.376  60.951  45.369  1.00  0.00           C
ATOM   3858 8C21 POPEH 195      96.476  59.550  45.979  1.00  0.00           C
ATOM   3862  C33 POPEH 195     105.395  63.820  35.949  1.00  0.00           C
ATOM   3865  C34 POPEH 195     104.265  63.930  36.969  1.00  0.00           C
ATOM   3868  C35 POPEH 195     104.005  62.670  37.819  1.00  0.00           C
ATOM   3871  C36 POPEH 195     102.516  62.311  37.809  1.00  0.00           C
ATOM   3874  C37 POPEH 195     102.066  61.241  38.799  1.00  0.00           C
ATOM   3877  C38 POPEH 195     100.625  60.791  38.459  1.00  0.00           C
ATOM   3880  C39 POPEH 195     100.016  59.800  39.469  1.00  0.00           C
ATOM   3883 0C31 POPEH 195      99.525  60.480  40.749  1.00  0.00           C
ATOM   3886 1C31 POPEH 195      98.036  60.861  40.679  1.00  0.00           C
ATOM   3889 2C31 POPEH 195      97.626  61.980  41.639  1.00  0.00           C
ATOM   3892 3C31 POPEH 195      98.205  63.351  41.249  1.00  0.00           C
ATOM   3895 4C31 POPEH 195      97.326  64.521  41.689  1.00  0.00           C
ATOM   3898 5C31 POPEH 195      98.006  65.881  41.499  1.00  0.00           C
ATOM   3901 6C31 POPEH 195      97.076  67.070  41.759  1.00  0.00           C
ATOM   3905  NH3 POPEI 196       4.295  48.200  22.539  1.00  0.00           N
ATOM   3909  C12 POPEI 196       3.735  49.510  22.049  1.00  0.00           C
ATOM   3912  C11 POPEI 196       3.245  50.381  23.219  1.00  0.00           C
ATOM   3915  P   POPEI 196       2.875  52.780  22.279  1.00  0.00           P
ATOM   3916  O13 POPEI 196       1.815  53.671  21.769  1.00  0.00           O
ATOM   3917  O14 POPEI 196       4.035  52.540  21.379  1.00  0.00           O
ATOM   3918  O11 POPEI 196       3.345  53.431  23.619  1.00  0.00           O
ATOM   3919  O12 POPEI 196       2.325  51.381  22.769  1.00  0.00           O
ATOM   3920  C1  POPEI 196       2.655  53.340  24.869  1.00  0.00           C
ATOM   3923  C2  POPEI 196       3.735  53.101  25.929  1.00  0.00           C
ATOM   3925  O21 POPEI 196       3.315  53.530  27.239  1.00  0.00           O
ATOM   3926  C21 POPEI 196       2.965  52.590  28.089  1.00  0.00           C
ATOM   3927  O22 POPEI 196       2.615  51.460  27.809  1.00  0.00           O
ATOM   3928  C22 POPEI 196       3.135  53.149  29.509  1.00  0.00           C
ATOM   3931  C3  POPEI 196       4.975  53.951  25.549  1.00  0.00           C
ATOM   3934  O31 POPEI 196       6.045  53.850  26.499  1.00  0.00           O
ATOM   3935  C31 POPEI 196       6.715  52.730  26.409  1.00  0.00           C
ATOM   3936  O32 POPEI 196       6.475  51.781  25.689  1.00  0.00           O
ATOM   3937  C32 POPEI 196       7.815  52.751  27.459  1.00  0.00           C
ATOM   3940  C23 POPEI 196       2.585  52.230  30.619  1.00  0.00           C
ATOM   3943  C24 POPEI 196       2.595  52.920  31.999  1.00  0.00           C
ATOM   3946  C25 POPEI 196       3.905  52.720  32.779  1.00  0.00           C
ATOM   3949  C26 POPEI 196       3.895  51.451  33.649  1.00  0.00           C
ATOM   3952  C27 POPEI 196       3.085  51.641  34.949  1.00  0.00           C
ATOM   3955  C28 POPEI 196       2.665  50.321  35.619  1.00  0.00           C
ATOM   3958  C29 POPEI 196       3.845  49.541  36.109  1.00  0.00           C
ATOM   3960 0C21 POPEI 196       4.135  49.190  37.379  1.00  0.00           C
ATOM   3962 1C21 POPEI 196       3.315  49.471  38.619  1.00  0.00           C
ATOM   3965 2C21 POPEI 196       3.025  48.171  39.379  1.00  0.00           C
ATOM   3968 3C21 POPEI 196       4.265  47.561  40.049  1.00  0.00           C
ATOM   3971 4C21 POPEI 196       3.885  46.420  40.999  1.00  0.00           C
ATOM   3974 5C21 POPEI 196       5.095  45.700  41.619  1.00  0.00           C
ATOM   3977 6C21 POPEI 196       4.675  44.440  42.379  1.00  0.00           C
ATOM   3980 7C21 POPEI 196       5.835  43.760  43.109  1.00  0.00           C
ATOM   3983 8C21 POPEI 196       5.425  42.440  43.759  1.00  0.00           C
ATOM   3987  C33 POPEI 196       7.705  51.451  28.289  1.00  0.00           C
ATOM   3990  C34 POPEI 196       8.405  51.511  29.649  1.00  0.00           C
ATOM   3993  C35 POPEI 196       7.665  52.431  30.629  1.00  0.00           C
ATOM   3996  C36 POPEI 196       8.205  52.340  32.049  1.00  0.00           C
ATOM   3999  C37 POPEI 196       7.745  53.541  32.879  1.00  0.00           C
ATOM   4002  C38 POPEI 196       8.255  53.480  34.309  1.00  0.00           C
ATOM   4005  C39 POPEI 196       7.765  54.681  35.119  1.00  0.00           C
ATOM   4008 0C31 POPEI 196       8.345  54.690  36.529  1.00  0.00           C
ATOM   4011 1C31 POPEI 196       8.155  56.041  37.219  1.00  0.00           C
ATOM   4014 2C31 POPEI 196       8.925  56.131  38.539  1.00  0.00           C
ATOM   4017 3C31 POPEI 196       8.575  55.010  39.529  1.00  0.00           C
ATOM   4020 4C31 POPEI 196       9.305  55.160  40.859  1.00  0.00           C
ATOM   4023 5C31 POPEI 196       8.875  54.120  41.889  1.00  0.00           C
ATOM   4026 6C31 POPEI 196       9.645  54.240  43.199  1.00  0.00           C
ATOM   4030  NH3 POPEJ 197     111.786  34.511  65.949  1.00  0.00           N
ATOM   4034  C12 POPEJ 197     113.025  35.050  65.299  1.00  0.00           C
ATOM   4037  C11 POPEJ 197     114.275  34.221  65.689  1.00  0.00           C
ATOM   4040  P   POPEJ 197     113.806  32.061  64.229  1.00  0.00           P
ATOM   4041  O13 POPEJ 197     114.296  30.681  64.459  1.00  0.00           O
ATOM   4042  O14 POPEJ 197     112.376  32.291  63.919  1.00  0.00           O
ATOM   4043  O11 POPEJ 197     114.785  32.830  63.239  1.00  0.00           O
ATOM   4044  O12 POPEJ 197     114.046  32.840  65.579  1.00  0.00           O
ATOM   4045  C1  POPEJ 197     114.436  34.000  62.489  1.00  0.00           C
ATOM   4048  C2  POPEJ 197     115.285  34.140  61.189  1.00  0.00           C
ATOM   4050  O21 POPEJ 197     114.765  33.331  60.119  1.00  0.00           O
ATOM   4051  C21 POPEJ 197     113.666  33.840  59.559  1.00  0.00           C
ATOM   4052  O22 POPEJ 197     113.146  34.900  59.879  1.00  0.00           O
ATOM   4053  C22 POPEJ 197     113.165  32.940  58.429  1.00  0.00           C
ATOM   4056  C3  POPEJ 197     116.765  33.800  61.469  1.00  0.00           C
ATOM   4059  O31 POPEJ 197     117.586  34.080  60.319  1.00  0.00           O
ATOM   4060  C31 POPEJ 197     118.215  35.241  60.299  1.00  0.00           C
ATOM   4061  O32 POPEJ 197     118.225  36.061  61.199  1.00  0.00           O
ATOM   4062  C32 POPEJ 197     118.925  35.381  58.969  1.00  0.00           C
ATOM   4065  C23 POPEJ 197     112.164  33.690  57.509  1.00  0.00           C
ATOM   4068  C24 POPEJ 197     111.586  32.780  56.419  1.00  0.00           C
ATOM   4071  C25 POPEJ 197     110.635  33.491  55.429  1.00  0.00           C
ATOM   4074  C26 POPEJ 197     111.315  34.181  54.229  1.00  0.00           C
ATOM   4077  C27 POPEJ 197     110.275  34.710  53.229  1.00  0.00           C
ATOM   4080  C28 POPEJ 197     110.835  35.140  51.859  1.00  0.00           C
ATOM   4083  C29 POPEJ 197     111.716  36.361  51.869  1.00  0.00           C
ATOM   4085 0C21 POPEJ 197     112.734  36.610  51.019  1.00  0.00           C
ATOM   4087 1C21 POPEJ 197     113.195  35.720  49.879  1.00  0.00           C
ATOM   4090 2C21 POPEJ 197     113.065  36.400  48.499  1.00  0.00           C
ATOM   4093 3C21 POPEJ 197     113.335  35.431  47.339  1.00  0.00           C
ATOM   4096 4C21 POPEJ 197     112.985  36.021  45.959  1.00  0.00           C
ATOM   4099 5C21 POPEJ 197     114.054  36.960  45.369  1.00  0.00           C
ATOM   4102 6C21 POPEJ 197     115.135  36.190  44.599  1.00  0.00           C
ATOM   4105 7C21 POPEJ 197     116.166  37.100  43.909  1.00  0.00           C
ATOM   4108 8C21 POPEJ 197     117.255  36.310  43.179  1.00  0.00           C
ATOM   4112  C33 POPEJ 197     118.205  36.400  58.059  1.00  0.00           C
ATOM   4115  C34 POPEJ 197     119.205  37.170  57.199  1.00  0.00           C
ATOM   4118  C35 POPEJ 197     118.535  38.290  56.419  1.00  0.00           C
ATOM   4121  C36 POPEJ 197     119.555  39.170  55.709  1.00  0.00           C
ATOM   4124  C37 POPEJ 197     118.876  40.170  54.779  1.00  0.00           C
ATOM   4127  C38 POPEJ 197     119.846  41.160  54.139  1.00  0.00           C
ATOM   4130  C39 POPEJ 197     119.075  42.020  53.139  1.00  0.00           C
ATOM   4133 0C31 POPEJ 197     119.925  43.079  52.449  1.00  0.00           C
ATOM   4136 1C31 POPEJ 197     119.016  44.030  51.669  1.00  0.00           C
ATOM   4139 2C31 POPEJ 197     119.765  44.900  50.659  1.00  0.00           C
ATOM   4142 3C31 POPEJ 197     118.865  45.980  50.059  1.00  0.00           C
ATOM   4145 4C31 POPEJ 197     119.566  46.730  48.939  1.00  0.00           C
ATOM   4148 5C31 POPEJ 197     119.245  48.230  48.919  1.00  0.00           C
ATOM   4151 6C31 POPEJ 197     119.965  48.941  47.779  1.00  0.00           C
ATOM   4155  NH3 POPEK 198      56.665  27.200  21.339  1.00  0.00           N
ATOM   4159  C12 POPEK 198      57.195  28.570  20.959  1.00  0.00           C
ATOM   4162  C11 POPEK 198      56.226  29.711  21.339  1.00  0.00           C
ATOM   4165  P   POPEK 198      55.545  29.130  23.829  1.00  0.00           P
ATOM   4166  O13 POPEK 198      54.135  28.990  23.469  1.00  0.00           O
ATOM   4167  O14 POPEK 198      56.366  27.910  23.939  1.00  0.00           O
ATOM   4168  O11 POPEK 198      55.635  30.080  25.069  1.00  0.00           O
ATOM   4169  O12 POPEK 198      56.236  30.010  22.729  1.00  0.00           O
ATOM   4170  C1  POPEK 198      56.455  29.920  26.209  1.00  0.00           C
ATOM   4173  C2  POPEK 198      55.595  30.181  27.479  1.00  0.00           C
ATOM   4175  O21 POPEK 198      56.185  29.620  28.669  1.00  0.00           O
ATOM   4176  C21 POPEK 198      56.166  28.300  28.769  1.00  0.00           C
ATOM   4177  O22 POPEK 198      55.935  27.510  27.869  1.00  0.00           O
ATOM   4178  C22 POPEK 198      56.506  27.880  30.199  1.00  0.00           C
ATOM   4181  C3  POPEK 198      54.085  29.781  27.319  1.00  0.00           C
ATOM   4184  O31 POPEK 198      53.326  30.150  28.499  1.00  0.00           O
ATOM   4185  C31 POPEK 198      52.785  29.160  29.189  1.00  0.00           C
ATOM   4186  O32 POPEK 198      52.866  27.980  28.939  1.00  0.00           O
ATOM   4187  C32 POPEK 198      52.095  29.750  30.409  1.00  0.00           C
ATOM   4190  C23 POPEK 198      55.635  26.670  30.619  1.00  0.00           C
ATOM   4193  C24 POPEK 198      56.105  26.000  31.909  1.00  0.00           C
ATOM   4196  C25 POPEK 198      55.685  26.770  33.169  1.00  0.00           C
ATOM   4199  C26 POPEK 198      55.025  25.850  34.199  1.00  0.00           C
ATOM   4202  C27 POPEK 198      54.265  26.600  35.299  1.00  0.00           C
ATOM   4205  C28 POPEK 198      53.535  25.670  36.279  1.00  0.00           C
ATOM   4208  C29 POPEK 198      52.335  24.980  35.659  1.00  0.00           C
ATOM   4210 0C21 POPEK 198      51.145  24.760  36.229  1.00  0.00           C
ATOM   4212 1C21 POPEK 198      50.735  25.101  37.649  1.00  0.00           C
ATOM   4215 2C21 POPEK 198      49.986  23.931  38.329  1.00  0.00           C
ATOM   4218 3C21 POPEK 198      50.875  22.720  38.649  1.00  0.00           C
ATOM   4221 4C21 POPEK 198      50.465  21.400  37.989  1.00  0.00           C
ATOM   4224 5C21 POPEK 198      49.375  20.640  38.759  1.00  0.00           C
ATOM   4227 6C21 POPEK 198      49.105  19.240  38.169  1.00  0.00           C
ATOM   4230 7C21 POPEK 198      47.625  18.870  38.049  1.00  0.00           C
ATOM   4233 8C21 POPEK 198      47.416  17.470  37.439  1.00  0.00           C
ATOM   4237  C33 POPEK 198      51.556  28.670  31.379  1.00  0.00           C
ATOM   4240  C34 POPEK 198      51.325  29.320  32.749  1.00  0.00           C
ATOM   4243  C35 POPEK 198      50.745  28.370  33.799  1.00  0.00           C
ATOM   4246  C36 POPEK 198      50.865  28.920  35.229  1.00  0.00           C
ATOM   4249  C37 POPEK 198      50.145  30.250  35.499  1.00  0.00           C
ATOM   4252  C38 POPEK 198      50.975  31.510  35.159  1.00  0.00           C
ATOM   4255  C39 POPEK 198      50.355  32.820  35.639  1.00  0.00           C
ATOM   4258 0C31 POPEK 198      50.475  33.041  37.149  1.00  0.00           C
ATOM   4261 1C31 POPEK 198      49.795  34.320  37.609  1.00  0.00           C
ATOM   4264 2C31 POPEK 198      49.855  34.500  39.129  1.00  0.00           C
ATOM   4267 3C31 POPEK 198      51.296  34.550  39.659  1.00  0.00           C
ATOM   4270 4C31 POPEK 198      51.355  34.820  41.169  1.00  0.00           C
ATOM   4273 5C31 POPEK 198      52.785  35.080  41.649  1.00  0.00           C
ATOM   4276 6C31 POPEK 198      52.866  35.590  43.089  1.00  0.00           C
ATOM   4280  NH3 POPEL 199     118.116  75.150  24.549  1.00  0.00           N
ATOM   4284  C12 POPEL 199     117.395  76.009  23.549  1.00  0.00           C
ATOM   4287  C11 POPEL 199     117.125  77.399  24.139  1.00  0.00           C
ATOM   4290  P   POPEL 199     118.414  79.630  24.679  1.00  0.00           P
ATOM   4291  O13 POPEL 199     117.176  80.370  24.339  1.00  0.00           O
ATOM   4292  O14 POPEL 199     119.706  80.171  24.179  1.00  0.00           O
ATOM   4293  O11 POPEL 199     118.585  79.530  26.239  1.00  0.00           O
ATOM   4294  O12 POPEL 199     118.345  78.110  24.279  1.00  0.00           O
ATOM   4295  C1  POPEL 199     118.456  80.709  27.049  1.00  0.00           C
ATOM   4298  C2  POPEL 199     117.575  80.380  28.269  1.00  0.00           C
ATOM   4300  O21 POPEL 199     118.414  79.671  29.189  1.00  0.00           O
ATOM   4301  C21 POPEL 199     117.895  79.620  30.399  1.00  0.00           C
ATOM   4302  O22 POPEL 199     117.015  80.350  30.809  1.00  0.00           O
ATOM   4303  C22 POPEL 199     118.645  78.530  31.179  1.00  0.00           C
ATOM   4306  C3  POPEL 199     116.376  79.490  27.819  1.00  0.00           C
ATOM   4309  O31 POPEL 199     115.255  79.511  28.729  1.00  0.00           O
ATOM   4310  C31 POPEL 199     114.345  80.460  28.499  1.00  0.00           C
ATOM   4311  O32 POPEL 199     114.385  81.250  27.569  1.00  0.00           O
ATOM   4312  C32 POPEL 199     113.186  80.329  29.479  1.00  0.00           C
ATOM   4315  C23 POPEL 199     117.985  77.131  31.049  1.00  0.00           C
ATOM   4318  C24 POPEL 199     118.526  76.131  32.099  1.00  0.00           C
ATOM   4321  C25 POPEL 199     117.525  75.021  32.459  1.00  0.00           C
ATOM   4324  C26 POPEL 199     117.945  74.220  33.699  1.00  0.00           C
ATOM   4327  C27 POPEL 199     116.885  73.211  34.179  1.00  0.00           C
ATOM   4330  C28 POPEL 199     117.125  72.740  35.629  1.00  0.00           C
ATOM   4333  C29 POPEL 199     116.066  71.781  36.129  1.00  0.00           C
ATOM   4335 0C21 POPEL 199     115.135  72.050  37.059  1.00  0.00           C
ATOM   4337 1C21 POPEL 199     114.925  73.410  37.669  1.00  0.00           C
ATOM   4340 2C21 POPEL 199     113.475  73.730  38.089  1.00  0.00           C
ATOM   4343 3C21 POPEL 199     112.405  73.340  37.059  1.00  0.00           C
ATOM   4346 4C21 POPEL 199     111.005  73.730  37.539  1.00  0.00           C
ATOM   4349 5C21 POPEL 199     109.855  73.031  36.799  1.00  0.00           C
ATOM   4352 6C21 POPEL 199     108.526  73.399  37.469  1.00  0.00           C
ATOM   4355 7C21 POPEL 199     107.285  72.811  36.809  1.00  0.00           C
ATOM   4358 8C21 POPEL 199     106.005  73.381  37.419  1.00  0.00           C
ATOM   4362  C33 POPEL 199     113.225  81.320  30.659  1.00  0.00           C
ATOM   4365  C34 POPEL 199     111.905  81.259  31.449  1.00  0.00           C
ATOM   4368  C35 POPEL 199     111.805  82.190  32.669  1.00  0.00           C
ATOM   4371  C36 POPEL 199     112.985  82.080  33.659  1.00  0.00           C
ATOM   4374  C37 POPEL 199     112.766  82.899  34.949  1.00  0.00           C
ATOM   4377  C38 POPEL 199     114.065  83.361  35.649  1.00  0.00           C
ATOM   4380  C39 POPEL 199     114.525  82.659  36.949  1.00  0.00           C
ATOM   4383 0C31 POPEL 199     113.405  82.430  37.969  1.00  0.00           C
ATOM   4386 1C31 POPEL 199     113.946  81.880  39.289  1.00  0.00           C
ATOM   4389 2C31 POPEL 199     112.845  81.329  40.209  1.00  0.00           C
ATOM   4392 3C31 POPEL 199     113.405  80.840  41.549  1.00  0.00           C
ATOM   4395 4C31 POPEL 199     112.335  80.289  42.499  1.00  0.00           C
ATOM   4398 5C31 POPEL 199     112.836  80.240  43.949  1.00  0.00           C
ATOM   4401 6C31 POPEL 199     111.765  79.870  44.969  1.00  0.00           C
ATOM   4405  NH3 POPEM 200      66.125  40.910  18.669  1.00  0.00           N
ATOM   4409  C12 POPEM 200      67.565  40.931  18.249  1.00  0.00           C
ATOM   4412  C11 POPEM 200      68.215  39.561  18.379  1.00  0.00           C
ATOM   4415  P   POPEM 200      70.275  38.401  19.329  1.00  0.00           P
ATOM   4416  O13 POPEM 200      69.635  37.250  18.659  1.00  0.00           O
ATOM   4417  O14 POPEM 200      71.745  38.440  19.239  1.00  0.00           O
ATOM   4418  O11 POPEM 200      69.815  38.340  20.829  1.00  0.00           O
ATOM   4419  O12 POPEM 200      69.595  39.730  18.769  1.00  0.00           O
ATOM   4420  C1  POPEM 200      70.275  39.090  21.939  1.00  0.00           C
ATOM   4423  C2  POPEM 200      69.396  38.681  23.159  1.00  0.00           C
ATOM   4425  O21 POPEM 200      68.995  39.750  24.029  1.00  0.00           O
ATOM   4426  C21 POPEM 200      69.936  40.500  24.569  1.00  0.00           C
ATOM   4427  O22 POPEM 200      71.135  40.451  24.329  1.00  0.00           O
ATOM   4428  C22 POPEM 200      69.326  41.420  25.629  1.00  0.00           C
ATOM   4431  C3  POPEM 200      69.855  37.420  23.949  1.00  0.00           C
ATOM   4434  O31 POPEM 200      70.664  37.730  25.099  1.00  0.00           O
ATOM   4435  C31 POPEM 200      71.914  37.340  25.099  1.00  0.00           C
ATOM   4436  O32 POPEM 200      72.525  36.820  24.169  1.00  0.00           O
ATOM   4437  C32 POPEM 200      72.506  37.580  26.489  1.00  0.00           C
ATOM   4440  C23 POPEM 200      69.785  41.021  27.049  1.00  0.00           C
ATOM   4443  C24 POPEM 200      69.164  41.880  28.149  1.00  0.00           C
ATOM   4446  C25 POPEM 200      69.646  41.441  29.539  1.00  0.00           C
ATOM   4449  C26 POPEM 200      69.006  42.230  30.689  1.00  0.00           C
ATOM   4452  C27 POPEM 200      69.475  41.740  32.069  1.00  0.00           C
ATOM   4455  C28 POPEM 200      69.045  42.621  33.259  1.00  0.00           C
ATOM   4458  C29 POPEM 200      67.635  43.120  33.099  1.00  0.00           C
ATOM   4460 0C21 POPEM 200      66.506  42.621  33.629  1.00  0.00           C
ATOM   4462 1C21 POPEM 200      66.375  41.451  34.579  1.00  0.00           C
ATOM   4465 2C21 POPEM 200      65.535  41.890  35.779  1.00  0.00           C
ATOM   4468 3C21 POPEM 200      65.015  40.770  36.689  1.00  0.00           C
ATOM   4471 4C21 POPEM 200      64.006  41.381  37.669  1.00  0.00           C
ATOM   4474 5C21 POPEM 200      63.355  40.401  38.649  1.00  0.00           C
ATOM   4477 6C21 POPEM 200      62.276  41.100  39.489  1.00  0.00           C
ATOM   4480 7C21 POPEM 200      61.595  40.191  40.509  1.00  0.00           C
ATOM   4483 8C21 POPEM 200      60.545  40.921  41.349  1.00  0.00           C
ATOM   4487  C33 POPEM 200      71.646  37.021  27.639  1.00  0.00           C
ATOM   4490  C34 POPEM 200      72.465  36.771  28.909  1.00  0.00           C
ATOM   4493  C35 POPEM 200      71.695  35.931  29.949  1.00  0.00           C
ATOM   4496  C36 POPEM 200      72.535  35.541  31.189  1.00  0.00           C
ATOM   4499  C37 POPEM 200      72.585  36.640  32.259  1.00  0.00           C
ATOM   4502  C38 POPEM 200      74.006  37.050  32.679  1.00  0.00           C
ATOM   4505  C39 POPEM 200      74.755  36.041  33.569  1.00  0.00           C
ATOM   4508 0C31 POPEM 200      74.155  35.890  34.989  1.00  0.00           C
ATOM   4511 1C31 POPEM 200      75.186  35.320  35.979  1.00  0.00           C
ATOM   4514 2C31 POPEM 200      74.615  35.021  37.369  1.00  0.00           C
ATOM   4517 3C31 POPEM 200      75.675  34.500  38.359  1.00  0.00           C
ATOM   4520 4C31 POPEM 200      75.065  33.830  39.589  1.00  0.00           C
ATOM   4523 5C31 POPEM 200      76.116  33.350  40.609  1.00  0.00           C
ATOM   4526 6C31 POPEM 200      75.516  32.541  41.759  1.00  0.00           C
ATOM   4530  NH3 POPEN 201      10.815 129.900  58.699  1.00  0.00           N
ATOM   4534  C12 POPEN 201      10.585 129.801  60.179  1.00  0.00           C
ATOM   4537  C11 POPEN 201       9.295 129.001  60.439  1.00  0.00           C
ATOM   4540  P   POPEN 201       9.135 126.350  60.499  1.00  0.00           P
ATOM   4541  O13 POPEN 201       7.915 125.721  59.959  1.00  0.00           O
ATOM   4542  O14 POPEN 201       9.265 126.509  61.969  1.00  0.00           O
ATOM   4543  O11 POPEN 201      10.355 125.550  59.879  1.00  0.00           O
ATOM   4544  O12 POPEN 201       9.355 127.740  59.789  1.00  0.00           O
ATOM   4545  C1  POPEN 201      10.285 124.981  58.549  1.00  0.00           C
ATOM   4548  C2  POPEN 201      11.055 125.821  57.469  1.00  0.00           C
ATOM   4550  O21 POPEN 201      10.195 126.080  56.329  1.00  0.00           O
ATOM   4551  C21 POPEN 201      10.665 126.900  55.369  1.00  0.00           C
ATOM   4552  O22 POPEN 201      11.795 127.341  55.319  1.00  0.00           O
ATOM   4553  C22 POPEN 201       9.545 127.341  54.409  1.00  0.00           C
ATOM   4556  C3  POPEN 201      12.445 125.180  57.109  1.00  0.00           C
ATOM   4559  O31 POPEN 201      12.375 124.340  55.929  1.00  0.00           O
ATOM   4560  C31 POPEN 201      12.925 123.139  56.029  1.00  0.00           C
ATOM   4561  O32 POPEN 201      13.325 122.621  57.049  1.00  0.00           O
ATOM   4562  C32 POPEN 201      12.975 122.460  54.659  1.00  0.00           C
ATOM   4565  C23 POPEN 201       9.215 126.421  53.209  1.00  0.00           C
ATOM   4568  C24 POPEN 201       7.935 125.590  53.409  1.00  0.00           C
ATOM   4571  C25 POPEN 201       7.355 125.049  52.089  1.00  0.00           C
ATOM   4574  C26 POPEN 201       6.705 126.110  51.189  1.00  0.00           C
ATOM   4577  C27 POPEN 201       5.995 125.490  49.989  1.00  0.00           C
ATOM   4580  C28 POPEN 201       5.165 126.490  49.159  1.00  0.00           C
ATOM   4583  C29 POPEN 201       4.455 125.770  48.039  1.00  0.00           C
ATOM   4585 0C21 POPEN 201       4.175 126.259  46.809  1.00  0.00           C
ATOM   4587 1C21 POPEN 201       4.435 127.659  46.309  1.00  0.00           C
ATOM   4590 2C21 POPEN 201       3.345 128.602  46.869  1.00  0.00           C
ATOM   4593 3C21 POPEN 201       3.405 130.061  46.389  1.00  0.00           C
ATOM   4596 4C21 POPEN 201       2.255 130.852  47.029  1.00  0.00           C
ATOM   4599 5C21 POPEN 201       2.025 132.260  46.469  1.00  0.00           C
ATOM   4602 6C21 POPEN 201       3.055 133.322  46.899  1.00  0.00           C
ATOM   4605 7C21 POPEN 201       2.635 134.711  46.399  1.00  0.00           C
ATOM   4608 8C21 POPEN 201       3.695 135.811  46.519  1.00  0.00           C
ATOM   4612  C33 POPEN 201      11.585 122.230  54.009  1.00  0.00           C
ATOM   4615  C34 POPEN 201      11.705 121.880  52.519  1.00  0.00           C
ATOM   4618  C35 POPEN 201      12.575 120.639  52.239  1.00  0.00           C
ATOM   4621  C36 POPEN 201      12.735 120.370  50.739  1.00  0.00           C
ATOM   4624  C37 POPEN 201      13.275 118.960  50.459  1.00  0.00           C
ATOM   4627  C38 POPEN 201      13.315 118.610  48.969  1.00  0.00           C
ATOM   4630  C39 POPEN 201      14.265 119.510  48.159  1.00  0.00           C
ATOM   4633 0C31 POPEN 201      14.515 118.990  46.739  1.00  0.00           C
ATOM   4636 1C31 POPEN 201      13.325 119.179  45.789  1.00  0.00           C
ATOM   4639 2C31 POPEN 201      13.475 118.290  44.559  1.00  0.00           C
ATOM   4642 3C31 POPEN 201      12.325 118.440  43.569  1.00  0.00           C
ATOM   4645 4C31 POPEN 201      12.485 117.440  42.429  1.00  0.00           C
ATOM   4648 5C31 POPEN 201      11.455 117.579  41.309  1.00  0.00           C
ATOM   4651 6C31 POPEN 201      11.775 116.600  40.179  1.00  0.00           C
ATOM   4655  NH3 POPEO 202     108.365  84.100  67.089  1.00  0.00           N
ATOM   4659  C12 POPEO 202     108.165  85.569  67.399  1.00  0.00           C
ATOM   4662  C11 POPEO 202     108.414  86.460  66.169  1.00  0.00           C
ATOM   4665  P   POPEO 202     106.805  88.520  65.809  1.00  0.00           P
ATOM   4666  O13 POPEO 202     106.045  89.410  66.729  1.00  0.00           O
ATOM   4667  O14 POPEO 202     107.155  89.280  64.609  1.00  0.00           O
ATOM   4668  O11 POPEO 202     105.865  87.351  65.439  1.00  0.00           O
ATOM   4669  O12 POPEO 202     108.095  87.840  66.469  1.00  0.00           O
ATOM   4670  C1  POPEO 202     105.395  86.929  64.169  1.00  0.00           C
ATOM   4673  C2  POPEO 202     104.035  86.231  64.419  1.00  0.00           C
ATOM   4675  O21 POPEO 202     103.645  85.350  63.359  1.00  0.00           O
ATOM   4676  C21 POPEO 202     103.426  85.811  62.159  1.00  0.00           C
ATOM   4677  O22 POPEO 202     103.375  86.980  61.829  1.00  0.00           O
ATOM   4678  C22 POPEO 202     103.316  84.571  61.239  1.00  0.00           C
ATOM   4681  C3  POPEO 202     102.966  87.270  64.829  1.00  0.00           C
ATOM   4684  O31 POPEO 202     102.006  86.780  65.779  1.00  0.00           O
ATOM   4685  C31 POPEO 202     100.695  86.620  65.589  1.00  0.00           C
ATOM   4686  O32 POPEO 202      99.916  86.381  66.489  1.00  0.00           O
ATOM   4687  C32 POPEO 202     100.266  86.850  64.139  1.00  0.00           C
ATOM   4690  C23 POPEO 202     102.245  84.660  60.129  1.00  0.00           C
ATOM   4693  C24 POPEO 202     102.525  83.641  59.009  1.00  0.00           C
ATOM   4696  C25 POPEO 202     101.505  83.620  57.859  1.00  0.00           C
ATOM   4699  C26 POPEO 202     102.176  83.531  56.479  1.00  0.00           C
ATOM   4702  C27 POPEO 202     102.696  84.891  55.989  1.00  0.00           C
ATOM   4705  C28 POPEO 202     103.505  84.790  54.689  1.00  0.00           C
ATOM   4708  C29 POPEO 202     103.895  86.171  54.239  1.00  0.00           C
ATOM   4710 0C21 POPEO 202     103.815  86.679  52.999  1.00  0.00           C
ATOM   4712 1C21 POPEO 202     103.355  85.980  51.739  1.00  0.00           C
ATOM   4715 2C21 POPEO 202     104.536  85.690  50.799  1.00  0.00           C
ATOM   4718 3C21 POPEO 202     105.275  86.950  50.299  1.00  0.00           C
ATOM   4721 4C21 POPEO 202     106.455  86.600  49.379  1.00  0.00           C
ATOM   4724 5C21 POPEO 202     106.945  87.789  48.539  1.00  0.00           C
ATOM   4727 6C21 POPEO 202     107.645  88.890  49.349  1.00  0.00           C
ATOM   4730 7C21 POPEO 202     108.436  89.860  48.459  1.00  0.00           C
ATOM   4733 8C21 POPEO 202     109.175  90.930  49.259  1.00  0.00           C
ATOM   4737  C33 POPEO 202      98.755  86.620  63.969  1.00  0.00           C
ATOM   4740  C34 POPEO 202      98.215  87.150  62.629  1.00  0.00           C
ATOM   4743  C35 POPEO 202      98.715  86.399  61.399  1.00  0.00           C
ATOM   4746  C36 POPEO 202      98.414  87.201  60.129  1.00  0.00           C
ATOM   4749  C37 POPEO 202      98.545  86.430  58.829  1.00  0.00           C
ATOM   4752  C38 POPEO 202      98.645  87.360  57.609  1.00  0.00           C
ATOM   4755  C39 POPEO 202      98.615  86.609  56.279  1.00  0.00           C
ATOM   4758 0C31 POPEO 202      99.116  87.509  55.149  1.00  0.00           C
ATOM   4761 1C31 POPEO 202      98.914  86.920  53.749  1.00  0.00           C
ATOM   4764 2C31 POPEO 202      99.436  87.910  52.709  1.00  0.00           C
ATOM   4767 3C31 POPEO 202      99.216  87.491  51.259  1.00  0.00           C
ATOM   4770 4C31 POPEO 202     100.056  88.361  50.329  1.00  0.00           C
ATOM   4773 5C31 POPEO 202      99.975  87.941  48.869  1.00  0.00           C
ATOM   4776 6C31 POPEO 202     100.984  88.680  47.989  1.00  0.00           C
ATOM   4780  NH3 POPEP 203      66.585  46.701  21.669  1.00  0.00           N
ATOM   4784  C12 POPEP 203      68.054  46.711  21.329  1.00  0.00           C
ATOM   4787  C11 POPEP 203      68.406  47.930  20.459  1.00  0.00           C
ATOM   4790  P   POPEP 203      68.146  50.471  21.259  1.00  0.00           P
ATOM   4791  O13 POPEP 203      69.345  50.830  20.479  1.00  0.00           O
ATOM   4792  O14 POPEP 203      66.946  51.340  21.189  1.00  0.00           O
ATOM   4793  O11 POPEP 203      68.535  50.100  22.769  1.00  0.00           O
ATOM   4794  O12 POPEP 203      67.616  49.060  20.829  1.00  0.00           O
ATOM   4795  C1  POPEP 203      67.495  49.590  23.599  1.00  0.00           C
ATOM   4798  C2  POPEP 203      67.095  50.660  24.639  1.00  0.00           C
ATOM   4800  O21 POPEP 203      67.664  50.331  25.919  1.00  0.00           O
ATOM   4801  C21 POPEP 203      67.226  49.271  26.599  1.00  0.00           C
ATOM   4802  O22 POPEP 203      66.695  48.281  26.129  1.00  0.00           O
ATOM   4803  C22 POPEP 203      67.616  49.561  28.069  1.00  0.00           C
ATOM   4806  C3  POPEP 203      65.585  51.010  24.609  1.00  0.00           C
ATOM   4809  O31 POPEP 203      65.215  51.971  25.629  1.00  0.00           O
ATOM   4810  C31 POPEP 203      64.765  51.390  26.739  1.00  0.00           C
ATOM   4811  O32 POPEP 203      64.565  50.201  26.879  1.00  0.00           O
ATOM   4812  C32 POPEP 203      64.625  52.410  27.849  1.00  0.00           C
ATOM   4815  C23 POPEP 203      67.146  48.530  29.109  1.00  0.00           C
ATOM   4818  C24 POPEP 203      67.664  48.820  30.529  1.00  0.00           C
ATOM   4821  C25 POPEP 203      67.465  47.631  31.489  1.00  0.00           C
ATOM   4824  C26 POPEP 203      66.265  47.771  32.439  1.00  0.00           C
ATOM   4827  C27 POPEP 203      66.076  46.480  33.259  1.00  0.00           C
ATOM   4830  C28 POPEP 203      64.855  46.460  34.209  1.00  0.00           C
ATOM   4833  C29 POPEP 203      65.035  47.190  35.519  1.00  0.00           C
ATOM   4835 0C21 POPEP 203      65.576  46.670  36.649  1.00  0.00           C
ATOM   4837 1C21 POPEP 203      66.165  45.280  36.789  1.00  0.00           C
ATOM   4840 2C21 POPEP 203      67.605  45.280  37.359  1.00  0.00           C
ATOM   4843 3C21 POPEP 203      68.505  44.230  36.679  1.00  0.00           C
ATOM   4846 4C21 POPEP 203      69.985  44.300  37.059  1.00  0.00           C
ATOM   4849 5C21 POPEP 203      70.275  43.890  38.509  1.00  0.00           C
ATOM   4852 6C21 POPEP 203      71.775  43.671  38.769  1.00  0.00           C
ATOM   4855 7C21 POPEP 203      72.105  43.530  40.259  1.00  0.00           C
ATOM   4858 8C21 POPEP 203      73.476  42.910  40.519  1.00  0.00           C
ATOM   4862  C33 POPEP 203      64.385  51.660  29.179  1.00  0.00           C
ATOM   4865  C34 POPEP 203      64.335  52.580  30.389  1.00  0.00           C
ATOM   4868  C35 POPEP 203      63.895  51.759  31.619  1.00  0.00           C
ATOM   4871  C36 POPEP 203      63.845  52.480  32.989  1.00  0.00           C
ATOM   4874  C37 POPEP 203      63.526  51.480  34.109  1.00  0.00           C
ATOM   4877  C38 POPEP 203      63.656  52.041  35.529  1.00  0.00           C
ATOM   4880  C39 POPEP 203      63.045  51.090  36.569  1.00  0.00           C
ATOM   4883 0C31 POPEP 203      63.945  50.890  37.799  1.00  0.00           C
ATOM   4886 1C31 POPEP 203      63.385  49.850  38.779  1.00  0.00           C
ATOM   4889 2C31 POPEP 203      64.414  49.431  39.839  1.00  0.00           C
ATOM   4892 3C31 POPEP 203      63.945  48.281  40.739  1.00  0.00           C
ATOM   4895 4C31 POPEP 203      65.085  47.740  41.619  1.00  0.00           C
ATOM   4898 5C31 POPEP 203      64.615  46.680  42.619  1.00  0.00           C
ATOM   4901 6C31 POPEP 203      65.735  46.131  43.499  1.00  0.00           C
ATOM   4905  NH3 POPEQ 204      76.175  39.141  68.159  1.00  0.00           N
ATOM   4909  C12 POPEQ 204      76.616  40.251  67.239  1.00  0.00           C
ATOM   4912  C11 POPEQ 204      75.595  41.381  66.989  1.00  0.00           C
ATOM   4915  P   POPEQ 204      76.085  43.550  65.509  1.00  0.00           P
ATOM   4916  O13 POPEQ 204      76.235  44.230  66.809  1.00  0.00           O
ATOM   4917  O14 POPEQ 204      77.146  43.840  64.529  1.00  0.00           O
ATOM   4918  O11 POPEQ 204      74.665  43.920  64.869  1.00  0.00           O
ATOM   4919  O12 POPEQ 204      75.976  41.991  65.749  1.00  0.00           O
ATOM   4920  C1  POPEQ 204      73.665  42.961  64.419  1.00  0.00           C
ATOM   4923  C2  POPEQ 204      73.185  43.200  62.949  1.00  0.00           C
ATOM   4925  O21 POPEQ 204      72.226  42.201  62.509  1.00  0.00           O
ATOM   4926  C21 POPEQ 204      70.925  42.491  62.669  1.00  0.00           C
ATOM   4927  O22 POPEQ 204      70.516  43.340  63.439  1.00  0.00           O
ATOM   4928  C22 POPEQ 204      70.006  41.530  61.879  1.00  0.00           C
ATOM   4931  C3  POPEQ 204      74.406  43.149  61.979  1.00  0.00           C
ATOM   4934  O31 POPEQ 204      74.116  43.561  60.629  1.00  0.00           O
ATOM   4935  C31 POPEQ 204      74.285  44.861  60.369  1.00  0.00           C
ATOM   4936  O32 POPEQ 204      74.385  45.741  61.219  1.00  0.00           O
ATOM   4937  C32 POPEQ 204      74.335  45.131  58.859  1.00  0.00           C
ATOM   4940  C23 POPEQ 204      68.995  42.250  60.939  1.00  0.00           C
ATOM   4943  C24 POPEQ 204      68.255  41.271  59.999  1.00  0.00           C
ATOM   4946  C25 POPEQ 204      66.885  41.771  59.489  1.00  0.00           C
ATOM   4949  C26 POPEQ 204      66.914  42.810  58.349  1.00  0.00           C
ATOM   4952  C27 POPEQ 204      65.516  43.000  57.709  1.00  0.00           C
ATOM   4955  C28 POPEQ 204      65.425  44.151  56.689  1.00  0.00           C
ATOM   4958  C29 POPEQ 204      66.285  43.930  55.469  1.00  0.00           C
ATOM   4960 0C21 POPEQ 204      66.046  43.070  54.469  1.00  0.00           C
ATOM   4962 1C21 POPEQ 204      64.845  42.171  54.339  1.00  0.00           C
ATOM   4965 2C21 POPEQ 204      64.465  41.880  52.869  1.00  0.00           C
ATOM   4968 3C21 POPEQ 204      63.936  43.111  52.119  1.00  0.00           C
ATOM   4971 4C21 POPEQ 204      63.425  42.790  50.709  1.00  0.00           C
ATOM   4974 5C21 POPEQ 204      64.525  42.300  49.749  1.00  0.00           C
ATOM   4977 6C21 POPEQ 204      64.015  42.181  48.309  1.00  0.00           C
ATOM   4980 7C21 POPEQ 204      65.105  41.771  47.309  1.00  0.00           C
ATOM   4983 8C21 POPEQ 204      64.646  41.820  45.849  1.00  0.00           C
ATOM   4987  C33 POPEQ 204      72.995  44.750  58.179  1.00  0.00           C
ATOM   4990  C34 POPEQ 204      72.936  44.671  56.649  1.00  0.00           C
ATOM   4993  C35 POPEQ 204      71.766  43.741  56.269  1.00  0.00           C
ATOM   4996  C36 POPEQ 204      71.025  44.081  54.969  1.00  0.00           C
ATOM   4999  C37 POPEQ 204      69.745  43.241  54.809  1.00  0.00           C
ATOM   5002  C38 POPEQ 204      69.995  41.750  54.489  1.00  0.00           C
ATOM   5005  C39 POPEQ 204      70.305  41.501  52.999  1.00  0.00           C
ATOM   5008 0C31 POPEQ 204      69.055  41.590  52.119  1.00  0.00           C
ATOM   5011 1C31 POPEQ 204      69.315  41.371  50.629  1.00  0.00           C
ATOM   5014 2C31 POPEQ 204      69.805  39.960  50.279  1.00  0.00           C
ATOM   5017 3C31 POPEQ 204      69.625  39.640  48.789  1.00  0.00           C
ATOM   5020 4C31 POPEQ 204      70.315  38.340  48.369  1.00  0.00           C
ATOM   5023 5C31 POPEQ 204      69.955  37.940  46.929  1.00  0.00           C
ATOM   5026 6C31 POPEQ 204      70.766  36.740  46.419  1.00  0.00           C
ATOM   5030  NH3 POPER 205      15.005  36.100  61.289  1.00  0.00           N
ATOM   5034  C12 POPER 205      16.075  35.350  60.549  1.00  0.00           C
ATOM   5037  C11 POPER 205      15.755  33.840  60.509  1.00  0.00           C
ATOM   5040  P   POPER 205      17.955  32.620  61.249  1.00  0.00           P
ATOM   5041  O13 POPER 205      18.285  33.750  62.129  1.00  0.00           O
ATOM   5042  O14 POPER 205      17.445  31.390  61.899  1.00  0.00           O
ATOM   5043  O11 POPER 205      19.245  32.291  60.409  1.00  0.00           O
ATOM   5044  O12 POPER 205      16.905  33.070  60.179  1.00  0.00           O
ATOM   5045  C1  POPER 205      19.215  31.890  59.039  1.00  0.00           C
ATOM   5048  C2  POPER 205      19.405  33.090  58.059  1.00  0.00           C
ATOM   5050  O21 POPER 205      18.105  33.480  57.559  1.00  0.00           O
ATOM   5051  C21 POPER 205      17.995  34.670  56.999  1.00  0.00           C
ATOM   5052  O22 POPER 205      17.595  35.681  57.569  1.00  0.00           O
ATOM   5053  C22 POPER 205      18.525  34.631  55.549  1.00  0.00           C
ATOM   5056  C3  POPER 205      20.205  34.250  58.719  1.00  0.00           C
ATOM   5059  O31 POPER 205      20.535  35.271  57.749  1.00  0.00           O
ATOM   5060  C31 POPER 205      21.265  36.240  58.259  1.00  0.00           C
ATOM   5061  O32 POPER 205      21.915  36.170  59.289  1.00  0.00           O
ATOM   5062  C32 POPER 205      21.125  37.480  57.389  1.00  0.00           C
ATOM   5065  C23 POPER 205      17.435  34.620  54.439  1.00  0.00           C
ATOM   5068  C24 POPER 205      17.895  35.370  53.169  1.00  0.00           C
ATOM   5071  C25 POPER 205      16.755  35.780  52.219  1.00  0.00           C
ATOM   5074  C26 POPER 205      16.105  34.640  51.419  1.00  0.00           C
ATOM   5077  C27 POPER 205      15.095  35.181  50.399  1.00  0.00           C
ATOM   5080  C28 POPER 205      14.585  34.120  49.399  1.00  0.00           C
ATOM   5083  C29 POPER 205      13.985  34.750  48.159  1.00  0.00           C
ATOM   5085 0C21 POPER 205      12.715  34.640  47.699  1.00  0.00           C
ATOM   5087 1C21 POPER 205      11.575  33.861  48.289  1.00  0.00           C
ATOM   5090 2C21 POPER 205      10.585  33.331  47.219  1.00  0.00           C
ATOM   5093 3C21 POPER 205       9.225  32.951  47.839  1.00  0.00           C
ATOM   5096 4C21 POPER 205       8.205  32.340  46.849  1.00  0.00           C
ATOM   5099 5C21 POPER 205       6.775  32.370  47.419  1.00  0.00           C
ATOM   5102 6C21 POPER 205       5.925  31.101  47.279  1.00  0.00           C
ATOM   5105 7C21 POPER 205       5.405  30.840  45.869  1.00  0.00           C
ATOM   5108 8C21 POPER 205       4.355  29.730  45.809  1.00  0.00           C
ATOM   5112  C33 POPER 205      22.505  38.060  57.049  1.00  0.00           C
ATOM   5115  C34 POPER 205      22.405  39.281  56.129  1.00  0.00           C
ATOM   5118  C35 POPER 205      22.845  38.990  54.689  1.00  0.00           C
ATOM   5121  C36 POPER 205      21.915  37.990  53.979  1.00  0.00           C
ATOM   5124  C37 POPER 205      22.355  37.630  52.559  1.00  0.00           C
ATOM   5127  C38 POPER 205      21.665  38.470  51.469  1.00  0.00           C
ATOM   5130  C39 POPER 205      22.295  39.861  51.279  1.00  0.00           C
ATOM   5133 0C31 POPER 205      22.525  40.180  49.799  1.00  0.00           C
ATOM   5136 1C31 POPER 205      23.525  41.320  49.589  1.00  0.00           C
ATOM   5139 2C31 POPER 205      24.025  41.381  48.139  1.00  0.00           C
ATOM   5142 3C31 POPER 205      22.885  41.560  47.139  1.00  0.00           C
ATOM   5145 4C31 POPER 205      23.335  42.291  45.879  1.00  0.00           C
ATOM   5148 5C31 POPER 205      22.185  42.640  44.939  1.00  0.00           C
ATOM   5151 6C31 POPER 205      22.625  43.660  43.899  1.00  0.00           C
ATOM   5155  NH3 POPES 206     117.416 122.230  21.409  1.00  0.00           N
ATOM   5159  C12 POPES 206     117.556 122.251  19.919  1.00  0.00           C
ATOM   5162  C11 POPES 206     118.876 121.570  19.489  1.00  0.00           C
ATOM   5165  P   POPES 206     120.635 123.330  20.239  1.00  0.00           P
ATOM   5166  O13 POPES 206     121.796 123.361  21.139  1.00  0.00           O
ATOM   5167  O14 POPES 206     120.914 123.650  18.809  1.00  0.00           O
ATOM   5168  O11 POPES 206     119.475 124.219  20.799  1.00  0.00           O
ATOM   5169  O12 POPES 206     119.986 121.910  20.319  1.00  0.00           O
ATOM   5170  C1  POPES 206     119.555 125.630  21.049  1.00  0.00           C
ATOM   5173  C2  POPES 206     120.374 125.940  22.329  1.00  0.00           C
ATOM   5175  O21 POPES 206     119.835 125.159  23.399  1.00  0.00           O
ATOM   5176  C21 POPES 206     120.756 124.599  24.139  1.00  0.00           C
ATOM   5177  O22 POPES 206     121.955 124.630  23.949  1.00  0.00           O
ATOM   5178  C22 POPES 206     120.105 123.951  25.349  1.00  0.00           C
ATOM   5181  C3  POPES 206     120.425 127.449  22.739  1.00  0.00           C
ATOM   5184  O31 POPES 206     120.786 127.659  24.149  1.00  0.00           O
ATOM   5185  C31 POPES 206     119.734 127.941  24.939  1.00  0.00           C
ATOM   5186  O32 POPES 206     118.576 127.890  24.599  1.00  0.00           O
ATOM   5187  C32 POPES 206     120.196 128.370  26.339  1.00  0.00           C
ATOM   5190  C23 POPES 206     120.926 124.219  26.629  1.00  0.00           C
ATOM   5193  C24 POPES 206     120.374 123.470  27.839  1.00  0.00           C
ATOM   5196  C25 POPES 206     121.365 123.461  28.999  1.00  0.00           C
ATOM   5199  C26 POPES 206     120.835 122.631  30.169  1.00  0.00           C
ATOM   5202  C27 POPES 206     121.495 122.990  31.509  1.00  0.00           C
ATOM   5205  C28 POPES 206     120.936 122.190  32.699  1.00  0.00           C
ATOM   5208  C29 POPES 206     119.506 122.519  33.049  1.00  0.00           C
ATOM   5210 0C21 POPES 206     118.955 122.549  34.269  1.00  0.00           C
ATOM   5212 1C21 POPES 206     119.636 122.239  35.579  1.00  0.00           C
ATOM   5215 2C21 POPES 206     119.025 121.031  36.309  1.00  0.00           C
ATOM   5218 3C21 POPES 206     119.835 120.670  37.559  1.00  0.00           C
ATOM   5221 4C21 POPES 206     119.235 119.529  38.399  1.00  0.00           C
ATOM   5224 5C21 POPES 206     120.105 119.210  39.619  1.00  0.00           C
ATOM   5227 6C21 POPES 206     119.475 118.209  40.609  1.00  0.00           C
ATOM   5230 7C21 POPES 206     120.506 117.710  41.639  1.00  0.00           C
ATOM   5233 8C21 POPES 206     119.895 117.120  42.909  1.00  0.00           C
ATOM   5237  C33 POPES 206     119.075 129.132  27.109  1.00  0.00           C
ATOM   5240  C34 POPES 206     119.436 129.371  28.589  1.00  0.00           C
ATOM   5243  C35 POPES 206     118.596 130.451  29.309  1.00  0.00           C
ATOM   5246  C36 POPES 206     117.285 129.961  29.959  1.00  0.00           C
ATOM   5249  C37 POPES 206     116.716 131.001  30.939  1.00  0.00           C
ATOM   5252  C38 POPES 206     115.415 130.542  31.629  1.00  0.00           C
ATOM   5255  C39 POPES 206     115.625 129.711  32.899  1.00  0.00           C
ATOM   5258 0C31 POPES 206     115.775 130.511  34.209  1.00  0.00           C
ATOM   5261 1C31 POPES 206     115.826 129.581  35.429  1.00  0.00           C
ATOM   5264 2C31 POPES 206     115.746 130.292  36.789  1.00  0.00           C
ATOM   5267 3C31 POPES 206     115.625 129.242  37.919  1.00  0.00           C
ATOM   5270 4C31 POPES 206     115.366 129.790  39.319  1.00  0.00           C
ATOM   5273 5C31 POPES 206     115.304 128.691  40.389  1.00  0.00           C
ATOM   5276 6C31 POPES 206     115.025 129.191  41.799  1.00  0.00           C
ATOM   5280  NH3 POPET 207       9.685  39.361  63.979  1.00  0.00           N
ATOM   5284  C12 POPET 207       8.365  39.370  63.239  1.00  0.00           C
ATOM   5287  C11 POPET 207       7.615  38.031  63.339  1.00  0.00           C
ATOM   5290  P   POPET 207       5.085  38.830  63.289  1.00  0.00           P
ATOM   5291  O13 POPET 207       5.285  39.071  64.739  1.00  0.00           O
ATOM   5292  O14 POPET 207       3.815  38.220  62.879  1.00  0.00           O
ATOM   5293  O11 POPET 207       5.165  40.230  62.559  1.00  0.00           O
ATOM   5294  O12 POPET 207       6.355  38.090  62.659  1.00  0.00           O
ATOM   5295  C1  POPET 207       5.635  40.381  61.199  1.00  0.00           C
ATOM   5298  C2  POPET 207       4.525  40.201  60.099  1.00  0.00           C
ATOM   5300  O21 POPET 207       5.075  40.711  58.859  1.00  0.00           O
ATOM   5301  C21 POPET 207       4.755  40.021  57.779  1.00  0.00           C
ATOM   5302  O22 POPET 207       3.985  39.081  57.719  1.00  0.00           O
ATOM   5303  C22 POPET 207       5.505  40.601  56.579  1.00  0.00           C
ATOM   5306  C3  POPET 207       3.165  40.881  60.489  1.00  0.00           C
ATOM   5309  O31 POPET 207       2.395  41.360  59.359  1.00  0.00           O
ATOM   5310  C31 POPET 207       2.425  42.670  59.169  1.00  0.00           C
ATOM   5311  O32 POPET 207       3.115  43.480  59.749  1.00  0.00           O
ATOM   5312  C32 POPET 207       1.525  43.031  57.999  1.00  0.00           C
ATOM   5315  C23 POPET 207       5.275  39.710  55.339  1.00  0.00           C
ATOM   5318  C24 POPET 207       6.185  40.021  54.159  1.00  0.00           C
ATOM   5321  C25 POPET 207       5.705  41.201  53.319  1.00  0.00           C
ATOM   5324  C26 POPET 207       6.615  41.430  52.109  1.00  0.00           C
ATOM   5327  C27 POPET 207       6.015  42.300  50.999  1.00  0.00           C
ATOM   5330  C28 POPET 207       6.935  42.381  49.769  1.00  0.00           C
ATOM   5333  C29 POPET 207       8.165  43.190  50.079  1.00  0.00           C
ATOM   5335 0C21 POPET 207       8.455  44.421  49.629  1.00  0.00           C
ATOM   5337 1C21 POPET 207       7.615  45.271  48.709  1.00  0.00           C
ATOM   5340 2C21 POPET 207       7.455  46.711  49.259  1.00  0.00           C
ATOM   5343 3C21 POPET 207       6.755  46.781  50.619  1.00  0.00           C
ATOM   5346 4C21 POPET 207       6.795  48.190  51.219  1.00  0.00           C
ATOM   5349 5C21 POPET 207       6.445  48.221  52.709  1.00  0.00           C
ATOM   5352 6C21 POPET 207       6.735  49.580  53.359  1.00  0.00           C
ATOM   5355 7C21 POPET 207       7.035  49.461  54.859  1.00  0.00           C
ATOM   5358 8C21 POPET 207       7.275  50.800  55.559  1.00  0.00           C
ATOM   5362  C33 POPET 207       1.265  44.541  57.859  1.00  0.00           C
ATOM   5365  C34 POPET 207       0.785  44.951  56.469  1.00  0.00           C
ATOM   5368  C35 POPET 207       0.325  46.410  56.389  1.00  0.00           C
ATOM   5371  C36 POPET 207      -1.185  46.490  56.139  1.00  0.00           C
ATOM   5374  C37 POPET 207      -1.785  47.881  56.389  1.00  0.00           C
ATOM   5377  C38 POPET 207      -3.306  47.840  56.169  1.00  0.00           C
ATOM   5380  C39 POPET 207      -4.016  49.120  56.619  1.00  0.00           C
ATOM   5383 0C31 POPET 207      -3.426  50.391  55.999  1.00  0.00           C
ATOM   5386 1C31 POPET 207      -4.386  51.581  56.139  1.00  0.00           C
ATOM   5389 2C31 POPET 207      -3.896  52.870  55.489  1.00  0.00           C
ATOM   5392 3C31 POPET 207      -3.686  52.751  53.979  1.00  0.00           C
ATOM   5395 4C31 POPET 207      -3.316  54.100  53.359  1.00  0.00           C
ATOM   5398 5C31 POPET 207      -2.975  53.980  51.869  1.00  0.00           C
ATOM   5401 6C31 POPET 207      -2.525  55.310  51.279  1.00  0.00           C
ATOM   5405  NH3 POPEU 208      13.445  52.491  20.559  1.00  0.00           N
ATOM   5409  C12 POPEU 208      13.545  51.190  21.309  1.00  0.00           C
ATOM   5412  C11 POPEU 208      12.175  50.750  21.879  1.00  0.00           C
ATOM   5415  P   POPEU 208       9.695  50.280  20.939  1.00  0.00           P
ATOM   5416  O13 POPEU 208       9.105  51.300  20.069  1.00  0.00           O
ATOM   5417  O14 POPEU 208       9.375  48.871  20.639  1.00  0.00           O
ATOM   5418  O11 POPEU 208       9.305  50.560  22.429  1.00  0.00           O
ATOM   5419  O12 POPEU 208      11.265  50.480  20.829  1.00  0.00           O
ATOM   5420  C1  POPEU 208       9.825  49.760  23.499  1.00  0.00           C
ATOM   5423  C2  POPEU 208       8.755  49.399  24.559  1.00  0.00           C
ATOM   5425  O21 POPEU 208       9.335  49.541  25.869  1.00  0.00           O
ATOM   5426  C21 POPEU 208      10.295  48.681  26.169  1.00  0.00           C
ATOM   5427  O22 POPEU 208      10.755  47.831  25.429  1.00  0.00           O
ATOM   5428  C22 POPEU 208      10.715  48.881  27.609  1.00  0.00           C
ATOM   5431  C3  POPEU 208       8.075  48.021  24.339  1.00  0.00           C
ATOM   5434  O31 POPEU 208       7.575  47.540  25.609  1.00  0.00           O
ATOM   5435  C31 POPEU 208       6.295  47.720  25.869  1.00  0.00           C
ATOM   5436  O32 POPEU 208       5.415  47.920  25.029  1.00  0.00           O
ATOM   5437  C32 POPEU 208       6.185  47.771  27.399  1.00  0.00           C
ATOM   5440  C23 POPEU 208      10.385  47.660  28.499  1.00  0.00           C
ATOM   5443  C24 POPEU 208      10.865  47.910  29.929  1.00  0.00           C
ATOM   5446  C25 POPEU 208      10.585  46.781  30.919  1.00  0.00           C
ATOM   5449  C26 POPEU 208      11.315  47.080  32.229  1.00  0.00           C
ATOM   5452  C27 POPEU 208      11.045  46.100  33.379  1.00  0.00           C
ATOM   5455  C28 POPEU 208      11.845  46.460  34.649  1.00  0.00           C
ATOM   5458  C29 POPEU 208      11.455  47.790  35.229  1.00  0.00           C
ATOM   5460 0C21 POPEU 208      11.685  48.181  36.499  1.00  0.00           C
ATOM   5462 1C21 POPEU 208      12.385  47.340  37.529  1.00  0.00           C
ATOM   5465 2C21 POPEU 208      11.395  46.620  38.449  1.00  0.00           C
ATOM   5468 3C21 POPEU 208      12.065  45.451  39.189  1.00  0.00           C
ATOM   5471 4C21 POPEU 208      11.155  44.710  40.169  1.00  0.00           C
ATOM   5474 5C21 POPEU 208      10.525  45.611  41.229  1.00  0.00           C
ATOM   5477 6C21 POPEU 208      10.145  44.840  42.499  1.00  0.00           C
ATOM   5480 7C21 POPEU 208       9.675  45.750  43.639  1.00  0.00           C
ATOM   5483 8C21 POPEU 208       9.285  44.980  44.899  1.00  0.00           C
ATOM   5487  C33 POPEU 208       4.885  48.370  27.999  1.00  0.00           C
ATOM   5490  C34 POPEU 208       5.135  49.151  29.309  1.00  0.00           C
ATOM   5493  C35 POPEU 208       4.805  48.440  30.629  1.00  0.00           C
ATOM   5496  C36 POPEU 208       5.975  47.650  31.239  1.00  0.00           C
ATOM   5499  C37 POPEU 208       5.905  47.610  32.779  1.00  0.00           C
ATOM   5502  C38 POPEU 208       7.105  46.899  33.419  1.00  0.00           C
ATOM   5505  C39 POPEU 208       7.245  47.150  34.929  1.00  0.00           C
ATOM   5508 0C31 POPEU 208       7.635  48.600  35.269  1.00  0.00           C
ATOM   5511 1C31 POPEU 208       7.975  48.800  36.749  1.00  0.00           C
ATOM   5514 2C31 POPEU 208       8.055  50.280  37.139  1.00  0.00           C
ATOM   5517 3C31 POPEU 208       8.755  50.541  38.479  1.00  0.00           C
ATOM   5520 4C31 POPEU 208       8.265  49.640  39.629  1.00  0.00           C
ATOM   5523 5C31 POPEU 208       8.855  50.050  40.979  1.00  0.00           C
ATOM   5526 6C31 POPEU 208       8.535  49.060  42.109  1.00  0.00           C
ATOM   5530  NH3 POPEV 209      24.455  77.050  66.599  1.00  0.00           N
ATOM   5534  C12 POPEV 209      25.045  76.610  67.919  1.00  0.00           C
ATOM   5537  C11 POPEV 209      26.035  77.650  68.509  1.00  0.00           C
ATOM   5540  P   POPEV 209      28.035  77.399  66.859  1.00  0.00           P
ATOM   5541  O13 POPEV 209      29.075  76.951  67.809  1.00  0.00           O
ATOM   5542  O14 POPEV 209      27.305  76.391  66.059  1.00  0.00           O
ATOM   5543  O11 POPEV 209      28.685  78.399  65.819  1.00  0.00           O
ATOM   5544  O12 POPEV 209      26.925  78.259  67.569  1.00  0.00           O
ATOM   5545  C1  POPEV 209      27.825  79.259  65.049  1.00  0.00           C
ATOM   5548  C2  POPEV 209      27.825  78.891  63.539  1.00  0.00           C
ATOM   5550  O21 POPEV 209      26.695  79.420  62.829  1.00  0.00           O
ATOM   5551  C21 POPEV 209      25.475  79.050  63.149  1.00  0.00           C
ATOM   5552  O22 POPEV 209      25.135  78.370  64.099  1.00  0.00           O
ATOM   5553  C22 POPEV 209      24.505  79.630  62.089  1.00  0.00           C
ATOM   5556  C3  POPEV 209      28.005  77.359  63.279  1.00  0.00           C
ATOM   5559  O31 POPEV 209      28.165  76.910  61.919  1.00  0.00           O
ATOM   5560  C31 POPEV 209      28.925  77.550  61.039  1.00  0.00           C
ATOM   5561  O32 POPEV 209      29.335  78.701  61.109  1.00  0.00           O
ATOM   5562  C32 POPEV 209      29.195  76.580  59.889  1.00  0.00           C
ATOM   5565  C23 POPEV 209      23.595  80.770  62.609  1.00  0.00           C
ATOM   5568  C24 POPEV 209      23.755  82.099  61.839  1.00  0.00           C
ATOM   5571  C25 POPEV 209      23.445  82.010  60.339  1.00  0.00           C
ATOM   5574  C26 POPEV 209      23.395  83.391  59.669  1.00  0.00           C
ATOM   5577  C27 POPEV 209      23.515  83.311  58.139  1.00  0.00           C
ATOM   5580  C28 POPEV 209      23.125  84.611  57.409  1.00  0.00           C
ATOM   5583  C29 POPEV 209      21.635  84.851  57.439  1.00  0.00           C
ATOM   5585 0C21 POPEV 209      20.865  85.370  56.469  1.00  0.00           C
ATOM   5587 1C21 POPEV 209      21.285  85.849  55.109  1.00  0.00           C
ATOM   5590 2C21 POPEV 209      20.185  85.639  54.049  1.00  0.00           C
ATOM   5593 3C21 POPEV 209      19.025  86.630  54.209  1.00  0.00           C
ATOM   5596 4C21 POPEV 209      17.775  86.299  53.379  1.00  0.00           C
ATOM   5599 5C21 POPEV 209      17.935  86.480  51.859  1.00  0.00           C
ATOM   5602 6C21 POPEV 209      16.575  86.640  51.169  1.00  0.00           C
ATOM   5605 7C21 POPEV 209      16.655  86.810  49.649  1.00  0.00           C
ATOM   5608 8C21 POPEV 209      15.275  86.990  49.009  1.00  0.00           C
ATOM   5612  C33 POPEV 209      29.805  77.271  58.649  1.00  0.00           C
ATOM   5615  C34 POPEV 209      29.475  76.510  57.359  1.00  0.00           C
ATOM   5618  C35 POPEV 209      30.015  77.219  56.109  1.00  0.00           C
ATOM   5621  C36 POPEV 209      29.725  76.470  54.809  1.00  0.00           C
ATOM   5624  C37 POPEV 209      28.275  76.641  54.319  1.00  0.00           C
ATOM   5627  C38 POPEV 209      27.955  75.750  53.099  1.00  0.00           C
ATOM   5630  C39 POPEV 209      26.525  75.940  52.579  1.00  0.00           C
ATOM   5633 0C31 POPEV 209      26.335  77.241  51.799  1.00  0.00           C
ATOM   5636 1C31 POPEV 209      24.865  77.510  51.459  1.00  0.00           C
ATOM   5639 2C31 POPEV 209      24.685  78.799  50.659  1.00  0.00           C
ATOM   5642 3C31 POPEV 209      25.045  78.649  49.169  1.00  0.00           C
ATOM   5645 4C31 POPEV 209      25.025  79.990  48.429  1.00  0.00           C
ATOM   5648 5C31 POPEV 209      25.195  79.840  46.919  1.00  0.00           C
ATOM   5651 6C31 POPEV 209      25.275  81.190  46.209  1.00  0.00           C
ATOM   5655  NH3 POPEW 210      71.925  83.060  64.149  1.00  0.00           N
ATOM   5659  C12 POPEW 210      71.175  83.930  65.129  1.00  0.00           C
ATOM   5662  C11 POPEW 210      70.605  85.131  64.349  1.00  0.00           C
ATOM   5665  P   POPEW 210      68.196  85.049  65.369  1.00  0.00           P
ATOM   5666  O13 POPEW 210      68.385  84.711  66.789  1.00  0.00           O
ATOM   5667  O14 POPEW 210      67.025  85.891  64.979  1.00  0.00           O
ATOM   5668  O11 POPEW 210      68.215  83.769  64.419  1.00  0.00           O
ATOM   5669  O12 POPEW 210      69.516  85.821  64.969  1.00  0.00           O
ATOM   5670  C1  POPEW 210      67.745  83.960  63.079  1.00  0.00           C
ATOM   5673  C2  POPEW 210      67.555  82.631  62.319  1.00  0.00           C
ATOM   5675  O21 POPEW 210      67.375  82.880  60.909  1.00  0.00           O
ATOM   5676  C21 POPEW 210      66.335  83.641  60.569  1.00  0.00           C
ATOM   5677  O22 POPEW 210      65.414  83.980  61.309  1.00  0.00           O
ATOM   5678  C22 POPEW 210      66.595  84.230  59.179  1.00  0.00           C
ATOM   5681  C3  POPEW 210      66.455  81.719  62.949  1.00  0.00           C
ATOM   5684  O31 POPEW 210      66.186  80.569  62.129  1.00  0.00           O
ATOM   5685  C31 POPEW 210      67.156  79.671  62.129  1.00  0.00           C
ATOM   5686  O32 POPEW 210      68.124  79.640  62.869  1.00  0.00           O
ATOM   5687  C32 POPEW 210      66.925  78.730  60.959  1.00  0.00           C
ATOM   5690  C23 POPEW 210      65.335  84.490  58.309  1.00  0.00           C
ATOM   5693  C24 POPEW 210      65.615  85.490  57.169  1.00  0.00           C
ATOM   5696  C25 POPEW 210      66.605  85.009  56.099  1.00  0.00           C
ATOM   5699  C26 POPEW 210      67.105  86.101  55.139  1.00  0.00           C
ATOM   5702  C27 POPEW 210      68.146  85.539  54.149  1.00  0.00           C
ATOM   5705  C28 POPEW 210      68.476  86.530  53.009  1.00  0.00           C
ATOM   5708  C29 POPEW 210      69.146  85.849  51.839  1.00  0.00           C
ATOM   5710 0C21 POPEW 210      68.605  85.639  50.629  1.00  0.00           C
ATOM   5712 1C21 POPEW 210      67.215  86.050  50.189  1.00  0.00           C
ATOM   5715 2C21 POPEW 210      66.565  85.149  49.129  1.00  0.00           C
ATOM   5718 3C21 POPEW 210      67.326  85.159  47.789  1.00  0.00           C
ATOM   5721 4C21 POPEW 210      66.445  84.830  46.569  1.00  0.00           C
ATOM   5724 5C21 POPEW 210      67.285  84.820  45.289  1.00  0.00           C
ATOM   5727 6C21 POPEW 210      66.486  84.420  44.039  1.00  0.00           C
ATOM   5730 7C21 POPEW 210      67.305  84.590  42.749  1.00  0.00           C
ATOM   5733 8C21 POPEW 210      66.576  84.100  41.489  1.00  0.00           C
ATOM   5737  C33 POPEW 210      67.016  79.490  59.619  1.00  0.00           C
ATOM   5740  C34 POPEW 210      66.885  78.509  58.459  1.00  0.00           C
ATOM   5743  C35 POPEW 210      66.664  79.171  57.109  1.00  0.00           C
ATOM   5746  C36 POPEW 210      66.565  78.120  56.009  1.00  0.00           C
ATOM   5749  C37 POPEW 210      66.366  78.690  54.599  1.00  0.00           C
ATOM   5752  C38 POPEW 210      66.226  77.531  53.609  1.00  0.00           C
ATOM   5755  C39 POPEW 210      66.525  77.921  52.169  1.00  0.00           C
ATOM   5758 0C31 POPEW 210      66.925  76.711  51.319  1.00  0.00           C
ATOM   5761 1C31 POPEW 210      67.115  77.101  49.859  1.00  0.00           C
ATOM   5764 2C31 POPEW 210      67.605  75.969  48.949  1.00  0.00           C
ATOM   5767 3C31 POPEW 210      67.705  76.440  47.499  1.00  0.00           C
ATOM   5770 4C31 POPEW 210      68.555  75.509  46.629  1.00  0.00           C
ATOM   5773 5C31 POPEW 210      69.105  76.230  45.389  1.00  0.00           C
ATOM   5776 6C31 POPEW 210      70.055  75.360  44.569  1.00  0.00           C
ATOM   5780  NH3 POPEX 211     122.285  22.100  63.859  1.00  0.00           N
ATOM   5784  C12 POPEX 211     122.516  20.720  63.319  1.00  0.00           C
ATOM   5787  C11 POPEX 211     122.645  20.740  61.789  1.00  0.00           C
ATOM   5790  P   POPEX 211     120.215  21.460  61.039  1.00  0.00           P
ATOM   5791  O13 POPEX 211     119.135  20.690  60.399  1.00  0.00           O
ATOM   5792  O14 POPEX 211     119.975  22.040  62.379  1.00  0.00           O
ATOM   5793  O11 POPEX 211     120.735  22.570  60.049  1.00  0.00           O
ATOM   5794  O12 POPEX 211     121.414  20.431  61.169  1.00  0.00           O
ATOM   5795  C1  POPEX 211     120.065  23.851  59.929  1.00  0.00           C
ATOM   5798  C2  POPEX 211     119.256  23.931  58.599  1.00  0.00           C
ATOM   5800  O21 POPEX 211     118.745  25.250  58.289  1.00  0.00           O
ATOM   5801  C21 POPEX 211     119.615  26.201  57.979  1.00  0.00           C
ATOM   5802  O22 POPEX 211     120.805  26.180  58.159  1.00  0.00           O
ATOM   5803  C22 POPEX 211     118.914  27.360  57.279  1.00  0.00           C
ATOM   5806  C3  POPEX 211     118.065  22.910  58.639  1.00  0.00           C
ATOM   5809  O31 POPEX 211     116.905  23.240  57.839  1.00  0.00           O
ATOM   5810  C31 POPEX 211     117.095  23.080  56.539  1.00  0.00           C
ATOM   5811  O32 POPEX 211     118.155  22.850  55.979  1.00  0.00           O
ATOM   5812  C32 POPEX 211     115.725  23.010  55.869  1.00  0.00           C
ATOM   5815  C23 POPEX 211     118.615  27.050  55.799  1.00  0.00           C
ATOM   5818  C24 POPEX 211     117.225  27.590  55.449  1.00  0.00           C
ATOM   5821  C25 POPEX 211     116.765  27.260  54.029  1.00  0.00           C
ATOM   5824  C26 POPEX 211     117.036  28.380  53.039  1.00  0.00           C
ATOM   5827  C27 POPEX 211     116.775  27.960  51.589  1.00  0.00           C
ATOM   5830  C28 POPEX 211     116.745  29.140  50.599  1.00  0.00           C
ATOM   5833  C29 POPEX 211     118.125  29.660  50.399  1.00  0.00           C
ATOM   5835 0C21 POPEX 211     118.725  29.941  49.239  1.00  0.00           C
ATOM   5837 1C21 POPEX 211     118.135  29.790  47.849  1.00  0.00           C
ATOM   5840 2C21 POPEX 211     117.726  31.110  47.169  1.00  0.00           C
ATOM   5843 3C21 POPEX 211     117.176  30.830  45.769  1.00  0.00           C
ATOM   5846 4C21 POPEX 211     116.756  32.081  44.989  1.00  0.00           C
ATOM   5849 5C21 POPEX 211     116.096  31.681  43.669  1.00  0.00           C
ATOM   5852 6C21 POPEX 211     115.786  32.870  42.759  1.00  0.00           C
ATOM   5855 7C21 POPEX 211     114.986  32.471  41.509  1.00  0.00           C
ATOM   5858 8C21 POPEX 211     114.646  33.650  40.609  1.00  0.00           C
ATOM   5862  C33 POPEX 211     115.565  23.980  54.679  1.00  0.00           C
ATOM   5865  C34 POPEX 211     116.236  23.500  53.379  1.00  0.00           C
ATOM   5868  C35 POPEX 211     115.525  22.311  52.749  1.00  0.00           C
ATOM   5871  C36 POPEX 211     115.436  22.340  51.219  1.00  0.00           C
ATOM   5874  C37 POPEX 211     114.715  21.090  50.699  1.00  0.00           C
ATOM   5877  C38 POPEX 211     114.385  21.140  49.199  1.00  0.00           C
ATOM   5880  C39 POPEX 211     113.984  19.760  48.689  1.00  0.00           C
ATOM   5883 0C31 POPEX 211     113.725  19.700  47.179  1.00  0.00           C
ATOM   5886 1C31 POPEX 211     113.365  18.271  46.759  1.00  0.00           C
ATOM   5889 2C31 POPEX 211     113.256  18.090  45.239  1.00  0.00           C
ATOM   5892 3C31 POPEX 211     112.885  16.650  44.849  1.00  0.00           C
ATOM   5895 4C31 POPEX 211     111.385  16.330  44.999  1.00  0.00           C
ATOM   5898 5C31 POPEX 211     111.066  14.870  44.679  1.00  0.00           C
ATOM   5901 6C31 POPEX 211     109.566  14.580  44.589  1.00  0.00           C
ATOM   5905  NH3 POPEY 212      60.425 125.469  19.899  1.00  0.00           N
ATOM   5909  C12 POPEY 212      59.035 125.560  19.329  1.00  0.00           C
ATOM   5912  C11 POPEY 212      58.745 124.400  18.369  1.00  0.00           C
ATOM   5915  P   POPEY 212      56.585 123.660  17.059  1.00  0.00           P
ATOM   5916  O13 POPEY 212      56.185 124.149  15.719  1.00  0.00           O
ATOM   5917  O14 POPEY 212      57.155 122.300  17.229  1.00  0.00           O
ATOM   5918  O11 POPEY 212      55.366 123.899  18.039  1.00  0.00           O
ATOM   5919  O12 POPEY 212      57.565 124.739  17.639  1.00  0.00           O
ATOM   5920  C1  POPEY 212      55.375 123.330  19.359  1.00  0.00           C
ATOM   5923  C2  POPEY 212      54.976 124.400  20.419  1.00  0.00           C
ATOM   5925  O21 POPEY 212      54.885 123.850  21.729  1.00  0.00           O
ATOM   5926  C21 POPEY 212      53.825 123.100  22.009  1.00  0.00           C
ATOM   5927  O22 POPEY 212      53.135 122.491  21.219  1.00  0.00           O
ATOM   5928  C22 POPEY 212      53.635 123.130  23.529  1.00  0.00           C
ATOM   5931  C3  POPEY 212      53.685 125.180  20.039  1.00  0.00           C
ATOM   5934  O31 POPEY 212      53.125 125.880  21.169  1.00  0.00           O
ATOM   5935  C31 POPEY 212      52.146 126.701  20.799  1.00  0.00           C
ATOM   5936  O32 POPEY 212      51.795 126.900  19.639  1.00  0.00           O
ATOM   5937  C32 POPEY 212      51.605 127.421  22.029  1.00  0.00           C
ATOM   5940  C23 POPEY 212      52.985 121.859  24.119  1.00  0.00           C
ATOM   5943  C24 POPEY 212      53.185 121.789  25.649  1.00  0.00           C
ATOM   5946  C25 POPEY 212      52.455 122.890  26.429  1.00  0.00           C
ATOM   5949  C26 POPEY 212      51.115 122.421  26.999  1.00  0.00           C
ATOM   5952  C27 POPEY 212      50.355 123.540  27.709  1.00  0.00           C
ATOM   5955  C28 POPEY 212      48.986 123.069  28.249  1.00  0.00           C
ATOM   5958  C29 POPEY 212      49.165 122.320  29.549  1.00  0.00           C
ATOM   5960 0C21 POPEY 212      48.656 122.659  30.739  1.00  0.00           C
ATOM   5962 1C21 POPEY 212      47.775 123.860  31.029  1.00  0.00           C
ATOM   5965 2C21 POPEY 212      48.045 124.490  32.399  1.00  0.00           C
ATOM   5968 3C21 POPEY 212      49.385 125.259  32.459  1.00  0.00           C
ATOM   5971 4C21 POPEY 212      49.505 126.180  33.679  1.00  0.00           C
ATOM   5974 5C21 POPEY 212      49.385 125.441  35.019  1.00  0.00           C
ATOM   5977 6C21 POPEY 212      49.535 126.360  36.239  1.00  0.00           C
ATOM   5980 7C21 POPEY 212      48.965 125.749  37.519  1.00  0.00           C
ATOM   5983 8C21 POPEY 212      49.065 126.660  38.739  1.00  0.00           C
ATOM   5987  C33 POPEY 212      50.615 128.580  21.749  1.00  0.00           C
ATOM   5990  C34 POPEY 212      49.995 129.132  23.039  1.00  0.00           C
ATOM   5993  C35 POPEY 212      50.925 130.091  23.779  1.00  0.00           C
ATOM   5996  C36 POPEY 212      50.415 130.480  25.179  1.00  0.00           C
ATOM   5999  C37 POPEY 212      51.475 131.311  25.919  1.00  0.00           C
ATOM   6002  C38 POPEY 212      51.226 131.521  27.409  1.00  0.00           C
ATOM   6005  C39 POPEY 212      50.845 132.951  27.789  1.00  0.00           C
ATOM   6008 0C31 POPEY 212      50.735 133.102  29.309  1.00  0.00           C
ATOM   6011 1C31 POPEY 212      50.405 134.531  29.769  1.00  0.00           C
ATOM   6014 2C31 POPEY 212      50.195 134.611  31.279  1.00  0.00           C
ATOM   6017 3C31 POPEY 212      49.805 136.021  31.759  1.00  0.00           C
ATOM   6020 4C31 POPEY 212      48.355 136.371  31.419  1.00  0.00           C
ATOM   6023 5C31 POPEY 212      47.945 137.771  31.879  1.00  0.00           C
ATOM   6026 6C31 POPEY 212      46.506 138.130  31.529  1.00  0.00           C
ATOM   6030  NH3 POPEZ 213      45.695 122.701  18.249  1.00  0.00           N
ATOM   6034  C12 POPEZ 213      46.355 123.871  17.589  1.00  0.00           C
ATOM   6037  C11 POPEZ 213      45.815 124.140  16.179  1.00  0.00           C
ATOM   6040  P   POPEZ 213      46.375 126.640  15.599  1.00  0.00           P
ATOM   6041  O13 POPEZ 213      47.515 127.351  16.219  1.00  0.00           O
ATOM   6042  O14 POPEZ 213      46.026 126.999  14.219  1.00  0.00           O
ATOM   6043  O11 POPEZ 213      45.105 126.640  16.539  1.00  0.00           O
ATOM   6044  O12 POPEZ 213      46.686 125.089  15.559  1.00  0.00           O
ATOM   6045  C1  POPEZ 213      44.535 127.759  17.199  1.00  0.00           C
ATOM   6048  C2  POPEZ 213      43.705 127.270  18.429  1.00  0.00           C
ATOM   6050  O21 POPEZ 213      44.565 126.760  19.469  1.00  0.00           O
ATOM   6051  C21 POPEZ 213      45.075 127.659  20.279  1.00  0.00           C
ATOM   6052  O22 POPEZ 213      44.875 128.860  20.249  1.00  0.00           O
ATOM   6053  C22 POPEZ 213      45.985 126.959  21.279  1.00  0.00           C
ATOM   6056  C3  POPEZ 213      42.715 126.141  18.039  1.00  0.00           C
ATOM   6059  O31 POPEZ 213      42.005 125.620  19.179  1.00  0.00           O
ATOM   6060  C31 POPEZ 213      42.435 124.450  19.679  1.00  0.00           C
ATOM   6061  O32 POPEZ 213      43.415 123.820  19.299  1.00  0.00           O
ATOM   6062  C32 POPEZ 213      41.475 124.000  20.779  1.00  0.00           C
ATOM   6065  C23 POPEZ 213      45.295 126.551  22.609  1.00  0.00           C
ATOM   6068  C24 POPEZ 213      45.765 125.171  23.119  1.00  0.00           C
ATOM   6071  C25 POPEZ 213      45.295 124.830  24.549  1.00  0.00           C
ATOM   6074  C26 POPEZ 213      45.855 125.749  25.649  1.00  0.00           C
ATOM   6077  C27 POPEZ 213      45.405 125.311  27.049  1.00  0.00           C
ATOM   6080  C28 POPEZ 213      45.975 126.160  28.199  1.00  0.00           C
ATOM   6083  C29 POPEZ 213      45.705 127.649  28.129  1.00  0.00           C
ATOM   6085 0C21 POPEZ 213      44.495 128.230  28.119  1.00  0.00           C
ATOM   6087 1C21 POPEZ 213      43.185 127.500  28.209  1.00  0.00           C
ATOM   6090 2C21 POPEZ 213      41.995 128.361  28.679  1.00  0.00           C
ATOM   6093 3C21 POPEZ 213      42.135 128.951  30.099  1.00  0.00           C
ATOM   6096 4C21 POPEZ 213      40.865 129.711  30.489  1.00  0.00           C
ATOM   6099 5C21 POPEZ 213      39.685 128.781  30.809  1.00  0.00           C
ATOM   6102 6C21 POPEZ 213      38.405 129.561  31.129  1.00  0.00           C
ATOM   6105 7C21 POPEZ 213      37.135 128.720  30.909  1.00  0.00           C
ATOM   6108 8C21 POPEZ 213      35.855 129.531  31.059  1.00  0.00           C
ATOM   6112  C33 POPEZ 213      42.065 124.160  22.199  1.00  0.00           C
ATOM   6115  C34 POPEZ 213      41.065 123.759  23.289  1.00  0.00           C
ATOM   6118  C35 POPEZ 213      41.745 123.591  24.659  1.00  0.00           C
ATOM   6121  C36 POPEZ 213      40.785 123.190  25.779  1.00  0.00           C
ATOM   6124  C37 POPEZ 213      41.545 122.951  27.099  1.00  0.00           C
ATOM   6127  C38 POPEZ 213      40.625 122.500  28.229  1.00  0.00           C
ATOM   6130  C39 POPEZ 213      41.335 122.309  29.579  1.00  0.00           C
ATOM   6133 0C31 POPEZ 213      41.885 123.610  30.159  1.00  0.00           C
ATOM   6136 1C31 POPEZ 213      42.155 123.489  31.669  1.00  0.00           C
ATOM   6139 2C31 POPEZ 213      42.465 124.841  32.319  1.00  0.00           C
ATOM   6142 3C31 POPEZ 213      42.395 124.809  33.849  1.00  0.00           C
ATOM   6145 4C31 POPEZ 213      42.175 126.220  34.389  1.00  0.00           C
ATOM   6148 5C31 POPEZ 213      42.305 126.371  35.909  1.00  0.00           C
ATOM   6151 6C31 POPEZ 213      41.735 127.689  36.429  1.00  0.00           C
ATOM   6155  NH3 POPEa 214      73.955 118.960  62.549  1.00  0.00           N
ATOM   6159  C12 POPEa 214      73.275 117.780  63.159  1.00  0.00           C
ATOM   6162  C11 POPEa 214      73.076 118.039  64.649  1.00  0.00           C
ATOM   6165  P   POPEa 214      71.235 119.940  64.619  1.00  0.00           P
ATOM   6166  O13 POPEa 214      72.105 120.870  65.359  1.00  0.00           O
ATOM   6167  O14 POPEa 214      69.775 119.910  64.849  1.00  0.00           O
ATOM   6168  O11 POPEa 214      71.506 120.149  63.059  1.00  0.00           O
ATOM   6169  O12 POPEa 214      71.745 118.480  64.859  1.00  0.00           O
ATOM   6170  C1  POPEa 214      70.936 121.329  62.449  1.00  0.00           C
ATOM   6173  C2  POPEa 214      70.355 121.031  61.029  1.00  0.00           C
ATOM   6175  O21 POPEa 214      70.366 122.180  60.169  1.00  0.00           O
ATOM   6176  C21 POPEa 214      69.695 123.279  60.539  1.00  0.00           C
ATOM   6177  O22 POPEa 214      69.285 123.520  61.649  1.00  0.00           O
ATOM   6178  C22 POPEa 214      69.485 124.140  59.299  1.00  0.00           C
ATOM   6181  C3  POPEa 214      68.936 120.380  61.089  1.00  0.00           C
ATOM   6184  O31 POPEa 214      68.445 120.009  59.769  1.00  0.00           O
ATOM   6185  C31 POPEa 214      67.315 120.590  59.369  1.00  0.00           C
ATOM   6186  O32 POPEa 214      66.646 121.360  60.039  1.00  0.00           O
ATOM   6187  C32 POPEa 214      66.925 120.140  57.949  1.00  0.00           C
ATOM   6190  C23 POPEa 214      68.476 125.301  59.499  1.00  0.00           C
ATOM   6193  C24 POPEa 214      68.025 125.940  58.179  1.00  0.00           C
ATOM   6196  C25 POPEa 214      67.406 124.900  57.239  1.00  0.00           C
ATOM   6199  C26 POPEa 214      66.414 125.451  56.209  1.00  0.00           C
ATOM   6202  C27 POPEa 214      65.646 124.289  55.579  1.00  0.00           C
ATOM   6205  C28 POPEa 214      64.485 124.711  54.679  1.00  0.00           C
ATOM   6208  C29 POPEa 214      63.656 123.489  54.369  1.00  0.00           C
ATOM   6210 0C21 POPEa 214      63.526 122.870  53.179  1.00  0.00           C
ATOM   6212 1C21 POPEa 214      64.146 123.279  51.879  1.00  0.00           C
ATOM   6215 2C21 POPEa 214      63.095 124.000  51.019  1.00  0.00           C
ATOM   6218 3C21 POPEa 214      61.925 123.081  50.609  1.00  0.00           C
ATOM   6221 4C21 POPEa 214      61.075 123.641  49.459  1.00  0.00           C
ATOM   6224 5C21 POPEa 214      60.315 124.921  49.829  1.00  0.00           C
ATOM   6227 6C21 POPEa 214      59.485 125.480  48.659  1.00  0.00           C
ATOM   6230 7C21 POPEa 214      58.695 126.740  49.049  1.00  0.00           C
ATOM   6233 8C21 POPEa 214      57.936 127.370  47.869  1.00  0.00           C
ATOM   6237  C33 POPEa 214      67.705 120.870  56.829  1.00  0.00           C
ATOM   6240  C34 POPEa 214      67.025 120.790  55.439  1.00  0.00           C
ATOM   6243  C35 POPEa 214      67.975 121.290  54.329  1.00  0.00           C
ATOM   6246  C36 POPEa 214      67.375 121.500  52.919  1.00  0.00           C
ATOM   6249  C37 POPEa 214      68.465 121.900  51.919  1.00  0.00           C
ATOM   6252  C38 POPEa 214      67.995 122.150  50.469  1.00  0.00           C
ATOM   6255  C39 POPEa 214      68.285 120.989  49.499  1.00  0.00           C
ATOM   6258 0C31 POPEa 214      68.185 121.399  48.019  1.00  0.00           C
ATOM   6261 1C31 POPEa 214      69.065 120.539  47.099  1.00  0.00           C
ATOM   6264 2C31 POPEa 214      69.045 120.980  45.619  1.00  0.00           C
ATOM   6267 3C31 POPEa 214      67.866 120.420  44.829  1.00  0.00           C
ATOM   6270 4C31 POPEa 214      67.936 120.779  43.329  1.00  0.00           C
ATOM   6273 5C31 POPEa 214      66.826 120.131  42.499  1.00  0.00           C
ATOM   6276 6C31 POPEa 214      66.885 120.510  41.019  1.00  0.00           C
ATOM   6280  NH3 POPEb 215      39.765  80.690  60.939  1.00  0.00           N
ATOM   6284  C12 POPEb 215      38.525  81.539  61.159  1.00  0.00           C
ATOM   6287  C11 POPEb 215      38.775  83.069  61.059  1.00  0.00           C
ATOM   6290  P   POPEb 215      37.545  85.340  61.699  1.00  0.00           P
ATOM   6291  O13 POPEb 215      36.415  85.590  62.639  1.00  0.00           O
ATOM   6292  O14 POPEb 215      38.885  85.790  62.149  1.00  0.00           O
ATOM   6293  O11 POPEb 215      37.185  85.900  60.259  1.00  0.00           O
ATOM   6294  O12 POPEb 215      37.605  83.759  61.499  1.00  0.00           O
ATOM   6295  C1  POPEb 215      35.835  86.241  59.879  1.00  0.00           C
ATOM   6298  C2  POPEb 215      35.475  85.760  58.439  1.00  0.00           C
ATOM   6300  O21 POPEb 215      34.405  86.590  57.899  1.00  0.00           O
ATOM   6301  C21 POPEb 215      33.275  86.129  57.399  1.00  0.00           C
ATOM   6302  O22 POPEb 215      32.885  84.970  57.389  1.00  0.00           O
ATOM   6303  C22 POPEb 215      32.475  87.251  56.699  1.00  0.00           C
ATOM   6306  C3  POPEb 215      35.365  84.191  58.439  1.00  0.00           C
ATOM   6309  O31 POPEb 215      34.965  83.501  57.249  1.00  0.00           O
ATOM   6310  C31 POPEb 215      35.375  83.850  56.049  1.00  0.00           C
ATOM   6311  O32 POPEb 215      36.076  84.790  55.749  1.00  0.00           O
ATOM   6312  C32 POPEb 215      34.795  82.801  55.089  1.00  0.00           C
ATOM   6315  C23 POPEb 215      30.995  86.859  56.429  1.00  0.00           C
ATOM   6318  C24 POPEb 215      30.315  87.589  55.249  1.00  0.00           C
ATOM   6321  C25 POPEb 215      30.415  86.819  53.909  1.00  0.00           C
ATOM   6324  C26 POPEb 215      29.665  87.449  52.729  1.00  0.00           C
ATOM   6327  C27 POPEb 215      29.615  86.539  51.489  1.00  0.00           C
ATOM   6330  C28 POPEb 215      29.615  87.320  50.159  1.00  0.00           C
ATOM   6333  C29 POPEb 215      28.405  88.200  49.959  1.00  0.00           C
ATOM   6335 0C21 POPEb 215      27.715  88.340  48.819  1.00  0.00           C
ATOM   6337 1C21 POPEb 215      28.025  87.671  47.499  1.00  0.00           C
ATOM   6340 2C21 POPEb 215      27.175  86.409  47.299  1.00  0.00           C
ATOM   6343 3C21 POPEb 215      27.505  85.660  45.999  1.00  0.00           C
ATOM   6346 4C21 POPEb 215      26.545  84.499  45.719  1.00  0.00           C
ATOM   6349 5C21 POPEb 215      25.395  84.841  44.739  1.00  0.00           C
ATOM   6352 6C21 POPEb 215      24.585  86.101  45.079  1.00  0.00           C
ATOM   6355 7C21 POPEb 215      23.465  86.360  44.069  1.00  0.00           C
ATOM   6358 8C21 POPEb 215      22.675  87.640  44.339  1.00  0.00           C
ATOM   6362  C33 POPEb 215      35.135  83.060  53.599  1.00  0.00           C
ATOM   6365  C34 POPEb 215      34.355  82.080  52.709  1.00  0.00           C
ATOM   6368  C35 POPEb 215      34.695  82.160  51.219  1.00  0.00           C
ATOM   6371  C36 POPEb 215      34.585  80.779  50.569  1.00  0.00           C
ATOM   6374  C37 POPEb 215      35.065  80.721  49.109  1.00  0.00           C
ATOM   6377  C38 POPEb 215      34.095  81.399  48.149  1.00  0.00           C
ATOM   6380  C39 POPEb 215      34.385  81.110  46.669  1.00  0.00           C
ATOM   6383 0C31 POPEb 215      33.185  81.500  45.809  1.00  0.00           C
ATOM   6386 1C31 POPEb 215      33.265  81.091  44.329  1.00  0.00           C
ATOM   6389 2C31 POPEb 215      31.995  81.469  43.559  1.00  0.00           C
ATOM   6392 3C31 POPEb 215      30.745  80.660  43.959  1.00  0.00           C
ATOM   6395 4C31 POPEb 215      29.455  81.241  43.379  1.00  0.00           C
ATOM   6398 5C31 POPEb 215      28.225  80.370  43.699  1.00  0.00           C
ATOM   6401 6C31 POPEb 215      26.955  80.861  42.989  1.00  0.00           C
ATOM   6405  NH3 POPEc 216      69.855  62.421  24.639  1.00  0.00           N
ATOM   6409  C12 POPEc 216      68.835  62.901  23.659  1.00  0.00           C
ATOM   6412  C11 POPEc 216      67.425  62.510  24.109  1.00  0.00           C
ATOM   6415  P   POPEc 216      66.065  64.250  22.719  1.00  0.00           P
ATOM   6416  O13 POPEc 216      67.105  64.820  21.849  1.00  0.00           O
ATOM   6417  O14 POPEc 216      64.695  64.131  22.169  1.00  0.00           O
ATOM   6418  O11 POPEc 216      66.055  65.021  24.109  1.00  0.00           O
ATOM   6419  O12 POPEc 216      66.495  62.780  23.079  1.00  0.00           O
ATOM   6420  C1  POPEc 216      66.914  66.120  24.359  1.00  0.00           C
ATOM   6423  C2  POPEc 216      66.585  66.759  25.729  1.00  0.00           C
ATOM   6425  O21 POPEc 216      66.725  65.771  26.759  1.00  0.00           O
ATOM   6426  C21 POPEc 216      67.315  66.141  27.869  1.00  0.00           C
ATOM   6427  O22 POPEc 216      68.085  67.079  27.979  1.00  0.00           O
ATOM   6428  C22 POPEc 216      66.906  65.240  29.029  1.00  0.00           C
ATOM   6431  C3  POPEc 216      65.116  67.259  25.739  1.00  0.00           C
ATOM   6434  O31 POPEc 216      64.915  68.381  26.639  1.00  0.00           O
ATOM   6435  C31 POPEc 216      65.164  69.579  26.149  1.00  0.00           C
ATOM   6436  O32 POPEc 216      65.595  69.859  25.039  1.00  0.00           O
ATOM   6437  C32 POPEc 216      64.945  70.620  27.239  1.00  0.00           C
ATOM   6440  C23 POPEc 216      66.545  66.090  30.269  1.00  0.00           C
ATOM   6443  C24 POPEc 216      66.025  65.251  31.439  1.00  0.00           C
ATOM   6446  C25 POPEc 216      65.664  66.120  32.649  1.00  0.00           C
ATOM   6449  C26 POPEc 216      65.135  65.340  33.859  1.00  0.00           C
ATOM   6452  C27 POPEc 216      66.135  64.329  34.419  1.00  0.00           C
ATOM   6455  C28 POPEc 216      65.545  63.431  35.529  1.00  0.00           C
ATOM   6458  C29 POPEc 216      65.484  64.070  36.889  1.00  0.00           C
ATOM   6460 0C21 POPEc 216      65.465  63.381  38.049  1.00  0.00           C
ATOM   6462 1C21 POPEc 216      65.425  61.870  38.149  1.00  0.00           C
ATOM   6465 2C21 POPEc 216      66.815  61.210  38.119  1.00  0.00           C
ATOM   6468 3C21 POPEc 216      67.715  61.590  39.299  1.00  0.00           C
ATOM   6471 4C21 POPEc 216      69.076  60.910  39.199  1.00  0.00           C
ATOM   6474 5C21 POPEc 216      70.076  61.400  40.259  1.00  0.00           C
ATOM   6477 6C21 POPEc 216      71.495  60.960  39.889  1.00  0.00           C
ATOM   6480 7C21 POPEc 216      72.555  61.371  40.909  1.00  0.00           C
ATOM   6483 8C21 POPEc 216      73.965  60.960  40.499  1.00  0.00           C
ATOM   6487  C33 POPEc 216      65.615  70.201  28.569  1.00  0.00           C
ATOM   6490  C34 POPEc 216      64.665  69.500  29.549  1.00  0.00           C
ATOM   6493  C35 POPEc 216      65.215  69.561  30.989  1.00  0.00           C
ATOM   6496  C36 POPEc 216      65.015  70.960  31.559  1.00  0.00           C
ATOM   6499  C37 POPEc 216      65.646  71.230  32.919  1.00  0.00           C
ATOM   6502  C38 POPEc 216      64.955  72.429  33.559  1.00  0.00           C
ATOM   6505  C39 POPEc 216      65.516  72.781  34.929  1.00  0.00           C
ATOM   6508 0C31 POPEc 216      64.635  73.800  35.649  1.00  0.00           C
ATOM   6511 1C31 POPEc 216      65.155  74.131  37.049  1.00  0.00           C
ATOM   6514 2C31 POPEc 216      64.385  75.290  37.689  1.00  0.00           C
ATOM   6517 3C31 POPEc 216      62.955  74.910  38.129  1.00  0.00           C
ATOM   6520 4C31 POPEc 216      62.205  76.149  38.629  1.00  0.00           C
ATOM   6523 5C31 POPEc 216      60.715  75.921  38.889  1.00  0.00           C
ATOM   6526 6C31 POPEc 216      60.035  77.171  39.459  1.00  0.00           C
ATOM   6530  NH3 POPEd 217      42.664  17.820  17.219  1.00  0.00           N
ATOM   6534  C12 POPEd 217      43.195  19.181  17.599  1.00  0.00           C
ATOM   6537  C11 POPEd 217      42.826  20.240  16.539  1.00  0.00           C
ATOM   6540  P   POPEd 217      40.315  19.641  16.109  1.00  0.00           P
ATOM   6541  O13 POPEd 217      39.095  20.290  15.619  1.00  0.00           O
ATOM   6542  O14 POPEd 217      40.935  18.580  15.279  1.00  0.00           O
ATOM   6543  O11 POPEd 217      39.995  19.000  17.519  1.00  0.00           O
ATOM   6544  O12 POPEd 217      41.455  20.681  16.559  1.00  0.00           O
ATOM   6545  C1  POPEd 217      39.745  19.881  18.629  1.00  0.00           C
ATOM   6548  C2  POPEd 217      39.525  19.040  19.919  1.00  0.00           C
ATOM   6550  O21 POPEd 217      38.146  18.800  20.179  1.00  0.00           O
ATOM   6551  C21 POPEd 217      37.335  19.830  20.399  1.00  0.00           C
ATOM   6552  O22 POPEd 217      37.655  21.000  20.469  1.00  0.00           O
ATOM   6553  C22 POPEd 217      35.895  19.330  20.439  1.00  0.00           C
ATOM   6556  C3  POPEd 217      40.295  19.570  21.159  1.00  0.00           C
ATOM   6559  O31 POPEd 217      40.236  18.670  22.289  1.00  0.00           O
ATOM   6560  C31 POPEd 217      41.035  17.620  22.249  1.00  0.00           C
ATOM   6561  O32 POPEd 217      41.826  17.381  21.349  1.00  0.00           O
ATOM   6562  C32 POPEd 217      40.775  16.750  23.479  1.00  0.00           C
ATOM   6565  C23 POPEd 217      35.365  18.970  21.839  1.00  0.00           C
ATOM   6568  C24 POPEd 217      33.945  18.390  21.809  1.00  0.00           C
ATOM   6571  C25 POPEd 217      33.405  18.030  23.199  1.00  0.00           C
ATOM   6574  C26 POPEd 217      33.115  19.281  24.039  1.00  0.00           C
ATOM   6577  C27 POPEd 217      32.465  19.030  25.399  1.00  0.00           C
ATOM   6580  C28 POPEd 217      32.225  20.340  26.189  1.00  0.00           C
ATOM   6583  C29 POPEd 217      33.395  20.760  27.049  1.00  0.00           C
ATOM   6585 0C21 POPEd 217      33.545  21.980  27.609  1.00  0.00           C
ATOM   6587 1C21 POPEd 217      32.565  23.120  27.529  1.00  0.00           C
ATOM   6590 2C21 POPEd 217      32.705  24.080  28.729  1.00  0.00           C
ATOM   6593 3C21 POPEd 217      33.985  24.930  28.669  1.00  0.00           C
ATOM   6596 4C21 POPEd 217      34.765  24.951  29.999  1.00  0.00           C
ATOM   6599 5C21 POPEd 217      35.815  26.070  30.089  1.00  0.00           C
ATOM   6602 6C21 POPEd 217      36.675  26.250  28.829  1.00  0.00           C
ATOM   6605 7C21 POPEd 217      37.715  27.371  28.999  1.00  0.00           C
ATOM   6608 8C21 POPEd 217      38.565  27.640  27.749  1.00  0.00           C
ATOM   6612  C33 POPEd 217      42.005  16.530  24.379  1.00  0.00           C
ATOM   6615  C34 POPEd 217      41.756  15.500  25.489  1.00  0.00           C
ATOM   6618  C35 POPEd 217      40.545  15.760  26.419  1.00  0.00           C
ATOM   6621  C36 POPEd 217      40.475  14.720  27.539  1.00  0.00           C
ATOM   6624  C37 POPEd 217      39.245  14.800  28.469  1.00  0.00           C
ATOM   6627  C38 POPEd 217      39.255  13.610  29.449  1.00  0.00           C
ATOM   6630  C39 POPEd 217      38.125  13.560  30.489  1.00  0.00           C
ATOM   6633 0C31 POPEd 217      38.395  14.410  31.739  1.00  0.00           C
ATOM   6636 1C31 POPEd 217      37.305  14.240  32.809  1.00  0.00           C
ATOM   6639 2C31 POPEd 217      37.615  15.010  34.109  1.00  0.00           C
ATOM   6642 3C31 POPEd 217      38.725  14.400  34.979  1.00  0.00           C
ATOM   6645 4C31 POPEd 217      38.245  13.290  35.929  1.00  0.00           C
ATOM   6648 5C31 POPEd 217      39.335  12.870  36.929  1.00  0.00           C
ATOM   6651 6C31 POPEd 217      38.945  11.780  37.929  1.00  0.00           C
ATOM   6655  NH3 POPEe 218      10.595  12.740  16.599  1.00  0.00           N
ATOM   6659  C12 POPEe 218      11.585  12.740  15.469  1.00  0.00           C
ATOM   6662  C11 POPEe 218      11.825  11.320  14.949  1.00  0.00           C
ATOM   6665  P   POPEe 218      13.125   9.220  15.729  1.00  0.00           P
ATOM   6666  O13 POPEe 218      12.235   8.170  15.179  1.00  0.00           O
ATOM   6667  O14 POPEe 218      14.295   9.620  14.929  1.00  0.00           O
ATOM   6668  O11 POPEe 218      13.665   8.790  17.139  1.00  0.00           O
ATOM   6669  O12 POPEe 218      12.255  10.500  16.039  1.00  0.00           O
ATOM   6670  C1  POPEe 218      13.035   7.760  17.889  1.00  0.00           C
ATOM   6673  C2  POPEe 218      14.085   6.950  18.699  1.00  0.00           C
ATOM   6675  O21 POPEe 218      13.825   6.900  20.119  1.00  0.00           O
ATOM   6676  C21 POPEe 218      13.775   8.030  20.779  1.00  0.00           C
ATOM   6677  O22 POPEe 218      13.805   9.160  20.319  1.00  0.00           O
ATOM   6678  C22 POPEe 218      13.585   7.730  22.259  1.00  0.00           C
ATOM   6681  C3  POPEe 218      15.535   7.420  18.389  1.00  0.00           C
ATOM   6684  O31 POPEe 218      16.485   6.590  19.079  1.00  0.00           O
ATOM   6685  C31 POPEe 218      17.385   7.220  19.819  1.00  0.00           C
ATOM   6686  O32 POPEe 218      17.535   8.430  19.899  1.00  0.00           O
ATOM   6687  C32 POPEe 218      18.195   6.180  20.589  1.00  0.00           C
ATOM   6690  C23 POPEe 218      14.225   8.820  23.149  1.00  0.00           C
ATOM   6693  C24 POPEe 218      13.885   8.620  24.629  1.00  0.00           C
ATOM   6696  C25 POPEe 218      14.215   9.830  25.509  1.00  0.00           C
ATOM   6699  C26 POPEe 218      13.635   9.740  26.929  1.00  0.00           C
ATOM   6702  C27 POPEe 218      13.745  11.060  27.699  1.00  0.00           C
ATOM   6705  C28 POPEe 218      13.045  11.031  29.069  1.00  0.00           C
ATOM   6708  C29 POPEe 218      12.865  12.410  29.669  1.00  0.00           C
ATOM   6710 0C21 POPEe 218      13.305  12.850  30.859  1.00  0.00           C
ATOM   6712 1C21 POPEe 218      14.125  12.070  31.849  1.00  0.00           C
ATOM   6715 2C21 POPEe 218      13.285  11.190  32.809  1.00  0.00           C
ATOM   6718 3C21 POPEe 218      12.845  11.910  34.099  1.00  0.00           C
ATOM   6721 4C21 POPEe 218      13.695  11.530  35.329  1.00  0.00           C
ATOM   6724 5C21 POPEe 218      13.475  10.090  35.839  1.00  0.00           C
ATOM   6727 6C21 POPEe 218      14.175   9.851  37.179  1.00  0.00           C
ATOM   6730 7C21 POPEe 218      14.265   8.380  37.609  1.00  0.00           C
ATOM   6733 8C21 POPEe 218      15.135   8.200  38.849  1.00  0.00           C
ATOM   6737  C33 POPEe 218      19.225   6.800  21.559  1.00  0.00           C
ATOM   6740  C34 POPEe 218      18.615   7.460  22.809  1.00  0.00           C
ATOM   6743  C35 POPEe 218      17.905   6.510  23.779  1.00  0.00           C
ATOM   6746  C36 POPEe 218      17.625   7.200  25.119  1.00  0.00           C
ATOM   6749  C37 POPEe 218      17.145   6.280  26.249  1.00  0.00           C
ATOM   6752  C38 POPEe 218      16.975   7.060  27.559  1.00  0.00           C
ATOM   6755  C39 POPEe 218      16.675   6.170  28.769  1.00  0.00           C
ATOM   6758 0C31 POPEe 218      16.405   7.000  30.029  1.00  0.00           C
ATOM   6761 1C31 POPEe 218      16.155   6.120  31.269  1.00  0.00           C
ATOM   6764 2C31 POPEe 218      15.885   6.910  32.559  1.00  0.00           C
ATOM   6767 3C31 POPEe 218      16.925   8.000  32.839  1.00  0.00           C
ATOM   6770 4C31 POPEe 218      17.035   8.390  34.319  1.00  0.00           C
ATOM   6773 5C31 POPEe 218      17.905   9.650  34.509  1.00  0.00           C
ATOM   6776 6C31 POPEe 218      18.205   9.970  35.969  1.00  0.00           C
ATOM   6780  NH3 POPEf 219     101.285 101.120  25.149  1.00  0.00           N
ATOM   6784  C12 POPEf 219     100.926 102.251  24.219  1.00  0.00           C
ATOM   6787  C11 POPEf 219     102.015 102.470  23.159  1.00  0.00           C
ATOM   6790  P   POPEf 219     104.186 103.921  23.039  1.00  0.00           P
ATOM   6791  O13 POPEf 219     105.135 103.290  22.079  1.00  0.00           O
ATOM   6792  O14 POPEf 219     103.316 104.981  22.479  1.00  0.00           O
ATOM   6793  O11 POPEf 219     104.965 104.590  24.229  1.00  0.00           O
ATOM   6794  O12 POPEf 219     103.265 102.840  23.759  1.00  0.00           O
ATOM   6795  C1  POPEf 219     105.455 103.939  25.389  1.00  0.00           C
ATOM   6798  C2  POPEf 219     104.826 104.550  26.659  1.00  0.00           C
ATOM   6800  O21 POPEf 219     105.705 104.280  27.769  1.00  0.00           O
ATOM   6801  C21 POPEf 219     105.635 105.210  28.709  1.00  0.00           C
ATOM   6802  O22 POPEf 219     105.245 106.360  28.539  1.00  0.00           O
ATOM   6803  C22 POPEf 219     105.995 104.641  30.079  1.00  0.00           C
ATOM   6806  C3  POPEf 219     103.386 103.990  26.929  1.00  0.00           C
ATOM   6809  O31 POPEf 219     103.215 103.480  28.279  1.00  0.00           O
ATOM   6810  C31 POPEf 219     102.955 102.180  28.419  1.00  0.00           C
ATOM   6811  O32 POPEf 219     102.705 101.409  27.509  1.00  0.00           O
ATOM   6812  C32 POPEf 219     103.116 101.770  29.889  1.00  0.00           C
ATOM   6815  C23 POPEf 219     104.885 105.040  31.069  1.00  0.00           C
ATOM   6818  C24 POPEf 219     105.205 104.830  32.549  1.00  0.00           C
ATOM   6821  C25 POPEf 219     104.105 105.451  33.429  1.00  0.00           C
ATOM   6824  C26 POPEf 219     104.265 105.210  34.929  1.00  0.00           C
ATOM   6827  C27 POPEf 219     102.976 105.569  35.689  1.00  0.00           C
ATOM   6830  C28 POPEf 219     102.825 104.790  36.999  1.00  0.00           C
ATOM   6833  C29 POPEf 219     103.946 105.100  37.959  1.00  0.00           C
ATOM   6835 0C21 POPEf 219     103.815 105.451  39.249  1.00  0.00           C
ATOM   6837 1C21 POPEf 219     102.525 105.600  40.019  1.00  0.00           C
ATOM   6840 2C21 POPEf 219     102.015 104.260  40.569  1.00  0.00           C
ATOM   6843 3C21 POPEf 219     101.096 104.450  41.779  1.00  0.00           C
ATOM   6846 4C21 POPEf 219     100.686 103.139  42.469  1.00  0.00           C
ATOM   6849 5C21 POPEf 219     100.145 103.391  43.889  1.00  0.00           C
ATOM   6852 6C21 POPEf 219      99.615 102.141  44.609  1.00  0.00           C
ATOM   6855 7C21 POPEf 219      99.065 102.509  45.999  1.00  0.00           C
ATOM   6858 8C21 POPEf 219      98.596 101.311  46.839  1.00  0.00           C
ATOM   6862  C33 POPEf 219     101.885 102.099  30.759  1.00  0.00           C
ATOM   6865  C34 POPEf 219     102.215 102.290  32.249  1.00  0.00           C
ATOM   6868  C35 POPEf 219     102.664 101.020  32.989  1.00  0.00           C
ATOM   6871  C36 POPEf 219     103.036 101.339  34.449  1.00  0.00           C
ATOM   6874  C37 POPEf 219     103.335 100.079  35.279  1.00  0.00           C
ATOM   6877  C38 POPEf 219     103.925 100.390  36.669  1.00  0.00           C
ATOM   6880  C39 POPEf 219     102.925 100.961  37.689  1.00  0.00           C
ATOM   6883 0C31 POPEf 219     102.265  99.870  38.539  1.00  0.00           C
ATOM   6886 1C31 POPEf 219     101.476 100.451  39.729  1.00  0.00           C
ATOM   6889 2C31 POPEf 219     101.915  99.910  41.099  1.00  0.00           C
ATOM   6892 3C31 POPEf 219     103.355 100.289  41.499  1.00  0.00           C
ATOM   6895 4C31 POPEf 219     103.785  99.620  42.809  1.00  0.00           C
ATOM   6898 5C31 POPEf 219     105.304  99.630  43.009  1.00  0.00           C
ATOM   6901 6C31 POPEf 219     105.775  98.731  44.159  1.00  0.00           C
ATOM   6905  NH3 POPEg 220      89.525  11.431  61.689  1.00  0.00           N
ATOM   6909  C12 POPEg 220      89.175  12.611  62.539  1.00  0.00           C
ATOM   6912  C11 POPEg 220      90.275  13.690  62.619  1.00  0.00           C
ATOM   6915  P   POPEg 220      92.836  14.030  62.409  1.00  0.00           P
ATOM   6916  O13 POPEg 220      92.766  15.340  63.089  1.00  0.00           O
ATOM   6917  O14 POPEg 220      94.135  13.340  62.569  1.00  0.00           O
ATOM   6918  O11 POPEg 220      92.575  14.300  60.879  1.00  0.00           O
ATOM   6919  O12 POPEg 220      91.575  13.130  62.809  1.00  0.00           O
ATOM   6920  C1  POPEg 220      92.855  13.280  59.919  1.00  0.00           C
ATOM   6923  C2  POPEg 220      93.396  13.910  58.619  1.00  0.00           C
ATOM   6925  O21 POPEg 220      92.376  13.710  57.639  1.00  0.00           O
ATOM   6926  C21 POPEg 220      92.335  14.560  56.639  1.00  0.00           C
ATOM   6927  O22 POPEg 220      93.055  15.530  56.479  1.00  0.00           O
ATOM   6928  C22 POPEg 220      91.175  14.141  55.739  1.00  0.00           C
ATOM   6931  C3  POPEg 220      94.765  13.280  58.199  1.00  0.00           C
ATOM   6934  O31 POPEg 220      94.986  13.320  56.779  1.00  0.00           O
ATOM   6935  C31 POPEg 220      96.225  13.330  56.339  1.00  0.00           C
ATOM   6936  O32 POPEg 220      97.234  13.370  57.019  1.00  0.00           O
ATOM   6937  C32 POPEg 220      96.175  13.240  54.819  1.00  0.00           C
ATOM   6940  C23 POPEg 220      91.565  14.160  54.239  1.00  0.00           C
ATOM   6943  C24 POPEg 220      90.345  13.980  53.339  1.00  0.00           C
ATOM   6946  C25 POPEg 220      90.646  14.250  51.859  1.00  0.00           C
ATOM   6949  C26 POPEg 220      91.495  13.160  51.189  1.00  0.00           C
ATOM   6952  C27 POPEg 220      91.835  13.520  49.739  1.00  0.00           C
ATOM   6955  C28 POPEg 220      92.446  12.360  48.939  1.00  0.00           C
ATOM   6958  C29 POPEg 220      92.635  12.760  47.499  1.00  0.00           C
ATOM   6960 0C21 POPEg 220      93.515  12.250  46.619  1.00  0.00           C
ATOM   6962 1C21 POPEg 220      94.506  11.140  46.869  1.00  0.00           C
ATOM   6965 2C21 POPEg 220      93.984   9.781  46.389  1.00  0.00           C
ATOM   6968 3C21 POPEg 220      92.745   9.290  47.159  1.00  0.00           C
ATOM   6971 4C21 POPEg 220      92.446   7.800  46.969  1.00  0.00           C
ATOM   6974 5C21 POPEg 220      92.155   7.420  45.509  1.00  0.00           C
ATOM   6977 6C21 POPEg 220      91.695   5.960  45.379  1.00  0.00           C
ATOM   6980 7C21 POPEg 220      91.716   5.440  43.939  1.00  0.00           C
ATOM   6983 8C21 POPEg 220      91.236   3.990  43.819  1.00  0.00           C
ATOM   6987  C33 POPEg 220      95.725  14.590  54.219  1.00  0.00           C
ATOM   6990  C34 POPEg 220      95.296  14.500  52.749  1.00  0.00           C
ATOM   6993  C35 POPEg 220      96.346  14.960  51.719  1.00  0.00           C
ATOM   6996  C36 POPEg 220      96.835  16.390  51.959  1.00  0.00           C
ATOM   6999  C37 POPEg 220      97.395  17.000  50.669  1.00  0.00           C
ATOM   7002  C38 POPEg 220      97.845  18.461  50.839  1.00  0.00           C
ATOM   7005  C39 POPEg 220      98.225  19.090  49.499  1.00  0.00           C
ATOM   7008 0C31 POPEg 220      96.996  19.670  48.779  1.00  0.00           C
ATOM   7011 1C31 POPEg 220      97.285  20.111  47.339  1.00  0.00           C
ATOM   7014 2C31 POPEg 220      96.145  20.950  46.749  1.00  0.00           C
ATOM   7017 3C31 POPEg 220      96.355  21.291  45.259  1.00  0.00           C
ATOM   7020 4C31 POPEg 220      96.026  20.130  44.319  1.00  0.00           C
ATOM   7023 5C31 POPEg 220      96.336  20.441  42.849  1.00  0.00           C
ATOM   7026 6C31 POPEg 220      95.886  19.330  41.899  1.00  0.00           C
ATOM   7030  NH3 POPEh 221      60.095  16.910  62.109  1.00  0.00           N
ATOM   7034  C12 POPEh 221      58.645  16.990  61.729  1.00  0.00           C
ATOM   7037  C11 POPEh 221      57.785  17.140  62.999  1.00  0.00           C
ATOM   7040  P   POPEh 221      55.765  18.610  62.259  1.00  0.00           P
ATOM   7041  O13 POPEh 221      54.295  18.531  62.319  1.00  0.00           O
ATOM   7042  O14 POPEh 221      56.425  19.700  63.019  1.00  0.00           O
ATOM   7043  O11 POPEh 221      56.125  18.740  60.739  1.00  0.00           O
ATOM   7044  O12 POPEh 221      56.395  17.230  62.679  1.00  0.00           O
ATOM   7045  C1  POPEh 221      55.765  17.670  59.849  1.00  0.00           C
ATOM   7048  C2  POPEh 221      54.755  18.111  58.769  1.00  0.00           C
ATOM   7050  O21 POPEh 221      54.485  16.920  57.999  1.00  0.00           O
ATOM   7051  C21 POPEh 221      53.405  16.970  57.219  1.00  0.00           C
ATOM   7052  O22 POPEh 221      52.575  17.861  57.219  1.00  0.00           O
ATOM   7053  C22 POPEh 221      53.275  15.690  56.399  1.00  0.00           C
ATOM   7056  C3  POPEh 221      55.355  19.300  57.939  1.00  0.00           C
ATOM   7059  O31 POPEh 221      54.576  19.670  56.769  1.00  0.00           O
ATOM   7060  C31 POPEh 221      55.095  19.240  55.619  1.00  0.00           C
ATOM   7061  O32 POPEh 221      56.115  18.590  55.529  1.00  0.00           O
ATOM   7062  C32 POPEh 221      54.195  19.611  54.429  1.00  0.00           C
ATOM   7065  C23 POPEh 221      53.535  15.910  54.889  1.00  0.00           C
ATOM   7068  C24 POPEh 221      53.656  14.570  54.129  1.00  0.00           C
ATOM   7071  C25 POPEh 221      54.195  14.731  52.699  1.00  0.00           C
ATOM   7074  C26 POPEh 221      53.125  15.010  51.639  1.00  0.00           C
ATOM   7077  C27 POPEh 221      53.695  15.080  50.209  1.00  0.00           C
ATOM   7080  C28 POPEh 221      52.625  15.410  49.149  1.00  0.00           C
ATOM   7083  C29 POPEh 221      53.115  15.300  47.729  1.00  0.00           C
ATOM   7085 0C21 POPEh 221      53.235  16.310  46.839  1.00  0.00           C
ATOM   7087 1C21 POPEh 221      52.925  17.760  47.119  1.00  0.00           C
ATOM   7090 2C21 POPEh 221      53.055  18.701  45.899  1.00  0.00           C
ATOM   7093 3C21 POPEh 221      51.865  18.680  44.919  1.00  0.00           C
ATOM   7096 4C21 POPEh 221      51.985  19.800  43.859  1.00  0.00           C
ATOM   7099 5C21 POPEh 221      50.795  19.851  42.889  1.00  0.00           C
ATOM   7102 6C21 POPEh 221      49.625  20.740  43.369  1.00  0.00           C
ATOM   7105 7C21 POPEh 221      49.785  22.211  42.949  1.00  0.00           C
ATOM   7108 8C21 POPEh 221      48.825  23.160  43.659  1.00  0.00           C
ATOM   7112  C33 POPEh 221      54.785  19.270  53.029  1.00  0.00           C
ATOM   7115  C34 POPEh 221      54.605  20.431  52.029  1.00  0.00           C
ATOM   7118  C35 POPEh 221      54.935  20.111  50.559  1.00  0.00           C
ATOM   7121  C36 POPEh 221      54.576  21.250  49.589  1.00  0.00           C
ATOM   7124  C37 POPEh 221      55.085  21.000  48.159  1.00  0.00           C
ATOM   7127  C38 POPEh 221      54.986  22.200  47.199  1.00  0.00           C
ATOM   7130  C39 POPEh 221      53.565  22.670  46.829  1.00  0.00           C
ATOM   7133 0C31 POPEh 221      53.625  23.691  45.679  1.00  0.00           C
ATOM   7136 1C31 POPEh 221      52.265  24.270  45.249  1.00  0.00           C
ATOM   7139 2C31 POPEh 221      52.406  25.371  44.179  1.00  0.00           C
ATOM   7142 3C31 POPEh 221      53.155  26.621  44.649  1.00  0.00           C
ATOM   7145 4C31 POPEh 221      54.225  27.090  43.659  1.00  0.00           C
ATOM   7148 5C31 POPEh 221      54.955  28.361  44.099  1.00  0.00           C
ATOM   7151 6C31 POPEh 221      56.166  28.701  43.229  1.00  0.00           C
ATOM   7155  NH3 POPEi 222      10.445  35.460  15.769  1.00  0.00           N
ATOM   7159  C12 POPEi 222      11.385  35.850  16.879  1.00  0.00           C
ATOM   7162  C11 POPEi 222      10.695  36.710  17.939  1.00  0.00           C
ATOM   7165  P   POPEi 222      10.605  38.970  16.559  1.00  0.00           P
ATOM   7166  O13 POPEi 222      11.705  39.890  16.269  1.00  0.00           O
ATOM   7167  O14 POPEi 222      10.125  38.120  15.439  1.00  0.00           O
ATOM   7168  O11 POPEi 222       9.385  39.780  17.159  1.00  0.00           O
ATOM   7169  O12 POPEi 222      11.075  38.070  17.779  1.00  0.00           O
ATOM   7170  C1  POPEi 222       8.885  39.570  18.469  1.00  0.00           C
ATOM   7173  C2  POPEi 222       9.695  40.401  19.479  1.00  0.00           C
ATOM   7175  O21 POPEi 222       9.875  39.690  20.709  1.00  0.00           O
ATOM   7176  C21 POPEi 222       8.865  39.580  21.549  1.00  0.00           C
ATOM   7177  O22 POPEi 222       7.735  40.010  21.399  1.00  0.00           O
ATOM   7178  C22 POPEi 222       9.415  38.811  22.749  1.00  0.00           C
ATOM   7181  C3  POPEi 222       9.195  41.861  19.619  1.00  0.00           C
ATOM   7184  O31 POPEi 222      10.085  42.590  20.499  1.00  0.00           O
ATOM   7185  C31 POPEi 222       9.485  43.320  21.439  1.00  0.00           C
ATOM   7186  O32 POPEi 222       8.285  43.541  21.489  1.00  0.00           O
ATOM   7187  C32 POPEi 222      10.495  43.820  22.449  1.00  0.00           C
ATOM   7190  C23 POPEi 222       8.375  38.370  23.799  1.00  0.00           C
ATOM   7193  C24 POPEi 222       9.015  37.361  24.759  1.00  0.00           C
ATOM   7196  C25 POPEi 222       8.085  36.870  25.879  1.00  0.00           C
ATOM   7199  C26 POPEi 222       8.735  35.720  26.659  1.00  0.00           C
ATOM   7202  C27 POPEi 222       7.875  35.260  27.849  1.00  0.00           C
ATOM   7205  C28 POPEi 222       8.475  34.061  28.619  1.00  0.00           C
ATOM   7208  C29 POPEi 222       8.465  32.750  27.859  1.00  0.00           C
ATOM   7210 0C21 POPEi 222       9.195  31.670  28.189  1.00  0.00           C
ATOM   7212 1C21 POPEi 222      10.155  31.610  29.349  1.00  0.00           C
ATOM   7215 2C21 POPEi 222      11.105  30.390  29.369  1.00  0.00           C
ATOM   7218 3C21 POPEi 222      10.485  29.100  29.959  1.00  0.00           C
ATOM   7221 4C21 POPEi 222      11.555  28.031  30.239  1.00  0.00           C
ATOM   7224 5C21 POPEi 222      11.005  26.691  30.769  1.00  0.00           C
ATOM   7227 6C21 POPEi 222      10.265  26.810  32.109  1.00  0.00           C
ATOM   7230 7C21 POPEi 222       9.965  25.441  32.729  1.00  0.00           C
ATOM   7233 8C21 POPEi 222       9.105  25.510  33.999  1.00  0.00           C
ATOM   7237  C33 POPEi 222      10.015  43.671  23.909  1.00  0.00           C
ATOM   7240  C34 POPEi 222      11.175  43.370  24.869  1.00  0.00           C
ATOM   7243  C35 POPEi 222      12.165  44.531  25.049  1.00  0.00           C
ATOM   7246  C36 POPEi 222      13.135  44.310  26.219  1.00  0.00           C
ATOM   7249  C37 POPEi 222      13.755  45.601  26.779  1.00  0.00           C
ATOM   7252  C38 POPEi 222      14.465  45.391  28.129  1.00  0.00           C
ATOM   7255  C39 POPEi 222      15.365  46.581  28.529  1.00  0.00           C
ATOM   7258 0C31 POPEi 222      14.985  47.271  29.849  1.00  0.00           C
ATOM   7261 1C31 POPEi 222      16.095  48.200  30.359  1.00  0.00           C
ATOM   7264 2C31 POPEi 222      15.765  49.021  31.619  1.00  0.00           C
ATOM   7267 3C31 POPEi 222      15.415  48.181  32.859  1.00  0.00           C
ATOM   7270 4C31 POPEi 222      15.315  49.011  34.149  1.00  0.00           C
ATOM   7273 5C31 POPEi 222      15.875  48.260  35.369  1.00  0.00           C
ATOM   7276 6C31 POPEi 222      15.765  49.021  36.689  1.00  0.00           C
ATOM   7280  NH3 POPEj 223     101.306  44.671  21.509  1.00  0.00           N
ATOM   7284  C12 POPEj 223     100.805  46.080  21.389  1.00  0.00           C
ATOM   7287  C11 POPEj 223      99.356  46.241  21.859  1.00  0.00           C
ATOM   7290  P   POPEj 223      97.575  48.149  22.019  1.00  0.00           P
ATOM   7291  O13 POPEj 223      97.734  49.620  22.049  1.00  0.00           O
ATOM   7292  O14 POPEj 223      96.565  47.570  21.109  1.00  0.00           O
ATOM   7293  O11 POPEj 223      97.475  47.600  23.479  1.00  0.00           O
ATOM   7294  O12 POPEj 223      98.976  47.580  21.589  1.00  0.00           O
ATOM   7295  C1  POPEj 223      96.495  48.120  24.379  1.00  0.00           C
ATOM   7298  C2  POPEj 223      96.756  47.530  25.779  1.00  0.00           C
ATOM   7300  O21 POPEj 223      97.985  47.990  26.369  1.00  0.00           O
ATOM   7301  C21 POPEj 223      98.265  49.271  26.429  1.00  0.00           C
ATOM   7302  O22 POPEj 223      97.535  50.230  26.219  1.00  0.00           O
ATOM   7303  C22 POPEj 223      99.765  49.421  26.649  1.00  0.00           C
ATOM   7306  C3  POPEj 223      96.835  45.991  25.539  1.00  0.00           C
ATOM   7309  O31 POPEj 223      96.315  45.140  26.569  1.00  0.00           O
ATOM   7310  C31 POPEj 223      97.066  44.510  27.469  1.00  0.00           C
ATOM   7311  O32 POPEj 223      96.665  43.590  28.159  1.00  0.00           O
ATOM   7312  C32 POPEj 223      98.566  44.840  27.399  1.00  0.00           C
ATOM   7315  C23 POPEj 223     100.145  49.750  28.109  1.00  0.00           C
ATOM   7318  C24 POPEj 223     100.226  48.521  29.029  1.00  0.00           C
ATOM   7321  C25 POPEj 223      98.976  48.330  29.919  1.00  0.00           C
ATOM   7324  C26 POPEj 223      99.165  47.220  30.959  1.00  0.00           C
ATOM   7327  C27 POPEj 223      97.874  46.931  31.759  1.00  0.00           C
ATOM   7330  C28 POPEj 223      97.945  45.640  32.589  1.00  0.00           C
ATOM   7333  C29 POPEj 223      96.635  45.100  33.089  1.00  0.00           C
ATOM   7335 0C21 POPEj 223      96.495  44.141  34.039  1.00  0.00           C
ATOM   7337 1C21 POPEj 223      97.626  43.421  34.729  1.00  0.00           C
ATOM   7340 2C21 POPEj 223      97.915  43.871  36.179  1.00  0.00           C
ATOM   7343 3C21 POPEj 223      97.076  43.130  37.229  1.00  0.00           C
ATOM   7346 4C21 POPEj 223      97.575  43.370  38.659  1.00  0.00           C
ATOM   7349 5C21 POPEj 223      97.015  44.631  39.329  1.00  0.00           C
ATOM   7352 6C21 POPEj 223      95.495  44.611  39.569  1.00  0.00           C
ATOM   7355 7C21 POPEj 223      95.025  43.460  40.479  1.00  0.00           C
ATOM   7358 8C21 POPEj 223      93.505  43.340  40.579  1.00  0.00           C
ATOM   7362  C33 POPEj 223      99.385  43.990  28.399  1.00  0.00           C
ATOM   7365  C34 POPEj 223     100.896  44.100  28.149  1.00  0.00           C
ATOM   7368  C35 POPEj 223     101.735  43.000  28.829  1.00  0.00           C
ATOM   7371  C36 POPEj 223     101.705  43.009  30.369  1.00  0.00           C
ATOM   7374  C37 POPEj 223     102.866  42.201  30.989  1.00  0.00           C
ATOM   7377  C38 POPEj 223     102.775  41.991  32.509  1.00  0.00           C
ATOM   7380  C39 POPEj 223     101.605  41.090  32.929  1.00  0.00           C
ATOM   7383 0C31 POPEj 223     101.495  40.861  34.449  1.00  0.00           C
ATOM   7386 1C31 POPEj 223     100.296  39.970  34.799  1.00  0.00           C
ATOM   7389 2C31 POPEj 223     100.395  39.300  36.179  1.00  0.00           C
ATOM   7392 3C31 POPEj 223     100.336  40.290  37.349  1.00  0.00           C
ATOM   7395 4C31 POPEj 223     101.085  39.800  38.599  1.00  0.00           C
ATOM   7398 5C31 POPEj 223     101.295  40.921  39.619  1.00  0.00           C
ATOM   7401 6C31 POPEj 223     102.215  40.541  40.789  1.00  0.00           C
ATOM   7405  NH3 POPEk 224     107.225  91.980  66.459  1.00  0.00           N
ATOM   7409  C12 POPEk 224     108.085  92.701  67.459  1.00  0.00           C
ATOM   7412  C11 POPEk 224     108.195  94.201  67.109  1.00  0.00           C
ATOM   7415  P   POPEk 224     110.016  96.110  67.369  1.00  0.00           P
ATOM   7416  O13 POPEk 224     108.984  97.180  67.299  1.00  0.00           O
ATOM   7417  O14 POPEk 224     111.196  96.381  68.209  1.00  0.00           O
ATOM   7418  O11 POPEk 224     110.606  95.800  65.949  1.00  0.00           O
ATOM   7419  O12 POPEk 224     109.275  94.781  67.819  1.00  0.00           O
ATOM   7420  C1  POPEk 224     109.916  95.811  64.709  1.00  0.00           C
ATOM   7423  C2  POPEk 224     110.536  96.810  63.689  1.00  0.00           C
ATOM   7425  O21 POPEk 224     109.885  96.840  62.409  1.00  0.00           O
ATOM   7426  C21 POPEk 224     108.855  96.129  62.029  1.00  0.00           C
ATOM   7427  O22 POPEk 224     108.296  95.201  62.589  1.00  0.00           O
ATOM   7428  C22 POPEk 224     108.484  96.620  60.629  1.00  0.00           C
ATOM   7431  C3  POPEk 224     112.095  96.691  63.529  1.00  0.00           C
ATOM   7434  O31 POPEk 224     112.545  96.311  62.199  1.00  0.00           O
ATOM   7435  C31 POPEk 224     112.605  97.320  61.309  1.00  0.00           C
ATOM   7436  O32 POPEk 224     112.405  98.480  61.559  1.00  0.00           O
ATOM   7437  C32 POPEk 224     112.976  96.740  59.939  1.00  0.00           C
ATOM   7440  C23 POPEk 224     107.105  96.110  60.159  1.00  0.00           C
ATOM   7443  C24 POPEk 224     106.546  96.889  58.959  1.00  0.00           C
ATOM   7446  C25 POPEk 224     107.456  96.880  57.729  1.00  0.00           C
ATOM   7449  C26 POPEk 224     106.985  97.829  56.609  1.00  0.00           C
ATOM   7452  C27 POPEk 224     107.685  97.509  55.279  1.00  0.00           C
ATOM   7455  C28 POPEk 224     107.376  98.510  54.149  1.00  0.00           C
ATOM   7458  C29 POPEk 224     108.195  99.781  54.219  1.00  0.00           C
ATOM   7460 0C21 POPEk 224     109.445  99.940  53.749  1.00  0.00           C
ATOM   7462 1C21 POPEk 224     110.325  98.881  53.119  1.00  0.00           C
ATOM   7465 2C21 POPEk 224     110.676  99.191  51.659  1.00  0.00           C
ATOM   7468 3C21 POPEk 224     111.786  98.270  51.109  1.00  0.00           C
ATOM   7471 4C21 POPEk 224     112.215  98.641  49.689  1.00  0.00           C
ATOM   7474 5C21 POPEk 224     113.585  98.081  49.289  1.00  0.00           C
ATOM   7477 6C21 POPEk 224     114.035  98.570  47.909  1.00  0.00           C
ATOM   7480 7C21 POPEk 224     115.565  98.629  47.749  1.00  0.00           C
ATOM   7483 8C21 POPEk 224     116.005  99.201  46.399  1.00  0.00           C
ATOM   7487  C33 POPEk 224     112.186  97.330  58.759  1.00  0.00           C
ATOM   7490  C34 POPEk 224     112.326  96.439  57.519  1.00  0.00           C
ATOM   7493  C35 POPEk 224     111.346  96.831  56.419  1.00  0.00           C
ATOM   7496  C36 POPEk 224     111.306  95.830  55.259  1.00  0.00           C
ATOM   7499  C37 POPEk 224     112.535  95.891  54.329  1.00  0.00           C
ATOM   7502  C38 POPEk 224     112.326  95.031  53.089  1.00  0.00           C
ATOM   7505  C39 POPEk 224     113.426  95.131  52.019  1.00  0.00           C
ATOM   7508 0C31 POPEk 224     112.915  94.540  50.689  1.00  0.00           C
ATOM   7511 1C31 POPEk 224     114.016  94.021  49.769  1.00  0.00           C
ATOM   7514 2C31 POPEk 224     113.456  93.489  48.439  1.00  0.00           C
ATOM   7517 3C31 POPEk 224     113.326  94.590  47.379  1.00  0.00           C
ATOM   7520 4C31 POPEk 224     112.745  94.079  46.059  1.00  0.00           C
ATOM   7523 5C31 POPEk 224     112.596  95.201  45.019  1.00  0.00           C
ATOM   7526 6C31 POPEk 224     112.115  94.711  43.659  1.00  0.00           C
ATOM   7530  NH3 POPEl 225     118.225  14.370  22.419  1.00  0.00           N
ATOM   7534  C12 POPEl 225     119.706  14.030  22.459  1.00  0.00           C
ATOM   7537  C11 POPEl 225     119.995  12.720  23.239  1.00  0.00           C
ATOM   7540  P   POPEl 225     122.215  12.840  24.669  1.00  0.00           P
ATOM   7541  O13 POPEl 225     121.575  12.340  25.899  1.00  0.00           O
ATOM   7542  O14 POPEl 225     123.635  12.510  24.429  1.00  0.00           O
ATOM   7543  O11 POPEl 225     122.125  14.420  24.599  1.00  0.00           O
ATOM   7544  O12 POPEl 225     121.385  12.480  23.369  1.00  0.00           O
ATOM   7545  C1  POPEl 225     121.185  15.140  25.389  1.00  0.00           C
ATOM   7548  C2  POPEl 225     121.845  15.610  26.699  1.00  0.00           C
ATOM   7550  O21 POPEl 225     120.746  15.940  27.559  1.00  0.00           O
ATOM   7551  C21 POPEl 225     120.835  15.530  28.809  1.00  0.00           C
ATOM   7552  O22 POPEl 225     121.786  14.970  29.339  1.00  0.00           O
ATOM   7553  C22 POPEl 225     119.536  15.920  29.489  1.00  0.00           C
ATOM   7556  C3  POPEl 225     122.775  16.820  26.419  1.00  0.00           C
ATOM   7559  O31 POPEl 225     123.414  17.330  27.609  1.00  0.00           O
ATOM   7560  C31 POPEl 225     122.815  18.360  28.189  1.00  0.00           C
ATOM   7561  O32 POPEl 225     121.826  18.940  27.789  1.00  0.00           O
ATOM   7562  C32 POPEl 225     123.554  18.701  29.489  1.00  0.00           C
ATOM   7565  C23 POPEl 225     119.664  16.090  31.019  1.00  0.00           C
ATOM   7568  C24 POPEl 225     118.396  16.681  31.619  1.00  0.00           C
ATOM   7571  C25 POPEl 225     117.446  15.580  32.099  1.00  0.00           C
ATOM   7574  C26 POPEl 225     116.045  16.110  32.399  1.00  0.00           C
ATOM   7577  C27 POPEl 225     115.105  14.980  32.829  1.00  0.00           C
ATOM   7580  C28 POPEl 225     113.745  15.490  33.349  1.00  0.00           C
ATOM   7583  C29 POPEl 225     112.866  16.050  32.269  1.00  0.00           C
ATOM   7585 0C21 POPEl 225     111.554  16.320  32.409  1.00  0.00           C
ATOM   7587 1C21 POPEl 225     110.765  16.120  33.679  1.00  0.00           C
ATOM   7590 2C21 POPEl 225     110.975  17.271  34.679  1.00  0.00           C
ATOM   7593 3C21 POPEl 225     110.196  17.080  35.989  1.00  0.00           C
ATOM   7596 4C21 POPEl 225     110.045  18.390  36.769  1.00  0.00           C
ATOM   7599 5C21 POPEl 225     109.335  18.200  38.109  1.00  0.00           C
ATOM   7602 6C21 POPEl 225     109.195  19.521  38.889  1.00  0.00           C
ATOM   7605 7C21 POPEl 225     108.165  20.460  38.259  1.00  0.00           C
ATOM   7608 8C21 POPEl 225     108.046  21.800  38.979  1.00  0.00           C
ATOM   7612  C33 POPEl 225     122.785  18.100  30.679  1.00  0.00           C
ATOM   7615  C34 POPEl 225     123.535  18.220  32.009  1.00  0.00           C
ATOM   7618  C35 POPEl 225     122.755  17.550  33.159  1.00  0.00           C
ATOM   7621  C36 POPEl 225     123.615  17.300  34.399  1.00  0.00           C
ATOM   7624  C37 POPEl 225     124.216  18.561  35.029  1.00  0.00           C
ATOM   7627  C38 POPEl 225     125.196  18.230  36.159  1.00  0.00           C
ATOM   7630  C39 POPEl 225     125.786  19.480  36.829  1.00  0.00           C
ATOM   7633 0C31 POPEl 225     124.855  20.150  37.859  1.00  0.00           C
ATOM   7636 1C31 POPEl 225     124.515  19.240  39.049  1.00  0.00           C
ATOM   7639 2C31 POPEl 225     124.245  20.030  40.329  1.00  0.00           C
ATOM   7642 3C31 POPEl 225     125.546  20.480  40.999  1.00  0.00           C
ATOM   7645 4C31 POPEl 225     126.166  19.381  41.879  1.00  0.00           C
ATOM   7648 5C31 POPEl 225     127.696  19.480  41.929  1.00  0.00           C
ATOM   7651 6C31 POPEl 225     128.316  18.540  42.959  1.00  0.00           C
ATOM   7655  NH3 POPEm 226      76.095  76.711  61.319  1.00  0.00           N
ATOM   7659  C12 POPEm 226      75.635  78.120  61.539  1.00  0.00           C
ATOM   7662  C11 POPEm 226      75.125  78.320  62.979  1.00  0.00           C
ATOM   7665  P   POPEm 226      73.315  79.980  63.959  1.00  0.00           P
ATOM   7666  O13 POPEm 226      72.795  78.771  64.629  1.00  0.00           O
ATOM   7667  O14 POPEm 226      73.585  81.129  64.849  1.00  0.00           O
ATOM   7668  O11 POPEm 226      72.305  80.480  62.849  1.00  0.00           O
ATOM   7669  O12 POPEm 226      74.595  79.630  63.119  1.00  0.00           O
ATOM   7670  C1  POPEm 226      71.235  79.620  62.419  1.00  0.00           C
ATOM   7673  C2  POPEm 226      71.664  78.520  61.389  1.00  0.00           C
ATOM   7675  O21 POPEm 226      71.085  78.851  60.119  1.00  0.00           O
ATOM   7676  C21 POPEm 226      71.845  79.561  59.309  1.00  0.00           C
ATOM   7677  O22 POPEm 226      73.035  79.770  59.439  1.00  0.00           O
ATOM   7678  C22 POPEm 226      70.985  80.079  58.159  1.00  0.00           C
ATOM   7681  C3  POPEm 226      71.175  77.101  61.799  1.00  0.00           C
ATOM   7684  O31 POPEm 226      71.826  76.070  61.019  1.00  0.00           O
ATOM   7685  C31 POPEm 226      71.105  75.150  60.329  1.00  0.00           C
ATOM   7686  O32 POPEm 226      71.414  73.970  60.269  1.00  0.00           O
ATOM   7687  C32 POPEm 226      70.046  75.781  59.419  1.00  0.00           C
ATOM   7690  C23 POPEm 226      71.355  81.521  57.739  1.00  0.00           C
ATOM   7693  C24 POPEm 226      70.366  82.090  56.709  1.00  0.00           C
ATOM   7696  C25 POPEm 226      70.236  81.210  55.449  1.00  0.00           C
ATOM   7699  C26 POPEm 226      69.455  81.900  54.329  1.00  0.00           C
ATOM   7702  C27 POPEm 226      69.595  81.199  52.969  1.00  0.00           C
ATOM   7705  C28 POPEm 226      68.745  81.900  51.899  1.00  0.00           C
ATOM   7708  C29 POPEm 226      68.945  81.320  50.519  1.00  0.00           C
ATOM   7710 0C21 POPEm 226      67.975  80.930  49.679  1.00  0.00           C
ATOM   7712 1C21 POPEm 226      66.486  81.040  49.919  1.00  0.00           C
ATOM   7715 2C21 POPEm 226      65.664  81.180  48.629  1.00  0.00           C
ATOM   7718 3C21 POPEm 226      65.755  79.950  47.699  1.00  0.00           C
ATOM   7721 4C21 POPEm 226      64.845  80.070  46.479  1.00  0.00           C
ATOM   7724 5C21 POPEm 226      65.146  79.010  45.399  1.00  0.00           C
ATOM   7727 6C21 POPEm 226      66.285  79.420  44.449  1.00  0.00           C
ATOM   7730 7C21 POPEm 226      66.195  78.730  43.079  1.00  0.00           C
ATOM   7733 8C21 POPEm 226      67.255  79.190  42.089  1.00  0.00           C
ATOM   7737  C33 POPEm 226      69.345  74.719  58.519  1.00  0.00           C
ATOM   7740  C34 POPEm 226      68.135  75.320  57.799  1.00  0.00           C
ATOM   7743  C35 POPEm 226      67.095  74.329  57.259  1.00  0.00           C
ATOM   7746  C36 POPEm 226      67.455  73.561  55.989  1.00  0.00           C
ATOM   7749  C37 POPEm 226      66.265  72.690  55.569  1.00  0.00           C
ATOM   7752  C38 POPEm 226      66.405  71.980  54.219  1.00  0.00           C
ATOM   7755  C39 POPEm 226      65.976  72.840  53.029  1.00  0.00           C
ATOM   7758 0C31 POPEm 226      65.885  71.991  51.759  1.00  0.00           C
ATOM   7761 1C31 POPEm 226      65.615  72.840  50.509  1.00  0.00           C
ATOM   7764 2C31 POPEm 226      65.664  72.031  49.199  1.00  0.00           C
ATOM   7767 3C31 POPEm 226      67.016  71.330  48.929  1.00  0.00           C
ATOM   7770 4C31 POPEm 226      68.175  72.311  48.689  1.00  0.00           C
ATOM   7773 5C31 POPEm 226      69.465  71.601  48.289  1.00  0.00           C
ATOM   7776 6C31 POPEm 226      70.436  72.480  47.499  1.00  0.00           C
ATOM   7780  NH3 POPEn 227     117.206  26.940  22.729  1.00  0.00           N
ATOM   7784  C12 POPEn 227     116.845  25.490  22.889  1.00  0.00           C
ATOM   7787  C11 POPEn 227     116.446  24.860  21.549  1.00  0.00           C
ATOM   7790  P   POPEn 227     115.616  22.480  20.859  1.00  0.00           P
ATOM   7791  O13 POPEn 227     114.905  23.250  19.829  1.00  0.00           O
ATOM   7792  O14 POPEn 227     116.425  21.320  20.439  1.00  0.00           O
ATOM   7793  O11 POPEn 227     114.615  22.040  21.999  1.00  0.00           O
ATOM   7794  O12 POPEn 227     116.586  23.440  21.649  1.00  0.00           O
ATOM   7795  C1  POPEn 227     114.054  22.880  23.009  1.00  0.00           C
ATOM   7798  C2  POPEn 227     114.605  22.570  24.449  1.00  0.00           C
ATOM   7800  O21 POPEn 227     114.695  23.851  25.119  1.00  0.00           O
ATOM   7801  C21 POPEn 227     114.396  23.820  26.409  1.00  0.00           C
ATOM   7802  O22 POPEn 227     114.165  22.820  27.069  1.00  0.00           O
ATOM   7803  C22 POPEn 227     114.245  25.240  26.959  1.00  0.00           C
ATOM   7806  C3  POPEn 227     115.984  21.840  24.399  1.00  0.00           C
ATOM   7809  O31 POPEn 227     116.525  21.390  25.679  1.00  0.00           O
ATOM   7810  C31 POPEn 227     117.525  22.130  26.149  1.00  0.00           C
ATOM   7811  O32 POPEn 227     117.734  23.280  25.809  1.00  0.00           O
ATOM   7812  C32 POPEn 227     118.445  21.271  27.049  1.00  0.00           C
ATOM   7815  C23 POPEn 227     114.075  25.210  28.499  1.00  0.00           C
ATOM   7818  C24 POPEn 227     114.305  26.570  29.169  1.00  0.00           C
ATOM   7821  C25 POPEn 227     114.016  26.480  30.679  1.00  0.00           C
ATOM   7824  C26 POPEn 227     113.876  27.830  31.399  1.00  0.00           C
ATOM   7827  C27 POPEn 227     113.696  27.640  32.909  1.00  0.00           C
ATOM   7830  C28 POPEn 227     113.396  28.951  33.659  1.00  0.00           C
ATOM   7833  C29 POPEn 227     113.396  28.730  35.149  1.00  0.00           C
ATOM   7835 0C21 POPEn 227     114.405  29.060  35.979  1.00  0.00           C
ATOM   7837 1C21 POPEn 227     115.715  29.660  35.529  1.00  0.00           C
ATOM   7840 2C21 POPEn 227     116.875  29.370  36.499  1.00  0.00           C
ATOM   7843 3C21 POPEn 227     118.235  29.711  35.879  1.00  0.00           C
ATOM   7846 4C21 POPEn 227     119.265  30.160  36.919  1.00  0.00           C
ATOM   7849 5C21 POPEn 227     120.715  30.210  36.389  1.00  0.00           C
ATOM   7852 6C21 POPEn 227     121.196  28.840  35.869  1.00  0.00           C
ATOM   7855 7C21 POPEn 227     122.715  28.670  35.889  1.00  0.00           C
ATOM   7858 8C21 POPEn 227     123.146  27.311  35.339  1.00  0.00           C
ATOM   7862  C33 POPEn 227     118.484  21.621  28.569  1.00  0.00           C
ATOM   7865  C34 POPEn 227     119.916  21.710  29.149  1.00  0.00           C
ATOM   7868  C35 POPEn 227     119.986  22.200  30.619  1.00  0.00           C
ATOM   7871  C36 POPEn 227     121.446  22.460  31.049  1.00  0.00           C
ATOM   7874  C37 POPEn 227     121.605  23.041  32.469  1.00  0.00           C
ATOM   7877  C38 POPEn 227     121.484  22.010  33.599  1.00  0.00           C
ATOM   7880  C39 POPEn 227     121.786  22.590  34.999  1.00  0.00           C
ATOM   7883 0C31 POPEn 227     123.275  22.830  35.279  1.00  0.00           C
ATOM   7886 1C31 POPEn 227     123.526  23.510  36.639  1.00  0.00           C
ATOM   7889 2C31 POPEn 227     125.016  23.730  36.939  1.00  0.00           C
ATOM   7892 3C31 POPEn 227     125.296  24.320  38.329  1.00  0.00           C
ATOM   7895 4C31 POPEn 227     124.975  25.820  38.429  1.00  0.00           C
ATOM   7898 5C31 POPEn 227     125.546  26.470  39.699  1.00  0.00           C
ATOM   7901 6C31 POPEn 227     125.245  27.971  39.809  1.00  0.00           C
ATOM   7905  NH3 POPEo 228      94.485  88.311  26.549  1.00  0.00           N
ATOM   7909  C12 POPEo 228      95.735  88.890  25.929  1.00  0.00           C
ATOM   7912  C11 POPEo 228      96.145  90.271  26.519  1.00  0.00           C
ATOM   7915  P   POPEo 228      95.065  90.910  28.829  1.00  0.00           P
ATOM   7916  O13 POPEo 228      93.785  90.499  28.209  1.00  0.00           O
ATOM   7917  O14 POPEo 228      95.285  92.351  29.069  1.00  0.00           O
ATOM   7918  O11 POPEo 228      95.245  90.110  30.179  1.00  0.00           O
ATOM   7919  O12 POPEo 228      96.196  90.289  27.949  1.00  0.00           O
ATOM   7920  C1  POPEo 228      95.075  90.721  31.449  1.00  0.00           C
ATOM   7923  C2  POPEo 228      94.986  89.660  32.579  1.00  0.00           C
ATOM   7925  O21 POPEo 228      94.865  90.370  33.819  1.00  0.00           O
ATOM   7926  C21 POPEo 228      93.775  90.171  34.519  1.00  0.00           C
ATOM   7927  O22 POPEo 228      92.796  89.529  34.199  1.00  0.00           O
ATOM   7928  C22 POPEo 228      93.984  90.900  35.849  1.00  0.00           C
ATOM   7931  C3  POPEo 228      96.285  88.839  32.689  1.00  0.00           C
ATOM   7934  O31 POPEo 228      96.135  87.421  32.439  1.00  0.00           O
ATOM   7935  C31 POPEo 228      95.625  86.719  33.439  1.00  0.00           C
ATOM   7936  O32 POPEo 228      95.135  87.180  34.449  1.00  0.00           O
ATOM   7937  C32 POPEo 228      95.865  85.240  33.149  1.00  0.00           C
ATOM   7940  C23 POPEo 228      92.696  91.290  36.609  1.00  0.00           C
ATOM   7943  C24 POPEo 228      91.875  90.079  37.069  1.00  0.00           C
ATOM   7946  C25 POPEo 228      91.135  90.271  38.399  1.00  0.00           C
ATOM   7949  C26 POPEo 228      90.304  91.561  38.479  1.00  0.00           C
ATOM   7952  C27 POPEo 228      89.655  91.740  39.859  1.00  0.00           C
ATOM   7955  C28 POPEo 228      88.785  93.010  39.929  1.00  0.00           C
ATOM   7958  C29 POPEo 228      89.595  94.280  39.929  1.00  0.00           C
ATOM   7960 0C21 POPEo 228      89.116  95.469  40.329  1.00  0.00           C
ATOM   7962 1C21 POPEo 228      87.705  95.740  40.799  1.00  0.00           C
ATOM   7965 2C21 POPEo 228      87.645  95.849  42.329  1.00  0.00           C
ATOM   7968 3C21 POPEo 228      88.275  97.141  42.869  1.00  0.00           C
ATOM   7971 4C21 POPEo 228      88.225  97.201  44.399  1.00  0.00           C
ATOM   7974 5C21 POPEo 228      88.635  98.559  44.989  1.00  0.00           C
ATOM   7977 6C21 POPEo 228      90.025  99.039  44.569  1.00  0.00           C
ATOM   7980 7C21 POPEo 228      90.485 100.250  45.389  1.00  0.00           C
ATOM   7983 8C21 POPEo 228      91.885 100.760  45.029  1.00  0.00           C
ATOM   7987  C33 POPEo 228      95.016  84.359  34.079  1.00  0.00           C
ATOM   7990  C34 POPEo 228      95.425  82.880  34.089  1.00  0.00           C
ATOM   7993  C35 POPEo 228      94.695  82.080  35.169  1.00  0.00           C
ATOM   7996  C36 POPEo 228      94.956  82.649  36.579  1.00  0.00           C
ATOM   7999  C37 POPEo 228      94.816  81.620  37.699  1.00  0.00           C
ATOM   8002  C38 POPEo 228      94.956  82.211  39.109  1.00  0.00           C
ATOM   8005  C39 POPEo 228      96.206  83.081  39.319  1.00  0.00           C
ATOM   8008 0C31 POPEo 228      96.465  83.451  40.789  1.00  0.00           C
ATOM   8011 1C31 POPEo 228      97.575  84.499  40.919  1.00  0.00           C
ATOM   8014 2C31 POPEo 228      98.246  84.580  42.299  1.00  0.00           C
ATOM   8017 3C31 POPEo 228      97.696  85.660  43.239  1.00  0.00           C
ATOM   8020 4C31 POPEo 228      96.385  85.311  43.969  1.00  0.00           C
ATOM   8023 5C31 POPEo 228      96.145  86.269  45.139  1.00  0.00           C
ATOM   8026 6C31 POPEo 228      94.804  86.141  45.849  1.00  0.00           C
ATOM   8030  NH3 POPEp 229      20.945  47.291  21.249  1.00  0.00           N
ATOM   8034  C12 POPEp 229      20.535  48.741  21.269  1.00  0.00           C
ATOM   8037  C11 POPEp 229      19.045  48.920  21.549  1.00  0.00           C
ATOM   8040  P   POPEp 229      17.265  50.781  21.759  1.00  0.00           P
ATOM   8041  O13 POPEp 229      16.725  51.680  20.709  1.00  0.00           O
ATOM   8042  O14 POPEp 229      16.445  49.580  22.059  1.00  0.00           O
ATOM   8043  O11 POPEp 229      17.455  51.620  23.089  1.00  0.00           O
ATOM   8044  O12 POPEp 229      18.715  50.300  21.379  1.00  0.00           O
ATOM   8045  C1  POPEp 229      18.655  52.381  23.309  1.00  0.00           C
ATOM   8048  C2  POPEp 229      19.565  51.701  24.369  1.00  0.00           C
ATOM   8050  O21 POPEp 229      18.805  51.210  25.479  1.00  0.00           O
ATOM   8051  C21 POPEp 229      18.205  52.101  26.249  1.00  0.00           C
ATOM   8052  O22 POPEp 229      18.045  53.291  26.019  1.00  0.00           O
ATOM   8053  C22 POPEp 229      17.835  51.441  27.579  1.00  0.00           C
ATOM   8056  C3  POPEp 229      20.755  52.590  24.849  1.00  0.00           C
ATOM   8059  O31 POPEp 229      21.475  52.041  25.989  1.00  0.00           O
ATOM   8060  C31 POPEp 229      21.385  52.670  27.159  1.00  0.00           C
ATOM   8061  O32 POPEp 229      20.765  53.701  27.369  1.00  0.00           O
ATOM   8062  C32 POPEp 229      22.045  51.829  28.249  1.00  0.00           C
ATOM   8065  C23 POPEp 229      17.955  52.460  28.729  1.00  0.00           C
ATOM   8068  C24 POPEp 229      16.975  52.181  29.859  1.00  0.00           C
ATOM   8071  C25 POPEp 229      16.505  53.451  30.559  1.00  0.00           C
ATOM   8074  C26 POPEp 229      17.455  53.980  31.649  1.00  0.00           C
ATOM   8077  C27 POPEp 229      16.635  54.541  32.819  1.00  0.00           C
ATOM   8080  C28 POPEp 229      17.495  55.080  33.969  1.00  0.00           C
ATOM   8083  C29 POPEp 229      16.615  55.471  35.129  1.00  0.00           C
ATOM   8085 0C21 POPEp 229      16.375  54.730  36.229  1.00  0.00           C
ATOM   8087 1C21 POPEp 229      16.945  53.361  36.539  1.00  0.00           C
ATOM   8090 2C21 POPEp 229      17.915  53.410  37.729  1.00  0.00           C
ATOM   8093 3C21 POPEp 229      17.205  53.221  39.079  1.00  0.00           C
ATOM   8096 4C21 POPEp 229      17.715  54.190  40.159  1.00  0.00           C
ATOM   8099 5C21 POPEp 229      16.835  54.221  41.409  1.00  0.00           C
ATOM   8102 6C21 POPEp 229      16.975  52.971  42.289  1.00  0.00           C
ATOM   8105 7C21 POPEp 229      16.315  53.171  43.659  1.00  0.00           C
ATOM   8108 8C21 POPEp 229      16.575  52.041  44.649  1.00  0.00           C
ATOM   8112  C33 POPEp 229      23.555  52.111  28.429  1.00  0.00           C
ATOM   8115  C34 POPEp 229      24.155  51.300  29.599  1.00  0.00           C
ATOM   8118  C35 POPEp 229      25.635  51.590  29.849  1.00  0.00           C
ATOM   8121  C36 POPEp 229      26.315  50.620  30.829  1.00  0.00           C
ATOM   8124  C37 POPEp 229      27.725  51.080  31.219  1.00  0.00           C
ATOM   8127  C38 POPEp 229      28.435  50.170  32.239  1.00  0.00           C
ATOM   8130  C39 POPEp 229      27.775  50.201  33.629  1.00  0.00           C
ATOM   8133 0C31 POPEp 229      28.485  49.300  34.659  1.00  0.00           C
ATOM   8136 1C31 POPEp 229      27.785  49.340  36.019  1.00  0.00           C
ATOM   8139 2C31 POPEp 229      28.265  48.230  36.969  1.00  0.00           C
ATOM   8142 3C31 POPEp 229      27.735  48.370  38.409  1.00  0.00           C
ATOM   8145 4C31 POPEp 229      28.485  49.450  39.219  1.00  0.00           C
ATOM   8148 5C31 POPEp 229      28.045  49.500  40.689  1.00  0.00           C
ATOM   8151 6C31 POPEp 229      28.775  50.579  41.499  1.00  0.00           C
ATOM   8155  NH3 POPEq 230      97.675 111.430  25.539  1.00  0.00           N
ATOM   8159  C12 POPEq 230      98.895 112.309  25.479  1.00  0.00           C
ATOM   8162  C11 POPEq 230      98.755 113.361  24.359  1.00  0.00           C
ATOM   8165  P   POPEq 230      98.815 115.840  25.129  1.00  0.00           P
ATOM   8166  O13 POPEq 230      99.655 116.231  23.969  1.00  0.00           O
ATOM   8167  O14 POPEq 230      97.866 116.859  25.619  1.00  0.00           O
ATOM   8168  O11 POPEq 230      99.715 115.390  26.339  1.00  0.00           O
ATOM   8169  O12 POPEq 230      98.036 114.499  24.799  1.00  0.00           O
ATOM   8170  C1  POPEq 230      99.086 115.250  27.629  1.00  0.00           C
ATOM   8173  C2  POPEq 230     100.156 115.070  28.729  1.00  0.00           C
ATOM   8175  O21 POPEq 230      99.566 115.271  30.029  1.00  0.00           O
ATOM   8176  C21 POPEq 230      98.914 114.201  30.489  1.00  0.00           C
ATOM   8177  O22 POPEq 230      98.745 113.160  29.889  1.00  0.00           O
ATOM   8178  C22 POPEq 230      98.375 114.529  31.879  1.00  0.00           C
ATOM   8181  C3  POPEq 230     101.295 116.101  28.519  1.00  0.00           C
ATOM   8184  O31 POPEq 230     102.186 116.311  29.649  1.00  0.00           O
ATOM   8185  C31 POPEq 230     102.976 115.301  29.939  1.00  0.00           C
ATOM   8186  O32 POPEq 230     102.855 114.140  29.579  1.00  0.00           O
ATOM   8187  C32 POPEq 230     104.145 115.849  30.759  1.00  0.00           C
ATOM   8190  C23 POPEq 230      97.855 113.311  32.669  1.00  0.00           C
ATOM   8193  C24 POPEq 230      98.965 112.500  33.369  1.00  0.00           C
ATOM   8196  C25 POPEq 230      99.546 113.209  34.599  1.00  0.00           C
ATOM   8199  C26 POPEq 230     100.705 112.440  35.239  1.00  0.00           C
ATOM   8202  C27 POPEq 230     101.215 113.130  36.509  1.00  0.00           C
ATOM   8205  C28 POPEq 230     102.495 112.531  37.129  1.00  0.00           C
ATOM   8208  C29 POPEq 230     102.475 111.031  37.299  1.00  0.00           C
ATOM   8210 0C21 POPEq 230     102.115 110.340  38.399  1.00  0.00           C
ATOM   8212 1C21 POPEq 230     101.595 110.891  39.699  1.00  0.00           C
ATOM   8215 2C21 POPEq 230     101.845 109.910  40.859  1.00  0.00           C
ATOM   8218 3C21 POPEq 230     101.135 110.350  42.139  1.00  0.00           C
ATOM   8221 4C21 POPEq 230     101.225 109.319  43.279  1.00  0.00           C
ATOM   8224 5C21 POPEq 230     100.406 109.751  44.499  1.00  0.00           C
ATOM   8227 6C21 POPEq 230     100.525 108.781  45.679  1.00  0.00           C
ATOM   8230 7C21 POPEq 230      99.816 109.260  46.949  1.00  0.00           C
ATOM   8233 8C21 POPEq 230     100.086 108.380  48.179  1.00  0.00           C
ATOM   8237  C33 POPEq 230     104.925 114.739  31.479  1.00  0.00           C
ATOM   8240  C34 POPEq 230     104.135 113.990  32.559  1.00  0.00           C
ATOM   8243  C35 POPEq 230     103.456 114.870  33.619  1.00  0.00           C
ATOM   8246  C36 POPEq 230     104.426 115.790  34.369  1.00  0.00           C
ATOM   8249  C37 POPEq 230     104.054 115.961  35.849  1.00  0.00           C
ATOM   8252  C38 POPEq 230     105.105 116.780  36.609  1.00  0.00           C
ATOM   8255  C39 POPEq 230     104.956 116.730  38.139  1.00  0.00           C
ATOM   8258 0C31 POPEq 230     103.596 117.180  38.669  1.00  0.00           C
ATOM   8261 1C31 POPEq 230     103.685 117.610  40.149  1.00  0.00           C
ATOM   8264 2C31 POPEq 230     102.335 118.020  40.749  1.00  0.00           C
ATOM   8267 3C31 POPEq 230     101.476 116.850  41.249  1.00  0.00           C
ATOM   8270 4C31 POPEq 230     102.105 116.101  42.439  1.00  0.00           C
ATOM   8273 5C31 POPEq 230     101.076 115.311  43.259  1.00  0.00           C
ATOM   8276 6C31 POPEq 230     101.675 114.529  44.429  1.00  0.00           C
ATOM   8280  NH3 POPEr 231      39.695   7.880  16.119  1.00  0.00           N
ATOM   8284  C12 POPEr 231      40.795   8.890  16.309  1.00  0.00           C
ATOM   8287  C11 POPEr 231      42.185   8.260  16.629  1.00  0.00           C
ATOM   8290  P   POPEr 231      41.745   5.760  17.229  1.00  0.00           P
ATOM   8291  O13 POPEr 231      41.855   5.690  15.769  1.00  0.00           O
ATOM   8292  O14 POPEr 231      40.366   5.670  17.759  1.00  0.00           O
ATOM   8293  O11 POPEr 231      42.725   4.770  17.999  1.00  0.00           O
ATOM   8294  O12 POPEr 231      42.215   7.230  17.619  1.00  0.00           O
ATOM   8295  C1  POPEr 231      43.015   4.940  19.379  1.00  0.00           C
ATOM   8298  C2  POPEr 231      41.826   4.510  20.299  1.00  0.00           C
ATOM   8300  O21 POPEr 231      41.995   4.880  21.689  1.00  0.00           O
ATOM   8301  C21 POPEr 231      41.925   6.180  21.939  1.00  0.00           C
ATOM   8302  O22 POPEr 231      41.995   7.080  21.119  1.00  0.00           O
ATOM   8303  C22 POPEr 231      41.605   6.400  23.409  1.00  0.00           C
ATOM   8306  C3  POPEr 231      41.595   2.970  20.189  1.00  0.00           C
ATOM   8309  O31 POPEr 231      40.576   2.460  21.079  1.00  0.00           O
ATOM   8310  C31 POPEr 231      39.375   2.180  20.569  1.00  0.00           C
ATOM   8311  O32 POPEr 231      38.985   2.470  19.459  1.00  0.00           O
ATOM   8312  C32 POPEr 231      38.595   1.310  21.549  1.00  0.00           C
ATOM   8315  C23 POPEr 231      41.296   7.880  23.709  1.00  0.00           C
ATOM   8318  C24 POPEr 231      42.515   8.820  23.669  1.00  0.00           C
ATOM   8321  C25 POPEr 231      43.605   8.500  24.699  1.00  0.00           C
ATOM   8324  C26 POPEr 231      43.045   8.550  26.119  1.00  0.00           C
ATOM   8327  C27 POPEr 231      44.095   8.900  27.189  1.00  0.00           C
ATOM   8330  C28 POPEr 231      43.495   9.141  28.589  1.00  0.00           C
ATOM   8333  C29 POPEr 231      42.486  10.250  28.649  1.00  0.00           C
ATOM   8335 0C21 POPEr 231      42.455  11.270  29.529  1.00  0.00           C
ATOM   8337 1C21 POPEr 231      43.455  11.520  30.629  1.00  0.00           C
ATOM   8340 2C21 POPEr 231      43.045  10.910  31.989  1.00  0.00           C
ATOM   8343 3C21 POPEr 231      41.785  11.550  32.589  1.00  0.00           C
ATOM   8346 4C21 POPEr 231      41.576  11.250  34.089  1.00  0.00           C
ATOM   8349 5C21 POPEr 231      41.745   9.770  34.459  1.00  0.00           C
ATOM   8352 6C21 POPEr 231      41.205   9.430  35.849  1.00  0.00           C
ATOM   8355 7C21 POPEr 231      41.245   7.920  36.099  1.00  0.00           C
ATOM   8358 8C21 POPEr 231      40.735   7.500  37.479  1.00  0.00           C
ATOM   8362  C33 POPEr 231      37.535   2.030  22.399  1.00  0.00           C
ATOM   8365  C34 POPEr 231      36.235   2.290  21.629  1.00  0.00           C
ATOM   8368  C35 POPEr 231      34.975   2.030  22.449  1.00  0.00           C
ATOM   8371  C36 POPEr 231      34.745   3.040  23.579  1.00  0.00           C
ATOM   8374  C37 POPEr 231      33.725   2.530  24.599  1.00  0.00           C
ATOM   8377  C38 POPEr 231      33.535   3.450  25.809  1.00  0.00           C
ATOM   8380  C39 POPEr 231      33.155   2.610  27.039  1.00  0.00           C
ATOM   8383 0C31 POPEr 231      32.785   3.420  28.289  1.00  0.00           C
ATOM   8386 1C31 POPEr 231      32.525   2.470  29.469  1.00  0.00           C
ATOM   8389 2C31 POPEr 231      31.905   3.150  30.689  1.00  0.00           C
ATOM   8392 3C31 POPEr 231      31.635   2.160  31.819  1.00  0.00           C
ATOM   8395 4C31 POPEr 231      30.755   2.730  32.929  1.00  0.00           C
ATOM   8398 5C31 POPEr 231      30.785   1.900  34.219  1.00  0.00           C
ATOM   8401 6C31 POPEr 231      29.775   2.330  35.279  1.00  0.00           C
ATOM   8405  NH3 POPEs 232      51.085 107.120  58.129  1.00  0.00           N
ATOM   8409  C12 POPEs 232      52.276 107.509  58.979  1.00  0.00           C
ATOM   8412  C11 POPEs 232      53.405 108.170  58.149  1.00  0.00           C
ATOM   8415  P   POPEs 232      54.076 110.581  58.919  1.00  0.00           P
ATOM   8416  O13 POPEs 232      52.645 110.930  59.129  1.00  0.00           O
ATOM   8417  O14 POPEs 232      55.085 111.231  59.769  1.00  0.00           O
ATOM   8418  O11 POPEs 232      54.465 110.870  57.439  1.00  0.00           O
ATOM   8419  O12 POPEs 232      54.215 109.021  58.979  1.00  0.00           O
ATOM   8420  C1  POPEs 232      55.745 110.530  56.909  1.00  0.00           C
ATOM   8423  C2  POPEs 232      55.565 110.271  55.399  1.00  0.00           C
ATOM   8425  O21 POPEs 232      56.765 109.770  54.779  1.00  0.00           O
ATOM   8426  C21 POPEs 232      57.835 110.539  54.739  1.00  0.00           C
ATOM   8427  O22 POPEs 232      57.936 111.670  55.179  1.00  0.00           O
ATOM   8428  C22 POPEs 232      58.945 109.809  53.969  1.00  0.00           C
ATOM   8431  C3  POPEs 232      54.945 111.509  54.679  1.00  0.00           C
ATOM   8434  O31 POPEs 232      54.735 111.281  53.269  1.00  0.00           O
ATOM   8435  C31 POPEs 232      53.666 110.550  52.979  1.00  0.00           C
ATOM   8436  O32 POPEs 232      52.885 110.089  53.769  1.00  0.00           O
ATOM   8437  C32 POPEs 232      53.625 110.329  51.469  1.00  0.00           C
ATOM   8440  C23 POPEs 232      59.405 110.609  52.719  1.00  0.00           C
ATOM   8443  C24 POPEs 232      60.295 109.809  51.749  1.00  0.00           C
ATOM   8446  C25 POPEs 232      61.775 109.711  52.149  1.00  0.00           C
ATOM   8449  C26 POPEs 232      62.595 108.939  51.089  1.00  0.00           C
ATOM   8452  C27 POPEs 232      64.076 108.769  51.459  1.00  0.00           C
ATOM   8455  C28 POPEs 232      64.885 107.899  50.469  1.00  0.00           C
ATOM   8458  C29 POPEs 232      65.085 108.531  49.109  1.00  0.00           C
ATOM   8460 0C21 POPEs 232      66.195 108.440  48.349  1.00  0.00           C
ATOM   8462 1C21 POPEs 232      67.436 107.640  48.679  1.00  0.00           C
ATOM   8465 2C21 POPEs 232      68.485 108.480  49.439  1.00  0.00           C
ATOM   8468 3C21 POPEs 232      69.155 109.571  48.589  1.00  0.00           C
ATOM   8471 4C21 POPEs 232      69.414 110.849  49.409  1.00  0.00           C
ATOM   8474 5C21 POPEs 232      69.875 112.029  48.539  1.00  0.00           C
ATOM   8477 6C21 POPEs 232      69.976 113.330  49.339  1.00  0.00           C
ATOM   8480 7C21 POPEs 232      70.875 114.359  48.639  1.00  0.00           C
ATOM   8483 8C21 POPEs 232      71.046 115.650  49.429  1.00  0.00           C
ATOM   8487  C33 POPEs 232      54.135 108.909  51.119  1.00  0.00           C
ATOM   8490  C34 POPEs 232      54.385 108.720  49.619  1.00  0.00           C
ATOM   8493  C35 POPEs 232      54.505 107.230  49.259  1.00  0.00           C
ATOM   8496  C36 POPEs 232      55.015 106.950  47.839  1.00  0.00           C
ATOM   8499  C37 POPEs 232      55.236 105.451  47.619  1.00  0.00           C
ATOM   8502  C38 POPEs 232      55.885 105.079  46.269  1.00  0.00           C
ATOM   8505  C39 POPEs 232      55.125 105.539  45.009  1.00  0.00           C
ATOM   8508 0C31 POPEs 232      53.635 105.171  44.989  1.00  0.00           C
ATOM   8511 1C31 POPEs 232      52.936 105.520  43.669  1.00  0.00           C
ATOM   8514 2C31 POPEs 232      53.335 104.620  42.479  1.00  0.00           C
ATOM   8517 3C31 POPEs 232      52.715 103.209  42.539  1.00  0.00           C
ATOM   8520 4C31 POPEs 232      51.306 103.170  41.929  1.00  0.00           C
ATOM   8523 5C31 POPEs 232      50.655 101.789  41.989  1.00  0.00           C
ATOM   8526 6C31 POPEs 232      49.175 101.810  41.609  1.00  0.00           C
ATOM   8530  NH3 POPEt 233     109.965  68.430  24.569  1.00  0.00           N
ATOM   8534  C12 POPEt 233     108.596  68.550  25.179  1.00  0.00           C
ATOM   8537  C11 POPEt 233     107.664  69.300  24.219  1.00  0.00           C
ATOM   8540  P   POPEt 233     105.374  70.540  24.399  1.00  0.00           P
ATOM   8541  O13 POPEt 233     106.115  71.820  24.639  1.00  0.00           O
ATOM   8542  O14 POPEt 233     104.734  70.330  23.089  1.00  0.00           O
ATOM   8543  O11 POPEt 233     104.305  70.370  25.579  1.00  0.00           O
ATOM   8544  O12 POPEt 233     106.325  69.311  24.729  1.00  0.00           O
ATOM   8545  C1  POPEt 233     104.536  71.260  26.679  1.00  0.00           C
ATOM   8548  C2  POPEt 233     103.675  70.930  27.919  1.00  0.00           C
ATOM   8550  O21 POPEt 233     103.914  71.771  29.059  1.00  0.00           O
ATOM   8551  C21 POPEt 233     104.686  72.840  29.089  1.00  0.00           C
ATOM   8552  O22 POPEt 233     105.385  73.320  28.219  1.00  0.00           O
ATOM   8553  C22 POPEt 233     104.555  73.440  30.479  1.00  0.00           C
ATOM   8556  C3  POPEt 233     103.855  69.430  28.329  1.00  0.00           C
ATOM   8559  O31 POPEt 233     102.955  69.010  29.389  1.00  0.00           O
ATOM   8560  C31 POPEt 233     103.456  69.141  30.619  1.00  0.00           C
ATOM   8561  O32 POPEt 233     104.536  69.640  30.889  1.00  0.00           O
ATOM   8562  C32 POPEt 233     102.446  68.570  31.629  1.00  0.00           C
ATOM   8565  C23 POPEt 233     104.664  74.970  30.429  1.00  0.00           C
ATOM   8568  C24 POPEt 233     104.576  75.620  31.809  1.00  0.00           C
ATOM   8571  C25 POPEt 233     104.536  77.140  31.659  1.00  0.00           C
ATOM   8574  C26 POPEt 233     103.906  77.870  32.839  1.00  0.00           C
ATOM   8577  C27 POPEt 233     104.855  77.951  34.019  1.00  0.00           C
ATOM   8580  C28 POPEt 233     104.326  78.840  35.149  1.00  0.00           C
ATOM   8583  C29 POPEt 233     103.225  78.120  35.889  1.00  0.00           C
ATOM   8585 0C21 POPEt 233     103.235  77.820  37.189  1.00  0.00           C
ATOM   8587 1C21 POPEt 233     104.305  78.221  38.169  1.00  0.00           C
ATOM   8590 2C21 POPEt 233     105.466  77.210  38.239  1.00  0.00           C
ATOM   8593 3C21 POPEt 233     106.455  77.610  39.339  1.00  0.00           C
ATOM   8596 4C21 POPEt 233     107.465  76.531  39.739  1.00  0.00           C
ATOM   8599 5C21 POPEt 233     108.885  76.781  39.229  1.00  0.00           C
ATOM   8602 6C21 POPEt 233     109.925  75.991  40.049  1.00  0.00           C
ATOM   8605 7C21 POPEt 233     111.365  76.480  39.859  1.00  0.00           C
ATOM   8608 8C21 POPEt 233     112.376  75.771  40.769  1.00  0.00           C
ATOM   8612  C33 POPEt 233     102.796  68.891  33.109  1.00  0.00           C
ATOM   8615  C34 POPEt 233     101.975  68.140  34.149  1.00  0.00           C
ATOM   8618  C35 POPEt 233     102.304  68.631  35.569  1.00  0.00           C
ATOM   8621  C36 POPEt 233     102.596  67.470  36.529  1.00  0.00           C
ATOM   8624  C37 POPEt 233     102.435  67.800  38.019  1.00  0.00           C
ATOM   8627  C38 POPEt 233     102.565  66.501  38.819  1.00  0.00           C
ATOM   8630  C39 POPEt 233     102.346  66.570  40.329  1.00  0.00           C
ATOM   8633 0C31 POPEt 233     102.335  65.141  40.869  1.00  0.00           C
ATOM   8636 1C31 POPEt 233     102.456  65.040  42.389  1.00  0.00           C
ATOM   8639 2C31 POPEt 233     102.295  63.590  42.869  1.00  0.00           C
ATOM   8642 3C31 POPEt 233     102.255  63.500  44.399  1.00  0.00           C
ATOM   8645 4C31 POPEt 233     102.066  62.070  44.949  1.00  0.00           C
ATOM   8648 5C31 POPEt 233     100.816  61.371  44.389  1.00  0.00           C
ATOM   8651 6C31 POPEt 233     100.175  60.420  45.399  1.00  0.00           C
ATOM   8655  NH3 POPEu 234      75.335  94.109  22.079  1.00  0.00           N
ATOM   8659  C12 POPEu 234      74.635  95.240  21.389  1.00  0.00           C
ATOM   8662  C11 POPEu 234      73.315  94.800  20.739  1.00  0.00           C
ATOM   8665  P   POPEu 234      71.105  95.721  19.819  1.00  0.00           P
ATOM   8666  O13 POPEu 234      70.155  96.831  20.089  1.00  0.00           O
ATOM   8667  O14 POPEu 234      71.455  95.539  18.389  1.00  0.00           O
ATOM   8668  O11 POPEu 234      70.475  94.410  20.429  1.00  0.00           O
ATOM   8669  O12 POPEu 234      72.445  95.940  20.619  1.00  0.00           O
ATOM   8670  C1  POPEu 234      69.965  94.380  21.769  1.00  0.00           C
ATOM   8673  C2  POPEu 234      68.866  93.300  21.839  1.00  0.00           C
ATOM   8675  O21 POPEu 234      68.115  93.290  23.079  1.00  0.00           O
ATOM   8676  C21 POPEu 234      68.735  92.759  24.129  1.00  0.00           C
ATOM   8677  O22 POPEu 234      69.945  92.659  24.269  1.00  0.00           O
ATOM   8678  C22 POPEu 234      67.686  92.251  25.119  1.00  0.00           C
ATOM   8681  C3  POPEu 234      69.425  91.900  21.439  1.00  0.00           C
ATOM   8684  O31 POPEu 234      68.355  90.951  21.429  1.00  0.00           O
ATOM   8685  C31 POPEu 234      68.715  89.751  21.009  1.00  0.00           C
ATOM   8686  O32 POPEu 234      69.805  89.471  20.529  1.00  0.00           O
ATOM   8687  C32 POPEu 234      67.506  88.820  21.159  1.00  0.00           C
ATOM   8690  C23 POPEu 234      68.266  91.670  26.439  1.00  0.00           C
ATOM   8693  C24 POPEu 234      67.235  90.840  27.229  1.00  0.00           C
ATOM   8696  C25 POPEu 234      67.785  90.441  28.599  1.00  0.00           C
ATOM   8699  C26 POPEu 234      66.775  89.701  29.499  1.00  0.00           C
ATOM   8702  C27 POPEu 234      67.485  89.009  30.679  1.00  0.00           C
ATOM   8705  C28 POPEu 234      66.535  88.370  31.709  1.00  0.00           C
ATOM   8708  C29 POPEu 234      65.615  87.360  31.069  1.00  0.00           C
ATOM   8710 0C21 POPEu 234      65.445  86.070  31.409  1.00  0.00           C
ATOM   8712 1C21 POPEu 234      66.125  85.329  32.539  1.00  0.00           C
ATOM   8715 2C21 POPEu 234      65.624  85.730  33.939  1.00  0.00           C
ATOM   8718 3C21 POPEu 234      65.965  84.660  34.979  1.00  0.00           C
ATOM   8721 4C21 POPEu 234      65.745  85.121  36.429  1.00  0.00           C
ATOM   8724 5C21 POPEu 234      65.576  83.951  37.419  1.00  0.00           C
ATOM   8727 6C21 POPEu 234      66.705  82.910  37.359  1.00  0.00           C
ATOM   8730 7C21 POPEu 234      66.465  81.730  38.319  1.00  0.00           C
ATOM   8733 8C21 POPEu 234      67.616  80.709  38.339  1.00  0.00           C
ATOM   8737  C33 POPEu 234      67.855  87.320  21.119  1.00  0.00           C
ATOM   8740  C34 POPEu 234      66.906  86.430  21.949  1.00  0.00           C
ATOM   8743  C35 POPEu 234      66.995  86.701  23.459  1.00  0.00           C
ATOM   8746  C36 POPEu 234      66.065  85.861  24.339  1.00  0.00           C
ATOM   8749  C37 POPEu 234      66.135  86.290  25.809  1.00  0.00           C
ATOM   8752  C38 POPEu 234      65.076  85.590  26.679  1.00  0.00           C
ATOM   8755  C39 POPEu 234      63.685  86.220  26.589  1.00  0.00           C
ATOM   8758 0C31 POPEu 234      62.675  85.539  27.529  1.00  0.00           C
ATOM   8761 1C31 POPEu 234      61.495  86.451  27.869  1.00  0.00           C
ATOM   8764 2C31 POPEu 234      60.475  85.811  28.809  1.00  0.00           C
ATOM   8767 3C31 POPEu 234      59.705  86.850  29.629  1.00  0.00           C
ATOM   8770 4C31 POPEu 234      58.905  87.850  28.789  1.00  0.00           C
ATOM   8773 5C31 POPEu 234      58.526  89.100  29.589  1.00  0.00           C
ATOM   8776 6C31 POPEu 234      57.675  90.100  28.799  1.00  0.00           C
ATOM   8780  NH3 POPEv 235      96.716  61.511  66.379  1.00  0.00           N
ATOM   8784  C12 POPEv 235      96.554  62.930  66.819  1.00  0.00           C
ATOM   8787  C11 POPEv 235      97.376  63.211  68.079  1.00  0.00           C
ATOM   8790  P   POPEv 235      98.355  65.300  69.309  1.00  0.00           P
ATOM   8791  O13 POPEv 235      97.465  66.131  70.139  1.00  0.00           O
ATOM   8792  O14 POPEv 235      99.124  64.211  69.959  1.00  0.00           O
ATOM   8793  O11 POPEv 235      99.265  66.149  68.349  1.00  0.00           O
ATOM   8794  O12 POPEv 235      97.365  64.611  68.279  1.00  0.00           O
ATOM   8795  C1  POPEv 235      99.826  65.620  67.139  1.00  0.00           C
ATOM   8798  C2  POPEv 235      99.326  66.451  65.929  1.00  0.00           C
ATOM   8800  O21 POPEv 235      99.956  66.090  64.679  1.00  0.00           O
ATOM   8801  C21 POPEv 235      99.625  64.921  64.149  1.00  0.00           C
ATOM   8802  O22 POPEv 235      98.925  64.070  64.679  1.00  0.00           O
ATOM   8803  C22 POPEv 235     100.156  64.820  62.709  1.00  0.00           C
ATOM   8806  C3  POPEv 235      99.625  67.951  66.239  1.00  0.00           C
ATOM   8809  O31 POPEv 235      99.485  68.821  65.099  1.00  0.00           O
ATOM   8810  C31 POPEv 235      98.275  69.300  64.909  1.00  0.00           C
ATOM   8811  O32 POPEv 235      97.265  68.961  65.499  1.00  0.00           O
ATOM   8812  C32 POPEv 235      98.316  70.400  63.859  1.00  0.00           C
ATOM   8815  C23 POPEv 235     100.185  66.160  61.929  1.00  0.00           C
ATOM   8818  C24 POPEv 235     100.395  66.001  60.409  1.00  0.00           C
ATOM   8821  C25 POPEv 235     101.835  65.610  60.009  1.00  0.00           C
ATOM   8824  C26 POPEv 235     102.285  66.120  58.619  1.00  0.00           C
ATOM   8827  C27 POPEv 235     103.815  66.009  58.409  1.00  0.00           C
ATOM   8830  C28 POPEv 235     104.305  66.421  56.989  1.00  0.00           C
ATOM   8833  C29 POPEv 235     105.746  66.039  56.739  1.00  0.00           C
ATOM   8835 0C21 POPEv 235     106.285  65.300  55.739  1.00  0.00           C
ATOM   8837 1C21 POPEv 235     105.625  64.611  54.559  1.00  0.00           C
ATOM   8840 2C21 POPEv 235     106.325  63.270  54.229  1.00  0.00           C
ATOM   8843 3C21 POPEv 235     105.756  62.510  52.999  1.00  0.00           C
ATOM   8846 4C21 POPEv 235     106.535  61.220  52.709  1.00  0.00           C
ATOM   8849 5C21 POPEv 235     106.076  60.381  51.499  1.00  0.00           C
ATOM   8852 6C21 POPEv 235     105.695  61.181  50.239  1.00  0.00           C
ATOM   8855 7C21 POPEv 235     105.455  60.280  49.019  1.00  0.00           C
ATOM   8858 8C21 POPEv 235     105.215  61.070  47.729  1.00  0.00           C
ATOM   8862  C33 POPEv 235      97.845  69.951  62.469  1.00  0.00           C
ATOM   8865  C34 POPEv 235      97.755  71.160  61.539  1.00  0.00           C
ATOM   8868  C35 POPEv 235      97.376  70.829  60.089  1.00  0.00           C
ATOM   8871  C36 POPEv 235      97.015  72.090  59.309  1.00  0.00           C
ATOM   8874  C37 POPEv 235      96.635  71.781  57.849  1.00  0.00           C
ATOM   8877  C38 POPEv 235      96.145  73.009  57.069  1.00  0.00           C
ATOM   8880  C39 POPEv 235      97.234  74.050  56.809  1.00  0.00           C
ATOM   8883 0C31 POPEv 235      96.885  75.010  55.659  1.00  0.00           C
ATOM   8886 1C31 POPEv 235      95.715  75.960  55.989  1.00  0.00           C
ATOM   8889 2C31 POPEv 235      95.325  76.860  54.809  1.00  0.00           C
ATOM   8892 3C31 POPEv 235      94.186  76.281  53.939  1.00  0.00           C
ATOM   8895 4C31 POPEv 235      92.796  76.510  54.549  1.00  0.00           C
ATOM   8898 5C31 POPEv 235      91.656  76.050  53.639  1.00  0.00           C
ATOM   8901 6C31 POPEv 235      90.275  76.201  54.279  1.00  0.00           C
ATOM   8905  NH3 POPEw 236      94.335 107.561  66.649  1.00  0.00           N
ATOM   8909  C12 POPEw 236      94.366 106.670  67.849  1.00  0.00           C
ATOM   8912  C11 POPEw 236      94.405 105.189  67.449  1.00  0.00           C
ATOM   8915  P   POPEw 236      91.936 104.450  66.949  1.00  0.00           P
ATOM   8916  O13 POPEw 236      91.406 103.081  66.839  1.00  0.00           O
ATOM   8917  O14 POPEw 236      90.905 105.370  67.489  1.00  0.00           O
ATOM   8918  O11 POPEw 236      92.335 104.960  65.499  1.00  0.00           O
ATOM   8919  O12 POPEw 236      93.225 104.510  67.829  1.00  0.00           O
ATOM   8920  C1  POPEw 236      92.775 104.030  64.489  1.00  0.00           C
ATOM   8923  C2  POPEw 236      92.155 104.289  63.069  1.00  0.00           C
ATOM   8925  O21 POPEw 236      93.046 105.100  62.259  1.00  0.00           O
ATOM   8926  C21 POPEw 236      92.915 104.860  60.939  1.00  0.00           C
ATOM   8927  O22 POPEw 236      92.255 103.980  60.439  1.00  0.00           O
ATOM   8928  C22 POPEw 236      93.715 105.880  60.109  1.00  0.00           C
ATOM   8931  C3  POPEw 236      90.715 104.910  63.129  1.00  0.00           C
ATOM   8934  O31 POPEw 236      90.436 105.670  61.949  1.00  0.00           O
ATOM   8935  C31 POPEw 236      89.226 106.129  61.779  1.00  0.00           C
ATOM   8936  O32 POPEw 236      88.246 105.930  62.479  1.00  0.00           O
ATOM   8937  C32 POPEw 236      89.275 107.010  60.519  1.00  0.00           C
ATOM   8940  C23 POPEw 236      93.785 107.320  60.679  1.00  0.00           C
ATOM   8943  C24 POPEw 236      94.195 108.370  59.629  1.00  0.00           C
ATOM   8946  C25 POPEw 236      95.646 108.260  59.099  1.00  0.00           C
ATOM   8949  C26 POPEw 236      95.984 109.380  58.099  1.00  0.00           C
ATOM   8952  C27 POPEw 236      97.416 109.331  57.519  1.00  0.00           C
ATOM   8955  C28 POPEw 236      97.505 110.031  56.139  1.00  0.00           C
ATOM   8958  C29 POPEw 236      98.914 110.180  55.619  1.00  0.00           C
ATOM   8960 0C21 POPEw 236      99.356 109.970  54.359  1.00  0.00           C
ATOM   8962 1C21 POPEw 236      98.535 109.540  53.159  1.00  0.00           C
ATOM   8965 2C21 POPEw 236      98.885 110.301  51.859  1.00  0.00           C
ATOM   8968 3C21 POPEw 236      98.205 111.670  51.739  1.00  0.00           C
ATOM   8971 4C21 POPEw 236      98.715 112.500  50.559  1.00  0.00           C
ATOM   8974 5C21 POPEw 236      97.836 113.720  50.259  1.00  0.00           C
ATOM   8977 6C21 POPEw 236      98.445 114.669  49.219  1.00  0.00           C
ATOM   8980 7C21 POPEw 236      97.525 115.861  48.899  1.00  0.00           C
ATOM   8983 8C21 POPEw 236      98.176 116.920  47.999  1.00  0.00           C
ATOM   8987  C33 POPEw 236      88.225 108.130  60.419  1.00  0.00           C
ATOM   8990  C34 POPEw 236      88.745 109.350  59.639  1.00  0.00           C
ATOM   8993  C35 POPEw 236      89.576 109.009  58.369  1.00  0.00           C
ATOM   8996  C36 POPEw 236      89.885 110.271  57.549  1.00  0.00           C
ATOM   8999  C37 POPEw 236      91.266 110.289  56.879  1.00  0.00           C
ATOM   9002  C38 POPEw 236      91.435 109.350  55.669  1.00  0.00           C
ATOM   9005  C39 POPEw 236      92.615 109.800  54.799  1.00  0.00           C
ATOM   9008 0C31 POPEw 236      92.815 109.021  53.489  1.00  0.00           C
ATOM   9011 1C31 POPEw 236      93.685 109.800  52.489  1.00  0.00           C
ATOM   9014 2C31 POPEw 236      94.546 108.930  51.569  1.00  0.00           C
ATOM   9017 3C31 POPEw 236      93.775 108.190  50.469  1.00  0.00           C
ATOM   9020 4C31 POPEw 236      93.596 108.969  49.159  1.00  0.00           C
ATOM   9023 5C31 POPEw 236      93.095 108.069  48.029  1.00  0.00           C
ATOM   9026 6C31 POPEw 236      93.125 108.731  46.649  1.00  0.00           C
ATOM   9030  NH3 POPEx 237      95.425  15.200  64.379  1.00  0.00           N
ATOM   9034  C12 POPEx 237      95.425  14.500  65.709  1.00  0.00           C
ATOM   9037  C11 POPEx 237      94.816  15.391  66.799  1.00  0.00           C
ATOM   9040  P   POPEx 237      95.525  17.900  66.729  1.00  0.00           P
ATOM   9041  O13 POPEx 237      94.165  18.340  67.109  1.00  0.00           O
ATOM   9042  O14 POPEx 237      96.635  18.800  67.109  1.00  0.00           O
ATOM   9043  O11 POPEx 237      95.525  17.770  65.149  1.00  0.00           O
ATOM   9044  O12 POPEx 237      95.756  16.410  67.209  1.00  0.00           O
ATOM   9045  C1  POPEx 237      96.196  18.760  64.369  1.00  0.00           C
ATOM   9048  C2  POPEx 237      95.525  18.890  62.969  1.00  0.00           C
ATOM   9050  O21 POPEx 237      96.446  19.310  61.949  1.00  0.00           O
ATOM   9051  C21 POPEx 237      97.285  18.370  61.519  1.00  0.00           C
ATOM   9052  O22 POPEx 237      97.525  17.320  62.089  1.00  0.00           O
ATOM   9053  C22 POPEx 237      97.775  18.760  60.119  1.00  0.00           C
ATOM   9056  C3  POPEx 237      94.326  19.890  62.999  1.00  0.00           C
ATOM   9059  O31 POPEx 237      93.375  19.730  61.919  1.00  0.00           O
ATOM   9060  C31 POPEx 237      93.775  19.960  60.649  1.00  0.00           C
ATOM   9061  O32 POPEx 237      93.414  19.270  59.709  1.00  0.00           O
ATOM   9062  C32 POPEx 237      94.465  21.320  60.499  1.00  0.00           C
ATOM   9065  C23 POPEx 237      97.456  17.611  59.139  1.00  0.00           C
ATOM   9068  C24 POPEx 237      97.486  17.980  57.649  1.00  0.00           C
ATOM   9071  C25 POPEx 237      96.355  18.931  57.239  1.00  0.00           C
ATOM   9074  C26 POPEx 237      95.945  18.791  55.759  1.00  0.00           C
ATOM   9077  C27 POPEx 237      94.636  19.540  55.469  1.00  0.00           C
ATOM   9080  C28 POPEx 237      94.175  19.460  53.999  1.00  0.00           C
ATOM   9083  C29 POPEx 237      93.615  18.121  53.589  1.00  0.00           C
ATOM   9085 0C21 POPEx 237      93.065  17.870  52.379  1.00  0.00           C
ATOM   9087 1C21 POPEx 237      92.976  18.851  51.239  1.00  0.00           C
ATOM   9090 2C21 POPEx 237      93.635  18.320  49.949  1.00  0.00           C
ATOM   9093 3C21 POPEx 237      92.705  17.460  49.089  1.00  0.00           C
ATOM   9096 4C21 POPEx 237      93.456  16.810  47.899  1.00  0.00           C
ATOM   9099 5C21 POPEx 237      92.545  16.420  46.729  1.00  0.00           C
ATOM   9102 6C21 POPEx 237      91.815  17.590  46.029  1.00  0.00           C
ATOM   9105 7C21 POPEx 237      92.745  18.740  45.609  1.00  0.00           C
ATOM   9108 8C21 POPEx 237      92.036  19.851  44.829  1.00  0.00           C
ATOM   9112  C33 POPEx 237      94.315  21.800  59.039  1.00  0.00           C
ATOM   9115  C34 POPEx 237      94.885  23.201  58.819  1.00  0.00           C
ATOM   9118  C35 POPEx 237      94.855  23.550  57.319  1.00  0.00           C
ATOM   9121  C36 POPEx 237      95.835  24.650  56.929  1.00  0.00           C
ATOM   9124  C37 POPEx 237      96.026  24.711  55.409  1.00  0.00           C
ATOM   9127  C38 POPEx 237      96.686  26.010  54.949  1.00  0.00           C
ATOM   9130  C39 POPEx 237      96.926  26.050  53.439  1.00  0.00           C
ATOM   9133 0C31 POPEx 237      95.646  25.920  52.599  1.00  0.00           C
ATOM   9136 1C31 POPEx 237      95.956  26.061  51.109  1.00  0.00           C
ATOM   9139 2C31 POPEx 237      94.715  26.280  50.239  1.00  0.00           C
ATOM   9142 3C31 POPEx 237      95.145  26.420  48.769  1.00  0.00           C
ATOM   9145 4C31 POPEx 237      93.984  26.580  47.789  1.00  0.00           C
ATOM   9148 5C31 POPEx 237      94.506  26.660  46.349  1.00  0.00           C
ATOM   9151 6C31 POPEx 237      93.405  26.580  45.299  1.00  0.00           C
ATOM   9155  NH3 POPEy 238      88.345  71.321  67.919  1.00  0.00           N
ATOM   9159  C12 POPEy 238      88.675  72.631  67.239  1.00  0.00           C
ATOM   9162  C11 POPEy 238      87.435  73.539  67.139  1.00  0.00           C
ATOM   9165  P   POPEy 238      87.955  76.050  66.799  1.00  0.00           P
ATOM   9166  O13 POPEy 238      86.775  76.461  67.589  1.00  0.00           O
ATOM   9167  O14 POPEy 238      89.265  76.070  67.479  1.00  0.00           O
ATOM   9168  O11 POPEy 238      87.906  76.921  65.479  1.00  0.00           O
ATOM   9169  O12 POPEy 238      87.696  74.611  66.229  1.00  0.00           O
ATOM   9170  C1  POPEy 238      89.046  77.230  64.689  1.00  0.00           C
ATOM   9173  C2  POPEy 238      88.755  78.491  63.819  1.00  0.00           C
ATOM   9175  O21 POPEy 238      87.815  78.241  62.759  1.00  0.00           O
ATOM   9176  C21 POPEy 238      88.296  77.781  61.619  1.00  0.00           C
ATOM   9177  O22 POPEy 238      89.356  77.210  61.449  1.00  0.00           O
ATOM   9178  C22 POPEy 238      87.326  78.149  60.499  1.00  0.00           C
ATOM   9181  C3  POPEy 238      90.016  79.210  63.309  1.00  0.00           C
ATOM   9184  O31 POPEy 238      89.605  80.131  62.279  1.00  0.00           O
ATOM   9185  C31 POPEy 238      90.436  81.120  62.099  1.00  0.00           C
ATOM   9186  O32 POPEy 238      91.465  81.290  62.729  1.00  0.00           O
ATOM   9187  C32 POPEy 238      89.905  81.999  60.989  1.00  0.00           C
ATOM   9190  C23 POPEy 238      87.855  77.711  59.119  1.00  0.00           C
ATOM   9193  C24 POPEy 238      86.985  78.230  57.969  1.00  0.00           C
ATOM   9196  C25 POPEy 238      87.265  77.521  56.639  1.00  0.00           C
ATOM   9199  C26 POPEy 238      86.066  77.660  55.699  1.00  0.00           C
ATOM   9202  C27 POPEy 238      86.225  76.881  54.399  1.00  0.00           C
ATOM   9205  C28 POPEy 238      84.925  76.930  53.569  1.00  0.00           C
ATOM   9208  C29 POPEy 238      84.876  75.800  52.579  1.00  0.00           C
ATOM   9210 0C21 POPEy 238      84.615  75.881  51.269  1.00  0.00           C
ATOM   9212 1C21 POPEy 238      84.335  77.120  50.459  1.00  0.00           C
ATOM   9215 2C21 POPEy 238      84.686  76.890  48.979  1.00  0.00           C
ATOM   9218 3C21 POPEy 238      83.946  77.860  48.039  1.00  0.00           C
ATOM   9221 4C21 POPEy 238      84.555  79.259  47.949  1.00  0.00           C
ATOM   9224 5C21 POPEy 238      85.585  79.399  46.819  1.00  0.00           C
ATOM   9227 6C21 POPEy 238      85.805  80.880  46.439  1.00  0.00           C
ATOM   9230 7C21 POPEy 238      86.535  81.080  45.109  1.00  0.00           C
ATOM   9233 8C21 POPEy 238      86.465  82.540  44.649  1.00  0.00           C
ATOM   9237  C33 POPEy 238      90.756  83.279  60.839  1.00  0.00           C
ATOM   9240  C34 POPEy 238      90.035  84.459  60.179  1.00  0.00           C
ATOM   9243  C35 POPEy 238      88.635  84.800  60.709  1.00  0.00           C
ATOM   9246  C36 POPEy 238      88.076  86.031  59.989  1.00  0.00           C
ATOM   9249  C37 POPEy 238      86.565  86.231  60.179  1.00  0.00           C
ATOM   9252  C38 POPEy 238      85.984  87.351  59.299  1.00  0.00           C
ATOM   9255  C39 POPEy 238      85.984  86.999  57.799  1.00  0.00           C
ATOM   9258 0C31 POPEy 238      85.796  88.209  56.869  1.00  0.00           C
ATOM   9261 1C31 POPEy 238      86.336  87.899  55.469  1.00  0.00           C
ATOM   9264 2C31 POPEy 238      86.425  89.120  54.549  1.00  0.00           C
ATOM   9267 3C31 POPEy 238      85.086  89.540  53.949  1.00  0.00           C
ATOM   9270 4C31 POPEy 238      85.266  90.730  52.999  1.00  0.00           C
ATOM   9273 5C31 POPEy 238      84.116  90.900  52.009  1.00  0.00           C
ATOM   9276 6C31 POPEy 238      84.385  91.990  50.979  1.00  0.00           C
ATOM   9280  NH3 POPEz 239      45.095 113.440  61.579  1.00  0.00           N
ATOM   9284  C12 POPEz 239      44.396 114.760  61.569  1.00  0.00           C
ATOM   9287  C11 POPEz 239      44.646 115.399  60.219  1.00  0.00           C
ATOM   9290  P   POPEz 239      44.735 115.040  57.739  1.00  0.00           P
ATOM   9291  O13 POPEz 239      44.935 116.500  57.809  1.00  0.00           O
ATOM   9292  O14 POPEz 239      45.826 114.170  57.279  1.00  0.00           O
ATOM   9293  O11 POPEz 239      43.415 114.701  56.959  1.00  0.00           O
ATOM   9294  O12 POPEz 239      44.335 114.490  59.169  1.00  0.00           O
ATOM   9295  C1  POPEz 239      43.165 115.289  55.679  1.00  0.00           C
ATOM   9298  C2  POPEz 239      43.645 114.350  54.549  1.00  0.00           C
ATOM   9300  O21 POPEz 239      43.975 115.159  53.399  1.00  0.00           O
ATOM   9301  C21 POPEz 239      44.885 114.611  52.599  1.00  0.00           C
ATOM   9302  O22 POPEz 239      45.385 113.520  52.709  1.00  0.00           O
ATOM   9303  C22 POPEz 239      45.075 115.499  51.379  1.00  0.00           C
ATOM   9306  C3  POPEz 239      42.575 113.279  54.199  1.00  0.00           C
ATOM   9309  O31 POPEz 239      43.205 112.071  53.729  1.00  0.00           O
ATOM   9310  C31 POPEz 239      42.955 111.691  52.489  1.00  0.00           C
ATOM   9311  O32 POPEz 239      41.995 112.061  51.829  1.00  0.00           O
ATOM   9312  C32 POPEz 239      44.035 110.721  52.009  1.00  0.00           C
ATOM   9315  C23 POPEz 239      45.795 116.840  51.639  1.00  0.00           C
ATOM   9318  C24 POPEz 239      45.275 117.941  50.699  1.00  0.00           C
ATOM   9321  C25 POPEz 239      45.155 117.531  49.219  1.00  0.00           C
ATOM   9324  C26 POPEz 239      44.335 118.540  48.409  1.00  0.00           C
ATOM   9327  C27 POPEz 239      43.705 117.941  47.149  1.00  0.00           C
ATOM   9330  C28 POPEz 239      42.725 118.939  46.499  1.00  0.00           C
ATOM   9333  C29 POPEz 239      41.805 118.290  45.499  1.00  0.00           C
ATOM   9335 0C21 POPEz 239      40.515 117.969  45.679  1.00  0.00           C
ATOM   9337 1C21 POPEz 239      39.665 118.139  46.919  1.00  0.00           C
ATOM   9340 2C21 POPEz 239      38.325 118.839  46.619  1.00  0.00           C
ATOM   9343 3C21 POPEz 239      37.435 118.930  47.869  1.00  0.00           C
ATOM   9346 4C21 POPEz 239      36.146 119.739  47.659  1.00  0.00           C
ATOM   9349 5C21 POPEz 239      35.525 120.230  48.979  1.00  0.00           C
ATOM   9352 6C21 POPEz 239      35.175 119.120  49.979  1.00  0.00           C
ATOM   9355 7C21 POPEz 239      34.925 119.669  51.379  1.00  0.00           C
ATOM   9358 8C21 POPEz 239      34.645 118.610  52.449  1.00  0.00           C
ATOM   9362  C33 POPEz 239      43.945 110.469  50.489  1.00  0.00           C
ATOM   9365  C34 POPEz 239      44.705 109.230  50.009  1.00  0.00           C
ATOM   9368  C35 POPEz 239      44.475 109.009  48.509  1.00  0.00           C
ATOM   9371  C36 POPEz 239      45.576 109.599  47.619  1.00  0.00           C
ATOM   9374  C37 POPEz 239      45.085 109.830  46.189  1.00  0.00           C
ATOM   9377  C38 POPEz 239      46.205 109.841  45.129  1.00  0.00           C
ATOM   9380  C39 POPEz 239      46.045 108.699  44.109  1.00  0.00           C
ATOM   9383 0C31 POPEz 239      46.414 107.330  44.689  1.00  0.00           C
ATOM   9386 1C31 POPEz 239      47.896 107.010  44.439  1.00  0.00           C
ATOM   9389 2C31 POPEz 239      48.415 105.760  45.169  1.00  0.00           C
ATOM   9392 3C31 POPEz 239      47.695 104.471  44.769  1.00  0.00           C
ATOM   9395 4C31 POPEz 239      48.445 103.240  45.279  1.00  0.00           C
ATOM   9398 5C31 POPEz 239      47.725 101.920  44.999  1.00  0.00           C
ATOM   9401 6C31 POPEz 239      48.656 100.721  45.169  1.00  0.00           C
ATOM   9405  NH3 POPE0 240      61.905  39.861  22.339  1.00  0.00           N
ATOM   9409  C12 POPE0 240      62.025  41.210  21.709  1.00  0.00           C
ATOM   9412  C11 POPE0 240      63.444  41.571  21.269  1.00  0.00           C
ATOM   9415  P   POPE0 240      64.726  43.820  20.719  1.00  0.00           P
ATOM   9416  O13 POPE0 240      65.896  43.021  20.299  1.00  0.00           O
ATOM   9417  O14 POPE0 240      64.435  44.980  19.849  1.00  0.00           O
ATOM   9418  O11 POPE0 240      64.925  44.410  22.179  1.00  0.00           O
ATOM   9419  O12 POPE0 240      63.435  42.930  20.839  1.00  0.00           O
ATOM   9420  C1  POPE0 240      65.256  43.631  23.349  1.00  0.00           C
ATOM   9423  C2  POPE0 240      64.164  43.690  24.489  1.00  0.00           C
ATOM   9425  O21 POPE0 240      64.155  44.940  25.209  1.00  0.00           O
ATOM   9426  C21 POPE0 240      65.135  45.110  26.099  1.00  0.00           C
ATOM   9427  O22 POPE0 240      66.265  44.650  25.989  1.00  0.00           O
ATOM   9428  C22 POPE0 240      64.646  45.931  27.299  1.00  0.00           C
ATOM   9431  C3  POPE0 240      64.186  42.491  25.499  1.00  0.00           C
ATOM   9434  O31 POPE0 240      63.275  42.730  26.609  1.00  0.00           O
ATOM   9435  C31 POPE0 240      62.025  42.340  26.389  1.00  0.00           C
ATOM   9436  O32 POPE0 240      61.675  41.620  25.459  1.00  0.00           O
ATOM   9437  C32 POPE0 240      61.065  42.980  27.399  1.00  0.00           C
ATOM   9440  C23 POPE0 240      65.125  45.340  28.659  1.00  0.00           C
ATOM   9443  C24 POPE0 240      64.076  45.440  29.789  1.00  0.00           C
ATOM   9446  C25 POPE0 240      63.695  44.050  30.329  1.00  0.00           C
ATOM   9449  C26 POPE0 240      62.955  44.081  31.669  1.00  0.00           C
ATOM   9452  C27 POPE0 240      62.725  42.660  32.209  1.00  0.00           C
ATOM   9455  C28 POPE0 240      62.245  42.640  33.669  1.00  0.00           C
ATOM   9458  C29 POPE0 240      62.346  41.241  34.239  1.00  0.00           C
ATOM   9460 0C21 POPE0 240      61.395  40.531  34.849  1.00  0.00           C
ATOM   9462 1C21 POPE0 240      59.965  40.940  35.119  1.00  0.00           C
ATOM   9465 2C21 POPE0 240      59.576  40.791  36.599  1.00  0.00           C
ATOM   9468 3C21 POPE0 240      58.055  40.671  36.769  1.00  0.00           C
ATOM   9471 4C21 POPE0 240      57.635  40.420  38.219  1.00  0.00           C
ATOM   9474 5C21 POPE0 240      56.135  40.100  38.319  1.00  0.00           C
ATOM   9477 6C21 POPE0 240      55.665  39.811  39.749  1.00  0.00           C
ATOM   9480 7C21 POPE0 240      54.525  38.790  39.789  1.00  0.00           C
ATOM   9483 8C21 POPE0 240      53.736  38.790  41.099  1.00  0.00           C
ATOM   9487  C33 POPE0 240      60.396  41.980  28.379  1.00  0.00           C
ATOM   9490  C34 POPE0 240      59.415  42.680  29.329  1.00  0.00           C
ATOM   9493  C35 POPE0 240      58.785  41.759  30.389  1.00  0.00           C
ATOM   9496  C36 POPE0 240      57.845  42.521  31.349  1.00  0.00           C
ATOM   9499  C37 POPE0 240      57.235  41.610  32.429  1.00  0.00           C
ATOM   9502  C38 POPE0 240      56.285  42.320  33.419  1.00  0.00           C
ATOM   9505  C39 POPE0 240      56.935  43.451  34.229  1.00  0.00           C
ATOM   9508 0C31 POPE0 240      55.985  44.011  35.309  1.00  0.00           C
ATOM   9511 1C31 POPE0 240      56.675  44.970  36.289  1.00  0.00           C
ATOM   9514 2C31 POPE0 240      55.725  45.570  37.339  1.00  0.00           C
ATOM   9517 3C31 POPE0 240      54.655  46.490  36.739  1.00  0.00           C
ATOM   9520 4C31 POPE0 240      53.885  47.271  37.809  1.00  0.00           C
ATOM   9523 5C31 POPE0 240      52.715  48.079  37.229  1.00  0.00           C
ATOM   9526 6C31 POPE0 240      51.975  48.890  38.299  1.00  0.00           C
ATOM   9530  NH3 POPE1 241      21.655 122.509  16.359  1.00  0.00           N
ATOM   9534  C12 POPE1 241      22.785 121.571  16.689  1.00  0.00           C
ATOM   9537  C11 POPE1 241      23.665 122.199  17.779  1.00  0.00           C
ATOM   9540  P   POPE1 241      25.455 124.139  17.839  1.00  0.00           P
ATOM   9541  O13 POPE1 241      26.515 123.110  17.769  1.00  0.00           O
ATOM   9542  O14 POPE1 241      25.675 125.421  17.119  1.00  0.00           O
ATOM   9543  O11 POPE1 241      25.095 124.410  19.349  1.00  0.00           O
ATOM   9544  O12 POPE1 241      24.105 123.490  17.339  1.00  0.00           O
ATOM   9545  C1  POPE1 241      24.325 125.581  19.649  1.00  0.00           C
ATOM   9548  C2  POPE1 241      23.715 125.429  21.059  1.00  0.00           C
ATOM   9550  O21 POPE1 241      22.665 126.381  21.279  1.00  0.00           O
ATOM   9551  C21 POPE1 241      22.975 127.660  21.359  1.00  0.00           C
ATOM   9552  O22 POPE1 241      24.095 128.150  21.279  1.00  0.00           O
ATOM   9553  C22 POPE1 241      21.715 128.470  21.639  1.00  0.00           C
ATOM   9556  C3  POPE1 241      24.775 125.359  22.189  1.00  0.00           C
ATOM   9559  O31 POPE1 241      24.265 124.571  23.279  1.00  0.00           O
ATOM   9560  C31 POPE1 241      23.905 125.070  24.469  1.00  0.00           C
ATOM   9561  O32 POPE1 241      23.225 124.440  25.269  1.00  0.00           O
ATOM   9562  C32 POPE1 241      24.495 126.451  24.809  1.00  0.00           C
ATOM   9565  C23 POPE1 241      21.635 128.961  23.109  1.00  0.00           C
ATOM   9568  C24 POPE1 241      20.385 129.841  23.359  1.00  0.00           C
ATOM   9571  C25 POPE1 241      20.445 130.681  24.639  1.00  0.00           C
ATOM   9574  C26 POPE1 241      20.245 129.852  25.919  1.00  0.00           C
ATOM   9577  C27 POPE1 241      20.375 130.660  27.219  1.00  0.00           C
ATOM   9580  C28 POPE1 241      19.035 131.132  27.839  1.00  0.00           C
ATOM   9583  C29 POPE1 241      18.145 129.982  28.269  1.00  0.00           C
ATOM   9585 0C21 POPE1 241      17.325 129.930  29.319  1.00  0.00           C
ATOM   9587 1C21 POPE1 241      17.075 130.992  30.369  1.00  0.00           C
ATOM   9590 2C21 POPE1 241      16.695 130.301  31.699  1.00  0.00           C
ATOM   9593 3C21 POPE1 241      16.285 131.301  32.799  1.00  0.00           C
ATOM   9596 4C21 POPE1 241      15.935 130.602  34.119  1.00  0.00           C
ATOM   9599 5C21 POPE1 241      15.645 131.601  35.249  1.00  0.00           C
ATOM   9602 6C21 POPE1 241      15.415 130.911  36.599  1.00  0.00           C
ATOM   9605 7C21 POPE1 241      15.075 131.902  37.719  1.00  0.00           C
ATOM   9608 8C21 POPE1 241      15.185 131.271  39.109  1.00  0.00           C
ATOM   9612  C33 POPE1 241      24.415 126.800  26.319  1.00  0.00           C
ATOM   9615  C34 POPE1 241      23.885 128.212  26.589  1.00  0.00           C
ATOM   9618  C35 POPE1 241      23.555 128.470  28.079  1.00  0.00           C
ATOM   9621  C36 POPE1 241      22.415 127.590  28.639  1.00  0.00           C
ATOM   9624  C37 POPE1 241      21.965 127.999  30.049  1.00  0.00           C
ATOM   9627  C38 POPE1 241      20.855 127.090  30.589  1.00  0.00           C
ATOM   9630  C39 POPE1 241      20.405 127.391  32.039  1.00  0.00           C
ATOM   9633 0C31 POPE1 241      21.545 127.331  33.079  1.00  0.00           C
ATOM   9636 1C31 POPE1 241      21.055 127.541  34.529  1.00  0.00           C
ATOM   9639 2C31 POPE1 241      20.215 128.801  34.759  1.00  0.00           C
ATOM   9642 3C31 POPE1 241      20.835 130.092  34.199  1.00  0.00           C
ATOM   9645 4C31 POPE1 241      19.965 131.321  34.449  1.00  0.00           C
ATOM   9648 5C31 POPE1 241      20.365 132.512  33.569  1.00  0.00           C
ATOM   9651 6C31 POPE1 241      19.525 133.771  33.809  1.00  0.00           C
ATOM   9655  NH3 POPE2 242      24.075  35.521  60.679  1.00  0.00           N
ATOM   9659  C12 POPE2 242      25.135  35.440  59.619  1.00  0.00           C
ATOM   9662  C11 POPE2 242      25.355  36.730  58.829  1.00  0.00           C
ATOM   9665  P   POPE2 242      27.935  36.951  59.119  1.00  0.00           P
ATOM   9666  O13 POPE2 242      27.445  37.410  60.449  1.00  0.00           O
ATOM   9667  O14 POPE2 242      28.755  35.710  59.119  1.00  0.00           O
ATOM   9668  O11 POPE2 242      28.655  38.120  58.359  1.00  0.00           O
ATOM   9669  O12 POPE2 242      26.655  36.670  58.219  1.00  0.00           O
ATOM   9670  C1  POPE2 242      28.015  38.980  57.399  1.00  0.00           C
ATOM   9673  C2  POPE2 242      28.865  39.060  56.099  1.00  0.00           C
ATOM   9675  O21 POPE2 242      28.615  37.931  55.249  1.00  0.00           O
ATOM   9676  C21 POPE2 242      27.465  37.910  54.599  1.00  0.00           C
ATOM   9677  O22 POPE2 242      26.595  38.771  54.649  1.00  0.00           O
ATOM   9678  C22 POPE2 242      27.395  36.631  53.749  1.00  0.00           C
ATOM   9681  C3  POPE2 242      30.395  39.100  56.449  1.00  0.00           C
ATOM   9684  O31 POPE2 242      31.185  39.991  55.639  1.00  0.00           O
ATOM   9685  C31 POPE2 242      31.245  39.771  54.329  1.00  0.00           C
ATOM   9686  O32 POPE2 242      30.895  38.759  53.759  1.00  0.00           O
ATOM   9687  C32 POPE2 242      31.785  41.030  53.619  1.00  0.00           C
ATOM   9690  C23 POPE2 242      27.015  36.900  52.279  1.00  0.00           C
ATOM   9693  C24 POPE2 242      26.595  35.660  51.469  1.00  0.00           C
ATOM   9696  C25 POPE2 242      27.445  34.381  51.609  1.00  0.00           C
ATOM   9699  C26 POPE2 242      26.945  33.280  50.659  1.00  0.00           C
ATOM   9702  C27 POPE2 242      27.575  31.890  50.849  1.00  0.00           C
ATOM   9705  C28 POPE2 242      26.835  30.840  49.989  1.00  0.00           C
ATOM   9708  C29 POPE2 242      27.265  29.410  50.189  1.00  0.00           C
ATOM   9710 0C21 POPE2 242      26.535  28.340  49.809  1.00  0.00           C
ATOM   9712 1C21 POPE2 242      25.195  28.410  49.129  1.00  0.00           C
ATOM   9715 2C21 POPE2 242      25.285  28.570  47.599  1.00  0.00           C
ATOM   9718 3C21 POPE2 242      25.515  27.250  46.859  1.00  0.00           C
ATOM   9721 4C21 POPE2 242      25.895  27.451  45.389  1.00  0.00           C
ATOM   9724 5C21 POPE2 242      26.325  26.140  44.719  1.00  0.00           C
ATOM   9727 6C21 POPE2 242      26.795  26.320  43.269  1.00  0.00           C
ATOM   9730 7C21 POPE2 242      27.705  25.170  42.809  1.00  0.00           C
ATOM   9733 8C21 POPE2 242      28.025  25.190  41.309  1.00  0.00           C
ATOM   9737  C33 POPE2 242      32.875  40.741  52.549  1.00  0.00           C
ATOM   9740  C34 POPE2 242      33.295  42.010  51.779  1.00  0.00           C
ATOM   9743  C35 POPE2 242      32.245  42.521  50.779  1.00  0.00           C
ATOM   9746  C36 POPE2 242      32.235  41.759  49.439  1.00  0.00           C
ATOM   9749  C37 POPE2 242      31.095  42.250  48.539  1.00  0.00           C
ATOM   9752  C38 POPE2 242      30.785  41.340  47.339  1.00  0.00           C
ATOM   9755  C39 POPE2 242      29.385  41.620  46.769  1.00  0.00           C
ATOM   9758 0C31 POPE2 242      28.945  40.590  45.719  1.00  0.00           C
ATOM   9761 1C31 POPE2 242      27.525  40.830  45.189  1.00  0.00           C
ATOM   9764 2C31 POPE2 242      27.105  39.861  44.069  1.00  0.00           C
ATOM   9767 3C31 POPE2 242      27.195  38.361  44.449  1.00  0.00           C
ATOM   9770 4C31 POPE2 242      26.485  38.010  45.759  1.00  0.00           C
ATOM   9773 5C31 POPE2 242      26.505  36.510  46.079  1.00  0.00           C
ATOM   9776 6C31 POPE2 242      25.795  36.181  47.389  1.00  0.00           C
ATOM   9780  NH3 POPE3 243      43.596  28.491  61.799  1.00  0.00           N
ATOM   9784  C12 POPE3 243      42.385  27.890  62.469  1.00  0.00           C
ATOM   9787  C11 POPE3 243      42.445  28.350  63.929  1.00  0.00           C
ATOM   9790  P   POPE3 243      41.715  30.810  63.529  1.00  0.00           P
ATOM   9791  O13 POPE3 243      40.385  30.170  63.509  1.00  0.00           O
ATOM   9792  O14 POPE3 243      41.935  32.111  64.179  1.00  0.00           O
ATOM   9793  O11 POPE3 243      42.195  30.970  62.019  1.00  0.00           O
ATOM   9794  O12 POPE3 243      42.775  29.741  64.019  1.00  0.00           O
ATOM   9795  C1  POPE3 243      41.595  31.980  61.189  1.00  0.00           C
ATOM   9798  C2  POPE3 243      40.975  31.310  59.949  1.00  0.00           C
ATOM   9800  O21 POPE3 243      40.465  32.330  59.089  1.00  0.00           O
ATOM   9801  C21 POPE3 243      40.425  32.230  57.749  1.00  0.00           C
ATOM   9802  O22 POPE3 243      39.646  32.881  57.059  1.00  0.00           O
ATOM   9803  C22 POPE3 243      41.475  31.310  57.159  1.00  0.00           C
ATOM   9806  C3  POPE3 243      39.835  30.360  60.379  1.00  0.00           C
ATOM   9809  O31 POPE3 243      39.306  29.611  59.289  1.00  0.00           O
ATOM   9810  C31 POPE3 243      39.916  28.500  58.909  1.00  0.00           C
ATOM   9811  O32 POPE3 243      40.995  28.080  59.299  1.00  0.00           O
ATOM   9812  C32 POPE3 243      39.076  27.880  57.799  1.00  0.00           C
ATOM   9815  C23 POPE3 243      41.625  31.560  55.639  1.00  0.00           C
ATOM   9818  C24 POPE3 243      42.775  30.701  55.109  1.00  0.00           C
ATOM   9821  C25 POPE3 243      43.125  30.880  53.629  1.00  0.00           C
ATOM   9824  C26 POPE3 243      41.965  30.590  52.669  1.00  0.00           C
ATOM   9827  C27 POPE3 243      42.385  30.601  51.189  1.00  0.00           C
ATOM   9830  C28 POPE3 243      41.646  29.540  50.329  1.00  0.00           C
ATOM   9833  C29 POPE3 243      40.145  29.620  50.449  1.00  0.00           C
ATOM   9835 0C21 POPE3 243      39.245  29.781  49.459  1.00  0.00           C
ATOM   9837 1C21 POPE3 243      39.525  29.930  47.979  1.00  0.00           C
ATOM   9840 2C21 POPE3 243      39.955  31.370  47.629  1.00  0.00           C
ATOM   9843 3C21 POPE3 243      39.885  31.681  46.129  1.00  0.00           C
ATOM   9846 4C21 POPE3 243      40.186  33.160  45.849  1.00  0.00           C
ATOM   9849 5C21 POPE3 243      40.145  33.561  44.369  1.00  0.00           C
ATOM   9852 6C21 POPE3 243      38.725  33.620  43.789  1.00  0.00           C
ATOM   9855 7C21 POPE3 243      38.665  34.410  42.479  1.00  0.00           C
ATOM   9858 8C21 POPE3 243      37.285  34.421  41.809  1.00  0.00           C
ATOM   9862  C33 POPE3 243      38.685  28.920  56.709  1.00  0.00           C
ATOM   9865  C34 POPE3 243      37.875  28.310  55.569  1.00  0.00           C
ATOM   9868  C35 POPE3 243      38.725  27.351  54.739  1.00  0.00           C
ATOM   9871  C36 POPE3 243      37.995  26.691  53.559  1.00  0.00           C
ATOM   9874  C37 POPE3 243      38.936  25.681  52.889  1.00  0.00           C
ATOM   9877  C38 POPE3 243      38.405  25.050  51.599  1.00  0.00           C
ATOM   9880  C39 POPE3 243      38.465  25.980  50.379  1.00  0.00           C
ATOM   9883 0C31 POPE3 243      37.775  25.350  49.169  1.00  0.00           C
ATOM   9886 1C31 POPE3 243      37.815  26.230  47.909  1.00  0.00           C
ATOM   9889 2C31 POPE3 243      36.655  25.931  46.949  1.00  0.00           C
ATOM   9892 3C31 POPE3 243      36.815  26.610  45.589  1.00  0.00           C
ATOM   9895 4C31 POPE3 243      35.535  26.540  44.739  1.00  0.00           C
ATOM   9898 5C31 POPE3 243      35.795  26.970  43.279  1.00  0.00           C
ATOM   9901 6C31 POPE3 243      34.625  26.740  42.329  1.00  0.00           C
ATOM   9905  NH3 POPE4 244     105.845  71.730  65.259  1.00  0.00           N
ATOM   9909  C12 POPE4 244     106.726  70.610  65.769  1.00  0.00           C
ATOM   9912  C11 POPE4 244     106.145  69.250  65.369  1.00  0.00           C
ATOM   9915  P   POPE4 244     108.095  67.501  65.109  1.00  0.00           P
ATOM   9916  O13 POPE4 244     109.165  68.501  64.939  1.00  0.00           O
ATOM   9917  O14 POPE4 244     108.484  66.251  65.799  1.00  0.00           O
ATOM   9918  O11 POPE4 244     107.425  67.171  63.699  1.00  0.00           O
ATOM   9919  O12 POPE4 244     106.926  68.180  65.909  1.00  0.00           O
ATOM   9920  C1  POPE4 244     107.195  65.800  63.329  1.00  0.00           C
ATOM   9923  C2  POPE4 244     108.426  65.180  62.589  1.00  0.00           C
ATOM   9925  O21 POPE4 244     108.076  64.701  61.269  1.00  0.00           O
ATOM   9926  C21 POPE4 244     107.146  63.750  61.219  1.00  0.00           C
ATOM   9927  O22 POPE4 244     106.705  63.130  62.169  1.00  0.00           O
ATOM   9928  C22 POPE4 244     106.554  63.671  59.809  1.00  0.00           C
ATOM   9931  C3  POPE4 244     109.205  64.141  63.469  1.00  0.00           C
ATOM   9934  O31 POPE4 244     110.366  63.570  62.809  1.00  0.00           O
ATOM   9935  C31 POPE4 244     111.616  63.830  63.239  1.00  0.00           C
ATOM   9936  O32 POPE4 244     112.516  63.021  63.169  1.00  0.00           O
ATOM   9937  C32 POPE4 244     111.856  65.281  63.669  1.00  0.00           C
ATOM   9940  C23 POPE4 244     106.455  62.230  59.249  1.00  0.00           C
ATOM   9943  C24 POPE4 244     105.395  62.070  58.139  1.00  0.00           C
ATOM   9946  C25 POPE4 244     105.145  60.620  57.659  1.00  0.00           C
ATOM   9949  C26 POPE4 244     104.005  60.531  56.619  1.00  0.00           C
ATOM   9952  C27 POPE4 244     103.736  59.120  56.049  1.00  0.00           C
ATOM   9955  C28 POPE4 244     102.626  59.050  54.969  1.00  0.00           C
ATOM   9958  C29 POPE4 244     103.006  59.730  53.669  1.00  0.00           C
ATOM   9960 0C21 POPE4 244     102.395  59.640  52.469  1.00  0.00           C
ATOM   9962 1C21 POPE4 244     101.185  58.820  52.099  1.00  0.00           C
ATOM   9965 2C21 POPE4 244     101.255  58.361  50.629  1.00  0.00           C
ATOM   9968 3C21 POPE4 244     100.135  57.381  50.229  1.00  0.00           C
ATOM   9971 4C21 POPE4 244     100.395  56.750  48.849  1.00  0.00           C
ATOM   9974 5C21 POPE4 244      99.195  55.980  48.269  1.00  0.00           C
ATOM   9977 6C21 POPE4 244      99.576  55.210  46.999  1.00  0.00           C
ATOM   9980 7C21 POPE4 244      98.414  54.431  46.359  1.00  0.00           C
ATOM   9983 8C21 POPE4 244      98.876  53.230  45.539  1.00  0.00           C
ATOM   9987  C33 POPE4 244     112.925  65.890  62.729  1.00  0.00           C
ATOM   9990  C34 POPE4 244     113.456  67.241  63.209  1.00  0.00           C
ATOM   9993  C35 POPE4 244     114.605  67.740  62.329  1.00  0.00           C
ATOM   9996  C36 POPE4 244     114.135  68.131  60.929  1.00  0.00           C
ATOM   9999  C37 POPE4 244     114.895  67.510  59.739  1.00  0.00           C
ATOM  10002  C38 POPE4 244     115.956  68.440  59.119  1.00  0.00           C
ATOM  10005  C39 POPE4 244     116.955  68.970  60.149  1.00  0.00           C
ATOM  10008 0C31 POPE4 244     117.985  69.960  59.579  1.00  0.00           C
ATOM  10011 1C31 POPE4 244     119.145  70.141  60.559  1.00  0.00           C
ATOM  10014 2C31 POPE4 244     120.175  71.210  60.149  1.00  0.00           C
ATOM  10017 3C31 POPE4 244     121.525  71.061  60.869  1.00  0.00           C
ATOM  10020 4C31 POPE4 244     122.376  69.921  60.299  1.00  0.00           C
ATOM  10023 5C31 POPE4 244     123.766  69.820  60.929  1.00  0.00           C
ATOM  10026 6C31 POPE4 244     124.615  68.679  60.359  1.00  0.00           C
ATOM  10030  NH3 POPE5 245      98.545 111.679  63.439  1.00  0.00           N
ATOM  10034  C12 POPE5 245      97.164 111.350  62.939  1.00  0.00           C
ATOM  10037  C11 POPE5 245      96.665 110.079  63.629  1.00  0.00           C
ATOM  10040  P   POPE5 245      97.945 108.130  64.779  1.00  0.00           P
ATOM  10041  O13 POPE5 245      99.135 108.650  65.489  1.00  0.00           O
ATOM  10042  O14 POPE5 245      96.635 108.039  65.479  1.00  0.00           O
ATOM  10043  O11 POPE5 245      98.286 106.760  64.079  1.00  0.00           O
ATOM  10044  O12 POPE5 245      97.685 109.090  63.559  1.00  0.00           O
ATOM  10045  C1  POPE5 245      98.526 106.749  62.679  1.00  0.00           C
ATOM  10048  C2  POPE5 245      98.605 105.311  62.159  1.00  0.00           C
ATOM  10050  O21 POPE5 245      97.346 104.680  62.449  1.00  0.00           O
ATOM  10051  C21 POPE5 245      96.856 103.939  61.489  1.00  0.00           C
ATOM  10052  O22 POPE5 245      97.195 103.980  60.319  1.00  0.00           O
ATOM  10053  C22 POPE5 245      95.855 102.969  62.109  1.00  0.00           C
ATOM  10056  C3  POPE5 245      99.725 104.490  62.839  1.00  0.00           C
ATOM  10059  O31 POPE5 245     100.345 103.601  61.899  1.00  0.00           O
ATOM  10060  C31 POPE5 245      99.816 102.410  61.689  1.00  0.00           C
ATOM  10061  O32 POPE5 245      98.946 101.870  62.339  1.00  0.00           O
ATOM  10062  C32 POPE5 245     100.525 101.789  60.479  1.00  0.00           C
ATOM  10065  C23 POPE5 245      95.175 102.061  61.069  1.00  0.00           C
ATOM  10068  C24 POPE5 245      94.865 100.660  61.639  1.00  0.00           C
ATOM  10071  C25 POPE5 245      96.105  99.751  61.609  1.00  0.00           C
ATOM  10074  C26 POPE5 245      96.346  99.140  60.229  1.00  0.00           C
ATOM  10077  C27 POPE5 245      97.755  98.591  59.959  1.00  0.00           C
ATOM  10080  C28 POPE5 245      97.836  97.870  58.599  1.00  0.00           C
ATOM  10083  C29 POPE5 245      97.076  96.570  58.609  1.00  0.00           C
ATOM  10085 0C21 POPE5 245      96.455  95.970  57.579  1.00  0.00           C
ATOM  10087 1C21 POPE5 245      96.395  96.451  56.149  1.00  0.00           C
ATOM  10090 2C21 POPE5 245      95.075  96.050  55.469  1.00  0.00           C
ATOM  10093 3C21 POPE5 245      94.965  96.579  54.039  1.00  0.00           C
ATOM  10096 4C21 POPE5 245      93.635  96.210  53.369  1.00  0.00           C
ATOM  10099 5C21 POPE5 245      93.465  96.810  51.969  1.00  0.00           C
ATOM  10102 6C21 POPE5 245      94.335  96.129  50.899  1.00  0.00           C
ATOM  10105 7C21 POPE5 245      94.265  96.840  49.549  1.00  0.00           C
ATOM  10108 8C21 POPE5 245      95.266  96.311  48.529  1.00  0.00           C
ATOM  10112  C33 POPE5 245     100.555 102.719  59.239  1.00  0.00           C
ATOM  10115  C34 POPE5 245      99.506 102.391  58.169  1.00  0.00           C
ATOM  10118  C35 POPE5 245      99.585 103.340  56.959  1.00  0.00           C
ATOM  10121  C36 POPE5 245     100.845 103.150  56.089  1.00  0.00           C
ATOM  10124  C37 POPE5 245     101.285 104.450  55.389  1.00  0.00           C
ATOM  10127  C38 POPE5 245     100.374 104.841  54.219  1.00  0.00           C
ATOM  10130  C39 POPE5 245     100.695 106.220  53.619  1.00  0.00           C
ATOM  10133 0C31 POPE5 245     102.055 106.311  52.909  1.00  0.00           C
ATOM  10136 1C31 POPE5 245     103.186 106.910  53.769  1.00  0.00           C
ATOM  10139 2C31 POPE5 245     104.445 107.169  52.939  1.00  0.00           C
ATOM  10142 3C31 POPE5 245     105.655 107.640  53.759  1.00  0.00           C
ATOM  10145 4C31 POPE5 245     105.765 109.170  53.889  1.00  0.00           C
ATOM  10148 5C31 POPE5 245     107.105 109.590  54.509  1.00  0.00           C
ATOM  10151 6C31 POPE5 245     107.276 111.110  54.609  1.00  0.00           C
ATOM  10155  NH3 POPE6 246      76.605   4.620  25.979  1.00  0.00           N
ATOM  10159  C12 POPE6 246      77.975   4.140  25.609  1.00  0.00           C
ATOM  10162  C11 POPE6 246      78.045   3.540  24.189  1.00  0.00           C
ATOM  10165  P   POPE6 246      78.914   1.070  23.899  1.00  0.00           P
ATOM  10166  O13 POPE6 246      78.035   0.870  22.719  1.00  0.00           O
ATOM  10167  O14 POPE6 246      80.196   0.350  23.899  1.00  0.00           O
ATOM  10168  O11 POPE6 246      78.055   0.630  25.139  1.00  0.00           O
ATOM  10169  O12 POPE6 246      79.145   2.630  24.109  1.00  0.00           O
ATOM  10170  C1  POPE6 246      78.565  -0.050  26.289  1.00  0.00           C
ATOM  10173  C2  POPE6 246      78.296   0.770  27.579  1.00  0.00           C
ATOM  10175  O21 POPE6 246      78.515  -0.110  28.699  1.00  0.00           O
ATOM  10176  C21 POPE6 246      78.945   0.440  29.819  1.00  0.00           C
ATOM  10177  O22 POPE6 246      79.355   1.570  29.979  1.00  0.00           O
ATOM  10178  C22 POPE6 246      78.875  -0.611  30.919  1.00  0.00           C
ATOM  10181  C3  POPE6 246      76.804   1.250  27.569  1.00  0.00           C
ATOM  10184  O31 POPE6 246      76.595   2.470  28.319  1.00  0.00           O
ATOM  10185  C31 POPE6 246      75.845   2.360  29.409  1.00  0.00           C
ATOM  10186  O32 POPE6 246      75.554   1.320  29.969  1.00  0.00           O
ATOM  10187  C32 POPE6 246      75.414   3.770  29.829  1.00  0.00           C
ATOM  10190  C23 POPE6 246      78.616   0.020  32.309  1.00  0.00           C
ATOM  10193  C24 POPE6 246      78.326  -1.051  33.359  1.00  0.00           C
ATOM  10196  C25 POPE6 246      77.076  -0.751  34.189  1.00  0.00           C
ATOM  10199  C26 POPE6 246      77.355   0.150  35.399  1.00  0.00           C
ATOM  10202  C27 POPE6 246      76.055   0.680  36.019  1.00  0.00           C
ATOM  10205  C28 POPE6 246      76.186   1.350  37.399  1.00  0.00           C
ATOM  10208  C29 POPE6 246      76.555   0.360  38.469  1.00  0.00           C
ATOM  10210 0C21 POPE6 246      75.815   0.030  39.549  1.00  0.00           C
ATOM  10212 1C21 POPE6 246      74.495   0.620  39.959  1.00  0.00           C
ATOM  10215 2C21 POPE6 246      74.475   1.090  41.429  1.00  0.00           C
ATOM  10218 3C21 POPE6 246      74.465  -0.070  42.429  1.00  0.00           C
ATOM  10221 4C21 POPE6 246      74.275   0.370  43.889  1.00  0.00           C
ATOM  10224 5C21 POPE6 246      72.845   0.860  44.169  1.00  0.00           C
ATOM  10227 6C21 POPE6 246      72.576   0.970  45.669  1.00  0.00           C
ATOM  10230 7C21 POPE6 246      71.175   1.510  45.989  1.00  0.00           C
ATOM  10233 8C21 POPE6 246      70.836   1.350  47.479  1.00  0.00           C
ATOM  10237  C33 POPE6 246      74.085   3.850  30.619  1.00  0.00           C
ATOM  10240  C34 POPE6 246      74.245   3.530  32.109  1.00  0.00           C
ATOM  10243  C35 POPE6 246      72.896   3.550  32.849  1.00  0.00           C
ATOM  10246  C36 POPE6 246      73.065   3.540  34.379  1.00  0.00           C
ATOM  10249  C37 POPE6 246      72.076   4.460  35.099  1.00  0.00           C
ATOM  10252  C38 POPE6 246      72.535   4.800  36.509  1.00  0.00           C
ATOM  10255  C39 POPE6 246      72.315   3.710  37.559  1.00  0.00           C
ATOM  10258 0C31 POPE6 246      72.885   4.160  38.919  1.00  0.00           C
ATOM  10261 1C31 POPE6 246      71.955   3.850  40.089  1.00  0.00           C
ATOM  10264 2C31 POPE6 246      72.385   4.580  41.369  1.00  0.00           C
ATOM  10267 3C31 POPE6 246      71.385   4.470  42.519  1.00  0.00           C
ATOM  10270 4C31 POPE6 246      69.976   4.980  42.199  1.00  0.00           C
ATOM  10273 5C31 POPE6 246      69.065   4.940  43.429  1.00  0.00           C
ATOM  10276 6C31 POPE6 246      67.646   5.390  43.129  1.00  0.00           C
ATOM  10280  NH3 POPE7 247      64.845  21.480  64.879  1.00  0.00           N
ATOM  10284  C12 POPE7 247      63.535  22.170  65.099  1.00  0.00           C
ATOM  10287  C11 POPE7 247      62.575  21.960  63.919  1.00  0.00           C
ATOM  10290  P   POPE7 247      60.965  20.111  63.049  1.00  0.00           P
ATOM  10291  O13 POPE7 247      60.345  19.030  63.859  1.00  0.00           O
ATOM  10292  O14 POPE7 247      60.095  21.300  62.849  1.00  0.00           O
ATOM  10293  O11 POPE7 247      61.255  19.431  61.659  1.00  0.00           O
ATOM  10294  O12 POPE7 247      62.335  20.560  63.679  1.00  0.00           O
ATOM  10295  C1  POPE7 247      61.085  20.150  60.429  1.00  0.00           C
ATOM  10298  C2  POPE7 247      61.655  19.381  59.199  1.00  0.00           C
ATOM  10300  O21 POPE7 247      63.065  19.181  59.359  1.00  0.00           O
ATOM  10301  C21 POPE7 247      63.396  18.100  60.029  1.00  0.00           C
ATOM  10302  O22 POPE7 247      62.625  17.220  60.419  1.00  0.00           O
ATOM  10303  C22 POPE7 247      64.915  18.121  60.239  1.00  0.00           C
ATOM  10306  C3  POPE7 247      61.436  20.140  57.849  1.00  0.00           C
ATOM  10309  O31 POPE7 247      62.355  19.700  56.819  1.00  0.00           O
ATOM  10310  C31 POPE7 247      62.055  18.531  56.259  1.00  0.00           C
ATOM  10311  O32 POPE7 247      61.015  17.920  56.409  1.00  0.00           O
ATOM  10312  C32 POPE7 247      63.265  18.000  55.469  1.00  0.00           C
ATOM  10315  C23 POPE7 247      65.565  16.810  60.729  1.00  0.00           C
ATOM  10318  C24 POPE7 247      66.906  16.520  60.029  1.00  0.00           C
ATOM  10321  C25 POPE7 247      66.715  15.930  58.619  1.00  0.00           C
ATOM  10324  C26 POPE7 247      67.885  15.010  58.229  1.00  0.00           C
ATOM  10327  C27 POPE7 247      67.736  14.380  56.839  1.00  0.00           C
ATOM  10330  C28 POPE7 247      68.616  13.140  56.689  1.00  0.00           C
ATOM  10333  C29 POPE7 247      68.715  12.660  55.269  1.00  0.00           C
ATOM  10335 0C21 POPE7 247      69.465  11.610  54.899  1.00  0.00           C
ATOM  10337 1C21 POPE7 247      70.315  10.820  55.849  1.00  0.00           C
ATOM  10340 2C21 POPE7 247      70.696   9.410  55.389  1.00  0.00           C
ATOM  10343 3C21 POPE7 247      71.965   8.970  56.129  1.00  0.00           C
ATOM  10346 4C21 POPE7 247      72.345   7.500  55.949  1.00  0.00           C
ATOM  10349 5C21 POPE7 247      73.745   7.260  56.539  1.00  0.00           C
ATOM  10352 6C21 POPE7 247      74.095   5.780  56.719  1.00  0.00           C
ATOM  10355 7C21 POPE7 247      73.476   5.180  57.979  1.00  0.00           C
ATOM  10358 8C21 POPE7 247      74.175   3.890  58.419  1.00  0.00           C
ATOM  10362  C33 POPE7 247      63.375  16.460  55.599  1.00  0.00           C
ATOM  10365  C34 POPE7 247      64.516  15.840  54.779  1.00  0.00           C
ATOM  10368  C35 POPE7 247      64.215  15.670  53.279  1.00  0.00           C
ATOM  10371  C36 POPE7 247      65.425  15.040  52.569  1.00  0.00           C
ATOM  10374  C37 POPE7 247      65.425  15.170  51.039  1.00  0.00           C
ATOM  10377  C38 POPE7 247      64.446  14.250  50.299  1.00  0.00           C
ATOM  10380  C39 POPE7 247      63.115  14.910  49.919  1.00  0.00           C
ATOM  10383 0C31 POPE7 247      62.486  14.210  48.699  1.00  0.00           C
ATOM  10386 1C31 POPE7 247      61.125  14.770  48.269  1.00  0.00           C
ATOM  10389 2C31 POPE7 247      60.715  14.350  46.849  1.00  0.00           C
ATOM  10392 3C31 POPE7 247      61.045  12.891  46.509  1.00  0.00           C
ATOM  10395 4C31 POPE7 247      60.576  12.470  45.109  1.00  0.00           C
ATOM  10398 5C31 POPE7 247      61.226  11.150  44.659  1.00  0.00           C
ATOM  10401 6C31 POPE7 247      60.735  10.680  43.289  1.00  0.00           C
ATOM  10405  NH3 POPE8 248      60.615  99.991  20.119  1.00  0.00           N
ATOM  10409  C12 POPE8 248      61.065  99.960  18.689  1.00  0.00           C
ATOM  10412  C11 POPE8 248      60.015  99.340  17.759  1.00  0.00           C
ATOM  10415  P   POPE8 248      60.555  97.330  16.129  1.00  0.00           P
ATOM  10416  O13 POPE8 248      59.146  96.880  16.219  1.00  0.00           O
ATOM  10417  O14 POPE8 248      61.275  97.130  14.839  1.00  0.00           O
ATOM  10418  O11 POPE8 248      61.366  96.590  17.269  1.00  0.00           O
ATOM  10419  O12 POPE8 248      60.655  98.839  16.589  1.00  0.00           O
ATOM  10420  C1  POPE8 248      60.975  95.329  17.819  1.00  0.00           C
ATOM  10423  C2  POPE8 248      60.035  95.480  19.059  1.00  0.00           C
ATOM  10425  O21 POPE8 248      60.695  95.131  20.299  1.00  0.00           O
ATOM  10426  C21 POPE8 248      61.616  96.001  20.689  1.00  0.00           C
ATOM  10427  O22 POPE8 248      62.025  96.950  20.039  1.00  0.00           O
ATOM  10428  C22 POPE8 248      62.165  95.690  22.089  1.00  0.00           C
ATOM  10431  C3  POPE8 248      58.806  94.561  18.879  1.00  0.00           C
ATOM  10434  O31 POPE8 248      57.896  94.641  20.009  1.00  0.00           O
ATOM  10435  C31 POPE8 248      57.715  93.501  20.679  1.00  0.00           C
ATOM  10436  O32 POPE8 248      58.135  92.421  20.339  1.00  0.00           O
ATOM  10437  C32 POPE8 248      56.865  93.759  21.929  1.00  0.00           C
ATOM  10440  C23 POPE8 248      61.465  94.540  22.849  1.00  0.00           C
ATOM  10443  C24 POPE8 248      62.045  94.380  24.259  1.00  0.00           C
ATOM  10446  C25 POPE8 248      61.455  93.179  25.019  1.00  0.00           C
ATOM  10449  C26 POPE8 248      62.055  93.050  26.429  1.00  0.00           C
ATOM  10452  C27 POPE8 248      62.055  91.630  27.009  1.00  0.00           C
ATOM  10455  C28 POPE8 248      62.945  91.509  28.259  1.00  0.00           C
ATOM  10458  C29 POPE8 248      62.995  90.089  28.769  1.00  0.00           C
ATOM  10460 0C21 POPE8 248      62.655  89.650  29.999  1.00  0.00           C
ATOM  10462 1C21 POPE8 248      62.175  90.469  31.179  1.00  0.00           C
ATOM  10465 2C21 POPE8 248      63.065  90.280  32.419  1.00  0.00           C
ATOM  10468 3C21 POPE8 248      62.505  90.989  33.659  1.00  0.00           C
ATOM  10471 4C21 POPE8 248      63.435  90.970  34.869  1.00  0.00           C
ATOM  10474 5C21 POPE8 248      63.565  89.590  35.539  1.00  0.00           C
ATOM  10477 6C21 POPE8 248      62.616  89.420  36.729  1.00  0.00           C
ATOM  10480 7C21 POPE8 248      62.705  88.020  37.329  1.00  0.00           C
ATOM  10483 8C21 POPE8 248      61.905  87.870  38.619  1.00  0.00           C
ATOM  10487  C33 POPE8 248      56.525  92.460  22.699  1.00  0.00           C
ATOM  10490  C34 POPE8 248      56.115  92.701  24.159  1.00  0.00           C
ATOM  10493  C35 POPE8 248      57.295  93.179  24.999  1.00  0.00           C
ATOM  10496  C36 POPE8 248      57.035  93.240  26.499  1.00  0.00           C
ATOM  10499  C37 POPE8 248      58.315  93.610  27.259  1.00  0.00           C
ATOM  10502  C38 POPE8 248      58.085  93.951  28.729  1.00  0.00           C
ATOM  10505  C39 POPE8 248      57.635  95.399  28.969  1.00  0.00           C
ATOM  10508 0C31 POPE8 248      58.656  96.451  28.509  1.00  0.00           C
ATOM  10511 1C31 POPE8 248      58.575  97.759  29.309  1.00  0.00           C
ATOM  10514 2C31 POPE8 248      59.355  98.890  28.629  1.00  0.00           C
ATOM  10517 3C31 POPE8 248      59.605 100.100  29.529  1.00  0.00           C
ATOM  10520 4C31 POPE8 248      58.345 100.690  30.189  1.00  0.00           C
ATOM  10523 5C31 POPE8 248      58.625 102.010  30.929  1.00  0.00           C
ATOM  10526 6C31 POPE8 248      57.395 102.631  31.569  1.00  0.00           C
ATOM  10530  NH3 POPE9 249      24.315  64.329  63.809  1.00  0.00           N
ATOM  10534  C12 POPE9 249      24.765  65.781  63.889  1.00  0.00           C
ATOM  10537  C11 POPE9 249      26.295  65.899  63.809  1.00  0.00           C
ATOM  10540  P   POPE9 249      28.025  67.830  64.289  1.00  0.00           P
ATOM  10541  O13 POPE9 249      27.645  68.781  65.359  1.00  0.00           O
ATOM  10542  O14 POPE9 249      28.905  66.660  64.589  1.00  0.00           O
ATOM  10543  O11 POPE9 249      28.635  68.671  63.109  1.00  0.00           O
ATOM  10544  O12 POPE9 249      26.695  67.259  63.619  1.00  0.00           O
ATOM  10545  C1  POPE9 249      28.225  68.679  61.759  1.00  0.00           C
ATOM  10548  C2  POPE9 249      29.465  68.631  60.849  1.00  0.00           C
ATOM  10550  O21 POPE9 249      29.035  68.671  59.479  1.00  0.00           O
ATOM  10551  C21 POPE9 249      29.245  69.820  58.859  1.00  0.00           C
ATOM  10552  O22 POPE9 249      29.545  70.870  59.399  1.00  0.00           O
ATOM  10553  C22 POPE9 249      29.055  69.561  57.369  1.00  0.00           C
ATOM  10556  C3  POPE9 249      30.305  67.350  61.009  1.00  0.00           C
ATOM  10559  O31 POPE9 249      31.485  67.510  60.189  1.00  0.00           O
ATOM  10560  C31 POPE9 249      31.755  66.650  59.229  1.00  0.00           C
ATOM  10561  O32 POPE9 249      31.175  65.610  59.009  1.00  0.00           O
ATOM  10562  C32 POPE9 249      33.085  67.061  58.589  1.00  0.00           C
ATOM  10565  C23 POPE9 249      29.425  70.741  56.469  1.00  0.00           C
ATOM  10568  C24 POPE9 249      30.935  70.991  56.429  1.00  0.00           C
ATOM  10571  C25 POPE9 249      31.306  72.101  55.439  1.00  0.00           C
ATOM  10574  C26 POPE9 249      31.235  71.631  53.979  1.00  0.00           C
ATOM  10577  C27 POPE9 249      31.835  72.650  52.999  1.00  0.00           C
ATOM  10580  C28 POPE9 249      31.695  72.241  51.529  1.00  0.00           C
ATOM  10583  C29 POPE9 249      32.545  71.039  51.159  1.00  0.00           C
ATOM  10585 0C21 POPE9 249      33.615  71.030  50.359  1.00  0.00           C
ATOM  10587 1C21 POPE9 249      34.265  72.190  49.649  1.00  0.00           C
ATOM  10590 2C21 POPE9 249      35.795  72.140  49.769  1.00  0.00           C
ATOM  10593 3C21 POPE9 249      36.475  73.370  49.149  1.00  0.00           C
ATOM  10596 4C21 POPE9 249      38.005  73.250  49.109  1.00  0.00           C
ATOM  10599 5C21 POPE9 249      38.725  74.509  48.599  1.00  0.00           C
ATOM  10602 6C21 POPE9 249      38.785  75.640  49.639  1.00  0.00           C
ATOM  10605 7C21 POPE9 249      39.885  76.660  49.339  1.00  0.00           C
ATOM  10608 8C21 POPE9 249      40.005  77.751  50.409  1.00  0.00           C
ATOM  10612  C33 POPE9 249      33.545  66.050  57.519  1.00  0.00           C
ATOM  10615  C34 POPE9 249      32.986  66.340  56.119  1.00  0.00           C
ATOM  10618  C35 POPE9 249      31.865  65.400  55.669  1.00  0.00           C
ATOM  10621  C36 POPE9 249      31.685  65.461  54.139  1.00  0.00           C
ATOM  10624  C37 POPE9 249      30.495  64.649  53.589  1.00  0.00           C
ATOM  10627  C38 POPE9 249      30.495  64.521  52.049  1.00  0.00           C
ATOM  10630  C39 POPE9 249      30.646  65.840  51.269  1.00  0.00           C
ATOM  10633 0C31 POPE9 249      29.465  66.811  51.399  1.00  0.00           C
ATOM  10636 1C31 POPE9 249      29.725  68.120  50.639  1.00  0.00           C
ATOM  10639 2C31 POPE9 249      28.595  69.171  50.729  1.00  0.00           C
ATOM  10642 3C31 POPE9 249      27.245  68.631  50.259  1.00  0.00           C
ATOM  10645 4C31 POPE9 249      26.175  69.710  50.039  1.00  0.00           C
ATOM  10648 5C31 POPE9 249      24.775  69.120  49.819  1.00  0.00           C
ATOM  10651 6C31 POPE9 249      23.695  70.141  49.459  1.00  0.00           C
ATOM  10655  NH3 POPE  250      14.545 133.561  61.309  1.00  0.00           N
ATOM  10659  C12 POPE  250      14.005 132.212  60.939  1.00  0.00           C
ATOM  10662  C11 POPE  250      15.125 131.210  60.659  1.00  0.00           C
ATOM  10665  P   POPE  250      14.195 129.391  59.029  1.00  0.00           P
ATOM  10666  O13 POPE  250      13.585 128.061  59.129  1.00  0.00           O
ATOM  10667  O14 POPE  250      13.385 130.441  58.359  1.00  0.00           O
ATOM  10668  O11 POPE  250      15.635 129.262  58.359  1.00  0.00           O
ATOM  10669  O12 POPE  250      14.575 129.900  60.459  1.00  0.00           O
ATOM  10670  C1  POPE  250      15.705 129.440  56.949  1.00  0.00           C
ATOM  10673  C2  POPE  250      17.185 129.370  56.459  1.00  0.00           C
ATOM  10675  O21 POPE  250      17.255 129.551  55.029  1.00  0.00           O
ATOM  10676  C21 POPE  250      16.655 128.632  54.309  1.00  0.00           C
ATOM  10677  O22 POPE  250      16.195 127.579  54.679  1.00  0.00           O
ATOM  10678  C22 POPE  250      16.575 129.160  52.879  1.00  0.00           C
ATOM  10681  C3  POPE  250      17.905 128.081  56.959  1.00  0.00           C
ATOM  10684  O31 POPE  250      19.045 127.730  56.139  1.00  0.00           O
ATOM  10685  C31 POPE  250      20.245 127.760  56.679  1.00  0.00           C
ATOM  10686  O32 POPE  250      20.505 128.010  57.849  1.00  0.00           O
ATOM  10687  C32 POPE  250      21.285 127.360  55.639  1.00  0.00           C
ATOM  10690  C23 POPE  250      16.295 127.999  51.909  1.00  0.00           C
ATOM  10693  C24 POPE  250      15.975 128.510  50.499  1.00  0.00           C
ATOM  10696  C25 POPE  250      15.545 127.360  49.599  1.00  0.00           C
ATOM  10699  C26 POPE  250      15.275 127.830  48.169  1.00  0.00           C
ATOM  10702  C27 POPE  250      14.715 126.710  47.289  1.00  0.00           C
ATOM  10705  C28 POPE  250      14.375 127.170  45.859  1.00  0.00           C
ATOM  10708  C29 POPE  250      13.185 128.109  45.839  1.00  0.00           C
ATOM  10710 0C21 POPE  250      12.115 127.999  45.029  1.00  0.00           C
ATOM  10712 1C21 POPE  250      11.945 126.981  43.939  1.00  0.00           C
ATOM  10715 2C21 POPE  250      11.335 125.650  44.409  1.00  0.00           C
ATOM  10718 3C21 POPE  250      11.275 124.641  43.259  1.00  0.00           C
ATOM  10721 4C21 POPE  250      10.655 123.280  43.649  1.00  0.00           C
ATOM  10724 5C21 POPE  250      10.915 122.180  42.609  1.00  0.00           C
ATOM  10727 6C21 POPE  250      10.555 122.579  41.159  1.00  0.00           C
ATOM  10730 7C21 POPE  250      10.795 121.431  40.179  1.00  0.00           C
ATOM  10733 8C21 POPE  250      10.825 121.870  38.709  1.00  0.00           C
ATOM  10737  C33 POPE  250      21.995 128.581  55.009  1.00  0.00           C
ATOM  10740  C34 POPE  250      21.475 128.941  53.609  1.00  0.00           C
ATOM  10743  C35 POPE  250      21.925 127.921  52.539  1.00  0.00           C
ATOM  10746  C36 POPE  250      23.105 128.400  51.679  1.00  0.00           C
ATOM  10749  C37 POPE  250      23.665 127.281  50.779  1.00  0.00           C
ATOM  10752  C38 POPE  250      25.065 127.579  50.219  1.00  0.00           C
ATOM  10755  C39 POPE  250      25.075 128.540  49.029  1.00  0.00           C
ATOM  10758 0C31 POPE  250      25.135 127.830  47.669  1.00  0.00           C
ATOM  10761 1C31 POPE  250      25.295 128.812  46.499  1.00  0.00           C
ATOM  10764 2C31 POPE  250      26.005 128.230  45.269  1.00  0.00           C
ATOM  10767 3C31 POPE  250      25.646 126.779  44.949  1.00  0.00           C
ATOM  10770 4C31 POPE  250      26.015 126.391  43.509  1.00  0.00           C
ATOM  10773 5C31 POPE  250      25.785 124.901  43.229  1.00  0.00           C
ATOM  10776 6C31 POPE  250      25.845 124.571  41.739  1.00  0.00           C
ATOM  10780  NH3 POPE  251      88.554 123.620  24.359  1.00  0.00           N
ATOM  10784  C12 POPE  251      87.556 122.890  23.519  1.00  0.00           C
ATOM  10787  C11 POPE  251      86.435 122.341  24.399  1.00  0.00           C
ATOM  10790  P   POPE  251      84.286 122.111  22.899  1.00  0.00           P
ATOM  10791  O13 POPE  251      83.914 123.430  23.469  1.00  0.00           O
ATOM  10792  O14 POPE  251      84.525 122.050  21.449  1.00  0.00           O
ATOM  10793  O11 POPE  251      83.155 121.059  23.269  1.00  0.00           O
ATOM  10794  O12 POPE  251      85.555 121.500  23.649  1.00  0.00           O
ATOM  10795  C1  POPE  251      82.335 121.180  24.439  1.00  0.00           C
ATOM  10798  C2  POPE  251      82.825 120.359  25.689  1.00  0.00           C
ATOM  10800  O21 POPE  251      82.966 121.290  26.789  1.00  0.00           O
ATOM  10801  C21 POPE  251      82.416 120.900  27.929  1.00  0.00           C
ATOM  10802  O22 POPE  251      81.686 119.940  28.089  1.00  0.00           O
ATOM  10803  C22 POPE  251      82.836 121.859  29.039  1.00  0.00           C
ATOM  10806  C3  POPE  251      84.216 119.690  25.439  1.00  0.00           C
ATOM  10809  O31 POPE  251      84.465 118.470  26.139  1.00  0.00           O
ATOM  10810  C31 POPE  251      85.096 118.610  27.299  1.00  0.00           C
ATOM  10811  O32 POPE  251      85.345 119.669  27.859  1.00  0.00           O
ATOM  10812  C32 POPE  251      85.576 117.251  27.799  1.00  0.00           C
ATOM  10815  C23 POPE  251      83.135 121.141  30.379  1.00  0.00           C
ATOM  10818  C24 POPE  251      82.664 121.940  31.599  1.00  0.00           C
ATOM  10821  C25 POPE  251      81.135 121.971  31.729  1.00  0.00           C
ATOM  10824  C26 POPE  251      80.695 122.689  33.009  1.00  0.00           C
ATOM  10827  C27 POPE  251      79.186 122.980  33.019  1.00  0.00           C
ATOM  10830  C28 POPE  251      78.635 123.400  34.389  1.00  0.00           C
ATOM  10833  C29 POPE  251      79.365 124.580  34.979  1.00  0.00           C
ATOM  10835 0C21 POPE  251      78.995 125.250  36.089  1.00  0.00           C
ATOM  10837 1C21 POPE  251      77.785 124.940  36.939  1.00  0.00           C
ATOM  10840 2C21 POPE  251      78.154 124.331  38.299  1.00  0.00           C
ATOM  10843 3C21 POPE  251      78.815 122.941  38.179  1.00  0.00           C
ATOM  10846 4C21 POPE  251      79.076 122.260  39.539  1.00  0.00           C
ATOM  10849 5C21 POPE  251      77.795 121.789  40.239  1.00  0.00           C
ATOM  10852 6C21 POPE  251      78.084 121.020  41.539  1.00  0.00           C
ATOM  10855 7C21 POPE  251      76.826 120.460  42.199  1.00  0.00           C
ATOM  10858 8C21 POPE  251      77.095 119.800  43.549  1.00  0.00           C
ATOM  10862  C33 POPE  251      86.306 117.391  29.149  1.00  0.00           C
ATOM  10865  C34 POPE  251      85.315 117.740  30.259  1.00  0.00           C
ATOM  10868  C35 POPE  251      85.855 117.549  31.679  1.00  0.00           C
ATOM  10871  C36 POPE  251      85.255 118.510  32.709  1.00  0.00           C
ATOM  10874  C37 POPE  251      85.234 117.840  34.079  1.00  0.00           C
ATOM  10877  C38 POPE  251      85.245 118.790  35.279  1.00  0.00           C
ATOM  10880  C39 POPE  251      85.366 117.980  36.569  1.00  0.00           C
ATOM  10883 0C31 POPE  251      85.555 118.820  37.839  1.00  0.00           C
ATOM  10886 1C31 POPE  251      85.425 117.941  39.089  1.00  0.00           C
ATOM  10889 2C31 POPE  251      85.805 118.690  40.369  1.00  0.00           C
ATOM  10892 3C31 POPE  251      85.665 117.829  41.639  1.00  0.00           C
ATOM  10895 4C31 POPE  251      86.085 118.610  42.889  1.00  0.00           C
ATOM  10898 5C31 POPE  251      85.865 117.829  44.189  1.00  0.00           C
ATOM  10901 6C31 POPE  251      86.105 118.699  45.429  1.00  0.00           C
ATOM  10905  NH3 POPE  252      96.705  82.740  29.109  1.00  0.00           N
ATOM  10909  C12 POPE  252      96.315  82.169  27.769  1.00  0.00           C
ATOM  10912  C11 POPE  252      97.556  81.770  26.979  1.00  0.00           C
ATOM  10915  P   POPE  252      98.155  79.581  25.649  1.00  0.00           P
ATOM  10916  O13 POPE  252      98.355  79.500  24.189  1.00  0.00           O
ATOM  10917  O14 POPE  252      99.396  79.630  26.459  1.00  0.00           O
ATOM  10918  O11 POPE  252      97.316  78.340  26.239  1.00  0.00           O
ATOM  10919  O12 POPE  252      97.206  80.811  25.969  1.00  0.00           O
ATOM  10920  C1  POPE  252      97.046  78.410  27.659  1.00  0.00           C
ATOM  10923  C2  POPE  252      97.006  77.021  28.389  1.00  0.00           C
ATOM  10925  O21 POPE  252      97.046  77.241  29.829  1.00  0.00           O
ATOM  10926  C21 POPE  252      95.835  77.540  30.319  1.00  0.00           C
ATOM  10927  O22 POPE  252      94.826  77.600  29.649  1.00  0.00           O
ATOM  10928  C22 POPE  252      95.855  77.881  31.819  1.00  0.00           C
ATOM  10931  C3  POPE  252      98.165  76.070  27.949  1.00  0.00           C
ATOM  10934  O31 POPE  252      98.965  75.579  29.049  1.00  0.00           O
ATOM  10935  C31 POPE  252      98.576  74.461  29.649  1.00  0.00           C
ATOM  10936  O32 POPE  252      97.586  73.800  29.399  1.00  0.00           O
ATOM  10937  C32 POPE  252      99.636  74.171  30.739  1.00  0.00           C
ATOM  10940  C23 POPE  252      96.875  77.171  32.729  1.00  0.00           C
ATOM  10943  C24 POPE  252      98.265  77.820  32.779  1.00  0.00           C
ATOM  10946  C25 POPE  252      99.035  77.531  34.089  1.00  0.00           C
ATOM  10949  C26 POPE  252      98.495  78.329  35.289  1.00  0.00           C
ATOM  10952  C27 POPE  252      99.396  78.221  36.529  1.00  0.00           C
ATOM  10955  C28 POPE  252      99.116  79.280  37.619  1.00  0.00           C
ATOM  10958  C29 POPE  252      97.804  79.110  38.349  1.00  0.00           C
ATOM  10960 0C21 POPE  252      97.586  79.420  39.649  1.00  0.00           C
ATOM  10962 1C21 POPE  252      98.596  80.009  40.599  1.00  0.00           C
ATOM  10965 2C21 POPE  252      99.356  78.939  41.409  1.00  0.00           C
ATOM  10968 3C21 POPE  252     100.625  79.500  42.099  1.00  0.00           C
ATOM  10971 4C21 POPE  252     101.516  78.430  42.769  1.00  0.00           C
ATOM  10974 5C21 POPE  252     101.965  77.340  41.779  1.00  0.00           C
ATOM  10977 6C21 POPE  252     102.945  76.311  42.349  1.00  0.00           C
ATOM  10980 7C21 POPE  252     103.286  75.251  41.289  1.00  0.00           C
ATOM  10983 8C21 POPE  252     104.235  74.150  41.769  1.00  0.00           C
ATOM  10987  C33 POPE  252      99.296  73.079  31.789  1.00  0.00           C
ATOM  10990  C34 POPE  252     100.546  72.790  32.649  1.00  0.00           C
ATOM  10993  C35 POPE  252     100.285  72.381  34.109  1.00  0.00           C
ATOM  10996  C36 POPE  252     100.995  73.311  35.109  1.00  0.00           C
ATOM  10999  C37 POPE  252     101.275  72.650  36.469  1.00  0.00           C
ATOM  11002  C38 POPE  252     101.985  73.580  37.479  1.00  0.00           C
ATOM  11005  C39 POPE  252     101.096  74.701  38.049  1.00  0.00           C
ATOM  11008 0C31 POPE  252      99.846  74.171  38.779  1.00  0.00           C
ATOM  11011 1C31 POPE  252      99.105  75.240  39.589  1.00  0.00           C
ATOM  11014 2C31 POPE  252      97.775  74.751  40.159  1.00  0.00           C
ATOM  11017 3C31 POPE  252      97.346  75.579  41.379  1.00  0.00           C
ATOM  11020 4C31 POPE  252      95.975  75.190  41.949  1.00  0.00           C
ATOM  11023 5C31 POPE  252      95.826  75.721  43.389  1.00  0.00           C
ATOM  11026 6C31 POPE  252      94.426  75.649  43.999  1.00  0.00           C
ATOM  11030  NH3 POPE  253      73.385   5.090  64.049  1.00  0.00           N
ATOM  11034  C12 POPE  253      71.955   4.920  64.499  1.00  0.00           C
ATOM  11037  C11 POPE  253      71.035   6.080  64.029  1.00  0.00           C
ATOM  11040  P   POPE  253      70.164   8.420  64.929  1.00  0.00           P
ATOM  11041  O13 POPE  253      68.855   8.430  65.609  1.00  0.00           O
ATOM  11042  O14 POPE  253      71.145   9.420  65.369  1.00  0.00           O
ATOM  11043  O11 POPE  253      69.895   8.540  63.359  1.00  0.00           O
ATOM  11044  O12 POPE  253      70.826   6.980  65.099  1.00  0.00           O
ATOM  11045  C1  POPE  253      70.475   9.680  62.699  1.00  0.00           C
ATOM  11048  C2  POPE  253      70.155   9.690  61.179  1.00  0.00           C
ATOM  11050  O21 POPE  253      70.995  10.680  60.549  1.00  0.00           O
ATOM  11051  C21 POPE  253      72.086  10.190  59.969  1.00  0.00           C
ATOM  11052  O22 POPE  253      72.395   9.010  59.919  1.00  0.00           O
ATOM  11053  C22 POPE  253      72.876  11.361  59.389  1.00  0.00           C
ATOM  11056  C3  POPE  253      68.675  10.020  60.869  1.00  0.00           C
ATOM  11059  O31 POPE  253      68.365   9.810  59.469  1.00  0.00           O
ATOM  11060  C31 POPE  253      67.826   8.620  59.209  1.00  0.00           C
ATOM  11061  O32 POPE  253      67.546   7.800  60.059  1.00  0.00           O
ATOM  11062  C32 POPE  253      67.546   8.430  57.729  1.00  0.00           C
ATOM  11065  C23 POPE  253      74.175  10.920  58.669  1.00  0.00           C
ATOM  11068  C24 POPE  253      75.155  12.090  58.439  1.00  0.00           C
ATOM  11071  C25 POPE  253      75.035  12.860  57.099  1.00  0.00           C
ATOM  11074  C26 POPE  253      73.605  13.200  56.649  1.00  0.00           C
ATOM  11077  C27 POPE  253      73.555  14.050  55.369  1.00  0.00           C
ATOM  11080  C28 POPE  253      72.146  14.070  54.719  1.00  0.00           C
ATOM  11083  C29 POPE  253      71.985  15.170  53.689  1.00  0.00           C
ATOM  11085 0C21 POPE  253      71.186  15.190  52.609  1.00  0.00           C
ATOM  11087 1C21 POPE  253      70.236  14.120  52.129  1.00  0.00           C
ATOM  11090 2C21 POPE  253      70.436  13.780  50.639  1.00  0.00           C
ATOM  11093 3C21 POPE  253      69.446  12.710  50.139  1.00  0.00           C
ATOM  11096 4C21 POPE  253      69.755  12.200  48.729  1.00  0.00           C
ATOM  11099 5C21 POPE  253      69.275  13.130  47.599  1.00  0.00           C
ATOM  11102 6C21 POPE  253      70.236  13.100  46.389  1.00  0.00           C
ATOM  11105 7C21 POPE  253      69.635  13.710  45.119  1.00  0.00           C
ATOM  11108 8C21 POPE  253      70.595  13.640  43.919  1.00  0.00           C
ATOM  11112  C33 POPE  253      68.025   7.050  57.229  1.00  0.00           C
ATOM  11115  C34 POPE  253      67.255   5.820  57.769  1.00  0.00           C
ATOM  11118  C35 POPE  253      65.725   5.890  57.639  1.00  0.00           C
ATOM  11121  C36 POPE  253      65.236   6.000  56.189  1.00  0.00           C
ATOM  11124  C37 POPE  253      63.726   6.220  56.099  1.00  0.00           C
ATOM  11127  C38 POPE  253      63.245   6.440  54.659  1.00  0.00           C
ATOM  11130  C39 POPE  253      61.955   7.260  54.599  1.00  0.00           C
ATOM  11133 0C31 POPE  253      61.545   7.690  53.189  1.00  0.00           C
ATOM  11136 1C31 POPE  253      62.445   8.760  52.549  1.00  0.00           C
ATOM  11139 2C31 POPE  253      62.276   8.890  51.029  1.00  0.00           C
ATOM  11142 3C31 POPE  253      60.835   9.070  50.529  1.00  0.00           C
ATOM  11145 4C31 POPE  253      60.155  10.350  51.029  1.00  0.00           C
ATOM  11148 5C31 POPE  253      58.875  10.660  50.239  1.00  0.00           C
ATOM  11151 6C31 POPE  253      58.195  11.980  50.619  1.00  0.00           C
ATOM  11155  NH3 POPE  254     101.996  98.419  64.829  1.00  0.00           N
ATOM  11159  C12 POPE  254     102.036  98.990  66.229  1.00  0.00           C
ATOM  11162  C11 POPE  254     101.595  97.990  67.319  1.00  0.00           C
ATOM  11165  P   POPE  254     103.775  97.201  68.519  1.00  0.00           P
ATOM  11166  O13 POPE  254     104.925  97.880  69.159  1.00  0.00           O
ATOM  11167  O14 POPE  254     103.426  95.830  68.979  1.00  0.00           O
ATOM  11168  O11 POPE  254     104.086  97.080  66.979  1.00  0.00           O
ATOM  11169  O12 POPE  254     102.465  98.090  68.449  1.00  0.00           O
ATOM  11170  C1  POPE  254     105.385  97.180  66.399  1.00  0.00           C
ATOM  11173  C2  POPE  254     105.345  96.399  65.069  1.00  0.00           C
ATOM  11175  O21 POPE  254     104.664  97.180  64.059  1.00  0.00           O
ATOM  11176  C21 POPE  254     105.485  97.951  63.349  1.00  0.00           C
ATOM  11177  O22 POPE  254     106.686  98.060  63.519  1.00  0.00           O
ATOM  11178  C22 POPE  254     104.715  98.690  62.249  1.00  0.00           C
ATOM  11181  C3  POPE  254     104.576  95.070  65.289  1.00  0.00           C
ATOM  11184  O31 POPE  254     104.835  94.109  64.249  1.00  0.00           O
ATOM  11185  C31 POPE  254     104.175  94.331  63.109  1.00  0.00           C
ATOM  11186  O32 POPE  254     103.165  94.991  62.989  1.00  0.00           O
ATOM  11187  C32 POPE  254     104.965  93.671  61.989  1.00  0.00           C
ATOM  11190  C23 POPE  254     103.745  97.801  61.419  1.00  0.00           C
ATOM  11193  C24 POPE  254     103.155  98.580  60.239  1.00  0.00           C
ATOM  11196  C25 POPE  254     102.645  97.701  59.089  1.00  0.00           C
ATOM  11199  C26 POPE  254     102.146  98.540  57.899  1.00  0.00           C
ATOM  11202  C27 POPE  254     102.215  97.771  56.569  1.00  0.00           C
ATOM  11205  C28 POPE  254     101.575  98.520  55.389  1.00  0.00           C
ATOM  11208  C29 POPE  254     100.075  98.370  55.339  1.00  0.00           C
ATOM  11210 0C21 POPE  254      99.356  97.730  54.389  1.00  0.00           C
ATOM  11212 1C21 POPE  254      99.885  97.071  53.139  1.00  0.00           C
ATOM  11215 2C21 POPE  254     100.196  95.560  53.289  1.00  0.00           C
ATOM  11218 3C21 POPE  254      98.955  94.669  53.439  1.00  0.00           C
ATOM  11221 4C21 POPE  254      99.265  93.179  53.179  1.00  0.00           C
ATOM  11224 5C21 POPE  254      98.025  92.290  53.019  1.00  0.00           C
ATOM  11227 6C21 POPE  254      97.304  92.500  51.679  1.00  0.00           C
ATOM  11230 7C21 POPE  254      96.135  91.530  51.449  1.00  0.00           C
ATOM  11233 8C21 POPE  254      95.455  91.710  50.089  1.00  0.00           C
ATOM  11237  C33 POPE  254     104.216  93.680  60.629  1.00  0.00           C
ATOM  11240  C34 POPE  254     103.596  92.320  60.289  1.00  0.00           C
ATOM  11243  C35 POPE  254     104.664  91.210  60.209  1.00  0.00           C
ATOM  11246  C36 POPE  254     104.326  90.100  59.209  1.00  0.00           C
ATOM  11249  C37 POPE  254     105.255  88.890  59.349  1.00  0.00           C
ATOM  11252  C38 POPE  254     104.734  87.719  58.499  1.00  0.00           C
ATOM  11255  C39 POPE  254     105.485  86.390  58.679  1.00  0.00           C
ATOM  11258 0C31 POPE  254     106.245  85.930  57.429  1.00  0.00           C
ATOM  11261 1C31 POPE  254     106.786  84.499  57.549  1.00  0.00           C
ATOM  11264 2C31 POPE  254     107.405  83.951  56.259  1.00  0.00           C
ATOM  11267 3C31 POPE  254     108.605  84.760  55.739  1.00  0.00           C
ATOM  11270 4C31 POPE  254     108.965  84.380  54.299  1.00  0.00           C
ATOM  11273 5C31 POPE  254     110.164  85.159  53.769  1.00  0.00           C
ATOM  11276 6C31 POPE  254     110.196  85.259  52.249  1.00  0.00           C
ATOM  11280  NH3 POPE  255       2.015  81.180  25.589  1.00  0.00           N
ATOM  11284  C12 POPE  255       2.255  82.680  25.569  1.00  0.00           C
ATOM  11287  C11 POPE  255       3.445  83.139  24.689  1.00  0.00           C
ATOM  11290  P   POPE  255       4.805  85.201  23.819  1.00  0.00           P
ATOM  11291  O13 POPE  255       5.275  84.191  22.849  1.00  0.00           O
ATOM  11292  O14 POPE  255       4.455  86.551  23.349  1.00  0.00           O
ATOM  11293  O11 POPE  255       5.875  85.350  24.989  1.00  0.00           O
ATOM  11294  O12 POPE  255       3.505  84.580  24.539  1.00  0.00           O
ATOM  11295  C1  POPE  255       5.505  85.770  26.299  1.00  0.00           C
ATOM  11298  C2  POPE  255       5.955  84.770  27.409  1.00  0.00           C
ATOM  11300  O21 POPE  255       5.615  85.301  28.699  1.00  0.00           O
ATOM  11301  C21 POPE  255       4.365  85.201  29.099  1.00  0.00           C
ATOM  11302  O22 POPE  255       3.425  84.809  28.419  1.00  0.00           O
ATOM  11303  C22 POPE  255       4.255  85.590  30.589  1.00  0.00           C
ATOM  11306  C3  POPE  255       7.495  84.490  27.379  1.00  0.00           C
ATOM  11309  O31 POPE  255       8.125  84.930  28.599  1.00  0.00           O
ATOM  11310  C31 POPE  255       9.125  85.770  28.569  1.00  0.00           C
ATOM  11311  O32 POPE  255       9.635  86.269  27.569  1.00  0.00           O
ATOM  11312  C32 POPE  255       9.615  86.070  30.009  1.00  0.00           C
ATOM  11315  C23 POPE  255       3.405  86.850  30.839  1.00  0.00           C
ATOM  11318  C24 POPE  255       3.255  87.211  32.329  1.00  0.00           C
ATOM  11321  C25 POPE  255       4.365  88.139  32.829  1.00  0.00           C
ATOM  11324  C26 POPE  255       4.205  88.570  34.299  1.00  0.00           C
ATOM  11327  C27 POPE  255       4.975  89.860  34.619  1.00  0.00           C
ATOM  11330  C28 POPE  255       4.895  90.311  36.089  1.00  0.00           C
ATOM  11333  C29 POPE  255       5.795  91.500  36.329  1.00  0.00           C
ATOM  11335 0C21 POPE  255       6.225  91.980  37.519  1.00  0.00           C
ATOM  11337 1C21 POPE  255       5.865  91.460  38.879  1.00  0.00           C
ATOM  11340 2C21 POPE  255       7.045  91.409  39.859  1.00  0.00           C
ATOM  11343 3C21 POPE  255       6.565  91.180  41.299  1.00  0.00           C
ATOM  11346 4C21 POPE  255       7.705  91.120  42.329  1.00  0.00           C
ATOM  11349 5C21 POPE  255       8.735  90.019  41.999  1.00  0.00           C
ATOM  11352 6C21 POPE  255       9.525  89.590  43.229  1.00  0.00           C
ATOM  11355 7C21 POPE  255      10.495  88.440  42.929  1.00  0.00           C
ATOM  11358 8C21 POPE  255      11.175  87.941  44.199  1.00  0.00           C
ATOM  11362  C33 POPE  255       8.545  85.740  31.089  1.00  0.00           C
ATOM  11365  C34 POPE  255       8.865  86.250  32.499  1.00  0.00           C
ATOM  11368  C35 POPE  255       7.715  85.919  33.469  1.00  0.00           C
ATOM  11371  C36 POPE  255       7.605  86.880  34.659  1.00  0.00           C
ATOM  11374  C37 POPE  255       8.765  86.810  35.659  1.00  0.00           C
ATOM  11377  C38 POPE  255       8.725  87.990  36.649  1.00  0.00           C
ATOM  11380  C39 POPE  255       7.515  87.990  37.599  1.00  0.00           C
ATOM  11383 0C31 POPE  255       7.685  87.029  38.779  1.00  0.00           C
ATOM  11386 1C31 POPE  255       6.625  87.230  39.859  1.00  0.00           C
ATOM  11389 2C31 POPE  255       7.015  86.521  41.159  1.00  0.00           C
ATOM  11392 3C31 POPE  255       6.055  86.831  42.319  1.00  0.00           C
ATOM  11395 4C31 POPE  255       6.745  86.749  43.689  1.00  0.00           C
ATOM  11398 5C31 POPE  255       5.865  87.379  44.779  1.00  0.00           C
ATOM  11401 6C31 POPE  255       6.525  87.540  46.139  1.00  0.00           C
ATOM  11405  NH3 POPE  256      18.055 108.731  66.179  1.00  0.00           N
ATOM  11409  C12 POPE  256      16.685 108.550  65.599  1.00  0.00           C
ATOM  11412  C11 POPE  256      16.735 108.531  64.069  1.00  0.00           C
ATOM  11415  P   POPE  256      15.265 109.410  62.139  1.00  0.00           P
ATOM  11416  O13 POPE  256      13.925 110.000  62.029  1.00  0.00           O
ATOM  11417  O14 POPE  256      16.365 110.350  61.839  1.00  0.00           O
ATOM  11418  O11 POPE  256      15.345 108.069  61.309  1.00  0.00           O
ATOM  11419  O12 POPE  256      15.445 108.921  63.619  1.00  0.00           O
ATOM  11420  C1  POPE  256      15.455 108.179  59.889  1.00  0.00           C
ATOM  11423  C2  POPE  256      15.155 106.831  59.179  1.00  0.00           C
ATOM  11425  O21 POPE  256      15.875 106.691  57.939  1.00  0.00           O
ATOM  11426  C21 POPE  256      16.015 107.730  57.139  1.00  0.00           C
ATOM  11427  O22 POPE  256      15.385 108.769  57.159  1.00  0.00           O
ATOM  11428  C22 POPE  256      17.175 107.449  56.189  1.00  0.00           C
ATOM  11431  C3  POPE  256      13.645 106.490  59.029  1.00  0.00           C
ATOM  11434  O31 POPE  256      12.935 107.440  58.219  1.00  0.00           O
ATOM  11435  C31 POPE  256      12.675 107.120  56.959  1.00  0.00           C
ATOM  11436  O32 POPE  256      12.805 106.020  56.439  1.00  0.00           O
ATOM  11437  C32 POPE  256      12.195 108.380  56.219  1.00  0.00           C
ATOM  11440  C23 POPE  256      16.825 107.549  54.679  1.00  0.00           C
ATOM  11443  C24 POPE  256      16.125 106.290  54.139  1.00  0.00           C
ATOM  11446  C25 POPE  256      15.905 106.281  52.619  1.00  0.00           C
ATOM  11449  C26 POPE  256      17.115 106.740  51.799  1.00  0.00           C
ATOM  11452  C27 POPE  256      17.025 106.371  50.309  1.00  0.00           C
ATOM  11455  C28 POPE  256      18.035 107.150  49.429  1.00  0.00           C
ATOM  11458  C29 POPE  256      17.535 108.540  49.139  1.00  0.00           C
ATOM  11460 0C21 POPE  256      17.555 109.170  47.949  1.00  0.00           C
ATOM  11462 1C21 POPE  256      18.155 108.660  46.659  1.00  0.00           C
ATOM  11465 2C21 POPE  256      18.815 109.830  45.909  1.00  0.00           C
ATOM  11468 3C21 POPE  256      19.385 109.459  44.529  1.00  0.00           C
ATOM  11471 4C21 POPE  256      19.945 110.721  43.849  1.00  0.00           C
ATOM  11474 5C21 POPE  256      20.695 110.510  42.529  1.00  0.00           C
ATOM  11477 6C21 POPE  256      21.455 111.800  42.169  1.00  0.00           C
ATOM  11480 7C21 POPE  256      22.095 111.819  40.779  1.00  0.00           C
ATOM  11483 8C21 POPE  256      22.825 113.139  40.509  1.00  0.00           C
ATOM  11487  C33 POPE  256      12.815 108.480  54.809  1.00  0.00           C
ATOM  11490  C34 POPE  256      12.475 109.800  54.089  1.00  0.00           C
ATOM  11493  C35 POPE  256      13.195 109.940  52.739  1.00  0.00           C
ATOM  11496  C36 POPE  256      12.805 108.860  51.719  1.00  0.00           C
ATOM  11499  C37 POPE  256      13.475 109.051  50.359  1.00  0.00           C
ATOM  11502  C38 POPE  256      13.185 107.880  49.409  1.00  0.00           C
ATOM  11505  C39 POPE  256      13.605 108.150  47.959  1.00  0.00           C
ATOM  11508 0C31 POPE  256      12.715 109.191  47.279  1.00  0.00           C
ATOM  11511 1C31 POPE  256      12.965 109.300  45.779  1.00  0.00           C
ATOM  11514 2C31 POPE  256      11.915 110.171  45.069  1.00  0.00           C
ATOM  11517 3C31 POPE  256      12.455 110.880  43.809  1.00  0.00           C
ATOM  11520 4C31 POPE  256      13.145 109.940  42.809  1.00  0.00           C
ATOM  11523 5C31 POPE  256      13.705 110.709  41.609  1.00  0.00           C
ATOM  11526 6C31 POPE  256      14.555 109.851  40.669  1.00  0.00           C
ATOM  11530  NH3 POPE  257      86.155 122.851  64.099  1.00  0.00           N
ATOM  11534  C12 POPE  257      86.035 124.340  64.169  1.00  0.00           C
ATOM  11537  C11 POPE  257      87.285 125.111  63.799  1.00  0.00           C
ATOM  11540  P   POPE  257      88.046 127.571  63.589  1.00  0.00           P
ATOM  11541  O13 POPE  257      87.915 128.581  64.669  1.00  0.00           O
ATOM  11542  O14 POPE  257      89.345 126.900  63.379  1.00  0.00           O
ATOM  11543  O11 POPE  257      87.586 128.230  62.229  1.00  0.00           O
ATOM  11544  O12 POPE  257      86.915 126.490  63.839  1.00  0.00           O
ATOM  11545  C1  POPE  257      87.316 127.401  61.079  1.00  0.00           C
ATOM  11548  C2  POPE  257      87.146 128.230  59.769  1.00  0.00           C
ATOM  11550  O21 POPE  257      88.426 128.462  59.129  1.00  0.00           O
ATOM  11551  C21 POPE  257      88.465 128.109  57.829  1.00  0.00           C
ATOM  11552  O22 POPE  257      87.586 127.531  57.229  1.00  0.00           O
ATOM  11553  C22 POPE  257      89.715 128.661  57.149  1.00  0.00           C
ATOM  11556  C3  POPE  257      86.476 129.611  60.069  1.00  0.00           C
ATOM  11559  O31 POPE  257      86.525 130.512  58.939  1.00  0.00           O
ATOM  11560  C31 POPE  257      85.515 130.380  58.079  1.00  0.00           C
ATOM  11561  O32 POPE  257      84.636 129.531  58.119  1.00  0.00           O
ATOM  11562  C32 POPE  257      85.616 131.482  57.039  1.00  0.00           C
ATOM  11565  C23 POPE  257      90.145 127.771  55.959  1.00  0.00           C
ATOM  11568  C24 POPE  257      90.995 128.501  54.909  1.00  0.00           C
ATOM  11571  C25 POPE  257      91.115 127.641  53.639  1.00  0.00           C
ATOM  11574  C26 POPE  257      92.186 128.120  52.659  1.00  0.00           C
ATOM  11577  C27 POPE  257      92.545 127.051  51.619  1.00  0.00           C
ATOM  11580  C28 POPE  257      91.406 126.730  50.639  1.00  0.00           C
ATOM  11583  C29 POPE  257      91.756 125.569  49.739  1.00  0.00           C
ATOM  11585 0C21 POPE  257      91.905 125.620  48.409  1.00  0.00           C
ATOM  11587 1C21 POPE  257      91.756 126.850  47.559  1.00  0.00           C
ATOM  11590 2C21 POPE  257      91.695 126.531  46.059  1.00  0.00           C
ATOM  11593 3C21 POPE  257      91.645 127.789  45.189  1.00  0.00           C
ATOM  11596 4C21 POPE  257      91.045 127.550  43.789  1.00  0.00           C
ATOM  11599 5C21 POPE  257      91.796 126.501  42.949  1.00  0.00           C
ATOM  11602 6C21 POPE  257      90.914 125.920  41.839  1.00  0.00           C
ATOM  11605 7C21 POPE  257      91.495 124.641  41.229  1.00  0.00           C
ATOM  11608 8C21 POPE  257      90.466 123.821  40.449  1.00  0.00           C
ATOM  11612  C33 POPE  257      86.395 131.001  55.809  1.00  0.00           C
ATOM  11615  C34 POPE  257      86.586 132.102  54.779  1.00  0.00           C
ATOM  11618  C35 POPE  257      87.255 131.592  53.499  1.00  0.00           C
ATOM  11621  C36 POPE  257      86.435 130.491  52.809  1.00  0.00           C
ATOM  11624  C37 POPE  257      86.896 130.211  51.379  1.00  0.00           C
ATOM  11627  C38 POPE  257      86.066 129.101  50.729  1.00  0.00           C
ATOM  11630  C39 POPE  257      84.664 129.561  50.299  1.00  0.00           C
ATOM  11633 0C31 POPE  257      83.785 128.400  49.829  1.00  0.00           C
ATOM  11636 1C31 POPE  257      82.425 128.882  49.319  1.00  0.00           C
ATOM  11639 2C31 POPE  257      81.505 127.730  48.879  1.00  0.00           C
ATOM  11642 3C31 POPE  257      80.296 128.230  48.089  1.00  0.00           C
ATOM  11645 4C31 POPE  257      79.285 127.130  47.779  1.00  0.00           C
ATOM  11648 5C31 POPE  257      78.014 127.681  47.129  1.00  0.00           C
ATOM  11651 6C31 POPE  257      77.025 126.590  46.699  1.00  0.00           C
ATOM  11655  NH3 POPE  258      57.245  67.740  20.029  1.00  0.00           N
ATOM  11659  C12 POPE  258      58.545  67.771  19.279  1.00  0.00           C
ATOM  11662  C11 POPE  258      58.796  69.131  18.619  1.00  0.00           C
ATOM  11665  P   POPE  258      60.665  70.391  17.209  1.00  0.00           P
ATOM  11666  O13 POPE  258      62.055  70.601  17.659  1.00  0.00           O
ATOM  11667  O14 POPE  258      60.415  70.320  15.749  1.00  0.00           O
ATOM  11668  O11 POPE  258      59.765  71.550  17.799  1.00  0.00           O
ATOM  11669  O12 POPE  258      60.065  69.141  17.979  1.00  0.00           O
ATOM  11670  C1  POPE  258      60.366  72.690  18.429  1.00  0.00           C
ATOM  11673  C2  POPE  258      60.195  72.660  19.969  1.00  0.00           C
ATOM  11675  O21 POPE  258      60.256  74.001  20.469  1.00  0.00           O
ATOM  11676  C21 POPE  258      61.265  74.471  21.149  1.00  0.00           C
ATOM  11677  O22 POPE  258      62.425  74.080  21.159  1.00  0.00           O
ATOM  11678  C22 POPE  258      60.775  75.610  22.069  1.00  0.00           C
ATOM  11681  C3  POPE  258      61.015  71.550  20.719  1.00  0.00           C
ATOM  11684  O31 POPE  258      60.475  71.340  22.039  1.00  0.00           O
ATOM  11685  C31 POPE  258      61.285  71.421  23.089  1.00  0.00           C
ATOM  11686  O32 POPE  258      62.495  71.490  23.029  1.00  0.00           O
ATOM  11687  C32 POPE  258      60.475  71.550  24.389  1.00  0.00           C
ATOM  11690  C23 POPE  258      59.305  76.050  21.889  1.00  0.00           C
ATOM  11693  C24 POPE  258      58.736  76.741  23.149  1.00  0.00           C
ATOM  11696  C25 POPE  258      57.205  76.890  23.139  1.00  0.00           C
ATOM  11699  C26 POPE  258      56.576  76.470  24.469  1.00  0.00           C
ATOM  11702  C27 POPE  258      55.035  76.470  24.489  1.00  0.00           C
ATOM  11705  C28 POPE  258      54.455  76.070  25.859  1.00  0.00           C
ATOM  11708  C29 POPE  258      53.085  76.641  26.129  1.00  0.00           C
ATOM  11710 0C21 POPE  258      51.905  76.039  25.919  1.00  0.00           C
ATOM  11712 1C21 POPE  258      51.695  74.671  25.329  1.00  0.00           C
ATOM  11715 2C21 POPE  258      51.135  73.649  26.329  1.00  0.00           C
ATOM  11718 3C21 POPE  258      52.015  73.460  27.569  1.00  0.00           C
ATOM  11721 4C21 POPE  258      51.625  72.230  28.369  1.00  0.00           C
ATOM  11724 5C21 POPE  258      52.435  72.101  29.659  1.00  0.00           C
ATOM  11727 6C21 POPE  258      51.855  71.009  30.569  1.00  0.00           C
ATOM  11730 7C21 POPE  258      52.535  70.980  31.929  1.00  0.00           C
ATOM  11733 8C21 POPE  258      52.115  69.741  32.719  1.00  0.00           C
ATOM  11737  C33 POPE  258      61.166  71.080  25.699  1.00  0.00           C
ATOM  11740  C34 POPE  258      60.665  71.890  26.919  1.00  0.00           C
ATOM  11743  C35 POPE  258      61.395  73.230  27.109  1.00  0.00           C
ATOM  11746  C36 POPE  258      60.905  74.050  28.319  1.00  0.00           C
ATOM  11749  C37 POPE  258      61.735  75.330  28.539  1.00  0.00           C
ATOM  11752  C38 POPE  258      61.325  76.201  29.739  1.00  0.00           C
ATOM  11755  C39 POPE  258      61.245  75.461  31.089  1.00  0.00           C
ATOM  11758 0C31 POPE  258      61.245  76.391  32.309  1.00  0.00           C
ATOM  11761 1C31 POPE  258      60.965  75.631  33.619  1.00  0.00           C
ATOM  11764 2C31 POPE  258      61.285  76.410  34.909  1.00  0.00           C
ATOM  11767 3C31 POPE  258      60.355  77.590  35.249  1.00  0.00           C
ATOM  11770 4C31 POPE  258      58.895  77.180  35.549  1.00  0.00           C
ATOM  11773 5C31 POPE  258      58.076  78.329  36.149  1.00  0.00           C
ATOM  11776 6C31 POPE  258      56.635  77.951  36.499  1.00  0.00           C
ATOM  11780  NH3 POPE  259      53.205  82.020  18.219  1.00  0.00           N
ATOM  11784  C12 POPE  259      54.515  82.531  17.689  1.00  0.00           C
ATOM  11787  C11 POPE  259      54.355  84.009  17.309  1.00  0.00           C
ATOM  11790  P   POPE  259      55.845  85.590  18.759  1.00  0.00           P
ATOM  11791  O13 POPE  259      57.165  86.250  18.639  1.00  0.00           O
ATOM  11792  O14 POPE  259      54.695  86.509  18.929  1.00  0.00           O
ATOM  11793  O11 POPE  259      55.875  84.529  19.939  1.00  0.00           O
ATOM  11794  O12 POPE  259      55.585  84.701  17.489  1.00  0.00           O
ATOM  11795  C1  POPE  259      56.105  84.991  21.279  1.00  0.00           C
ATOM  11798  C2  POPE  259      56.515  83.811  22.229  1.00  0.00           C
ATOM  11800  O21 POPE  259      56.236  84.070  23.619  1.00  0.00           O
ATOM  11801  C21 POPE  259      56.655  85.189  24.179  1.00  0.00           C
ATOM  11802  O22 POPE  259      57.346  86.050  23.659  1.00  0.00           O
ATOM  11803  C22 POPE  259      56.255  85.201  25.649  1.00  0.00           C
ATOM  11806  C3  POPE  259      57.975  83.300  22.019  1.00  0.00           C
ATOM  11809  O31 POPE  259      58.195  81.990  22.569  1.00  0.00           O
ATOM  11810  C31 POPE  259      58.695  81.710  23.789  1.00  0.00           C
ATOM  11811  O32 POPE  259      58.715  80.600  24.289  1.00  0.00           O
ATOM  11812  C32 POPE  259      59.265  82.920  24.539  1.00  0.00           C
ATOM  11815  C23 POPE  259      55.225  86.311  25.969  1.00  0.00           C
ATOM  11818  C24 POPE  259      53.914  85.760  26.529  1.00  0.00           C
ATOM  11821  C25 POPE  259      53.905  85.539  28.049  1.00  0.00           C
ATOM  11824  C26 POPE  259      53.835  86.840  28.869  1.00  0.00           C
ATOM  11827  C27 POPE  259      53.495  86.579  30.339  1.00  0.00           C
ATOM  11830  C28 POPE  259      53.335  87.850  31.189  1.00  0.00           C
ATOM  11833  C29 POPE  259      54.646  88.480  31.579  1.00  0.00           C
ATOM  11835 0C21 POPE  259      54.785  89.471  32.479  1.00  0.00           C
ATOM  11837 1C21 POPE  259      53.656  90.131  33.239  1.00  0.00           C
ATOM  11840 2C21 POPE  259      53.945  90.280  34.749  1.00  0.00           C
ATOM  11843 3C21 POPE  259      53.914  88.951  35.509  1.00  0.00           C
ATOM  11846 4C21 POPE  259      54.105  89.109  37.019  1.00  0.00           C
ATOM  11849 5C21 POPE  259      55.465  89.711  37.389  1.00  0.00           C
ATOM  11852 6C21 POPE  259      55.755  89.630  38.889  1.00  0.00           C
ATOM  11855 7C21 POPE  259      57.185  90.061  39.219  1.00  0.00           C
ATOM  11858 8C21 POPE  259      57.535  89.900  40.699  1.00  0.00           C
ATOM  11862  C33 POPE  259      59.505  82.659  26.049  1.00  0.00           C
ATOM  11865  C34 POPE  259      58.235  82.211  26.809  1.00  0.00           C
ATOM  11868  C35 POPE  259      58.175  82.610  28.289  1.00  0.00           C
ATOM  11871  C36 POPE  259      59.375  82.150  29.139  1.00  0.00           C
ATOM  11874  C37 POPE  259      59.265  82.561  30.619  1.00  0.00           C
ATOM  11877  C38 POPE  259      59.465  81.399  31.599  1.00  0.00           C
ATOM  11880  C39 POPE  259      58.175  80.609  31.869  1.00  0.00           C
ATOM  11883 0C31 POPE  259      58.435  79.101  32.049  1.00  0.00           C
ATOM  11886 1C31 POPE  259      57.135  78.290  32.199  1.00  0.00           C
ATOM  11889 2C31 POPE  259      57.355  76.781  31.979  1.00  0.00           C
ATOM  11892 3C31 POPE  259      56.205  75.921  32.529  1.00  0.00           C
ATOM  11895 4C31 POPE  259      54.895  76.090  31.749  1.00  0.00           C
ATOM  11898 5C31 POPE  259      53.705  75.370  32.409  1.00  0.00           C
ATOM  11901 6C31 POPE  259      52.406  75.590  31.629  1.00  0.00           C
ATOM  11905  NH3 POPE  260      19.045 101.740  20.659  1.00  0.00           N
ATOM  11909  C12 POPE  260      20.395 101.950  21.269  1.00  0.00           C
ATOM  11912  C11 POPE  260      21.465 102.220  20.219  1.00  0.00           C
ATOM  11915  P   POPE  260      22.895 100.180  19.279  1.00  0.00           P
ATOM  11916  O13 POPE  260      23.725 100.830  18.229  1.00  0.00           O
ATOM  11917  O14 POPE  260      21.725  99.370  18.899  1.00  0.00           O
ATOM  11918  O11 POPE  260      23.755  99.280  20.269  1.00  0.00           O
ATOM  11919  O12 POPE  260      22.455 101.241  20.339  1.00  0.00           O
ATOM  11920  C1  POPE  260      24.975  99.730  20.859  1.00  0.00           C
ATOM  11923  C2  POPE  260      24.765 100.721  22.029  1.00  0.00           C
ATOM  11925  O21 POPE  260      26.055 101.171  22.469  1.00  0.00           O
ATOM  11926  C21 POPE  260      26.565 100.900  23.649  1.00  0.00           C
ATOM  11927  O22 POPE  260      26.195 100.040  24.439  1.00  0.00           O
ATOM  11928  C22 POPE  260      27.655 101.940  23.889  1.00  0.00           C
ATOM  11931  C3  POPE  260      23.775 100.219  23.129  1.00  0.00           C
ATOM  11934  O31 POPE  260      23.625 101.210  24.159  1.00  0.00           O
ATOM  11935  C31 POPE  260      23.415 100.779  25.389  1.00  0.00           C
ATOM  11936  O32 POPE  260      23.195  99.630  25.719  1.00  0.00           O
ATOM  11937  C32 POPE  260      23.375 102.010  26.299  1.00  0.00           C
ATOM  11940  C23 POPE  260      28.315 101.831  25.279  1.00  0.00           C
ATOM  11943  C24 POPE  260      27.335 102.040  26.439  1.00  0.00           C
ATOM  11946  C25 POPE  260      28.065 102.230  27.759  1.00  0.00           C
ATOM  11949  C26 POPE  260      27.095 102.239  28.949  1.00  0.00           C
ATOM  11952  C27 POPE  260      27.785 102.710  30.229  1.00  0.00           C
ATOM  11955  C28 POPE  260      26.765 103.130  31.299  1.00  0.00           C
ATOM  11958  C29 POPE  260      27.405 104.009  32.329  1.00  0.00           C
ATOM  11960 0C21 POPE  260      27.305 103.899  33.659  1.00  0.00           C
ATOM  11962 1C21 POPE  260      26.485 102.899  34.429  1.00  0.00           C
ATOM  11965 2C21 POPE  260      25.585 103.601  35.449  1.00  0.00           C
ATOM  11968 3C21 POPE  260      24.775 102.600  36.269  1.00  0.00           C
ATOM  11971 4C21 POPE  260      23.825 103.290  37.239  1.00  0.00           C
ATOM  11974 5C21 POPE  260      23.075 102.290  38.119  1.00  0.00           C
ATOM  11977 6C21 POPE  260      22.055 102.980  39.029  1.00  0.00           C
ATOM  11980 7C21 POPE  260      21.435 101.990  40.009  1.00  0.00           C
ATOM  11983 8C21 POPE  260      20.455 102.659  40.959  1.00  0.00           C
ATOM  11987  C33 POPE  260      23.415 101.670  27.799  1.00  0.00           C
ATOM  11990  C34 POPE  260      22.985 102.850  28.679  1.00  0.00           C
ATOM  11993  C35 POPE  260      22.875 102.440  30.149  1.00  0.00           C
ATOM  11996  C36 POPE  260      22.045 103.380  31.019  1.00  0.00           C
ATOM  11999  C37 POPE  260      22.015 102.859  32.459  1.00  0.00           C
ATOM  12002  C38 POPE  260      20.925 103.470  33.349  1.00  0.00           C
ATOM  12005  C39 POPE  260      20.715 102.579  34.579  1.00  0.00           C
ATOM  12008 0C31 POPE  260      19.645 103.069  35.559  1.00  0.00           C
ATOM  12011 1C31 POPE  260      19.225 101.929  36.499  1.00  0.00           C
ATOM  12014 2C31 POPE  260      18.145 102.300  37.519  1.00  0.00           C
ATOM  12017 3C31 POPE  260      16.745 102.470  36.919  1.00  0.00           C
ATOM  12020 4C31 POPE  260      15.745 102.890  38.009  1.00  0.00           C
ATOM  12023 5C31 POPE  260      14.385 103.380  37.509  1.00  0.00           C
ATOM  12026 6C31 POPE  260      13.445 103.731  38.669  1.00  0.00           C
ATOM  12030  NH3 POPE  261     120.565  37.730  19.459  1.00  0.00           N
ATOM  12034  C12 POPE  261     120.926  38.010  18.019  1.00  0.00           C
ATOM  12037  C11 POPE  261     119.986  37.350  16.989  1.00  0.00           C
ATOM  12040  P   POPE  261     118.345  35.531  17.879  1.00  0.00           P
ATOM  12041  O13 POPE  261     117.785  36.730  18.549  1.00  0.00           O
ATOM  12042  O14 POPE  261     117.505  34.870  16.859  1.00  0.00           O
ATOM  12043  O11 POPE  261     118.815  34.511  18.999  1.00  0.00           O
ATOM  12044  O12 POPE  261     119.745  35.951  17.259  1.00  0.00           O
ATOM  12045  C1  POPE  261     117.976  34.361  20.159  1.00  0.00           C
ATOM  12048  C2  POPE  261     118.685  33.590  21.319  1.00  0.00           C
ATOM  12050  O21 POPE  261     118.984  34.451  22.429  1.00  0.00           O
ATOM  12051  C21 POPE  261     119.895  35.381  22.299  1.00  0.00           C
ATOM  12052  O22 POPE  261     120.495  35.690  21.289  1.00  0.00           O
ATOM  12053  C22 POPE  261     119.986  36.111  23.659  1.00  0.00           C
ATOM  12056  C3  POPE  261     119.876  32.681  20.879  1.00  0.00           C
ATOM  12059  O31 POPE  261     120.635  32.170  22.009  1.00  0.00           O
ATOM  12060  C31 POPE  261     120.226  31.020  22.539  1.00  0.00           C
ATOM  12061  O32 POPE  261     119.335  30.301  22.119  1.00  0.00           O
ATOM  12062  C32 POPE  261     121.035  30.670  23.799  1.00  0.00           C
ATOM  12065  C23 POPE  261     118.955  37.271  23.789  1.00  0.00           C
ATOM  12068  C24 POPE  261     118.225  37.330  25.139  1.00  0.00           C
ATOM  12071  C25 POPE  261     119.135  37.521  26.359  1.00  0.00           C
ATOM  12074  C26 POPE  261     118.386  37.901  27.659  1.00  0.00           C
ATOM  12077  C27 POPE  261     117.545  36.771  28.289  1.00  0.00           C
ATOM  12080  C28 POPE  261     116.455  37.291  29.269  1.00  0.00           C
ATOM  12083  C29 POPE  261     116.985  38.080  30.449  1.00  0.00           C
ATOM  12085 0C21 POPE  261     116.786  37.881  31.769  1.00  0.00           C
ATOM  12087 1C21 POPE  261     115.995  36.781  32.449  1.00  0.00           C
ATOM  12090 2C21 POPE  261     116.815  35.811  33.329  1.00  0.00           C
ATOM  12093 3C21 POPE  261     117.006  36.240  34.789  1.00  0.00           C
ATOM  12096 4C21 POPE  261     117.995  35.290  35.489  1.00  0.00           C
ATOM  12099 5C21 POPE  261     118.275  35.640  36.959  1.00  0.00           C
ATOM  12102 6C21 POPE  261     119.356  34.741  37.549  1.00  0.00           C
ATOM  12105 7C21 POPE  261     119.585  34.980  39.039  1.00  0.00           C
ATOM  12108 8C21 POPE  261     120.585  34.010  39.659  1.00  0.00           C
ATOM  12112  C33 POPE  261     121.856  31.840  24.399  1.00  0.00           C
[truncated: 1,728,295 more chars]
