# Supplementary material for: Characterizing Membrane Association and Periplasmic Transfer of Bacterial Lipoproteins through Molecular Dynamics Simulations
Source: Structure. 2020 Apr 7;28(4):475–487.e3. doi: 10.1016/j.str.2020.01.012 (PMC7139219; doi:10.1016/j.str.2020.01.012)
Supplement: Data S2. Final Coordinates from Simulations (A–L), Related to Figure 3 [file mmc4.zip › A-L/EMTA-3-atomistic.pdb]

TITLE     Protein
REMARK    THIS IS A SIMULATION BOX
CRYST1  128.641  128.641  108.813  90.00  90.00  90.00 P 1           1
MODEL        1
ATOM      1  N   CYSTA   1      53.195  74.336  59.805  1.00  0.00           N
ATOM      3  CA  CYSTA   1      52.345  74.336  60.995  1.00  0.00           C
ATOM      5  C   CYSTA   1      52.956  75.045  62.195  1.00  0.00           C
ATOM      6  O   CYSTA   1      54.006  75.676  62.065  1.00  0.00           O
ATOM      7  CB  CYSTA   1      51.706  72.965  61.385  1.00  0.00           C
ATOM     10  SG  CYSTA   1      50.355  72.475  60.275  1.00  0.00           S
ATOM     11  C1  CYSTA   1      51.425  71.595  59.085  1.00  0.00           C
ATOM     14  CA1 CYSTA   1      54.175  73.445  59.545  1.00  0.00           C
ATOM     15  OA1 CYSTA   1      54.585  72.686  60.415  1.00  0.00           O
ATOM     16  CA2 CYSTA   1      54.736  73.275  58.145  1.00  0.00           C
ATOM     19  C11 CYSTA   1      50.796  71.066  57.785  1.00  0.00           C
ATOM     21  O11 CYSTA   1      49.436  71.446  57.635  1.00  0.00           O
ATOM     22  CX1 CYSTA   1      49.315  72.656  57.115  1.00  0.00           C
ATOM     23  OX1 CYSTA   1      50.186  73.515  57.085  1.00  0.00           O
ATOM     24  CX2 CYSTA   1      47.956  72.735  56.455  1.00  0.00           C
ATOM     27  C12 CYSTA   1      50.926  69.546  57.535  1.00  0.00           C
ATOM     30  O12 CYSTA   1      50.526  68.706  58.625  1.00  0.00           O
ATOM     31  CD1 CYSTA   1      50.815  67.396  58.405  1.00  0.00           C
ATOM     32  OD1 CYSTA   1      51.396  66.686  59.205  1.00  0.00           O
ATOM     33  CD2 CYSTA   1      50.296  66.866  57.065  1.00  0.00           C
ATOM     36  CA3 CYSTA   1      55.565  74.476  57.695  1.00  0.00           C
ATOM     39  CA4 CYSTA   1      54.915  75.396  56.655  1.00  0.00           C
ATOM     42  CA5 CYSTA   1      55.216  76.866  57.025  1.00  0.00           C
ATOM     45  CA6 CYSTA   1      54.585  77.875  56.065  1.00  0.00           C
ATOM     48  CA7 CYSTA   1      55.266  77.906  54.705  1.00  0.00           C
ATOM     51  CA8 CYSTA   1      54.486  78.716  53.675  1.00  0.00           C
ATOM     54  CA9 CYSTA   1      55.026  78.436  52.275  1.00  0.00           C
ATOM     57 0CA1 CYSTA   1      54.556  77.076  51.735  1.00  0.00           C
ATOM     60 1CA1 CYSTA   1      55.736  76.206  51.325  1.00  0.00           C
ATOM     63 2CA1 CYSTA   1      55.376  75.146  50.275  1.00  0.00           C
ATOM     66 3CA1 CYSTA   1      56.605  74.345  49.855  1.00  0.00           C
ATOM     69 4CA1 CYSTA   1      56.675  74.036  48.355  1.00  0.00           C
ATOM     72 5CA1 CYSTA   1      57.155  75.216  47.515  1.00  0.00           C
ATOM     75 6CA1 CYSTA   1      57.526  74.816  46.085  1.00  0.00           C
ATOM     79  CD3 CYSTA   1      51.386  66.625  55.975  1.00  0.00           C
ATOM     82  CD4 CYSTA   1      51.436  67.646  54.815  1.00  0.00           C
ATOM     85  CD5 CYSTA   1      52.756  68.426  54.715  1.00  0.00           C
ATOM     88  CD6 CYSTA   1      52.925  69.206  53.405  1.00  0.00           C
ATOM     91  CD7 CYSTA   1      53.256  68.286  52.235  1.00  0.00           C
ATOM     94  CD8 CYSTA   1      54.016  69.016  51.115  1.00  0.00           C
ATOM     97  CD9 CYSTA   1      54.856  68.055  50.285  1.00  0.00           C
ATOM    100 0CD1 CYSTA   1      54.035  66.985  49.555  1.00  0.00           C
ATOM    103 1CD1 CYSTA   1      54.886  65.746  49.265  1.00  0.00           C
ATOM    106 2CD1 CYSTA   1      54.346  64.866  48.135  1.00  0.00           C
ATOM    109 3CD1 CYSTA   1      55.266  63.676  47.835  1.00  0.00           C
ATOM    112 4CD1 CYSTA   1      56.626  64.055  47.235  1.00  0.00           C
ATOM    115 5CD1 CYSTA   1      56.556  64.386  45.735  1.00  0.00           C
ATOM    118 6CD1 CYSTA   1      57.916  64.756  45.115  1.00  0.00           C
ATOM    122  CX3 CYSTA   1      47.605  71.436  55.675  1.00  0.00           C
ATOM    125  CX4 CYSTA   1      46.365  71.615  54.795  1.00  0.00           C
ATOM    128  CX5 CYSTA   1      46.686  72.536  53.615  1.00  0.00           C
ATOM    131  CX6 CYSTA   1      45.466  73.156  52.935  1.00  0.00           C
ATOM    134  CX7 CYSTA   1      45.926  74.336  52.055  1.00  0.00           C
ATOM    137  CX8 CYSTA   1      44.785  75.146  51.425  1.00  0.00           C
ATOM    140  CX9 CYSTA   1      44.216  74.496  50.195  1.00  0.00           C
ATOM    142 0CX1 CYSTA   1      44.695  74.625  48.945  1.00  0.00           C
ATOM    144 1CX1 CYSTA   1      45.926  75.406  48.525  1.00  0.00           C
ATOM    147 2CX1 CYSTA   1      46.846  74.506  47.685  1.00  0.00           C
ATOM    150 3CX1 CYSTA   1      48.056  75.246  47.095  1.00  0.00           C
ATOM    153 4CX1 CYSTA   1      49.026  74.296  46.365  1.00  0.00           C
ATOM    156 5CX1 CYSTA   1      50.045  75.036  45.495  1.00  0.00           C
ATOM    159 6CX1 CYSTA   1      50.945  74.086  44.685  1.00  0.00           C
ATOM    162 7CX1 CYSTA   1      51.925  74.845  43.785  1.00  0.00           C
ATOM    165 8CX1 CYSTA   1      52.876  73.936  42.995  1.00  0.00           C
ATOM    169  N   SER A   2      52.316  74.936  63.385  1.00  0.00           N
ATOM    171  CA  SER A   2      52.666  75.535  64.655  1.00  0.00           C
ATOM    173  CB  SER A   2      53.426  74.616  65.665  1.00  0.00           C
ATOM    176  OG  SER A   2      52.566  73.686  66.315  1.00  0.00           O
ATOM    178  C   SER A   2      53.335  76.886  64.715  1.00  0.00           C
ATOM    179  O   SER A   2      54.556  77.036  64.815  1.00  0.00           O
ATOM    180  N   SER A   3      52.496  77.906  65.005  1.00  0.00           N
ATOM    182  CA  SER A   3      52.855  78.685  66.175  1.00  0.00           C
ATOM    184  CB  SER A   3      52.006  79.985  66.435  1.00  0.00           C
ATOM    187  OG  SER A   3      51.056  79.935  67.505  1.00  0.00           O
ATOM    189  C   SER A   3      52.976  77.766  67.435  1.00  0.00           C
ATOM    190  O   SER A   3      52.096  76.936  67.695  1.00  0.00           O
ATOM    191  N   LYS A   4      54.096  77.786  68.205  1.00  0.00           N
ATOM    193  CA  LYS A   4      55.245  78.676  68.065  1.00  0.00           C
ATOM    195  CB  LYS A   4      55.316  79.845  69.055  1.00  0.00           C
ATOM    198  CG  LYS A   4      54.576  79.696  70.375  1.00  0.00           C
ATOM    201  CD  LYS A   4      53.256  80.456  70.275  1.00  0.00           C
ATOM    204  CE  LYS A   4      52.396  80.415  71.545  1.00  0.00           C
ATOM    207  NZ  LYS A   4      50.996  80.656  71.135  1.00  0.00           N
ATOM    211  C   LYS A   4      56.636  78.156  67.805  1.00  0.00           C
ATOM    212  O   LYS A   4      57.195  77.256  68.425  1.00  0.00           O
ATOM    213  N   HIS A   5      57.216  78.835  66.795  1.00  0.00           N
ATOM    215  CA  HIS A   5      58.585  78.856  66.375  1.00  0.00           C
ATOM    217  CB  HIS A   5      59.655  78.895  67.485  1.00  0.00           C
ATOM    220  ND1 HIS A   5      58.886  80.846  68.865  1.00  0.00           N
ATOM    221  CG  HIS A   5      59.765  80.305  67.955  1.00  0.00           C
ATOM    222  CE1 HIS A   5      59.336  82.055  69.105  1.00  0.00           C
ATOM    224  NE2 HIS A   5      60.416  82.336  68.345  1.00  0.00           N
ATOM    226  CD2 HIS A   5      60.705  81.215  67.615  1.00  0.00           C
ATOM    228  C   HIS A   5      58.806  77.845  65.295  1.00  0.00           C
ATOM    229  O   HIS A   5      59.936  77.595  64.885  1.00  0.00           O
ATOM    230  N   ASP A   6      57.675  77.335  64.755  1.00  0.00           N
ATOM    232  CA  ASP A   6      57.605  76.735  63.455  1.00  0.00           C
ATOM    234  CB  ASP A   6      57.976  77.775  62.355  1.00  0.00           C
ATOM    237  CG  ASP A   6      56.885  78.825  62.065  1.00  0.00           C
ATOM    238  OD1 ASP A   6      55.736  78.726  62.535  1.00  0.00           O
ATOM    239  OD2 ASP A   6      57.236  79.775  61.315  1.00  0.00           O
ATOM    240  C   ASP A   6      58.315  75.365  63.535  1.00  0.00           C
ATOM    241  O   ASP A   6      59.186  74.996  62.735  1.00  0.00           O
ATOM    242  N   TYR A   7      57.976  74.636  64.615  1.00  0.00           N
ATOM    244  CA  TYR A   7      58.655  73.466  65.135  1.00  0.00           C
ATOM    246  CB  TYR A   7      58.576  73.546  66.685  1.00  0.00           C
ATOM    249  CG  TYR A   7      57.205  73.366  67.345  1.00  0.00           C
ATOM    250  CD1 TYR A   7      56.386  74.476  67.635  1.00  0.00           C
ATOM    252  CE1 TYR A   7      55.396  74.386  68.635  1.00  0.00           C
ATOM    254  CZ  TYR A   7      55.196  73.195  69.325  1.00  0.00           C
ATOM    255  OH  TYR A   7      54.326  73.095  70.435  1.00  0.00           O
ATOM    257  CD2 TYR A   7      56.876  72.146  67.935  1.00  0.00           C
ATOM    259  CE2 TYR A   7      55.926  72.066  68.955  1.00  0.00           C
ATOM    261  C   TYR A   7      58.006  72.146  64.745  1.00  0.00           C
ATOM    262  O   TYR A   7      58.626  71.076  64.775  1.00  0.00           O
ATOM    263  N   THR A   8      56.756  72.216  64.295  1.00  0.00           N
ATOM    265  CA  THR A   8      56.085  71.155  63.565  1.00  0.00           C
ATOM    267  CB  THR A   8      54.606  71.415  63.365  1.00  0.00           C
ATOM    269  OG1 THR A   8      54.455  72.786  63.085  1.00  0.00           O
ATOM    271  CG2 THR A   8      53.855  71.186  64.675  1.00  0.00           C
ATOM    275  C   THR A   8      56.675  71.085  62.185  1.00  0.00           C
ATOM    276  O   THR A   8      56.636  70.025  61.585  1.00  0.00           O
ATOM    277  N   ASN A   9      57.285  72.195  61.705  1.00  0.00           N
ATOM    279  CA  ASN A   9      57.956  72.275  60.425  1.00  0.00           C
ATOM    281  CB  ASN A   9      58.525  73.676  59.995  1.00  0.00           C
ATOM    284  CG  ASN A   9      57.586  74.856  60.205  1.00  0.00           C
ATOM    285  OD1 ASN A   9      56.636  74.866  60.985  1.00  0.00           O
ATOM    286  ND2 ASN A   9      57.846  75.956  59.445  1.00  0.00           N
ATOM    289  C   ASN A   9      59.146  71.345  60.345  1.00  0.00           C
ATOM    290  O   ASN A   9      59.946  71.235  61.275  1.00  0.00           O
ATOM    291  N   PRO A  10      59.346  70.726  59.195  1.00  0.00           N
ATOM    292  CD  PRO A  10      60.626  70.036  58.985  1.00  0.00           C
ATOM    295  CA  PRO A  10      58.286  70.095  58.425  1.00  0.00           C
ATOM    297  CB  PRO A  10      59.056  69.686  57.175  1.00  0.00           C
ATOM    300  CG  PRO A  10      60.376  69.176  57.735  1.00  0.00           C
ATOM    303  C   PRO A  10      57.686  68.906  59.195  1.00  0.00           C
ATOM    304  O   PRO A  10      58.376  68.386  60.075  1.00  0.00           O
ATOM    305  N   PRO A  11      56.446  68.486  58.985  1.00  0.00           N
ATOM    306  CD  PRO A  11      55.516  69.036  58.005  1.00  0.00           C
ATOM    309  CA  PRO A  11      55.846  67.356  59.695  1.00  0.00           C
ATOM    311  CB  PRO A  11      54.495  67.136  59.015  1.00  0.00           C
ATOM    314  CG  PRO A  11      54.655  67.826  57.665  1.00  0.00           C
ATOM    317  C   PRO A  11      56.695  66.095  59.765  1.00  0.00           C
ATOM    318  O   PRO A  11      57.446  65.775  58.845  1.00  0.00           O
ATOM    319  N   TRP A  12      56.605  65.375  60.885  1.00  0.00           N
ATOM    321  CA  TRP A  12      57.275  64.115  61.085  1.00  0.00           C
ATOM    323  CB  TRP A  12      58.105  64.125  62.385  1.00  0.00           C
ATOM    326  CG  TRP A  12      58.916  62.896  62.695  1.00  0.00           C
ATOM    327  CD1 TRP A  12      60.105  62.536  62.125  1.00  0.00           C
ATOM    329  NE1 TRP A  12      60.656  61.506  62.855  1.00  0.00           N
ATOM    331  CE2 TRP A  12      59.856  61.206  63.915  1.00  0.00           C
ATOM    332  CD2 TRP A  12      58.716  62.026  63.825  1.00  0.00           C
ATOM    333  CE3 TRP A  12      57.706  61.916  64.775  1.00  0.00           C
ATOM    335  CZ3 TRP A  12      57.866  60.986  65.805  1.00  0.00           C
ATOM    337  CZ2 TRP A  12      60.045  60.345  64.975  1.00  0.00           C
ATOM    339  CH2 TRP A  12      59.026  60.226  65.915  1.00  0.00           C
ATOM    341  C   TRP A  12      56.225  63.046  61.155  1.00  0.00           C
ATOM    342  O   TRP A  12      55.535  62.866  62.155  1.00  0.00           O
ATOM    343  N   ASN A  13      56.136  62.256  60.075  1.00  0.00           N
ATOM    345  CA  ASN A  13      55.476  60.976  60.075  1.00  0.00           C
ATOM    347  CB  ASN A  13      55.456  60.445  58.605  1.00  0.00           C
ATOM    350  CG  ASN A  13      54.736  59.106  58.435  1.00  0.00           C
ATOM    351  OD1 ASN A  13      54.425  58.395  59.385  1.00  0.00           O
ATOM    352  ND2 ASN A  13      54.436  58.746  57.165  1.00  0.00           N
ATOM    355  C   ASN A  13      56.176  60.046  61.045  1.00  0.00           C
ATOM    356  O   ASN A  13      57.366  59.756  60.905  1.00  0.00           O
ATOM    357  N   ALA A  14      55.456  59.566  62.075  1.00  0.00           N
ATOM    359  CA  ALA A  14      56.056  58.775  63.115  1.00  0.00           C
ATOM    361  CB  ALA A  14      55.376  59.125  64.445  1.00  0.00           C
ATOM    365  C   ALA A  14      55.896  57.285  62.885  1.00  0.00           C
ATOM    366  O   ALA A  14      56.416  56.476  63.645  1.00  0.00           O
ATOM    367  N   LYS A  15      55.196  56.886  61.805  1.00  0.00           N
ATOM    369  CA  LYS A  15      54.896  55.496  61.545  1.00  0.00           C
ATOM    371  CB  LYS A  15      53.966  55.366  60.295  1.00  0.00           C
ATOM    374  CG  LYS A  15      53.506  53.936  59.965  1.00  0.00           C
ATOM    377  CD  LYS A  15      52.545  53.416  61.045  1.00  0.00           C
ATOM    380  CE  LYS A  15      52.236  51.926  60.945  1.00  0.00           C
ATOM    383  NZ  LYS A  15      51.285  51.576  62.015  1.00  0.00           N
ATOM    387  C   LYS A  15      56.116  54.596  61.335  1.00  0.00           C
ATOM    388  O   LYS A  15      56.276  53.576  62.015  1.00  0.00           O
ATOM    389  N   VAL A  16      57.046  54.996  60.445  1.00  0.00           N
ATOM    391  CA  VAL A  16      58.276  54.246  60.245  1.00  0.00           C
ATOM    393  CB  VAL A  16      58.846  54.386  58.825  1.00  0.00           C
ATOM    395  CG1 VAL A  16      59.905  55.485  58.655  1.00  0.00           C
ATOM    399  CG2 VAL A  16      59.436  53.026  58.435  1.00  0.00           C
ATOM    403  C   VAL A  16      59.276  54.406  61.375  1.00  0.00           C
ATOM    404  O   VAL A  16      59.936  53.405  61.675  1.00  0.00           O
ATOM    405  N   PRO A  17      59.486  55.496  62.145  1.00  0.00           N
ATOM    406  CD  PRO A  17      59.266  56.875  61.725  1.00  0.00           C
ATOM    409  CA  PRO A  17      60.366  55.426  63.305  1.00  0.00           C
ATOM    411  CB  PRO A  17      60.686  56.875  63.685  1.00  0.00           C
ATOM    414  CG  PRO A  17      59.626  57.696  62.965  1.00  0.00           C
ATOM    417  C   PRO A  17      59.736  54.626  64.415  1.00  0.00           C
ATOM    418  O   PRO A  17      60.425  53.756  64.925  1.00  0.00           O
ATOM    419  N   VAL A  18      58.455  54.816  64.785  1.00  0.00           N
ATOM    421  CA  VAL A  18      57.945  54.076  65.945  1.00  0.00           C
ATOM    423  CB  VAL A  18      56.546  54.486  66.375  1.00  0.00           C
ATOM    425  CG1 VAL A  18      55.456  53.836  65.505  1.00  0.00           C
ATOM    429  CG2 VAL A  18      56.346  54.116  67.855  1.00  0.00           C
ATOM    433  C   VAL A  18      58.065  52.566  65.785  1.00  0.00           C
ATOM    434  O   VAL A  18      58.486  51.896  66.715  1.00  0.00           O
ATOM    435  N   GLN A  19      57.776  52.005  64.585  1.00  0.00           N
ATOM    437  CA  GLN A  19      57.906  50.575  64.345  1.00  0.00           C
ATOM    439  CB  GLN A  19      57.275  50.206  62.975  1.00  0.00           C
ATOM    442  CG  GLN A  19      58.135  50.366  61.705  1.00  0.00           C
ATOM    445  CD  GLN A  19      58.986  49.156  61.315  1.00  0.00           C
ATOM    446  OE1 GLN A  19      59.756  49.286  60.365  1.00  0.00           O
ATOM    447  NE2 GLN A  19      58.846  47.996  61.975  1.00  0.00           N
ATOM    450  C   GLN A  19      59.346  50.086  64.515  1.00  0.00           C
ATOM    451  O   GLN A  19      59.576  49.106  65.205  1.00  0.00           O
ATOM    452  N   ARG A  20      60.366  50.816  63.995  1.00  0.00           N
ATOM    454  CA  ARG A  20      61.776  50.536  64.205  1.00  0.00           C
ATOM    456  CB  ARG A  20      62.646  51.586  63.475  1.00  0.00           C
ATOM    459  CG  ARG A  20      62.626  51.466  61.955  1.00  0.00           C
ATOM    462  CD  ARG A  20      63.506  52.516  61.285  1.00  0.00           C
ATOM    465  NE  ARG A  20      62.716  53.796  61.325  1.00  0.00           N
ATOM    467  CZ  ARG A  20      63.096  54.906  60.715  1.00  0.00           C
ATOM    468  NH1 ARG A  20      63.925  54.806  59.725  1.00  0.00           N
ATOM    471  NH2 ARG A  20      62.605  56.076  61.055  1.00  0.00           N
ATOM    474  C   ARG A  20      62.205  50.526  65.665  1.00  0.00           C
ATOM    475  O   ARG A  20      62.976  49.686  66.125  1.00  0.00           O
ATOM    476  N   ALA A  21      61.675  51.476  66.445  1.00  0.00           N
ATOM    478  CA  ALA A  21      61.876  51.576  67.875  1.00  0.00           C
ATOM    480  CB  ALA A  21      61.355  52.926  68.425  1.00  0.00           C
ATOM    484  C   ALA A  21      61.176  50.476  68.655  1.00  0.00           C
ATOM    485  O   ALA A  21      61.556  50.156  69.785  1.00  0.00           O
ATOM    486  N   MET A  22      60.126  49.866  68.085  1.00  0.00           N
ATOM    488  CA  MET A  22      59.266  48.915  68.755  1.00  0.00           C
ATOM    490  CB  MET A  22      57.896  48.866  68.055  1.00  0.00           C
ATOM    493  CG  MET A  22      56.716  48.896  69.055  1.00  0.00           C
ATOM    496  SD  MET A  22      56.566  50.476  69.925  1.00  0.00           S
ATOM    497  CE  MET A  22      55.136  49.985  70.915  1.00  0.00           C
ATOM    501  C   MET A  22      59.896  47.525  68.785  1.00  0.00           C
ATOM    502  O   MET A  22      59.686  46.735  69.705  1.00  0.00           O
ATOM    503  N   GLN A  23      60.796  47.226  67.835  1.00  0.00           N
ATOM    505  CA  GLN A  23      61.666  46.066  67.915  1.00  0.00           C
ATOM    507  CB  GLN A  23      62.496  45.876  66.635  1.00  0.00           C
ATOM    510  CG  GLN A  23      61.756  45.275  65.415  1.00  0.00           C
ATOM    513  CD  GLN A  23      60.765  46.226  64.755  1.00  0.00           C
ATOM    514  OE1 GLN A  23      59.556  46.235  65.015  1.00  0.00           O
ATOM    515  NE2 GLN A  23      61.316  47.075  63.855  1.00  0.00           N
ATOM    518  C   GLN A  23      62.556  46.095  69.165  1.00  0.00           C
ATOM    519  O   GLN A  23      62.886  45.056  69.735  1.00  0.00           O
ATOM    520  N   TRP A  24      62.876  47.296  69.675  1.00  0.00           N
ATOM    522  CA  TRP A  24      63.655  47.466  70.885  1.00  0.00           C
ATOM    524  CB  TRP A  24      64.515  48.756  70.795  1.00  0.00           C
ATOM    527  CG  TRP A  24      65.386  48.806  69.565  1.00  0.00           C
ATOM    528  CD1 TRP A  24      65.326  49.726  68.545  1.00  0.00           C
ATOM    530  NE1 TRP A  24      66.256  49.406  67.585  1.00  0.00           N
ATOM    532  CE2 TRP A  24      66.936  48.296  67.975  1.00  0.00           C
ATOM    533  CD2 TRP A  24      66.396  47.866  69.215  1.00  0.00           C
ATOM    534  CE3 TRP A  24      66.875  46.695  69.805  1.00  0.00           C
ATOM    536  CZ3 TRP A  24      67.875  45.976  69.145  1.00  0.00           C
ATOM    538  CZ2 TRP A  24      67.945  47.606  67.345  1.00  0.00           C
ATOM    540  CH2 TRP A  24      68.416  46.426  67.945  1.00  0.00           C
ATOM    542  C   TRP A  24      62.816  47.516  72.155  1.00  0.00           C
ATOM    543  O   TRP A  24      63.326  47.716  73.255  1.00  0.00           O
ATOM    544  N   MET A  25      61.486  47.266  72.055  1.00  0.00           N
ATOM    546  CA  MET A  25      60.605  47.206  73.215  1.00  0.00           C
ATOM    548  CB  MET A  25      59.096  47.226  72.865  1.00  0.00           C
ATOM    551  CG  MET A  25      58.216  47.326  74.135  1.00  0.00           C
ATOM    554  SD  MET A  25      56.526  47.945  73.905  1.00  0.00           S
ATOM    555  CE  MET A  25      56.966  49.706  73.855  1.00  0.00           C
ATOM    559  C   MET A  25      60.916  46.156  74.285  1.00  0.00           C
ATOM    560  O   MET A  25      60.745  46.496  75.465  1.00  0.00           O
ATOM    561  N   PRO A  26      61.376  44.915  74.085  1.00  0.00           N
ATOM    562  CD  PRO A  26      61.346  44.216  72.805  1.00  0.00           C
ATOM    565  CA  PRO A  26      61.535  43.985  75.195  1.00  0.00           C
ATOM    567  CB  PRO A  26      61.745  42.606  74.525  1.00  0.00           C
ATOM    570  CG  PRO A  26      62.126  42.935  73.075  1.00  0.00           C
ATOM    573  C   PRO A  26      62.675  44.416  76.095  1.00  0.00           C
ATOM    574  O   PRO A  26      62.516  44.325  77.315  1.00  0.00           O
ATOM    575  N   ILE A  27      63.806  44.915  75.515  1.00  0.00           N
ATOM    577  CA  ILE A  27      64.896  45.555  76.255  1.00  0.00           C
ATOM    579  CB  ILE A  27      66.174  45.796  75.425  1.00  0.00           C
ATOM    581  CG2 ILE A  27      66.706  44.426  74.975  1.00  0.00           C
ATOM    585  CG1 ILE A  27      66.016  46.706  74.185  1.00  0.00           C
ATOM    588  CD  ILE A  27      67.315  46.886  73.375  1.00  0.00           C
ATOM    592  C   ILE A  27      64.455  46.825  76.955  1.00  0.00           C
ATOM    593  O   ILE A  27      64.816  47.056  78.115  1.00  0.00           O
ATOM    594  N   SER A  28      63.646  47.686  76.295  1.00  0.00           N
ATOM    596  CA  SER A  28      63.146  48.915  76.895  1.00  0.00           C
ATOM    598  CB  SER A  28      62.466  49.836  75.855  1.00  0.00           C
ATOM    601  OG  SER A  28      61.095  49.556  75.575  1.00  0.00           O
ATOM    603  C   SER A  28      62.236  48.686  78.075  1.00  0.00           C
ATOM    604  O   SER A  28      62.366  49.316  79.125  1.00  0.00           O
ATOM    605  N   GLN A  29      61.306  47.726  77.975  1.00  0.00           N
ATOM    607  CA  GLN A  29      60.456  47.336  79.065  1.00  0.00           C
ATOM    609  CB  GLN A  29      59.425  46.306  78.555  1.00  0.00           C
ATOM    612  CG  GLN A  29      58.356  45.876  79.595  1.00  0.00           C
ATOM    615  CD  GLN A  29      57.356  44.856  79.045  1.00  0.00           C
ATOM    616  OE1 GLN A  29      56.636  44.185  79.785  1.00  0.00           O
ATOM    617  NE2 GLN A  29      57.356  44.636  77.705  1.00  0.00           N
ATOM    620  C   GLN A  29      61.225  46.816  80.275  1.00  0.00           C
ATOM    621  O   GLN A  29      60.905  47.166  81.405  1.00  0.00           O
ATOM    622  N   LYS A  30      62.285  46.006  80.075  1.00  0.00           N
ATOM    624  CA  LYS A  30      63.186  45.695  81.175  1.00  0.00           C
ATOM    626  CB  LYS A  30      64.166  44.556  80.805  1.00  0.00           C
ATOM    629  CG  LYS A  30      64.996  44.025  82.005  1.00  0.00           C
ATOM    632  CD  LYS A  30      64.116  43.416  83.125  1.00  0.00           C
ATOM    635  CE  LYS A  30      64.896  42.845  84.315  1.00  0.00           C
ATOM    638  NZ  LYS A  30      65.486  43.915  85.145  1.00  0.00           N
ATOM    642  C   LYS A  30      63.966  46.896  81.755  1.00  0.00           C
ATOM    643  O   LYS A  30      64.105  47.026  82.975  1.00  0.00           O
ATOM    644  N   ALA A  31      64.486  47.805  80.895  1.00  0.00           N
ATOM    646  CA  ALA A  31      65.226  48.976  81.325  1.00  0.00           C
ATOM    648  CB  ALA A  31      65.765  49.696  80.085  1.00  0.00           C
ATOM    652  C   ALA A  31      64.425  49.956  82.185  1.00  0.00           C
ATOM    653  O   ALA A  31      64.886  50.415  83.225  1.00  0.00           O
ATOM    654  N   GLY A  32      63.175  50.266  81.785  1.00  0.00           N
ATOM    656  CA  GLY A  32      62.335  51.226  82.485  1.00  0.00           C
ATOM    659  C   GLY A  32      61.726  50.716  83.735  1.00  0.00           C
ATOM    660  O   GLY A  32      61.546  51.476  84.685  1.00  0.00           O
ATOM    661  N   ALA A  33      61.466  49.406  83.805  1.00  0.00           N
ATOM    663  CA  ALA A  33      61.085  48.735  85.025  1.00  0.00           C
ATOM    665  CB  ALA A  33      60.876  47.236  84.745  1.00  0.00           C
ATOM    669  C   ALA A  33      62.135  48.876  86.105  1.00  0.00           C
ATOM    670  O   ALA A  33      61.826  49.095  87.275  1.00  0.00           O
ATOM    671  N   ALA A  34      63.426  48.746  85.725  1.00  0.00           N
ATOM    673  CA  ALA A  34      64.585  49.006  86.565  1.00  0.00           C
ATOM    675  CB  ALA A  34      65.815  48.416  85.855  1.00  0.00           C
ATOM    679  C   ALA A  34      64.775  50.466  86.985  1.00  0.00           C
ATOM    680  O   ALA A  34      65.196  50.755  88.105  1.00  0.00           O
ATOM    681  N   TRP A  35      64.515  51.415  86.065  1.00  0.00           N
ATOM    683  CA  TRP A  35      64.845  52.826  86.235  1.00  0.00           C
ATOM    685  CB  TRP A  35      65.495  53.325  84.915  1.00  0.00           C
ATOM    688  CG  TRP A  35      66.936  52.926  84.815  1.00  0.00           C
ATOM    689  CD1 TRP A  35      67.605  52.075  83.985  1.00  0.00           C
ATOM    691  NE1 TRP A  35      68.946  52.066  84.325  1.00  0.00           N
ATOM    693  CE2 TRP A  35      69.136  52.896  85.395  1.00  0.00           C
ATOM    694  CD2 TRP A  35      67.886  53.446  85.735  1.00  0.00           C
ATOM    695  CE3 TRP A  35      67.776  54.325  86.805  1.00  0.00           C
ATOM    697  CZ3 TRP A  35      68.915  54.645  87.525  1.00  0.00           C
ATOM    699  CZ2 TRP A  35      70.276  53.185  86.135  1.00  0.00           C
ATOM    701  CH2 TRP A  35      70.146  54.076  87.195  1.00  0.00           C
ATOM    703  C   TRP A  35      63.686  53.746  86.625  1.00  0.00           C
ATOM    704  O   TRP A  35      63.906  54.906  86.965  1.00  0.00           O
ATOM    705  N   GLY A  36      62.446  53.226  86.615  1.00  0.00           N
ATOM    707  CA  GLY A  36      61.216  53.966  86.855  1.00  0.00           C
ATOM    710  C   GLY A  36      60.686  54.726  85.665  1.00  0.00           C
ATOM    711  O   GLY A  36      59.876  55.636  85.805  1.00  0.00           O
ATOM    712  N   VAL A  37      61.076  54.325  84.445  1.00  0.00           N
ATOM    714  CA  VAL A  37      60.976  55.126  83.235  1.00  0.00           C
ATOM    716  CB  VAL A  37      62.306  55.216  82.495  1.00  0.00           C
ATOM    718  CG1 VAL A  37      62.176  55.976  81.165  1.00  0.00           C
ATOM    722  CG2 VAL A  37      63.335  55.916  83.395  1.00  0.00           C
ATOM    726  C   VAL A  37      59.936  54.515  82.325  1.00  0.00           C
ATOM    727  O   VAL A  37      59.876  53.296  82.155  1.00  0.00           O
ATOM    728  N   ASP A  38      59.046  55.345  81.735  1.00  0.00           N
ATOM    730  CA  ASP A  38      57.995  54.896  80.865  1.00  0.00           C
ATOM    732  CB  ASP A  38      57.076  56.116  80.555  1.00  0.00           C
ATOM    735  CG  ASP A  38      55.955  55.905  79.545  1.00  0.00           C
ATOM    736  OD1 ASP A  38      55.576  54.746  79.235  1.00  0.00           O
ATOM    737  OD2 ASP A  38      55.445  56.956  79.075  1.00  0.00           O
ATOM    738  C   ASP A  38      58.525  54.206  79.585  1.00  0.00           C
ATOM    739  O   ASP A  38      59.346  54.796  78.885  1.00  0.00           O
ATOM    740  N   PRO A  39      58.105  52.985  79.225  1.00  0.00           N
ATOM    741  CD  PRO A  39      57.466  52.056  80.155  1.00  0.00           C
ATOM    744  CA  PRO A  39      58.535  52.326  78.005  1.00  0.00           C
ATOM    746  CB  PRO A  39      58.105  50.856  78.175  1.00  0.00           C
ATOM    749  CG  PRO A  39      57.056  50.886  79.275  1.00  0.00           C
ATOM    752  C   PRO A  39      57.945  52.956  76.775  1.00  0.00           C
ATOM    753  O   PRO A  39      58.486  52.775  75.685  1.00  0.00           O
ATOM    754  N   GLN A  40      56.815  53.676  76.885  1.00  0.00           N
ATOM    756  CA  GLN A  40      56.436  54.556  75.795  1.00  0.00           C
ATOM    758  CB  GLN A  40      55.016  55.126  75.945  1.00  0.00           C
ATOM    761  CG  GLN A  40      53.956  54.016  75.845  1.00  0.00           C
ATOM    764  CD  GLN A  40      52.545  54.526  75.615  1.00  0.00           C
ATOM    765  OE1 GLN A  40      51.626  53.716  75.535  1.00  0.00           O
ATOM    766  NE2 GLN A  40      52.335  55.856  75.485  1.00  0.00           N
ATOM    769  C   GLN A  40      57.386  55.706  75.585  1.00  0.00           C
ATOM    770  O   GLN A  40      57.766  55.996  74.455  1.00  0.00           O
ATOM    771  N   LEU A  41      57.796  56.366  76.685  1.00  0.00           N
ATOM    773  CA  LEU A  41      58.696  57.496  76.615  1.00  0.00           C
ATOM    775  CB  LEU A  41      58.966  58.106  78.015  1.00  0.00           C
ATOM    778  CG  LEU A  41      59.956  59.296  78.045  1.00  0.00           C
ATOM    780  CD1 LEU A  41      59.425  60.445  77.165  1.00  0.00           C
ATOM    784  CD2 LEU A  41      60.196  59.766  79.485  1.00  0.00           C
ATOM    788  C   LEU A  41      60.026  57.145  75.995  1.00  0.00           C
ATOM    789  O   LEU A  41      60.456  57.766  75.025  1.00  0.00           O
ATOM    790  N   ILE A  42      60.666  56.076  76.475  1.00  0.00           N
ATOM    792  CA  ILE A  42      61.945  55.625  75.935  1.00  0.00           C
ATOM    794  CB  ILE A  42      62.556  54.585  76.855  1.00  0.00           C
ATOM    796  CG2 ILE A  42      61.876  53.236  76.645  1.00  0.00           C
ATOM    800  CG1 ILE A  42      64.076  54.486  76.685  1.00  0.00           C
ATOM    803  CD  ILE A  42      64.736  53.525  77.685  1.00  0.00           C
ATOM    807  C   ILE A  42      61.846  55.196  74.465  1.00  0.00           C
ATOM    808  O   ILE A  42      62.716  55.526  73.655  1.00  0.00           O
ATOM    809  N   THR A  43      60.756  54.505  74.045  1.00  0.00           N
ATOM    811  CA  THR A  43      60.456  54.165  72.655  1.00  0.00           C
ATOM    813  CB  THR A  43      59.156  53.395  72.455  1.00  0.00           C
ATOM    815  OG1 THR A  43      59.175  52.145  73.125  1.00  0.00           O
ATOM    817  CG2 THR A  43      58.906  53.036  70.985  1.00  0.00           C
ATOM    821  C   THR A  43      60.366  55.396  71.765  1.00  0.00           C
ATOM    822  O   THR A  43      60.926  55.426  70.665  1.00  0.00           O
ATOM    823  N   ALA A  44      59.695  56.466  72.235  1.00  0.00           N
ATOM    825  CA  ALA A  44      59.666  57.735  71.555  1.00  0.00           C
ATOM    827  CB  ALA A  44      58.676  58.665  72.285  1.00  0.00           C
ATOM    831  C   ALA A  44      61.035  58.395  71.375  1.00  0.00           C
ATOM    832  O   ALA A  44      61.376  58.836  70.275  1.00  0.00           O
ATOM    833  N   ILE A  45      61.916  58.386  72.405  1.00  0.00           N
ATOM    835  CA  ILE A  45      63.286  58.915  72.325  1.00  0.00           C
ATOM    837  CB  ILE A  45      64.046  58.786  73.665  1.00  0.00           C
ATOM    839  CG2 ILE A  45      65.516  59.266  73.525  1.00  0.00           C
ATOM    843  CG1 ILE A  45      63.366  59.526  74.845  1.00  0.00           C
ATOM    846  CD  ILE A  45      63.335  61.046  74.695  1.00  0.00           C
ATOM    850  C   ILE A  45      64.086  58.216  71.235  1.00  0.00           C
ATOM    851  O   ILE A  45      64.716  58.866  70.395  1.00  0.00           O
ATOM    852  N   ILE A  46      64.016  56.866  71.155  1.00  0.00           N
ATOM    854  CA  ILE A  46      64.686  56.056  70.135  1.00  0.00           C
ATOM    856  CB  ILE A  46      64.436  54.566  70.365  1.00  0.00           C
ATOM    858  CG2 ILE A  46      65.056  53.706  69.235  1.00  0.00           C
ATOM    862  CG1 ILE A  46      64.936  54.076  71.735  1.00  0.00           C
ATOM    865  CD  ILE A  46      64.245  52.766  72.155  1.00  0.00           C
ATOM    869  C   ILE A  46      64.215  56.406  68.725  1.00  0.00           C
ATOM    870  O   ILE A  46      65.006  56.606  67.805  1.00  0.00           O
ATOM    871  N   ALA A  47      62.886  56.536  68.575  1.00  0.00           N
ATOM    873  CA  ALA A  47      62.226  56.875  67.335  1.00  0.00           C
ATOM    875  CB  ALA A  47      60.705  56.836  67.615  1.00  0.00           C
ATOM    879  C   ALA A  47      62.656  58.216  66.785  1.00  0.00           C
ATOM    880  O   ALA A  47      62.906  58.386  65.595  1.00  0.00           O
ATOM    881  N   ILE A  48      62.766  59.206  67.675  1.00  0.00           N
ATOM    883  CA  ILE A  48      63.216  60.536  67.355  1.00  0.00           C
ATOM    885  CB  ILE A  48      62.836  61.456  68.505  1.00  0.00           C
ATOM    887  CG2 ILE A  48      63.455  62.856  68.335  1.00  0.00           C
ATOM    891  CG1 ILE A  48      61.295  61.485  68.595  1.00  0.00           C
ATOM    894  CD  ILE A  48      60.756  62.145  69.875  1.00  0.00           C
ATOM    898  C   ILE A  48      64.686  60.636  66.995  1.00  0.00           C
ATOM    899  O   ILE A  48      65.056  61.176  65.955  1.00  0.00           O
ATOM    900  N   GLU A  49      65.576  60.126  67.865  1.00  0.00           N
ATOM    902  CA  GLU A  49      66.986  60.496  67.815  1.00  0.00           C
ATOM    904  CB  GLU A  49      67.616  60.456  69.235  1.00  0.00           C
ATOM    907  CG  GLU A  49      66.925  61.525  70.105  1.00  0.00           C
ATOM    910  CD  GLU A  49      67.745  62.186  71.215  1.00  0.00           C
ATOM    911  OE1 GLU A  49      68.924  61.875  71.455  1.00  0.00           O
ATOM    912  OE2 GLU A  49      67.166  63.156  71.775  1.00  0.00           O
ATOM    913  C   GLU A  49      67.785  59.676  66.845  1.00  0.00           C
ATOM    914  O   GLU A  49      68.635  60.206  66.115  1.00  0.00           O
ATOM    915  N   SER A  50      67.466  58.376  66.765  1.00  0.00           N
ATOM    917  CA  SER A  50      68.166  57.446  65.905  1.00  0.00           C
ATOM    919  CB  SER A  50      68.646  56.186  66.685  1.00  0.00           C
ATOM    922  OG  SER A  50      67.586  55.415  67.255  1.00  0.00           O
ATOM    924  C   SER A  50      67.266  56.986  64.795  1.00  0.00           C
ATOM    925  O   SER A  50      67.696  56.516  63.745  1.00  0.00           O
ATOM    926  N   GLY A  51      65.936  57.046  64.995  1.00  0.00           N
ATOM    928  CA  GLY A  51      65.006  56.286  64.175  1.00  0.00           C
ATOM    931  C   GLY A  51      65.146  54.806  64.385  1.00  0.00           C
ATOM    932  O   GLY A  51      64.666  54.036  63.575  1.00  0.00           O
ATOM    933  N   GLY A  52      65.726  54.325  65.505  1.00  0.00           N
ATOM    935  CA  GLY A  52      65.785  52.896  65.815  1.00  0.00           C
ATOM    938  C   GLY A  52      66.916  52.196  65.135  1.00  0.00           C
ATOM    939  O   GLY A  52      67.006  50.976  65.155  1.00  0.00           O
ATOM    940  N   ASN A  53      67.826  52.976  64.545  1.00  0.00           N
ATOM    942  CA  ASN A  53      68.995  52.406  63.905  1.00  0.00           C
ATOM    944  CB  ASN A  53      69.326  53.116  62.555  1.00  0.00           C
ATOM    947  CG  ASN A  53      70.276  54.316  62.495  1.00  0.00           C
ATOM    948  OD1 ASN A  53      71.495  54.156  62.555  1.00  0.00           O
ATOM    949  ND2 ASN A  53      69.726  55.516  62.235  1.00  0.00           N
ATOM    952  C   ASN A  53      70.095  52.316  64.965  1.00  0.00           C
ATOM    953  O   ASN A  53      70.485  53.346  65.535  1.00  0.00           O
ATOM    954  N   PRO A  54      70.605  51.136  65.345  1.00  0.00           N
ATOM    955  CD  PRO A  54      70.235  49.836  64.775  1.00  0.00           C
ATOM    958  CA  PRO A  54      71.476  50.986  66.515  1.00  0.00           C
ATOM    960  CB  PRO A  54      71.376  49.486  66.845  1.00  0.00           C
ATOM    963  CG  PRO A  54      71.165  48.836  65.475  1.00  0.00           C
ATOM    966  C   PRO A  54      72.896  51.366  66.185  1.00  0.00           C
ATOM    967  O   PRO A  54      73.756  51.336  67.065  1.00  0.00           O
ATOM    968  N   ASN A  55      73.196  51.735  64.925  1.00  0.00           N
ATOM    970  CA  ASN A  55      74.535  52.056  64.505  1.00  0.00           C
ATOM    972  CB  ASN A  55      74.946  51.165  63.305  1.00  0.00           C
ATOM    975  CG  ASN A  55      74.086  51.386  62.065  1.00  0.00           C
ATOM    976  OD1 ASN A  55      74.066  52.476  61.505  1.00  0.00           O
ATOM    977  ND2 ASN A  55      73.385  50.316  61.625  1.00  0.00           N
ATOM    980  C   ASN A  55      74.635  53.546  64.225  1.00  0.00           C
ATOM    981  O   ASN A  55      75.635  54.016  63.685  1.00  0.00           O
ATOM    982  N   ALA A  56      73.626  54.336  64.635  1.00  0.00           N
ATOM    984  CA  ALA A  56      73.616  55.755  64.415  1.00  0.00           C
ATOM    986  CB  ALA A  56      72.296  56.376  64.905  1.00  0.00           C
ATOM    990  C   ALA A  56      74.785  56.466  65.055  1.00  0.00           C
ATOM    991  O   ALA A  56      75.156  56.176  66.185  1.00  0.00           O
ATOM    992  N   VAL A  57      75.425  57.406  64.325  1.00  0.00           N
ATOM    994  CA  VAL A  57      76.495  58.206  64.875  1.00  0.00           C
ATOM    996  CB  VAL A  57      77.886  57.756  64.435  1.00  0.00           C
ATOM    998  CG1 VAL A  57      78.924  58.626  65.145  1.00  0.00           C
ATOM   1002  CG2 VAL A  57      78.125  56.286  64.795  1.00  0.00           C
ATOM   1006  C   VAL A  57      76.275  59.616  64.405  1.00  0.00           C
ATOM   1007  O   VAL A  57      76.095  59.845  63.215  1.00  0.00           O
ATOM   1008  N   SER A  58      76.275  60.606  65.305  1.00  0.00           N
ATOM   1010  CA  SER A  58      76.235  62.005  64.915  1.00  0.00           C
ATOM   1012  CB  SER A  58      75.546  62.886  65.995  1.00  0.00           C
ATOM   1015  OG  SER A  58      76.226  62.856  67.245  1.00  0.00           O
ATOM   1017  C   SER A  58      77.616  62.566  64.625  1.00  0.00           C
ATOM   1018  O   SER A  58      78.635  61.945  64.905  1.00  0.00           O
ATOM   1019  N   LYS A  59      77.665  63.826  64.145  1.00  0.00           N
ATOM   1021  CA  LYS A  59      78.845  64.686  64.025  1.00  0.00           C
ATOM   1023  CB  LYS A  59      78.436  66.036  63.375  1.00  0.00           C
ATOM   1026  CG  LYS A  59      77.674  67.055  64.265  1.00  0.00           C
ATOM   1029  CD  LYS A  59      76.296  66.606  64.775  1.00  0.00           C
ATOM   1032  CE  LYS A  59      75.546  67.636  65.635  1.00  0.00           C
ATOM   1035  NZ  LYS A  59      74.105  67.275  65.785  1.00  0.00           N
ATOM   1039  C   LYS A  59      79.506  65.016  65.345  1.00  0.00           C
ATOM   1040  O   LYS A  59      80.625  65.505  65.435  1.00  0.00           O
ATOM   1041  N   SER A  60      78.796  64.765  66.445  1.00  0.00           N
ATOM   1043  CA  SER A  60      79.306  65.076  67.755  1.00  0.00           C
ATOM   1045  CB  SER A  60      78.156  65.805  68.495  1.00  0.00           C
ATOM   1048  OG  SER A  60      78.606  66.496  69.655  1.00  0.00           O
ATOM   1050  C   SER A  60      79.736  63.756  68.395  1.00  0.00           C
ATOM   1051  O   SER A  60      80.235  63.716  69.515  1.00  0.00           O
ATOM   1052  N   ASN A  61      79.526  62.636  67.665  1.00  0.00           N
ATOM   1054  CA  ASN A  61      79.866  61.266  68.005  1.00  0.00           C
ATOM   1056  CB  ASN A  61      81.355  61.025  68.395  1.00  0.00           C
ATOM   1059  CG  ASN A  61      82.275  61.235  67.195  1.00  0.00           C
ATOM   1060  OD1 ASN A  61      81.814  61.396  66.065  1.00  0.00           O
ATOM   1061  ND2 ASN A  61      83.605  61.156  67.415  1.00  0.00           N
ATOM   1064  C   ASN A  61      78.915  60.636  69.005  1.00  0.00           C
ATOM   1065  O   ASN A  61      79.346  59.946  69.925  1.00  0.00           O
ATOM   1066  N   ALA A  62      77.595  60.886  68.895  1.00  0.00           N
ATOM   1068  CA  ALA A  62      76.656  60.606  69.975  1.00  0.00           C
ATOM   1070  CB  ALA A  62      75.366  61.415  69.785  1.00  0.00           C
ATOM   1074  C   ALA A  62      76.266  59.146  70.165  1.00  0.00           C
ATOM   1075  O   ALA A  62      75.936  58.766  71.265  1.00  0.00           O
ATOM   1076  N   ILE A  63      76.355  58.316  69.115  1.00  0.00           N
ATOM   1078  CA  ILE A  63      76.205  56.866  69.215  1.00  0.00           C
ATOM   1080  CB  ILE A  63      77.336  56.146  69.955  1.00  0.00           C
ATOM   1082  CG2 ILE A  63      77.345  54.666  69.515  1.00  0.00           C
ATOM   1086  CG1 ILE A  63      78.746  56.746  69.745  1.00  0.00           C
ATOM   1089  CD  ILE A  63      79.175  56.886  68.285  1.00  0.00           C
ATOM   1093  C   ILE A  63      74.866  56.275  69.675  1.00  0.00           C
ATOM   1094  O   ILE A  63      74.406  56.456  70.795  1.00  0.00           O
ATOM   1095  N   GLY A  64      74.245  55.445  68.805  1.00  0.00           N
ATOM   1097  CA  GLY A  64      73.276  54.426  69.205  1.00  0.00           C
ATOM   1100  C   GLY A  64      71.836  54.845  69.205  1.00  0.00           C
ATOM   1101  O   GLY A  64      71.455  55.905  68.705  1.00  0.00           O
ATOM   1102  N   LEU A  65      70.966  53.985  69.755  1.00  0.00           N
ATOM   1104  CA  LEU A  65      69.526  54.136  69.745  1.00  0.00           C
ATOM   1106  CB  LEU A  65      68.826  52.926  70.415  1.00  0.00           C
ATOM   1109  CG  LEU A  65      69.076  51.595  69.685  1.00  0.00           C
ATOM   1111  CD1 LEU A  65      68.446  50.426  70.455  1.00  0.00           C
ATOM   1115  CD2 LEU A  65      68.506  51.656  68.275  1.00  0.00           C
ATOM   1119  C   LEU A  65      68.995  55.415  70.375  1.00  0.00           C
ATOM   1120  O   LEU A  65      68.056  56.025  69.875  1.00  0.00           O
ATOM   1121  N   MET A  66      69.605  55.835  71.485  1.00  0.00           N
ATOM   1123  CA  MET A  66      69.186  56.996  72.245  1.00  0.00           C
ATOM   1125  CB  MET A  66      68.796  56.586  73.685  1.00  0.00           C
ATOM   1128  CG  MET A  66      67.646  55.566  73.735  1.00  0.00           C
ATOM   1131  SD  MET A  66      67.175  55.086  75.425  1.00  0.00           S
ATOM   1132  CE  MET A  66      66.616  56.726  75.975  1.00  0.00           C
ATOM   1136  C   MET A  66      70.266  58.046  72.285  1.00  0.00           C
ATOM   1137  O   MET A  66      70.165  59.025  73.015  1.00  0.00           O
ATOM   1138  N   GLN A  67      71.366  57.875  71.495  1.00  0.00           N
ATOM   1140  CA  GLN A  67      72.226  58.985  71.115  1.00  0.00           C
ATOM   1142  CB  GLN A  67      71.336  60.025  70.375  1.00  0.00           C
ATOM   1145  CG  GLN A  67      71.955  60.926  69.265  1.00  0.00           C
ATOM   1148  CD  GLN A  67      72.705  60.165  68.175  1.00  0.00           C
ATOM   1149  OE1 GLN A  67      73.146  59.025  68.265  1.00  0.00           O
ATOM   1150  NE2 GLN A  67      72.896  60.816  67.015  1.00  0.00           N
ATOM   1153  C   GLN A  67      73.035  59.526  72.305  1.00  0.00           C
ATOM   1154  O   GLN A  67      73.125  60.726  72.565  1.00  0.00           O
ATOM   1155  N   ILE A  68      73.635  58.616  73.105  1.00  0.00           N
ATOM   1157  CA  ILE A  68      74.226  58.915  74.405  1.00  0.00           C
ATOM   1159  CB  ILE A  68      73.936  57.805  75.425  1.00  0.00           C
ATOM   1161  CG2 ILE A  68      74.705  56.516  75.105  1.00  0.00           C
ATOM   1165  CG1 ILE A  68      74.156  58.216  76.895  1.00  0.00           C
ATOM   1168  CD  ILE A  68      72.855  58.746  77.515  1.00  0.00           C
ATOM   1172  C   ILE A  68      75.715  59.195  74.255  1.00  0.00           C
ATOM   1173  O   ILE A  68      76.546  58.346  73.955  1.00  0.00           O
ATOM   1174  N   LYS A  69      76.126  60.445  74.435  1.00  0.00           N
ATOM   1176  CA  LYS A  69      77.525  60.806  74.355  1.00  0.00           C
ATOM   1178  CB  LYS A  69      77.665  62.345  74.485  1.00  0.00           C
ATOM   1181  CG  LYS A  69      77.155  63.136  73.275  1.00  0.00           C
ATOM   1184  CD  LYS A  69      77.166  64.655  73.525  1.00  0.00           C
ATOM   1187  CE  LYS A  69      76.726  65.566  72.365  1.00  0.00           C
ATOM   1190  NZ  LYS A  69      76.555  66.965  72.825  1.00  0.00           N
ATOM   1194  C   LYS A  69      78.336  60.176  75.465  1.00  0.00           C
ATOM   1195  O   LYS A  69      78.006  60.345  76.635  1.00  0.00           O
ATOM   1196  N   ALA A  70      79.455  59.486  75.145  1.00  0.00           N
ATOM   1198  CA  ALA A  70      80.316  58.915  76.165  1.00  0.00           C
ATOM   1200  CB  ALA A  70      81.526  58.195  75.525  1.00  0.00           C
ATOM   1204  C   ALA A  70      80.855  59.966  77.115  1.00  0.00           C
ATOM   1205  O   ALA A  70      80.776  59.836  78.325  1.00  0.00           O
ATOM   1206  N   SER A  71      81.315  61.086  76.545  1.00  0.00           N
ATOM   1208  CA  SER A  71      81.835  62.256  77.265  1.00  0.00           C
ATOM   1210  CB  SER A  71      82.435  63.255  76.235  1.00  0.00           C
ATOM   1213  OG  SER A  71      82.856  64.506  76.795  1.00  0.00           O
ATOM   1215  C   SER A  71      80.865  62.976  78.205  1.00  0.00           C
ATOM   1216  O   SER A  71      81.245  63.426  79.275  1.00  0.00           O
ATOM   1217  N   THR A  72      79.586  63.146  77.845  1.00  0.00           N
ATOM   1219  CA  THR A  72      78.686  63.975  78.655  1.00  0.00           C
ATOM   1221  CB  THR A  72      77.956  65.085  77.895  1.00  0.00           C
ATOM   1223  OG1 THR A  72      77.366  64.636  76.685  1.00  0.00           O
ATOM   1225  CG2 THR A  72      78.955  66.155  77.445  1.00  0.00           C
ATOM   1229  C   THR A  72      77.735  63.096  79.425  1.00  0.00           C
ATOM   1230  O   THR A  72      77.886  62.856  80.615  1.00  0.00           O
ATOM   1231  N   SER A  73      76.706  62.525  78.765  1.00  0.00           N
ATOM   1233  CA  SER A  73      75.666  61.746  79.435  1.00  0.00           C
ATOM   1235  CB  SER A  73      74.425  61.676  78.545  1.00  0.00           C
ATOM   1238  OG  SER A  73      74.775  61.466  77.175  1.00  0.00           O
ATOM   1240  C   SER A  73      76.065  60.345  79.825  1.00  0.00           C
ATOM   1241  O   SER A  73      75.586  59.796  80.825  1.00  0.00           O
ATOM   1242  N   GLY A  74      77.015  59.766  79.075  1.00  0.00           N
ATOM   1244  CA  GLY A  74      77.705  58.516  79.335  1.00  0.00           C
ATOM   1247  C   GLY A  74      78.595  58.616  80.525  1.00  0.00           C
ATOM   1248  O   GLY A  74      78.716  57.686  81.305  1.00  0.00           O
ATOM   1249  N   ARG A  75      79.245  59.766  80.745  1.00  0.00           N
ATOM   1251  CA  ARG A  75      79.796  60.066  82.045  1.00  0.00           C
ATOM   1253  CB  ARG A  75      80.715  61.296  82.025  1.00  0.00           C
ATOM   1256  CG  ARG A  75      82.026  61.106  81.245  1.00  0.00           C
ATOM   1259  CD  ARG A  75      82.945  62.336  81.295  1.00  0.00           C
ATOM   1262  NE  ARG A  75      83.696  62.275  82.575  1.00  0.00           N
ATOM   1264  CZ  ARG A  75      84.855  62.886  82.775  1.00  0.00           C
ATOM   1265  NH1 ARG A  75      85.445  63.676  81.905  1.00  0.00           N
ATOM   1268  NH2 ARG A  75      85.454  62.686  83.925  1.00  0.00           N
ATOM   1271  C   ARG A  75      78.746  60.206  83.145  1.00  0.00           C
ATOM   1272  O   ARG A  75      78.896  59.616  84.215  1.00  0.00           O
ATOM   1273  N   ASP A  76      77.646  60.956  82.905  1.00  0.00           N
ATOM   1275  CA  ASP A  76      76.616  61.226  83.905  1.00  0.00           C
ATOM   1277  CB  ASP A  76      75.565  62.246  83.405  1.00  0.00           C
ATOM   1280  CG  ASP A  76      76.135  63.665  83.395  1.00  0.00           C
ATOM   1281  OD1 ASP A  76      77.326  63.876  83.735  1.00  0.00           O
ATOM   1282  OD2 ASP A  76      75.336  64.596  83.125  1.00  0.00           O
ATOM   1283  C   ASP A  76      75.925  59.976  84.465  1.00  0.00           C
ATOM   1284  O   ASP A  76      75.686  59.866  85.665  1.00  0.00           O
ATOM   1285  N   VAL A  77      75.596  58.985  83.625  1.00  0.00           N
ATOM   1287  CA  VAL A  77      75.156  57.686  84.105  1.00  0.00           C
ATOM   1289  CB  VAL A  77      74.565  56.825  82.985  1.00  0.00           C
ATOM   1291  CG1 VAL A  77      73.376  57.576  82.375  1.00  0.00           C
ATOM   1295  CG2 VAL A  77      75.586  56.525  81.885  1.00  0.00           C
ATOM   1299  C   VAL A  77      76.205  56.935  84.935  1.00  0.00           C
ATOM   1300  O   VAL A  77      75.925  56.516  86.055  1.00  0.00           O
ATOM   1301  N   TYR A  78      77.476  56.846  84.495  1.00  0.00           N
ATOM   1303  CA  TYR A  78      78.576  56.226  85.235  1.00  0.00           C
ATOM   1305  CB  TYR A  78      79.885  56.146  84.405  1.00  0.00           C
ATOM   1308  CG  TYR A  78      79.896  54.985  83.435  1.00  0.00           C
ATOM   1309  CD1 TYR A  78      78.985  54.915  82.385  1.00  0.00           C
ATOM   1311  CE1 TYR A  78      79.006  53.886  81.445  1.00  0.00           C
ATOM   1313  CZ  TYR A  78      79.955  52.866  81.555  1.00  0.00           C
ATOM   1314  OH  TYR A  78      79.966  51.825  80.605  1.00  0.00           O
ATOM   1316  CD2 TYR A  78      80.865  53.966  83.515  1.00  0.00           C
ATOM   1318  CE2 TYR A  78      80.885  52.915  82.595  1.00  0.00           C
ATOM   1320  C   TYR A  78      78.836  56.825  86.605  1.00  0.00           C
ATOM   1321  O   TYR A  78      79.086  56.095  87.565  1.00  0.00           O
ATOM   1322  N   ARG A  79      78.686  58.146  86.785  1.00  0.00           N
ATOM   1324  CA  ARG A  79      78.896  58.786  88.085  1.00  0.00           C
ATOM   1326  CB  ARG A  79      79.276  60.296  87.995  1.00  0.00           C
ATOM   1329  CG  ARG A  79      78.296  61.235  87.235  1.00  0.00           C
ATOM   1332  CD  ARG A  79      76.936  61.616  87.865  1.00  0.00           C
ATOM   1335  NE  ARG A  79      77.166  62.155  89.245  1.00  0.00           N
ATOM   1337  CZ  ARG A  79      76.275  62.236  90.225  1.00  0.00           C
ATOM   1338  NH1 ARG A  79      75.025  61.856  90.115  1.00  0.00           N
ATOM   1341  NH2 ARG A  79      76.706  62.735  91.365  1.00  0.00           N
ATOM   1344  C   ARG A  79      77.656  58.746  88.915  1.00  0.00           C
ATOM   1345  O   ARG A  79      77.616  59.266  90.025  1.00  0.00           O
ATOM   1346  N   ARG A  80      76.595  58.116  88.425  1.00  0.00           N
ATOM   1348  CA  ARG A  80      75.445  57.805  89.225  1.00  0.00           C
ATOM   1350  CB  ARG A  80      74.186  58.106  88.385  1.00  0.00           C
ATOM   1353  CG  ARG A  80      72.896  58.146  89.215  1.00  0.00           C
ATOM   1356  CD  ARG A  80      72.056  56.875  89.065  1.00  0.00           C
ATOM   1359  NE  ARG A  80      70.876  57.015  89.965  1.00  0.00           N
ATOM   1361  CZ  ARG A  80      70.806  56.516  91.185  1.00  0.00           C
ATOM   1362  NH1 ARG A  80      71.826  55.996  91.855  1.00  0.00           N
ATOM   1365  NH2 ARG A  80      69.635  56.536  91.765  1.00  0.00           N
ATOM   1368  C   ARG A  80      75.556  56.345  89.625  1.00  0.00           C
ATOM   1369  O   ARG A  80      74.955  55.926  90.615  1.00  0.00           O
ATOM   1370  N   MET A  81      76.366  55.566  88.895  1.00  0.00           N
ATOM   1372  CA  MET A  81      76.776  54.216  89.265  1.00  0.00           C
ATOM   1374  CB  MET A  81      77.056  53.356  88.015  1.00  0.00           C
ATOM   1377  CG  MET A  81      75.796  52.726  87.405  1.00  0.00           C
ATOM   1380  SD  MET A  81      74.756  53.826  86.435  1.00  0.00           S
ATOM   1381  CE  MET A  81      73.506  54.165  87.655  1.00  0.00           C
ATOM   1385  C   MET A  81      77.956  54.136  90.205  1.00  0.00           C
ATOM   1386  O   MET A  81      78.026  53.276  91.085  1.00  0.00           O
ATOM   1387  N   GLY A  82      78.936  55.046  90.105  1.00  0.00           N
ATOM   1389  CA  GLY A  82      80.186  54.906  90.845  1.00  0.00           C
ATOM   1392  C   GLY A  82      81.135  54.025  90.095  1.00  0.00           C
ATOM   1393  O   GLY A  82      81.814  53.166  90.655  1.00  0.00           O
ATOM   1394  N   TRP A  83      81.116  54.226  88.785  1.00  0.00           N
ATOM   1396  CA  TRP A  83      81.994  53.606  87.845  1.00  0.00           C
ATOM   1398  CB  TRP A  83      81.186  52.866  86.755  1.00  0.00           C
ATOM   1401  CG  TRP A  83      80.256  51.766  87.185  1.00  0.00           C
ATOM   1402  CD1 TRP A  83      80.276  50.956  88.295  1.00  0.00           C
ATOM   1404  NE1 TRP A  83      79.285  49.996  88.185  1.00  0.00           N
ATOM   1406  CE2 TRP A  83      78.606  50.186  87.015  1.00  0.00           C
ATOM   1407  CD2 TRP A  83      79.175  51.306  86.365  1.00  0.00           C
ATOM   1408  CE3 TRP A  83      78.646  51.735  85.155  1.00  0.00           C
ATOM   1410  CZ3 TRP A  83      77.565  51.046  84.605  1.00  0.00           C
ATOM   1412  CZ2 TRP A  83      77.556  49.466  86.445  1.00  0.00           C
ATOM   1414  CH2 TRP A  83      77.026  49.936  85.245  1.00  0.00           C
ATOM   1416  C   TRP A  83      82.845  54.746  87.275  1.00  0.00           C
ATOM   1417  O   TRP A  83      82.376  55.846  86.985  1.00  0.00           O
ATOM   1418  N   SER A  84      84.155  54.496  87.205  1.00  0.00           N
ATOM   1420  CA  SER A  84      85.195  55.485  87.085  1.00  0.00           C
ATOM   1422  CB  SER A  84      86.536  54.856  87.595  1.00  0.00           C
ATOM   1425  OG  SER A  84      87.665  55.736  87.555  1.00  0.00           O
ATOM   1427  C   SER A  84      85.385  56.066  85.685  1.00  0.00           C
ATOM   1428  O   SER A  84      85.765  57.226  85.535  1.00  0.00           O
ATOM   1429  N   GLY A  85      85.096  55.296  84.615  1.00  0.00           N
ATOM   1431  CA  GLY A  85      85.506  55.666  83.255  1.00  0.00           C
ATOM   1434  C   GLY A  85      84.326  55.586  82.355  1.00  0.00           C
ATOM   1435  O   GLY A  85      83.385  54.866  82.655  1.00  0.00           O
ATOM   1436  N   GLU A  86      84.316  56.376  81.265  1.00  0.00           N
ATOM   1438  CA  GLU A  86      83.265  56.516  80.275  1.00  0.00           C
ATOM   1440  CB  GLU A  86      83.665  57.646  79.275  1.00  0.00           C
ATOM   1443  CG  GLU A  86      84.605  58.735  79.895  1.00  0.00           C
ATOM   1446  CD  GLU A  86      84.836  60.016  79.085  1.00  0.00           C
ATOM   1447  OE1 GLU A  86      84.494  60.106  77.875  1.00  0.00           O
ATOM   1448  OE2 GLU A  86      85.405  60.965  79.685  1.00  0.00           O
ATOM   1449  C   GLU A  86      82.945  55.196  79.525  1.00  0.00           C
ATOM   1450  O   GLU A  86      83.815  54.325  79.415  1.00  0.00           O
ATOM   1451  N   PRO A  87      81.716  54.946  79.055  1.00  0.00           N
ATOM   1452  CD  PRO A  87      80.634  55.926  79.045  1.00  0.00           C
ATOM   1455  CA  PRO A  87      81.446  53.856  78.115  1.00  0.00           C
ATOM   1457  CB  PRO A  87      79.924  53.936  77.865  1.00  0.00           C
ATOM   1460  CG  PRO A  87      79.596  55.415  78.035  1.00  0.00           C
ATOM   1463  C   PRO A  87      82.205  53.976  76.805  1.00  0.00           C
ATOM   1464  O   PRO A  87      82.446  55.086  76.335  1.00  0.00           O
ATOM   1465  N   THR A  88      82.565  52.836  76.175  1.00  0.00           N
ATOM   1467  CA  THR A  88      83.285  52.875  74.915  1.00  0.00           C
ATOM   1469  CB  THR A  88      84.275  51.746  74.665  1.00  0.00           C
ATOM   1471  OG1 THR A  88      83.685  50.466  74.425  1.00  0.00           O
ATOM   1473  CG2 THR A  88      85.174  51.625  75.895  1.00  0.00           C
ATOM   1477  C   THR A  88      82.336  52.945  73.755  1.00  0.00           C
ATOM   1478  O   THR A  88      81.196  52.506  73.825  1.00  0.00           O
ATOM   1479  N   THR A  89      82.796  53.486  72.605  1.00  0.00           N
ATOM   1481  CA  THR A  89      81.994  53.656  71.395  1.00  0.00           C
ATOM   1483  CB  THR A  89      82.756  54.336  70.275  1.00  0.00           C
ATOM   1485  OG1 THR A  89      84.015  53.726  70.055  1.00  0.00           O
ATOM   1487  CG2 THR A  89      83.046  55.796  70.615  1.00  0.00           C
ATOM   1491  C   THR A  89      81.466  52.356  70.835  1.00  0.00           C
ATOM   1492  O   THR A  89      80.375  52.306  70.265  1.00  0.00           O
ATOM   1493  N   SER A  90      82.236  51.266  71.005  1.00  0.00           N
ATOM   1495  CA  SER A  90      81.826  49.896  70.845  1.00  0.00           C
ATOM   1497  CB  SER A  90      82.996  48.946  71.205  1.00  0.00           C
ATOM   1500  OG  SER A  90      84.095  49.066  70.305  1.00  0.00           O
ATOM   1502  C   SER A  90      80.704  49.496  71.775  1.00  0.00           C
ATOM   1503  O   SER A  90      79.686  48.985  71.325  1.00  0.00           O
ATOM   1504  N   GLU A  91      80.796  49.785  73.085  1.00  0.00           N
ATOM   1506  CA  GLU A  91      79.745  49.496  74.055  1.00  0.00           C
ATOM   1508  CB  GLU A  91      80.174  49.836  75.495  1.00  0.00           C
ATOM   1511  CG  GLU A  91      81.256  48.876  76.065  1.00  0.00           C
ATOM   1514  CD  GLU A  91      81.805  49.346  77.405  1.00  0.00           C
ATOM   1515  OE1 GLU A  91      81.485  50.466  77.845  1.00  0.00           O
ATOM   1516  OE2 GLU A  91      82.565  48.556  78.025  1.00  0.00           O
ATOM   1517  C   GLU A  91      78.486  50.246  73.715  1.00  0.00           C
ATOM   1518  O   GLU A  91      77.406  49.655  73.695  1.00  0.00           O
ATOM   1519  N   LEU A  92      78.626  51.536  73.325  1.00  0.00           N
ATOM   1521  CA  LEU A  92      77.556  52.446  72.945  1.00  0.00           C
ATOM   1523  CB  LEU A  92      78.056  53.886  72.695  1.00  0.00           C
ATOM   1526  CG  LEU A  92      78.646  54.676  73.875  1.00  0.00           C
ATOM   1528  CD1 LEU A  92      78.936  56.106  73.445  1.00  0.00           C
ATOM   1532  CD2 LEU A  92      77.686  54.736  75.065  1.00  0.00           C
ATOM   1536  C   LEU A  92      76.776  51.956  71.725  1.00  0.00           C
ATOM   1537  O   LEU A  92      75.625  52.296  71.485  1.00  0.00           O
ATOM   1538  N   LYS A  93      77.385  51.086  70.905  1.00  0.00           N
ATOM   1540  CA  LYS A  93      76.686  50.426  69.815  1.00  0.00           C
ATOM   1542  CB  LYS A  93      77.656  50.025  68.695  1.00  0.00           C
ATOM   1545  CG  LYS A  93      78.105  51.256  67.925  1.00  0.00           C
ATOM   1548  CD  LYS A  93      79.245  50.936  66.955  1.00  0.00           C
ATOM   1551  CE  LYS A  93      79.885  52.176  66.335  1.00  0.00           C
ATOM   1554  NZ  LYS A  93      80.416  52.956  67.455  1.00  0.00           N
ATOM   1558  C   LYS A  93      75.866  49.216  70.185  1.00  0.00           C
ATOM   1559  O   LYS A  93      75.006  48.796  69.405  1.00  0.00           O
ATOM   1560  N   ASN A  94      76.056  48.616  71.375  1.00  0.00           N
ATOM   1562  CA  ASN A  94      75.226  47.516  71.825  1.00  0.00           C
ATOM   1564  CB  ASN A  94      75.896  46.825  73.055  1.00  0.00           C
ATOM   1567  CG  ASN A  94      75.105  45.646  73.575  1.00  0.00           C
ATOM   1568  OD1 ASN A  94      74.396  45.755  74.575  1.00  0.00           O
ATOM   1569  ND2 ASN A  94      75.216  44.466  72.915  1.00  0.00           N
ATOM   1572  C   ASN A  94      73.826  48.026  72.185  1.00  0.00           C
ATOM   1573  O   ASN A  94      73.746  48.836  73.115  1.00  0.00           O
ATOM   1574  N   PRO A  95      72.716  47.646  71.535  1.00  0.00           N
ATOM   1575  CD  PRO A  95      72.716  46.746  70.375  1.00  0.00           C
ATOM   1578  CA  PRO A  95      71.355  48.005  71.905  1.00  0.00           C
ATOM   1580  CB  PRO A  95      70.465  47.126  71.025  1.00  0.00           C
ATOM   1583  CG  PRO A  95      71.326  46.886  69.795  1.00  0.00           C
ATOM   1586  C   PRO A  95      71.006  47.886  73.375  1.00  0.00           C
ATOM   1587  O   PRO A  95      70.526  48.845  73.955  1.00  0.00           O
ATOM   1588  N   GLU A  96      71.246  46.716  74.005  1.00  0.00           N
ATOM   1590  CA  GLU A  96      70.855  46.506  75.385  1.00  0.00           C
ATOM   1592  CB  GLU A  96      71.205  45.066  75.835  1.00  0.00           C
ATOM   1595  CG  GLU A  96      70.986  44.806  77.335  1.00  0.00           C
ATOM   1598  CD  GLU A  96      71.315  43.386  77.765  1.00  0.00           C
ATOM   1599  OE1 GLU A  96      71.396  42.456  76.925  1.00  0.00           O
ATOM   1600  OE2 GLU A  96      71.506  43.176  78.995  1.00  0.00           O
ATOM   1601  C   GLU A  96      71.506  47.476  76.365  1.00  0.00           C
ATOM   1602  O   GLU A  96      70.846  48.106  77.205  1.00  0.00           O
ATOM   1603  N   ARG A  97      72.826  47.665  76.215  1.00  0.00           N
ATOM   1605  CA  ARG A  97      73.586  48.636  76.965  1.00  0.00           C
ATOM   1607  CB  ARG A  97      75.065  48.516  76.555  1.00  0.00           C
ATOM   1610  CG  ARG A  97      76.025  49.206  77.535  1.00  0.00           C
ATOM   1613  CD  ARG A  97      76.186  48.506  78.875  1.00  0.00           C
ATOM   1616  NE  ARG A  97      76.785  47.186  78.505  1.00  0.00           N
ATOM   1618  CZ  ARG A  97      77.845  46.646  79.085  1.00  0.00           C
ATOM   1619  NH1 ARG A  97      78.436  47.166  80.125  1.00  0.00           N
ATOM   1622  NH2 ARG A  97      78.355  45.546  78.595  1.00  0.00           N
ATOM   1625  C   ARG A  97      73.096  50.036  76.695  1.00  0.00           C
ATOM   1626  O   ARG A  97      72.985  50.886  77.575  1.00  0.00           O
ATOM   1627  N   ASN A  98      72.766  50.326  75.425  1.00  0.00           N
ATOM   1629  CA  ASN A  98      72.385  51.646  74.965  1.00  0.00           C
ATOM   1631  CB  ASN A  98      72.296  51.676  73.405  1.00  0.00           C
ATOM   1634  CG  ASN A  98      72.196  53.116  72.965  1.00  0.00           C
ATOM   1635  OD1 ASN A  98      73.186  53.775  72.625  1.00  0.00           O
ATOM   1636  ND2 ASN A  98      70.966  53.665  73.055  1.00  0.00           N
ATOM   1639  C   ASN A  98      71.106  52.106  75.615  1.00  0.00           C
ATOM   1640  O   ASN A  98      70.986  53.216  76.125  1.00  0.00           O
ATOM   1641  N   ILE A  99      70.105  51.216  75.605  1.00  0.00           N
ATOM   1643  CA  ILE A  99      68.796  51.456  76.185  1.00  0.00           C
ATOM   1645  CB  ILE A  99      67.855  50.316  75.805  1.00  0.00           C
ATOM   1647  CG2 ILE A  99      66.506  50.415  76.545  1.00  0.00           C
ATOM   1651  CG1 ILE A  99      67.636  50.296  74.275  1.00  0.00           C
ATOM   1654  CD  ILE A  99      66.896  51.506  73.715  1.00  0.00           C
ATOM   1658  C   ILE A  99      68.855  51.665  77.685  1.00  0.00           C
ATOM   1659  O   ILE A  99      68.226  52.566  78.225  1.00  0.00           O
ATOM   1660  N   SER A 100      69.655  50.846  78.395  1.00  0.00           N
ATOM   1662  CA  SER A 100      69.856  50.996  79.815  1.00  0.00           C
ATOM   1664  CB  SER A 100      70.565  49.775  80.425  1.00  0.00           C
ATOM   1667  OG  SER A 100      71.906  49.676  79.975  1.00  0.00           O
ATOM   1669  C   SER A 100      70.556  52.296  80.205  1.00  0.00           C
ATOM   1670  O   SER A 100      70.165  52.906  81.195  1.00  0.00           O
ATOM   1671  N   MET A 101      71.605  52.756  79.475  1.00  0.00           N
ATOM   1673  CA  MET A 101      72.205  54.066  79.705  1.00  0.00           C
ATOM   1675  CB  MET A 101      73.446  54.366  78.825  1.00  0.00           C
ATOM   1678  CG  MET A 101      74.655  53.426  79.025  1.00  0.00           C
ATOM   1681  SD  MET A 101      75.316  53.296  80.695  1.00  0.00           S
ATOM   1682  CE  MET A 101      76.526  52.066  80.125  1.00  0.00           C
ATOM   1686  C   MET A 101      71.235  55.206  79.475  1.00  0.00           C
ATOM   1687  O   MET A 101      71.146  56.156  80.245  1.00  0.00           O
ATOM   1688  N   GLY A 102      70.416  55.106  78.425  1.00  0.00           N
ATOM   1690  CA  GLY A 102      69.385  56.116  78.175  1.00  0.00           C
ATOM   1693  C   GLY A 102      68.306  56.146  79.225  1.00  0.00           C
ATOM   1694  O   GLY A 102      67.965  57.215  79.705  1.00  0.00           O
ATOM   1695  N   ALA A 103      67.776  54.996  79.665  1.00  0.00           N
ATOM   1697  CA  ALA A 103      66.885  54.915  80.805  1.00  0.00           C
ATOM   1699  CB  ALA A 103      66.455  53.456  81.005  1.00  0.00           C
ATOM   1703  C   ALA A 103      67.476  55.456  82.115  1.00  0.00           C
ATOM   1704  O   ALA A 103      66.796  56.136  82.875  1.00  0.00           O
ATOM   1705  N   ALA A 104      68.766  55.176  82.395  1.00  0.00           N
ATOM   1707  CA  ALA A 104      69.465  55.755  83.525  1.00  0.00           C
ATOM   1709  CB  ALA A 104      70.905  55.196  83.555  1.00  0.00           C
ATOM   1713  C   ALA A 104      69.535  57.275  83.495  1.00  0.00           C
ATOM   1714  O   ALA A 104      69.355  57.966  84.495  1.00  0.00           O
ATOM   1715  N   TYR A 105      69.806  57.816  82.295  1.00  0.00           N
ATOM   1717  CA  TYR A 105      69.826  59.235  82.015  1.00  0.00           C
ATOM   1719  CB  TYR A 105      70.436  59.456  80.605  1.00  0.00           C
ATOM   1722  CG  TYR A 105      70.876  60.886  80.465  1.00  0.00           C
ATOM   1723  CD1 TYR A 105      72.076  61.316  81.045  1.00  0.00           C
ATOM   1725  CE1 TYR A 105      72.506  62.636  80.865  1.00  0.00           C
ATOM   1727  CZ  TYR A 105      71.756  63.515  80.075  1.00  0.00           C
ATOM   1728  OH  TYR A 105      72.205  64.805  79.815  1.00  0.00           O
ATOM   1730  CD2 TYR A 105      70.095  61.796  79.745  1.00  0.00           C
ATOM   1732  CE2 TYR A 105      70.546  63.106  79.525  1.00  0.00           C
ATOM   1734  C   TYR A 105      68.466  59.906  82.155  1.00  0.00           C
ATOM   1735  O   TYR A 105      68.326  60.976  82.745  1.00  0.00           O
ATOM   1736  N   LEU A 106      67.376  59.266  81.695  1.00  0.00           N
ATOM   1738  CA  LEU A 106      66.025  59.715  81.985  1.00  0.00           C
ATOM   1740  CB  LEU A 106      64.975  58.856  81.225  1.00  0.00           C
ATOM   1743  CG  LEU A 106      65.066  58.976  79.685  1.00  0.00           C
ATOM   1745  CD1 LEU A 106      64.105  58.005  78.975  1.00  0.00           C
ATOM   1749  CD2 LEU A 106      64.765  60.406  79.225  1.00  0.00           C
ATOM   1753  C   LEU A 106      65.705  59.806  83.485  1.00  0.00           C
ATOM   1754  O   LEU A 106      65.105  60.786  83.945  1.00  0.00           O
ATOM   1755  N   ASN A 107      66.156  58.816  84.295  1.00  0.00           N
ATOM   1757  CA  ASN A 107      66.146  58.906  85.755  1.00  0.00           C
ATOM   1759  CB  ASN A 107      66.636  57.546  86.355  1.00  0.00           C
ATOM   1762  CG  ASN A 107      66.566  57.446  87.885  1.00  0.00           C
ATOM   1763  OD1 ASN A 107      67.546  57.595  88.635  1.00  0.00           O
ATOM   1764  ND2 ASN A 107      65.366  57.075  88.355  1.00  0.00           N
ATOM   1767  C   ASN A 107      66.965  60.056  86.335  1.00  0.00           C
ATOM   1768  O   ASN A 107      66.476  60.816  87.165  1.00  0.00           O
ATOM   1769  N   ILE A 108      68.215  60.266  85.895  1.00  0.00           N
ATOM   1771  CA  ILE A 108      69.076  61.296  86.475  1.00  0.00           C
ATOM   1773  CB  ILE A 108      70.556  61.156  86.085  1.00  0.00           C
ATOM   1775  CG2 ILE A 108      70.916  61.886  84.765  1.00  0.00           C
ATOM   1779  CG1 ILE A 108      71.446  61.656  87.235  1.00  0.00           C
ATOM   1782  CD  ILE A 108      72.936  61.386  86.975  1.00  0.00           C
ATOM   1786  C   ILE A 108      68.556  62.716  86.255  1.00  0.00           C
ATOM   1787  O   ILE A 108      68.674  63.595  87.125  1.00  0.00           O
ATOM   1788  N   LEU A 109      67.916  62.956  85.095  1.00  0.00           N
ATOM   1790  CA  LEU A 109      67.105  64.136  84.835  1.00  0.00           C
ATOM   1792  CB  LEU A 109      66.656  64.136  83.345  1.00  0.00           C
ATOM   1795  CG  LEU A 109      67.646  64.826  82.375  1.00  0.00           C
ATOM   1797  CD1 LEU A 109      69.046  64.215  82.365  1.00  0.00           C
ATOM   1801  CD2 LEU A 109      67.096  64.816  80.935  1.00  0.00           C
ATOM   1805  C   LEU A 109      65.916  64.285  85.795  1.00  0.00           C
ATOM   1806  O   LEU A 109      65.696  65.365  86.345  1.00  0.00           O
ATOM   1807  N   GLU A 110      65.146  63.195  86.045  1.00  0.00           N
ATOM   1809  CA  GLU A 110      64.076  63.156  87.045  1.00  0.00           C
ATOM   1811  CB  GLU A 110      63.195  61.866  86.985  1.00  0.00           C
ATOM   1814  CG  GLU A 110      62.216  61.755  85.785  1.00  0.00           C
ATOM   1817  CD  GLU A 110      60.936  61.016  86.135  1.00  0.00           C
ATOM   1818  OE1 GLU A 110      60.216  61.496  87.065  1.00  0.00           O
ATOM   1819  OE2 GLU A 110      60.675  59.966  85.495  1.00  0.00           O
ATOM   1820  C   GLU A 110      64.476  63.376  88.485  1.00  0.00           C
ATOM   1821  O   GLU A 110      63.766  64.016  89.275  1.00  0.00           O
ATOM   1822  N   THR A 111      65.586  62.786  88.915  1.00  0.00           N
ATOM   1824  CA  THR A 111      65.936  62.775  90.335  1.00  0.00           C
ATOM   1826  CB  THR A 111      66.625  61.496  90.765  1.00  0.00           C
ATOM   1828  OG1 THR A 111      67.855  61.286  90.075  1.00  0.00           O
ATOM   1830  CG2 THR A 111      65.696  60.305  90.465  1.00  0.00           C
ATOM   1834  C   THR A 111      66.776  63.975  90.715  1.00  0.00           C
ATOM   1835  O   THR A 111      66.695  64.456  91.855  1.00  0.00           O
ATOM   1836  N   GLY A 112      67.576  64.506  89.765  1.00  0.00           N
ATOM   1838  CA  GLY A 112      68.285  65.765  89.875  1.00  0.00           C
ATOM   1841  C   GLY A 112      67.506  66.886  89.225  1.00  0.00           C
ATOM   1842  O   GLY A 112      66.446  67.206  89.755  1.00  0.00           O
ATOM   1843  N   PRO A 113      67.936  67.566  88.165  1.00  0.00           N
ATOM   1844  CD  PRO A 113      69.215  67.305  87.505  1.00  0.00           C
ATOM   1847  CA  PRO A 113      67.376  68.816  87.665  1.00  0.00           C
ATOM   1849  CB  PRO A 113      67.896  68.856  86.235  1.00  0.00           C
ATOM   1852  CG  PRO A 113      69.326  68.355  86.395  1.00  0.00           C
ATOM   1855  C   PRO A 113      65.885  69.076  87.805  1.00  0.00           C
ATOM   1856  O   PRO A 113      65.535  70.106  88.375  1.00  0.00           O
ATOM   1857  N   LEU A 114      65.035  68.165  87.335  1.00  0.00           N
ATOM   1859  CA  LEU A 114      63.595  68.305  87.275  1.00  0.00           C
ATOM   1861  CB  LEU A 114      63.116  67.615  85.985  1.00  0.00           C
ATOM   1864  CG  LEU A 114      63.556  68.195  84.625  1.00  0.00           C
ATOM   1866  CD1 LEU A 114      64.856  67.585  84.105  1.00  0.00           C
ATOM   1870  CD2 LEU A 114      62.485  67.875  83.595  1.00  0.00           C
ATOM   1874  C   LEU A 114      62.876  67.665  88.475  1.00  0.00           C
ATOM   1875  O   LEU A 114      61.646  67.585  88.475  1.00  0.00           O
ATOM   1876  N   ALA A 115      63.595  67.265  89.545  1.00  0.00           N
ATOM   1878  CA  ALA A 115      63.126  66.766  90.835  1.00  0.00           C
ATOM   1880  CB  ALA A 115      64.146  67.186  91.905  1.00  0.00           C
ATOM   1884  C   ALA A 115      61.736  67.125  91.375  1.00  0.00           C
ATOM   1885  O   ALA A 115      61.015  66.256  91.855  1.00  0.00           O
ATOM   1886  N   GLY A 116      61.326  68.405  91.335  1.00  0.00           N
ATOM   1888  CA  GLY A 116      60.146  68.886  92.055  1.00  0.00           C
ATOM   1891  C   GLY A 116      58.865  68.985  91.305  1.00  0.00           C
ATOM   1892  O   GLY A 116      57.855  69.456  91.835  1.00  0.00           O
ATOM   1893  N   ILE A 117      58.826  68.646  90.025  1.00  0.00           N
ATOM   1895  CA  ILE A 117      57.605  68.816  89.265  1.00  0.00           C
ATOM   1897  CB  ILE A 117      57.876  68.936  87.785  1.00  0.00           C
ATOM   1899  CG2 ILE A 117      56.566  69.046  87.005  1.00  0.00           C
ATOM   1903  CG1 ILE A 117      58.696  70.196  87.395  1.00  0.00           C
ATOM   1906  CD  ILE A 117      60.216  70.045  87.475  1.00  0.00           C
ATOM   1910  C   ILE A 117      56.506  67.796  89.635  1.00  0.00           C
ATOM   1911  O   ILE A 117      56.766  66.615  89.885  1.00  0.00           O
ATOM   1912  N   GLU A 118      55.245  68.265  89.715  1.00  0.00           N
ATOM   1914  CA  GLU A 118      54.136  67.485  90.225  1.00  0.00           C
ATOM   1916  CB  GLU A 118      53.105  68.456  90.875  1.00  0.00           C
ATOM   1919  CG  GLU A 118      53.636  69.235  92.115  1.00  0.00           C
ATOM   1922  CD  GLU A 118      53.995  68.346  93.315  1.00  0.00           C
ATOM   1923  OE1 GLU A 118      53.865  67.105  93.185  1.00  0.00           O
ATOM   1924  OE2 GLU A 118      54.406  68.906  94.355  1.00  0.00           O
ATOM   1925  C   GLU A 118      53.426  66.625  89.175  1.00  0.00           C
ATOM   1926  O   GLU A 118      53.046  65.476  89.415  1.00  0.00           O
ATOM   1927  N   ASP A 119      53.226  67.176  87.965  1.00  0.00           N
ATOM   1929  CA  ASP A 119      52.335  66.555  87.005  1.00  0.00           C
ATOM   1931  CB  ASP A 119      51.556  67.676  86.275  1.00  0.00           C
ATOM   1934  CG  ASP A 119      50.806  67.345  84.985  1.00  0.00           C
ATOM   1935  OD1 ASP A 119      50.736  66.186  84.515  1.00  0.00           O
ATOM   1936  OD2 ASP A 119      50.245  68.335  84.465  1.00  0.00           O
ATOM   1937  C   ASP A 119      53.056  65.555  86.095  1.00  0.00           C
ATOM   1938  O   ASP A 119      54.096  65.886  85.525  1.00  0.00           O
ATOM   1939  N   PRO A 120      52.586  64.345  85.885  1.00  0.00           N
ATOM   1940  CD  PRO A 120      51.326  63.816  86.435  1.00  0.00           C
ATOM   1943  CA  PRO A 120      53.335  63.335  85.155  1.00  0.00           C
ATOM   1945  CB  PRO A 120      52.535  62.056  85.405  1.00  0.00           C
ATOM   1948  CG  PRO A 120      51.095  62.546  85.635  1.00  0.00           C
ATOM   1951  C   PRO A 120      53.436  63.655  83.675  1.00  0.00           C
ATOM   1952  O   PRO A 120      54.436  63.306  83.065  1.00  0.00           O
ATOM   1953  N   LYS A 121      52.436  64.326  83.075  1.00  0.00           N
ATOM   1955  CA  LYS A 121      52.556  64.686  81.675  1.00  0.00           C
ATOM   1957  CB  LYS A 121      51.186  64.876  80.975  1.00  0.00           C
ATOM   1960  CG  LYS A 121      50.675  63.585  80.295  1.00  0.00           C
ATOM   1963  CD  LYS A 121      49.726  63.856  79.115  1.00  0.00           C
ATOM   1966  CE  LYS A 121      50.386  64.515  77.905  1.00  0.00           C
ATOM   1969  NZ  LYS A 121      51.196  63.585  77.075  1.00  0.00           N
ATOM   1973  C   LYS A 121      53.445  65.886  81.485  1.00  0.00           C
ATOM   1974  O   LYS A 121      54.126  66.015  80.465  1.00  0.00           O
ATOM   1975  N   VAL A 122      53.546  66.775  82.495  1.00  0.00           N
ATOM   1977  CA  VAL A 122      54.445  67.896  82.335  1.00  0.00           C
ATOM   1979  CB  VAL A 122      54.046  69.136  83.115  1.00  0.00           C
ATOM   1981  CG1 VAL A 122      54.396  69.086  84.595  1.00  0.00           C
ATOM   1985  CG2 VAL A 122      54.826  70.316  82.515  1.00  0.00           C
ATOM   1989  C   VAL A 122      55.856  67.456  82.615  1.00  0.00           C
ATOM   1990  O   VAL A 122      56.815  67.936  82.015  1.00  0.00           O
ATOM   1991  N   LEU A 123      56.046  66.415  83.455  1.00  0.00           N
ATOM   1993  CA  LEU A 123      57.316  65.726  83.555  1.00  0.00           C
ATOM   1995  CB  LEU A 123      57.256  64.536  84.565  1.00  0.00           C
ATOM   1998  CG  LEU A 123      57.716  64.856  85.995  1.00  0.00           C
ATOM   2000  CD1 LEU A 123      58.956  65.735  85.965  1.00  0.00           C
ATOM   2004  CD2 LEU A 123      56.646  65.535  86.835  1.00  0.00           C
ATOM   2008  C   LEU A 123      57.806  65.165  82.245  1.00  0.00           C
ATOM   2009  O   LEU A 123      58.966  65.365  81.865  1.00  0.00           O
ATOM   2010  N   GLN A 124      56.916  64.496  81.495  1.00  0.00           N
ATOM   2012  CA  GLN A 124      57.195  63.936  80.195  1.00  0.00           C
ATOM   2014  CB  GLN A 124      55.896  63.246  79.705  1.00  0.00           C
ATOM   2017  CG  GLN A 124      56.025  62.536  78.335  1.00  0.00           C
ATOM   2020  CD  GLN A 124      54.705  61.856  77.955  1.00  0.00           C
ATOM   2021  OE1 GLN A 124      53.626  62.456  77.995  1.00  0.00           O
ATOM   2022  NE2 GLN A 124      54.775  60.566  77.555  1.00  0.00           N
ATOM   2025  C   GLN A 124      57.666  64.966  79.175  1.00  0.00           C
ATOM   2026  O   GLN A 124      58.686  64.775  78.515  1.00  0.00           O
ATOM   2027  N   TYR A 125      56.976  66.116  79.045  1.00  0.00           N
ATOM   2029  CA  TYR A 125      57.415  67.245  78.245  1.00  0.00           C
ATOM   2031  CB  TYR A 125      56.336  68.346  78.135  1.00  0.00           C
ATOM   2034  CG  TYR A 125      55.115  67.775  77.475  1.00  0.00           C
ATOM   2035  CD1 TYR A 125      55.206  67.055  76.275  1.00  0.00           C
ATOM   2037  CE1 TYR A 125      54.056  66.485  75.705  1.00  0.00           C
ATOM   2039  CZ  TYR A 125      52.826  66.665  76.325  1.00  0.00           C
ATOM   2040  OH  TYR A 125      51.675  66.066  75.795  1.00  0.00           O
ATOM   2042  CD2 TYR A 125      53.865  67.965  78.075  1.00  0.00           C
ATOM   2044  CE2 TYR A 125      52.726  67.396  77.505  1.00  0.00           C
ATOM   2046  C   TYR A 125      58.696  67.886  78.705  1.00  0.00           C
ATOM   2047  O   TYR A 125      59.596  68.176  77.905  1.00  0.00           O
ATOM   2048  N   ALA A 126      58.846  68.105  80.015  1.00  0.00           N
ATOM   2050  CA  ALA A 126      60.056  68.636  80.575  1.00  0.00           C
ATOM   2052  CB  ALA A 126      59.816  68.956  82.055  1.00  0.00           C
ATOM   2056  C   ALA A 126      61.276  67.735  80.355  1.00  0.00           C
ATOM   2057  O   ALA A 126      62.345  68.195  79.955  1.00  0.00           O
ATOM   2058  N   LEU A 127      61.126  66.406  80.555  1.00  0.00           N
ATOM   2060  CA  LEU A 127      62.146  65.415  80.225  1.00  0.00           C
ATOM   2062  CB  LEU A 127      61.726  63.966  80.595  1.00  0.00           C
ATOM   2065  CG  LEU A 127      61.686  63.616  82.085  1.00  0.00           C
ATOM   2067  CD1 LEU A 127      61.165  62.186  82.235  1.00  0.00           C
ATOM   2071  CD2 LEU A 127      63.076  63.746  82.725  1.00  0.00           C
ATOM   2075  C   LEU A 127      62.576  65.365  78.765  1.00  0.00           C
ATOM   2076  O   LEU A 127      63.776  65.386  78.495  1.00  0.00           O
ATOM   2077  N   VAL A 128      61.636  65.326  77.785  1.00  0.00           N
ATOM   2079  CA  VAL A 128      61.995  65.266  76.375  1.00  0.00           C
ATOM   2081  CB  VAL A 128      60.806  65.016  75.445  1.00  0.00           C
ATOM   2083  CG1 VAL A 128      60.196  63.626  75.705  1.00  0.00           C
ATOM   2087  CG2 VAL A 128      59.705  66.085  75.515  1.00  0.00           C
ATOM   2091  C   VAL A 128      62.796  66.475  75.895  1.00  0.00           C
ATOM   2092  O   VAL A 128      63.826  66.356  75.235  1.00  0.00           O
ATOM   2093  N   VAL A 129      62.366  67.686  76.305  1.00  0.00           N
ATOM   2095  CA  VAL A 129      63.076  68.915  76.015  1.00  0.00           C
ATOM   2097  CB  VAL A 129      62.275  70.126  76.455  1.00  0.00           C
ATOM   2099  CG1 VAL A 129      63.065  71.396  76.115  1.00  0.00           C
ATOM   2103  CG2 VAL A 129      60.916  70.176  75.735  1.00  0.00           C
ATOM   2107  C   VAL A 129      64.465  68.946  76.665  1.00  0.00           C
ATOM   2108  O   VAL A 129      65.465  69.296  76.045  1.00  0.00           O
ATOM   2109  N   SER A 130      64.526  68.536  77.945  1.00  0.00           N
ATOM   2111  CA  SER A 130      65.745  68.445  78.735  1.00  0.00           C
ATOM   2113  CB  SER A 130      65.366  68.046  80.175  1.00  0.00           C
ATOM   2116  OG  SER A 130      66.495  67.976  81.045  1.00  0.00           O
ATOM   2118  C   SER A 130      66.776  67.485  78.165  1.00  0.00           C
ATOM   2119  O   SER A 130      67.976  67.746  78.185  1.00  0.00           O
ATOM   2120  N   TYR A 131      66.326  66.326  77.635  1.00  0.00           N
ATOM   2122  CA  TYR A 131      67.146  65.365  76.905  1.00  0.00           C
ATOM   2124  CB  TYR A 131      66.275  64.106  76.585  1.00  0.00           C
ATOM   2127  CG  TYR A 131      67.146  62.896  76.335  1.00  0.00           C
ATOM   2128  CD1 TYR A 131      67.826  62.696  75.115  1.00  0.00           C
ATOM   2130  CE1 TYR A 131      68.716  61.625  74.965  1.00  0.00           C
ATOM   2132  CZ  TYR A 131      68.886  60.706  76.005  1.00  0.00           C
ATOM   2133  OH  TYR A 131      69.856  59.696  75.945  1.00  0.00           O
ATOM   2135  CD2 TYR A 131      67.296  61.935  77.345  1.00  0.00           C
ATOM   2137  CE2 TYR A 131      68.125  60.825  77.165  1.00  0.00           C
ATOM   2139  C   TYR A 131      67.726  65.945  75.615  1.00  0.00           C
ATOM   2140  O   TYR A 131      68.855  65.646  75.225  1.00  0.00           O
ATOM   2141  N   ALA A 132      66.936  66.796  74.935  1.00  0.00           N
ATOM   2143  CA  ALA A 132      67.256  67.326  73.625  1.00  0.00           C
ATOM   2145  CB  ALA A 132      65.925  67.735  72.965  1.00  0.00           C
ATOM   2149  C   ALA A 132      68.175  68.536  73.605  1.00  0.00           C
ATOM   2150  O   ALA A 132      68.946  68.706  72.655  1.00  0.00           O
ATOM   2151  N   ASN A 133      68.146  69.406  74.635  1.00  0.00           N
ATOM   2153  CA  ASN A 133      68.924  70.646  74.665  1.00  0.00           C
ATOM   2155  CB  ASN A 133      68.506  71.676  73.575  1.00  0.00           C
ATOM   2158  CG  ASN A 133      67.056  72.136  73.585  1.00  0.00           C
ATOM   2159  OD1 ASN A 133      66.706  73.005  72.785  1.00  0.00           O
ATOM   2160  ND2 ASN A 133      66.186  71.615  74.475  1.00  0.00           N
ATOM   2163  C   ASN A 133      68.966  71.286  76.045  1.00  0.00           C
ATOM   2164  O   ASN A 133      68.546  72.426  76.235  1.00  0.00           O
ATOM   2165  N   GLY A 134      69.495  70.546  77.035  1.00  0.00           N
ATOM   2167  CA  GLY A 134      69.815  70.905  78.405  1.00  0.00           C
ATOM   2170  C   GLY A 134      68.665  71.146  79.355  1.00  0.00           C
ATOM   2171  O   GLY A 134      67.745  71.926  79.095  1.00  0.00           O
ATOM   2172  N   ALA A 135      68.716  70.535  80.565  1.00  0.00           N
ATOM   2174  CA  ALA A 135      67.805  70.875  81.645  1.00  0.00           C
ATOM   2176  CB  ALA A 135      67.985  70.036  82.935  1.00  0.00           C
ATOM   2180  C   ALA A 135      67.976  72.296  82.105  1.00  0.00           C
ATOM   2181  O   ALA A 135      67.015  73.055  82.215  1.00  0.00           O
ATOM   2182  N   GLY A 136      69.245  72.696  82.305  1.00  0.00           N
ATOM   2184  CA  GLY A 136      69.635  74.046  82.705  1.00  0.00           C
ATOM   2187  C   GLY A 136      69.066  75.106  81.825  1.00  0.00           C
ATOM   2188  O   GLY A 136      68.535  76.095  82.305  1.00  0.00           O
ATOM   2189  N   ALA A 137      69.116  74.905  80.495  1.00  0.00           N
ATOM   2191  CA  ALA A 137      68.516  75.805  79.535  1.00  0.00           C
ATOM   2193  CB  ALA A 137      68.826  75.316  78.115  1.00  0.00           C
ATOM   2197  C   ALA A 137      67.006  75.926  79.685  1.00  0.00           C
ATOM   2198  O   ALA A 137      66.455  77.025  79.685  1.00  0.00           O
ATOM   2199  N   LEU A 138      66.296  74.786  79.845  1.00  0.00           N
ATOM   2201  CA  LEU A 138      64.856  74.775  80.065  1.00  0.00           C
ATOM   2203  CB  LEU A 138      64.366  73.326  80.305  1.00  0.00           C
ATOM   2206  CG  LEU A 138      63.346  72.786  79.295  1.00  0.00           C
ATOM   2208  CD1 LEU A 138      62.626  71.576  79.905  1.00  0.00           C
ATOM   2212  CD2 LEU A 138      62.316  73.826  78.815  1.00  0.00           C
ATOM   2216  C   LEU A 138      64.465  75.566  81.285  1.00  0.00           C
ATOM   2217  O   LEU A 138      63.616  76.456  81.245  1.00  0.00           O
ATOM   2218  N   LEU A 139      65.146  75.296  82.405  1.00  0.00           N
ATOM   2220  CA  LEU A 139      64.886  75.896  83.695  1.00  0.00           C
ATOM   2222  CB  LEU A 139      65.696  75.156  84.785  1.00  0.00           C
ATOM   2225  CG  LEU A 139      65.366  73.646  84.895  1.00  0.00           C
ATOM   2227  CD1 LEU A 139      66.485  72.906  85.655  1.00  0.00           C
ATOM   2231  CD2 LEU A 139      64.006  73.396  85.545  1.00  0.00           C
ATOM   2235  C   LEU A 139      65.146  77.396  83.695  1.00  0.00           C
ATOM   2236  O   LEU A 139      64.465  78.146  84.385  1.00  0.00           O
ATOM   2237  N   ARG A 140      66.135  77.856  82.905  1.00  0.00           N
ATOM   2239  CA  ARG A 140      66.506  79.246  82.715  1.00  0.00           C
ATOM   2241  CB  ARG A 140      67.705  79.326  81.735  1.00  0.00           C
ATOM   2244  CG  ARG A 140      68.595  80.576  81.915  1.00  0.00           C
ATOM   2247  CD  ARG A 140      69.416  80.625  83.215  1.00  0.00           C
ATOM   2250  NE  ARG A 140      70.696  79.886  82.975  1.00  0.00           N
ATOM   2252  CZ  ARG A 140      70.826  78.595  83.255  1.00  0.00           C
ATOM   2253  NH1 ARG A 140      69.996  77.936  84.035  1.00  0.00           N
ATOM   2256  NH2 ARG A 140      71.815  77.926  82.705  1.00  0.00           N
ATOM   2259  C   ARG A 140      65.376  80.105  82.145  1.00  0.00           C
ATOM   2260  O   ARG A 140      65.245  81.285  82.495  1.00  0.00           O
ATOM   2261  N   THR A 141      64.546  79.485  81.275  1.00  0.00           N
ATOM   2263  CA  THR A 141      63.426  80.055  80.515  1.00  0.00           C
ATOM   2265  CB  THR A 141      62.916  79.025  79.495  1.00  0.00           C
ATOM   2267  OG1 THR A 141      63.986  78.486  78.725  1.00  0.00           O
ATOM   2269  CG2 THR A 141      61.925  79.616  78.485  1.00  0.00           C
ATOM   2273  C   THR A 141      62.275  80.415  81.445  1.00  0.00           C
ATOM   2274  O   THR A 141      61.386  81.226  81.145  1.00  0.00           O
ATOM   2275  N   PHE A 142      62.265  79.795  82.635  1.00  0.00           N
ATOM   2277  CA  PHE A 142      61.346  80.065  83.715  1.00  0.00           C
ATOM   2279  CB  PHE A 142      60.916  78.755  84.405  1.00  0.00           C
ATOM   2282  CG  PHE A 142      60.206  77.865  83.425  1.00  0.00           C
ATOM   2283  CD1 PHE A 142      58.816  77.926  83.255  1.00  0.00           C
ATOM   2285  CE1 PHE A 142      58.175  77.036  82.385  1.00  0.00           C
ATOM   2287  CZ  PHE A 142      58.916  76.106  81.645  1.00  0.00           C
ATOM   2289  CD2 PHE A 142      60.936  76.906  82.715  1.00  0.00           C
ATOM   2291  CE2 PHE A 142      60.306  76.046  81.805  1.00  0.00           C
ATOM   2293  C   PHE A 142      61.955  80.986  84.755  1.00  0.00           C
ATOM   2294  O   PHE A 142      61.386  82.015  85.095  1.00  0.00           O
ATOM   2295  N   SER A 143      63.135  80.636  85.305  1.00  0.00           N
ATOM   2297  CA  SER A 143      63.746  81.515  86.285  1.00  0.00           C
ATOM   2299  CB  SER A 143      63.076  81.425  87.685  1.00  0.00           C
ATOM   2302  OG  SER A 143      63.466  82.516  88.525  1.00  0.00           O
ATOM   2304  C   SER A 143      65.226  81.235  86.445  1.00  0.00           C
ATOM   2305  O   SER A 143      65.736  80.165  86.105  1.00  0.00           O
ATOM   2306  N   SER A 144      65.955  82.245  86.975  1.00  0.00           N
ATOM   2308  CA  SER A 144      67.376  82.206  87.265  1.00  0.00           C
ATOM   2310  CB  SER A 144      67.886  83.615  87.695  1.00  0.00           C
ATOM   2313  OG  SER A 144      67.546  84.605  86.725  1.00  0.00           O
ATOM   2315  C   SER A 144      67.674  81.165  88.335  1.00  0.00           C
ATOM   2316  O   SER A 144      68.595  80.365  88.195  1.00  0.00           O
ATOM   2317  N   ASP A 145      66.826  81.115  89.375  1.00  0.00           N
ATOM   2319  CA  ASP A 145      66.846  80.135  90.445  1.00  0.00           C
ATOM   2321  CB  ASP A 145      66.156  80.585  91.755  1.00  0.00           C
ATOM   2324  CG  ASP A 145      66.555  81.975  92.195  1.00  0.00           C
ATOM   2325  OD1 ASP A 145      67.236  82.096  93.245  1.00  0.00           O
ATOM   2326  OD2 ASP A 145      66.076  82.945  91.555  1.00  0.00           O
ATOM   2327  C   ASP A 145      66.095  78.875  90.075  1.00  0.00           C
ATOM   2328  O   ASP A 145      64.996  78.916  89.525  1.00  0.00           O
ATOM   2329  N   ARG A 146      66.646  77.706  90.495  1.00  0.00           N
ATOM   2331  CA  ARG A 146      66.016  76.415  90.305  1.00  0.00           C
ATOM   2333  CB  ARG A 146      66.906  75.326  90.965  1.00  0.00           C
ATOM   2336  CG  ARG A 146      66.424  73.876  90.795  1.00  0.00           C
ATOM   2339  CD  ARG A 146      66.485  73.366  89.345  1.00  0.00           C
ATOM   2342  NE  ARG A 146      67.936  73.206  89.015  1.00  0.00           N
ATOM   2344  CZ  ARG A 146      68.646  74.055  88.285  1.00  0.00           C
ATOM   2345  NH1 ARG A 146      68.205  75.206  87.815  1.00  0.00           N
ATOM   2348  NH2 ARG A 146      69.906  73.775  88.015  1.00  0.00           N
ATOM   2351  C   ARG A 146      64.646  76.335  90.935  1.00  0.00           C
ATOM   2352  O   ARG A 146      63.686  75.875  90.325  1.00  0.00           O
ATOM   2353  N   LYS A 147      64.515  76.805  92.195  1.00  0.00           N
ATOM   2355  CA  LYS A 147      63.296  76.706  92.975  1.00  0.00           C
ATOM   2357  CB  LYS A 147      63.585  77.316  94.375  1.00  0.00           C
ATOM   2360  CG  LYS A 147      64.655  76.555  95.185  1.00  0.00           C
ATOM   2363  CD  LYS A 147      65.136  77.405  96.365  1.00  0.00           C
ATOM   2366  CE  LYS A 147      66.174  76.715  97.238  1.00  0.00           C
ATOM   2369  NZ  LYS A 147      66.506  77.576  98.388  1.00  0.00           N
ATOM   2373  C   LYS A 147      62.116  77.445  92.365  1.00  0.00           C
ATOM   2374  O   LYS A 147      61.035  76.906  92.115  1.00  0.00           O
ATOM   2375  N   LYS A 148      62.356  78.716  92.005  1.00  0.00           N
ATOM   2377  CA  LYS A 148      61.416  79.555  91.305  1.00  0.00           C
ATOM   2379  CB  LYS A 148      62.006  80.956  91.075  1.00  0.00           C
ATOM   2382  CG  LYS A 148      62.236  81.755  92.355  1.00  0.00           C
ATOM   2385  CD  LYS A 148      62.945  83.085  92.045  1.00  0.00           C
ATOM   2388  CE  LYS A 148      63.466  83.785  93.295  1.00  0.00           C
ATOM   2391  NZ  LYS A 148      64.515  84.745  92.925  1.00  0.00           N
ATOM   2395  C   LYS A 148      60.996  79.006  89.955  1.00  0.00           C
ATOM   2396  O   LYS A 148      59.826  79.056  89.595  1.00  0.00           O
ATOM   2397  N   ALA A 149      61.966  78.476  89.175  1.00  0.00           N
ATOM   2399  CA  ALA A 149      61.706  77.826  87.915  1.00  0.00           C
ATOM   2401  CB  ALA A 149      63.026  77.376  87.275  1.00  0.00           C
ATOM   2405  C   ALA A 149      60.776  76.636  88.055  1.00  0.00           C
ATOM   2406  O   ALA A 149      59.756  76.586  87.385  1.00  0.00           O
ATOM   2407  N   ILE A 150      61.015  75.715  88.995  1.00  0.00           N
ATOM   2409  CA  ILE A 150      60.096  74.616  89.255  1.00  0.00           C
ATOM   2411  CB  ILE A 150      60.705  73.585  90.205  1.00  0.00           C
ATOM   2413  CG2 ILE A 150      59.626  72.696  90.865  1.00  0.00           C
ATOM   2417  CG1 ILE A 150      61.646  72.656  89.415  1.00  0.00           C
ATOM   2420  CD  ILE A 150      63.026  73.206  89.065  1.00  0.00           C
ATOM   2424  C   ILE A 150      58.706  75.066  89.665  1.00  0.00           C
ATOM   2425  O   ILE A 150      57.716  74.596  89.105  1.00  0.00           O
ATOM   2426  N   SER A 151      58.606  76.085  90.545  1.00  0.00           N
ATOM   2428  CA  SER A 151      57.356  76.715  90.945  1.00  0.00           C
ATOM   2430  CB  SER A 151      57.596  77.936  91.885  1.00  0.00           C
ATOM   2433  OG  SER A 151      58.346  77.556  93.035  1.00  0.00           O
ATOM   2435  C   SER A 151      56.546  77.226  89.775  1.00  0.00           C
ATOM   2436  O   SER A 151      55.336  77.046  89.735  1.00  0.00           O
ATOM   2437  N   LYS A 152      57.205  77.845  88.795  1.00  0.00           N
ATOM   2439  CA  LYS A 152      56.626  78.226  87.525  1.00  0.00           C
ATOM   2441  CB  LYS A 152      57.615  79.146  86.795  1.00  0.00           C
ATOM   2444  CG  LYS A 152      57.816  80.485  87.525  1.00  0.00           C
ATOM   2447  CD  LYS A 152      58.876  81.346  86.825  1.00  0.00           C
ATOM   2450  CE  LYS A 152      58.286  82.155  85.675  1.00  0.00           C
ATOM   2453  NZ  LYS A 152      57.666  83.346  86.275  1.00  0.00           N
ATOM   2457  C   LYS A 152      56.126  77.105  86.605  1.00  0.00           C
ATOM   2458  O   LYS A 152      55.045  77.226  86.035  1.00  0.00           O
ATOM   2459  N   ILE A 153      56.855  75.976  86.475  1.00  0.00           N
ATOM   2461  CA  ILE A 153      56.346  74.745  85.865  1.00  0.00           C
ATOM   2463  CB  ILE A 153      57.386  73.626  85.685  1.00  0.00           C
ATOM   2465  CG2 ILE A 153      56.675  72.335  85.215  1.00  0.00           C
ATOM   2469  CG1 ILE A 153      58.466  73.966  84.625  1.00  0.00           C
ATOM   2472  CD  ILE A 153      59.626  74.816  85.115  1.00  0.00           C
ATOM   2476  C   ILE A 153      55.126  74.215  86.625  1.00  0.00           C
ATOM   2477  O   ILE A 153      54.136  73.826  86.025  1.00  0.00           O
ATOM   2478  N   ASN A 154      55.126  74.255  87.965  1.00  0.00           N
ATOM   2480  CA  ASN A 154      54.006  73.756  88.755  1.00  0.00           C
ATOM   2482  CB  ASN A 154      54.355  73.655  90.235  1.00  0.00           C
ATOM   2485  CG  ASN A 154      55.445  72.656  90.455  1.00  0.00           C
ATOM   2486  OD1 ASN A 154      56.466  72.945  91.085  1.00  0.00           O
ATOM   2487  ND2 ASN A 154      55.245  71.415  89.935  1.00  0.00           N
ATOM   2490  C   ASN A 154      52.736  74.576  88.695  1.00  0.00           C
ATOM   2491  O   ASN A 154      51.675  74.095  89.075  1.00  0.00           O
ATOM   2492  N   ASP A 155      52.836  75.805  88.165  1.00  0.00           N
ATOM   2494  CA  ASP A 155      51.726  76.686  87.905  1.00  0.00           C
ATOM   2496  CB  ASP A 155      52.205  78.176  88.005  1.00  0.00           C
ATOM   2499  CG  ASP A 155      52.306  78.746  89.415  1.00  0.00           C
ATOM   2500  OD1 ASP A 155      52.036  78.025  90.415  1.00  0.00           O
ATOM   2501  OD2 ASP A 155      52.626  79.965  89.555  1.00  0.00           O
ATOM   2502  C   ASP A 155      51.186  76.436  86.485  1.00  0.00           C
ATOM   2503  O   ASP A 155      50.226  77.076  86.075  1.00  0.00           O
ATOM   2504  N   LEU A 156      51.745  75.496  85.695  1.00  0.00           N
ATOM   2506  CA  LEU A 156      51.336  75.266  84.315  1.00  0.00           C
ATOM   2508  CB  LEU A 156      52.475  75.605  83.315  1.00  0.00           C
ATOM   2511  CG  LEU A 156      52.855  77.085  83.115  1.00  0.00           C
ATOM   2513  CD1 LEU A 156      53.795  77.195  81.905  1.00  0.00           C
ATOM   2517  CD2 LEU A 156      51.656  78.016  82.955  1.00  0.00           C
ATOM   2521  C   LEU A 156      50.815  73.835  84.065  1.00  0.00           C
ATOM   2522  O   LEU A 156      51.295  72.856  84.635  1.00  0.00           O
ATOM   2523  N   ASP A 157      49.796  73.725  83.185  1.00  0.00           N
ATOM   2525  CA  ASP A 157      49.175  72.516  82.655  1.00  0.00           C
ATOM   2527  CB  ASP A 157      47.675  72.915  82.335  1.00  0.00           C
ATOM   2530  CG  ASP A 157      46.736  71.936  81.645  1.00  0.00           C
ATOM   2531  OD1 ASP A 157      46.406  72.155  80.455  1.00  0.00           O
ATOM   2532  OD2 ASP A 157      46.235  71.006  82.325  1.00  0.00           O
ATOM   2533  C   ASP A 157      49.985  71.956  81.465  1.00  0.00           C
ATOM   2534  O   ASP A 157      50.856  72.646  80.935  1.00  0.00           O
ATOM   2535  N   ALA A 158      49.775  70.686  81.055  1.00  0.00           N
ATOM   2537  CA  ALA A 158      50.396  70.045  79.885  1.00  0.00           C
ATOM   2539  CB  ALA A 158      49.585  68.806  79.445  1.00  0.00           C
ATOM   2543  C   ALA A 158      50.486  70.896  78.635  1.00  0.00           C
ATOM   2544  O   ALA A 158      51.576  71.246  78.165  1.00  0.00           O
ATOM   2545  N   ASP A 159      49.306  71.306  78.115  1.00  0.00           N
ATOM   2547  CA  ASP A 159      49.136  72.096  76.925  1.00  0.00           C
ATOM   2549  CB  ASP A 159      47.605  72.356  76.695  1.00  0.00           C
ATOM   2552  CG  ASP A 159      46.806  71.136  76.255  1.00  0.00           C
ATOM   2553  OD1 ASP A 159      47.415  70.115  75.855  1.00  0.00           O
ATOM   2554  OD2 ASP A 159      45.546  71.246  76.265  1.00  0.00           O
ATOM   2555  C   ASP A 159      49.886  73.415  77.025  1.00  0.00           C
ATOM   2556  O   ASP A 159      50.596  73.835  76.115  1.00  0.00           O
ATOM   2557  N   GLU A 160      49.816  74.115  78.165  1.00  0.00           N
ATOM   2559  CA  GLU A 160      50.466  75.406  78.305  1.00  0.00           C
ATOM   2561  CB  GLU A 160      49.695  76.326  79.285  1.00  0.00           C
ATOM   2564  CG  GLU A 160      49.436  75.706  80.675  1.00  0.00           C
ATOM   2567  CD  GLU A 160      48.216  76.316  81.365  1.00  0.00           C
ATOM   2568  OE1 GLU A 160      47.126  76.316  80.745  1.00  0.00           O
ATOM   2569  OE2 GLU A 160      48.346  76.755  82.535  1.00  0.00           O
ATOM   2570  C   GLU A 160      51.966  75.365  78.585  1.00  0.00           C
ATOM   2571  O   GLU A 160      52.666  76.326  78.275  1.00  0.00           O
ATOM   2572  N   PHE A 161      52.526  74.226  79.065  1.00  0.00           N
ATOM   2574  CA  PHE A 161      53.966  73.975  79.025  1.00  0.00           C
ATOM   2576  CB  PHE A 161      54.315  72.566  79.555  1.00  0.00           C
ATOM   2579  CG  PHE A 161      55.806  72.386  79.765  1.00  0.00           C
ATOM   2580  CD1 PHE A 161      56.626  71.816  78.775  1.00  0.00           C
ATOM   2582  CE1 PHE A 161      57.995  71.625  78.995  1.00  0.00           C
ATOM   2584  CZ  PHE A 161      58.566  72.006  80.225  1.00  0.00           C
ATOM   2586  CD2 PHE A 161      56.386  72.766  80.995  1.00  0.00           C
ATOM   2588  CE2 PHE A 161      57.756  72.556  81.225  1.00  0.00           C
ATOM   2590  C   PHE A 161      54.526  74.036  77.605  1.00  0.00           C
ATOM   2591  O   PHE A 161      55.565  74.655  77.355  1.00  0.00           O
ATOM   2592  N   LEU A 162      53.806  73.405  76.645  1.00  0.00           N
ATOM   2594  CA  LEU A 162      54.166  73.366  75.245  1.00  0.00           C
ATOM   2596  CB  LEU A 162      53.195  72.585  74.335  1.00  0.00           C
ATOM   2599  CG  LEU A 162      52.566  71.295  74.895  1.00  0.00           C
ATOM   2601  CD1 LEU A 162      51.916  70.535  73.725  1.00  0.00           C
ATOM   2605  CD2 LEU A 162      53.535  70.386  75.665  1.00  0.00           C
ATOM   2609  C   LEU A 162      54.216  74.756  74.675  1.00  0.00           C
ATOM   2610  O   LEU A 162      55.175  75.136  74.005  1.00  0.00           O
ATOM   2611  N   GLU A 163      53.186  75.566  74.995  1.00  0.00           N
ATOM   2613  CA  GLU A 163      53.146  76.965  74.645  1.00  0.00           C
ATOM   2615  CB  GLU A 163      51.855  77.686  75.095  1.00  0.00           C
ATOM   2618  CG  GLU A 163      50.565  77.226  74.415  1.00  0.00           C
ATOM   2621  CD  GLU A 163      49.445  78.195  74.715  1.00  0.00           C
ATOM   2622  OE1 GLU A 163      49.526  79.375  74.245  1.00  0.00           O
ATOM   2623  OE2 GLU A 163      48.546  77.805  75.505  1.00  0.00           O
ATOM   2624  C   GLU A 163      54.285  77.746  75.215  1.00  0.00           C
ATOM   2625  O   GLU A 163      54.896  78.525  74.515  1.00  0.00           O
ATOM   2626  N   HIS A 164      54.616  77.536  76.505  1.00  0.00           N
ATOM   2628  CA  HIS A 164      55.765  78.186  77.095  1.00  0.00           C
ATOM   2630  CB  HIS A 164      55.835  77.936  78.615  1.00  0.00           C
ATOM   2633  ND1 HIS A 164      56.855  79.836  79.875  1.00  0.00           N
ATOM   2634  CG  HIS A 164      57.015  78.615  79.245  1.00  0.00           C
ATOM   2635  CE1 HIS A 164      58.046  80.105  80.385  1.00  0.00           C
ATOM   2637  NE2 HIS A 164      58.946  79.136  80.105  1.00  0.00           N
ATOM   2639  CD2 HIS A 164      58.296  78.176  79.365  1.00  0.00           C
ATOM   2641  C   HIS A 164      57.096  77.845  76.485  1.00  0.00           C
ATOM   2642  O   HIS A 164      57.886  78.746  76.195  1.00  0.00           O
ATOM   2643  N   VAL A 165      57.405  76.566  76.255  1.00  0.00           N
ATOM   2645  CA  VAL A 165      58.676  76.186  75.665  1.00  0.00           C
ATOM   2647  CB  VAL A 165      59.006  74.726  75.935  1.00  0.00           C
ATOM   2649  CG1 VAL A 165      58.156  73.786  75.075  1.00  0.00           C
ATOM   2653  CG2 VAL A 165      60.506  74.456  75.715  1.00  0.00           C
ATOM   2657  C   VAL A 165      58.776  76.576  74.205  1.00  0.00           C
ATOM   2658  O   VAL A 165      59.826  77.025  73.755  1.00  0.00           O
ATOM   2659  N   ALA A 166      57.656  76.496  73.455  1.00  0.00           N
ATOM   2661  CA  ALA A 166      57.475  77.046  72.125  1.00  0.00           C
ATOM   2663  CB  ALA A 166      56.106  76.625  71.575  1.00  0.00           C
ATOM   2667  C   ALA A 166      57.686  78.536  72.055  1.00  0.00           C
ATOM   2668  O   ALA A 166      58.416  79.025  71.215  1.00  0.00           O
ATOM   2669  N   ARG A 167      57.096  79.296  72.975  1.00  0.00           N
ATOM   2671  CA  ARG A 167      57.155  80.746  72.965  1.00  0.00           C
ATOM   2673  CB  ARG A 167      55.945  81.255  73.785  1.00  0.00           C
ATOM   2676  CG  ARG A 167      55.945  82.705  74.275  1.00  0.00           C
ATOM   2679  CD  ARG A 167      54.705  83.145  75.065  1.00  0.00           C
ATOM   2682  NE  ARG A 167      53.916  81.965  75.505  1.00  0.00           N
ATOM   2684  CZ  ARG A 167      52.605  81.835  75.385  1.00  0.00           C
ATOM   2685  NH1 ARG A 167      51.836  82.555  74.595  1.00  0.00           N
ATOM   2688  NH2 ARG A 167      52.026  80.914  76.115  1.00  0.00           N
ATOM   2691  C   ARG A 167      58.405  81.375  73.525  1.00  0.00           C
ATOM   2692  O   ARG A 167      58.746  82.485  73.135  1.00  0.00           O
ATOM   2693  N   ASN A 168      59.076  80.725  74.495  1.00  0.00           N
ATOM   2695  CA  ASN A 168      60.166  81.385  75.205  1.00  0.00           C
ATOM   2697  CB  ASN A 168      59.866  81.486  76.735  1.00  0.00           C
ATOM   2700  CG  ASN A 168      58.756  82.465  77.125  1.00  0.00           C
ATOM   2701  OD1 ASN A 168      58.846  83.685  76.915  1.00  0.00           O
ATOM   2702  ND2 ASN A 168      57.706  81.956  77.805  1.00  0.00           N
ATOM   2705  C   ASN A 168      61.516  80.695  74.985  1.00  0.00           C
ATOM   2706  O   ASN A 168      62.566  81.325  75.125  1.00  0.00           O
ATOM   2707  N   HIS A 169      61.566  79.386  74.635  1.00  0.00           N
ATOM   2709  CA  HIS A 169      62.866  78.706  74.575  1.00  0.00           C
ATOM   2711  CB  HIS A 169      62.706  77.176  74.685  1.00  0.00           C
ATOM   2714  ND1 HIS A 169      64.396  76.155  76.245  1.00  0.00           N
ATOM   2715  CG  HIS A 169      63.986  76.436  74.945  1.00  0.00           C
ATOM   2716  CE1 HIS A 169      65.406  75.316  76.105  1.00  0.00           C
ATOM   2718  NE2 HIS A 169      65.675  75.056  74.805  1.00  0.00           N
ATOM   2720  CD2 HIS A 169      64.775  75.775  74.055  1.00  0.00           C
ATOM   2722  C   HIS A 169      63.676  79.085  73.325  1.00  0.00           C
ATOM   2723  O   HIS A 169      63.105  79.196  72.245  1.00  0.00           O
ATOM   2724  N   PRO A 170      64.996  79.296  73.375  1.00  0.00           N
ATOM   2725  CD  PRO A 170      65.796  79.206  74.585  1.00  0.00           C
ATOM   2728  CA  PRO A 170      65.726  79.965  72.295  1.00  0.00           C
ATOM   2730  CB  PRO A 170      66.965  80.525  73.035  1.00  0.00           C
ATOM   2733  CG  PRO A 170      67.216  79.485  74.115  1.00  0.00           C
ATOM   2736  C   PRO A 170      66.174  79.036  71.205  1.00  0.00           C
ATOM   2737  O   PRO A 170      66.866  79.476  70.275  1.00  0.00           O
ATOM   2738  N   ALA A 171      65.866  77.735  71.325  1.00  0.00           N
ATOM   2740  CA  ALA A 171      66.226  76.726  70.375  1.00  0.00           C
ATOM   2742  CB  ALA A 171      67.105  75.656  71.055  1.00  0.00           C
ATOM   2746  C   ALA A 171      64.946  76.085  69.845  1.00  0.00           C
ATOM   2747  O   ALA A 171      64.276  75.365  70.585  1.00  0.00           O
ATOM   2748  N   PRO A 172      64.596  76.275  68.575  1.00  0.00           N
ATOM   2749  CD  PRO A 172      65.096  77.396  67.775  1.00  0.00           C
ATOM   2752  CA  PRO A 172      63.436  75.646  67.945  1.00  0.00           C
ATOM   2754  CB  PRO A 172      63.496  76.176  66.505  1.00  0.00           C
ATOM   2757  CG  PRO A 172      64.056  77.585  66.675  1.00  0.00           C
ATOM   2760  C   PRO A 172      63.396  74.125  68.005  1.00  0.00           C
ATOM   2761  O   PRO A 172      62.335  73.546  67.785  1.00  0.00           O
ATOM   2762  N   GLN A 173      64.515  73.436  68.285  1.00  0.00           N
ATOM   2764  CA  GLN A 173      64.546  72.006  68.515  1.00  0.00           C
ATOM   2766  CB  GLN A 173      65.995  71.475  68.655  1.00  0.00           C
ATOM   2769  CG  GLN A 173      66.936  71.985  67.535  1.00  0.00           C
ATOM   2772  CD  GLN A 173      67.995  72.936  68.095  1.00  0.00           C
ATOM   2773  OE1 GLN A 173      68.826  72.545  68.925  1.00  0.00           O
ATOM   2774  NE2 GLN A 173      67.985  74.215  67.655  1.00  0.00           N
ATOM   2777  C   GLN A 173      63.735  71.555  69.735  1.00  0.00           C
ATOM   2778  O   GLN A 173      63.035  70.535  69.715  1.00  0.00           O
ATOM   2779  N   ALA A 174      63.776  72.335  70.835  1.00  0.00           N
ATOM   2781  CA  ALA A 174      63.056  72.055  72.075  1.00  0.00           C
ATOM   2783  CB  ALA A 174      63.405  73.125  73.115  1.00  0.00           C
ATOM   2787  C   ALA A 174      61.535  71.965  71.935  1.00  0.00           C
ATOM   2788  O   ALA A 174      60.966  70.986  72.435  1.00  0.00           O
ATOM   2789  N   PRO A 175      60.826  72.845  71.235  1.00  0.00           N
ATOM   2790  CD  PRO A 175      61.246  74.226  71.005  1.00  0.00           C
ATOM   2793  CA  PRO A 175      59.406  72.656  71.025  1.00  0.00           C
ATOM   2795  CB  PRO A 175      58.925  73.975  70.385  1.00  0.00           C
ATOM   2798  CG  PRO A 175      59.996  75.016  70.695  1.00  0.00           C
ATOM   2801  C   PRO A 175      59.195  71.475  70.095  1.00  0.00           C
ATOM   2802  O   PRO A 175      58.265  70.706  70.305  1.00  0.00           O
ATOM   2803  N   ARG A 176      60.056  71.295  69.075  1.00  0.00           N
ATOM   2805  CA  ARG A 176      59.956  70.186  68.125  1.00  0.00           C
ATOM   2807  CB  ARG A 176      60.966  70.246  66.975  1.00  0.00           C
ATOM   2810  CG  ARG A 176      60.815  69.086  65.965  1.00  0.00           C
ATOM   2813  CD  ARG A 176      61.506  69.345  64.615  1.00  0.00           C
ATOM   2816  NE  ARG A 176      61.196  68.235  63.655  1.00  0.00           N
ATOM   2818  CZ  ARG A 176      60.066  68.136  62.975  1.00  0.00           C
ATOM   2819  NH1 ARG A 176      59.016  68.915  63.115  1.00  0.00           N
ATOM   2822  NH2 ARG A 176      59.996  67.206  62.045  1.00  0.00           N
ATOM   2825  C   ARG A 176      59.966  68.826  68.755  1.00  0.00           C
ATOM   2826  O   ARG A 176      59.206  67.945  68.355  1.00  0.00           O
ATOM   2827  N   TYR A 177      60.765  68.626  69.805  1.00  0.00           N
ATOM   2829  CA  TYR A 177      60.765  67.376  70.515  1.00  0.00           C
ATOM   2831  CB  TYR A 177      61.836  67.415  71.625  1.00  0.00           C
ATOM   2834  CG  TYR A 177      62.556  66.106  71.595  1.00  0.00           C
ATOM   2835  CD1 TYR A 177      61.906  64.956  72.045  1.00  0.00           C
ATOM   2837  CE1 TYR A 177      62.596  63.746  72.165  1.00  0.00           C
ATOM   2839  CZ  TYR A 177      63.936  63.676  71.795  1.00  0.00           C
ATOM   2840  OH  TYR A 177      64.626  62.496  72.035  1.00  0.00           O
ATOM   2842  CD2 TYR A 177      63.865  66.006  71.105  1.00  0.00           C
ATOM   2844  CE2 TYR A 177      64.556  64.796  71.225  1.00  0.00           C
ATOM   2846  C   TYR A 177      59.406  66.976  71.085  1.00  0.00           C
ATOM   2847  O   TYR A 177      59.006  65.816  70.965  1.00  0.00           O
ATOM   2848  N   ILE A 178      58.606  67.926  71.625  1.00  0.00           N
ATOM   2850  CA  ILE A 178      57.216  67.676  72.015  1.00  0.00           C
ATOM   2852  CB  ILE A 178      56.526  68.936  72.545  1.00  0.00           C
ATOM   2854  CG2 ILE A 178      55.056  68.636  72.935  1.00  0.00           C
ATOM   2858  CG1 ILE A 178      57.265  69.555  73.745  1.00  0.00           C
ATOM   2861  CD  ILE A 178      56.846  71.006  73.945  1.00  0.00           C
ATOM   2865  C   ILE A 178      56.346  67.195  70.865  1.00  0.00           C
ATOM   2866  O   ILE A 178      55.565  66.246  70.995  1.00  0.00           O
ATOM   2867  N   TYR A 179      56.446  67.836  69.685  1.00  0.00           N
ATOM   2869  CA  TYR A 179      55.686  67.456  68.505  1.00  0.00           C
ATOM   2871  CB  TYR A 179      55.966  68.486  67.365  1.00  0.00           C
ATOM   2874  CG  TYR A 179      55.546  67.965  66.015  1.00  0.00           C
ATOM   2875  CD1 TYR A 179      54.186  67.845  65.685  1.00  0.00           C
ATOM   2877  CE1 TYR A 179      53.806  67.226  64.495  1.00  0.00           C
ATOM   2879  CZ  TYR A 179      54.765  66.686  63.645  1.00  0.00           C
ATOM   2880  OH  TYR A 179      54.376  65.976  62.485  1.00  0.00           O
ATOM   2882  CD2 TYR A 179      56.516  67.456  65.135  1.00  0.00           C
ATOM   2884  CE2 TYR A 179      56.126  66.816  63.955  1.00  0.00           C
ATOM   2886  C   TYR A 179      55.945  66.006  68.095  1.00  0.00           C
ATOM   2887  O   TYR A 179      55.045  65.225  67.795  1.00  0.00           O
ATOM   2888  N   LYS A 180      57.216  65.636  68.115  1.00  0.00           N
ATOM   2890  CA  LYS A 180      57.686  64.305  67.845  1.00  0.00           C
ATOM   2892  CB  LYS A 180      59.226  64.336  67.785  1.00  0.00           C
ATOM   2895  CG  LYS A 180      59.816  65.406  66.845  1.00  0.00           C
ATOM   2898  CD  LYS A 180      60.115  64.886  65.435  1.00  0.00           C
ATOM   2901  CE  LYS A 180      61.476  64.206  65.255  1.00  0.00           C
ATOM   2904  NZ  LYS A 180      62.556  65.126  65.655  1.00  0.00           N
ATOM   2908  C   LYS A 180      57.216  63.296  68.885  1.00  0.00           C
ATOM   2909  O   LYS A 180      56.866  62.166  68.565  1.00  0.00           O
ATOM   2910  N   LEU A 181      57.195  63.686  70.175  1.00  0.00           N
ATOM   2912  CA  LEU A 181      56.695  62.866  71.265  1.00  0.00           C
ATOM   2914  CB  LEU A 181      56.945  63.616  72.615  1.00  0.00           C
ATOM   2917  CG  LEU A 181      56.605  62.875  73.935  1.00  0.00           C
ATOM   2919  CD1 LEU A 181      55.096  62.836  74.275  1.00  0.00           C
ATOM   2923  CD2 LEU A 181      57.236  61.476  73.995  1.00  0.00           C
ATOM   2927  C   LEU A 181      55.236  62.506  71.095  1.00  0.00           C
ATOM   2928  O   LEU A 181      54.876  61.326  71.105  1.00  0.00           O
ATOM   2929  N   GLU A 182      54.355  63.506  70.825  1.00  0.00           N
ATOM   2931  CA  GLU A 182      52.945  63.255  70.565  1.00  0.00           C
ATOM   2933  CB  GLU A 182      52.155  64.585  70.405  1.00  0.00           C
ATOM   2936  CG  GLU A 182      52.036  65.386  71.725  1.00  0.00           C
ATOM   2939  CD  GLU A 182      51.155  64.665  72.745  1.00  0.00           C
ATOM   2940  OE1 GLU A 182      49.905  64.786  72.645  1.00  0.00           O
ATOM   2941  OE2 GLU A 182      51.706  64.036  73.675  1.00  0.00           O
ATOM   2942  C   GLU A 182      52.716  62.386  69.345  1.00  0.00           C
ATOM   2943  O   GLU A 182      51.976  61.406  69.365  1.00  0.00           O
ATOM   2944  N   GLN A 183      53.436  62.665  68.245  1.00  0.00           N
ATOM   2946  CA  GLN A 183      53.405  61.825  67.065  1.00  0.00           C
ATOM   2948  CB  GLN A 183      54.256  62.446  65.935  1.00  0.00           C
ATOM   2951  CG  GLN A 183      53.676  63.725  65.275  1.00  0.00           C
ATOM   2954  CD  GLN A 183      52.376  63.456  64.525  1.00  0.00           C
ATOM   2955  OE1 GLN A 183      51.276  63.806  64.955  1.00  0.00           O
ATOM   2956  NE2 GLN A 183      52.496  62.796  63.345  1.00  0.00           N
ATOM   2959  C   GLN A 183      53.846  60.375  67.315  1.00  0.00           C
ATOM   2960  O   GLN A 183      53.245  59.445  66.785  1.00  0.00           O
ATOM   2961  N   ALA A 184      54.896  60.165  68.125  1.00  0.00           N
ATOM   2963  CA  ALA A 184      55.296  58.845  68.585  1.00  0.00           C
ATOM   2965  CB  ALA A 184      56.626  58.936  69.365  1.00  0.00           C
ATOM   2969  C   ALA A 184      54.256  58.125  69.435  1.00  0.00           C
ATOM   2970  O   ALA A 184      53.966  56.966  69.185  1.00  0.00           O
ATOM   2971  N   LEU A 185      53.646  58.816  70.425  1.00  0.00           N
ATOM   2973  CA  LEU A 185      52.586  58.286  71.255  1.00  0.00           C
ATOM   2975  CB  LEU A 185      52.216  59.286  72.385  1.00  0.00           C
ATOM   2978  CG  LEU A 185      52.945  59.095  73.725  1.00  0.00           C
ATOM   2980  CD1 LEU A 185      54.476  59.106  73.615  1.00  0.00           C
ATOM   2984  CD2 LEU A 185      52.456  60.176  74.705  1.00  0.00           C
ATOM   2988  C   LEU A 185      51.326  57.896  70.485  1.00  0.00           C
ATOM   2989  O   LEU A 185      50.736  56.856  70.745  1.00  0.00           O
ATOM   2990  N   ASP A 186      50.905  58.726  69.515  1.00  0.00           N
ATOM   2992  CA  ASP A 186      49.835  58.426  68.585  1.00  0.00           C
ATOM   2994  CB  ASP A 186      49.626  59.655  67.675  1.00  0.00           C
ATOM   2997  CG  ASP A 186      48.956  60.835  68.365  1.00  0.00           C
ATOM   2998  OD1 ASP A 186      48.496  60.726  69.535  1.00  0.00           O
ATOM   2999  OD2 ASP A 186      48.826  61.875  67.675  1.00  0.00           O
ATOM   3000  C   ASP A 186      50.105  57.186  67.715  1.00  0.00           C
ATOM   3001  O   ASP A 186      49.226  56.366  67.455  1.00  0.00           O
ATOM   3002  N   ALA A 187      51.355  57.015  67.235  1.00  0.00           N
ATOM   3004  CA  ALA A 187      51.736  55.986  66.295  1.00  0.00           C
ATOM   3006  CB  ALA A 187      53.056  56.436  65.635  1.00  0.00           C
ATOM   3010  C   ALA A 187      51.916  54.575  66.905  1.00  0.00           C
ATOM   3011  O   ALA A 187      52.116  53.586  66.185  1.00  0.00           O
ATOM   3012  N   MET A 188      51.896  54.505  68.255  1.00  0.00           N
ATOM   3014  CA  MET A 188      52.335  53.426  69.115  1.00  0.00           C
ATOM   3016  CB  MET A 188      53.006  54.206  70.265  1.00  0.00           C
ATOM   3019  CG  MET A 188      53.725  53.516  71.435  1.00  0.00           C
ATOM   3022  SD  MET A 188      54.546  54.766  72.495  1.00  0.00           S
ATOM   3023  CE  MET A 188      55.945  55.256  71.445  1.00  0.00           C
ATOM   3027  C   MET A 188      51.186  52.476  69.585  1.00  0.00           C
ATOM   3028  OT1 MET A 188      50.086  52.415  68.965  1.00  0.00           O
ATOM   3029  OT2 MET A 188      51.386  51.766  70.605  1.00  0.00           O
ATOM   3030  NH3 POPEB 189      38.796  17.856  57.085  1.00  0.00           N
ATOM   3034  C12 POPEB 189      40.006  16.986  57.255  1.00  0.00           C
ATOM   3037  C11 POPEB 189      41.035  17.326  56.165  1.00  0.00           C
ATOM   3040  P   POPEB 189      43.205  18.096  57.365  1.00  0.00           P
ATOM   3041  O13 POPEB 189      42.356  18.775  58.375  1.00  0.00           O
ATOM   3042  O14 POPEB 189      44.495  17.496  57.795  1.00  0.00           O
ATOM   3043  O11 POPEB 189      43.506  19.126  56.225  1.00  0.00           O
ATOM   3044  O12 POPEB 189      42.356  16.996  56.605  1.00  0.00           O
ATOM   3045  C1  POPEB 189      44.626  18.856  55.365  1.00  0.00           C
ATOM   3048  C2  POPEB 189      45.196  20.176  54.795  1.00  0.00           C
ATOM   3050  O21 POPEB 189      44.216  21.036  54.185  1.00  0.00           O
ATOM   3051  C21 POPEB 189      43.385  20.516  53.315  1.00  0.00           C
ATOM   3052  O22 POPEB 189      43.405  19.396  52.835  1.00  0.00           O
ATOM   3053  C22 POPEB 189      42.436  21.626  52.875  1.00  0.00           C
ATOM   3056  C3  POPEB 189      46.416  19.916  53.865  1.00  0.00           C
ATOM   3059  O31 POPEB 189      47.135  21.146  53.695  1.00  0.00           O
ATOM   3060  C31 POPEB 189      47.485  21.656  52.505  1.00  0.00           C
ATOM   3061  O32 POPEB 189      47.846  22.806  52.355  1.00  0.00           O
ATOM   3062  C32 POPEB 189      47.405  20.636  51.365  1.00  0.00           C
ATOM   3065  C23 POPEB 189      42.636  21.976  51.375  1.00  0.00           C
ATOM   3068  C24 POPEB 189      41.445  21.606  50.495  1.00  0.00           C
ATOM   3071  C25 POPEB 189      40.986  20.146  50.615  1.00  0.00           C
ATOM   3074  C26 POPEB 189      39.656  19.956  49.895  1.00  0.00           C
ATOM   3077  C27 POPEB 189      39.076  18.546  50.025  1.00  0.00           C
ATOM   3080  C28 POPEB 189      38.186  18.186  48.825  1.00  0.00           C
ATOM   3083  C29 POPEB 189      39.056  17.816  47.655  1.00  0.00           C
ATOM   3085 0C21 POPEB 189      38.796  16.896  46.725  1.00  0.00           C
ATOM   3087 1C21 POPEB 189      37.516  16.106  46.595  1.00  0.00           C
ATOM   3090 2C21 POPEB 189      36.995  16.236  45.155  1.00  0.00           C
ATOM   3093 3C21 POPEB 189      35.736  15.396  44.895  1.00  0.00           C
ATOM   3096 4C21 POPEB 189      35.326  15.436  43.425  1.00  0.00           C
ATOM   3099 5C21 POPEB 189      34.446  14.256  42.985  1.00  0.00           C
ATOM   3102 6C21 POPEB 189      35.206  12.926  42.985  1.00  0.00           C
ATOM   3105 7C21 POPEB 189      34.396  11.786  42.355  1.00  0.00           C
ATOM   3108 8C21 POPEB 189      35.086  10.426  42.445  1.00  0.00           C
ATOM   3112  C33 POPEB 189      48.116  21.206  50.125  1.00  0.00           C
ATOM   3115  C34 POPEB 189      48.326  20.216  48.985  1.00  0.00           C
ATOM   3118  C35 POPEB 189      49.556  20.656  48.195  1.00  0.00           C
ATOM   3121  C36 POPEB 189      49.826  19.866  46.925  1.00  0.00           C
ATOM   3124  C37 POPEB 189      51.155  20.326  46.295  1.00  0.00           C
ATOM   3127  C38 POPEB 189      51.586  19.505  45.085  1.00  0.00           C
ATOM   3130  C39 POPEB 189      50.466  19.286  44.065  1.00  0.00           C
ATOM   3133 0C31 POPEB 189      50.955  18.586  42.805  1.00  0.00           C
ATOM   3136 1C31 POPEB 189      49.806  18.346  41.825  1.00  0.00           C
ATOM   3139 2C31 POPEB 189      50.276  17.706  40.515  1.00  0.00           C
ATOM   3142 3C31 POPEB 189      49.096  17.216  39.665  1.00  0.00           C
ATOM   3145 4C31 POPEB 189      48.186  18.356  39.165  1.00  0.00           C
ATOM   3148 5C31 POPEB 189      46.916  17.836  38.475  1.00  0.00           C
ATOM   3151 6C31 POPEB 189      46.136  18.945  37.765  1.00  0.00           C
ATOM   3155  NH3 POPEC 190     103.706  35.236  17.005  1.00  0.00           N
ATOM   3159  C12 POPEC 190     104.155  35.696  18.375  1.00  0.00           C
ATOM   3162  C11 POPEC 190     103.046  35.816  19.445  1.00  0.00           C
ATOM   3165  P   POPEC 190     102.485  38.426  19.305  1.00  0.00           P
ATOM   3166  O13 POPEC 190     102.786  38.876  17.945  1.00  0.00           O
ATOM   3167  O14 POPEC 190     101.355  39.086  19.985  1.00  0.00           O
ATOM   3168  O11 POPEC 190     103.815  38.535  20.165  1.00  0.00           O
ATOM   3169  O12 POPEC 190     102.135  36.886  19.265  1.00  0.00           O
ATOM   3170  C1  POPEC 190     103.675  39.036  21.505  1.00  0.00           C
ATOM   3173  C2  POPEC 190     104.885  38.636  22.375  1.00  0.00           C
ATOM   3175  O21 POPEC 190     104.386  38.586  23.715  1.00  0.00           O
ATOM   3176  C21 POPEC 190     105.086  37.816  24.515  1.00  0.00           C
ATOM   3177  O22 POPEC 190     105.955  37.036  24.185  1.00  0.00           O
ATOM   3178  C22 POPEC 190     104.686  38.066  25.945  1.00  0.00           C
ATOM   3181  C3  POPEC 190     106.056  39.666  22.255  1.00  0.00           C
ATOM   3184  O31 POPEC 190     107.055  39.596  23.285  1.00  0.00           O
ATOM   3185  C31 POPEC 190     108.094  38.806  23.075  1.00  0.00           C
ATOM   3186  O32 POPEC 190     108.285  38.136  22.075  1.00  0.00           O
ATOM   3187  C32 POPEC 190     109.055  38.936  24.245  1.00  0.00           C
ATOM   3190  C23 POPEC 190     105.946  38.306  26.795  1.00  0.00           C
ATOM   3193  C24 POPEC 190     105.585  38.415  28.275  1.00  0.00           C
ATOM   3196  C25 POPEC 190     106.835  38.516  29.145  1.00  0.00           C
ATOM   3199  C26 POPEC 190     106.465  38.926  30.565  1.00  0.00           C
ATOM   3202  C27 POPEC 190     107.695  39.325  31.395  1.00  0.00           C
ATOM   3205  C28 POPEC 190     107.415  40.505  32.345  1.00  0.00           C
ATOM   3208  C29 POPEC 190     107.096  41.755  31.565  1.00  0.00           C
ATOM   3210 0C21 POPEC 190     106.206  42.706  31.895  1.00  0.00           C
ATOM   3212 1C21 POPEC 190     105.405  42.775  33.175  1.00  0.00           C
ATOM   3215 2C21 POPEC 190     105.776  44.016  34.015  1.00  0.00           C
ATOM   3218 3C21 POPEC 190     107.275  44.156  34.325  1.00  0.00           C
ATOM   3221 4C21 POPEC 190     108.016  45.095  33.345  1.00  0.00           C
ATOM   3224 5C21 POPEC 190     107.814  46.576  33.675  1.00  0.00           C
ATOM   3227 6C21 POPEC 190     108.955  47.126  34.525  1.00  0.00           C
ATOM   3230 7C21 POPEC 190     108.825  48.636  34.705  1.00  0.00           C
ATOM   3233 8C21 POPEC 190     109.915  49.206  35.605  1.00  0.00           C
ATOM   3237  C33 POPEC 190     110.086  37.786  24.315  1.00  0.00           C
ATOM   3240  C34 POPEC 190     111.016  37.956  25.525  1.00  0.00           C
ATOM   3243  C35 POPEC 190     110.296  37.685  26.845  1.00  0.00           C
ATOM   3246  C36 POPEC 190     110.855  36.496  27.635  1.00  0.00           C
ATOM   3249  C37 POPEC 190     109.885  36.096  28.745  1.00  0.00           C
ATOM   3252  C38 POPEC 190     110.445  35.046  29.725  1.00  0.00           C
ATOM   3255  C39 POPEC 190     111.336  35.606  30.845  1.00  0.00           C
ATOM   3258 0C31 POPEC 190     110.686  36.775  31.605  1.00  0.00           C
ATOM   3261 1C31 POPEC 190     111.165  36.896  33.055  1.00  0.00           C
ATOM   3264 2C31 POPEC 190     110.296  36.096  34.045  1.00  0.00           C
ATOM   3267 3C31 POPEC 190     108.936  36.746  34.385  1.00  0.00           C
ATOM   3270 4C31 POPEC 190     109.064  38.116  35.055  1.00  0.00           C
ATOM   3273 5C31 POPEC 190     107.765  38.606  35.715  1.00  0.00           C
ATOM   3276 6C31 POPEC 190     107.945  39.886  36.535  1.00  0.00           C
ATOM   3280  NH3 POPED 191      54.546  44.156  17.375  1.00  0.00           N
ATOM   3284  C12 POPED 191      53.556  43.176  16.875  1.00  0.00           C
ATOM   3287  C11 POPED 191      52.966  42.406  18.075  1.00  0.00           C
ATOM   3290  P   POPED 191      52.696  40.025  16.995  1.00  0.00           P
ATOM   3291  O13 POPED 191      51.706  39.606  15.985  1.00  0.00           O
ATOM   3292  O14 POPED 191      54.056  40.286  16.465  1.00  0.00           O
ATOM   3293  O11 POPED 191      52.866  38.926  18.135  1.00  0.00           O
ATOM   3294  O12 POPED 191      52.135  41.336  17.675  1.00  0.00           O
ATOM   3295  C1  POPED 191      53.265  39.226  19.475  1.00  0.00           C
ATOM   3298  C2  POPED 191      53.455  37.926  20.335  1.00  0.00           C
ATOM   3300  O21 POPED 191      53.436  38.316  21.735  1.00  0.00           O
ATOM   3301  C21 POPED 191      54.206  37.606  22.555  1.00  0.00           C
ATOM   3302  O22 POPED 191      55.416  37.696  22.665  1.00  0.00           O
ATOM   3303  C22 POPED 191      53.335  36.566  23.235  1.00  0.00           C
ATOM   3306  C3  POPED 191      54.686  37.066  19.895  1.00  0.00           C
ATOM   3309  O31 POPED 191      54.676  35.706  20.395  1.00  0.00           O
ATOM   3310  C31 POPED 191      55.876  35.176  20.645  1.00  0.00           C
ATOM   3311  O32 POPED 191      56.945  35.755  20.555  1.00  0.00           O
ATOM   3312  C32 POPED 191      55.756  33.666  20.925  1.00  0.00           C
ATOM   3315  C23 POPED 191      53.886  36.006  24.555  1.00  0.00           C
ATOM   3318  C24 POPED 191      52.936  34.976  25.165  1.00  0.00           C
ATOM   3321  C25 POPED 191      53.496  34.256  26.395  1.00  0.00           C
ATOM   3324  C26 POPED 191      53.766  35.176  27.595  1.00  0.00           C
ATOM   3327  C27 POPED 191      54.116  34.375  28.855  1.00  0.00           C
ATOM   3330  C28 POPED 191      54.206  35.246  30.115  1.00  0.00           C
ATOM   3333  C29 POPED 191      54.616  34.416  31.305  1.00  0.00           C
ATOM   3335 0C21 POPED 191      55.175  34.856  32.445  1.00  0.00           C
ATOM   3337 1C21 POPED 191      55.506  36.286  32.795  1.00  0.00           C
ATOM   3340 2C21 POPED 191      54.436  36.926  33.715  1.00  0.00           C
ATOM   3343 3C21 POPED 191      54.266  36.266  35.095  1.00  0.00           C
ATOM   3346 4C21 POPED 191      53.126  36.916  35.905  1.00  0.00           C
ATOM   3349 5C21 POPED 191      53.035  36.426  37.365  1.00  0.00           C
ATOM   3352 6C21 POPED 191      54.056  37.095  38.295  1.00  0.00           C
ATOM   3355 7C21 POPED 191      53.976  36.575  39.735  1.00  0.00           C
ATOM   3358 8C21 POPED 191      55.186  36.956  40.595  1.00  0.00           C
ATOM   3362  C33 POPED 191      55.066  33.266  22.265  1.00  0.00           C
ATOM   3365  C34 POPED 191      55.386  31.816  22.695  1.00  0.00           C
ATOM   3368  C35 POPED 191      54.816  31.476  24.085  1.00  0.00           C
ATOM   3371  C36 POPED 191      55.456  30.246  24.765  1.00  0.00           C
ATOM   3374  C37 POPED 191      55.236  30.236  26.285  1.00  0.00           C
ATOM   3377  C38 POPED 191      56.306  29.435  27.065  1.00  0.00           C
ATOM   3380  C39 POPED 191      55.945  27.956  27.275  1.00  0.00           C
ATOM   3383 0C31 POPED 191      55.126  27.726  28.555  1.00  0.00           C
ATOM   3386 1C31 POPED 191      54.676  26.266  28.715  1.00  0.00           C
ATOM   3389 2C31 POPED 191      54.126  25.926  30.105  1.00  0.00           C
ATOM   3392 3C31 POPED 191      52.976  26.836  30.565  1.00  0.00           C
ATOM   3395 4C31 POPED 191      52.335  26.326  31.865  1.00  0.00           C
ATOM   3398 5C31 POPED 191      51.235  27.226  32.425  1.00  0.00           C
ATOM   3401 6C31 POPED 191      50.635  26.676  33.715  1.00  0.00           C
ATOM   3405  NH3 POPEE 192     120.646  45.835  15.765  1.00  0.00           N
ATOM   3409  C12 POPEE 192     120.125  46.106  14.385  1.00  0.00           C
ATOM   3412  C11 POPEE 192     119.666  47.546  14.305  1.00  0.00           C
ATOM   3415  P   POPEE 192     118.215  48.985  12.725  1.00  0.00           P
ATOM   3416  O13 POPEE 192     118.425  49.585  11.385  1.00  0.00           O
ATOM   3417  O14 POPEE 192     116.866  48.456  12.975  1.00  0.00           O
ATOM   3418  O11 POPEE 192     118.565  50.095  13.815  1.00  0.00           O
ATOM   3419  O12 POPEE 192     119.256  47.816  12.965  1.00  0.00           O
ATOM   3420  C1  POPEE 192     117.896  50.256  15.065  1.00  0.00           C
ATOM   3423  C2  POPEE 192     118.936  50.466  16.215  1.00  0.00           C
ATOM   3425  O21 POPEE 192     118.276  50.476  17.495  1.00  0.00           O
ATOM   3426  C21 POPEE 192     118.416  49.375  18.205  1.00  0.00           C
ATOM   3427  O22 POPEE 192     118.885  48.316  17.805  1.00  0.00           O
ATOM   3428  C22 POPEE 192     117.876  49.616  19.635  1.00  0.00           C
ATOM   3431  C3  POPEE 192     119.705  51.796  16.085  1.00  0.00           C
ATOM   3434  O31 POPEE 192     120.674  51.866  17.155  1.00  0.00           O
ATOM   3435  C31 POPEE 192     121.796  52.525  16.855  1.00  0.00           C
ATOM   3436  O32 POPEE 192     121.945  53.206  15.855  1.00  0.00           O
ATOM   3437  C32 POPEE 192     122.845  52.336  17.955  1.00  0.00           C
ATOM   3440  C23 POPEE 192     118.906  49.526  20.795  1.00  0.00           C
ATOM   3443  C24 POPEE 192     118.976  48.146  21.465  1.00  0.00           C
ATOM   3446  C25 POPEE 192     119.895  48.046  22.705  1.00  0.00           C
ATOM   3449  C26 POPEE 192     119.484  48.886  23.925  1.00  0.00           C
ATOM   3452  C27 POPEE 192     120.454  48.696  25.115  1.00  0.00           C
ATOM   3455  C28 POPEE 192     120.195  49.686  26.275  1.00  0.00           C
ATOM   3458  C29 POPEE 192     121.116  49.435  27.465  1.00  0.00           C
ATOM   3460 0C21 POPEE 192     120.776  49.445  28.765  1.00  0.00           C
ATOM   3462 1C21 POPEE 192     119.424  49.766  29.345  1.00  0.00           C
ATOM   3465 2C21 POPEE 192     118.656  48.546  29.915  1.00  0.00           C
ATOM   3468 3C21 POPEE 192     119.195  48.005  31.245  1.00  0.00           C
ATOM   3471 4C21 POPEE 192     118.165  47.085  31.935  1.00  0.00           C
ATOM   3474 5C21 POPEE 192     118.715  46.306  33.135  1.00  0.00           C
ATOM   3477 6C21 POPEE 192     117.605  45.505  33.845  1.00  0.00           C
ATOM   3480 7C21 POPEE 192     118.125  44.426  34.795  1.00  0.00           C
ATOM   3483 8C21 POPEE 192     117.015  43.735  35.585  1.00  0.00           C
ATOM   3487  C33 POPEE 192     122.295  51.966  19.345  1.00  0.00           C
ATOM   3490  C34 POPEE 192     123.315  52.056  20.495  1.00  0.00           C
ATOM   3493  C35 POPEE 192     124.155  53.346  20.485  1.00  0.00           C
ATOM   3496  C36 POPEE 192     124.845  53.665  21.825  1.00  0.00           C
ATOM   3499  C37 POPEE 192     125.286  55.146  21.925  1.00  0.00           C
ATOM   3502  C38 POPEE 192     125.785  55.526  23.325  1.00  0.00           C
ATOM   3505  C39 POPEE 192     125.995  57.036  23.525  1.00  0.00           C
ATOM   3508 0C31 POPEE 192     127.376  57.556  23.075  1.00  0.00           C
ATOM   3511 1C31 POPEE 192     128.315  57.735  24.265  1.00  0.00           C
ATOM   3514 2C31 POPEE 192     129.726  58.195  23.875  1.00  0.00           C
ATOM   3517 3C31 POPEE 192     130.546  58.665  25.085  1.00  0.00           C
ATOM   3520 4C31 POPEE 192     130.844  57.576  26.135  1.00  0.00           C
ATOM   3523 5C31 POPEE 192     131.636  56.396  25.575  1.00  0.00           C
ATOM   3526 6C31 POPEE 192     132.336  55.555  26.645  1.00  0.00           C
ATOM   3530  NH3 POPEF 193      55.756  99.585  15.635  1.00  0.00           N
ATOM   3534  C12 POPEF 193      54.606 100.365  16.215  1.00  0.00           C
ATOM   3537  C11 POPEF 193      54.556 101.805  15.675  1.00  0.00           C
ATOM   3540  P   POPEF 193      52.396 102.645  16.815  1.00  0.00           P
ATOM   3541  O13 POPEF 193      51.745 102.985  15.535  1.00  0.00           O
ATOM   3542  O14 POPEF 193      52.015 101.395  17.495  1.00  0.00           O
ATOM   3543  O11 POPEF 193      52.135 103.846  17.815  1.00  0.00           O
ATOM   3544  O12 POPEF 193      53.976 102.695  16.635  1.00  0.00           O
ATOM   3545  C1  POPEF 193      53.035 104.335  18.815  1.00  0.00           C
ATOM   3548  C2  POPEF 193      52.586 104.015  20.285  1.00  0.00           C
ATOM   3550  O21 POPEF 193      53.216 104.885  21.235  1.00  0.00           O
ATOM   3551  C21 POPEF 193      54.526 104.815  21.395  1.00  0.00           C
ATOM   3552  O22 POPEF 193      55.336 104.326  20.625  1.00  0.00           O
ATOM   3553  C22 POPEF 193      54.866 105.606  22.665  1.00  0.00           C
ATOM   3556  C3  POPEF 193      52.806 102.525  20.685  1.00  0.00           C
ATOM   3559  O31 POPEF 193      52.816 102.285  22.125  1.00  0.00           O
ATOM   3560  C31 POPEF 193      52.065 101.296  22.575  1.00  0.00           C
ATOM   3561  O32 POPEF 193      51.186 100.715  21.955  1.00  0.00           O
ATOM   3562  C32 POPEF 193      52.426 100.956  24.035  1.00  0.00           C
ATOM   3565  C23 POPEF 193      55.796 104.915  23.685  1.00  0.00           C
ATOM   3568  C24 POPEF 193      56.106 105.905  24.825  1.00  0.00           C
ATOM   3571  C25 POPEF 193      56.506 105.256  26.155  1.00  0.00           C
ATOM   3574  C26 POPEF 193      56.636 106.296  27.285  1.00  0.00           C
ATOM   3577  C27 POPEF 193      57.006 105.676  28.645  1.00  0.00           C
ATOM   3580  C28 POPEF 193      56.995 106.725  29.785  1.00  0.00           C
ATOM   3583  C29 POPEF 193      56.866 106.086  31.145  1.00  0.00           C
ATOM   3585 0C21 POPEF 193      57.675 106.206  32.215  1.00  0.00           C
ATOM   3587 1C21 POPEF 193      58.925 107.046  32.355  1.00  0.00           C
ATOM   3590 2C21 POPEF 193      58.966 107.715  33.735  1.00  0.00           C
ATOM   3593 3C21 POPEF 193      60.296 108.425  34.025  1.00  0.00           C
ATOM   3596 4C21 POPEF 193      60.306 109.216  35.345  1.00  0.00           C
ATOM   3599 5C21 POPEF 193      59.926 108.405  36.595  1.00  0.00           C
ATOM   3602 6C21 POPEF 193      60.846 107.215  36.885  1.00  0.00           C
ATOM   3605 7C21 POPEF 193      60.495 106.585  38.245  1.00  0.00           C
ATOM   3608 8C21 POPEF 193      61.406 105.426  38.635  1.00  0.00           C
ATOM   3612  C33 POPEF 193      52.826 102.186  24.895  1.00  0.00           C
ATOM   3615  C34 POPEF 193      52.576 102.006  26.405  1.00  0.00           C
ATOM   3618  C35 POPEF 193      52.785 103.335  27.165  1.00  0.00           C
ATOM   3621  C36 POPEF 193      52.176 103.414  28.575  1.00  0.00           C
ATOM   3624  C37 POPEF 193      52.376 104.815  29.165  1.00  0.00           C
ATOM   3627  C38 POPEF 193      51.446 105.205  30.335  1.00  0.00           C
ATOM   3630  C39 POPEF 193      51.796 104.566  31.695  1.00  0.00           C
ATOM   3633 0C31 POPEF 193      51.206 105.345  32.875  1.00  0.00           C
ATOM   3636 1C31 POPEF 193      51.406 104.655  34.235  1.00  0.00           C
ATOM   3639 2C31 POPEF 193      51.126 105.566  35.435  1.00  0.00           C
ATOM   3642 3C31 POPEF 193      51.225 104.804  36.775  1.00  0.00           C
ATOM   3645 4C31 POPEF 193      50.846 105.665  37.995  1.00  0.00           C
ATOM   3648 5C31 POPEF 193      50.856 104.865  39.305  1.00  0.00           C
ATOM   3651 6C31 POPEF 193      50.425 105.676  40.525  1.00  0.00           C
ATOM   3655  NH3 POPEG 194     127.665  43.976  17.305  1.00  0.00           N
ATOM   3659  C12 POPEG 194     126.396  44.185  16.535  1.00  0.00           C
ATOM   3662  C11 POPEG 194     125.785  42.836  16.135  1.00  0.00           C
ATOM   3665  P   POPEG 194     123.315  43.595  15.645  1.00  0.00           P
ATOM   3666  O13 POPEG 194     123.265  45.066  15.565  1.00  0.00           O
ATOM   3667  O14 POPEG 194     122.275  42.886  14.895  1.00  0.00           O
ATOM   3668  O11 POPEG 194     123.156  43.125  17.145  1.00  0.00           O
ATOM   3669  O12 POPEG 194     124.705  43.016  15.225  1.00  0.00           O
ATOM   3670  C1  POPEG 194     123.085  44.086  18.205  1.00  0.00           C
ATOM   3673  C2  POPEG 194     122.756  43.386  19.555  1.00  0.00           C
ATOM   3675  O21 POPEG 194     122.605  44.366  20.585  1.00  0.00           O
ATOM   3676  C21 POPEG 194     123.715  44.936  21.035  1.00  0.00           C
ATOM   3677  O22 POPEG 194     124.845  44.746  20.635  1.00  0.00           O
ATOM   3678  C22 POPEG 194     123.336  45.806  22.225  1.00  0.00           C
ATOM   3681  C3  POPEG 194     123.715  42.206  19.915  1.00  0.00           C
ATOM   3684  O31 POPEG 194     123.645  41.805  21.295  1.00  0.00           O
ATOM   3685  C31 POPEG 194     122.495  41.266  21.695  1.00  0.00           C
ATOM   3686  O32 POPEG 194     121.495  41.156  20.995  1.00  0.00           O
ATOM   3687  C32 POPEG 194     122.656  40.755  23.115  1.00  0.00           C
ATOM   3690  C23 POPEG 194     123.396  44.996  23.525  1.00  0.00           C
ATOM   3693  C24 POPEG 194     123.315  45.916  24.735  1.00  0.00           C
ATOM   3696  C25 POPEG 194     123.505  45.165  26.045  1.00  0.00           C
ATOM   3699  C26 POPEG 194     123.685  46.116  27.225  1.00  0.00           C
ATOM   3702  C27 POPEG 194     124.344  45.406  28.405  1.00  0.00           C
ATOM   3705  C28 POPEG 194     124.424  46.286  29.655  1.00  0.00           C
ATOM   3708  C29 POPEG 194     123.076  46.415  30.315  1.00  0.00           C
ATOM   3710 0C21 POPEG 194     122.814  46.226  31.625  1.00  0.00           C
ATOM   3712 1C21 POPEG 194     123.836  45.926  32.685  1.00  0.00           C
ATOM   3715 2C21 POPEG 194     123.586  46.746  33.965  1.00  0.00           C
ATOM   3718 3C21 POPEG 194     122.406  46.216  34.785  1.00  0.00           C
ATOM   3721 4C21 POPEG 194     122.376  46.836  36.185  1.00  0.00           C
ATOM   3724 5C21 POPEG 194     121.506  46.056  37.175  1.00  0.00           C
ATOM   3727 6C21 POPEG 194     121.525  46.716  38.555  1.00  0.00           C
ATOM   3730 7C21 POPEG 194     120.725  45.956  39.625  1.00  0.00           C
ATOM   3733 8C21 POPEG 194     120.695  46.685  40.965  1.00  0.00           C
ATOM   3737  C33 POPEG 194     121.396  40.765  23.995  1.00  0.00           C
ATOM   3740  C34 POPEG 194     121.646  40.106  25.365  1.00  0.00           C
ATOM   3743  C35 POPEG 194     122.646  40.856  26.265  1.00  0.00           C
ATOM   3746  C36 POPEG 194     122.885  40.086  27.575  1.00  0.00           C
ATOM   3749  C37 POPEG 194     122.745  40.926  28.865  1.00  0.00           C
ATOM   3752  C38 POPEG 194     122.135  40.106  30.015  1.00  0.00           C
ATOM   3755  C39 POPEG 194     122.616  40.496  31.415  1.00  0.00           C
ATOM   3758 0C31 POPEG 194     124.085  40.136  31.625  1.00  0.00           C
ATOM   3761 1C31 POPEG 194     124.535  40.046  33.085  1.00  0.00           C
ATOM   3764 2C31 POPEG 194     125.885  39.316  33.195  1.00  0.00           C
ATOM   3767 3C31 POPEG 194     126.285  38.946  34.635  1.00  0.00           C
ATOM   3770 4C31 POPEG 194     126.704  40.146  35.495  1.00  0.00           C
ATOM   3773 5C31 POPEG 194     127.115  39.696  36.905  1.00  0.00           C
ATOM   3776 6C31 POPEG 194     127.275  40.856  37.895  1.00  0.00           C
ATOM   3780  NH3 POPEH 195       6.205  69.206  15.565  1.00  0.00           N
ATOM   3784  C12 POPEH 195       5.155  69.605  14.585  1.00  0.00           C
ATOM   3787  C11 POPEH 195       4.024  70.326  15.325  1.00  0.00           C
ATOM   3790  P   POPEH 195       1.685  70.855  14.205  1.00  0.00           P
ATOM   3791  O13 POPEH 195       2.305  72.136  13.805  1.00  0.00           O
ATOM   3792  O14 POPEH 195       0.913  70.085  13.205  1.00  0.00           O
ATOM   3793  O11 POPEH 195       0.754  71.106  15.465  1.00  0.00           O
ATOM   3794  O12 POPEH 195       2.795  69.896  14.775  1.00  0.00           O
ATOM   3795  C1  POPEH 195       1.274  70.936  16.785  1.00  0.00           C
ATOM   3798  C2  POPEH 195       0.174  71.186  17.835  1.00  0.00           C
ATOM   3800  O21 POPEH 195       0.633  70.586  19.065  1.00  0.00           O
ATOM   3801  C21 POPEH 195       0.733  71.406  20.105  1.00  0.00           C
ATOM   3802  O22 POPEH 195       0.344  72.556  20.155  1.00  0.00           O
ATOM   3803  C22 POPEH 195       1.475  70.656  21.225  1.00  0.00           C
ATOM   3806  C3  POPEH 195      -1.156  70.525  17.355  1.00  0.00           C
ATOM   3809  O31 POPEH 195      -2.165  70.496  18.375  1.00  0.00           O
ATOM   3810  C31 POPEH 195      -2.716  71.665  18.665  1.00  0.00           C
ATOM   3811  O32 POPEH 195      -2.525  72.725  18.085  1.00  0.00           O
ATOM   3812  C32 POPEH 195      -3.586  71.456  19.885  1.00  0.00           C
ATOM   3815  C23 POPEH 195       1.704  71.415  22.555  1.00  0.00           C
ATOM   3818  C24 POPEH 195       0.405  71.625  23.325  1.00  0.00           C
ATOM   3821  C25 POPEH 195       0.524  72.545  24.555  1.00  0.00           C
ATOM   3824  C26 POPEH 195       0.853  71.836  25.875  1.00  0.00           C
ATOM   3827  C27 POPEH 195       0.974  72.856  27.025  1.00  0.00           C
ATOM   3830  C28 POPEH 195       0.843  72.256  28.445  1.00  0.00           C
ATOM   3833  C29 POPEH 195       1.804  71.136  28.735  1.00  0.00           C
ATOM   3835 0C21 POPEH 195       2.735  71.116  29.705  1.00  0.00           C
ATOM   3837 1C21 POPEH 195       3.056  72.226  30.675  1.00  0.00           C
ATOM   3840 2C21 POPEH 195       4.486  72.076  31.205  1.00  0.00           C
ATOM   3843 3C21 POPEH 195       4.885  73.146  32.235  1.00  0.00           C
ATOM   3846 4C21 POPEH 195       6.335  72.945  32.705  1.00  0.00           C
ATOM   3849 5C21 POPEH 195       6.755  73.906  33.825  1.00  0.00           C
ATOM   3852 6C21 POPEH 195       8.196  73.655  34.295  1.00  0.00           C
ATOM   3855 7C21 POPEH 195       9.225  74.596  33.645  1.00  0.00           C
ATOM   3858 8C21 POPEH 195      10.656  74.296  34.085  1.00  0.00           C
ATOM   3862  C33 POPEH 195      -4.357  72.725  20.305  1.00  0.00           C
ATOM   3865  C34 POPEH 195      -5.426  72.405  21.355  1.00  0.00           C
ATOM   3868  C35 POPEH 195      -5.985  73.616  22.105  1.00  0.00           C
ATOM   3871  C36 POPEH 195      -5.046  74.106  23.205  1.00  0.00           C
ATOM   3874  C37 POPEH 195      -5.715  75.045  24.215  1.00  0.00           C
ATOM   3877  C38 POPEH 195      -4.866  75.196  25.475  1.00  0.00           C
ATOM   3880  C39 POPEH 195      -5.015  73.996  26.425  1.00  0.00           C
ATOM   3883 0C31 POPEH 195      -3.826  73.856  27.375  1.00  0.00           C
ATOM   3886 1C31 POPEH 195      -4.115  72.875  28.515  1.00  0.00           C
ATOM   3889 2C31 POPEH 195      -2.837  72.396  29.205  1.00  0.00           C
ATOM   3892 3C31 POPEH 195      -3.117  71.706  30.545  1.00  0.00           C
ATOM   3895 4C31 POPEH 195      -1.836  71.155  31.185  1.00  0.00           C
ATOM   3898 5C31 POPEH 195      -2.147  70.365  32.465  1.00  0.00           C
ATOM   3901 6C31 POPEH 195      -0.927  69.676  33.055  1.00  0.00           C
ATOM   3905  NH3 POPEI 196      89.915 107.035  15.875  1.00  0.00           N
ATOM   3909  C12 POPEI 196      90.165 105.734  16.625  1.00  0.00           C
ATOM   3912  C11 POPEI 196      91.116 104.725  15.905  1.00  0.00           C
ATOM   3915  P   POPEI 196      91.595 102.295  17.055  1.00  0.00           P
ATOM   3916  O13 POPEI 196      91.626 101.025  16.295  1.00  0.00           O
ATOM   3917  O14 POPEI 196      92.915 102.796  17.485  1.00  0.00           O
ATOM   3918  O11 POPEI 196      90.665 102.035  18.275  1.00  0.00           O
ATOM   3919  O12 POPEI 196      90.796 103.376  16.235  1.00  0.00           O
ATOM   3920  C1  POPEI 196      90.245 103.046  19.165  1.00  0.00           C
ATOM   3923  C2  POPEI 196      90.594 102.616  20.615  1.00  0.00           C
ATOM   3925  O21 POPEI 196      90.916 103.735  21.445  1.00  0.00           O
ATOM   3926  C21 POPEI 196      90.075 104.745  21.515  1.00  0.00           C
ATOM   3927  O22 POPEI 196      89.064 104.925  20.855  1.00  0.00           O
ATOM   3928  C22 POPEI 196      90.576 105.665  22.595  1.00  0.00           C
ATOM   3931  C3  POPEI 196      91.826 101.655  20.595  1.00  0.00           C
ATOM   3934  O31 POPEI 196      92.485 101.496  21.855  1.00  0.00           O
ATOM   3935  C31 POPEI 196      92.086 100.485  22.605  1.00  0.00           C
ATOM   3936  O32 POPEI 196      91.005  99.925  22.575  1.00  0.00           O
ATOM   3937  C32 POPEI 196      93.265 100.046  23.455  1.00  0.00           C
ATOM   3940  C23 POPEI 196      90.454 104.965  23.955  1.00  0.00           C
ATOM   3943  C24 POPEI 196      90.594 105.946  25.105  1.00  0.00           C
ATOM   3946  C25 POPEI 196      90.205 105.326  26.445  1.00  0.00           C
ATOM   3949  C26 POPEI 196      89.965 106.425  27.475  1.00  0.00           C
ATOM   3952  C27 POPEI 196      90.016 105.936  28.925  1.00  0.00           C
ATOM   3955  C28 POPEI 196      90.466 107.055  29.885  1.00  0.00           C
ATOM   3958  C29 POPEI 196      91.915 107.406  29.645  1.00  0.00           C
ATOM   3960 0C21 POPEI 196      92.705 108.156  30.435  1.00  0.00           C
ATOM   3962 1C21 POPEI 196      92.295 108.796  31.735  1.00  0.00           C
ATOM   3965 2C21 POPEI 196      92.996 108.094  32.915  1.00  0.00           C
ATOM   3968 3C21 POPEI 196      92.945 108.906  34.215  1.00  0.00           C
ATOM   3971 4C21 POPEI 196      93.486 108.106  35.405  1.00  0.00           C
ATOM   3974 5C21 POPEI 196      93.405 108.866  36.735  1.00  0.00           C
ATOM   3977 6C21 POPEI 196      94.475 109.944  36.895  1.00  0.00           C
ATOM   3980 7C21 POPEI 196      94.354 110.645  38.255  1.00  0.00           C
ATOM   3983 8C21 POPEI 196      95.555 111.515  38.635  1.00  0.00           C
ATOM   3987  C33 POPEI 196      92.765  99.546  24.805  1.00  0.00           C
ATOM   3990  C34 POPEI 196      93.896  98.975  25.635  1.00  0.00           C
ATOM   3993  C35 POPEI 196      93.336  98.525  26.975  1.00  0.00           C
ATOM   3996  C36 POPEI 196      94.406  97.926  27.875  1.00  0.00           C
ATOM   3999  C37 POPEI 196      93.866  97.725  29.285  1.00  0.00           C
ATOM   4002  C38 POPEI 196      94.885  96.996  30.155  1.00  0.00           C
ATOM   4005  C39 POPEI 196      94.354  96.735  31.565  1.00  0.00           C
ATOM   4008 0C31 POPEI 196      94.055  98.016  32.345  1.00  0.00           C
ATOM   4011 1C31 POPEI 196      94.296  97.786  33.835  1.00  0.00           C
ATOM   4014 2C31 POPEI 196      93.696  98.875  34.735  1.00  0.00           C
ATOM   4017 3C31 POPEI 196      94.396  98.936  36.095  1.00  0.00           C
ATOM   4020 4C31 POPEI 196      94.465  97.596  36.845  1.00  0.00           C
ATOM   4023 5C31 POPEI 196      95.366  97.656  38.085  1.00  0.00           C
ATOM   4026 6C31 POPEI 196      96.336  96.465  38.185  1.00  0.00           C
ATOM   4030  NH3 POPEJ 197      46.706  86.525  61.345  1.00  0.00           N
ATOM   4034  C12 POPEJ 197      46.136  85.585  62.365  1.00  0.00           C
ATOM   4037  C11 POPEJ 197      44.666  85.225  62.045  1.00  0.00           C
ATOM   4040  P   POPEJ 197      43.995  83.475  63.865  1.00  0.00           P
ATOM   4041  O13 POPEJ 197      45.366  82.945  63.875  1.00  0.00           O
ATOM   4042  O14 POPEJ 197      43.186  83.414  65.105  1.00  0.00           O
ATOM   4043  O11 POPEJ 197      43.236  82.645  62.775  1.00  0.00           O
ATOM   4044  O12 POPEJ 197      43.976  84.935  63.265  1.00  0.00           O
ATOM   4045  C1  POPEJ 197      41.886  82.896  62.405  1.00  0.00           C
ATOM   4048  C2  POPEJ 197      41.675  82.675  60.885  1.00  0.00           C
ATOM   4050  O21 POPEJ 197      42.945  82.596  60.215  1.00  0.00           O
ATOM   4051  C21 POPEJ 197      43.016  81.716  59.245  1.00  0.00           C
ATOM   4052  O22 POPEJ 197      42.195  80.846  58.985  1.00  0.00           O
ATOM   4053  C22 POPEJ 197      44.256  82.024  58.415  1.00  0.00           C
ATOM   4056  C3  POPEJ 197      40.896  83.866  60.255  1.00  0.00           C
ATOM   4059  O31 POPEJ 197      40.926  83.805  58.825  1.00  0.00           O
ATOM   4060  C31 POPEJ 197      39.866  83.265  58.245  1.00  0.00           C
ATOM   4061  O32 POPEJ 197      38.856  82.876  58.815  1.00  0.00           O
ATOM   4062  C32 POPEJ 197      40.176  83.156  56.745  1.00  0.00           C
ATOM   4065  C23 POPEJ 197      44.355  81.086  57.195  1.00  0.00           C
ATOM   4068  C24 POPEJ 197      45.486  81.465  56.235  1.00  0.00           C
ATOM   4071  C25 POPEJ 197      45.396  80.656  54.935  1.00  0.00           C
ATOM   4074  C26 POPEJ 197      46.566  80.905  53.995  1.00  0.00           C
ATOM   4077  C27 POPEJ 197      46.355  80.236  52.625  1.00  0.00           C
ATOM   4080  C28 POPEJ 197      47.556  80.376  51.675  1.00  0.00           C
ATOM   4083  C29 POPEJ 197      48.706  79.456  52.025  1.00  0.00           C
ATOM   4085 0C21 POPEJ 197      49.355  78.615  51.205  1.00  0.00           C
ATOM   4087 1C21 POPEJ 197      49.096  78.375  49.735  1.00  0.00           C
ATOM   4090 2C21 POPEJ 197      50.245  78.875  48.835  1.00  0.00           C
ATOM   4093 3C21 POPEJ 197      49.966  78.615  47.345  1.00  0.00           C
ATOM   4096 4C21 POPEJ 197      51.106  79.046  46.395  1.00  0.00           C
ATOM   4099 5C21 POPEJ 197      52.456  78.405  46.735  1.00  0.00           C
ATOM   4102 6C21 POPEJ 197      53.546  78.726  45.695  1.00  0.00           C
ATOM   4105 7C21 POPEJ 197      54.905  78.195  46.155  1.00  0.00           C
ATOM   4108 8C21 POPEJ 197      55.986  78.235  45.065  1.00  0.00           C
ATOM   4112  C33 POPEJ 197      41.186  84.235  56.245  1.00  0.00           C
ATOM   4115  C34 POPEJ 197      41.146  84.524  54.745  1.00  0.00           C
ATOM   4118  C35 POPEJ 197      41.356  83.316  53.825  1.00  0.00           C
ATOM   4121  C36 POPEJ 197      41.716  83.755  52.395  1.00  0.00           C
ATOM   4124  C37 POPEJ 197      41.396  82.715  51.315  1.00  0.00           C
ATOM   4127  C38 POPEJ 197      41.745  83.206  49.905  1.00  0.00           C
ATOM   4130  C39 POPEJ 197      43.245  83.145  49.585  1.00  0.00           C
ATOM   4133 0C31 POPEJ 197      43.756  81.716  49.325  1.00  0.00           C
ATOM   4136 1C31 POPEJ 197      45.226  81.695  48.875  1.00  0.00           C
ATOM   4139 2C31 POPEJ 197      45.656  80.345  48.275  1.00  0.00           C
ATOM   4142 3C31 POPEJ 197      45.376  80.246  46.775  1.00  0.00           C
ATOM   4145 4C31 POPEJ 197      45.526  78.825  46.225  1.00  0.00           C
ATOM   4148 5C31 POPEJ 197      45.695  78.786  44.705  1.00  0.00           C
ATOM   4151 6C31 POPEJ 197      45.466  77.396  44.105  1.00  0.00           C
ATOM   4155  NH3 POPEK 198      45.486  93.645  19.465  1.00  0.00           N
ATOM   4159  C12 POPEK 198      46.966  93.446  19.255  1.00  0.00           C
ATOM   4162  C11 POPEK 198      47.345  91.965  19.345  1.00  0.00           C
ATOM   4165  P   POPEK 198      46.876  89.925  17.765  1.00  0.00           P
ATOM   4166  O13 POPEK 198      45.856  88.855  17.905  1.00  0.00           O
ATOM   4167  O14 POPEK 198      47.216  90.365  16.395  1.00  0.00           O
ATOM   4168  O11 POPEK 198      48.186  89.524  18.575  1.00  0.00           O
ATOM   4169  O12 POPEK 198      46.425  91.194  18.585  1.00  0.00           O
ATOM   4170  C1  POPEK 198      48.216  88.495  19.565  1.00  0.00           C
ATOM   4173  C2  POPEK 198      47.265  88.694  20.805  1.00  0.00           C
ATOM   4175  O21 POPEK 198      47.995  88.635  22.055  1.00  0.00           O
ATOM   4176  C21 POPEK 198      48.385  87.425  22.425  1.00  0.00           C
ATOM   4177  O22 POPEK 198      48.716  86.515  21.685  1.00  0.00           O
ATOM   4178  C22 POPEK 198      48.335  87.326  23.945  1.00  0.00           C
ATOM   4181  C3  POPEK 198      46.085  87.675  20.785  1.00  0.00           C
ATOM   4184  O31 POPEK 198      45.346  87.575  22.025  1.00  0.00           O
ATOM   4185  C31 POPEK 198      44.785  86.385  22.235  1.00  0.00           C
ATOM   4186  O32 POPEK 198      44.996  85.376  21.585  1.00  0.00           O
ATOM   4187  C32 POPEK 198      43.806  86.536  23.405  1.00  0.00           C
ATOM   4190  C23 POPEK 198      47.776  85.975  24.445  1.00  0.00           C
ATOM   4193  C24 POPEK 198      47.246  86.065  25.885  1.00  0.00           C
ATOM   4196  C25 POPEK 198      46.486  84.804  26.315  1.00  0.00           C
ATOM   4199  C26 POPEK 198      45.945  84.906  27.745  1.00  0.00           C
ATOM   4202  C27 POPEK 198      45.115  83.675  28.145  1.00  0.00           C
ATOM   4205  C28 POPEK 198      44.285  83.885  29.415  1.00  0.00           C
ATOM   4208  C29 POPEK 198      45.136  83.965  30.665  1.00  0.00           C
ATOM   4210 0C21 POPEK 198      44.635  84.095  31.905  1.00  0.00           C
ATOM   4212 1C21 POPEK 198      43.166  84.235  32.225  1.00  0.00           C
ATOM   4215 2C21 POPEK 198      42.925  84.715  33.675  1.00  0.00           C
ATOM   4218 3C21 POPEK 198      43.146  83.595  34.705  1.00  0.00           C
ATOM   4221 4C21 POPEK 198      43.245  84.136  36.145  1.00  0.00           C
ATOM   4224 5C21 POPEK 198      43.356  83.016  37.195  1.00  0.00           C
ATOM   4227 6C21 POPEK 198      42.035  82.255  37.415  1.00  0.00           C
ATOM   4230 7C21 POPEK 198      42.135  81.245  38.565  1.00  0.00           C
ATOM   4233 8C21 POPEK 198      40.785  80.725  39.065  1.00  0.00           C
ATOM   4237  C33 POPEK 198      42.866  85.326  23.635  1.00  0.00           C
ATOM   4240  C34 POPEK 198      41.995  85.546  24.885  1.00  0.00           C
ATOM   4243  C35 POPEK 198      40.945  86.646  24.735  1.00  0.00           C
ATOM   4246  C36 POPEK 198      40.186  86.856  26.055  1.00  0.00           C
ATOM   4249  C37 POPEK 198      39.016  87.826  25.895  1.00  0.00           C
ATOM   4252  C38 POPEK 198      38.605  88.425  27.245  1.00  0.00           C
ATOM   4255  C39 POPEK 198      37.436  89.406  27.125  1.00  0.00           C
ATOM   4258 0C31 POPEK 198      37.836  90.765  26.545  1.00  0.00           C
ATOM   4261 1C31 POPEK 198      36.675  91.755  26.635  1.00  0.00           C
ATOM   4264 2C31 POPEK 198      37.056  93.234  26.445  1.00  0.00           C
ATOM   4267 3C31 POPEK 198      35.806  94.126  26.595  1.00  0.00           C
ATOM   4270 4C31 POPEK 198      36.096  95.566  27.025  1.00  0.00           C
ATOM   4273 5C31 POPEK 198      34.785  96.315  27.335  1.00  0.00           C
ATOM   4276 6C31 POPEK 198      34.925  97.835  27.355  1.00  0.00           C
ATOM   4280  NH3 POPEL 199     116.945   1.806  17.565  1.00  0.00           N
ATOM   4284  C12 POPEL 199     117.805   1.076  18.555  1.00  0.00           C
ATOM   4287  C11 POPEL 199     119.305   1.366  18.355  1.00  0.00           C
ATOM   4290  P   POPEL 199     120.376  -0.634  19.625  1.00  0.00           P
ATOM   4291  O13 POPEL 199     121.325   0.196  20.405  1.00  0.00           O
ATOM   4292  O14 POPEL 199     120.805  -2.005  19.355  1.00  0.00           O
ATOM   4293  O11 POPEL 199     118.976  -0.644  20.415  1.00  0.00           O
ATOM   4294  O12 POPEL 199     120.016   0.126  18.265  1.00  0.00           O
ATOM   4295  C1  POPEL 199     118.885  -1.234  21.715  1.00  0.00           C
ATOM   4298  C2  POPEL 199     117.616  -0.754  22.485  1.00  0.00           C
ATOM   4300  O21 POPEL 199     117.575  -1.254  23.835  1.00  0.00           O
ATOM   4301  C21 POPEL 199     118.416  -0.684  24.695  1.00  0.00           C
ATOM   4302  O22 POPEL 199     119.335   0.056  24.415  1.00  0.00           O
ATOM   4303  C22 POPEL 199     117.896  -0.924  26.105  1.00  0.00           C
ATOM   4306  C3  POPEL 199     116.305  -1.164  21.735  1.00  0.00           C
ATOM   4309  O31 POPEL 199     115.236  -1.695  22.515  1.00  0.00           O
ATOM   4310  C31 POPEL 199     114.285  -1.014  23.145  1.00  0.00           C
ATOM   4311  O32 POPEL 199     113.234  -1.505  23.535  1.00  0.00           O
ATOM   4312  C32 POPEL 199     114.546   0.486  23.325  1.00  0.00           C
ATOM   4315  C23 POPEL 199     116.476  -0.324  26.245  1.00  0.00           C
ATOM   4318  C24 POPEL 199     115.796  -0.544  27.595  1.00  0.00           C
ATOM   4321  C25 POPEL 199     116.735  -0.294  28.765  1.00  0.00           C
ATOM   4324  C26 POPEL 199     116.035  -0.224  30.125  1.00  0.00           C
ATOM   4327  C27 POPEL 199     117.055   0.066  31.215  1.00  0.00           C
ATOM   4330  C28 POPEL 199     116.495  -0.004  32.635  1.00  0.00           C
ATOM   4333  C29 POPEL 199     117.635   0.336  33.565  1.00  0.00           C
ATOM   4335 0C21 POPEL 199     118.265  -0.494  34.405  1.00  0.00           C
ATOM   4337 1C21 POPEL 199     117.915  -1.925  34.715  1.00  0.00           C
ATOM   4340 2C21 POPEL 199     118.035  -2.175  36.225  1.00  0.00           C
ATOM   4343 3C21 POPEL 199     117.135  -1.254  37.075  1.00  0.00           C
ATOM   4346 4C21 POPEL 199     117.226  -1.565  38.575  1.00  0.00           C
ATOM   4349 5C21 POPEL 199     116.665  -2.945  38.925  1.00  0.00           C
ATOM   4352 6C21 POPEL 199     116.686  -3.245  40.425  1.00  0.00           C
ATOM   4355 7C21 POPEL 199     116.396  -4.725  40.705  1.00  0.00           C
ATOM   4358 8C21 POPEL 199     116.025  -5.005  42.165  1.00  0.00           C
ATOM   4362  C33 POPEL 199     113.565   1.036  24.385  1.00  0.00           C
ATOM   4365  C34 POPEL 199     113.576   2.566  24.525  1.00  0.00           C
ATOM   4368  C35 POPEL 199     113.116   3.026  25.925  1.00  0.00           C
ATOM   4371  C36 POPEL 199     114.275   3.216  26.915  1.00  0.00           C
ATOM   4374  C37 POPEL 199     113.825   3.586  28.335  1.00  0.00           C
ATOM   4377  C38 POPEL 199     115.006   3.746  29.325  1.00  0.00           C
ATOM   4380  C39 POPEL 199     114.546   4.096  30.755  1.00  0.00           C
ATOM   4383 0C31 POPEL 199     115.706   4.226  31.755  1.00  0.00           C
ATOM   4386 1C31 POPEL 199     115.215   4.556  33.185  1.00  0.00           C
ATOM   4389 2C31 POPEL 199     116.336   4.896  34.185  1.00  0.00           C
ATOM   4392 3C31 POPEL 199     117.315   3.746  34.435  1.00  0.00           C
ATOM   4395 4C31 POPEL 199     118.516   4.126  35.315  1.00  0.00           C
ATOM   4398 5C31 POPEL 199     119.484   2.946  35.535  1.00  0.00           C
ATOM   4401 6C31 POPEL 199     120.905   3.366  35.925  1.00  0.00           C
ATOM   4405  NH3 POPEM 200     117.516 109.615  15.935  1.00  0.00           N
ATOM   4409  C12 POPEM 200     116.424 108.595  16.165  1.00  0.00           C
ATOM   4412  C11 POPEM 200     115.604 108.326  14.885  1.00  0.00           C
ATOM   4415  P   POPEM 200     115.506 105.746  14.395  1.00  0.00           P
ATOM   4416  O13 POPEM 200     114.494 104.675  14.495  1.00  0.00           O
ATOM   4417  O14 POPEM 200     116.086 105.965  13.045  1.00  0.00           O
ATOM   4418  O11 POPEM 200     116.655 105.436  15.425  1.00  0.00           O
ATOM   4419  O12 POPEM 200     114.895 107.096  14.955  1.00  0.00           O
ATOM   4420  C1  POPEM 200     117.026 104.095  15.805  1.00  0.00           C
ATOM   4423  C2  POPEM 200     116.606 103.726  17.255  1.00  0.00           C
ATOM   4425  O21 POPEM 200     117.586 102.826  17.815  1.00  0.00           O
ATOM   4426  C21 POPEM 200     118.016 103.176  19.025  1.00  0.00           C
ATOM   4427  O22 POPEM 200     117.845 104.296  19.505  1.00  0.00           O
ATOM   4428  C22 POPEM 200     118.595 101.965  19.755  1.00  0.00           C
ATOM   4431  C3  POPEM 200     115.205 103.055  17.315  1.00  0.00           C
ATOM   4434  O31 POPEM 200     114.895 102.516  18.625  1.00  0.00           O
ATOM   4435  C31 POPEM 200     115.096 101.215  18.805  1.00  0.00           C
ATOM   4436  O32 POPEM 200     115.576 100.426  17.995  1.00  0.00           O
ATOM   4437  C32 POPEM 200     114.626 100.846  20.205  1.00  0.00           C
ATOM   4440  C23 POPEM 200     118.365 102.046  21.285  1.00  0.00           C
ATOM   4443  C24 POPEM 200     119.085 100.946  22.095  1.00  0.00           C
ATOM   4446  C25 POPEM 200     118.276 100.536  23.335  1.00  0.00           C
ATOM   4449  C26 POPEM 200     119.036  99.596  24.275  1.00  0.00           C
ATOM   4452  C27 POPEM 200     118.195  99.155  25.495  1.00  0.00           C
ATOM   4455  C28 POPEM 200     117.926 100.296  26.495  1.00  0.00           C
ATOM   4458  C29 POPEM 200     117.086  99.845  27.665  1.00  0.00           C
ATOM   4460 0C21 POPEM 200     117.446  99.736  28.955  1.00  0.00           C
ATOM   4462 1C21 POPEM 200     118.815  99.995  29.555  1.00  0.00           C
ATOM   4465 2C21 POPEM 200     119.256  98.815  30.445  1.00  0.00           C
ATOM   4468 3C21 POPEM 200     120.646  99.025  31.065  1.00  0.00           C
ATOM   4471 4C21 POPEM 200     121.135  97.816  31.875  1.00  0.00           C
ATOM   4474 5C21 POPEM 200     120.356  97.546  33.165  1.00  0.00           C
ATOM   4477 6C21 POPEM 200     120.656  98.545  34.285  1.00  0.00           C
ATOM   4480 7C21 POPEM 200     119.976  98.176  35.605  1.00  0.00           C
ATOM   4483 8C21 POPEM 200     120.695  98.706  36.845  1.00  0.00           C
ATOM   4487  C33 POPEM 200     114.675  99.326  20.445  1.00  0.00           C
ATOM   4490  C34 POPEM 200     113.715  98.866  21.555  1.00  0.00           C
ATOM   4493  C35 POPEM 200     113.986  99.506  22.915  1.00  0.00           C
ATOM   4496  C36 POPEM 200     113.025  98.975  23.995  1.00  0.00           C
ATOM   4499  C37 POPEM 200     113.365  99.515  25.385  1.00  0.00           C
ATOM   4502  C38 POPEM 200     112.476  98.906  26.485  1.00  0.00           C
ATOM   4505  C39 POPEM 200     112.936  99.326  27.875  1.00  0.00           C
ATOM   4508 0C31 POPEM 200     112.035  98.805  28.995  1.00  0.00           C
ATOM   4511 1C31 POPEM 200     112.656  99.046  30.365  1.00  0.00           C
ATOM   4514 2C31 POPEM 200     111.626  99.246  31.475  1.00  0.00           C
ATOM   4517 3C31 POPEM 200     112.275  99.115  32.855  1.00  0.00           C
ATOM   4520 4C31 POPEM 200     111.415  99.664  33.995  1.00  0.00           C
ATOM   4523 5C31 POPEM 200     112.135  99.546  35.345  1.00  0.00           C
ATOM   4526 6C31 POPEM 200     111.355 100.165  36.495  1.00  0.00           C
ATOM   4530  NH3 POPEN 201     111.785  67.155  57.655  1.00  0.00           N
ATOM   4534  C12 POPEN 201     111.116  68.265  58.425  1.00  0.00           C
ATOM   4537  C11 POPEN 201     111.805  68.606  59.765  1.00  0.00           C
ATOM   4540  P   POPEN 201     110.055  70.436  60.515  1.00  0.00           P
ATOM   4541  O13 POPEN 201     109.506  70.855  61.835  1.00  0.00           O
ATOM   4542  O14 POPEN 201     110.976  71.376  59.845  1.00  0.00           O
ATOM   4543  O11 POPEN 201     108.936  70.006  59.485  1.00  0.00           O
ATOM   4544  O12 POPEN 201     110.865  69.076  60.735  1.00  0.00           O
ATOM   4545  C1  POPEN 201     108.525  70.805  58.375  1.00  0.00           C
ATOM   4548  C2  POPEN 201     108.385  69.956  57.085  1.00  0.00           C
ATOM   4550  O21 POPEN 201     107.985  70.765  55.995  1.00  0.00           O
ATOM   4551  C21 POPEN 201     108.836  71.516  55.385  1.00  0.00           C
ATOM   4552  O22 POPEN 201     110.006  71.746  55.665  1.00  0.00           O
ATOM   4553  C22 POPEN 201     108.225  71.945  54.045  1.00  0.00           C
ATOM   4556  C3  POPEN 201     107.336  68.816  57.215  1.00  0.00           C
ATOM   4559  O31 POPEN 201     107.525  67.746  56.245  1.00  0.00           O
ATOM   4560  C31 POPEN 201     106.906  67.845  55.075  1.00  0.00           C
ATOM   4561  O32 POPEN 201     106.275  68.806  54.675  1.00  0.00           O
ATOM   4562  C32 POPEN 201     107.135  66.576  54.235  1.00  0.00           C
ATOM   4565  C23 POPEN 201     106.695  72.136  54.005  1.00  0.00           C
ATOM   4568  C24 POPEN 201     106.165  72.125  52.565  1.00  0.00           C
ATOM   4571  C25 POPEN 201     106.766  73.165  51.605  1.00  0.00           C
ATOM   4574  C26 POPEN 201     106.915  72.615  50.185  1.00  0.00           C
ATOM   4577  C27 POPEN 201     107.376  73.676  49.175  1.00  0.00           C
ATOM   4580  C28 POPEN 201     107.674  73.055  47.805  1.00  0.00           C
ATOM   4583  C29 POPEN 201     107.876  74.125  46.755  1.00  0.00           C
ATOM   4585 0C21 POPEN 201     107.516  74.046  45.465  1.00  0.00           C
ATOM   4587 1C21 POPEN 201     106.844  72.875  44.785  1.00  0.00           C
ATOM   4590 2C21 POPEN 201     105.776  73.366  43.785  1.00  0.00           C
ATOM   4593 3C21 POPEN 201     104.555  74.036  44.435  1.00  0.00           C
ATOM   4596 4C21 POPEN 201     103.775  74.905  43.445  1.00  0.00           C
ATOM   4599 5C21 POPEN 201     103.336  74.176  42.165  1.00  0.00           C
ATOM   4602 6C21 POPEN 201     102.596  75.115  41.205  1.00  0.00           C
ATOM   4605 7C21 POPEN 201     102.146  74.415  39.915  1.00  0.00           C
ATOM   4608 8C21 POPEN 201     101.415  75.365  38.965  1.00  0.00           C
ATOM   4612  C33 POPEN 201     105.846  66.025  53.575  1.00  0.00           C
ATOM   4615  C34 POPEN 201     105.815  66.076  52.035  1.00  0.00           C
ATOM   4618  C35 POPEN 201     105.686  67.475  51.415  1.00  0.00           C
ATOM   4621  C36 POPEN 201     105.046  67.426  50.015  1.00  0.00           C
ATOM   4624  C37 POPEN 201     105.326  68.676  49.165  1.00  0.00           C
ATOM   4627  C38 POPEN 201     104.615  68.636  47.795  1.00  0.00           C
ATOM   4630  C39 POPEN 201     103.125  69.006  47.835  1.00  0.00           C
ATOM   4633 0C31 POPEN 201     102.506  69.046  46.425  1.00  0.00           C
ATOM   4636 1C31 POPEN 201     101.056  69.566  46.415  1.00  0.00           C
ATOM   4639 2C31 POPEN 201     100.345  69.316  45.075  1.00  0.00           C
ATOM   4642 3C31 POPEN 201      98.945  69.956  44.985  1.00  0.00           C
ATOM   4645 4C31 POPEN 201      98.995  71.485  44.815  1.00  0.00           C
ATOM   4648 5C31 POPEN 201      97.605  72.105  44.605  1.00  0.00           C
ATOM   4651 6C31 POPEN 201      97.586  73.636  44.525  1.00  0.00           C
ATOM   4655  NH3 POPEO 202      23.896 118.326  57.665  1.00  0.00           N
ATOM   4659  C12 POPEO 202      24.756 117.415  56.865  1.00  0.00           C
ATOM   4662  C11 POPEO 202      25.696 118.234  55.965  1.00  0.00           C
ATOM   4665  P   POPEO 202      26.445 120.405  57.265  1.00  0.00           P
ATOM   4666  O13 POPEO 202      25.656 120.175  58.495  1.00  0.00           O
ATOM   4667  O14 POPEO 202      27.676 121.206  57.425  1.00  0.00           O
ATOM   4668  O11 POPEO 202      25.495 121.076  56.185  1.00  0.00           O
ATOM   4669  O12 POPEO 202      26.716 118.965  56.675  1.00  0.00           O
ATOM   4670  C1  POPEO 202      26.056 121.886  55.145  1.00  0.00           C
ATOM   4673  C2  POPEO 202      24.976 122.444  54.165  1.00  0.00           C
ATOM   4675  O21 POPEO 202      25.666 123.396  53.325  1.00  0.00           O
ATOM   4676  C21 POPEO 202      25.096 123.635  52.155  1.00  0.00           C
ATOM   4677  O22 POPEO 202      24.096 123.106  51.715  1.00  0.00           O
ATOM   4678  C22 POPEO 202      25.986 124.596  51.365  1.00  0.00           C
ATOM   4681  C3  POPEO 202      23.786 123.136  54.915  1.00  0.00           C
ATOM   4684  O31 POPEO 202      22.586 123.225  54.115  1.00  0.00           O
ATOM   4685  C31 POPEO 202      22.236 124.445  53.675  1.00  0.00           C
ATOM   4686  O32 POPEO 202      22.916 125.445  53.785  1.00  0.00           O
ATOM   4687  C32 POPEO 202      20.816 124.406  53.075  1.00  0.00           C
ATOM   4690  C23 POPEO 202      27.105 123.855  50.575  1.00  0.00           C
ATOM   4693  C24 POPEO 202      28.296 124.766  50.245  1.00  0.00           C
ATOM   4696  C25 POPEO 202      27.925 125.936  49.335  1.00  0.00           C
ATOM   4699  C26 POPEO 202      28.596 125.896  47.955  1.00  0.00           C
ATOM   4702  C27 POPEO 202      28.306 127.167  47.135  1.00  0.00           C
ATOM   4705  C28 POPEO 202      29.006 127.187  45.775  1.00  0.00           C
ATOM   4708  C29 POPEO 202      28.476 126.115  44.855  1.00  0.00           C
ATOM   4710 0C21 POPEO 202      29.016 125.746  43.685  1.00  0.00           C
ATOM   4712 1C21 POPEO 202      30.236 126.355  43.045  1.00  0.00           C
ATOM   4715 2C21 POPEO 202      31.326 125.286  42.815  1.00  0.00           C
ATOM   4718 3C21 POPEO 202      32.526 125.855  42.025  1.00  0.00           C
ATOM   4721 4C21 POPEO 202      33.126 124.855  41.025  1.00  0.00           C
ATOM   4724 5C21 POPEO 202      33.776 123.615  41.665  1.00  0.00           C
ATOM   4727 6C21 POPEO 202      34.456 122.736  40.605  1.00  0.00           C
ATOM   4730 7C21 POPEO 202      34.976 121.406  41.165  1.00  0.00           C
ATOM   4733 8C21 POPEO 202      35.756 120.555  40.165  1.00  0.00           C
ATOM   4737  C33 POPEO 202      20.716 124.795  51.575  1.00  0.00           C
ATOM   4740  C34 POPEO 202      19.256 125.075  51.165  1.00  0.00           C
ATOM   4743  C35 POPEO 202      19.086 125.566  49.715  1.00  0.00           C
ATOM   4746  C36 POPEO 202      17.666 126.095  49.435  1.00  0.00           C
ATOM   4749  C37 POPEO 202      17.476 126.585  47.985  1.00  0.00           C
ATOM   4752  C38 POPEO 202      16.436 127.705  47.835  1.00  0.00           C
ATOM   4755  C39 POPEO 202      14.966 127.266  47.815  1.00  0.00           C
ATOM   4758 0C31 POPEO 202      14.456 126.926  46.405  1.00  0.00           C
ATOM   4761 1C31 POPEO 202      12.956 126.576  46.385  1.00  0.00           C
ATOM   4764 2C31 POPEO 202      12.436 126.135  44.995  1.00  0.00           C
ATOM   4767 3C31 POPEO 202      12.126 127.317  44.055  1.00  0.00           C
ATOM   4770 4C31 POPEO 202      11.956 126.856  42.595  1.00  0.00           C
ATOM   4773 5C31 POPEO 202      11.616 128.007  41.645  1.00  0.00           C
ATOM   4776 6C31 POPEO 202      11.856 127.646  40.175  1.00  0.00           C
ATOM   4780  NH3 POPEP 203     116.515  16.576  17.255  1.00  0.00           N
ATOM   4784  C12 POPEP 203     116.346  16.106  15.835  1.00  0.00           C
ATOM   4787  C11 POPEP 203     116.296  17.316  14.885  1.00  0.00           C
ATOM   4790  P   POPEP 203     114.655  19.106  15.905  1.00  0.00           P
ATOM   4791  O13 POPEP 203     115.905  19.605  16.525  1.00  0.00           O
ATOM   4792  O14 POPEP 203     113.815  20.106  15.235  1.00  0.00           O
ATOM   4793  O11 POPEP 203     113.855  18.296  17.015  1.00  0.00           O
ATOM   4794  O12 POPEP 203     115.025  17.956  14.915  1.00  0.00           O
ATOM   4795  C1  POPEP 203     113.296  19.066  18.095  1.00  0.00           C
ATOM   4798  C2  POPEP 203     114.256  19.076  19.305  1.00  0.00           C
ATOM   4800  O21 POPEP 203     113.924  17.976  20.175  1.00  0.00           O
ATOM   4801  C21 POPEP 203     114.935  17.196  20.525  1.00  0.00           C
ATOM   4802  O22 POPEP 203     116.056  17.236  20.025  1.00  0.00           O
ATOM   4803  C22 POPEP 203     114.515  16.206  21.605  1.00  0.00           C
ATOM   4806  C3  POPEP 203     114.246  20.396  20.115  1.00  0.00           C
ATOM   4809  O31 POPEP 203     115.096  20.236  21.275  1.00  0.00           O
ATOM   4810  C31 POPEP 203     115.356  21.336  21.985  1.00  0.00           C
ATOM   4811  O32 POPEP 203     115.156  22.476  21.645  1.00  0.00           O
ATOM   4812  C32 POPEP 203     115.976  20.866  23.305  1.00  0.00           C
ATOM   4815  C23 POPEP 203     115.366  16.316  22.895  1.00  0.00           C
ATOM   4818  C24 POPEP 203     114.785  17.196  24.005  1.00  0.00           C
ATOM   4821  C25 POPEP 203     115.594  16.986  25.295  1.00  0.00           C
ATOM   4824  C26 POPEP 203     115.035  17.606  26.585  1.00  0.00           C
ATOM   4827  C27 POPEP 203     115.896  17.166  27.775  1.00  0.00           C
ATOM   4830  C28 POPEP 203     115.466  17.736  29.145  1.00  0.00           C
ATOM   4833  C29 POPEP 203     116.256  17.086  30.255  1.00  0.00           C
ATOM   4835 0C21 POPEP 203     116.515  17.596  31.465  1.00  0.00           C
ATOM   4837 1C21 POPEP 203     116.016  18.906  32.035  1.00  0.00           C
ATOM   4840 2C21 POPEP 203     115.506  18.696  33.475  1.00  0.00           C
ATOM   4843 3C21 POPEP 203     116.616  18.576  34.535  1.00  0.00           C
ATOM   4846 4C21 POPEP 203     116.984  19.916  35.175  1.00  0.00           C
ATOM   4849 5C21 POPEP 203     116.116  20.236  36.405  1.00  0.00           C
ATOM   4852 6C21 POPEP 203     116.546  21.526  37.125  1.00  0.00           C
ATOM   4855 7C21 POPEP 203     115.936  21.606  38.535  1.00  0.00           C
ATOM   4858 8C21 POPEP 203     116.305  22.856  39.325  1.00  0.00           C
ATOM   4862  C33 POPEP 203     116.994  21.856  23.915  1.00  0.00           C
ATOM   4865  C34 POPEP 203     117.565  21.345  25.245  1.00  0.00           C
ATOM   4868  C35 POPEP 203     116.515  21.266  26.375  1.00  0.00           C
ATOM   4871  C36 POPEP 203     116.406  22.546  27.225  1.00  0.00           C
ATOM   4874  C37 POPEP 203     115.356  22.366  28.335  1.00  0.00           C
ATOM   4877  C38 POPEP 203     115.826  22.826  29.725  1.00  0.00           C
ATOM   4880  C39 POPEP 203     115.865  24.346  29.895  1.00  0.00           C
ATOM   4883 0C31 POPEP 203     116.266  24.776  31.315  1.00  0.00           C
ATOM   4886 1C31 POPEP 203     116.424  26.296  31.465  1.00  0.00           C
ATOM   4889 2C31 POPEP 203     117.126  26.716  32.755  1.00  0.00           C
ATOM   4892 3C31 POPEP 203     116.256  26.586  34.015  1.00  0.00           C
ATOM   4895 4C31 POPEP 203     116.965  27.136  35.265  1.00  0.00           C
ATOM   4898 5C31 POPEP 203     116.116  27.066  36.545  1.00  0.00           C
ATOM   4901 6C31 POPEP 203     116.716  27.866  37.705  1.00  0.00           C
ATOM   4905  NH3 POPEQ 204      40.476  57.616  57.815  1.00  0.00           N
ATOM   4909  C12 POPEQ 204      41.826  57.155  58.275  1.00  0.00           C
ATOM   4912  C11 POPEQ 204      42.186  57.766  59.645  1.00  0.00           C
ATOM   4915  P   POPEQ 204      44.245  56.206  60.095  1.00  0.00           P
ATOM   4916  O13 POPEQ 204      45.386  56.316  61.015  1.00  0.00           O
ATOM   4917  O14 POPEQ 204      43.195  55.206  60.405  1.00  0.00           O
ATOM   4918  O11 POPEQ 204      44.785  55.956  58.645  1.00  0.00           O
ATOM   4919  O12 POPEQ 204      43.566  57.606  59.965  1.00  0.00           O
ATOM   4920  C1  POPEQ 204      45.486  56.966  57.905  1.00  0.00           C
ATOM   4923  C2  POPEQ 204      45.586  56.566  56.395  1.00  0.00           C
ATOM   4925  O21 POPEQ 204      45.705  57.766  55.635  1.00  0.00           O
ATOM   4926  C21 POPEQ 204      46.376  57.875  54.465  1.00  0.00           C
ATOM   4927  O22 POPEQ 204      46.365  58.906  53.815  1.00  0.00           O
ATOM   4928  C22 POPEQ 204      47.216  56.665  54.015  1.00  0.00           C
ATOM   4931  C3  POPEQ 204      44.315  55.816  55.935  1.00  0.00           C
ATOM   4934  O31 POPEQ 204      44.556  55.076  54.735  1.00  0.00           O
ATOM   4935  C31 POPEQ 204      43.806  55.386  53.685  1.00  0.00           C
ATOM   4936  O32 POPEQ 204      42.855  56.136  53.685  1.00  0.00           O
ATOM   4937  C32 POPEQ 204      44.385  54.666  52.465  1.00  0.00           C
ATOM   4940  C23 POPEQ 204      47.826  56.836  52.585  1.00  0.00           C
ATOM   4943  C24 POPEQ 204      48.855  55.726  52.255  1.00  0.00           C
ATOM   4946  C25 POPEQ 204      49.835  55.986  51.085  1.00  0.00           C
ATOM   4949  C26 POPEQ 204      49.576  55.336  49.705  1.00  0.00           C
ATOM   4952  C27 POPEQ 204      49.195  53.845  49.685  1.00  0.00           C
ATOM   4955  C28 POPEQ 204      48.836  53.366  48.265  1.00  0.00           C
ATOM   4958  C29 POPEQ 204      48.186  51.996  48.245  1.00  0.00           C
ATOM   4960 0C21 POPEQ 204      47.026  51.646  47.645  1.00  0.00           C
ATOM   4962 1C21 POPEQ 204      46.116  52.536  46.835  1.00  0.00           C
ATOM   4965 2C21 POPEQ 204      45.576  51.866  45.545  1.00  0.00           C
ATOM   4968 3C21 POPEQ 204      44.565  50.736  45.815  1.00  0.00           C
ATOM   4971 4C21 POPEQ 204      44.026  50.046  44.555  1.00  0.00           C
ATOM   4974 5C21 POPEQ 204      42.896  49.066  44.895  1.00  0.00           C
ATOM   4977 6C21 POPEQ 204      42.376  48.296  43.665  1.00  0.00           C
ATOM   4980 7C21 POPEQ 204      41.175  47.406  44.025  1.00  0.00           C
ATOM   4983 8C21 POPEQ 204      40.745  46.466  42.895  1.00  0.00           C
ATOM   4987  C33 POPEQ 204      44.406  55.536  51.185  1.00  0.00           C
ATOM   4990  C34 POPEQ 204      45.406  54.996  50.155  1.00  0.00           C
ATOM   4993  C35 POPEQ 204      45.616  55.886  48.915  1.00  0.00           C
ATOM   4996  C36 POPEQ 204      46.425  57.166  49.165  1.00  0.00           C
ATOM   4999  C37 POPEQ 204      46.776  57.886  47.845  1.00  0.00           C
ATOM   5002  C38 POPEQ 204      47.376  59.286  48.025  1.00  0.00           C
ATOM   5005  C39 POPEQ 204      47.726  59.926  46.665  1.00  0.00           C
ATOM   5008 0C31 POPEQ 204      48.306  61.345  46.755  1.00  0.00           C
ATOM   5011 1C31 POPEQ 204      48.706  61.886  45.375  1.00  0.00           C
ATOM   5014 2C31 POPEQ 204      49.175  63.356  45.375  1.00  0.00           C
ATOM   5017 3C31 POPEQ 204      49.816  63.786  44.045  1.00  0.00           C
ATOM   5020 4C31 POPEQ 204      51.355  63.826  44.105  1.00  0.00           C
ATOM   5023 5C31 POPEQ 204      52.006  64.186  42.755  1.00  0.00           C
ATOM   5026 6C31 POPEQ 204      53.515  64.386  42.855  1.00  0.00           C
ATOM   5030  NH3 POPER 205      64.556 114.815  58.255  1.00  0.00           N
ATOM   5034  C12 POPER 205      65.756 113.925  58.445  1.00  0.00           C
ATOM   5037  C11 POPER 205      66.715 113.906  57.235  1.00  0.00           C
ATOM   5040  P   POPER 205      69.375 114.066  57.035  1.00  0.00           P
ATOM   5041  O13 POPER 205      70.065 115.286  56.595  1.00  0.00           O
ATOM   5042  O14 POPER 205      70.035 113.176  57.995  1.00  0.00           O
ATOM   5043  O11 POPER 205      69.055 113.106  55.855  1.00  0.00           O
ATOM   5044  O12 POPER 205      67.956 114.515  57.585  1.00  0.00           O
ATOM   5045  C1  POPER 205      68.955 113.396  54.485  1.00  0.00           C
ATOM   5048  C2  POPER 205      67.945 112.385  53.895  1.00  0.00           C
ATOM   5050  O21 POPER 205      68.405 111.805  52.665  1.00  0.00           O
ATOM   5051  C21 POPER 205      69.396 110.914  52.835  1.00  0.00           C
ATOM   5052  O22 POPER 205      69.955 110.686  53.885  1.00  0.00           O
ATOM   5053  C22 POPER 205      69.716 110.236  51.505  1.00  0.00           C
ATOM   5056  C3  POPER 205      66.526 113.036  53.805  1.00  0.00           C
ATOM   5059  O31 POPER 205      65.806 112.715  52.605  1.00  0.00           O
ATOM   5060  C31 POPER 205      66.046 113.576  51.625  1.00  0.00           C
ATOM   5061  O32 POPER 205      66.836 114.506  51.655  1.00  0.00           O
ATOM   5062  C32 POPER 205      65.115 113.274  50.465  1.00  0.00           C
ATOM   5065  C23 POPER 205      68.556 109.366  50.985  1.00  0.00           C
ATOM   5068  C24 POPER 205      67.586 110.156  50.105  1.00  0.00           C
ATOM   5071  C25 POPER 205      67.875 109.956  48.605  1.00  0.00           C
ATOM   5074  C26 POPER 205      66.946 110.774  47.705  1.00  0.00           C
ATOM   5077  C27 POPER 205      67.065 110.365  46.235  1.00  0.00           C
ATOM   5080  C28 POPER 205      65.955 110.956  45.345  1.00  0.00           C
ATOM   5083  C29 POPER 205      64.616 110.305  45.595  1.00  0.00           C
ATOM   5085 0C21 POPER 205      63.576 110.335  44.745  1.00  0.00           C
ATOM   5087 1C21 POPER 205      63.556 111.086  43.435  1.00  0.00           C
ATOM   5090 2C21 POPER 205      64.166 110.265  42.275  1.00  0.00           C
ATOM   5093 3C21 POPER 205      64.166 111.054  40.955  1.00  0.00           C
ATOM   5096 4C21 POPER 205      62.826 110.946  40.215  1.00  0.00           C
ATOM   5099 5C21 POPER 205      62.646 112.015  39.125  1.00  0.00           C
ATOM   5102 6C21 POPER 205      63.836 112.196  38.165  1.00  0.00           C
ATOM   5105 7C21 POPER 205      64.206 110.925  37.385  1.00  0.00           C
ATOM   5108 8C21 POPER 205      65.376 111.135  36.425  1.00  0.00           C
ATOM   5112  C33 POPER 205      65.406 114.186  49.255  1.00  0.00           C
ATOM   5115  C34 POPER 205      64.495 113.866  48.065  1.00  0.00           C
ATOM   5118  C35 POPER 205      65.066 114.344  46.735  1.00  0.00           C
ATOM   5121  C36 POPER 205      65.166 115.865  46.555  1.00  0.00           C
ATOM   5124  C37 POPER 205      65.806 116.175  45.195  1.00  0.00           C
ATOM   5127  C38 POPER 205      65.705 117.625  44.745  1.00  0.00           C
ATOM   5130  C39 POPER 205      66.146 117.736  43.275  1.00  0.00           C
ATOM   5133 0C31 POPER 205      66.246 119.165  42.755  1.00  0.00           C
ATOM   5136 1C31 POPER 205      66.726 119.186  41.305  1.00  0.00           C
ATOM   5139 2C31 POPER 205      67.175 120.576  40.835  1.00  0.00           C
ATOM   5142 3C31 POPER 205      66.065 121.615  40.925  1.00  0.00           C
ATOM   5145 4C31 POPER 205      66.555 122.975  40.435  1.00  0.00           C
ATOM   5148 5C31 POPER 205      65.436 124.015  40.345  1.00  0.00           C
ATOM   5151 6C31 POPER 205      66.006 125.386  40.025  1.00  0.00           C
ATOM   5155  NH3 POPES 206     110.314 107.076  16.265  1.00  0.00           N
ATOM   5159  C12 POPES 206     108.825 107.285  16.235  1.00  0.00           C
ATOM   5162  C11 POPES 206     107.996 106.005  15.945  1.00  0.00           C
ATOM   5165  P   POPES 206     109.465 104.055  16.835  1.00  0.00           P
ATOM   5166  O13 POPES 206     109.146 102.645  17.115  1.00  0.00           O
ATOM   5167  O14 POPES 206     110.226 104.395  15.605  1.00  0.00           O
ATOM   5168  O11 POPES 206     110.296 104.655  18.035  1.00  0.00           O
ATOM   5169  O12 POPES 206     108.165 104.965  16.915  1.00  0.00           O
ATOM   5170  C1  POPES 206     110.046 104.356  19.405  1.00  0.00           C
ATOM   5173  C2  POPES 206     109.165 105.436  20.105  1.00  0.00           C
ATOM   5175  O21 POPES 206     109.775 105.715  21.385  1.00  0.00           O
ATOM   5176  C21 POPES 206     109.225 106.665  22.125  1.00  0.00           C
ATOM   5177  O22 POPES 206     108.285 107.376  21.835  1.00  0.00           O
ATOM   5178  C22 POPES 206     109.995 106.676  23.455  1.00  0.00           C
ATOM   5181  C3  POPES 206     107.686 104.976  20.235  1.00  0.00           C
ATOM   5184  O31 POPES 206     107.596 103.906  21.195  1.00  0.00           O
ATOM   5185  C31 POPES 206     107.196 102.715  20.765  1.00  0.00           C
ATOM   5186  O32 POPES 206     106.785 102.476  19.645  1.00  0.00           O
ATOM   5187  C32 POPES 206     107.355 101.695  21.885  1.00  0.00           C
ATOM   5190  C23 POPES 206     109.826 107.956  24.305  1.00  0.00           C
ATOM   5193  C24 POPES 206     109.296 107.725  25.725  1.00  0.00           C
ATOM   5196  C25 POPES 206     110.426 107.835  26.765  1.00  0.00           C
ATOM   5199  C26 POPES 206     109.906 107.756  28.215  1.00  0.00           C
ATOM   5202  C27 POPES 206     111.045 107.816  29.235  1.00  0.00           C
ATOM   5205  C28 POPES 206     110.576 107.516  30.665  1.00  0.00           C
ATOM   5208  C29 POPES 206     111.716 107.736  31.645  1.00  0.00           C
ATOM   5210 0C21 POPES 206     111.725 108.586  32.685  1.00  0.00           C
ATOM   5212 1C21 POPES 206     110.604 109.465  33.175  1.00  0.00           C
ATOM   5215 2C21 POPES 206     110.506 109.475  34.715  1.00  0.00           C
ATOM   5218 3C21 POPES 206     111.646 110.246  35.385  1.00  0.00           C
ATOM   5221 4C21 POPES 206     111.585 110.275  36.915  1.00  0.00           C
ATOM   5224 5C21 POPES 206     112.715 111.145  37.475  1.00  0.00           C
ATOM   5227 6C21 POPES 206     112.756 111.275  39.005  1.00  0.00           C
ATOM   5230 7C21 POPES 206     113.875 112.225  39.435  1.00  0.00           C
ATOM   5233 8C21 POPES 206     113.836 112.656  40.905  1.00  0.00           C
ATOM   5237  C33 POPES 206     108.595 102.015  22.755  1.00  0.00           C
ATOM   5240  C34 POPES 206     108.855 100.986  23.865  1.00  0.00           C
ATOM   5243  C35 POPES 206     108.326 101.445  25.235  1.00  0.00           C
ATOM   5246  C36 POPES 206     109.285 102.345  26.035  1.00  0.00           C
ATOM   5249  C37 POPES 206     108.906 102.406  27.525  1.00  0.00           C
ATOM   5252  C38 POPES 206     109.935 103.165  28.375  1.00  0.00           C
ATOM   5255  C39 POPES 206     109.956 102.705  29.845  1.00  0.00           C
ATOM   5258 0C31 POPES 206     108.775 103.195  30.685  1.00  0.00           C
ATOM   5261 1C31 POPES 206     109.006 102.915  32.185  1.00  0.00           C
ATOM   5264 2C31 POPES 206     107.866 103.465  33.055  1.00  0.00           C
ATOM   5267 3C31 POPES 206     107.975 103.055  34.535  1.00  0.00           C
ATOM   5270 4C31 POPES 206     109.285 103.505  35.175  1.00  0.00           C
ATOM   5273 5C31 POPES 206     109.285 103.405  36.705  1.00  0.00           C
ATOM   5276 6C31 POPES 206     110.594 103.885  37.335  1.00  0.00           C
ATOM   5280  NH3 POPET 207     118.685  46.945  59.585  1.00  0.00           N
ATOM   5284  C12 POPET 207     117.745  46.525  60.675  1.00  0.00           C
ATOM   5287  C11 POPET 207     116.266  46.685  60.265  1.00  0.00           C
ATOM   5290  P   POPET 207     115.805  46.345  57.705  1.00  0.00           P
ATOM   5291  O13 POPET 207     114.915  45.216  58.065  1.00  0.00           O
ATOM   5292  O14 POPET 207     115.415  47.176  56.545  1.00  0.00           O
ATOM   5293  O11 POPET 207     117.275  45.816  57.535  1.00  0.00           O
ATOM   5294  O12 POPET 207     116.065  47.266  58.965  1.00  0.00           O
ATOM   5295  C1  POPET 207     117.555  44.726  56.655  1.00  0.00           C
ATOM   5298  C2  POPET 207     118.066  45.266  55.295  1.00  0.00           C
ATOM   5300  O21 POPET 207     119.275  44.566  54.965  1.00  0.00           O
ATOM   5301  C21 POPET 207     120.025  45.196  54.065  1.00  0.00           C
ATOM   5302  O22 POPET 207     120.025  46.396  53.845  1.00  0.00           O
ATOM   5303  C22 POPET 207     120.815  44.136  53.305  1.00  0.00           C
ATOM   5306  C3  POPET 207     116.984  45.066  54.195  1.00  0.00           C
ATOM   5309  O31 POPET 207     117.336  45.656  52.925  1.00  0.00           O
ATOM   5310  C31 POPET 207     117.065  46.956  52.815  1.00  0.00           C
ATOM   5311  O32 POPET 207     116.555  47.656  53.665  1.00  0.00           O
ATOM   5312  C32 POPET 207     117.415  47.406  51.405  1.00  0.00           C
ATOM   5315  C23 POPET 207     120.885  44.445  51.795  1.00  0.00           C
ATOM   5318  C24 POPET 207     121.226  43.216  50.935  1.00  0.00           C
ATOM   5321  C25 POPET 207     120.146  42.116  50.895  1.00  0.00           C
ATOM   5324  C26 POPET 207     118.785  42.556  50.315  1.00  0.00           C
ATOM   5327  C27 POPET 207     117.856  41.366  50.005  1.00  0.00           C
ATOM   5330  C28 POPET 207     116.465  41.786  49.465  1.00  0.00           C
ATOM   5333  C29 POPET 207     115.506  40.636  49.315  1.00  0.00           C
ATOM   5335 0C21 POPET 207     115.156  39.985  48.185  1.00  0.00           C
ATOM   5337 1C21 POPET 207     115.646  40.216  46.775  1.00  0.00           C
ATOM   5340 2C21 POPET 207     114.526  40.516  45.755  1.00  0.00           C
ATOM   5343 3C21 POPET 207     113.936  39.305  45.015  1.00  0.00           C
ATOM   5346 4C21 POPET 207     113.025  39.746  43.855  1.00  0.00           C
ATOM   5349 5C21 POPET 207     112.555  38.595  42.955  1.00  0.00           C
ATOM   5352 6C21 POPET 207     111.775  39.106  41.725  1.00  0.00           C
ATOM   5355 7C21 POPET 207     111.336  37.966  40.785  1.00  0.00           C
ATOM   5358 8C21 POPET 207     110.594  38.446  39.535  1.00  0.00           C
ATOM   5362  C33 POPET 207     118.244  48.716  51.405  1.00  0.00           C
ATOM   5365  C34 POPET 207     118.715  49.125  50.005  1.00  0.00           C
ATOM   5368  C35 POPET 207     119.465  47.996  49.285  1.00  0.00           C
ATOM   5371  C36 POPET 207     120.636  48.496  48.435  1.00  0.00           C
ATOM   5374  C37 POPET 207     121.436  47.345  47.795  1.00  0.00           C
ATOM   5377  C38 POPET 207     122.745  47.836  47.165  1.00  0.00           C
ATOM   5380  C39 POPET 207     123.556  46.685  46.535  1.00  0.00           C
ATOM   5383 0C31 POPET 207     124.755  47.196  45.715  1.00  0.00           C
ATOM   5386 1C31 POPET 207     125.805  46.116  45.435  1.00  0.00           C
ATOM   5389 2C31 POPET 207     127.076  46.636  44.725  1.00  0.00           C
ATOM   5392 3C31 POPET 207     127.936  47.556  45.605  1.00  0.00           C
ATOM   5395 4C31 POPET 207     129.354  47.816  45.085  1.00  0.00           C
ATOM   5398 5C31 POPET 207     130.226  48.525  46.125  1.00  0.00           C
ATOM   5401 6C31 POPET 207     131.697  48.636  45.725  1.00  0.00           C
ATOM   5405  NH3 POPEU 208     122.336   7.466  17.375  1.00  0.00           N
ATOM   5409  C12 POPEU 208     121.116   6.736  17.845  1.00  0.00           C
ATOM   5412  C11 POPEU 208     119.885   7.296  17.125  1.00  0.00           C
ATOM   5415  P   POPEU 208     118.055   5.466  16.875  1.00  0.00           P
ATOM   5416  O13 POPEU 208     117.285   5.946  15.705  1.00  0.00           O
ATOM   5417  O14 POPEU 208     119.055   4.416  16.695  1.00  0.00           O
ATOM   5418  O11 POPEU 208     117.015   4.836  17.915  1.00  0.00           O
ATOM   5419  O12 POPEU 208     118.696   6.696  17.625  1.00  0.00           O
ATOM   5420  C1  POPEU 208     116.835   5.416  19.215  1.00  0.00           C
ATOM   5423  C2  POPEU 208     117.635   4.676  20.325  1.00  0.00           C
ATOM   5425  O21 POPEU 208     117.086   5.066  21.595  1.00  0.00           O
ATOM   5426  C21 POPEU 208     116.766   4.046  22.385  1.00  0.00           C
ATOM   5427  O22 POPEU 208     116.424   2.936  22.005  1.00  0.00           O
ATOM   5428  C22 POPEU 208     116.896   4.466  23.845  1.00  0.00           C
ATOM   5431  C3  POPEU 208     119.146   5.026  20.275  1.00  0.00           C
ATOM   5434  O31 POPEU 208     119.855   4.646  21.485  1.00  0.00           O
ATOM   5435  C31 POPEU 208     121.086   4.176  21.255  1.00  0.00           C
ATOM   5436  O32 POPEU 208     121.646   4.206  20.175  1.00  0.00           O
ATOM   5437  C32 POPEU 208     121.735   3.526  22.485  1.00  0.00           C
ATOM   5440  C23 POPEU 208     117.495   3.346  24.705  1.00  0.00           C
ATOM   5443  C24 POPEU 208     118.055   3.876  26.035  1.00  0.00           C
ATOM   5446  C25 POPEU 208     118.396   2.736  27.005  1.00  0.00           C
ATOM   5449  C26 POPEU 208     119.396   3.116  28.105  1.00  0.00           C
ATOM   5452  C27 POPEU 208     119.186   2.336  29.415  1.00  0.00           C
ATOM   5455  C28 POPEU 208     120.245   2.616  30.495  1.00  0.00           C
ATOM   5458  C29 POPEU 208     121.495   1.786  30.305  1.00  0.00           C
ATOM   5460 0C21 POPEU 208     122.186   1.126  31.255  1.00  0.00           C
ATOM   5462 1C21 POPEU 208     121.915   1.096  32.745  1.00  0.00           C
ATOM   5465 2C21 POPEU 208     122.076  -0.294  33.375  1.00  0.00           C
ATOM   5468 3C21 POPEU 208     122.076  -0.234  34.915  1.00  0.00           C
ATOM   5471 4C21 POPEU 208     122.135  -1.605  35.585  1.00  0.00           C
ATOM   5474 5C21 POPEU 208     122.446  -1.535  37.095  1.00  0.00           C
ATOM   5477 6C21 POPEU 208     121.495  -0.654  37.925  1.00  0.00           C
ATOM   5480 7C21 POPEU 208     121.844  -0.684  39.415  1.00  0.00           C
ATOM   5483 8C21 POPEU 208     121.105   0.356  40.255  1.00  0.00           C
ATOM   5487  C33 POPEU 208     121.495   4.156  23.885  1.00  0.00           C
ATOM   5490  C34 POPEU 208     122.796   4.116  24.705  1.00  0.00           C
ATOM   5493  C35 POPEU 208     122.646   4.236  26.225  1.00  0.00           C
ATOM   5496  C36 POPEU 208     122.926   5.626  26.805  1.00  0.00           C
ATOM   5499  C37 POPEU 208     122.954   5.606  28.335  1.00  0.00           C
ATOM   5502  C38 POPEU 208     123.446   6.936  28.935  1.00  0.00           C
ATOM   5505  C39 POPEU 208     123.046   7.126  30.405  1.00  0.00           C
ATOM   5508 0C31 POPEU 208     123.675   6.106  31.365  1.00  0.00           C
ATOM   5511 1C31 POPEU 208     122.915   6.016  32.695  1.00  0.00           C
ATOM   5514 2C31 POPEU 208     122.726   7.356  33.415  1.00  0.00           C
ATOM   5517 3C31 POPEU 208     124.036   8.006  33.875  1.00  0.00           C
ATOM   5520 4C31 POPEU 208     123.896   8.656  35.245  1.00  0.00           C
ATOM   5523 5C31 POPEU 208     125.245   8.986  35.885  1.00  0.00           C
ATOM   5526 6C31 POPEU 208     125.116   9.356  37.355  1.00  0.00           C
ATOM   5530  NH3 POPEV 209      40.736  54.206  61.395  1.00  0.00           N
ATOM   5534  C12 POPEV 209      39.616  55.206  61.285  1.00  0.00           C
ATOM   5537  C11 POPEV 209      38.225  54.526  61.335  1.00  0.00           C
ATOM   5540  P   POPEV 209      37.416  54.756  58.885  1.00  0.00           P
ATOM   5541  O13 POPEV 209      38.515  55.575  58.345  1.00  0.00           O
ATOM   5542  O14 POPEV 209      37.546  53.296  58.705  1.00  0.00           O
ATOM   5543  O11 POPEV 209      36.026  55.246  58.285  1.00  0.00           O
ATOM   5544  O12 POPEV 209      37.285  55.095  60.425  1.00  0.00           O
ATOM   5545  C1  POPEV 209      35.246  54.356  57.495  1.00  0.00           C
ATOM   5548  C2  POPEV 209      34.416  55.126  56.425  1.00  0.00           C
ATOM   5550  O21 POPEV 209      33.515  54.216  55.765  1.00  0.00           O
ATOM   5551  C21 POPEV 209      34.046  53.306  54.965  1.00  0.00           C
ATOM   5552  O22 POPEV 209      35.186  53.246  54.565  1.00  0.00           O
ATOM   5553  C22 POPEV 209      32.995  52.206  54.765  1.00  0.00           C
ATOM   5556  C3  POPEV 209      35.336  55.946  55.455  1.00  0.00           C
ATOM   5559  O31 POPEV 209      34.695  56.356  54.235  1.00  0.00           O
ATOM   5560  C31 POPEV 209      35.436  56.796  53.205  1.00  0.00           C
ATOM   5561  O32 POPEV 209      34.976  57.275  52.185  1.00  0.00           O
ATOM   5562  C32 POPEV 209      36.946  56.625  53.425  1.00  0.00           C
ATOM   5565  C23 POPEV 209      32.456  52.106  53.325  1.00  0.00           C
ATOM   5568  C24 POPEV 209      31.256  51.146  53.275  1.00  0.00           C
ATOM   5571  C25 POPEV 209      30.726  50.835  51.865  1.00  0.00           C
ATOM   5574  C26 POPEV 209      31.716  50.106  50.965  1.00  0.00           C
ATOM   5577  C27 POPEV 209      31.126  49.966  49.555  1.00  0.00           C
ATOM   5580  C28 POPEV 209      32.016  49.136  48.615  1.00  0.00           C
ATOM   5583  C29 POPEV 209      33.256  49.886  48.185  1.00  0.00           C
ATOM   5585 0C21 POPEV 209      33.556  50.266  46.935  1.00  0.00           C
ATOM   5587 1C21 POPEV 209      32.756  49.956  45.695  1.00  0.00           C
ATOM   5590 2C21 POPEV 209      33.616  49.536  44.495  1.00  0.00           C
ATOM   5593 3C21 POPEV 209      34.565  48.356  44.785  1.00  0.00           C
ATOM   5596 4C21 POPEV 209      35.136  47.706  43.515  1.00  0.00           C
ATOM   5599 5C21 POPEV 209      34.186  46.695  42.865  1.00  0.00           C
ATOM   5602 6C21 POPEV 209      34.846  45.905  41.735  1.00  0.00           C
ATOM   5605 7C21 POPEV 209      33.886  44.936  41.035  1.00  0.00           C
ATOM   5608 8C21 POPEV 209      34.565  44.136  39.915  1.00  0.00           C
ATOM   5612  C33 POPEV 209      37.836  57.196  52.305  1.00  0.00           C
ATOM   5615  C34 POPEV 209      39.306  56.916  52.615  1.00  0.00           C
ATOM   5618  C35 POPEV 209      39.716  55.445  52.415  1.00  0.00           C
ATOM   5621  C36 POPEV 209      39.886  55.136  50.925  1.00  0.00           C
ATOM   5624  C37 POPEV 209      40.546  53.775  50.675  1.00  0.00           C
ATOM   5627  C38 POPEV 209      40.955  53.606  49.215  1.00  0.00           C
ATOM   5630  C39 POPEV 209      41.476  52.196  48.885  1.00  0.00           C
ATOM   5633 0C31 POPEV 209      42.516  51.685  49.895  1.00  0.00           C
ATOM   5636 1C31 POPEV 209      43.436  50.616  49.295  1.00  0.00           C
ATOM   5639 2C31 POPEV 209      44.425  50.006  50.295  1.00  0.00           C
ATOM   5642 3C31 POPEV 209      45.136  51.056  51.155  1.00  0.00           C
ATOM   5645 4C31 POPEV 209      46.355  50.516  51.905  1.00  0.00           C
ATOM   5648 5C31 POPEV 209      46.976  51.555  52.845  1.00  0.00           C
ATOM   5651 6C31 POPEV 209      47.986  50.946  53.815  1.00  0.00           C
ATOM   5655  NH3 POPEW 210      75.476  46.176  61.415  1.00  0.00           N
ATOM   5659  C12 POPEW 210      76.605  46.976  61.995  1.00  0.00           C
ATOM   5662  C11 POPEW 210      77.945  46.576  61.335  1.00  0.00           C
ATOM   5665  P   POPEW 210      80.205  47.536  60.535  1.00  0.00           P
ATOM   5666  O13 POPEW 210      81.256  48.416  61.105  1.00  0.00           O
ATOM   5667  O14 POPEW 210      80.506  46.106  60.355  1.00  0.00           O
ATOM   5668  O11 POPEW 210      79.605  48.116  59.195  1.00  0.00           O
ATOM   5669  O12 POPEW 210      78.915  47.626  61.465  1.00  0.00           O
ATOM   5670  C1  POPEW 210      80.126  49.276  58.535  1.00  0.00           C
ATOM   5673  C2  POPEW 210      79.285  49.596  57.275  1.00  0.00           C
ATOM   5675  O21 POPEW 210      79.476  50.976  56.925  1.00  0.00           O
ATOM   5676  C21 POPEW 210      80.196  51.186  55.855  1.00  0.00           C
ATOM   5677  O22 POPEW 210      80.656  50.336  55.105  1.00  0.00           O
ATOM   5678  C22 POPEW 210      80.276  52.686  55.635  1.00  0.00           C
ATOM   5681  C3  POPEW 210      77.766  49.406  57.545  1.00  0.00           C
ATOM   5684  O31 POPEW 210      76.936  49.566  56.355  1.00  0.00           O
ATOM   5685  C31 POPEW 210      75.696  50.006  56.665  1.00  0.00           C
ATOM   5686  O32 POPEW 210      75.256  50.136  57.785  1.00  0.00           O
ATOM   5687  C32 POPEW 210      74.885  50.126  55.375  1.00  0.00           C
ATOM   5690  C23 POPEW 210      78.855  53.246  55.405  1.00  0.00           C
ATOM   5693  C24 POPEW 210      78.796  54.766  55.445  1.00  0.00           C
ATOM   5696  C25 POPEW 210      79.515  55.505  54.315  1.00  0.00           C
ATOM   5699  C26 POPEW 210      79.346  54.936  52.895  1.00  0.00           C
ATOM   5702  C27 POPEW 210      80.065  55.825  51.875  1.00  0.00           C
ATOM   5705  C28 POPEW 210      79.826  55.435  50.395  1.00  0.00           C
ATOM   5708  C29 POPEW 210      80.165  54.006  50.105  1.00  0.00           C
ATOM   5710 0C21 POPEW 210      79.646  53.276  49.095  1.00  0.00           C
ATOM   5712 1C21 POPEW 210      78.686  53.796  48.055  1.00  0.00           C
ATOM   5715 2C21 POPEW 210      78.606  52.896  46.815  1.00  0.00           C
ATOM   5718 3C21 POPEW 210      77.956  51.536  47.105  1.00  0.00           C
ATOM   5721 4C21 POPEW 210      77.686  50.695  45.845  1.00  0.00           C
ATOM   5724 5C21 POPEW 210      76.916  49.396  46.135  1.00  0.00           C
ATOM   5727 6C21 POPEW 210      77.626  48.456  47.115  1.00  0.00           C
ATOM   5730 7C21 POPEW 210      76.875  47.136  47.295  1.00  0.00           C
ATOM   5733 8C21 POPEW 210      77.516  46.206  48.335  1.00  0.00           C
ATOM   5737  C33 POPEW 210      73.376  49.856  55.615  1.00  0.00           C
ATOM   5740  C34 POPEW 210      72.636  51.076  56.185  1.00  0.00           C
ATOM   5743  C35 POPEW 210      71.296  51.356  55.485  1.00  0.00           C
ATOM   5746  C36 POPEW 210      71.476  51.695  53.995  1.00  0.00           C
ATOM   5749  C37 POPEW 210      70.616  50.876  53.045  1.00  0.00           C
ATOM   5752  C38 POPEW 210      71.235  50.656  51.665  1.00  0.00           C
ATOM   5755  C39 POPEW 210      70.445  49.626  50.845  1.00  0.00           C
ATOM   5758 0C31 POPEW 210      69.066  50.106  50.375  1.00  0.00           C
ATOM   5761 1C31 POPEW 210      69.026  50.536  48.895  1.00  0.00           C
ATOM   5764 2C31 POPEW 210      67.646  51.086  48.525  1.00  0.00           C
ATOM   5767 3C31 POPEW 210      67.446  51.436  47.045  1.00  0.00           C
ATOM   5770 4C31 POPEW 210      66.076  52.085  46.855  1.00  0.00           C
ATOM   5773 5C31 POPEW 210      65.866  52.836  45.545  1.00  0.00           C
ATOM   5776 6C31 POPEW 210      64.585  53.665  45.575  1.00  0.00           C
ATOM   5780  NH3 POPEX 211      20.056 108.815  61.845  1.00  0.00           N
ATOM   5784  C12 POPEX 211      18.946 108.885  62.865  1.00  0.00           C
ATOM   5787  C11 POPEX 211      18.326 110.296  63.035  1.00  0.00           C
ATOM   5790  P   POPEX 211      19.676 112.275  62.005  1.00  0.00           P
ATOM   5791  O13 POPEX 211      20.676 113.274  62.455  1.00  0.00           O
ATOM   5792  O14 POPEX 211      20.106 111.415  60.885  1.00  0.00           O
ATOM   5793  O11 POPEX 211      18.276 112.915  61.675  1.00  0.00           O
ATOM   5794  O12 POPEX 211      19.316 111.305  63.215  1.00  0.00           O
ATOM   5795  C1  POPEX 211      18.166 114.076  60.835  1.00  0.00           C
ATOM   5798  C2  POPEX 211      16.976 113.975  59.825  1.00  0.00           C
ATOM   5800  O21 POPEX 211      17.006 115.186  59.045  1.00  0.00           O
ATOM   5801  C21 POPEX 211      16.526 115.055  57.825  1.00  0.00           C
ATOM   5802  O22 POPEX 211      16.256 113.996  57.275  1.00  0.00           O
ATOM   5803  C22 POPEX 211      16.316 116.436  57.205  1.00  0.00           C
ATOM   5806  C3  POPEX 211      15.576 113.825  60.515  1.00  0.00           C
ATOM   5809  O31 POPEX 211      14.456 114.206  59.645  1.00  0.00           O
ATOM   5810  C31 POPEX 211      13.846 113.225  58.985  1.00  0.00           C
ATOM   5811  O32 POPEX 211      14.206 112.066  58.915  1.00  0.00           O
ATOM   5812  C32 POPEX 211      12.516 113.726  58.385  1.00  0.00           C
ATOM   5815  C23 POPEX 211      17.106 116.585  55.885  1.00  0.00           C
ATOM   5818  C24 POPEX 211      18.586 116.906  56.135  1.00  0.00           C
ATOM   5821  C25 POPEX 211      19.416 116.996  54.845  1.00  0.00           C
ATOM   5824  C26 POPEX 211      19.615 115.665  54.105  1.00  0.00           C
ATOM   5827  C27 POPEX 211      20.336 115.876  52.765  1.00  0.00           C
ATOM   5830  C28 POPEX 211      20.586 114.626  51.905  1.00  0.00           C
ATOM   5833  C29 POPEX 211      19.336 113.834  51.585  1.00  0.00           C
ATOM   5835 0C21 POPEX 211      18.696 113.745  50.405  1.00  0.00           C
ATOM   5837 1C21 POPEX 211      19.046 114.445  49.115  1.00  0.00           C
ATOM   5840 2C21 POPEX 211      18.936 113.545  47.865  1.00  0.00           C
ATOM   5843 3C21 POPEX 211      20.156 112.645  47.625  1.00  0.00           C
ATOM   5846 4C21 POPEX 211      20.066 111.875  46.295  1.00  0.00           C
ATOM   5849 5C21 POPEX 211      18.806 111.005  46.195  1.00  0.00           C
ATOM   5852 6C21 POPEX 211      18.716 110.156  44.925  1.00  0.00           C
ATOM   5855 7C21 POPEX 211      17.466 109.266  44.965  1.00  0.00           C
ATOM   5858 8C21 POPEX 211      17.206 108.516  43.665  1.00  0.00           C
ATOM   5862  C33 POPEX 211      12.156 113.274  56.955  1.00  0.00           C
ATOM   5865  C34 POPEX 211      12.766 114.095  55.825  1.00  0.00           C
ATOM   5868  C35 POPEX 211      11.836 115.156  55.215  1.00  0.00           C
ATOM   5871  C36 POPEX 211      10.756 114.686  54.215  1.00  0.00           C
ATOM   5874  C37 POPEX 211      11.276 114.456  52.775  1.00  0.00           C
ATOM   5877  C38 POPEX 211      10.236 114.085  51.705  1.00  0.00           C
ATOM   5880  C39 POPEX 211       9.256 115.205  51.295  1.00  0.00           C
ATOM   5883 0C31 POPEX 211       8.466 114.885  50.005  1.00  0.00           C
ATOM   5886 1C31 POPEX 211       7.306 115.865  49.745  1.00  0.00           C
ATOM   5889 2C31 POPEX 211       6.636 115.805  48.355  1.00  0.00           C
ATOM   5892 3C31 POPEX 211       6.416 114.406  47.745  1.00  0.00           C
ATOM   5895 4C31 POPEX 211       5.596 114.484  46.445  1.00  0.00           C
ATOM   5898 5C31 POPEX 211       5.226 113.125  45.855  1.00  0.00           C
ATOM   5901 6C31 POPEX 211       4.246 113.215  44.675  1.00  0.00           C
ATOM   5905  NH3 POPEY 212      73.586  57.446  16.115  1.00  0.00           N
ATOM   5909  C12 POPEY 212      74.626  58.066  16.995  1.00  0.00           C
ATOM   5912  C11 POPEY 212      75.345  56.986  17.795  1.00  0.00           C
ATOM   5915  P   POPEY 212      76.946  55.866  16.065  1.00  0.00           P
ATOM   5916  O13 POPEY 212      77.485  57.246  15.905  1.00  0.00           O
ATOM   5917  O14 POPEY 212      76.646  55.146  14.815  1.00  0.00           O
ATOM   5918  O11 POPEY 212      77.936  55.066  16.995  1.00  0.00           O
ATOM   5919  O12 POPEY 212      75.656  55.876  16.965  1.00  0.00           O
ATOM   5920  C1  POPEY 212      78.815  55.746  17.905  1.00  0.00           C
ATOM   5923  C2  POPEY 212      78.385  55.575  19.385  1.00  0.00           C
ATOM   5925  O21 POPEY 212      79.535  55.926  20.185  1.00  0.00           O
ATOM   5926  C21 POPEY 212      79.385  56.976  20.995  1.00  0.00           C
ATOM   5927  O22 POPEY 212      78.326  57.536  21.235  1.00  0.00           O
ATOM   5928  C22 POPEY 212      80.756  57.345  21.575  1.00  0.00           C
ATOM   5931  C3  POPEY 212      77.936  54.125  19.725  1.00  0.00           C
ATOM   5934  O31 POPEY 212      76.896  54.146  20.715  1.00  0.00           O
ATOM   5935  C31 POPEY 212      76.436  52.945  21.055  1.00  0.00           C
ATOM   5936  O32 POPEY 212      76.846  51.875  20.635  1.00  0.00           O
ATOM   5937  C32 POPEY 212      75.326  53.125  22.085  1.00  0.00           C
ATOM   5940  C23 POPEY 212      80.686  58.476  22.615  1.00  0.00           C
ATOM   5943  C24 POPEY 212      80.016  58.036  23.925  1.00  0.00           C
ATOM   5946  C25 POPEY 212      80.946  57.336  24.935  1.00  0.00           C
ATOM   5949  C26 POPEY 212      80.326  57.376  26.335  1.00  0.00           C
ATOM   5952  C27 POPEY 212      81.196  56.906  27.505  1.00  0.00           C
ATOM   5955  C28 POPEY 212      80.634  57.376  28.865  1.00  0.00           C
ATOM   5958  C29 POPEY 212      79.166  57.056  29.065  1.00  0.00           C
ATOM   5960 0C21 POPEY 212      78.656  56.006  29.735  1.00  0.00           C
ATOM   5962 1C21 POPEY 212      79.465  54.906  30.365  1.00  0.00           C
ATOM   5965 2C21 POPEY 212      79.756  55.116  31.865  1.00  0.00           C
ATOM   5968 3C21 POPEY 212      80.855  54.165  32.355  1.00  0.00           C
ATOM   5971 4C21 POPEY 212      81.035  54.125  33.875  1.00  0.00           C
ATOM   5974 5C21 POPEY 212      80.336  52.906  34.495  1.00  0.00           C
ATOM   5977 6C21 POPEY 212      80.366  52.906  36.025  1.00  0.00           C
ATOM   5980 7C21 POPEY 212      79.406  51.866  36.625  1.00  0.00           C
ATOM   5983 8C21 POPEY 212      79.186  52.056  38.125  1.00  0.00           C
ATOM   5987  C33 POPEY 212      75.765  52.606  23.475  1.00  0.00           C
ATOM   5990  C34 POPEY 212      75.046  53.356  24.615  1.00  0.00           C
ATOM   5993  C35 POPEY 212      75.506  52.966  26.025  1.00  0.00           C
ATOM   5996  C36 POPEY 212      75.546  51.456  26.245  1.00  0.00           C
ATOM   5999  C37 POPEY 212      76.965  50.866  26.095  1.00  0.00           C
ATOM   6002  C38 POPEY 212      76.936  49.356  25.835  1.00  0.00           C
ATOM   6005  C39 POPEY 212      76.296  48.606  26.995  1.00  0.00           C
ATOM   6008 0C31 POPEY 212      76.196  47.096  26.755  1.00  0.00           C
ATOM   6011 1C31 POPEY 212      75.656  46.386  27.995  1.00  0.00           C
ATOM   6014 2C31 POPEY 212      74.996  45.046  27.645  1.00  0.00           C
ATOM   6017 3C31 POPEY 212      74.465  44.305  28.885  1.00  0.00           C
ATOM   6020 4C31 POPEY 212      73.196  44.926  29.495  1.00  0.00           C
ATOM   6023 5C31 POPEY 212      73.446  45.606  30.845  1.00  0.00           C
ATOM   6026 6C31 POPEY 212      72.146  45.956  31.585  1.00  0.00           C
ATOM   6030  NH3 POPEZ 213      -1.596  10.796  16.245  1.00  0.00           N
ATOM   6034  C12 POPEZ 213      -1.666  10.026  17.535  1.00  0.00           C
ATOM   6037  C11 POPEZ 213      -2.305   8.646  17.365  1.00  0.00           C
ATOM   6040  P   POPEZ 213      -2.765   6.436  18.625  1.00  0.00           P
ATOM   6041  O13 POPEZ 213      -4.127   6.326  18.075  1.00  0.00           O
ATOM   6042  O14 POPEZ 213      -1.696   5.666  17.955  1.00  0.00           O
ATOM   6043  O11 POPEZ 213      -2.826   6.046  20.135  1.00  0.00           O
ATOM   6044  O12 POPEZ 213      -2.345   7.986  18.625  1.00  0.00           O
ATOM   6045  C1  POPEZ 213      -1.706   6.036  21.005  1.00  0.00           C
ATOM   6048  C2  POPEZ 213      -1.755   4.806  21.965  1.00  0.00           C
ATOM   6050  O21 POPEZ 213      -0.736   5.026  22.975  1.00  0.00           O
ATOM   6051  C21 POPEZ 213      -1.067   4.586  24.195  1.00  0.00           C
ATOM   6052  O22 POPEZ 213      -2.095   3.996  24.465  1.00  0.00           O
ATOM   6053  C22 POPEZ 213      -0.025   4.986  25.225  1.00  0.00           C
ATOM   6056  C3  POPEZ 213      -1.555   3.466  21.165  1.00  0.00           C
ATOM   6059  O31 POPEZ 213      -1.025   2.386  21.975  1.00  0.00           O
ATOM   6060  C31 POPEZ 213      -1.186   1.156  21.505  1.00  0.00           C
ATOM   6061  O32 POPEZ 213      -1.895   0.836  20.555  1.00  0.00           O
ATOM   6062  C32 POPEZ 213      -0.305   0.186  22.305  1.00  0.00           C
ATOM   6065  C23 POPEZ 213      -0.687   5.876  26.305  1.00  0.00           C
ATOM   6068  C24 POPEZ 213       0.164   6.126  27.555  1.00  0.00           C
ATOM   6071  C25 POPEZ 213       0.484   4.836  28.335  1.00  0.00           C
ATOM   6074  C26 POPEZ 213       0.824   5.126  29.795  1.00  0.00           C
ATOM   6077  C27 POPEZ 213       1.195   3.866  30.595  1.00  0.00           C
ATOM   6080  C28 POPEZ 213       1.605   4.216  32.035  1.00  0.00           C
ATOM   6083  C29 POPEZ 213       1.794   3.006  32.905  1.00  0.00           C
ATOM   6085 0C21 POPEZ 213       2.266   3.066  34.165  1.00  0.00           C
ATOM   6087 1C21 POPEZ 213       2.676   4.346  34.865  1.00  0.00           C
ATOM   6090 2C21 POPEZ 213       3.495   4.116  36.155  1.00  0.00           C
ATOM   6093 3C21 POPEZ 213       2.744   3.336  37.235  1.00  0.00           C
ATOM   6096 4C21 POPEZ 213       3.604   3.076  38.485  1.00  0.00           C
ATOM   6099 5C21 POPEZ 213       2.916   2.156  39.505  1.00  0.00           C
ATOM   6102 6C21 POPEZ 213       1.573   2.706  39.995  1.00  0.00           C
ATOM   6105 7C21 POPEZ 213       1.034   1.976  41.225  1.00  0.00           C
ATOM   6108 8C21 POPEZ 213      -0.286   2.556  41.735  1.00  0.00           C
ATOM   6112  C33 POPEZ 213      -0.796  -1.284  22.255  1.00  0.00           C
ATOM   6115  C34 POPEZ 213       0.265  -2.305  22.695  1.00  0.00           C
ATOM   6118  C35 POPEZ 213       0.395  -2.515  24.205  1.00  0.00           C
ATOM   6121  C36 POPEZ 213       1.293  -3.715  24.535  1.00  0.00           C
ATOM   6124  C37 POPEZ 213       1.365  -4.035  26.035  1.00  0.00           C
ATOM   6127  C38 POPEZ 213       2.266  -5.245  26.345  1.00  0.00           C
ATOM   6130  C39 POPEZ 213       2.464  -5.485  27.855  1.00  0.00           C
ATOM   6133 0C31 POPEZ 213       3.635  -4.665  28.415  1.00  0.00           C
ATOM   6136 1C31 POPEZ 213       4.015  -5.035  29.845  1.00  0.00           C
ATOM   6139 2C31 POPEZ 213       5.325  -4.365  30.295  1.00  0.00           C
ATOM   6142 3C31 POPEZ 213       5.435  -4.245  31.815  1.00  0.00           C
ATOM   6145 4C31 POPEZ 213       5.596  -5.575  32.555  1.00  0.00           C
ATOM   6148 5C31 POPEZ 213       5.615  -5.385  34.075  1.00  0.00           C
ATOM   6151 6C31 POPEZ 213       5.724  -6.695  34.835  1.00  0.00           C
ATOM   6155  NH3 POPEa 214     101.206  38.415  57.515  1.00  0.00           N
ATOM   6159  C12 POPEa 214     100.335  39.445  56.855  1.00  0.00           C
ATOM   6162  C11 POPEa 214      99.296  38.756  55.955  1.00  0.00           C
ATOM   6165  P   POPEa 214      97.936  40.846  55.225  1.00  0.00           P
ATOM   6166  O13 POPEa 214      98.244  41.846  56.265  1.00  0.00           O
ATOM   6167  O14 POPEa 214      98.766  40.816  54.005  1.00  0.00           O
ATOM   6168  O11 POPEa 214      96.385  40.796  54.875  1.00  0.00           O
ATOM   6169  O12 POPEa 214      98.055  39.445  55.955  1.00  0.00           O
ATOM   6170  C1  POPEa 214      95.965  39.876  53.845  1.00  0.00           C
ATOM   6173  C2  POPEa 214      95.445  38.516  54.415  1.00  0.00           C
ATOM   6175  O21 POPEa 214      96.436  37.496  54.625  1.00  0.00           O
ATOM   6176  C21 POPEa 214      97.236  37.076  53.685  1.00  0.00           C
ATOM   6177  O22 POPEa 214      97.306  37.456  52.535  1.00  0.00           O
ATOM   6178  C22 POPEa 214      98.016  35.866  54.245  1.00  0.00           C
ATOM   6181  C3  POPEa 214      94.195  37.985  53.635  1.00  0.00           C
ATOM   6184  O31 POPEa 214      94.354  38.025  52.205  1.00  0.00           O
ATOM   6185  C31 POPEa 214      94.596  36.886  51.585  1.00  0.00           C
ATOM   6186  O32 POPEa 214      94.655  35.775  52.085  1.00  0.00           O
ATOM   6187  C32 POPEa 214      94.745  37.226  50.095  1.00  0.00           C
ATOM   6190  C23 POPEa 214      99.296  35.466  53.465  1.00  0.00           C
ATOM   6193  C24 POPEa 214      99.225  34.005  52.995  1.00  0.00           C
ATOM   6196  C25 POPEa 214      98.355  33.786  51.745  1.00  0.00           C
ATOM   6199  C26 POPEa 214      99.135  33.716  50.425  1.00  0.00           C
ATOM   6202  C27 POPEa 214      98.336  33.016  49.325  1.00  0.00           C
ATOM   6205  C28 POPEa 214      99.135  32.786  48.015  1.00  0.00           C
ATOM   6208  C29 POPEa 214      98.455  31.805  47.085  1.00  0.00           C
ATOM   6210 0C21 POPEa 214      97.465  32.066  46.225  1.00  0.00           C
ATOM   6212 1C21 POPEa 214      96.785  33.396  46.015  1.00  0.00           C
ATOM   6215 2C21 POPEa 214      96.385  33.706  44.555  1.00  0.00           C
ATOM   6218 3C21 POPEa 214      95.376  32.706  43.955  1.00  0.00           C
ATOM   6221 4C21 POPEa 214      94.515  33.306  42.835  1.00  0.00           C
ATOM   6224 5C21 POPEa 214      93.234  33.986  43.355  1.00  0.00           C
ATOM   6227 6C21 POPEa 214      92.435  34.686  42.245  1.00  0.00           C
ATOM   6230 7C21 POPEa 214      91.016  35.086  42.675  1.00  0.00           C
ATOM   6233 8C21 POPEa 214      90.256  35.866  41.595  1.00  0.00           C
ATOM   6237  C33 POPEa 214      95.046  35.996  49.205  1.00  0.00           C
ATOM   6240  C34 POPEa 214      95.065  36.345  47.705  1.00  0.00           C
ATOM   6243  C35 POPEa 214      96.005  37.496  47.315  1.00  0.00           C
ATOM   6246  C36 POPEa 214      96.406  37.446  45.825  1.00  0.00           C
ATOM   6249  C37 POPEa 214      97.186  38.665  45.345  1.00  0.00           C
ATOM   6252  C38 POPEa 214      97.525  38.626  43.835  1.00  0.00           C
ATOM   6255  C39 POPEa 214      98.346  37.396  43.445  1.00  0.00           C
ATOM   6258 0C31 POPEa 214      98.906  37.446  42.005  1.00  0.00           C
ATOM   6261 1C31 POPEa 214     100.186  36.616  41.875  1.00  0.00           C
ATOM   6264 2C31 POPEa 214     101.035  36.935  40.645  1.00  0.00           C
ATOM   6267 3C31 POPEa 214     100.744  36.046  39.435  1.00  0.00           C
ATOM   6270 4C31 POPEa 214     101.704  36.326  38.275  1.00  0.00           C
ATOM   6273 5C31 POPEa 214     101.816  35.176  37.265  1.00  0.00           C
ATOM   6276 6C31 POPEa 214     102.715  35.516  36.075  1.00  0.00           C
ATOM   6280  NH3 POPEb 215      88.025  59.325  59.685  1.00  0.00           N
ATOM   6284  C12 POPEb 215      88.085  60.546  60.565  1.00  0.00           C
ATOM   6287  C11 POPEb 215      88.186  61.866  59.775  1.00  0.00           C
ATOM   6290  P   POPEb 215      86.305  63.686  59.565  1.00  0.00           P
ATOM   6291  O13 POPEb 215      85.566  63.536  60.845  1.00  0.00           O
ATOM   6292  O14 POPEb 215      87.306  64.775  59.505  1.00  0.00           O
ATOM   6293  O11 POPEb 215      85.245  63.865  58.415  1.00  0.00           O
ATOM   6294  O12 POPEb 215      86.945  62.275  59.195  1.00  0.00           O
ATOM   6295  C1  POPEb 215      85.566  64.246  57.075  1.00  0.00           C
ATOM   6298  C2  POPEb 215      85.916  63.066  56.115  1.00  0.00           C
ATOM   6300  O21 POPEb 215      87.355  63.075  56.035  1.00  0.00           O
ATOM   6301  C21 POPEb 215      87.966  62.845  54.905  1.00  0.00           C
ATOM   6302  O22 POPEb 215      87.905  61.836  54.215  1.00  0.00           O
ATOM   6303  C22 POPEb 215      88.756  64.095  54.535  1.00  0.00           C
ATOM   6306  C3  POPEb 215      85.146  63.276  54.765  1.00  0.00           C
ATOM   6309  O31 POPEb 215      85.385  62.326  53.705  1.00  0.00           O
ATOM   6310  C31 POPEb 215      84.855  61.126  53.855  1.00  0.00           C
ATOM   6311  O32 POPEb 215      84.275  60.726  54.845  1.00  0.00           O
ATOM   6312  C32 POPEb 215      85.025  60.316  52.575  1.00  0.00           C
ATOM   6315  C23 POPEb 215      89.256  64.036  53.075  1.00  0.00           C
ATOM   6318  C24 POPEb 215      89.925  65.336  52.635  1.00  0.00           C
ATOM   6321  C25 POPEb 215      90.594  65.296  51.255  1.00  0.00           C
ATOM   6324  C26 POPEb 215      89.596  65.326  50.095  1.00  0.00           C
ATOM   6327  C27 POPEb 215      90.236  65.576  48.735  1.00  0.00           C
ATOM   6330  C28 POPEb 215      89.186  65.456  47.615  1.00  0.00           C
ATOM   6333  C29 POPEb 215      89.795  65.436  46.235  1.00  0.00           C
ATOM   6335 0C21 POPEb 215      89.576  66.316  45.245  1.00  0.00           C
ATOM   6337 1C21 POPEb 215      88.696  67.545  45.315  1.00  0.00           C
ATOM   6340 2C21 POPEb 215      89.296  68.756  44.555  1.00  0.00           C
ATOM   6343 3C21 POPEb 215      89.186  68.646  43.025  1.00  0.00           C
ATOM   6346 4C21 POPEb 215      89.775  69.856  42.295  1.00  0.00           C
ATOM   6349 5C21 POPEb 215      88.965  71.155  42.395  1.00  0.00           C
ATOM   6352 6C21 POPEb 215      87.745  71.216  41.455  1.00  0.00           C
ATOM   6355 7C21 POPEb 215      87.065  72.595  41.475  1.00  0.00           C
ATOM   6358 8C21 POPEb 215      85.796  72.665  40.625  1.00  0.00           C
ATOM   6362  C33 POPEb 215      84.736  61.146  51.305  1.00  0.00           C
ATOM   6365  C34 POPEb 215      84.726  60.296  50.025  1.00  0.00           C
ATOM   6368  C35 POPEb 215      83.545  59.316  49.915  1.00  0.00           C
ATOM   6371  C36 POPEb 215      82.155  59.976  50.005  1.00  0.00           C
ATOM   6374  C37 POPEb 215      81.046  58.926  49.905  1.00  0.00           C
ATOM   6377  C38 POPEb 215      79.635  59.505  50.145  1.00  0.00           C
ATOM   6380  C39 POPEb 215      79.186  60.526  49.075  1.00  0.00           C
ATOM   6383 0C31 POPEb 215      78.946  59.896  47.695  1.00  0.00           C
ATOM   6386 1C31 POPEb 215      78.635  60.946  46.625  1.00  0.00           C
ATOM   6389 2C31 POPEb 215      77.985  60.396  45.345  1.00  0.00           C
ATOM   6392 3C31 POPEb 215      78.876  59.456  44.515  1.00  0.00           C
ATOM   6395 4C31 POPEb 215      78.735  57.966  44.885  1.00  0.00           C
ATOM   6398 5C31 POPEb 215      79.756  57.085  44.155  1.00  0.00           C
ATOM   6401 6C31 POPEb 215      79.605  55.596  44.485  1.00  0.00           C
ATOM   6405  NH3 POPEc 216     105.725  59.606  16.385  1.00  0.00           N
ATOM   6409  C12 POPEc 216     105.646  59.726  14.895  1.00  0.00           C
ATOM   6412  C11 POPEc 216     107.026  59.796  14.185  1.00  0.00           C
ATOM   6415  P   POPEc 216     107.656  62.275  15.005  1.00  0.00           P
ATOM   6416  O13 POPEc 216     108.945  62.906  15.395  1.00  0.00           O
ATOM   6417  O14 POPEc 216     106.936  62.856  13.855  1.00  0.00           O
ATOM   6418  O11 POPEc 216     106.716  62.126  16.255  1.00  0.00           O
ATOM   6419  O12 POPEc 216     107.954  60.765  14.675  1.00  0.00           O
ATOM   6420  C1  POPEc 216     105.566  62.976  16.385  1.00  0.00           C
ATOM   6423  C2  POPEc 216     105.604  63.746  17.715  1.00  0.00           C
ATOM   6425  O21 POPEc 216     105.366  62.786  18.775  1.00  0.00           O
ATOM   6426  C21 POPEc 216     105.805  63.195  19.955  1.00  0.00           C
ATOM   6427  O22 POPEc 216     106.296  64.296  20.175  1.00  0.00           O
ATOM   6428  C22 POPEc 216     105.725  62.106  21.005  1.00  0.00           C
ATOM   6431  C3  POPEc 216     104.565  64.905  17.575  1.00  0.00           C
ATOM   6434  O31 POPEc 216     104.296  65.665  18.765  1.00  0.00           O
ATOM   6435  C31 POPEc 216     103.276  65.186  19.475  1.00  0.00           C
ATOM   6436  O32 POPEc 216     102.726  64.125  19.295  1.00  0.00           O
ATOM   6437  C32 POPEc 216     102.905  66.235  20.515  1.00  0.00           C
ATOM   6440  C23 POPEc 216     105.345  62.706  22.385  1.00  0.00           C
ATOM   6443  C24 POPEc 216     105.885  61.906  23.585  1.00  0.00           C
ATOM   6446  C25 POPEc 216     107.406  62.066  23.745  1.00  0.00           C
ATOM   6449  C26 POPEc 216     107.966  61.485  25.045  1.00  0.00           C
ATOM   6452  C27 POPEc 216     109.445  61.086  24.945  1.00  0.00           C
ATOM   6455  C28 POPEc 216     109.925  60.226  26.125  1.00  0.00           C
ATOM   6458  C29 POPEc 216     109.326  58.845  26.155  1.00  0.00           C
ATOM   6460 0C21 POPEc 216     108.465  58.366  27.075  1.00  0.00           C
ATOM   6462 1C21 POPEc 216     107.985  59.146  28.275  1.00  0.00           C
ATOM   6465 2C21 POPEc 216     109.064  59.086  29.365  1.00  0.00           C
ATOM   6468 3C21 POPEc 216     108.785  60.006  30.565  1.00  0.00           C
ATOM   6471 4C21 POPEc 216     110.096  60.316  31.315  1.00  0.00           C
ATOM   6474 5C21 POPEc 216     109.906  61.066  32.635  1.00  0.00           C
ATOM   6477 6C21 POPEc 216     110.016  60.146  33.855  1.00  0.00           C
ATOM   6480 7C21 POPEc 216     109.985  60.926  35.175  1.00  0.00           C
ATOM   6483 8C21 POPEc 216     110.296  60.066  36.405  1.00  0.00           C
ATOM   6487  C33 POPEc 216     101.686  65.805  21.325  1.00  0.00           C
ATOM   6490  C34 POPEc 216     102.055  64.975  22.555  1.00  0.00           C
ATOM   6493  C35 POPEc 216     102.596  65.855  23.705  1.00  0.00           C
ATOM   6496  C36 POPEc 216     102.175  65.316  25.075  1.00  0.00           C
ATOM   6499  C37 POPEc 216     102.146  66.376  26.185  1.00  0.00           C
ATOM   6502  C38 POPEc 216     101.396  65.866  27.425  1.00  0.00           C
ATOM   6505  C39 POPEc 216     101.196  66.945  28.495  1.00  0.00           C
ATOM   6508 0C31 POPEc 216     100.475  66.415  29.745  1.00  0.00           C
ATOM   6511 1C31 POPEc 216     101.366  65.516  30.625  1.00  0.00           C
ATOM   6514 2C31 POPEc 216     100.916  65.546  32.095  1.00  0.00           C
ATOM   6517 3C31 POPEc 216     101.866  64.796  33.045  1.00  0.00           C
ATOM   6520 4C31 POPEc 216     101.465  65.016  34.505  1.00  0.00           C
ATOM   6523 5C31 POPEc 216     102.516  64.536  35.515  1.00  0.00           C
ATOM   6526 6C31 POPEc 216     102.065  64.706  36.975  1.00  0.00           C
ATOM   6530  NH3 POPEd 217      88.136  82.304  16.865  1.00  0.00           N
ATOM   6534  C12 POPEd 217      86.826  81.915  17.495  1.00  0.00           C
ATOM   6537  C11 POPEd 217      85.836  81.355  16.445  1.00  0.00           C
ATOM   6540  P   POPEd 217      85.165  78.916  17.065  1.00  0.00           P
ATOM   6541  O13 POPEd 217      83.756  79.316  17.155  1.00  0.00           O
ATOM   6542  O14 POPEd 217      85.385  77.545  16.575  1.00  0.00           O
ATOM   6543  O11 POPEd 217      85.826  79.036  18.495  1.00  0.00           O
ATOM   6544  O12 POPEd 217      86.045  79.956  16.215  1.00  0.00           O
ATOM   6545  C1  POPEd 217      86.126  77.865  19.255  1.00  0.00           C
ATOM   6548  C2  POPEd 217      85.566  78.005  20.675  1.00  0.00           C
ATOM   6550  O21 POPEd 217      86.305  77.096  21.505  1.00  0.00           O
ATOM   6551  C21 POPEd 217      86.235  77.296  22.795  1.00  0.00           C
ATOM   6552  O22 POPEd 217      85.756  78.256  23.365  1.00  0.00           O
ATOM   6553  C22 POPEd 217      86.866  76.116  23.525  1.00  0.00           C
ATOM   6556  C3  POPEd 217      84.046  77.696  20.705  1.00  0.00           C
ATOM   6559  O31 POPEd 217      83.396  78.316  21.835  1.00  0.00           O
ATOM   6560  C31 POPEd 217      83.116  79.596  21.595  1.00  0.00           C
ATOM   6561  O32 POPEd 217      83.336  80.165  20.545  1.00  0.00           O
ATOM   6562  C32 POPEd 217      82.435  80.305  22.775  1.00  0.00           C
ATOM   6565  C23 POPEd 217      88.025  76.555  24.445  1.00  0.00           C
ATOM   6568  C24 POPEd 217      89.266  77.006  23.655  1.00  0.00           C
ATOM   6571  C25 POPEd 217      90.485  77.186  24.565  1.00  0.00           C
ATOM   6574  C26 POPEd 217      90.366  78.415  25.455  1.00  0.00           C
ATOM   6577  C27 POPEd 217      91.366  78.456  26.615  1.00  0.00           C
ATOM   6580  C28 POPEd 217      91.245  79.705  27.515  1.00  0.00           C
ATOM   6583  C29 POPEd 217      89.845  79.836  28.065  1.00  0.00           C
ATOM   6585 0C21 POPEd 217      89.465  79.655  29.335  1.00  0.00           C
ATOM   6587 1C21 POPEd 217      90.376  79.355  30.495  1.00  0.00           C
ATOM   6590 2C21 POPEd 217      89.726  79.845  31.795  1.00  0.00           C
ATOM   6593 3C21 POPEd 217      90.646  79.635  32.985  1.00  0.00           C
ATOM   6596 4C21 POPEd 217      89.995  80.046  34.315  1.00  0.00           C
ATOM   6599 5C21 POPEd 217      90.896  79.655  35.485  1.00  0.00           C
ATOM   6602 6C21 POPEd 217      90.236  79.896  36.845  1.00  0.00           C
ATOM   6605 7C21 POPEd 217      91.196  79.546  37.995  1.00  0.00           C
ATOM   6608 8C21 POPEd 217      90.756  80.105  39.355  1.00  0.00           C
ATOM   6612  C33 POPEd 217      82.625  79.675  24.165  1.00  0.00           C
ATOM   6615  C34 POPEd 217      81.576  78.606  24.475  1.00  0.00           C
ATOM   6618  C35 POPEd 217      81.866  77.896  25.805  1.00  0.00           C
ATOM   6621  C36 POPEd 217      81.056  78.386  27.005  1.00  0.00           C
ATOM   6624  C37 POPEd 217      81.135  79.896  27.295  1.00  0.00           C
ATOM   6627  C38 POPEd 217      80.445  80.316  28.615  1.00  0.00           C
ATOM   6630  C39 POPEd 217      81.146  79.805  29.885  1.00  0.00           C
ATOM   6633 0C31 POPEd 217      80.585  78.476  30.415  1.00  0.00           C
ATOM   6636 1C31 POPEd 217      81.604  77.706  31.275  1.00  0.00           C
ATOM   6639 2C31 POPEd 217      81.076  76.326  31.675  1.00  0.00           C
ATOM   6642 3C31 POPEd 217      82.015  75.505  32.555  1.00  0.00           C
ATOM   6645 4C31 POPEd 217      82.055  75.986  34.015  1.00  0.00           C
ATOM   6648 5C31 POPEd 217      82.705  74.956  34.955  1.00  0.00           C
ATOM   6651 6C31 POPEd 217      82.616  75.305  36.435  1.00  0.00           C
ATOM   6655  NH3 POPEe 218      24.576   5.956  19.565  1.00  0.00           N
ATOM   6659  C12 POPEe 218      25.285   5.546  18.315  1.00  0.00           C
ATOM   6662  C11 POPEe 218      26.775   5.326  18.535  1.00  0.00           C
ATOM   6665  P   POPEe 218      28.126   7.506  18.245  1.00  0.00           P
ATOM   6666  O13 POPEe 218      29.586   7.416  18.495  1.00  0.00           O
ATOM   6667  O14 POPEe 218      27.686   7.316  16.845  1.00  0.00           O
ATOM   6668  O11 POPEe 218      27.586   8.886  18.765  1.00  0.00           O
ATOM   6669  O12 POPEe 218      27.376   6.476  19.165  1.00  0.00           O
ATOM   6670  C1  POPEe 218      28.036   9.386  20.025  1.00  0.00           C
ATOM   6673  C2  POPEe 218      27.205  10.636  20.345  1.00  0.00           C
ATOM   6675  O21 POPEe 218      27.896  11.466  21.285  1.00  0.00           O
ATOM   6676  C21 POPEe 218      28.116  12.716  20.925  1.00  0.00           C
ATOM   6677  O22 POPEe 218      28.106  13.166  19.795  1.00  0.00           O
ATOM   6678  C22 POPEe 218      28.436  13.496  22.195  1.00  0.00           C
ATOM   6681  C3  POPEe 218      25.796  10.296  20.895  1.00  0.00           C
ATOM   6684  O31 POPEe 218      25.826   9.646  22.205  1.00  0.00           O
ATOM   6685  C31 POPEe 218      25.206   8.476  22.295  1.00  0.00           C
ATOM   6686  O32 POPEe 218      24.776   7.846  21.345  1.00  0.00           O
ATOM   6687  C32 POPEe 218      24.986   8.006  23.755  1.00  0.00           C
ATOM   6690  C23 POPEe 218      27.166  13.926  22.975  1.00  0.00           C
ATOM   6693  C24 POPEe 218      27.296  13.736  24.495  1.00  0.00           C
ATOM   6696  C25 POPEe 218      27.736  14.946  25.305  1.00  0.00           C
ATOM   6699  C26 POPEe 218      27.506  14.676  26.785  1.00  0.00           C
ATOM   6702  C27 POPEe 218      27.746  15.916  27.635  1.00  0.00           C
ATOM   6705  C28 POPEe 218      27.556  15.646  29.125  1.00  0.00           C
ATOM   6708  C29 POPEe 218      28.116  16.806  29.895  1.00  0.00           C
ATOM   6710 0C21 POPEe 218      27.486  17.546  30.815  1.00  0.00           C
ATOM   6712 1C21 POPEe 218      26.106  17.316  31.375  1.00  0.00           C
ATOM   6715 2C21 POPEe 218      26.236  17.236  32.905  1.00  0.00           C
ATOM   6718 3C21 POPEe 218      24.896  17.226  33.645  1.00  0.00           C
ATOM   6721 4C21 POPEe 218      25.056  16.906  35.145  1.00  0.00           C
ATOM   6724 5C21 POPEe 218      26.276  17.586  35.785  1.00  0.00           C
ATOM   6727 6C21 POPEe 218      26.406  17.336  37.295  1.00  0.00           C
ATOM   6730 7C21 POPEe 218      27.876  17.116  37.705  1.00  0.00           C
ATOM   6733 8C21 POPEe 218      28.056  16.866  39.195  1.00  0.00           C
ATOM   6737  C33 POPEe 218      26.085   8.346  24.795  1.00  0.00           C
ATOM   6740  C34 POPEe 218      26.056   7.496  26.085  1.00  0.00           C
ATOM   6743  C35 POPEe 218      26.306   8.286  27.385  1.00  0.00           C
ATOM   6746  C36 POPEe 218      27.636   9.066  27.435  1.00  0.00           C
ATOM   6749  C37 POPEe 218      27.936   9.696  28.815  1.00  0.00           C
ATOM   6752  C38 POPEe 218      28.186   8.696  29.955  1.00  0.00           C
ATOM   6755  C39 POPEe 218      28.546   9.406  31.275  1.00  0.00           C
ATOM   6758 0C31 POPEe 218      28.696   8.456  32.485  1.00  0.00           C
ATOM   6761 1C31 POPEe 218      30.106   7.846  32.625  1.00  0.00           C
ATOM   6764 2C31 POPEe 218      30.516   7.536  34.075  1.00  0.00           C
ATOM   6767 3C31 POPEe 218      30.455   8.766  34.985  1.00  0.00           C
ATOM   6770 4C31 POPEe 218      31.366   8.716  36.225  1.00  0.00           C
ATOM   6773 5C31 POPEe 218      31.136   9.936  37.135  1.00  0.00           C
ATOM   6776 6C31 POPEe 218      32.156  10.056  38.275  1.00  0.00           C
ATOM   6780  NH3 POPEf 219      11.906  64.805  14.505  1.00  0.00           N
ATOM   6784  C12 POPEf 219      11.036  64.426  13.325  1.00  0.00           C
ATOM   6787  C11 POPEf 219       9.616  65.045  13.305  1.00  0.00           C
ATOM   6790  P   POPEf 219       9.516  66.855  15.215  1.00  0.00           P
ATOM   6791  O13 POPEf 219      10.866  67.286  15.565  1.00  0.00           O
ATOM   6792  O14 POPEf 219       8.416  67.786  15.565  1.00  0.00           O
ATOM   6793  O11 POPEf 219       9.326  65.426  15.875  1.00  0.00           O
ATOM   6794  O12 POPEf 219       9.536  66.426  13.695  1.00  0.00           O
ATOM   6795  C1  POPEf 219       8.206  65.036  16.635  1.00  0.00           C
ATOM   6798  C2  POPEf 219       8.626  64.985  18.115  1.00  0.00           C
ATOM   6800  O21 POPEf 219       7.786  64.055  18.805  1.00  0.00           O
ATOM   6801  C21 POPEf 219       6.566  64.445  19.115  1.00  0.00           C
ATOM   6802  O22 POPEf 219       6.096  65.555  18.925  1.00  0.00           O
ATOM   6803  C22 POPEf 219       5.896  63.296  19.855  1.00  0.00           C
ATOM   6806  C3  POPEf 219       8.756  66.436  18.695  1.00  0.00           C
ATOM   6809  O31 POPEf 219       8.636  66.506  20.135  1.00  0.00           O
ATOM   6810  C31 POPEf 219       9.176  67.606  20.635  1.00  0.00           C
ATOM   6811  O32 POPEf 219       9.896  68.366  20.015  1.00  0.00           O
ATOM   6812  C32 POPEf 219       8.766  67.735  22.105  1.00  0.00           C
ATOM   6815  C23 POPEf 219       4.996  63.746  21.025  1.00  0.00           C
ATOM   6818  C24 POPEf 219       4.796  62.586  22.015  1.00  0.00           C
ATOM   6821  C25 POPEf 219       3.566  62.786  22.905  1.00  0.00           C
ATOM   6824  C26 POPEf 219       3.426  61.746  24.025  1.00  0.00           C
ATOM   6827  C27 POPEf 219       3.916  62.246  25.395  1.00  0.00           C
ATOM   6830  C28 POPEf 219       3.016  61.796  26.555  1.00  0.00           C
ATOM   6833  C29 POPEf 219       3.436  62.415  27.865  1.00  0.00           C
ATOM   6835 0C21 POPEf 219       3.266  61.846  29.075  1.00  0.00           C
ATOM   6837 1C21 POPEf 219       2.616  60.516  29.345  1.00  0.00           C
ATOM   6840 2C21 POPEf 219       3.676  59.435  29.655  1.00  0.00           C
ATOM   6843 3C21 POPEf 219       3.046  58.116  30.115  1.00  0.00           C
ATOM   6846 4C21 POPEf 219       4.126  57.075  30.445  1.00  0.00           C
ATOM   6849 5C21 POPEf 219       3.596  55.816  31.145  1.00  0.00           C
ATOM   6852 6C21 POPEf 219       2.946  56.136  32.495  1.00  0.00           C
ATOM   6855 7C21 POPEf 219       2.696  54.886  33.335  1.00  0.00           C
ATOM   6858 8C21 POPEf 219       1.955  55.266  34.615  1.00  0.00           C
ATOM   6862  C33 POPEf 219       8.176  69.106  22.525  1.00  0.00           C
ATOM   6865  C34 POPEf 219       8.506  69.426  23.985  1.00  0.00           C
ATOM   6868  C35 POPEf 219       7.746  70.625  24.565  1.00  0.00           C
ATOM   6871  C36 POPEf 219       8.276  71.076  25.935  1.00  0.00           C
ATOM   6874  C37 POPEf 219       7.546  72.286  26.565  1.00  0.00           C
ATOM   6877  C38 POPEf 219       6.186  71.936  27.205  1.00  0.00           C
ATOM   6880  C39 POPEf 219       5.276  73.156  27.455  1.00  0.00           C
ATOM   6883 0C31 POPEf 219       5.916  74.305  28.245  1.00  0.00           C
ATOM   6886 1C31 POPEf 219       4.876  75.386  28.605  1.00  0.00           C
ATOM   6889 2C31 POPEf 219       5.476  76.566  29.395  1.00  0.00           C
ATOM   6892 3C31 POPEf 219       4.416  77.536  29.945  1.00  0.00           C
ATOM   6895 4C31 POPEf 219       3.556  78.215  28.865  1.00  0.00           C
ATOM   6898 5C31 POPEf 219       2.526  79.196  29.455  1.00  0.00           C
ATOM   6901 6C31 POPEf 219       1.685  79.886  28.385  1.00  0.00           C
ATOM   6905  NH3 POPEg 220     128.455  70.296  56.975  1.00  0.00           N
ATOM   6909  C12 POPEg 220     128.264  69.805  55.565  1.00  0.00           C
ATOM   6912  C11 POPEg 220     126.796  69.655  55.175  1.00  0.00           C
ATOM   6915  P   POPEg 220     124.815  68.275  56.185  1.00  0.00           P
ATOM   6916  O13 POPEg 220     124.646  66.915  56.715  1.00  0.00           O
ATOM   6917  O14 POPEg 220     124.436  69.415  57.045  1.00  0.00           O
ATOM   6918  O11 POPEg 220     124.036  68.366  54.805  1.00  0.00           O
ATOM   6919  O12 POPEg 220     126.315  68.445  55.735  1.00  0.00           O
ATOM   6920  C1  POPEg 220     124.456  67.656  53.635  1.00  0.00           C
ATOM   6923  C2  POPEg 220     123.565  68.105  52.455  1.00  0.00           C
ATOM   6925  O21 POPEg 220     123.735  67.256  51.305  1.00  0.00           O
ATOM   6926  C21 POPEg 220     122.616  66.766  50.755  1.00  0.00           C
ATOM   6927  O22 POPEg 220     121.506  66.826  51.275  1.00  0.00           O
ATOM   6928  C22 POPEg 220     122.905  66.126  49.385  1.00  0.00           C
ATOM   6931  C3  POPEg 220     123.866  69.585  52.065  1.00  0.00           C
ATOM   6934  O31 POPEg 220     122.926  69.966  51.055  1.00  0.00           O
ATOM   6935  C31 POPEg 220     122.876  71.216  50.635  1.00  0.00           C
ATOM   6936  O32 POPEg 220     123.505  72.155  51.085  1.00  0.00           O
ATOM   6937  C32 POPEg 220     121.945  71.216  49.415  1.00  0.00           C
ATOM   6940  C23 POPEg 220     121.906  66.576  48.295  1.00  0.00           C
ATOM   6943  C24 POPEg 220     122.535  66.816  46.905  1.00  0.00           C
ATOM   6946  C25 POPEg 220     122.896  65.546  46.125  1.00  0.00           C
ATOM   6949  C26 POPEg 220     121.766  65.076  45.195  1.00  0.00           C
ATOM   6952  C27 POPEg 220     122.215  63.985  44.215  1.00  0.00           C
ATOM   6955  C28 POPEg 220     121.045  63.376  43.415  1.00  0.00           C
ATOM   6958  C29 POPEg 220     121.546  62.256  42.535  1.00  0.00           C
ATOM   6960 0C21 POPEg 220     121.005  61.035  42.375  1.00  0.00           C
ATOM   6962 1C21 POPEg 220     119.715  60.536  42.995  1.00  0.00           C
ATOM   6965 2C21 POPEg 220     118.465  61.266  42.465  1.00  0.00           C
ATOM   6968 3C21 POPEg 220     117.155  60.566  42.865  1.00  0.00           C
ATOM   6971 4C21 POPEg 220     115.916  61.366  42.455  1.00  0.00           C
ATOM   6974 5C21 POPEg 220     114.605  60.575  42.625  1.00  0.00           C
ATOM   6977 6C21 POPEg 220     114.235  60.286  44.085  1.00  0.00           C
ATOM   6980 7C21 POPEg 220     112.915  59.496  44.185  1.00  0.00           C
ATOM   6983 8C21 POPEg 220     112.385  59.366  45.615  1.00  0.00           C
ATOM   6987  C33 POPEg 220     122.366  72.245  48.345  1.00  0.00           C
ATOM   6990  C34 POPEg 220     123.605  71.875  47.525  1.00  0.00           C
ATOM   6993  C35 POPEg 220     124.106  73.125  46.785  1.00  0.00           C
ATOM   6996  C36 POPEg 220     125.314  72.926  45.875  1.00  0.00           C
ATOM   6999  C37 POPEg 220     125.744  74.266  45.245  1.00  0.00           C
ATOM   7002  C38 POPEg 220     127.146  74.246  44.615  1.00  0.00           C
ATOM   7005  C39 POPEg 220     127.175  73.775  43.155  1.00  0.00           C
ATOM   7008 0C31 POPEg 220     126.854  74.886  42.125  1.00  0.00           C
ATOM   7011 1C31 POPEg 220     127.196  74.436  40.705  1.00  0.00           C
ATOM   7014 2C31 POPEg 220     126.635  75.336  39.595  1.00  0.00           C
ATOM   7017 3C31 POPEg 220     127.135  76.785  39.585  1.00  0.00           C
ATOM   7020 4C31 POPEg 220     128.635  76.926  39.255  1.00  0.00           C
ATOM   7023 5C31 POPEg 220     128.965  78.265  38.585  1.00  0.00           C
ATOM   7026 6C31 POPEg 220     130.385  78.316  38.015  1.00  0.00           C
ATOM   7030  NH3 POPEh 221       0.195  58.946  58.775  1.00  0.00           N
ATOM   7034  C12 POPEh 221      -0.036  58.346  57.415  1.00  0.00           C
ATOM   7037  C11 POPEh 221      -1.107  59.146  56.635  1.00  0.00           C
ATOM   7040  P   POPEh 221      -3.306  60.566  56.925  1.00  0.00           P
ATOM   7041  O13 POPEh 221      -4.616  59.926  57.195  1.00  0.00           O
ATOM   7042  O14 POPEh 221      -3.037  61.896  57.525  1.00  0.00           O
ATOM   7043  O11 POPEh 221      -3.066  60.616  55.355  1.00  0.00           O
ATOM   7044  O12 POPEh 221      -2.226  59.505  57.445  1.00  0.00           O
ATOM   7045  C1  POPEh 221      -4.147  61.016  54.495  1.00  0.00           C
ATOM   7048  C2  POPEh 221      -3.656  61.496  53.085  1.00  0.00           C
ATOM   7050  O21 POPEh 221      -4.336  60.776  52.025  1.00  0.00           O
ATOM   7051  C21 POPEh 221      -4.775  61.546  51.015  1.00  0.00           C
ATOM   7052  O22 POPEh 221      -4.976  62.746  51.095  1.00  0.00           O
ATOM   7053  C22 POPEh 221      -4.875  60.746  49.715  1.00  0.00           C
ATOM   7056  C3  POPEh 221      -2.135  61.216  52.945  1.00  0.00           C
ATOM   7059  O31 POPEh 221      -1.606  61.726  51.695  1.00  0.00           O
ATOM   7060  C31 POPEh 221      -0.885  62.866  51.835  1.00  0.00           C
ATOM   7061  O32 POPEh 221      -0.617  63.376  52.905  1.00  0.00           O
ATOM   7062  C32 POPEh 221      -0.456  63.356  50.475  1.00  0.00           C
ATOM   7065  C23 POPEh 221      -4.635  61.695  48.515  1.00  0.00           C
ATOM   7068  C24 POPEh 221      -4.185  60.996  47.235  1.00  0.00           C
ATOM   7071  C25 POPEh 221      -3.936  61.996  46.095  1.00  0.00           C
ATOM   7074  C26 POPEh 221      -2.485  62.466  45.895  1.00  0.00           C
ATOM   7077  C27 POPEh 221      -2.385  63.436  44.695  1.00  0.00           C
ATOM   7080  C28 POPEh 221      -0.955  63.655  44.155  1.00  0.00           C
ATOM   7083  C29 POPEh 221      -0.976  64.206  42.745  1.00  0.00           C
ATOM   7085 0C21 POPEh 221      -0.377  65.305  42.255  1.00  0.00           C
ATOM   7087 1C21 POPEh 221       0.484  66.275  43.025  1.00  0.00           C
ATOM   7090 2C21 POPEh 221       1.965  66.295  42.575  1.00  0.00           C
ATOM   7093 3C21 POPEh 221       2.214  66.985  41.225  1.00  0.00           C
ATOM   7096 4C21 POPEh 221       3.714  67.076  40.915  1.00  0.00           C
ATOM   7099 5C21 POPEh 221       4.036  67.786  39.595  1.00  0.00           C
ATOM   7102 6C21 POPEh 221       4.024  69.316  39.725  1.00  0.00           C
ATOM   7105 7C21 POPEh 221       4.365  70.036  38.415  1.00  0.00           C
ATOM   7108 8C21 POPEh 221       5.115  71.356  38.625  1.00  0.00           C
ATOM   7112  C33 POPEh 221       0.924  62.796  50.115  1.00  0.00           C
ATOM   7115  C34 POPEh 221       1.354  63.246  48.715  1.00  0.00           C
ATOM   7118  C35 POPEh 221       2.765  62.756  48.345  1.00  0.00           C
ATOM   7121  C36 POPEh 221       2.865  61.256  48.055  1.00  0.00           C
ATOM   7124  C37 POPEh 221       4.274  60.846  47.605  1.00  0.00           C
ATOM   7127  C38 POPEh 221       4.385  59.426  47.035  1.00  0.00           C
ATOM   7130  C39 POPEh 221       5.824  59.086  46.585  1.00  0.00           C
ATOM   7133 0C31 POPEh 221       6.036  59.195  45.065  1.00  0.00           C
ATOM   7136 1C31 POPEh 221       7.475  58.866  44.665  1.00  0.00           C
ATOM   7139 2C31 POPEh 221       7.704  58.766  43.145  1.00  0.00           C
ATOM   7142 3C31 POPEh 221       7.895  60.126  42.455  1.00  0.00           C
ATOM   7145 4C31 POPEh 221       8.024  59.976  40.925  1.00  0.00           C
ATOM   7148 5C31 POPEh 221       8.164  61.316  40.195  1.00  0.00           C
ATOM   7151 6C31 POPEh 221       9.455  61.456  39.385  1.00  0.00           C
ATOM   7155  NH3 POPEi 222     122.336  66.046  13.685  1.00  0.00           N
ATOM   7159  C12 POPEi 222     123.215  67.236  13.985  1.00  0.00           C
ATOM   7162  C11 POPEi 222     122.406  68.495  14.345  1.00  0.00           C
ATOM   7165  P   POPEi 222     122.996  70.616  15.805  1.00  0.00           P
ATOM   7166  O13 POPEi 222     124.095  71.595  15.845  1.00  0.00           O
ATOM   7167  O14 POPEi 222     121.626  71.146  15.625  1.00  0.00           O
ATOM   7168  O11 POPEi 222     123.025  69.775  17.145  1.00  0.00           O
ATOM   7169  O12 POPEi 222     123.305  69.566  14.655  1.00  0.00           O
ATOM   7170  C1  POPEi 222     121.866  69.235  17.775  1.00  0.00           C
ATOM   7173  C2  POPEi 222     121.455  70.076  19.005  1.00  0.00           C
ATOM   7175  O21 POPEi 222     120.744  69.275  19.985  1.00  0.00           O
ATOM   7176  C21 POPEi 222     121.346  69.215  21.185  1.00  0.00           C
ATOM   7177  O22 POPEi 222     122.535  69.386  21.385  1.00  0.00           O
ATOM   7178  C22 POPEi 222     120.356  68.766  22.245  1.00  0.00           C
ATOM   7181  C3  POPEi 222     120.585  71.316  18.655  1.00  0.00           C
ATOM   7184  O31 POPEi 222     120.025  71.886  19.865  1.00  0.00           O
ATOM   7185  C31 POPEi 222     119.235  72.936  19.625  1.00  0.00           C
ATOM   7186  O32 POPEi 222     119.155  73.486  18.535  1.00  0.00           O
ATOM   7187  C32 POPEi 222     118.365  73.226  20.845  1.00  0.00           C
ATOM   7190  C23 POPEi 222     120.965  68.476  23.635  1.00  0.00           C
ATOM   7193  C24 POPEi 222     121.065  69.706  24.565  1.00  0.00           C
ATOM   7196  C25 POPEi 222     120.366  69.436  25.895  1.00  0.00           C
ATOM   7199  C26 POPEi 222     120.594  70.496  26.985  1.00  0.00           C
ATOM   7202  C27 POPEi 222     120.125  69.966  28.345  1.00  0.00           C
ATOM   7205  C28 POPEi 222     119.995  71.006  29.475  1.00  0.00           C
ATOM   7208  C29 POPEi 222     121.305  71.615  29.915  1.00  0.00           C
ATOM   7210 0C21 POPEi 222     121.415  72.746  30.625  1.00  0.00           C
ATOM   7212 1C21 POPEi 222     120.245  73.566  31.105  1.00  0.00           C
ATOM   7215 2C21 POPEi 222     120.566  74.566  32.225  1.00  0.00           C
ATOM   7218 3C21 POPEi 222     120.995  73.915  33.545  1.00  0.00           C
ATOM   7221 4C21 POPEi 222     121.196  74.956  34.655  1.00  0.00           C
ATOM   7224 5C21 POPEi 222     122.065  74.456  35.825  1.00  0.00           C
ATOM   7227 6C21 POPEi 222     121.486  73.256  36.565  1.00  0.00           C
ATOM   7230 7C21 POPEi 222     122.525  72.585  37.475  1.00  0.00           C
ATOM   7233 8C21 POPEi 222     121.984  71.376  38.215  1.00  0.00           C
ATOM   7237  C33 POPEi 222     118.955  74.206  21.875  1.00  0.00           C
ATOM   7240  C34 POPEi 222     118.836  73.665  23.295  1.00  0.00           C
ATOM   7243  C35 POPEi 222     118.924  74.775  24.355  1.00  0.00           C
ATOM   7246  C36 POPEi 222     118.805  74.206  25.765  1.00  0.00           C
ATOM   7249  C37 POPEi 222     117.876  75.025  26.665  1.00  0.00           C
ATOM   7252  C38 POPEi 222     117.726  74.375  28.045  1.00  0.00           C
ATOM   7255  C39 POPEi 222     116.854  75.176  29.015  1.00  0.00           C
ATOM   7258 0C31 POPEi 222     116.576  74.386  30.295  1.00  0.00           C
ATOM   7261 1C31 POPEi 222     115.976  75.246  31.415  1.00  0.00           C
ATOM   7264 2C31 POPEi 222     115.656  74.445  32.695  1.00  0.00           C
ATOM   7267 3C31 POPEi 222     116.826  73.595  33.215  1.00  0.00           C
ATOM   7270 4C31 POPEi 222     116.506  72.886  34.545  1.00  0.00           C
ATOM   7273 5C31 POPEi 222     117.435  71.695  34.775  1.00  0.00           C
ATOM   7276 6C31 POPEi 222     117.035  70.826  35.975  1.00  0.00           C
ATOM   7280  NH3 POPEj 223      37.836  13.206  18.525  1.00  0.00           N
ATOM   7284  C12 POPEj 223      38.126  14.636  18.885  1.00  0.00           C
ATOM   7287  C11 POPEj 223      37.086  15.566  18.235  1.00  0.00           C
ATOM   7290  P   POPEj 223      34.796  16.536  19.115  1.00  0.00           P
ATOM   7291  O13 POPEj 223      35.136  17.676  18.255  1.00  0.00           O
ATOM   7292  O14 POPEj 223      33.406  16.026  19.025  1.00  0.00           O
ATOM   7293  O11 POPEj 223      35.186  16.856  20.605  1.00  0.00           O
ATOM   7294  O12 POPEj 223      35.785  15.356  18.805  1.00  0.00           O
ATOM   7295  C1  POPEj 223      35.896  18.056  20.975  1.00  0.00           C
ATOM   7298  C2  POPEj 223      37.386  17.776  21.325  1.00  0.00           C
ATOM   7300  O21 POPEj 223      37.686  18.306  22.635  1.00  0.00           O
ATOM   7301  C21 POPEj 223      38.166  17.456  23.535  1.00  0.00           C
ATOM   7302  O22 POPEj 223      38.306  16.256  23.385  1.00  0.00           O
ATOM   7303  C22 POPEj 223      38.385  18.186  24.855  1.00  0.00           C
ATOM   7306  C3  POPEj 223      38.366  18.376  20.285  1.00  0.00           C
ATOM   7309  O31 POPEj 223      39.475  17.496  20.065  1.00  0.00           O
ATOM   7310  C31 POPEj 223      40.456  17.476  20.965  1.00  0.00           C
ATOM   7311  O32 POPEj 223      40.716  16.526  21.675  1.00  0.00           O
ATOM   7312  C32 POPEj 223      41.286  18.756  20.915  1.00  0.00           C
ATOM   7315  C23 POPEj 223      39.605  17.676  25.645  1.00  0.00           C
ATOM   7318  C24 POPEj 223      39.576  18.156  27.105  1.00  0.00           C
ATOM   7321  C25 POPEj 223      39.366  16.996  28.095  1.00  0.00           C
ATOM   7324  C26 POPEj 223      39.126  17.486  29.535  1.00  0.00           C
ATOM   7327  C27 POPEj 223      38.976  16.346  30.535  1.00  0.00           C
ATOM   7330  C28 POPEj 223      38.486  16.846  31.905  1.00  0.00           C
ATOM   7333  C29 POPEj 223      38.366  15.726  32.915  1.00  0.00           C
ATOM   7335 0C21 POPEj 223      39.306  15.356  33.795  1.00  0.00           C
ATOM   7337 1C21 POPEj 223      40.675  15.986  33.915  1.00  0.00           C
ATOM   7340 2C21 POPEj 223      40.696  17.086  34.975  1.00  0.00           C
ATOM   7343 3C21 POPEj 223      42.096  17.696  35.145  1.00  0.00           C
ATOM   7346 4C21 POPEj 223      42.076  19.036  35.885  1.00  0.00           C
ATOM   7349 5C21 POPEj 223      41.315  18.996  37.215  1.00  0.00           C
ATOM   7352 6C21 POPEj 223      41.476  20.326  37.965  1.00  0.00           C
ATOM   7355 7C21 POPEj 223      40.666  20.376  39.265  1.00  0.00           C
ATOM   7358 8C21 POPEj 223      40.696  21.746  39.935  1.00  0.00           C
ATOM   7362  C33 POPEj 223      41.486  19.386  22.315  1.00  0.00           C
ATOM   7365  C34 POPEj 223      42.335  20.656  22.245  1.00  0.00           C
ATOM   7368  C35 POPEj 223      42.485  21.386  23.595  1.00  0.00           C
ATOM   7371  C36 POPEj 223      43.806  21.036  24.295  1.00  0.00           C
ATOM   7374  C37 POPEj 223      43.995  21.806  25.615  1.00  0.00           C
ATOM   7377  C38 POPEj 223      45.476  21.956  25.975  1.00  0.00           C
ATOM   7380  C39 POPEj 223      45.736  22.646  27.315  1.00  0.00           C
ATOM   7383 0C31 POPEj 223      45.355  21.796  28.535  1.00  0.00           C
ATOM   7386 1C31 POPEj 223      45.876  22.426  29.835  1.00  0.00           C
ATOM   7389 2C31 POPEj 223      45.416  21.696  31.105  1.00  0.00           C
ATOM   7392 3C31 POPEj 223      45.955  22.346  32.375  1.00  0.00           C
ATOM   7395 4C31 POPEj 223      47.345  21.816  32.775  1.00  0.00           C
ATOM   7398 5C31 POPEj 223      47.945  22.576  33.965  1.00  0.00           C
ATOM   7401 6C31 POPEj 223      49.096  21.836  34.655  1.00  0.00           C
ATOM   7405  NH3 POPEk 224      82.285 121.375  60.125  1.00  0.00           N
ATOM   7409  C12 POPEk 224      83.626 121.835  60.665  1.00  0.00           C
ATOM   7412  C11 POPEk 224      84.815 121.406  59.775  1.00  0.00           C
ATOM   7415  P   POPEk 224      87.406 121.235  59.755  1.00  0.00           P
ATOM   7416  O13 POPEk 224      88.565 122.136  59.965  1.00  0.00           O
ATOM   7417  O14 POPEk 224      87.565 119.845  60.225  1.00  0.00           O
ATOM   7418  O11 POPEk 224      87.135 121.206  58.205  1.00  0.00           O
ATOM   7419  O12 POPEk 224      86.056 121.895  60.305  1.00  0.00           O
ATOM   7420  C1  POPEk 224      88.076 121.475  57.175  1.00  0.00           C
ATOM   7423  C2  POPEk 224      87.845 122.886  56.575  1.00  0.00           C
ATOM   7425  O21 POPEk 224      87.905 122.865  55.135  1.00  0.00           O
ATOM   7426  C21 POPEk 224      89.085 122.936  54.525  1.00  0.00           C
ATOM   7427  O22 POPEk 224      90.186 122.826  55.035  1.00  0.00           O
ATOM   7428  C22 POPEk 224      88.775 123.125  53.025  1.00  0.00           C
ATOM   7431  C3  POPEk 224      88.715 123.996  57.225  1.00  0.00           C
ATOM   7434  O31 POPEk 224      88.595 125.256  56.515  1.00  0.00           O
ATOM   7435  C31 POPEk 224      87.686 126.095  56.975  1.00  0.00           C
ATOM   7436  O32 POPEk 224      86.945 125.896  57.935  1.00  0.00           O
ATOM   7437  C32 POPEk 224      87.586 127.327  56.085  1.00  0.00           C
ATOM   7440  C23 POPEk 224      89.925 122.816  52.035  1.00  0.00           C
ATOM   7443  C24 POPEk 224      89.535 123.016  50.555  1.00  0.00           C
ATOM   7446  C25 POPEk 224      90.756 122.816  49.635  1.00  0.00           C
ATOM   7449  C26 POPEk 224      90.496 122.985  48.125  1.00  0.00           C
ATOM   7452  C27 POPEk 224      91.716 122.485  47.325  1.00  0.00           C
ATOM   7455  C28 POPEk 224      91.585 122.625  45.795  1.00  0.00           C
ATOM   7458  C29 POPEk 224      92.395 121.576  45.085  1.00  0.00           C
ATOM   7460 0C21 POPEk 224      93.696 121.646  44.735  1.00  0.00           C
ATOM   7462 1C21 POPEk 224      94.626 122.805  44.945  1.00  0.00           C
ATOM   7465 2C21 POPEk 224      95.594 122.945  43.755  1.00  0.00           C
ATOM   7468 3C21 POPEk 224      94.915 123.326  42.435  1.00  0.00           C
ATOM   7471 4C21 POPEk 224      95.936 123.665  41.335  1.00  0.00           C
ATOM   7474 5C21 POPEk 224      95.326 123.834  39.935  1.00  0.00           C
ATOM   7477 6C21 POPEk 224      94.615 122.565  39.445  1.00  0.00           C
ATOM   7480 7C21 POPEk 224      94.526 122.444  37.925  1.00  0.00           C
ATOM   7483 8C21 POPEk 224      93.846 121.145  37.475  1.00  0.00           C
ATOM   7487  C33 POPEk 224      87.905 127.085  54.595  1.00  0.00           C
ATOM   7490  C34 POPEk 224      87.336 128.215  53.735  1.00  0.00           C
ATOM   7493  C35 POPEk 224      87.535 128.007  52.225  1.00  0.00           C
ATOM   7496  C36 POPEk 224      86.756 129.036  51.405  1.00  0.00           C
ATOM   7499  C37 POPEk 224      86.455 128.586  49.975  1.00  0.00           C
ATOM   7502  C38 POPEk 224      85.646 129.656  49.235  1.00  0.00           C
ATOM   7505  C39 POPEk 224      85.226 129.296  47.795  1.00  0.00           C
ATOM   7508 0C31 POPEk 224      86.396 129.337  46.805  1.00  0.00           C
ATOM   7511 1C31 POPEk 224      85.965 128.947  45.385  1.00  0.00           C
ATOM   7514 2C31 POPEk 224      87.026 129.307  44.345  1.00  0.00           C
ATOM   7517 3C31 POPEk 224      86.646 128.797  42.955  1.00  0.00           C
ATOM   7520 4C31 POPEk 224      87.715 129.126  41.905  1.00  0.00           C
ATOM   7523 5C31 POPEk 224      87.285 128.727  40.495  1.00  0.00           C
ATOM   7526 6C31 POPEk 224      88.265 129.186  39.425  1.00  0.00           C
ATOM   7530  NH3 POPEl 225      70.025 109.745  18.825  1.00  0.00           N
ATOM   7534  C12 POPEl 225      71.424 109.664  18.275  1.00  0.00           C
ATOM   7537  C11 POPEl 225      72.436 110.165  19.295  1.00  0.00           C
ATOM   7540  P   POPEl 225      73.686 112.304  18.425  1.00  0.00           P
ATOM   7541  O13 POPEl 225      74.556 111.366  17.685  1.00  0.00           O
ATOM   7542  O14 POPEl 225      73.086 113.376  17.595  1.00  0.00           O
ATOM   7543  O11 POPEl 225      74.476 112.996  19.625  1.00  0.00           O
ATOM   7544  O12 POPEl 225      72.535 111.576  19.205  1.00  0.00           O
ATOM   7545  C1  POPEl 225      73.785 114.106  20.245  1.00  0.00           C
ATOM   7548  C2  POPEl 225      74.086 114.195  21.755  1.00  0.00           C
ATOM   7550  O21 POPEl 225      73.146 115.175  22.255  1.00  0.00           O
ATOM   7551  C21 POPEl 225      72.836 115.005  23.515  1.00  0.00           C
ATOM   7552  O22 POPEl 225      73.285 114.146  24.245  1.00  0.00           O
ATOM   7553  C22 POPEl 225      71.735 115.975  23.945  1.00  0.00           C
ATOM   7556  C3  POPEl 225      75.565 114.596  22.005  1.00  0.00           C
ATOM   7559  O31 POPEl 225      76.035 114.225  23.315  1.00  0.00           O
ATOM   7560  C31 POPEl 225      76.035 115.175  24.245  1.00  0.00           C
ATOM   7561  O32 POPEl 225      75.705 116.334  24.045  1.00  0.00           O
ATOM   7562  C32 POPEl 225      76.466 114.585  25.595  1.00  0.00           C
ATOM   7565  C23 POPEl 225      70.955 115.445  25.175  1.00  0.00           C
ATOM   7568  C24 POPEl 225      71.235 116.145  26.515  1.00  0.00           C
ATOM   7571  C25 POPEl 225      72.686 116.585  26.805  1.00  0.00           C
ATOM   7574  C26 POPEl 225      72.816 117.345  28.145  1.00  0.00           C
ATOM   7577  C27 POPEl 225      72.096 118.706  28.145  1.00  0.00           C
ATOM   7580  C28 POPEl 225      71.756 119.246  29.555  1.00  0.00           C
ATOM   7583  C29 POPEl 225      72.945 119.715  30.335  1.00  0.00           C
ATOM   7585 0C21 POPEl 225      72.845 120.356  31.515  1.00  0.00           C
ATOM   7587 1C21 POPEl 225      71.566 120.636  32.255  1.00  0.00           C
ATOM   7590 2C21 POPEl 225      71.566 119.976  33.645  1.00  0.00           C
ATOM   7593 3C21 POPEl 225      72.476 120.686  34.655  1.00  0.00           C
ATOM   7596 4C21 POPEl 225      72.705 119.876  35.935  1.00  0.00           C
ATOM   7599 5C21 POPEl 225      71.406 119.426  36.625  1.00  0.00           C
ATOM   7602 6C21 POPEl 225      71.625 118.945  38.055  1.00  0.00           C
ATOM   7605 7C21 POPEl 225      70.316 118.675  38.805  1.00  0.00           C
ATOM   7608 8C21 POPEl 225      70.535 118.186  40.235  1.00  0.00           C
ATOM   7612  C33 POPEl 225      77.506 115.466  26.325  1.00  0.00           C
ATOM   7615  C34 POPEl 225      76.885 116.496  27.275  1.00  0.00           C
ATOM   7618  C35 POPEl 225      77.925 117.495  27.765  1.00  0.00           C
ATOM   7621  C36 POPEl 225      77.306 118.766  28.365  1.00  0.00           C
ATOM   7624  C37 POPEl 225      78.366 119.706  28.945  1.00  0.00           C
ATOM   7627  C38 POPEl 225      77.805 121.045  29.445  1.00  0.00           C
ATOM   7630  C39 POPEl 225      76.976 120.956  30.735  1.00  0.00           C
ATOM   7633 0C31 POPEl 225      77.845 120.846  31.995  1.00  0.00           C
ATOM   7636 1C31 POPEl 225      77.015 120.846  33.285  1.00  0.00           C
ATOM   7639 2C31 POPEl 225      77.886 121.016  34.545  1.00  0.00           C
ATOM   7642 3C31 POPEl 225      77.995 122.476  35.005  1.00  0.00           C
ATOM   7645 4C31 POPEl 225      79.086 122.695  36.065  1.00  0.00           C
ATOM   7648 5C31 POPEl 225      79.035 124.085  36.715  1.00  0.00           C
ATOM   7651 6C31 POPEl 225      80.354 124.484  37.375  1.00  0.00           C
ATOM   7655  NH3 POPEm 226      -2.116  23.096  62.415  1.00  0.00           N
ATOM   7659  C12 POPEm 226      -1.436  24.086  63.325  1.00  0.00           C
ATOM   7662  C11 POPEm 226      -0.055  23.606  63.805  1.00  0.00           C
ATOM   7665  P   POPEm 226       1.914  22.406  62.585  1.00  0.00           P
ATOM   7666  O13 POPEm 226       3.035  22.796  61.695  1.00  0.00           O
ATOM   7667  O14 POPEm 226       2.305  21.926  63.935  1.00  0.00           O
ATOM   7668  O11 POPEm 226       1.055  21.266  61.905  1.00  0.00           O
ATOM   7669  O12 POPEm 226       0.884  23.586  62.735  1.00  0.00           O
ATOM   7670  C1  POPEm 226       1.724  20.106  61.385  1.00  0.00           C
ATOM   7673  C2  POPEm 226       1.855  20.116  59.835  1.00  0.00           C
ATOM   7675  O21 POPEm 226       0.974  19.086  59.325  1.00  0.00           O
ATOM   7676  C21 POPEm 226       1.024  18.796  58.015  1.00  0.00           C
ATOM   7677  O22 POPEm 226       1.125  17.656  57.575  1.00  0.00           O
ATOM   7678  C22 POPEm 226       0.734  20.036  57.135  1.00  0.00           C
ATOM   7681  C3  POPEm 226       3.355  19.896  59.455  1.00  0.00           C
ATOM   7684  O31 POPEm 226       3.576  19.956  58.035  1.00  0.00           O
ATOM   7685  C31 POPEm 226       4.826  20.095  57.635  1.00  0.00           C
ATOM   7686  O32 POPEm 226       5.795  20.246  58.345  1.00  0.00           O
ATOM   7687  C32 POPEm 226       4.865  20.056  56.105  1.00  0.00           C
ATOM   7690  C23 POPEm 226       0.764  19.766  55.605  1.00  0.00           C
ATOM   7693  C24 POPEm 226       0.454  21.036  54.795  1.00  0.00           C
ATOM   7696  C25 POPEm 226       0.644  20.916  53.275  1.00  0.00           C
ATOM   7699  C26 POPEm 226      -0.246  19.866  52.585  1.00  0.00           C
ATOM   7702  C27 POPEm 226      -1.716  20.316  52.465  1.00  0.00           C
ATOM   7705  C28 POPEm 226      -2.456  19.666  51.285  1.00  0.00           C
ATOM   7708  C29 POPEm 226      -1.965  20.176  49.945  1.00  0.00           C
ATOM   7710 0C21 POPEm 226      -2.446  19.786  48.745  1.00  0.00           C
ATOM   7712 1C21 POPEm 226      -3.516  18.746  48.555  1.00  0.00           C
ATOM   7715 2C21 POPEm 226      -3.285  17.866  47.315  1.00  0.00           C
ATOM   7718 3C21 POPEm 226      -3.726  18.546  46.005  1.00  0.00           C
ATOM   7721 4C21 POPEm 226      -3.606  17.606  44.795  1.00  0.00           C
ATOM   7724 5C21 POPEm 226      -4.426  18.106  43.605  1.00  0.00           C
ATOM   7727 6C21 POPEm 226      -4.286  17.206  42.375  1.00  0.00           C
ATOM   7730 7C21 POPEm 226      -5.176  17.676  41.215  1.00  0.00           C
ATOM   7733 8C21 POPEm 226      -4.816  17.086  39.855  1.00  0.00           C
ATOM   7737  C33 POPEm 226       5.355  21.386  55.505  1.00  0.00           C
ATOM   7740  C34 POPEm 226       4.756  21.696  54.125  1.00  0.00           C
ATOM   7743  C35 POPEm 226       5.835  22.286  53.215  1.00  0.00           C
ATOM   7746  C36 POPEm 226       5.305  22.906  51.915  1.00  0.00           C
ATOM   7749  C37 POPEm 226       6.495  23.366  51.065  1.00  0.00           C
ATOM   7752  C38 POPEm 226       6.076  24.116  49.805  1.00  0.00           C
ATOM   7755  C39 POPEm 226       7.235  24.316  48.825  1.00  0.00           C
ATOM   7758 0C31 POPEm 226       6.996  23.586  47.505  1.00  0.00           C
ATOM   7761 1C31 POPEm 226       8.025  23.956  46.425  1.00  0.00           C
ATOM   7764 2C31 POPEm 226       7.715  23.276  45.085  1.00  0.00           C
ATOM   7767 3C31 POPEm 226       8.305  24.026  43.895  1.00  0.00           C
ATOM   7770 4C31 POPEm 226       7.875  23.446  42.535  1.00  0.00           C
ATOM   7773 5C31 POPEm 226       7.895  24.486  41.405  1.00  0.00           C
ATOM   7776 6C31 POPEm 226       8.235  23.886  40.045  1.00  0.00           C
ATOM   7780  NH3 POPEn 227      12.486  17.636  16.865  1.00  0.00           N
ATOM   7784  C12 POPEn 227      13.656  17.776  15.925  1.00  0.00           C
ATOM   7787  C11 POPEn 227      14.796  18.626  16.505  1.00  0.00           C
ATOM   7790  P   POPEn 227      14.916  21.216  17.175  1.00  0.00           P
ATOM   7791  O13 POPEn 227      16.306  21.666  17.035  1.00  0.00           O
ATOM   7792  O14 POPEn 227      13.836  22.216  16.985  1.00  0.00           O
ATOM   7793  O11 POPEn 227      14.826  20.496  18.555  1.00  0.00           O
ATOM   7794  O12 POPEn 227      14.606  20.006  16.195  1.00  0.00           O
ATOM   7795  C1  POPEn 227      14.556  21.096  19.815  1.00  0.00           C
ATOM   7798  C2  POPEn 227      15.456  20.356  20.825  1.00  0.00           C
ATOM   7800  O21 POPEn 227      14.836  20.025  22.085  1.00  0.00           O
ATOM   7801  C21 POPEn 227      14.266  20.966  22.785  1.00  0.00           C
ATOM   7802  O22 POPEn 227      14.366  22.166  22.605  1.00  0.00           O
ATOM   7803  C22 POPEn 227      13.496  20.336  23.955  1.00  0.00           C
ATOM   7806  C3  POPEn 227      16.826  21.076  20.935  1.00  0.00           C
ATOM   7809  O31 POPEn 227      17.705  20.446  21.895  1.00  0.00           O
ATOM   7810  C31 POPEn 227      18.226  19.286  21.505  1.00  0.00           C
ATOM   7811  O32 POPEn 227      18.086  18.775  20.415  1.00  0.00           O
ATOM   7812  C32 POPEn 227      18.986  18.656  22.655  1.00  0.00           C
ATOM   7815  C23 POPEn 227      14.416  20.006  25.155  1.00  0.00           C
ATOM   7818  C24 POPEn 227      13.746  20.136  26.535  1.00  0.00           C
ATOM   7821  C25 POPEn 227      14.736  20.736  27.565  1.00  0.00           C
ATOM   7824  C26 POPEn 227      14.216  20.685  29.005  1.00  0.00           C
ATOM   7827  C27 POPEn 227      15.226  21.296  29.995  1.00  0.00           C
ATOM   7830  C28 POPEn 227      14.816  21.106  31.465  1.00  0.00           C
ATOM   7833  C29 POPEn 227      15.816  21.696  32.435  1.00  0.00           C
ATOM   7835 0C21 POPEn 227      15.546  22.256  33.625  1.00  0.00           C
ATOM   7837 1C21 POPEn 227      14.176  22.406  34.245  1.00  0.00           C
ATOM   7840 2C21 POPEn 227      14.016  21.686  35.595  1.00  0.00           C
ATOM   7843 3C21 POPEn 227      12.546  21.766  36.055  1.00  0.00           C
ATOM   7846 4C21 POPEn 227      12.276  21.086  37.405  1.00  0.00           C
ATOM   7849 5C21 POPEn 227      10.776  20.936  37.675  1.00  0.00           C
ATOM   7852 6C21 POPEn 227      10.476  20.336  39.055  1.00  0.00           C
ATOM   7855 7C21 POPEn 227       8.986  20.076  39.275  1.00  0.00           C
ATOM   7858 8C21 POPEn 227       8.686  19.505  40.655  1.00  0.00           C
ATOM   7862  C33 POPEn 227      18.216  18.616  23.985  1.00  0.00           C
ATOM   7865  C34 POPEn 227      19.136  18.096  25.085  1.00  0.00           C
ATOM   7868  C35 POPEn 227      19.886  19.226  25.795  1.00  0.00           C
ATOM   7871  C36 POPEn 227      19.296  19.505  27.185  1.00  0.00           C
ATOM   7874  C37 POPEn 227      19.946  20.685  27.895  1.00  0.00           C
ATOM   7877  C38 POPEn 227      19.656  20.685  29.405  1.00  0.00           C
ATOM   7880  C39 POPEn 227      20.406  21.796  30.155  1.00  0.00           C
ATOM   7883 0C31 POPEn 227      20.096  21.806  31.655  1.00  0.00           C
ATOM   7886 1C31 POPEn 227      20.926  22.846  32.425  1.00  0.00           C
ATOM   7889 2C31 POPEn 227      21.326  22.376  33.825  1.00  0.00           C
ATOM   7892 3C31 POPEn 227      20.176  22.456  34.835  1.00  0.00           C
ATOM   7895 4C31 POPEn 227      20.606  21.926  36.215  1.00  0.00           C
ATOM   7898 5C31 POPEn 227      19.406  21.676  37.135  1.00  0.00           C
ATOM   7901 6C31 POPEn 227      19.816  21.556  38.595  1.00  0.00           C
ATOM   7905  NH3 POPEo 228      48.616  29.006  17.035  1.00  0.00           N
ATOM   7909  C12 POPEo 228      47.736  27.856  16.655  1.00  0.00           C
ATOM   7912  C11 POPEo 228      48.096  26.576  17.405  1.00  0.00           C
ATOM   7915  P   POPEo 228      47.366  24.866  15.625  1.00  0.00           P
ATOM   7916  O13 POPEo 228      46.266  25.446  14.835  1.00  0.00           O
ATOM   7917  O14 POPEo 228      48.716  25.126  15.095  1.00  0.00           O
ATOM   7918  O11 POPEo 228      47.135  23.326  15.895  1.00  0.00           O
ATOM   7919  O12 POPEo 228      47.246  25.476  17.065  1.00  0.00           O
ATOM   7920  C1  POPEo 228      46.106  22.806  16.745  1.00  0.00           C
ATOM   7923  C2  POPEo 228      46.706  21.886  17.855  1.00  0.00           C
ATOM   7925  O21 POPEo 228      45.866  21.616  18.985  1.00  0.00           O
ATOM   7926  C21 POPEo 228      44.666  22.116  19.205  1.00  0.00           C
ATOM   7927  O22 POPEo 228      43.646  21.466  19.305  1.00  0.00           O
ATOM   7928  C22 POPEo 228      44.765  23.586  19.655  1.00  0.00           C
ATOM   7931  C3  POPEo 228      48.096  22.366  18.375  1.00  0.00           C
ATOM   7934  O31 POPEo 228      48.665  21.506  19.395  1.00  0.00           O
ATOM   7935  C31 POPEo 228      48.216  21.676  20.645  1.00  0.00           C
ATOM   7936  O32 POPEo 228      47.386  20.956  21.165  1.00  0.00           O
ATOM   7937  C32 POPEo 228      48.986  22.766  21.375  1.00  0.00           C
ATOM   7940  C23 POPEo 228      44.425  23.676  21.155  1.00  0.00           C
ATOM   7943  C24 POPEo 228      44.686  25.046  21.795  1.00  0.00           C
ATOM   7946  C25 POPEo 228      44.406  25.036  23.315  1.00  0.00           C
ATOM   7949  C26 POPEo 228      42.966  25.456  23.655  1.00  0.00           C
ATOM   7952  C27 POPEo 228      42.855  26.836  24.305  1.00  0.00           C
ATOM   7955  C28 POPEo 228      41.496  27.146  24.975  1.00  0.00           C
ATOM   7958  C29 POPEo 228      41.346  28.576  25.445  1.00  0.00           C
ATOM   7960 0C21 POPEo 228      41.296  29.056  26.705  1.00  0.00           C
ATOM   7962 1C21 POPEo 228      41.306  28.246  27.985  1.00  0.00           C
ATOM   7965 2C21 POPEo 228      39.876  28.156  28.535  1.00  0.00           C
ATOM   7968 3C21 POPEo 228      39.676  27.016  29.545  1.00  0.00           C
ATOM   7971 4C21 POPEo 228      38.186  26.736  29.775  1.00  0.00           C
ATOM   7974 5C21 POPEo 228      37.936  25.616  30.795  1.00  0.00           C
ATOM   7977 6C21 POPEo 228      36.626  24.856  30.565  1.00  0.00           C
ATOM   7980 7C21 POPEo 228      36.356  23.826  31.665  1.00  0.00           C
ATOM   7983 8C21 POPEo 228      35.206  22.866  31.345  1.00  0.00           C
ATOM   7987  C33 POPEo 228      48.126  23.596  22.365  1.00  0.00           C
ATOM   7990  C34 POPEo 228      48.956  24.056  23.575  1.00  0.00           C
ATOM   7993  C35 POPEo 228      48.126  24.746  24.665  1.00  0.00           C
ATOM   7996  C36 POPEo 228      48.855  24.766  26.025  1.00  0.00           C
ATOM   7999  C37 POPEo 228      48.096  25.525  27.115  1.00  0.00           C
ATOM   8002  C38 POPEo 228      48.806  25.486  28.485  1.00  0.00           C
ATOM   8005  C39 POPEo 228      48.216  26.486  29.505  1.00  0.00           C
ATOM   8008 0C31 POPEo 228      47.855  25.855  30.855  1.00  0.00           C
ATOM   8011 1C31 POPEo 228      47.265  26.866  31.855  1.00  0.00           C
ATOM   8014 2C31 POPEo 228      46.566  26.146  33.015  1.00  0.00           C
ATOM   8017 3C31 POPEo 228      46.225  27.026  34.225  1.00  0.00           C
ATOM   8020 4C31 POPEo 228      45.516  26.216  35.315  1.00  0.00           C
ATOM   8023 5C31 POPEo 228      45.076  27.056  36.515  1.00  0.00           C
ATOM   8026 6C31 POPEo 228      44.546  26.196  37.665  1.00  0.00           C
ATOM   8030  NH3 POPEp 229      47.545  48.766  18.275  1.00  0.00           N
ATOM   8034  C12 POPEp 229      48.925  48.366  17.885  1.00  0.00           C
ATOM   8037  C11 POPEp 229      49.076  46.846  17.675  1.00  0.00           C
ATOM   8040  P   POPEp 229      51.376  46.256  18.755  1.00  0.00           P
ATOM   8041  O13 POPEp 229      52.726  45.796  18.375  1.00  0.00           O
ATOM   8042  O14 POPEp 229      51.365  47.436  19.645  1.00  0.00           O
ATOM   8043  O11 POPEp 229      50.616  45.036  19.425  1.00  0.00           O
ATOM   8044  O12 POPEp 229      50.466  46.546  17.495  1.00  0.00           O
ATOM   8045  C1  POPEp 229      50.416  44.966  20.845  1.00  0.00           C
ATOM   8048  C2  POPEp 229      50.056  43.516  21.335  1.00  0.00           C
ATOM   8050  O21 POPEp 229      49.285  43.616  22.565  1.00  0.00           O
ATOM   8051  C21 POPEp 229      48.286  42.726  22.635  1.00  0.00           C
ATOM   8052  O22 POPEp 229      47.506  42.485  21.725  1.00  0.00           O
ATOM   8053  C22 POPEp 229      48.306  42.015  23.975  1.00  0.00           C
ATOM   8056  C3  POPEp 229      51.306  42.646  21.655  1.00  0.00           C
ATOM   8059  O31 POPEp 229      50.926  41.516  22.485  1.00  0.00           O
ATOM   8060  C31 POPEp 229      51.616  41.116  23.565  1.00  0.00           C
ATOM   8061  O32 POPEp 229      51.136  40.386  24.425  1.00  0.00           O
ATOM   8062  C32 POPEp 229      53.065  41.586  23.585  1.00  0.00           C
ATOM   8065  C23 POPEp 229      47.076  42.285  24.845  1.00  0.00           C
ATOM   8068  C24 POPEp 229      47.065  41.376  26.085  1.00  0.00           C
ATOM   8071  C25 POPEp 229      46.136  41.916  27.175  1.00  0.00           C
ATOM   8074  C26 POPEp 229      46.146  41.076  28.455  1.00  0.00           C
ATOM   8077  C27 POPEp 229      45.425  41.825  29.585  1.00  0.00           C
ATOM   8080  C28 POPEp 229      45.146  40.976  30.825  1.00  0.00           C
ATOM   8083  C29 POPEp 229      46.396  40.606  31.595  1.00  0.00           C
ATOM   8085 0C21 POPEp 229      46.506  40.616  32.935  1.00  0.00           C
ATOM   8087 1C21 POPEp 229      45.416  41.016  33.895  1.00  0.00           C
ATOM   8090 2C21 POPEp 229      45.945  41.426  35.285  1.00  0.00           C
ATOM   8093 3C21 POPEp 229      44.796  41.755  36.245  1.00  0.00           C
ATOM   8096 4C21 POPEp 229      45.245  42.215  37.635  1.00  0.00           C
ATOM   8099 5C21 POPEp 229      45.976  41.126  38.435  1.00  0.00           C
ATOM   8102 6C21 POPEp 229      46.206  41.555  39.895  1.00  0.00           C
ATOM   8105 7C21 POPEp 229      46.806  40.456  40.775  1.00  0.00           C
ATOM   8108 8C21 POPEp 229      46.846  40.835  42.255  1.00  0.00           C
ATOM   8112  C33 POPEp 229      53.906  40.846  24.665  1.00  0.00           C
ATOM   8115  C34 POPEp 229      53.795  41.426  26.085  1.00  0.00           C
ATOM   8118  C35 POPEp 229      55.076  42.155  26.515  1.00  0.00           C
ATOM   8121  C36 POPEp 229      55.326  42.336  28.015  1.00  0.00           C
ATOM   8124  C37 POPEp 229      56.836  42.506  28.275  1.00  0.00           C
ATOM   8127  C38 POPEp 229      57.226  42.896  29.715  1.00  0.00           C
ATOM   8130  C39 POPEp 229      58.556  43.665  29.725  1.00  0.00           C
ATOM   8133 0C31 POPEp 229      59.245  43.775  31.095  1.00  0.00           C
ATOM   8136 1C31 POPEp 229      59.956  42.476  31.495  1.00  0.00           C
ATOM   8139 2C31 POPEp 229      60.896  42.586  32.705  1.00  0.00           C
ATOM   8142 3C31 POPEp 229      62.135  43.465  32.465  1.00  0.00           C
ATOM   8145 4C31 POPEp 229      63.296  43.116  33.415  1.00  0.00           C
ATOM   8148 5C31 POPEp 229      64.565  43.936  33.155  1.00  0.00           C
ATOM   8151 6C31 POPEp 229      65.796  43.426  33.915  1.00  0.00           C
ATOM   8155  NH3 POPEq 230      78.556  70.375  16.955  1.00  0.00           N
ATOM   8159  C12 POPEq 230      79.006  68.956  17.085  1.00  0.00           C
ATOM   8162  C11 POPEq 230      77.766  68.066  17.155  1.00  0.00           C
ATOM   8165  P   POPEq 230      78.586  65.715  16.475  1.00  0.00           P
ATOM   8166  O13 POPEq 230      77.436  65.136  15.745  1.00  0.00           O
ATOM   8167  O14 POPEq 230      79.626  66.376  15.655  1.00  0.00           O
ATOM   8168  O11 POPEq 230      79.215  64.596  17.375  1.00  0.00           O
ATOM   8169  O12 POPEq 230      78.096  66.746  17.555  1.00  0.00           O
ATOM   8170  C1  POPEq 230      78.845  64.386  18.745  1.00  0.00           C
ATOM   8173  C2  POPEq 230      79.915  64.985  19.685  1.00  0.00           C
ATOM   8175  O21 POPEq 230      80.266  64.016  20.685  1.00  0.00           O
ATOM   8176  C21 POPEq 230      79.686  64.146  21.855  1.00  0.00           C
ATOM   8177  O22 POPEq 230      78.525  64.445  22.065  1.00  0.00           O
ATOM   8178  C22 POPEq 230      80.796  63.936  22.905  1.00  0.00           C
ATOM   8181  C3  POPEq 230      79.605  66.426  20.235  1.00  0.00           C
ATOM   8184  O31 POPEq 230      80.546  66.796  21.265  1.00  0.00           O
ATOM   8185  C31 POPEq 230      80.576  68.116  21.505  1.00  0.00           C
ATOM   8186  O32 POPEq 230      79.815  68.936  21.005  1.00  0.00           O
ATOM   8187  C32 POPEq 230      81.595  68.415  22.585  1.00  0.00           C
ATOM   8190  C23 POPEq 230      80.494  62.875  23.985  1.00  0.00           C
ATOM   8193  C24 POPEq 230      81.704  62.716  24.905  1.00  0.00           C
ATOM   8196  C25 POPEq 230      81.376  62.036  26.235  1.00  0.00           C
ATOM   8199  C26 POPEq 230      82.376  62.386  27.345  1.00  0.00           C
ATOM   8202  C27 POPEq 230      81.785  62.186  28.755  1.00  0.00           C
ATOM   8205  C28 POPEq 230      82.485  63.055  29.815  1.00  0.00           C
ATOM   8208  C29 POPEq 230      81.674  63.136  31.075  1.00  0.00           C
ATOM   8210 0C21 POPEq 230      82.135  63.176  32.335  1.00  0.00           C
ATOM   8212 1C21 POPEq 230      83.586  63.206  32.755  1.00  0.00           C
ATOM   8215 2C21 POPEq 230      83.896  64.436  33.635  1.00  0.00           C
ATOM   8218 3C21 POPEq 230      83.706  65.786  32.915  1.00  0.00           C
ATOM   8221 4C21 POPEq 230      82.656  66.695  33.585  1.00  0.00           C
ATOM   8224 5C21 POPEq 230      82.996  67.165  35.005  1.00  0.00           C
ATOM   8227 6C21 POPEq 230      84.225  68.086  35.065  1.00  0.00           C
ATOM   8230 7C21 POPEq 230      84.475  68.655  36.475  1.00  0.00           C
ATOM   8233 8C21 POPEq 230      85.785  69.436  36.585  1.00  0.00           C
ATOM   8237  C33 POPEq 230      80.995  68.316  23.995  1.00  0.00           C
ATOM   8240  C34 POPEq 230      82.086  68.546  25.055  1.00  0.00           C
ATOM   8243  C35 POPEq 230      81.546  68.906  26.445  1.00  0.00           C
ATOM   8246  C36 POPEq 230      82.555  68.626  27.565  1.00  0.00           C
ATOM   8249  C37 POPEq 230      82.146  69.226  28.915  1.00  0.00           C
ATOM   8252  C38 POPEq 230      82.745  68.495  30.115  1.00  0.00           C
ATOM   8255  C39 POPEq 230      84.216  68.826  30.425  1.00  0.00           C
ATOM   8258 0C31 POPEq 230      84.396  70.186  31.125  1.00  0.00           C
ATOM   8261 1C31 POPEq 230      85.555  70.176  32.135  1.00  0.00           C
ATOM   8264 2C31 POPEq 230      85.585  71.386  33.085  1.00  0.00           C
ATOM   8267 3C31 POPEq 230      85.734  72.746  32.385  1.00  0.00           C
ATOM   8270 4C31 POPEq 230      86.165  73.856  33.365  1.00  0.00           C
ATOM   8273 5C31 POPEq 230      86.105  75.246  32.725  1.00  0.00           C
ATOM   8276 6C31 POPEq 230      86.226  76.406  33.725  1.00  0.00           C
ATOM   8280  NH3 POPEr 231      12.586  38.546  18.745  1.00  0.00           N
ATOM   8284  C12 POPEr 231      12.846  40.006  18.575  1.00  0.00           C
ATOM   8287  C11 POPEr 231      14.136  40.435  19.275  1.00  0.00           C
ATOM   8290  P   POPEr 231      16.076  41.896  18.315  1.00  0.00           P
ATOM   8291  O13 POPEr 231      16.456  40.886  17.295  1.00  0.00           O
ATOM   8292  O14 POPEr 231      16.336  43.325  18.035  1.00  0.00           O
ATOM   8293  O11 POPEr 231      16.706  41.476  19.725  1.00  0.00           O
ATOM   8294  O12 POPEr 231      14.556  41.665  18.675  1.00  0.00           O
ATOM   8295  C1  POPEr 231      16.346  42.236  20.895  1.00  0.00           C
ATOM   8298  C2  POPEr 231      16.766  41.485  22.195  1.00  0.00           C
ATOM   8300  O21 POPEr 231      15.806  41.706  23.255  1.00  0.00           O
ATOM   8301  C21 POPEr 231      14.846  40.786  23.335  1.00  0.00           C
ATOM   8302  O22 POPEr 231      14.696  39.836  22.575  1.00  0.00           O
ATOM   8303  C22 POPEr 231      13.986  41.035  24.575  1.00  0.00           C
ATOM   8306  C3  POPEr 231      18.176  41.966  22.665  1.00  0.00           C
ATOM   8309  O31 POPEr 231      18.526  41.356  23.925  1.00  0.00           O
ATOM   8310  C31 POPEr 231      19.186  40.216  23.865  1.00  0.00           C
ATOM   8311  O32 POPEr 231      19.746  39.756  22.875  1.00  0.00           O
ATOM   8312  C32 POPEr 231      19.086  39.496  25.205  1.00  0.00           C
ATOM   8315  C23 POPEr 231      14.726  40.646  25.875  1.00  0.00           C
ATOM   8318  C24 POPEr 231      13.996  41.056  27.155  1.00  0.00           C
ATOM   8321  C25 POPEr 231      14.776  40.676  28.425  1.00  0.00           C
ATOM   8324  C26 POPEr 231      14.026  40.976  29.735  1.00  0.00           C
ATOM   8327  C27 POPEr 231      14.826  40.505  30.955  1.00  0.00           C
ATOM   8330  C28 POPEr 231      14.026  40.616  32.265  1.00  0.00           C
ATOM   8333  C29 POPEr 231      14.876  40.216  33.445  1.00  0.00           C
ATOM   8335 0C21 POPEr 231      14.856  39.036  34.095  1.00  0.00           C
ATOM   8337 1C21 POPEr 231      13.986  37.836  33.795  1.00  0.00           C
ATOM   8340 2C21 POPEr 231      13.076  37.476  34.985  1.00  0.00           C
ATOM   8343 3C21 POPEr 231      13.846  36.935  36.195  1.00  0.00           C
ATOM   8346 4C21 POPEr 231      12.966  36.775  37.445  1.00  0.00           C
ATOM   8349 5C21 POPEr 231      13.776  36.376  38.695  1.00  0.00           C
ATOM   8352 6C21 POPEr 231      14.616  35.106  38.485  1.00  0.00           C
ATOM   8355 7C21 POPEr 231      15.146  34.505  39.795  1.00  0.00           C
ATOM   8358 8C21 POPEr 231      15.986  33.246  39.565  1.00  0.00           C
ATOM   8362  C33 POPEr 231      17.766  38.706  25.355  1.00  0.00           C
ATOM   8365  C34 POPEr 231      17.366  38.476  26.825  1.00  0.00           C
ATOM   8368  C35 POPEr 231      18.326  37.576  27.605  1.00  0.00           C
ATOM   8371  C36 POPEr 231      18.326  37.866  29.115  1.00  0.00           C
ATOM   8374  C37 POPEr 231      19.326  36.946  29.815  1.00  0.00           C
ATOM   8377  C38 POPEr 231      19.636  37.256  31.295  1.00  0.00           C
ATOM   8380  C39 POPEr 231      18.445  37.146  32.265  1.00  0.00           C
ATOM   8383 0C31 POPEr 231      18.796  36.386  33.555  1.00  0.00           C
ATOM   8386 1C31 POPEr 231      17.796  36.586  34.705  1.00  0.00           C
ATOM   8389 2C31 POPEr 231      17.926  35.536  35.825  1.00  0.00           C
ATOM   8392 3C31 POPEr 231      18.276  36.086  37.225  1.00  0.00           C
ATOM   8395 4C31 POPEr 231      19.766  36.016  37.575  1.00  0.00           C
ATOM   8398 5C31 POPEr 231      20.006  36.196  39.085  1.00  0.00           C
ATOM   8401 6C31 POPEr 231      21.466  35.985  39.505  1.00  0.00           C
ATOM   8405  NH3 POPEs 232      -4.336  74.695  55.015  1.00  0.00           N
ATOM   8409  C12 POPEs 232      -4.106  73.826  53.805  1.00  0.00           C
ATOM   8412  C11 POPEs 232      -2.596  73.706  53.485  1.00  0.00           C
ATOM   8415  P   POPEs 232      -1.076  73.835  55.625  1.00  0.00           P
ATOM   8416  O13 POPEs 232      -1.806  75.095  55.925  1.00  0.00           O
ATOM   8417  O14 POPEs 232      -0.756  72.945  56.765  1.00  0.00           O
ATOM   8418  O11 POPEs 232       0.244  74.235  54.845  1.00  0.00           O
ATOM   8419  O12 POPEs 232      -1.926  73.046  54.565  1.00  0.00           O
ATOM   8420  C1  POPEs 232       1.114  73.195  54.365  1.00  0.00           C
ATOM   8423  C2  POPEs 232       1.944  73.595  53.115  1.00  0.00           C
ATOM   8425  O21 POPEs 232       1.024  74.106  52.125  1.00  0.00           O
ATOM   8426  C21 POPEs 232       1.525  74.716  51.065  1.00  0.00           C
ATOM   8427  O22 POPEs 232       2.685  74.926  50.815  1.00  0.00           O
ATOM   8428  C22 POPEs 232       0.374  75.275  50.215  1.00  0.00           C
ATOM   8431  C3  POPEs 232       2.735  72.326  52.635  1.00  0.00           C
ATOM   8434  O31 POPEs 232       3.915  72.676  51.875  1.00  0.00           O
ATOM   8435  C31 POPEs 232       4.015  72.136  50.665  1.00  0.00           C
ATOM   8436  O32 POPEs 232       3.265  71.286  50.205  1.00  0.00           O
ATOM   8437  C32 POPEs 232       5.175  72.796  49.925  1.00  0.00           C
ATOM   8440  C23 POPEs 232       0.754  75.365  48.725  1.00  0.00           C
ATOM   8443  C24 POPEs 232      -0.406  75.726  47.785  1.00  0.00           C
ATOM   8446  C25 POPEs 232      -0.876  77.195  47.835  1.00  0.00           C
ATOM   8449  C26 POPEs 232      -1.856  77.485  46.695  1.00  0.00           C
ATOM   8452  C27 POPEs 232      -2.236  78.956  46.505  1.00  0.00           C
ATOM   8455  C28 POPEs 232      -3.095  79.136  45.235  1.00  0.00           C
ATOM   8458  C29 POPEs 232      -3.056  80.516  44.645  1.00  0.00           C
ATOM   8460 0C21 POPEs 232      -3.066  80.846  43.345  1.00  0.00           C
ATOM   8462 1C21 POPEs 232      -3.086  79.886  42.175  1.00  0.00           C
ATOM   8465 2C21 POPEs 232      -2.116  80.365  41.085  1.00  0.00           C
ATOM   8468 3C21 POPEs 232      -2.656  81.546  40.255  1.00  0.00           C
ATOM   8471 4C21 POPEs 232      -1.856  81.775  38.975  1.00  0.00           C
ATOM   8474 5C21 POPEs 232      -0.416  82.255  39.205  1.00  0.00           C
ATOM   8477 6C21 POPEs 232       0.364  82.336  37.885  1.00  0.00           C
ATOM   8480 7C21 POPEs 232       1.844  82.665  38.055  1.00  0.00           C
ATOM   8483 8C21 POPEs 232       2.555  82.736  36.705  1.00  0.00           C
ATOM   8487  C33 POPEs 232       5.296  72.335  48.465  1.00  0.00           C
ATOM   8490  C34 POPEs 232       6.245  73.246  47.655  1.00  0.00           C
ATOM   8493  C35 POPEs 232       6.146  72.936  46.165  1.00  0.00           C
ATOM   8496  C36 POPEs 232       6.985  73.856  45.275  1.00  0.00           C
ATOM   8499  C37 POPEs 232       6.705  73.576  43.785  1.00  0.00           C
ATOM   8502  C38 POPEs 232       7.245  74.676  42.875  1.00  0.00           C
ATOM   8505  C39 POPEs 232       8.765  74.736  42.785  1.00  0.00           C
ATOM   8508 0C31 POPEs 232       9.245  76.126  42.355  1.00  0.00           C
ATOM   8511 1C31 POPEs 232      10.765  76.235  42.195  1.00  0.00           C
ATOM   8514 2C31 POPEs 232      11.195  77.615  41.685  1.00  0.00           C
ATOM   8517 3C31 POPEs 232      10.975  77.796  40.175  1.00  0.00           C
ATOM   8520 4C31 POPEs 232      11.425  79.176  39.695  1.00  0.00           C
ATOM   8523 5C31 POPEs 232      11.315  79.336  38.165  1.00  0.00           C
ATOM   8526 6C31 POPEs 232      11.415  80.774  37.685  1.00  0.00           C
ATOM   8530  NH3 POPEt 233      25.056 115.376  17.585  1.00  0.00           N
ATOM   8534  C12 POPEt 233      24.865 113.885  17.525  1.00  0.00           C
ATOM   8537  C11 POPEt 233      25.866 113.176  16.605  1.00  0.00           C
ATOM   8540  P   POPEt 233      27.236 110.905  16.725  1.00  0.00           P
ATOM   8541  O13 POPEt 233      26.976 109.636  17.415  1.00  0.00           O
ATOM   8542  O14 POPEt 233      27.316 110.855  15.255  1.00  0.00           O
ATOM   8543  O11 POPEt 233      28.566 111.475  17.355  1.00  0.00           O
ATOM   8544  O12 POPEt 233      26.096 111.886  17.155  1.00  0.00           O
ATOM   8545  C1  POPEt 233      28.566 112.444  18.395  1.00  0.00           C
ATOM   8548  C2  POPEt 233      27.866 112.015  19.735  1.00  0.00           C
ATOM   8550  O21 POPEt 233      28.146 112.996  20.735  1.00  0.00           O
ATOM   8551  C21 POPEt 233      27.606 114.186  20.675  1.00  0.00           C
ATOM   8552  O22 POPEt 233      26.946 114.646  19.755  1.00  0.00           O
ATOM   8553  C22 POPEt 233      28.016 114.944  21.925  1.00  0.00           C
ATOM   8556  C3  POPEt 233      28.406 110.636  20.205  1.00  0.00           C
ATOM   8559  O31 POPEt 233      27.906 110.125  21.465  1.00  0.00           O
ATOM   8560  C31 POPEt 233      28.716 110.356  22.515  1.00  0.00           C
ATOM   8561  O32 POPEt 233      29.616 111.175  22.525  1.00  0.00           O
ATOM   8562  C32 POPEt 233      28.466 109.286  23.595  1.00  0.00           C
ATOM   8565  C23 POPEt 233      26.946 114.876  23.055  1.00  0.00           C
ATOM   8568  C24 POPEt 233      27.496 114.326  24.385  1.00  0.00           C
ATOM   8571  C25 POPEt 233      28.796 114.944  24.905  1.00  0.00           C
ATOM   8574  C26 POPEt 233      28.766 116.465  25.015  1.00  0.00           C
ATOM   8577  C27 POPEt 233      30.126 117.006  25.455  1.00  0.00           C
ATOM   8580  C28 POPEt 233      30.186 118.525  25.285  1.00  0.00           C
ATOM   8583  C29 POPEt 233      31.535 119.066  25.695  1.00  0.00           C
ATOM   8585 0C21 POPEt 233      32.205 120.046  25.085  1.00  0.00           C
ATOM   8587 1C21 POPEt 233      31.745 120.876  23.915  1.00  0.00           C
ATOM   8590 2C21 POPEt 233      31.526 122.336  24.335  1.00  0.00           C
ATOM   8593 3C21 POPEt 233      32.816 123.085  24.695  1.00  0.00           C
ATOM   8596 4C21 POPEt 233      32.546 124.275  25.615  1.00  0.00           C
ATOM   8599 5C21 POPEt 233      33.815 124.956  26.145  1.00  0.00           C
ATOM   8602 6C21 POPEt 233      33.455 126.135  27.055  1.00  0.00           C
ATOM   8605 7C21 POPEt 233      33.046 127.376  26.265  1.00  0.00           C
ATOM   8608 8C21 POPEt 233      32.906 128.617  27.145  1.00  0.00           C
ATOM   8612  C33 POPEt 233      29.516 109.235  24.735  1.00  0.00           C
ATOM   8615  C34 POPEt 233      28.956 109.605  26.115  1.00  0.00           C
ATOM   8618  C35 POPEt 233      28.886 111.115  26.375  1.00  0.00           C
ATOM   8621  C36 POPEt 233      28.306 111.465  27.755  1.00  0.00           C
ATOM   8624  C37 POPEt 233      28.226 112.985  27.975  1.00  0.00           C
ATOM   8627  C38 POPEt 233      27.686 113.386  29.355  1.00  0.00           C
ATOM   8630  C39 POPEt 233      27.736 114.895  29.635  1.00  0.00           C
ATOM   8633 0C31 POPEt 233      29.166 115.436  29.855  1.00  0.00           C
ATOM   8636 1C31 POPEt 233      29.175 116.886  30.355  1.00  0.00           C
ATOM   8639 2C31 POPEt 233      30.576 117.516  30.385  1.00  0.00           C
ATOM   8642 3C31 POPEt 233      30.566 118.925  30.995  1.00  0.00           C
ATOM   8645 4C31 POPEt 233      31.876 119.696  30.815  1.00  0.00           C
ATOM   8648 5C31 POPEt 233      31.756 121.145  31.305  1.00  0.00           C
ATOM   8651 6C31 POPEt 233      32.986 122.006  31.035  1.00  0.00           C
ATOM   8655  NH3 POPEu 234      31.866   6.186  18.235  1.00  0.00           N
ATOM   8659  C12 POPEu 234      31.386   5.016  17.425  1.00  0.00           C
ATOM   8662  C11 POPEu 234      30.416   4.136  18.245  1.00  0.00           C
ATOM   8665  P   POPEu 234      28.876   2.096  17.495  1.00  0.00           P
ATOM   8666  O13 POPEu 234      28.126   2.526  16.295  1.00  0.00           O
ATOM   8667  O14 POPEu 234      29.196   0.666  17.635  1.00  0.00           O
ATOM   8668  O11 POPEu 234      28.046   2.516  18.745  1.00  0.00           O
ATOM   8669  O12 POPEu 234      30.246   2.876  17.605  1.00  0.00           O
ATOM   8670  C1  POPEu 234      28.226   2.126  20.105  1.00  0.00           C
ATOM   8673  C2  POPEu 234      26.886   1.546  20.645  1.00  0.00           C
ATOM   8675  O21 POPEu 234      26.546   1.956  21.975  1.00  0.00           O
ATOM   8676  C21 POPEu 234      26.256   3.236  22.125  1.00  0.00           C
ATOM   8677  O22 POPEu 234      26.146   4.066  21.245  1.00  0.00           O
ATOM   8678  C22 POPEu 234      26.136   3.566  23.595  1.00  0.00           C
ATOM   8681  C3  POPEu 234      26.856  -0.014  20.535  1.00  0.00           C
ATOM   8684  O31 POPEu 234      27.035  -0.794  21.735  1.00  0.00           O
ATOM   8685  C31 POPEu 234      27.966  -0.494  22.615  1.00  0.00           C
ATOM   8686  O32 POPEu 234      28.806   0.386  22.555  1.00  0.00           O
ATOM   8687  C32 POPEu 234      27.785  -1.374  23.855  1.00  0.00           C
ATOM   8690  C23 POPEu 234      27.516   3.866  24.195  1.00  0.00           C
ATOM   8693  C24 POPEu 234      28.025   2.716  25.075  1.00  0.00           C
ATOM   8696  C25 POPEu 234      27.246   2.546  26.385  1.00  0.00           C
ATOM   8699  C26 POPEu 234      27.326   3.786  27.295  1.00  0.00           C
ATOM   8702  C27 POPEu 234      26.906   3.516  28.745  1.00  0.00           C
ATOM   8705  C28 POPEu 234      27.026   4.766  29.635  1.00  0.00           C
ATOM   8708  C29 POPEu 234      26.256   4.756  30.935  1.00  0.00           C
ATOM   8710 0C21 POPEu 234      26.456   3.956  31.995  1.00  0.00           C
ATOM   8712 1C21 POPEu 234      27.456   2.836  32.125  1.00  0.00           C
ATOM   8715 2C21 POPEu 234      28.716   3.246  32.895  1.00  0.00           C
ATOM   8718 3C21 POPEu 234      28.445   3.546  34.375  1.00  0.00           C
ATOM   8721 4C21 POPEu 234      29.726   3.656  35.225  1.00  0.00           C
ATOM   8724 5C21 POPEu 234      30.576   2.376  35.165  1.00  0.00           C
ATOM   8727 6C21 POPEu 234      31.686   2.336  36.215  1.00  0.00           C
ATOM   8730 7C21 POPEu 234      32.476   1.026  36.135  1.00  0.00           C
ATOM   8733 8C21 POPEu 234      33.566   0.926  37.205  1.00  0.00           C
ATOM   8737  C33 POPEu 234      29.146  -1.725  24.525  1.00  0.00           C
ATOM   8740  C34 POPEu 234      29.006  -1.955  26.035  1.00  0.00           C
ATOM   8743  C35 POPEu 234      28.076  -3.115  26.395  1.00  0.00           C
ATOM   8746  C36 POPEu 234      28.696  -4.515  26.255  1.00  0.00           C
ATOM   8749  C37 POPEu 234      27.785  -5.575  26.885  1.00  0.00           C
ATOM   8752  C38 POPEu 234      28.496  -6.855  27.325  1.00  0.00           C
ATOM   8755  C39 POPEu 234      27.676  -7.665  28.335  1.00  0.00           C
ATOM   8758 0C31 POPEu 234      27.636  -7.045  29.735  1.00  0.00           C
ATOM   8761 1C31 POPEu 234      26.826  -7.895  30.725  1.00  0.00           C
ATOM   8764 2C31 POPEu 234      26.806  -7.335  32.155  1.00  0.00           C
ATOM   8767 3C31 POPEu 234      28.196  -7.025  32.725  1.00  0.00           C
ATOM   8770 4C31 POPEu 234      28.186  -6.635  34.205  1.00  0.00           C
ATOM   8773 5C31 POPEu 234      28.696  -7.765  35.095  1.00  0.00           C
ATOM   8776 6C31 POPEu 234      28.966  -7.325  36.535  1.00  0.00           C
ATOM   8780  NH3 POPEv 235     125.385 121.194  60.835  1.00  0.00           N
ATOM   8784  C12 POPEv 235     126.005 120.896  62.185  1.00  0.00           C
ATOM   8787  C11 POPEv 235     126.536 119.436  62.285  1.00  0.00           C
ATOM   8790  P   POPEv 235     124.424 117.926  61.755  1.00  0.00           P
ATOM   8791  O13 POPEv 235     123.545 116.975  62.475  1.00  0.00           O
ATOM   8792  O14 POPEv 235     123.825 119.095  61.085  1.00  0.00           O
ATOM   8793  O11 POPEv 235     125.286 117.115  60.705  1.00  0.00           O
ATOM   8794  O12 POPEv 235     125.546 118.505  62.735  1.00  0.00           O
ATOM   8795  C1  POPEv 235     124.876 116.965  59.345  1.00  0.00           C
ATOM   8798  C2  POPEv 235     125.366 118.136  58.445  1.00  0.00           C
ATOM   8800  O21 POPEv 235     124.946 117.835  57.105  1.00  0.00           O
ATOM   8801  C21 POPEv 235     124.806 118.925  56.365  1.00  0.00           C
ATOM   8802  O22 POPEv 235     124.715 120.065  56.795  1.00  0.00           O
ATOM   8803  C22 POPEv 235     124.815 118.535  54.885  1.00  0.00           C
ATOM   8806  C3  POPEv 235     126.915 118.316  58.465  1.00  0.00           C
ATOM   8809  O31 POPEv 235     127.336 119.664  58.175  1.00  0.00           O
ATOM   8810  C31 POPEv 235     127.966 119.906  57.025  1.00  0.00           C
ATOM   8811  O32 POPEv 235     128.206 119.095  56.145  1.00  0.00           O
ATOM   8812  C32 POPEv 235     128.296 121.406  56.975  1.00  0.00           C
ATOM   8815  C23 POPEv 235     125.275 119.675  53.965  1.00  0.00           C
ATOM   8818  C24 POPEv 235     125.305 119.275  52.485  1.00  0.00           C
ATOM   8821  C25 POPEv 235     126.385 118.246  52.115  1.00  0.00           C
ATOM   8824  C26 POPEv 235     126.486 118.094  50.595  1.00  0.00           C
ATOM   8827  C27 POPEv 235     127.236 116.835  50.115  1.00  0.00           C
ATOM   8830  C28 POPEv 235     126.564 116.206  48.875  1.00  0.00           C
ATOM   8833  C29 POPEv 235     125.296 115.475  49.225  1.00  0.00           C
ATOM   8835 0C21 POPEv 235     124.106 115.496  48.585  1.00  0.00           C
ATOM   8837 1C21 POPEv 235     123.745 116.206  47.295  1.00  0.00           C
ATOM   8840 2C21 POPEv 235     123.376 115.156  46.225  1.00  0.00           C
ATOM   8843 3C21 POPEv 235     122.765 115.725  44.935  1.00  0.00           C
ATOM   8846 4C21 POPEv 235     121.465 115.005  44.545  1.00  0.00           C
ATOM   8849 5C21 POPEv 235     121.135 115.025  43.045  1.00  0.00           C
ATOM   8852 6C21 POPEv 235     119.826 114.275  42.745  1.00  0.00           C
ATOM   8855 7C21 POPEv 235     119.715 113.805  41.285  1.00  0.00           C
ATOM   8858 8C21 POPEv 235     118.476 112.956  40.985  1.00  0.00           C
ATOM   8862  C33 POPEv 235     128.685 121.975  55.585  1.00  0.00           C
ATOM   8865  C34 POPEv 235     128.565 123.505  55.565  1.00  0.00           C
ATOM   8868  C35 POPEv 235     129.076 124.195  54.285  1.00  0.00           C
ATOM   8871  C36 POPEv 235     128.346 123.785  52.995  1.00  0.00           C
ATOM   8874  C37 POPEv 235     129.025 124.386  51.745  1.00  0.00           C
ATOM   8877  C38 POPEv 235     128.376 123.915  50.435  1.00  0.00           C
ATOM   8880  C39 POPEv 235     127.086 124.686  50.085  1.00  0.00           C
ATOM   8883 0C31 POPEv 235     126.585 124.445  48.655  1.00  0.00           C
ATOM   8886 1C31 POPEv 235     125.466 125.436  48.265  1.00  0.00           C
ATOM   8889 2C31 POPEv 235     125.715 126.115  46.905  1.00  0.00           C
ATOM   8892 3C31 POPEv 235     125.815 125.175  45.695  1.00  0.00           C
ATOM   8895 4C31 POPEv 235     124.475 124.535  45.315  1.00  0.00           C
ATOM   8898 5C31 POPEv 235     124.526 123.775  43.985  1.00  0.00           C
ATOM   8901 6C31 POPEv 235     123.136 123.386  43.475  1.00  0.00           C
ATOM   8905  NH3 POPEw 236     110.846  59.976  55.675  1.00  0.00           N
ATOM   8909  C12 POPEw 236     110.415  59.616  57.065  1.00  0.00           C
ATOM   8912  C11 POPEw 236     111.296  60.305  58.145  1.00  0.00           C
ATOM   8915  P   POPEw 236     110.905  62.875  57.825  1.00  0.00           P
ATOM   8916  O13 POPEw 236     111.686  64.115  57.575  1.00  0.00           O
ATOM   8917  O14 POPEw 236     110.075  62.796  59.055  1.00  0.00           O
ATOM   8918  O11 POPEw 236     110.025  62.525  56.545  1.00  0.00           O
ATOM   8919  O12 POPEw 236     111.826  61.606  57.805  1.00  0.00           O
ATOM   8920  C1  POPEw 236     109.285  63.566  55.905  1.00  0.00           C
ATOM   8923  C2  POPEw 236     109.915  63.975  54.545  1.00  0.00           C
ATOM   8925  O21 POPEw 236     108.955  63.856  53.475  1.00  0.00           O
ATOM   8926  C21 POPEw 236     108.495  62.646  53.175  1.00  0.00           C
ATOM   8927  O22 POPEw 236     108.756  61.606  53.765  1.00  0.00           O
ATOM   8928  C22 POPEw 236     107.616  62.796  51.925  1.00  0.00           C
ATOM   8931  C3  POPEw 236     111.285  63.286  54.225  1.00  0.00           C
ATOM   8934  O31 POPEw 236     112.035  63.915  53.165  1.00  0.00           O
ATOM   8935  C31 POPEw 236     111.965  63.356  51.965  1.00  0.00           C
ATOM   8936  O32 POPEw 236     111.156  62.516  51.615  1.00  0.00           O
ATOM   8937  C32 POPEw 236     113.165  63.806  51.145  1.00  0.00           C
ATOM   8940  C23 POPEw 236     107.295  61.476  51.195  1.00  0.00           C
ATOM   8943  C24 POPEw 236     106.716  61.685  49.775  1.00  0.00           C
ATOM   8946  C25 POPEw 236     107.635  62.496  48.845  1.00  0.00           C
ATOM   8949  C26 POPEw 236     107.245  62.396  47.365  1.00  0.00           C
ATOM   8952  C27 POPEw 236     108.146  63.276  46.475  1.00  0.00           C
ATOM   8955  C28 POPEw 236     108.046  62.935  44.975  1.00  0.00           C
ATOM   8958  C29 POPEw 236     106.686  63.206  44.375  1.00  0.00           C
ATOM   8960 0C21 POPEw 236     105.986  62.426  43.535  1.00  0.00           C
ATOM   8962 1C21 POPEw 236     106.375  61.066  43.005  1.00  0.00           C
ATOM   8965 2C21 POPEw 236     105.236  60.056  43.215  1.00  0.00           C
ATOM   8968 3C21 POPEw 236     105.636  58.636  42.795  1.00  0.00           C
ATOM   8971 4C21 POPEw 236     104.596  57.586  43.155  1.00  0.00           C
ATOM   8974 5C21 POPEw 236     105.096  56.165  42.885  1.00  0.00           C
ATOM   8977 6C21 POPEw 236     104.135  55.086  43.405  1.00  0.00           C
ATOM   8980 7C21 POPEw 236     104.615  53.676  43.035  1.00  0.00           C
ATOM   8983 8C21 POPEw 236     103.586  52.586  43.335  1.00  0.00           C
ATOM   8987  C33 POPEw 236     112.954  63.706  49.615  1.00  0.00           C
ATOM   8990  C34 POPEw 236     112.306  64.975  49.085  1.00  0.00           C
ATOM   8993  C35 POPEw 236     111.766  64.835  47.655  1.00  0.00           C
ATOM   8996  C36 POPEw 236     112.845  64.956  46.575  1.00  0.00           C
ATOM   8999  C37 POPEw 236     112.285  65.465  45.245  1.00  0.00           C
ATOM   9002  C38 POPEw 236     112.565  66.965  45.065  1.00  0.00           C
ATOM   9005  C39 POPEw 236     111.906  67.585  43.825  1.00  0.00           C
ATOM   9008 0C31 POPEw 236     112.385  66.996  42.485  1.00  0.00           C
ATOM   9011 1C31 POPEw 236     111.854  67.816  41.305  1.00  0.00           C
ATOM   9014 2C31 POPEw 236     112.226  67.206  39.945  1.00  0.00           C
ATOM   9017 3C31 POPEw 236     111.445  67.816  38.775  1.00  0.00           C
ATOM   9020 4C31 POPEw 236     111.906  69.226  38.365  1.00  0.00           C
ATOM   9023 5C31 POPEw 236     110.976  69.816  37.305  1.00  0.00           C
ATOM   9026 6C31 POPEw 236     111.336  71.195  36.745  1.00  0.00           C
ATOM   9030  NH3 POPEx 237      97.686  71.586  57.815  1.00  0.00           N
ATOM   9034  C12 POPEx 237      98.376  70.286  58.135  1.00  0.00           C
ATOM   9037  C11 POPEx 237      98.986  69.625  56.895  1.00  0.00           C
ATOM   9040  P   POPEx 237     100.055  67.426  57.815  1.00  0.00           P
ATOM   9041  O13 POPEx 237     101.315  67.006  58.455  1.00  0.00           O
ATOM   9042  O14 POPEx 237      98.785  67.206  58.545  1.00  0.00           O
ATOM   9043  O11 POPEx 237     100.025  66.615  56.455  1.00  0.00           O
ATOM   9044  O12 POPEx 237     100.156  68.906  57.275  1.00  0.00           O
ATOM   9045  C1  POPEx 237     100.475  65.256  56.505  1.00  0.00           C
ATOM   9048  C2  POPEx 237     101.486  64.936  55.365  1.00  0.00           C
ATOM   9050  O21 POPEx 237     101.016  63.716  54.795  1.00  0.00           O
ATOM   9051  C21 POPEx 237     101.035  63.426  53.505  1.00  0.00           C
ATOM   9052  O22 POPEx 237     100.506  62.415  53.055  1.00  0.00           O
ATOM   9053  C22 POPEx 237     101.805  64.386  52.585  1.00  0.00           C
ATOM   9056  C3  POPEx 237     102.966  64.765  55.835  1.00  0.00           C
ATOM   9059  O31 POPEx 237     103.696  63.856  54.965  1.00  0.00           O
ATOM   9060  C31 POPEx 237     104.506  62.996  55.585  1.00  0.00           C
ATOM   9061  O32 POPEx 237     104.925  63.116  56.725  1.00  0.00           O
ATOM   9062  C32 POPEx 237     104.815  61.825  54.635  1.00  0.00           C
ATOM   9065  C23 POPEx 237     101.455  64.086  51.105  1.00  0.00           C
ATOM   9068  C24 POPEx 237     102.345  64.826  50.105  1.00  0.00           C
ATOM   9071  C25 POPEx 237     101.854  64.566  48.675  1.00  0.00           C
ATOM   9074  C26 POPEx 237     102.796  65.095  47.585  1.00  0.00           C
ATOM   9077  C27 POPEx 237     102.196  64.975  46.175  1.00  0.00           C
ATOM   9080  C28 POPEx 237     103.195  64.375  45.175  1.00  0.00           C
ATOM   9083  C29 POPEx 237     102.616  64.285  43.785  1.00  0.00           C
ATOM   9085 0C21 POPEx 237     102.866  65.146  42.785  1.00  0.00           C
ATOM   9087 1C21 POPEx 237     103.745  66.365  42.895  1.00  0.00           C
ATOM   9090 2C21 POPEx 237     103.195  67.576  42.125  1.00  0.00           C
ATOM   9093 3C21 POPEx 237     103.405  67.485  40.605  1.00  0.00           C
ATOM   9096 4C21 POPEx 237     103.866  68.795  39.955  1.00  0.00           C
ATOM   9099 5C21 POPEx 237     105.215  69.296  40.515  1.00  0.00           C
ATOM   9102 6C21 POPEx 237     105.925  70.305  39.615  1.00  0.00           C
ATOM   9105 7C21 POPEx 237     107.236  70.796  40.245  1.00  0.00           C
ATOM   9108 8C21 POPEx 237     108.006  71.775  39.365  1.00  0.00           C
ATOM   9112  C33 POPEx 237     105.604  60.685  55.345  1.00  0.00           C
ATOM   9115  C34 POPEx 237     105.905  59.456  54.465  1.00  0.00           C
ATOM   9118  C35 POPEx 237     104.675  58.876  53.725  1.00  0.00           C
ATOM   9121  C36 POPEx 237     104.576  57.345  53.705  1.00  0.00           C
ATOM   9124  C37 POPEx 237     103.346  56.836  52.915  1.00  0.00           C
ATOM   9127  C38 POPEx 237     103.066  55.356  53.185  1.00  0.00           C
ATOM   9130  C39 POPEx 237     102.006  54.726  52.255  1.00  0.00           C
ATOM   9133 0C31 POPEx 237     102.525  54.416  50.845  1.00  0.00           C
ATOM   9136 1C31 POPEx 237     101.595  53.486  50.065  1.00  0.00           C
ATOM   9139 2C31 POPEx 237     102.166  53.086  48.685  1.00  0.00           C
ATOM   9142 3C31 POPEx 237     101.315  52.015  47.995  1.00  0.00           C
ATOM   9145 4C31 POPEx 237     101.844  51.586  46.625  1.00  0.00           C
ATOM   9148 5C31 POPEx 237     101.185  50.275  46.145  1.00  0.00           C
ATOM   9151 6C31 POPEx 237     101.564  49.866  44.725  1.00  0.00           C
ATOM   9155  NH3 POPEy 238     118.285  68.095  56.715  1.00  0.00           N
ATOM   9159  C12 POPEy 238     118.866  66.836  57.215  1.00  0.00           C
ATOM   9162  C11 POPEy 238     118.516  65.715  56.255  1.00  0.00           C
ATOM   9165  P   POPEy 238     119.055  63.206  56.085  1.00  0.00           P
ATOM   9166  O13 POPEy 238     120.305  62.546  55.665  1.00  0.00           O
ATOM   9167  O14 POPEy 238     118.355  62.466  57.165  1.00  0.00           O
ATOM   9168  O11 POPEy 238     118.116  63.376  54.855  1.00  0.00           O
ATOM   9169  O12 POPEy 238     119.386  64.655  56.555  1.00  0.00           O
ATOM   9170  C1  POPEy 238     116.835  62.746  54.785  1.00  0.00           C
ATOM   9173  C2  POPEy 238     116.525  62.386  53.315  1.00  0.00           C
ATOM   9175  O21 POPEy 238     116.495  63.456  52.355  1.00  0.00           O
ATOM   9176  C21 POPEy 238     116.445  64.726  52.665  1.00  0.00           C
ATOM   9177  O22 POPEy 238     115.955  65.246  53.655  1.00  0.00           O
ATOM   9178  C22 POPEy 238     117.055  65.485  51.495  1.00  0.00           C
ATOM   9181  C3  POPEy 238     115.265  61.485  53.135  1.00  0.00           C
ATOM   9184  O31 POPEy 238     115.075  61.136  51.745  1.00  0.00           O
ATOM   9185  C31 POPEy 238     116.016  60.296  51.305  1.00  0.00           C
ATOM   9186  O32 POPEy 238     116.735  59.636  52.025  1.00  0.00           O
ATOM   9187  C32 POPEy 238     116.116  60.345  49.795  1.00  0.00           C
ATOM   9190  C23 POPEy 238     115.976  65.625  50.405  1.00  0.00           C
ATOM   9193  C24 POPEy 238     116.515  65.915  49.005  1.00  0.00           C
ATOM   9196  C25 POPEy 238     117.406  67.155  48.925  1.00  0.00           C
ATOM   9199  C26 POPEy 238     117.805  67.405  47.465  1.00  0.00           C
ATOM   9202  C27 POPEy 238     118.656  68.655  47.255  1.00  0.00           C
ATOM   9205  C28 POPEy 238     118.745  69.076  45.775  1.00  0.00           C
ATOM   9208  C29 POPEy 238     119.396  68.046  44.885  1.00  0.00           C
ATOM   9210 0C21 POPEy 238     120.105  68.265  43.765  1.00  0.00           C
ATOM   9212 1C21 POPEy 238     120.415  69.605  43.145  1.00  0.00           C
ATOM   9215 2C21 POPEy 238     119.815  69.775  41.735  1.00  0.00           C
ATOM   9218 3C21 POPEy 238     120.396  68.826  40.675  1.00  0.00           C
ATOM   9221 4C21 POPEy 238     119.535  67.585  40.365  1.00  0.00           C
ATOM   9224 5C21 POPEy 238     118.234  67.915  39.625  1.00  0.00           C
ATOM   9227 6C21 POPEy 238     117.446  66.656  39.225  1.00  0.00           C
ATOM   9230 7C21 POPEy 238     116.245  66.976  38.315  1.00  0.00           C
ATOM   9233 8C21 POPEy 238     115.715  65.765  37.555  1.00  0.00           C
ATOM   9237  C33 POPEy 238     117.525  60.816  49.375  1.00  0.00           C
ATOM   9240  C34 POPEy 238     117.756  60.786  47.855  1.00  0.00           C
ATOM   9243  C35 POPEy 238     119.204  60.445  47.465  1.00  0.00           C
ATOM   9246  C36 POPEy 238     119.555  58.976  47.725  1.00  0.00           C
ATOM   9249  C37 POPEy 238     120.715  58.486  46.835  1.00  0.00           C
ATOM   9252  C38 POPEy 238     120.946  56.976  46.945  1.00  0.00           C
ATOM   9255  C39 POPEy 238     121.796  56.426  45.785  1.00  0.00           C
ATOM   9258 0C31 POPEy 238     120.986  56.266  44.485  1.00  0.00           C
ATOM   9261 1C31 POPEy 238     121.805  55.625  43.355  1.00  0.00           C
ATOM   9264 2C31 POPEy 238     120.946  55.286  42.135  1.00  0.00           C
ATOM   9267 3C31 POPEy 238     121.626  54.325  41.145  1.00  0.00           C
ATOM   9270 4C31 POPEy 238     121.665  52.866  41.635  1.00  0.00           C
ATOM   9273 5C31 POPEy 238     122.575  51.976  40.785  1.00  0.00           C
ATOM   9276 6C31 POPEy 238     122.695  50.555  41.325  1.00  0.00           C
ATOM   9280  NH3 POPEz 239     125.535  11.796  60.555  1.00  0.00           N
ATOM   9284  C12 POPEz 239     125.665  11.476  62.015  1.00  0.00           C
ATOM   9287  C11 POPEz 239     125.546   9.956  62.275  1.00  0.00           C
ATOM   9290  P   POPEz 239     124.506   7.736  61.395  1.00  0.00           P
ATOM   9291  O13 POPEz 239     125.695   7.096  62.015  1.00  0.00           O
ATOM   9292  O14 POPEz 239     123.234   7.446  62.115  1.00  0.00           O
ATOM   9293  O11 POPEz 239     124.415   7.266  59.885  1.00  0.00           O
ATOM   9294  O12 POPEz 239     124.715   9.326  61.305  1.00  0.00           O
ATOM   9295  C1  POPEz 239     124.596   8.036  58.695  1.00  0.00           C
ATOM   9298  C2  POPEz 239     125.776   7.476  57.815  1.00  0.00           C
ATOM   9300  O21 POPEz 239     126.525   8.486  57.095  1.00  0.00           O
ATOM   9301  C21 POPEz 239     125.855   9.266  56.235  1.00  0.00           C
ATOM   9302  O22 POPEz 239     124.675   9.196  55.965  1.00  0.00           O
ATOM   9303  C22 POPEz 239     126.816  10.226  55.545  1.00  0.00           C
ATOM   9306  C3  POPEz 239     125.426   6.256  56.905  1.00  0.00           C
ATOM   9309  O31 POPEz 239     126.635   5.726  56.305  1.00  0.00           O
ATOM   9310  C31 POPEz 239     127.035   5.756  55.035  1.00  0.00           C
ATOM   9311  O32 POPEz 239     128.085   5.286  54.645  1.00  0.00           O
ATOM   9312  C32 POPEz 239     126.095   6.496  54.085  1.00  0.00           C
ATOM   9315  C23 POPEz 239     128.066   9.546  54.945  1.00  0.00           C
ATOM   9318  C24 POPEz 239     129.186  10.556  54.665  1.00  0.00           C
ATOM   9321  C25 POPEz 239     130.154  10.076  53.575  1.00  0.00           C
ATOM   9324  C26 POPEz 239     129.586  10.356  52.175  1.00  0.00           C
ATOM   9327  C27 POPEz 239     130.006   9.316  51.115  1.00  0.00           C
ATOM   9330  C28 POPEz 239     129.135   9.366  49.855  1.00  0.00           C
ATOM   9333  C29 POPEz 239     129.296  10.646  49.065  1.00  0.00           C
ATOM   9335 0C21 POPEz 239     129.915  10.766  47.875  1.00  0.00           C
ATOM   9337 1C21 POPEz 239     130.605   9.626  47.145  1.00  0.00           C
ATOM   9340 2C21 POPEz 239     129.626   8.696  46.405  1.00  0.00           C
ATOM   9343 3C21 POPEz 239     129.095   9.266  45.085  1.00  0.00           C
ATOM   9346 4C21 POPEz 239     127.985   8.386  44.495  1.00  0.00           C
ATOM   9349 5C21 POPEz 239     127.535   8.856  43.115  1.00  0.00           C
ATOM   9352 6C21 POPEz 239     126.095   8.446  42.795  1.00  0.00           C
ATOM   9355 7C21 POPEz 239     125.566   9.116  41.535  1.00  0.00           C
ATOM   9358 8C21 POPEz 239     124.085   8.826  41.275  1.00  0.00           C
ATOM   9362  C33 POPEz 239     125.055   5.586  53.425  1.00  0.00           C
ATOM   9365  C34 POPEz 239     123.796   6.406  53.115  1.00  0.00           C
ATOM   9368  C35 POPEz 239     122.866   5.736  52.105  1.00  0.00           C
ATOM   9371  C36 POPEz 239     123.365   5.926  50.665  1.00  0.00           C
ATOM   9374  C37 POPEz 239     122.376   5.426  49.615  1.00  0.00           C
ATOM   9377  C38 POPEz 239     122.945   5.536  48.195  1.00  0.00           C
ATOM   9380  C39 POPEz 239     122.966   6.966  47.615  1.00  0.00           C
ATOM   9383 0C31 POPEz 239     121.564   7.416  47.155  1.00  0.00           C
ATOM   9386 1C31 POPEz 239     121.564   8.706  46.315  1.00  0.00           C
ATOM   9389 2C31 POPEz 239     122.275   8.626  44.945  1.00  0.00           C
ATOM   9392 3C31 POPEz 239     121.725   7.536  43.995  1.00  0.00           C
ATOM   9395 4C31 POPEz 239     122.575   6.256  43.985  1.00  0.00           C
ATOM   9398 5C31 POPEz 239     121.945   5.076  43.225  1.00  0.00           C
ATOM   9401 6C31 POPEz 239     121.704   5.336  41.735  1.00  0.00           C
ATOM   9405  NH3 POPE0 240       4.996  41.336  18.685  1.00  0.00           N
ATOM   9409  C12 POPE0 240       6.076  40.676  19.475  1.00  0.00           C
ATOM   9412  C11 POPE0 240       7.186  40.095  18.595  1.00  0.00           C
ATOM   9415  P   POPE0 240       9.126  38.436  19.405  1.00  0.00           P
ATOM   9416  O13 POPE0 240       9.256  38.046  17.985  1.00  0.00           O
ATOM   9417  O14 POPE0 240      10.386  38.735  20.125  1.00  0.00           O
ATOM   9418  O11 POPE0 240       8.356  37.326  20.205  1.00  0.00           O
ATOM   9419  O12 POPE0 240       8.196  39.686  19.495  1.00  0.00           O
ATOM   9420  C1  POPE0 240       6.956  37.046  20.135  1.00  0.00           C
ATOM   9423  C2  POPE0 240       6.296  37.016  21.555  1.00  0.00           C
ATOM   9425  O21 POPE0 240       7.266  36.606  22.535  1.00  0.00           O
ATOM   9426  C21 POPE0 240       7.176  37.226  23.705  1.00  0.00           C
ATOM   9427  O22 POPE0 240       6.496  38.216  23.945  1.00  0.00           O
ATOM   9428  C22 POPE0 240       7.916  36.376  24.745  1.00  0.00           C
ATOM   9431  C3  POPE0 240       5.106  36.016  21.615  1.00  0.00           C
ATOM   9434  O31 POPE0 240       4.506  36.016  22.925  1.00  0.00           O
ATOM   9435  C31 POPE0 240       3.716  34.976  23.185  1.00  0.00           C
ATOM   9436  O32 POPE0 240       3.556  33.996  22.485  1.00  0.00           O
ATOM   9437  C32 POPE0 240       3.016  35.255  24.505  1.00  0.00           C
ATOM   9440  C23 POPE0 240       7.896  36.956  26.185  1.00  0.00           C
ATOM   9443  C24 POPE0 240       6.636  36.525  26.955  1.00  0.00           C
ATOM   9446  C25 POPE0 240       6.626  36.956  28.425  1.00  0.00           C
ATOM   9449  C26 POPE0 240       5.256  36.735  29.095  1.00  0.00           C
ATOM   9452  C27 POPE0 240       5.196  35.606  30.135  1.00  0.00           C
ATOM   9455  C28 POPE0 240       3.796  35.516  30.775  1.00  0.00           C
ATOM   9458  C29 POPE0 240       3.716  34.466  31.855  1.00  0.00           C
ATOM   9460 0C21 POPE0 240       2.596  33.996  32.445  1.00  0.00           C
ATOM   9462 1C21 POPE0 240       1.175  34.396  32.145  1.00  0.00           C
ATOM   9465 2C21 POPE0 240       0.615  35.446  33.125  1.00  0.00           C
ATOM   9468 3C21 POPE0 240       0.685  35.056  34.615  1.00  0.00           C
ATOM   9471 4C21 POPE0 240       0.065  36.136  35.505  1.00  0.00           C
ATOM   9474 5C21 POPE0 240       0.255  35.926  37.015  1.00  0.00           C
ATOM   9477 6C21 POPE0 240       1.695  36.126  37.505  1.00  0.00           C
ATOM   9480 7C21 POPE0 240       1.775  36.146  39.035  1.00  0.00           C
ATOM   9483 8C21 POPE0 240       3.196  36.275  39.575  1.00  0.00           C
ATOM   9487  C33 POPE0 240       3.756  34.696  25.735  1.00  0.00           C
ATOM   9490  C34 POPE0 240       3.316  33.275  26.125  1.00  0.00           C
ATOM   9493  C35 POPE0 240       3.496  33.016  27.625  1.00  0.00           C
ATOM   9496  C36 POPE0 240       3.056  31.616  28.055  1.00  0.00           C
ATOM   9499  C37 POPE0 240       2.496  31.626  29.485  1.00  0.00           C
ATOM   9502  C38 POPE0 240       2.346  30.226  30.095  1.00  0.00           C
ATOM   9505  C39 POPE0 240       3.606  29.756  30.835  1.00  0.00           C
ATOM   9508 0C31 POPE0 240       3.806  30.426  32.205  1.00  0.00           C
ATOM   9511 1C31 POPE0 240       5.186  30.146  32.795  1.00  0.00           C
ATOM   9514 2C31 POPE0 240       5.436  30.826  34.145  1.00  0.00           C
ATOM   9517 3C31 POPE0 240       6.916  30.736  34.545  1.00  0.00           C
ATOM   9520 4C31 POPE0 240       7.256  31.376  35.895  1.00  0.00           C
ATOM   9523 5C31 POPE0 240       8.756  31.246  36.205  1.00  0.00           C
ATOM   9526 6C31 POPE0 240       9.186  31.916  37.505  1.00  0.00           C
ATOM   9530  NH3 POPE1 241      17.996  38.646  17.265  1.00  0.00           N
ATOM   9534  C12 POPE1 241      17.086  37.946  18.245  1.00  0.00           C
ATOM   9537  C11 POPE1 241      17.226  36.415  18.235  1.00  0.00           C
ATOM   9540  P   POPE1 241      15.116  35.395  19.395  1.00  0.00           P
ATOM   9541  O13 POPE1 241      14.306  36.496  18.805  1.00  0.00           O
ATOM   9542  O14 POPE1 241      15.016  34.025  18.855  1.00  0.00           O
ATOM   9543  O11 POPE1 241      14.656  35.356  20.905  1.00  0.00           O
ATOM   9544  O12 POPE1 241      16.636  35.856  19.405  1.00  0.00           O
ATOM   9545  C1  POPE1 241      15.166  36.306  21.845  1.00  0.00           C
ATOM   9548  C2  POPE1 241      14.896  35.886  23.325  1.00  0.00           C
ATOM   9550  O21 POPE1 241      15.706  34.735  23.625  1.00  0.00           O
ATOM   9551  C21 POPE1 241      16.106  34.646  24.895  1.00  0.00           C
ATOM   9552  O22 POPE1 241      15.906  35.485  25.745  1.00  0.00           O
ATOM   9553  C22 POPE1 241      16.916  33.356  25.105  1.00  0.00           C
ATOM   9556  C3  POPE1 241      13.386  35.586  23.545  1.00  0.00           C
ATOM   9559  O31 POPE1 241      13.076  35.286  24.915  1.00  0.00           O
ATOM   9560  C31 POPE1 241      12.776  36.316  25.695  1.00  0.00           C
ATOM   9561  O32 POPE1 241      12.586  37.456  25.325  1.00  0.00           O
ATOM   9562  C32 POPE1 241      12.676  35.856  27.155  1.00  0.00           C
ATOM   9565  C23 POPE1 241      17.636  33.326  26.475  1.00  0.00           C
ATOM   9568  C24 POPE1 241      18.236  31.946  26.805  1.00  0.00           C
ATOM   9571  C25 POPE1 241      18.746  31.836  28.255  1.00  0.00           C
ATOM   9574  C26 POPE1 241      20.256  32.076  28.455  1.00  0.00           C
ATOM   9577  C27 POPE1 241      20.606  32.936  29.675  1.00  0.00           C
ATOM   9580  C28 POPE1 241      22.096  32.895  30.045  1.00  0.00           C
ATOM   9583  C29 POPE1 241      22.365  33.766  31.255  1.00  0.00           C
ATOM   9585 0C21 POPE1 241      22.376  33.366  32.535  1.00  0.00           C
ATOM   9587 1C21 POPE1 241      22.086  31.976  33.065  1.00  0.00           C
ATOM   9590 2C21 POPE1 241      21.206  32.025  34.335  1.00  0.00           C
ATOM   9593 3C21 POPE1 241      20.976  30.636  34.965  1.00  0.00           C
ATOM   9596 4C21 POPE1 241      20.196  30.736  36.275  1.00  0.00           C
ATOM   9599 5C21 POPE1 241      19.766  29.386  36.865  1.00  0.00           C
ATOM   9602 6C21 POPE1 241      19.006  29.556  38.185  1.00  0.00           C
ATOM   9605 7C21 POPE1 241      18.456  28.246  38.765  1.00  0.00           C
ATOM   9608 8C21 POPE1 241      17.716  28.456  40.085  1.00  0.00           C
ATOM   9612  C33 POPE1 241      12.986  37.005  28.155  1.00  0.00           C
ATOM   9615  C34 POPE1 241      12.846  36.616  29.635  1.00  0.00           C
ATOM   9618  C35 POPE1 241      11.396  36.316  30.045  1.00  0.00           C
ATOM   9621  C36 POPE1 241      11.256  35.866  31.505  1.00  0.00           C
ATOM   9624  C37 POPE1 241       9.786  35.816  31.955  1.00  0.00           C
ATOM   9627  C38 POPE1 241       9.616  35.325  33.395  1.00  0.00           C
ATOM   9630  C39 POPE1 241       8.136  35.165  33.795  1.00  0.00           C
ATOM   9633 0C31 POPE1 241       7.346  36.476  33.785  1.00  0.00           C
ATOM   9636 1C31 POPE1 241       5.896  36.275  34.235  1.00  0.00           C
ATOM   9639 2C31 POPE1 241       5.006  37.516  34.035  1.00  0.00           C
ATOM   9642 3C31 POPE1 241       5.436  38.716  34.875  1.00  0.00           C
ATOM   9645 4C31 POPE1 241       4.336  39.775  34.995  1.00  0.00           C
ATOM   9648 5C31 POPE1 241       4.816  41.046  35.715  1.00  0.00           C
ATOM   9651 6C31 POPE1 241       3.726  41.726  36.545  1.00  0.00           C
ATOM   9655  NH3 POPE2 242      29.396  79.675  59.825  1.00  0.00           N
ATOM   9659  C12 POPE2 242      30.446  78.716  60.305  1.00  0.00           C
ATOM   9662  C11 POPE2 242      31.556  78.506  59.255  1.00  0.00           C
ATOM   9665  P   POPE2 242      32.796  76.356  60.005  1.00  0.00           P
ATOM   9666  O13 POPE2 242      34.016  75.875  60.655  1.00  0.00           O
ATOM   9667  O14 POPE2 242      31.535  75.786  60.535  1.00  0.00           O
ATOM   9668  O11 POPE2 242      32.836  75.855  58.515  1.00  0.00           O
ATOM   9669  O12 POPE2 242      32.726  77.926  59.855  1.00  0.00           O
ATOM   9670  C1  POPE2 242      34.035  76.066  57.775  1.00  0.00           C
ATOM   9673  C2  POPE2 242      33.945  75.375  56.405  1.00  0.00           C
ATOM   9675  O21 POPE2 242      34.666  76.095  55.405  1.00  0.00           O
ATOM   9676  C21 POPE2 242      35.986  76.095  55.485  1.00  0.00           C
ATOM   9677  O22 POPE2 242      36.626  75.546  56.375  1.00  0.00           O
ATOM   9678  C22 POPE2 242      36.535  76.746  54.205  1.00  0.00           C
ATOM   9681  C3  POPE2 242      32.476  75.286  55.915  1.00  0.00           C
ATOM   9684  O31 POPE2 242      32.446  74.546  54.685  1.00  0.00           O
ATOM   9685  C31 POPE2 242      31.596  74.775  53.665  1.00  0.00           C
ATOM   9686  O32 POPE2 242      31.556  74.046  52.685  1.00  0.00           O
ATOM   9687  C32 POPE2 242      30.766  76.055  53.715  1.00  0.00           C
ATOM   9690  C23 POPE2 242      36.675  75.765  53.005  1.00  0.00           C
ATOM   9693  C24 POPE2 242      36.846  76.415  51.605  1.00  0.00           C
ATOM   9696  C25 POPE2 242      35.596  76.516  50.705  1.00  0.00           C
ATOM   9699  C26 POPE2 242      34.896  75.176  50.375  1.00  0.00           C
ATOM   9702  C27 POPE2 242      34.206  75.196  48.995  1.00  0.00           C
ATOM   9705  C28 POPE2 242      33.596  73.845  48.565  1.00  0.00           C
ATOM   9708  C29 POPE2 242      33.416  73.756  47.065  1.00  0.00           C
ATOM   9710 0C21 POPE2 242      32.265  73.595  46.385  1.00  0.00           C
ATOM   9712 1C21 POPE2 242      30.886  73.445  46.975  1.00  0.00           C
ATOM   9715 2C21 POPE2 242      30.246  74.786  47.375  1.00  0.00           C
ATOM   9718 3C21 POPE2 242      29.966  75.726  46.195  1.00  0.00           C
ATOM   9721 4C21 POPE2 242      29.066  76.926  46.555  1.00  0.00           C
ATOM   9724 5C21 POPE2 242      27.576  76.586  46.535  1.00  0.00           C
ATOM   9727 6C21 POPE2 242      26.716  77.746  47.065  1.00  0.00           C
ATOM   9730 7C21 POPE2 242      25.216  77.426  47.065  1.00  0.00           C
ATOM   9733 8C21 POPE2 242      24.366  78.636  47.455  1.00  0.00           C
ATOM   9737  C33 POPE2 242      30.256  76.456  52.305  1.00  0.00           C
ATOM   9740  C34 POPE2 242      31.336  77.096  51.405  1.00  0.00           C
ATOM   9743  C35 POPE2 242      30.806  77.756  50.125  1.00  0.00           C
ATOM   9746  C36 POPE2 242      31.846  78.656  49.435  1.00  0.00           C
ATOM   9749  C37 POPE2 242      31.276  79.255  48.135  1.00  0.00           C
ATOM   9752  C38 POPE2 242      32.046  80.456  47.565  1.00  0.00           C
ATOM   9755  C39 POPE2 242      33.366  80.065  46.875  1.00  0.00           C
ATOM   9758 0C31 POPE2 242      33.896  81.185  45.975  1.00  0.00           C
ATOM   9761 1C31 POPE2 242      35.065  80.725  45.105  1.00  0.00           C
ATOM   9764 2C31 POPE2 242      35.546  81.796  44.115  1.00  0.00           C
ATOM   9767 3C31 POPE2 242      36.605  81.255  43.135  1.00  0.00           C
ATOM   9770 4C31 POPE2 242      36.006  80.326  42.075  1.00  0.00           C
ATOM   9773 5C31 POPE2 242      37.046  79.495  41.325  1.00  0.00           C
ATOM   9776 6C31 POPE2 242      36.386  78.445  40.425  1.00  0.00           C
ATOM   9780  NH3 POPE3 243      53.156  36.456  62.555  1.00  0.00           N
ATOM   9784  C12 POPE3 243      54.195  37.356  63.165  1.00  0.00           C
ATOM   9787  C11 POPE3 243      53.876  38.856  62.995  1.00  0.00           C
ATOM   9790  P   POPE3 243      53.556  39.055  60.325  1.00  0.00           P
ATOM   9791  O13 POPE3 243      54.285  40.256  59.895  1.00  0.00           O
ATOM   9792  O14 POPE3 243      54.105  37.696  60.095  1.00  0.00           O
ATOM   9793  O11 POPE3 243      52.106  39.116  59.695  1.00  0.00           O
ATOM   9794  O12 POPE3 243      53.126  39.185  61.835  1.00  0.00           O
ATOM   9795  C1  POPE3 243      51.876  39.456  58.335  1.00  0.00           C
ATOM   9798  C2  POPE3 243      50.986  40.726  58.245  1.00  0.00           C
ATOM   9800  O21 POPE3 243      50.016  40.485  57.215  1.00  0.00           O
ATOM   9801  C21 POPE3 243      48.906  41.206  57.275  1.00  0.00           C
ATOM   9802  O22 POPE3 243      48.606  42.005  58.145  1.00  0.00           O
ATOM   9803  C22 POPE3 243      48.035  40.895  56.045  1.00  0.00           C
ATOM   9806  C3  POPE3 243      51.876  41.986  57.975  1.00  0.00           C
ATOM   9809  O31 POPE3 243      51.106  43.206  57.845  1.00  0.00           O
ATOM   9810  C31 POPE3 243      50.846  43.525  56.555  1.00  0.00           C
ATOM   9811  O32 POPE3 243      51.256  42.896  55.595  1.00  0.00           O
ATOM   9812  C32 POPE3 243      49.946  44.756  56.425  1.00  0.00           C
ATOM   9815  C23 POPE3 243      48.606  41.536  54.765  1.00  0.00           C
ATOM   9818  C24 POPE3 243      47.766  41.286  53.505  1.00  0.00           C
ATOM   9821  C25 POPE3 243      48.466  41.866  52.265  1.00  0.00           C
ATOM   9824  C26 POPE3 243      48.035  41.235  50.925  1.00  0.00           C
ATOM   9827  C27 POPE3 243      49.126  41.366  49.845  1.00  0.00           C
ATOM   9830  C28 POPE3 243      48.846  40.536  48.575  1.00  0.00           C
ATOM   9833  C29 POPE3 243      47.936  41.206  47.575  1.00  0.00           C
ATOM   9835 0C21 POPE3 243      46.906  40.656  46.905  1.00  0.00           C
ATOM   9837 1C21 POPE3 243      46.416  39.235  47.035  1.00  0.00           C
ATOM   9840 2C21 POPE3 243      45.045  39.156  47.735  1.00  0.00           C
ATOM   9843 3C21 POPE3 243      43.865  39.346  46.775  1.00  0.00           C
ATOM   9846 4C21 POPE3 243      42.506  39.396  47.485  1.00  0.00           C
ATOM   9849 5C21 POPE3 243      42.225  38.156  48.345  1.00  0.00           C
ATOM   9852 6C21 POPE3 243      40.815  38.136  48.945  1.00  0.00           C
ATOM   9855 7C21 POPE3 243      40.386  36.726  49.355  1.00  0.00           C
ATOM   9858 8C21 POPE3 243      39.006  36.686  50.015  1.00  0.00           C
ATOM   9862  C33 POPE3 243      49.996  45.305  54.975  1.00  0.00           C
ATOM   9865  C34 POPE3 243      49.635  46.796  54.835  1.00  0.00           C
ATOM   9868  C35 POPE3 243      48.326  47.005  54.065  1.00  0.00           C
ATOM   9871  C36 POPE3 243      47.126  46.546  54.885  1.00  0.00           C
ATOM   9874  C37 POPE3 243      45.815  47.176  54.425  1.00  0.00           C
ATOM   9877  C38 POPE3 243      44.686  46.896  55.415  1.00  0.00           C
ATOM   9880  C39 POPE3 243      43.445  47.756  55.155  1.00  0.00           C
ATOM   9883 0C31 POPE3 243      42.806  47.466  53.795  1.00  0.00           C
ATOM   9886 1C31 POPE3 243      41.486  48.216  53.615  1.00  0.00           C
ATOM   9889 2C31 POPE3 243      40.646  47.665  52.465  1.00  0.00           C
ATOM   9892 3C31 POPE3 243      41.096  48.036  51.045  1.00  0.00           C
ATOM   9895 4C31 POPE3 243      40.306  47.186  50.035  1.00  0.00           C
ATOM   9898 5C31 POPE3 243      40.486  47.626  48.585  1.00  0.00           C
ATOM   9901 6C31 POPE3 243      39.535  46.875  47.655  1.00  0.00           C
ATOM   9905  NH3 POPE4 244      82.236  35.176  59.685  1.00  0.00           N
ATOM   9909  C12 POPE4 244      83.234  36.246  59.295  1.00  0.00           C
ATOM   9912  C11 POPE4 244      84.445  36.196  60.235  1.00  0.00           C
ATOM   9915  P   POPE4 244      86.156  34.486  61.285  1.00  0.00           P
ATOM   9916  O13 POPE4 244      86.835  35.726  61.735  1.00  0.00           O
ATOM   9917  O14 POPE4 244      85.636  33.586  62.335  1.00  0.00           O
ATOM   9918  O11 POPE4 244      87.126  33.666  60.345  1.00  0.00           O
ATOM   9919  O12 POPE4 244      84.925  34.866  60.345  1.00  0.00           O
ATOM   9920  C1  POPE4 244      87.245  33.866  58.925  1.00  0.00           C
ATOM   9923  C2  POPE4 244      87.086  32.516  58.155  1.00  0.00           C
ATOM   9925  O21 POPE4 244      87.306  32.636  56.735  1.00  0.00           O
ATOM   9926  C21 POPE4 244      86.366  33.226  56.015  1.00  0.00           C
ATOM   9927  O22 POPE4 244      85.516  33.996  56.435  1.00  0.00           O
ATOM   9928  C22 POPE4 244      86.555  32.906  54.525  1.00  0.00           C
ATOM   9931  C3  POPE4 244      85.756  31.786  58.495  1.00  0.00           C
ATOM   9934  O31 POPE4 244      85.385  30.766  57.525  1.00  0.00           O
ATOM   9935  C31 POPE4 244      84.855  29.656  58.055  1.00  0.00           C
ATOM   9936  O32 POPE4 244      84.976  29.306  59.215  1.00  0.00           O
ATOM   9937  C32 POPE4 244      84.046  28.886  56.995  1.00  0.00           C
ATOM   9940  C23 POPE4 244      85.205  32.796  53.775  1.00  0.00           C
ATOM   9943  C24 POPE4 244      85.335  32.246  52.345  1.00  0.00           C
ATOM   9946  C25 POPE4 244      83.965  31.836  51.775  1.00  0.00           C
ATOM   9949  C26 POPE4 244      83.965  31.656  50.255  1.00  0.00           C
ATOM   9952  C27 POPE4 244      82.575  31.275  49.715  1.00  0.00           C
ATOM   9955  C28 POPE4 244      82.306  31.796  48.285  1.00  0.00           C
ATOM   9958  C29 POPE4 244      83.276  31.266  47.265  1.00  0.00           C
ATOM   9960 0C21 POPE4 244      82.954  30.826  46.035  1.00  0.00           C
ATOM   9962 1C21 POPE4 244      81.566  30.806  45.465  1.00  0.00           C
ATOM   9965 2C21 POPE4 244      81.526  30.696  43.925  1.00  0.00           C
ATOM   9968 3C21 POPE4 244      80.076  30.586  43.405  1.00  0.00           C
ATOM   9971 4C21 POPE4 244      79.936  29.866  42.065  1.00  0.00           C
ATOM   9974 5C21 POPE4 244      80.476  28.426  42.095  1.00  0.00           C
ATOM   9977 6C21 POPE4 244      79.626  27.426  41.305  1.00  0.00           C
ATOM   9980 7C21 POPE4 244      80.095  25.976  41.535  1.00  0.00           C
ATOM   9983 8C21 POPE4 244      79.095  24.926  41.065  1.00  0.00           C
ATOM   9987  C33 POPE4 244      82.835  29.656  56.405  1.00  0.00           C
ATOM   9990  C34 POPE4 244      81.766  28.786  55.735  1.00  0.00           C
ATOM   9993  C35 POPE4 244      80.605  29.605  55.135  1.00  0.00           C
ATOM   9996  C36 POPE4 244      79.315  28.786  54.955  1.00  0.00           C
ATOM   9999  C37 POPE4 244      78.276  29.416  54.015  1.00  0.00           C
ATOM  10002  C38 POPE4 244      78.576  29.136  52.525  1.00  0.00           C
ATOM  10005  C39 POPE4 244      77.896  27.856  51.995  1.00  0.00           C
ATOM  10008 0C31 POPE4 244      76.535  28.166  51.355  1.00  0.00           C
ATOM  10011 1C31 POPE4 244      75.855  26.976  50.665  1.00  0.00           C
ATOM  10014 2C31 POPE4 244      74.655  27.416  49.805  1.00  0.00           C
ATOM  10017 3C31 POPE4 244      73.936  26.216  49.185  1.00  0.00           C
ATOM  10020 4C31 POPE4 244      72.605  26.546  48.475  1.00  0.00           C
ATOM  10023 5C31 POPE4 244      71.726  25.306  48.235  1.00  0.00           C
ATOM  10026 6C31 POPE4 244      70.235  25.596  48.105  1.00  0.00           C
ATOM  10030  NH3 POPE5 245      83.225 111.636  59.495  1.00  0.00           N
ATOM  10034  C12 POPE5 245      84.216 110.585  59.105  1.00  0.00           C
ATOM  10037  C11 POPE5 245      85.616 111.045  59.505  1.00  0.00           C
ATOM  10040  P   POPE5 245      86.805 113.335  59.805  1.00  0.00           P
ATOM  10041  O13 POPE5 245      86.076 114.335  60.635  1.00  0.00           O
ATOM  10042  O14 POPE5 245      87.814 112.485  60.445  1.00  0.00           O
ATOM  10043  O11 POPE5 245      87.446 114.106  58.595  1.00  0.00           O
ATOM  10044  O12 POPE5 245      85.756 112.406  59.115  1.00  0.00           O
ATOM  10045  C1  POPE5 245      87.686 113.516  57.325  1.00  0.00           C
ATOM  10048  C2  POPE5 245      89.216 113.386  57.055  1.00  0.00           C
ATOM  10050  O21 POPE5 245      89.445 113.586  55.655  1.00  0.00           O
ATOM  10051  C21 POPE5 245      88.976 112.675  54.825  1.00  0.00           C
ATOM  10052  O22 POPE5 245      88.545 111.576  55.115  1.00  0.00           O
ATOM  10053  C22 POPE5 245      88.995 113.265  53.415  1.00  0.00           C
ATOM  10056  C3  POPE5 245      89.845 112.076  57.635  1.00  0.00           C
ATOM  10059  O31 POPE5 245      90.955 111.595  56.855  1.00  0.00           O
ATOM  10060  C31 POPE5 245      92.065 112.295  56.865  1.00  0.00           C
ATOM  10061  O32 POPE5 245      92.395 113.165  57.645  1.00  0.00           O
ATOM  10062  C32 POPE5 245      92.926 111.786  55.705  1.00  0.00           C
ATOM  10065  C23 POPE5 245      87.705 112.886  52.655  1.00  0.00           C
ATOM  10068  C24 POPE5 245      87.805 113.165  51.155  1.00  0.00           C
ATOM  10071  C25 POPE5 245      87.126 112.055  50.365  1.00  0.00           C
ATOM  10074  C26 POPE5 245      87.336 112.175  48.855  1.00  0.00           C
ATOM  10077  C27 POPE5 245      86.924 110.896  48.125  1.00  0.00           C
ATOM  10080  C28 POPE5 245      86.924 111.126  46.615  1.00  0.00           C
ATOM  10083  C29 POPE5 245      86.695 109.895  45.775  1.00  0.00           C
ATOM  10085 0C21 POPE5 245      86.886 109.876  44.445  1.00  0.00           C
ATOM  10087 1C21 POPE5 245      87.345 111.054  43.625  1.00  0.00           C
ATOM  10090 2C21 POPE5 245      88.756 110.855  43.065  1.00  0.00           C
ATOM  10093 3C21 POPE5 245      88.846 109.725  42.035  1.00  0.00           C
ATOM  10096 4C21 POPE5 245      90.296 109.515  41.575  1.00  0.00           C
ATOM  10099 5C21 POPE5 245      90.466 108.246  40.735  1.00  0.00           C
ATOM  10102 6C21 POPE5 245      91.936 107.796  40.705  1.00  0.00           C
ATOM  10105 7C21 POPE5 245      92.065 106.275  40.665  1.00  0.00           C
ATOM  10108 8C21 POPE5 245      93.505 105.805  40.845  1.00  0.00           C
ATOM  10112  C33 POPE5 245      92.366 112.186  54.315  1.00  0.00           C
ATOM  10115  C34 POPE5 245      93.315 111.835  53.155  1.00  0.00           C
ATOM  10118  C35 POPE5 245      92.775 112.355  51.815  1.00  0.00           C
ATOM  10121  C36 POPE5 245      93.656 111.956  50.625  1.00  0.00           C
ATOM  10124  C37 POPE5 245      93.256 112.675  49.325  1.00  0.00           C
ATOM  10127  C38 POPE5 245      94.076 112.164  48.135  1.00  0.00           C
ATOM  10130  C39 POPE5 245      93.595 112.686  46.775  1.00  0.00           C
ATOM  10133 0C31 POPE5 245      93.866 114.165  46.525  1.00  0.00           C
ATOM  10136 1C31 POPE5 245      94.176 114.406  45.045  1.00  0.00           C
ATOM  10139 2C31 POPE5 245      94.204 115.886  44.635  1.00  0.00           C
ATOM  10142 3C31 POPE5 245      92.805 116.496  44.525  1.00  0.00           C
ATOM  10145 4C31 POPE5 245      92.805 117.725  43.635  1.00  0.00           C
ATOM  10148 5C31 POPE5 245      91.415 118.165  43.185  1.00  0.00           C
ATOM  10151 6C31 POPE5 245      91.506 119.126  42.005  1.00  0.00           C
ATOM  10155  NH3 POPE6 246      57.916  68.695  19.295  1.00  0.00           N
ATOM  10159  C12 POPE6 246      57.265  67.496  19.975  1.00  0.00           C
ATOM  10162  C11 POPE6 246      57.166  66.235  19.085  1.00  0.00           C
ATOM  10165  P   POPE6 246      55.366  64.646  20.235  1.00  0.00           P
ATOM  10166  O13 POPE6 246      54.376  65.476  19.505  1.00  0.00           O
ATOM  10167  O14 POPE6 246      55.216  63.176  20.165  1.00  0.00           O
ATOM  10168  O11 POPE6 246      55.425  65.106  21.725  1.00  0.00           O
ATOM  10169  O12 POPE6 246      56.815  65.076  19.825  1.00  0.00           O
ATOM  10170  C1  POPE6 246      55.695  64.226  22.825  1.00  0.00           C
ATOM  10173  C2  POPE6 246      55.336  64.985  24.135  1.00  0.00           C
ATOM  10175  O21 POPE6 246      55.445  64.165  25.315  1.00  0.00           O
ATOM  10176  C21 POPE6 246      54.556  63.226  25.585  1.00  0.00           C
ATOM  10177  O22 POPE6 246      53.655  62.856  24.855  1.00  0.00           O
ATOM  10178  C22 POPE6 246      54.816  62.735  27.005  1.00  0.00           C
ATOM  10181  C3  POPE6 246      53.966  65.715  23.975  1.00  0.00           C
ATOM  10184  O31 POPE6 246      53.826  66.945  24.695  1.00  0.00           O
ATOM  10185  C31 POPE6 246      54.256  68.035  24.065  1.00  0.00           C
ATOM  10186  O32 POPE6 246      55.146  68.076  23.225  1.00  0.00           O
ATOM  10187  C32 POPE6 246      53.436  69.215  24.555  1.00  0.00           C
ATOM  10190  C23 POPE6 246      53.676  61.846  27.575  1.00  0.00           C
ATOM  10193  C24 POPE6 246      53.936  61.316  28.995  1.00  0.00           C
ATOM  10196  C25 POPE6 246      54.006  62.386  30.095  1.00  0.00           C
ATOM  10199  C26 POPE6 246      54.156  61.766  31.495  1.00  0.00           C
ATOM  10202  C27 POPE6 246      54.306  62.816  32.605  1.00  0.00           C
ATOM  10205  C28 POPE6 246      53.035  63.646  32.885  1.00  0.00           C
ATOM  10208  C29 POPE6 246      51.966  62.796  33.545  1.00  0.00           C
ATOM  10210 0C21 POPE6 246      51.586  62.856  34.835  1.00  0.00           C
ATOM  10212 1C21 POPE6 246      52.096  63.816  35.885  1.00  0.00           C
ATOM  10215 2C21 POPE6 246      51.126  63.886  37.075  1.00  0.00           C
ATOM  10218 3C21 POPE6 246      51.656  64.665  38.295  1.00  0.00           C
ATOM  10221 4C21 POPE6 246      51.966  66.146  38.015  1.00  0.00           C
ATOM  10224 5C21 POPE6 246      51.885  66.985  39.295  1.00  0.00           C
ATOM  10227 6C21 POPE6 246      52.205  68.466  39.085  1.00  0.00           C
ATOM  10230 7C21 POPE6 246      51.666  69.336  40.235  1.00  0.00           C
ATOM  10233 8C21 POPE6 246      52.036  70.816  40.115  1.00  0.00           C
ATOM  10237  C33 POPE6 246      54.195  70.176  25.495  1.00  0.00           C
ATOM  10240  C34 POPE6 246      53.535  71.555  25.525  1.00  0.00           C
ATOM  10243  C35 POPE6 246      52.085  71.506  26.025  1.00  0.00           C
ATOM  10246  C36 POPE6 246      51.945  70.855  27.395  1.00  0.00           C
ATOM  10249  C37 POPE6 246      50.526  70.945  27.945  1.00  0.00           C
ATOM  10252  C38 POPE6 246      50.386  70.266  29.305  1.00  0.00           C
ATOM  10255  C39 POPE6 246      51.365  70.805  30.355  1.00  0.00           C
ATOM  10258 0C31 POPE6 246      51.095  70.275  31.755  1.00  0.00           C
ATOM  10261 1C31 POPE6 246      52.226  70.625  32.745  1.00  0.00           C
ATOM  10264 2C31 POPE6 246      51.686  70.886  34.155  1.00  0.00           C
ATOM  10267 3C31 POPE6 246      51.085  69.646  34.815  1.00  0.00           C
ATOM  10270 4C31 POPE6 246      50.146  69.996  35.965  1.00  0.00           C
ATOM  10273 5C31 POPE6 246      49.206  68.835  36.305  1.00  0.00           C
ATOM  10276 6C31 POPE6 246      48.296  69.125  37.495  1.00  0.00           C
ATOM  10280  NH3 POPE7 247     108.276  36.616  58.525  1.00  0.00           N
ATOM  10284  C12 POPE7 247     107.575  37.915  58.825  1.00  0.00           C
ATOM  10287  C11 POPE7 247     106.256  37.956  58.025  1.00  0.00           C
ATOM  10290  P   POPE7 247     104.705  39.876  58.705  1.00  0.00           P
ATOM  10291  O13 POPE7 247     103.446  39.116  58.605  1.00  0.00           O
ATOM  10292  O14 POPE7 247     105.314  39.976  60.045  1.00  0.00           O
ATOM  10293  O11 POPE7 247     104.436  41.296  58.095  1.00  0.00           O
ATOM  10294  O12 POPE7 247     105.805  39.276  57.745  1.00  0.00           O
ATOM  10295  C1  POPE7 247     105.245  42.456  58.175  1.00  0.00           C
ATOM  10298  C2  POPE7 247     105.426  43.176  56.785  1.00  0.00           C
ATOM  10300  O21 POPE7 247     104.686  42.516  55.735  1.00  0.00           O
ATOM  10301  C21 POPE7 247     104.146  43.276  54.775  1.00  0.00           C
ATOM  10302  O22 POPE7 247     104.165  44.486  54.755  1.00  0.00           O
ATOM  10303  C22 POPE7 247     103.675  42.366  53.625  1.00  0.00           C
ATOM  10306  C3  POPE7 247     106.945  43.185  56.425  1.00  0.00           C
ATOM  10309  O31 POPE7 247     107.345  44.185  55.445  1.00  0.00           O
ATOM  10310  C31 POPE7 247     107.674  45.345  56.015  1.00  0.00           C
ATOM  10311  O32 POPE7 247     107.635  45.536  57.225  1.00  0.00           O
ATOM  10312  C32 POPE7 247     108.116  46.426  55.015  1.00  0.00           C
ATOM  10315  C23 POPE7 247     102.155  42.126  53.485  1.00  0.00           C
ATOM  10318  C24 POPE7 247     101.325  43.335  53.025  1.00  0.00           C
ATOM  10321  C25 POPE7 247     101.156  43.546  51.495  1.00  0.00           C
ATOM  10324  C26 POPE7 247     100.314  42.466  50.785  1.00  0.00           C
ATOM  10327  C27 POPE7 247      99.915  42.826  49.345  1.00  0.00           C
ATOM  10330  C28 POPE7 247      99.095  41.726  48.625  1.00  0.00           C
ATOM  10333  C29 POPE7 247      99.095  41.875  47.115  1.00  0.00           C
ATOM  10335 0C21 POPE7 247      98.136  42.376  46.315  1.00  0.00           C
ATOM  10337 1C21 POPE7 247      96.816  42.976  46.705  1.00  0.00           C
ATOM  10340 2C21 POPE7 247      95.625  42.576  45.795  1.00  0.00           C
ATOM  10343 3C21 POPE7 247      95.785  42.956  44.315  1.00  0.00           C
ATOM  10346 4C21 POPE7 247      94.475  42.866  43.505  1.00  0.00           C
ATOM  10349 5C21 POPE7 247      94.686  43.206  42.015  1.00  0.00           C
ATOM  10352 6C21 POPE7 247      93.396  43.176  41.185  1.00  0.00           C
ATOM  10355 7C21 POPE7 247      93.616  43.696  39.755  1.00  0.00           C
ATOM  10358 8C21 POPE7 247      92.456  43.516  38.775  1.00  0.00           C
ATOM  10362  C33 POPE7 247     108.094  46.035  53.515  1.00  0.00           C
ATOM  10365  C34 POPE7 247     106.695  46.126  52.885  1.00  0.00           C
ATOM  10368  C35 POPE7 247     106.716  46.805  51.505  1.00  0.00           C
ATOM  10371  C36 POPE7 247     107.656  46.196  50.455  1.00  0.00           C
ATOM  10374  C37 POPE7 247     107.686  47.075  49.205  1.00  0.00           C
ATOM  10377  C38 POPE7 247     108.855  46.825  48.255  1.00  0.00           C
ATOM  10380  C39 POPE7 247     109.095  48.075  47.395  1.00  0.00           C
ATOM  10383 0C31 POPE7 247     110.205  47.956  46.345  1.00  0.00           C
ATOM  10386 1C31 POPE7 247     110.326  49.255  45.535  1.00  0.00           C
ATOM  10389 2C31 POPE7 247     111.375  49.195  44.425  1.00  0.00           C
ATOM  10392 3C31 POPE7 247     111.116  50.275  43.365  1.00  0.00           C
ATOM  10395 4C31 POPE7 247     112.196  50.305  42.275  1.00  0.00           C
ATOM  10398 5C31 POPE7 247     111.785  51.206  41.105  1.00  0.00           C
ATOM  10401 6C31 POPE7 247     112.814  51.226  39.965  1.00  0.00           C
ATOM  10405  NH3 POPE8 248      55.166   9.946  16.805  1.00  0.00           N
ATOM  10409  C12 POPE8 248      53.995  10.756  16.325  1.00  0.00           C
ATOM  10412  C11 POPE8 248      53.105   9.916  15.385  1.00  0.00           C
ATOM  10415  P   POPE8 248      51.196   9.566  17.295  1.00  0.00           P
ATOM  10416  O13 POPE8 248      50.966  10.936  17.805  1.00  0.00           O
ATOM  10417  O14 POPE8 248      50.056   8.626  17.285  1.00  0.00           O
ATOM  10418  O11 POPE8 248      52.345   8.926  18.195  1.00  0.00           O
ATOM  10419  O12 POPE8 248      51.796   9.636  15.835  1.00  0.00           O
ATOM  10420  C1  POPE8 248      51.966   8.106  19.325  1.00  0.00           C
ATOM  10423  C2  POPE8 248      52.496   8.616  20.705  1.00  0.00           C
ATOM  10425  O21 POPE8 248      52.155   7.586  21.655  1.00  0.00           O
ATOM  10426  C21 POPE8 248      52.686   7.676  22.845  1.00  0.00           C
ATOM  10427  O22 POPE8 248      53.676   8.336  23.135  1.00  0.00           O
ATOM  10428  C22 POPE8 248      52.015   6.726  23.845  1.00  0.00           C
ATOM  10431  C3  POPE8 248      51.885  10.006  21.085  1.00  0.00           C
ATOM  10434  O31 POPE8 248      52.496  10.576  22.265  1.00  0.00           O
ATOM  10435  C31 POPE8 248      51.706  10.936  23.255  1.00  0.00           C
ATOM  10436  O32 POPE8 248      50.486  10.976  23.235  1.00  0.00           O
ATOM  10437  C32 POPE8 248      52.526  11.366  24.465  1.00  0.00           C
ATOM  10440  C23 POPE8 248      52.766   6.556  25.195  1.00  0.00           C
ATOM  10443  C24 POPE8 248      52.096   5.506  26.095  1.00  0.00           C
ATOM  10446  C25 POPE8 248      52.776   5.236  27.445  1.00  0.00           C
ATOM  10449  C26 POPE8 248      52.366   3.856  27.985  1.00  0.00           C
ATOM  10452  C27 POPE8 248      52.836   3.566  29.425  1.00  0.00           C
ATOM  10455  C28 POPE8 248      52.345   2.176  29.885  1.00  0.00           C
ATOM  10458  C29 POPE8 248      52.275   1.986  31.375  1.00  0.00           C
ATOM  10460 0C21 POPE8 248      52.995   1.136  32.125  1.00  0.00           C
ATOM  10462 1C21 POPE8 248      54.105   0.226  31.655  1.00  0.00           C
ATOM  10465 2C21 POPE8 248      55.256   0.156  32.685  1.00  0.00           C
ATOM  10468 3C21 POPE8 248      56.495  -0.564  32.125  1.00  0.00           C
ATOM  10471 4C21 POPE8 248      57.636  -0.674  33.135  1.00  0.00           C
ATOM  10474 5C21 POPE8 248      58.556   0.566  33.165  1.00  0.00           C
ATOM  10477 6C21 POPE8 248      59.396   0.626  34.455  1.00  0.00           C
ATOM  10480 7C21 POPE8 248      60.486   1.706  34.425  1.00  0.00           C
ATOM  10483 8C21 POPE8 248      61.076   1.966  35.815  1.00  0.00           C
ATOM  10487  C33 POPE8 248      51.966  10.746  25.765  1.00  0.00           C
ATOM  10490  C34 POPE8 248      52.626  11.286  27.035  1.00  0.00           C
ATOM  10493  C35 POPE8 248      52.285  10.466  28.295  1.00  0.00           C
ATOM  10496  C36 POPE8 248      50.835  10.606  28.765  1.00  0.00           C
ATOM  10499  C37 POPE8 248      50.495   9.666  29.935  1.00  0.00           C
ATOM  10502  C38 POPE8 248      49.006   9.706  30.305  1.00  0.00           C
ATOM  10505  C39 POPE8 248      48.716  10.036  31.785  1.00  0.00           C
ATOM  10508 0C31 POPE8 248      49.206  11.436  32.175  1.00  0.00           C
ATOM  10511 1C31 POPE8 248      48.686  11.916  33.545  1.00  0.00           C
ATOM  10514 2C31 POPE8 248      49.186  13.336  33.845  1.00  0.00           C
ATOM  10517 3C31 POPE8 248      48.616  13.976  35.125  1.00  0.00           C
ATOM  10520 4C31 POPE8 248      48.896  13.196  36.415  1.00  0.00           C
ATOM  10523 5C31 POPE8 248      48.696  14.086  37.645  1.00  0.00           C
ATOM  10526 6C31 POPE8 248      49.116  13.446  38.975  1.00  0.00           C
ATOM  10530  NH3 POPE9 249      18.376  49.356  57.755  1.00  0.00           N
ATOM  10534  C12 POPE9 249      17.176  48.535  58.125  1.00  0.00           C
ATOM  10537  C11 POPE9 249      15.856  49.055  57.505  1.00  0.00           C
ATOM  10540  P   POPE9 249      16.136  51.676  57.235  1.00  0.00           P
ATOM  10541  O13 POPE9 249      15.086  52.676  56.905  1.00  0.00           O
ATOM  10542  O14 POPE9 249      17.246  52.085  58.115  1.00  0.00           O
ATOM  10543  O11 POPE9 249      16.796  51.056  55.925  1.00  0.00           O
ATOM  10544  O12 POPE9 249      15.496  50.396  57.885  1.00  0.00           O
ATOM  10545  C1  POPE9 249      16.176  51.235  54.655  1.00  0.00           C
ATOM  10548  C2  POPE9 249      17.156  50.736  53.585  1.00  0.00           C
ATOM  10550  O21 POPE9 249      16.676  51.095  52.285  1.00  0.00           O
ATOM  10551  C21 POPE9 249      15.846  50.316  51.655  1.00  0.00           C
ATOM  10552  O22 POPE9 249      15.466  49.216  52.015  1.00  0.00           O
ATOM  10553  C22 POPE9 249      15.336  51.035  50.415  1.00  0.00           C
ATOM  10556  C3  POPE9 249      17.506  49.246  53.905  1.00  0.00           C
ATOM  10559  O31 POPE9 249      18.206  48.535  52.855  1.00  0.00           O
ATOM  10560  C31 POPE9 249      18.456  47.275  53.245  1.00  0.00           C
ATOM  10561  O32 POPE9 249      18.286  46.866  54.385  1.00  0.00           O
ATOM  10562  C32 POPE9 249      19.016  46.436  52.115  1.00  0.00           C
ATOM  10565  C23 POPE9 249      14.436  50.206  49.455  1.00  0.00           C
ATOM  10568  C24 POPE9 249      14.786  50.415  47.965  1.00  0.00           C
ATOM  10571  C25 POPE9 249      13.926  49.596  46.995  1.00  0.00           C
ATOM  10574  C26 POPE9 249      13.976  48.086  47.275  1.00  0.00           C
ATOM  10577  C27 POPE9 249      13.156  47.206  46.315  1.00  0.00           C
ATOM  10580  C28 POPE9 249      12.956  45.796  46.905  1.00  0.00           C
ATOM  10583  C29 POPE9 249      11.866  45.806  47.955  1.00  0.00           C
ATOM  10585 0C21 POPE9 249      10.836  44.946  48.065  1.00  0.00           C
ATOM  10587 1C21 POPE9 249      10.566  43.756  47.175  1.00  0.00           C
ATOM  10590 2C21 POPE9 249       9.556  44.136  46.065  1.00  0.00           C
ATOM  10593 3C21 POPE9 249      10.166  45.056  44.995  1.00  0.00           C
ATOM  10596 4C21 POPE9 249       9.146  45.575  43.985  1.00  0.00           C
ATOM  10599 5C21 POPE9 249       9.656  45.555  42.545  1.00  0.00           C
ATOM  10602 6C21 POPE9 249      10.916  46.396  42.265  1.00  0.00           C
ATOM  10605 7C21 POPE9 249      11.386  46.226  40.815  1.00  0.00           C
ATOM  10608 8C21 POPE9 249      12.676  46.966  40.475  1.00  0.00           C
ATOM  10612  C33 POPE9 249      18.026  45.316  51.745  1.00  0.00           C
ATOM  10615  C34 POPE9 249      18.586  44.406  50.645  1.00  0.00           C
ATOM  10618  C35 POPE9 249      18.546  45.036  49.245  1.00  0.00           C
ATOM  10621  C36 POPE9 249      17.386  44.505  48.395  1.00  0.00           C
ATOM  10624  C37 POPE9 249      17.316  45.226  47.055  1.00  0.00           C
ATOM  10627  C38 POPE9 249      16.566  44.426  45.995  1.00  0.00           C
ATOM  10630  C39 POPE9 249      16.646  45.106  44.635  1.00  0.00           C
ATOM  10633 0C31 POPE9 249      15.986  44.286  43.535  1.00  0.00           C
ATOM  10636 1C31 POPE9 249      16.316  44.845  42.145  1.00  0.00           C
ATOM  10639 2C31 POPE9 249      15.606  44.076  41.035  1.00  0.00           C
ATOM  10642 3C31 POPE9 249      16.016  44.566  39.645  1.00  0.00           C
ATOM  10645 4C31 POPE9 249      17.506  44.366  39.385  1.00  0.00           C
ATOM  10648 5C31 POPE9 249      17.866  44.386  37.895  1.00  0.00           C
ATOM  10651 6C31 POPE9 249      19.336  44.055  37.655  1.00  0.00           C
ATOM  10655  NH3 POPE  250      34.866  87.896  60.425  1.00  0.00           N
ATOM  10659  C12 POPE  250      34.736  89.386  60.665  1.00  0.00           C
ATOM  10662  C11 POPE  250      36.066  90.156  60.535  1.00  0.00           C
ATOM  10665  P   POPE  250      36.925  92.605  60.375  1.00  0.00           P
ATOM  10666  O13 POPE  250      37.226  93.656  61.375  1.00  0.00           O
ATOM  10667  O14 POPE  250      38.085  91.926  59.785  1.00  0.00           O
ATOM  10668  O11 POPE  250      36.136  93.225  59.165  1.00  0.00           O
ATOM  10669  O12 POPE  250      35.906  91.525  60.955  1.00  0.00           O
ATOM  10670  C1  POPE  250      36.105  94.636  58.955  1.00  0.00           C
ATOM  10673  C2  POPE  250      37.285  95.195  58.115  1.00  0.00           C
ATOM  10675  O21 POPE  250      36.776  96.005  57.025  1.00  0.00           O
ATOM  10676  C21 POPE  250      36.476  95.376  55.905  1.00  0.00           C
ATOM  10677  O22 POPE  250      36.245  94.186  55.775  1.00  0.00           O
ATOM  10678  C22 POPE  250      36.466  96.355  54.735  1.00  0.00           C
ATOM  10681  C3  POPE  250      38.366  94.146  57.665  1.00  0.00           C
ATOM  10684  O31 POPE  250      39.265  94.696  56.685  1.00  0.00           O
ATOM  10685  C31 POPE  250      40.246  93.875  56.325  1.00  0.00           C
ATOM  10686  O32 POPE  250      40.466  92.775  56.795  1.00  0.00           O
ATOM  10687  C32 POPE  250      41.046  94.605  55.255  1.00  0.00           C
ATOM  10690  C23 POPE  250      37.416  95.865  53.625  1.00  0.00           C
ATOM  10693  C24 POPE  250      37.176  96.555  52.275  1.00  0.00           C
ATOM  10696  C25 POPE  250      37.556  98.036  52.255  1.00  0.00           C
ATOM  10699  C26 POPE  250      37.586  98.535  50.805  1.00  0.00           C
ATOM  10702  C27 POPE  250      37.386 100.046  50.675  1.00  0.00           C
ATOM  10705  C28 POPE  250      37.246 100.516  49.205  1.00  0.00           C
ATOM  10708  C29 POPE  250      35.996  99.985  48.555  1.00  0.00           C
ATOM  10710 0C21 POPE  250      35.216 100.616  47.655  1.00  0.00           C
ATOM  10712 1C21 POPE  250      35.445 101.975  47.055  1.00  0.00           C
ATOM  10715 2C21 POPE  250      35.926 101.835  45.595  1.00  0.00           C
ATOM  10718 3C21 POPE  250      36.146 103.195  44.925  1.00  0.00           C
ATOM  10721 4C21 POPE  250      36.546 103.116  43.445  1.00  0.00           C
ATOM  10724 5C21 POPE  250      35.515 102.406  42.535  1.00  0.00           C
ATOM  10727 6C21 POPE  250      34.126 103.066  42.545  1.00  0.00           C
ATOM  10730 7C21 POPE  250      33.096 102.285  41.735  1.00  0.00           C
ATOM  10733 8C21 POPE  250      31.705 102.926  41.745  1.00  0.00           C
ATOM  10737  C33 POPE  250      42.166  93.735  54.645  1.00  0.00           C
ATOM  10740  C34 POPE  250      42.876  94.415  53.465  1.00  0.00           C
ATOM  10743  C35 POPE  250      43.076  93.446  52.295  1.00  0.00           C
ATOM  10746  C36 POPE  250      43.916  94.015  51.145  1.00  0.00           C
ATOM  10749  C37 POPE  250      43.906  93.106  49.915  1.00  0.00           C
ATOM  10752  C38 POPE  250      45.045  93.405  48.945  1.00  0.00           C
ATOM  10755  C39 POPE  250      44.946  92.635  47.615  1.00  0.00           C
ATOM  10758 0C31 POPE  250      44.066  93.346  46.565  1.00  0.00           C
ATOM  10761 1C31 POPE  250      44.326  92.865  45.135  1.00  0.00           C
ATOM  10764 2C31 POPE  250      43.795  91.455  44.835  1.00  0.00           C
ATOM  10767 3C31 POPE  250      42.265  91.355  44.615  1.00  0.00           C
ATOM  10770 4C31 POPE  250      41.775  92.164  43.405  1.00  0.00           C
ATOM  10773 5C31 POPE  250      40.306  91.895  43.055  1.00  0.00           C
ATOM  10776 6C31 POPE  250      39.866  92.596  41.765  1.00  0.00           C
ATOM  10780  NH3 POPE  251      79.826 106.275  18.405  1.00  0.00           N
ATOM  10784  C12 POPE  251      80.535 105.105  17.775  1.00  0.00           C
ATOM  10787  C11 POPE  251      81.695 105.555  16.855  1.00  0.00           C
ATOM  10790  P   POPE  251      83.796 103.915  16.735  1.00  0.00           P
ATOM  10791  O13 POPE  251      84.176 102.695  15.975  1.00  0.00           O
ATOM  10792  O14 POPE  251      84.745 105.055  16.705  1.00  0.00           O
ATOM  10793  O11 POPE  251      83.476 103.535  18.245  1.00  0.00           O
ATOM  10794  O12 POPE  251      82.376 104.426  16.275  1.00  0.00           O
ATOM  10795  C1  POPE  251      83.735 104.426  19.335  1.00  0.00           C
ATOM  10798  C2  POPE  251      84.885 103.915  20.245  1.00  0.00           C
ATOM  10800  O21 POPE  251      85.865 104.976  20.395  1.00  0.00           O
ATOM  10801  C21 POPE  251      85.725 105.686  21.535  1.00  0.00           C
ATOM  10802  O22 POPE  251      84.976 105.386  22.435  1.00  0.00           O
ATOM  10803  C22 POPE  251      86.716 106.866  21.575  1.00  0.00           C
ATOM  10806  C3  POPE  251      85.516 102.625  19.635  1.00  0.00           C
ATOM  10809  O31 POPE  251      86.536 102.066  20.465  1.00  0.00           O
ATOM  10810  C31 POPE  251      86.095 101.245  21.415  1.00  0.00           C
ATOM  10811  O32 POPE  251      85.035 100.645  21.405  1.00  0.00           O
ATOM  10812  C32 POPE  251      87.055 101.325  22.585  1.00  0.00           C
ATOM  10815  C23 POPE  251      86.095 108.186  22.135  1.00  0.00           C
ATOM  10818  C24 POPE  251      86.366 108.446  23.625  1.00  0.00           C
ATOM  10821  C25 POPE  251      85.646 107.485  24.575  1.00  0.00           C
ATOM  10824  C26 POPE  251      85.836 107.926  26.025  1.00  0.00           C
ATOM  10827  C27 POPE  251      85.466 106.816  27.025  1.00  0.00           C
ATOM  10830  C28 POPE  251      85.625 107.266  28.485  1.00  0.00           C
ATOM  10833  C29 POPE  251      84.456 108.076  28.975  1.00  0.00           C
ATOM  10835 0C21 POPE  251      84.146 108.265  30.265  1.00  0.00           C
ATOM  10837 1C21 POPE  251      84.985 107.796  31.435  1.00  0.00           C
ATOM  10840 2C21 POPE  251      84.915 108.745  32.655  1.00  0.00           C
ATOM  10843 3C21 POPE  251      83.545 108.745  33.355  1.00  0.00           C
ATOM  10846 4C21 POPE  251      83.505 109.725  34.535  1.00  0.00           C
ATOM  10849 5C21 POPE  251      82.105 109.976  35.125  1.00  0.00           C
ATOM  10852 6C21 POPE  251      81.105 110.426  34.045  1.00  0.00           C
ATOM  10855 7C21 POPE  251      79.876 111.175  34.585  1.00  0.00           C
ATOM  10858 8C21 POPE  251      80.105 112.675  34.785  1.00  0.00           C
ATOM  10862  C33 POPE  251      87.096 102.786  23.095  1.00  0.00           C
ATOM  10865  C34 POPE  251      87.476 102.926  24.565  1.00  0.00           C
ATOM  10868  C35 POPE  251      86.465 102.255  25.505  1.00  0.00           C
ATOM  10871  C36 POPE  251      86.585 102.835  26.915  1.00  0.00           C
ATOM  10874  C37 POPE  251      85.576 102.255  27.905  1.00  0.00           C
ATOM  10877  C38 POPE  251      85.636 103.005  29.245  1.00  0.00           C
ATOM  10880  C39 POPE  251      84.285 103.136  29.945  1.00  0.00           C
ATOM  10883 0C31 POPE  251      83.336 104.136  29.255  1.00  0.00           C
ATOM  10886 1C31 POPE  251      81.954 104.296  29.925  1.00  0.00           C
ATOM  10889 2C31 POPE  251      81.994 104.956  31.315  1.00  0.00           C
ATOM  10892 3C31 POPE  251      82.124 103.955  32.465  1.00  0.00           C
ATOM  10895 4C31 POPE  251      82.786 104.535  33.715  1.00  0.00           C
ATOM  10898 5C31 POPE  251      82.954 103.486  34.825  1.00  0.00           C
ATOM  10901 6C31 POPE  251      83.595 104.025  36.105  1.00  0.00           C
ATOM  10905  NH3 POPE  252      85.096   9.746  17.545  1.00  0.00           N
ATOM  10909  C12 POPE  252      83.945   9.536  16.605  1.00  0.00           C
ATOM  10912  C11 POPE  252      82.575   9.696  17.295  1.00  0.00           C
ATOM  10915  P   POPE  252      80.035   9.726  16.455  1.00  0.00           P
ATOM  10916  O13 POPE  252      79.476   9.906  15.105  1.00  0.00           O
ATOM  10917  O14 POPE  252      79.716   8.466  17.145  1.00  0.00           O
ATOM  10918  O11 POPE  252      79.626  10.936  17.365  1.00  0.00           O
ATOM  10919  O12 POPE  252      81.595   9.876  16.285  1.00  0.00           O
ATOM  10920  C1  POPE  252      79.705  10.916  18.795  1.00  0.00           C
ATOM  10923  C2  POPE  252      78.735  11.986  19.365  1.00  0.00           C
ATOM  10925  O21 POPE  252      79.006  12.396  20.705  1.00  0.00           O
ATOM  10926  C21 POPE  252      79.095  11.566  21.705  1.00  0.00           C
ATOM  10927  O22 POPE  252      79.006  10.346  21.665  1.00  0.00           O
ATOM  10928  C22 POPE  252      79.515  12.416  22.895  1.00  0.00           C
ATOM  10931  C3  POPE  252      77.236  11.676  19.205  1.00  0.00           C
ATOM  10934  O31 POPE  252      76.506  12.866  19.555  1.00  0.00           O
ATOM  10935  C31 POPE  252      76.126  12.946  20.835  1.00  0.00           C
ATOM  10936  O32 POPE  252      76.006  12.006  21.595  1.00  0.00           O
ATOM  10937  C32 POPE  252      75.745  14.376  21.165  1.00  0.00           C
ATOM  10940  C23 POPE  252      78.836  12.036  24.225  1.00  0.00           C
ATOM  10943  C24 POPE  252      79.136  13.096  25.285  1.00  0.00           C
ATOM  10946  C25 POPE  252      79.016  12.566  26.715  1.00  0.00           C
ATOM  10949  C26 POPE  252      80.156  11.616  27.115  1.00  0.00           C
ATOM  10952  C27 POPE  252      80.135  11.336  28.615  1.00  0.00           C
ATOM  10955  C28 POPE  252      81.396  10.596  29.105  1.00  0.00           C
ATOM  10958  C29 POPE  252      81.275   9.106  28.955  1.00  0.00           C
ATOM  10960 0C21 POPE  252      81.635   8.176  29.855  1.00  0.00           C
ATOM  10962 1C21 POPE  252      82.255   8.376  31.215  1.00  0.00           C
ATOM  10965 2C21 POPE  252      81.546   7.486  32.245  1.00  0.00           C
ATOM  10968 3C21 POPE  252      80.126   7.986  32.575  1.00  0.00           C
ATOM  10971 4C21 POPE  252      80.146   9.066  33.655  1.00  0.00           C
ATOM  10974 5C21 POPE  252      78.756   9.636  33.935  1.00  0.00           C
ATOM  10977 6C21 POPE  252      78.785  10.546  35.175  1.00  0.00           C
ATOM  10980 7C21 POPE  252      77.415  11.116  35.535  1.00  0.00           C
ATOM  10983 8C21 POPE  252      77.455  11.896  36.845  1.00  0.00           C
ATOM  10987  C33 POPE  252      76.006  14.676  22.645  1.00  0.00           C
ATOM  10990  C34 POPE  252      75.866  16.156  22.995  1.00  0.00           C
ATOM  10993  C35 POPE  252      75.946  16.386  24.515  1.00  0.00           C
ATOM  10996  C36 POPE  252      75.635  17.826  24.885  1.00  0.00           C
ATOM  10999  C37 POPE  252      75.776  18.096  26.385  1.00  0.00           C
ATOM  11002  C38 POPE  252      75.016  19.356  26.845  1.00  0.00           C
ATOM  11005  C39 POPE  252      73.506  19.096  27.025  1.00  0.00           C
ATOM  11008 0C31 POPE  252      72.756  20.336  27.535  1.00  0.00           C
ATOM  11011 1C31 POPE  252      71.235  20.266  27.315  1.00  0.00           C
ATOM  11014 2C31 POPE  252      70.535  21.586  27.665  1.00  0.00           C
ATOM  11017 3C31 POPE  252      69.046  21.606  27.285  1.00  0.00           C
ATOM  11020 4C31 POPE  252      68.815  21.856  25.795  1.00  0.00           C
ATOM  11023 5C31 POPE  252      67.336  21.916  25.425  1.00  0.00           C
ATOM  11026 6C31 POPE  252      67.096  22.226  23.955  1.00  0.00           C
ATOM  11030  NH3 POPE  253      67.845  60.926  59.855  1.00  0.00           N
ATOM  11034  C12 POPE  253      67.906  62.426  59.925  1.00  0.00           C
ATOM  11037  C11 POPE  253      69.296  62.915  59.485  1.00  0.00           C
ATOM  11040  P   POPE  253      71.256  61.186  59.135  1.00  0.00           P
ATOM  11041  O13 POPE  253      72.306  62.096  58.645  1.00  0.00           O
ATOM  11042  O14 POPE  253      71.616  59.976  59.895  1.00  0.00           O
ATOM  11043  O11 POPE  253      70.276  60.736  57.955  1.00  0.00           O
ATOM  11044  O12 POPE  253      70.296  62.046  60.025  1.00  0.00           O
ATOM  11045  C1  POPE  253      70.675  59.785  56.955  1.00  0.00           C
ATOM  11048  C2  POPE  253      70.476  60.356  55.525  1.00  0.00           C
ATOM  11050  O21 POPE  253      70.916  59.386  54.535  1.00  0.00           O
ATOM  11051  C21 POPE  253      70.025  58.956  53.645  1.00  0.00           C
ATOM  11052  O22 POPE  253      68.815  59.095  53.715  1.00  0.00           O
ATOM  11053  C22 POPE  253      70.776  58.416  52.425  1.00  0.00           C
ATOM  11056  C3  POPE  253      71.336  61.636  55.365  1.00  0.00           C
ATOM  11059  O31 POPE  253      71.006  62.436  54.205  1.00  0.00           O
ATOM  11060  C31 POPE  253      70.216  63.466  54.475  1.00  0.00           C
ATOM  11061  O32 POPE  253      69.616  63.636  55.525  1.00  0.00           O
ATOM  11062  C32 POPE  253      70.266  64.525  53.375  1.00  0.00           C
ATOM  11065  C23 POPE  253      71.046  59.515  51.355  1.00  0.00           C
ATOM  11068  C24 POPE  253      71.995  59.095  50.215  1.00  0.00           C
ATOM  11071  C25 POPE  253      71.415  59.216  48.785  1.00  0.00           C
ATOM  11074  C26 POPE  253      72.455  59.655  47.735  1.00  0.00           C
ATOM  11077  C27 POPE  253      72.186  59.136  46.305  1.00  0.00           C
ATOM  11080  C28 POPE  253      71.366  60.066  45.385  1.00  0.00           C
ATOM  11083  C29 POPE  253      72.205  61.136  44.735  1.00  0.00           C
ATOM  11085 0C21 POPE  253      72.076  61.676  43.505  1.00  0.00           C
ATOM  11087 1C21 POPE  253      71.046  61.376  42.445  1.00  0.00           C
ATOM  11090 2C21 POPE  253      70.995  59.946  41.865  1.00  0.00           C
ATOM  11093 3C21 POPE  253      72.366  59.325  41.555  1.00  0.00           C
ATOM  11096 4C21 POPE  253      72.236  58.016  40.765  1.00  0.00           C
ATOM  11099 5C21 POPE  253      73.565  57.275  40.565  1.00  0.00           C
ATOM  11102 6C21 POPE  253      73.385  56.006  39.735  1.00  0.00           C
ATOM  11105 7C21 POPE  253      74.696  55.226  39.525  1.00  0.00           C
ATOM  11108 8C21 POPE  253      74.465  53.775  39.095  1.00  0.00           C
ATOM  11112  C33 POPE  253      70.355  63.985  51.935  1.00  0.00           C
ATOM  11115  C34 POPE  253      70.476  65.126  50.905  1.00  0.00           C
ATOM  11118  C35 POPE  253      71.526  64.805  49.845  1.00  0.00           C
ATOM  11121  C36 POPE  253      71.686  65.875  48.755  1.00  0.00           C
ATOM  11124  C37 POPE  253      72.866  65.505  47.845  1.00  0.00           C
ATOM  11127  C38 POPE  253      73.065  66.426  46.635  1.00  0.00           C
ATOM  11130  C39 POPE  253      73.705  67.775  46.985  1.00  0.00           C
ATOM  11133 0C31 POPE  253      73.966  68.585  45.705  1.00  0.00           C
ATOM  11136 1C31 POPE  253      74.876  69.805  45.905  1.00  0.00           C
ATOM  11139 2C31 POPE  253      75.035  70.605  44.605  1.00  0.00           C
ATOM  11142 3C31 POPE  253      75.905  71.845  44.775  1.00  0.00           C
ATOM  11145 4C31 POPE  253      76.025  72.676  43.475  1.00  0.00           C
ATOM  11148 5C31 POPE  253      76.885  73.936  43.665  1.00  0.00           C
ATOM  11151 6C31 POPE  253      77.236  74.625  42.345  1.00  0.00           C
ATOM  11155  NH3 POPE  254     126.185 109.496  61.345  1.00  0.00           N
ATOM  11159  C12 POPE  254     125.706 108.355  62.205  1.00  0.00           C
ATOM  11162  C11 POPE  254     126.005 106.996  61.565  1.00  0.00           C
ATOM  11165  P   POPE  254     124.064 105.456  62.535  1.00  0.00           P
ATOM  11166  O13 POPE  254     124.064 104.066  63.065  1.00  0.00           O
ATOM  11167  O14 POPE  254     123.276 106.475  63.255  1.00  0.00           O
ATOM  11168  O11 POPE  254     123.565 105.335  61.035  1.00  0.00           O
ATOM  11169  O12 POPE  254     125.576 105.925  62.395  1.00  0.00           O
ATOM  11170  C1  POPE  254     122.915 106.395  60.325  1.00  0.00           C
ATOM  11173  C2  POPE  254     123.505 106.486  58.895  1.00  0.00           C
ATOM  11175  O21 POPE  254     123.055 107.645  58.175  1.00  0.00           O
ATOM  11176  C21 POPE  254     123.685 108.785  58.405  1.00  0.00           C
ATOM  11177  O22 POPE  254     124.506 108.996  59.285  1.00  0.00           O
ATOM  11178  C22 POPE  254     123.195 109.804  57.385  1.00  0.00           C
ATOM  11181  C3  POPE  254     123.215 105.215  58.065  1.00  0.00           C
ATOM  11184  O31 POPE  254     124.246 105.025  57.085  1.00  0.00           O
ATOM  11185  C31 POPE  254     123.945 105.265  55.825  1.00  0.00           C
ATOM  11186  O32 POPE  254     122.885 105.746  55.435  1.00  0.00           O
ATOM  11187  C32 POPE  254     125.096 104.785  54.955  1.00  0.00           C
ATOM  11190  C23 POPE  254     124.076 111.065  57.325  1.00  0.00           C
ATOM  11193  C24 POPE  254     123.825 111.875  56.045  1.00  0.00           C
ATOM  11196  C25 POPE  254     122.415 112.485  55.925  1.00  0.00           C
ATOM  11199  C26 POPE  254     122.096 112.775  54.455  1.00  0.00           C
ATOM  11202  C27 POPE  254     120.796 113.565  54.235  1.00  0.00           C
ATOM  11205  C28 POPE  254     120.506 113.825  52.745  1.00  0.00           C
ATOM  11208  C29 POPE  254     121.646 114.506  52.015  1.00  0.00           C
ATOM  11210 0C21 POPE  254     121.725 115.796  51.645  1.00  0.00           C
ATOM  11212 1C21 POPE  254     120.695 116.866  51.905  1.00  0.00           C
ATOM  11215 2C21 POPE  254     119.675 116.975  50.765  1.00  0.00           C
ATOM  11218 3C21 POPE  254     120.275 117.035  49.355  1.00  0.00           C
ATOM  11221 4C21 POPE  254     119.285 117.575  48.315  1.00  0.00           C
ATOM  11224 5C21 POPE  254     119.976 118.296  47.145  1.00  0.00           C
ATOM  11227 6C21 POPE  254     118.995 118.715  46.035  1.00  0.00           C
ATOM  11230 7C21 POPE  254     119.586 119.826  45.145  1.00  0.00           C
ATOM  11233 8C21 POPE  254     118.775 120.075  43.875  1.00  0.00           C
ATOM  11237  C33 POPE  254     125.525 105.785  53.875  1.00  0.00           C
ATOM  11240  C34 POPE  254     126.775 105.256  53.165  1.00  0.00           C
ATOM  11243  C35 POPE  254     127.096 105.995  51.855  1.00  0.00           C
ATOM  11246  C36 POPE  254     126.105 105.606  50.755  1.00  0.00           C
ATOM  11249  C37 POPE  254     126.005 106.615  49.615  1.00  0.00           C
ATOM  11252  C38 POPE  254     124.795 106.325  48.725  1.00  0.00           C
ATOM  11255  C39 POPE  254     124.436 107.516  47.845  1.00  0.00           C
ATOM  11258 0C31 POPE  254     123.376 107.186  46.795  1.00  0.00           C
ATOM  11261 1C31 POPE  254     122.966 108.436  46.015  1.00  0.00           C
ATOM  11264 2C31 POPE  254     122.255 108.106  44.705  1.00  0.00           C
ATOM  11267 3C31 POPE  254     121.785 109.356  43.935  1.00  0.00           C
ATOM  11270 4C31 POPE  254     122.936 110.345  43.655  1.00  0.00           C
ATOM  11273 5C31 POPE  254     122.605 111.334  42.535  1.00  0.00           C
ATOM  11276 6C31 POPE  254     123.785 112.225  42.145  1.00  0.00           C
ATOM  11280  NH3 POPE  255      81.025  28.366  17.655  1.00  0.00           N
ATOM  11284  C12 POPE  255      80.424  29.466  16.845  1.00  0.00           C
ATOM  11287  C11 POPE  255      79.296  28.936  15.965  1.00  0.00           C
ATOM  11290  P   POPE  255      77.196  30.216  16.865  1.00  0.00           P
ATOM  11291  O13 POPE  255      77.326  31.636  17.235  1.00  0.00           O
ATOM  11292  O14 POPE  255      75.955  29.786  16.225  1.00  0.00           O
ATOM  11293  O11 POPE  255      77.565  29.275  18.095  1.00  0.00           O
ATOM  11294  O12 POPE  255      78.315  29.956  15.785  1.00  0.00           O
ATOM  11295  C1  POPE  255      76.785  29.356  19.305  1.00  0.00           C
ATOM  11298  C2  POPE  255      77.616  29.126  20.605  1.00  0.00           C
ATOM  11300  O21 POPE  255      77.135  29.956  21.685  1.00  0.00           O
ATOM  11301  C21 POPE  255      76.046  29.576  22.315  1.00  0.00           C
ATOM  11302  O22 POPE  255      75.296  28.666  22.015  1.00  0.00           O
ATOM  11303  C22 POPE  255      75.836  30.496  23.535  1.00  0.00           C
ATOM  11306  C3  POPE  255      79.095  29.526  20.315  1.00  0.00           C
ATOM  11309  O31 POPE  255      79.885  29.876  21.485  1.00  0.00           O
ATOM  11310  C31 POPE  255      79.766  31.146  21.845  1.00  0.00           C
ATOM  11311  O32 POPE  255      79.046  31.976  21.315  1.00  0.00           O
ATOM  11312  C32 POPE  255      80.704  31.456  22.985  1.00  0.00           C
ATOM  11315  C23 POPE  255      74.635  30.095  24.435  1.00  0.00           C
ATOM  11318  C24 POPE  255      74.785  30.486  25.905  1.00  0.00           C
ATOM  11321  C25 POPE  255      73.606  30.016  26.775  1.00  0.00           C
ATOM  11324  C26 POPE  255      73.876  30.246  28.265  1.00  0.00           C
ATOM  11327  C27 POPE  255      72.665  29.886  29.145  1.00  0.00           C
ATOM  11330  C28 POPE  255      72.936  30.146  30.645  1.00  0.00           C
ATOM  11333  C29 POPE  255      73.665  29.016  31.335  1.00  0.00           C
ATOM  11335 0C21 POPE  255      73.265  28.366  32.445  1.00  0.00           C
ATOM  11337 1C21 POPE  255      72.006  28.636  33.245  1.00  0.00           C
ATOM  11340 2C21 POPE  255      71.246  27.356  33.655  1.00  0.00           C
ATOM  11343 3C21 POPE  255      71.946  26.556  34.765  1.00  0.00           C
ATOM  11346 4C21 POPE  255      70.946  25.946  35.755  1.00  0.00           C
ATOM  11349 5C21 POPE  255      71.605  25.236  36.945  1.00  0.00           C
ATOM  11352 6C21 POPE  255      72.256  23.896  36.565  1.00  0.00           C
ATOM  11355 7C21 POPE  255      72.985  23.226  37.735  1.00  0.00           C
ATOM  11358 8C21 POPE  255      73.696  21.926  37.345  1.00  0.00           C
ATOM  11362  C33 POPE  255      79.976  32.306  24.045  1.00  0.00           C
ATOM  11365  C34 POPE  255      80.955  32.956  25.025  1.00  0.00           C
ATOM  11368  C35 POPE  255      80.416  33.006  26.455  1.00  0.00           C
ATOM  11371  C36 POPE  255      80.354  31.606  27.085  1.00  0.00           C
ATOM  11374  C37 POPE  255      79.976  31.645  28.565  1.00  0.00           C
ATOM  11377  C38 POPE  255      79.605  30.256  29.095  1.00  0.00           C
ATOM  11380  C39 POPE  255      79.215  30.256  30.575  1.00  0.00           C
ATOM  11383 0C31 POPE  255      78.466  28.976  30.985  1.00  0.00           C
ATOM  11386 1C31 POPE  255      78.116  28.945  32.475  1.00  0.00           C
ATOM  11389 2C31 POPE  255      77.135  27.816  32.805  1.00  0.00           C
ATOM  11392 3C31 POPE  255      77.496  27.026  34.065  1.00  0.00           C
ATOM  11395 4C31 POPE  255      77.345  27.806  35.385  1.00  0.00           C
ATOM  11398 5C31 POPE  255      77.406  26.876  36.595  1.00  0.00           C
ATOM  11401 6C31 POPE  255      77.376  27.616  37.935  1.00  0.00           C
ATOM  11405  NH3 POPE  256      21.626  53.316  59.745  1.00  0.00           N
ATOM  11409  C12 POPE  256      21.496  52.275  58.645  1.00  0.00           C
ATOM  11412  C11 POPE  256      22.446  51.086  58.835  1.00  0.00           C
ATOM  11415  P   POPE  256      21.745  49.336  56.955  1.00  0.00           P
ATOM  11416  O13 POPE  256      21.356  48.405  58.035  1.00  0.00           O
ATOM  11417  O14 POPE  256      20.616  49.966  56.205  1.00  0.00           O
ATOM  11418  O11 POPE  256      22.726  48.606  55.955  1.00  0.00           O
ATOM  11419  O12 POPE  256      22.676  50.415  57.605  1.00  0.00           O
ATOM  11420  C1  POPE  256      22.546  47.226  55.645  1.00  0.00           C
ATOM  11423  C2  POPE  256      23.776  46.685  54.865  1.00  0.00           C
ATOM  11425  O21 POPE  256      23.326  45.505  54.185  1.00  0.00           O
ATOM  11426  C21 POPE  256      23.796  45.305  52.975  1.00  0.00           C
ATOM  11427  O22 POPE  256      24.535  46.056  52.365  1.00  0.00           O
ATOM  11428  C22 POPE  256      23.206  44.016  52.435  1.00  0.00           C
ATOM  11431  C3  POPE  256      24.996  46.376  55.775  1.00  0.00           C
ATOM  11434  O31 POPE  256      26.115  45.926  54.975  1.00  0.00           O
ATOM  11435  C31 POPE  256      27.105  46.786  54.785  1.00  0.00           C
ATOM  11436  O32 POPE  256      27.246  47.856  55.355  1.00  0.00           O
ATOM  11437  C32 POPE  256      28.106  46.196  53.775  1.00  0.00           C
ATOM  11440  C23 POPE  256      24.146  43.436  51.375  1.00  0.00           C
ATOM  11443  C24 POPE  256      23.666  42.155  50.665  1.00  0.00           C
ATOM  11446  C25 POPE  256      22.365  42.376  49.895  1.00  0.00           C
ATOM  11449  C26 POPE  256      22.396  41.825  48.455  1.00  0.00           C
ATOM  11452  C27 POPE  256      21.056  42.075  47.745  1.00  0.00           C
ATOM  11455  C28 POPE  256      21.176  42.426  46.245  1.00  0.00           C
ATOM  11458  C29 POPE  256      21.486  41.226  45.375  1.00  0.00           C
ATOM  11460 0C21 POPE  256      21.066  41.046  44.105  1.00  0.00           C
ATOM  11462 1C21 POPE  256      20.236  42.005  43.285  1.00  0.00           C
ATOM  11465 2C21 POPE  256      21.066  43.106  42.585  1.00  0.00           C
ATOM  11468 3C21 POPE  256      22.236  42.576  41.735  1.00  0.00           C
ATOM  11471 4C21 POPE  256      22.936  43.696  40.955  1.00  0.00           C
ATOM  11474 5C21 POPE  256      24.286  43.265  40.365  1.00  0.00           C
ATOM  11477 6C21 POPE  256      25.006  44.426  39.665  1.00  0.00           C
ATOM  11480 7C21 POPE  256      26.456  44.095  39.275  1.00  0.00           C
ATOM  11483 8C21 POPE  256      27.216  45.305  38.735  1.00  0.00           C
ATOM  11487  C33 POPE  256      27.916  46.685  52.315  1.00  0.00           C
ATOM  11490  C34 POPE  256      29.006  46.165  51.355  1.00  0.00           C
ATOM  11493  C35 POPE  256      28.776  46.616  49.905  1.00  0.00           C
ATOM  11496  C36 POPE  256      29.776  45.986  48.925  1.00  0.00           C
ATOM  11499  C37 POPE  256      29.566  46.415  47.465  1.00  0.00           C
ATOM  11502  C38 POPE  256      30.346  45.566  46.455  1.00  0.00           C
ATOM  11505  C39 POPE  256      31.856  45.435  46.715  1.00  0.00           C
ATOM  11508 0C31 POPE  256      32.476  44.375  45.795  1.00  0.00           C
ATOM  11511 1C31 POPE  256      33.996  44.226  45.985  1.00  0.00           C
ATOM  11514 2C31 POPE  256      34.616  43.276  44.945  1.00  0.00           C
ATOM  11517 3C31 POPE  256      36.096  43.586  44.705  1.00  0.00           C
ATOM  11520 4C31 POPE  256      36.675  42.816  43.515  1.00  0.00           C
ATOM  11523 5C31 POPE  256      38.026  43.395  43.065  1.00  0.00           C
ATOM  11526 6C31 POPE  256      38.616  42.716  41.835  1.00  0.00           C
ATOM  11530  NH3 POPE  257      13.126  13.766  61.355  1.00  0.00           N
ATOM  11534  C12 POPE  257      14.206  13.256  62.265  1.00  0.00           C
ATOM  11537  C11 POPE  257      14.356  11.736  62.125  1.00  0.00           C
ATOM  11540  P   POPE  257      16.746  11.416  61.115  1.00  0.00           P
ATOM  11541  O13 POPE  257      17.766  12.426  61.455  1.00  0.00           O
ATOM  11542  O14 POPE  257      17.166  10.016  60.825  1.00  0.00           O
ATOM  11543  O11 POPE  257      15.886  11.926  59.885  1.00  0.00           O
ATOM  11544  O12 POPE  257      15.716  11.366  62.295  1.00  0.00           O
ATOM  11545  C1  POPE  257      16.466  12.716  58.845  1.00  0.00           C
ATOM  11548  C2  POPE  257      16.846  11.916  57.545  1.00  0.00           C
ATOM  11550  O21 POPE  257      15.716  11.276  56.915  1.00  0.00           O
ATOM  11551  C21 POPE  257      14.966  12.106  56.225  1.00  0.00           C
ATOM  11552  O22 POPE  257      14.966  13.326  56.315  1.00  0.00           O
ATOM  11553  C22 POPE  257      14.266  11.306  55.125  1.00  0.00           C
ATOM  11556  C3  POPE  257      17.986  10.866  57.735  1.00  0.00           C
ATOM  11559  O31 POPE  257      18.316  10.186  56.505  1.00  0.00           O
ATOM  11560  C31 POPE  257      17.906   8.916  56.405  1.00  0.00           C
ATOM  11561  O32 POPE  257      17.386   8.266  57.295  1.00  0.00           O
ATOM  11562  C32 POPE  257      18.076   8.426  54.975  1.00  0.00           C
ATOM  11565  C23 POPE  257      15.146  11.376  53.865  1.00  0.00           C
ATOM  11568  C24 POPE  257      14.376  11.176  52.555  1.00  0.00           C
ATOM  11571  C25 POPE  257      15.336  11.256  51.375  1.00  0.00           C
ATOM  11574  C26 POPE  257      14.626  11.396  50.025  1.00  0.00           C
ATOM  11577  C27 POPE  257      15.616  11.216  48.865  1.00  0.00           C
ATOM  11580  C28 POPE  257      14.946  11.306  47.495  1.00  0.00           C
ATOM  11583  C29 POPE  257      15.926  10.916  46.415  1.00  0.00           C
ATOM  11585 0C21 POPE  257      16.096  11.526  45.235  1.00  0.00           C
ATOM  11587 1C21 POPE  257      15.296  12.686  44.715  1.00  0.00           C
ATOM  11590 2C21 POPE  257      13.946  12.246  44.125  1.00  0.00           C
ATOM  11593 3C21 POPE  257      14.076  11.266  42.945  1.00  0.00           C
ATOM  11596 4C21 POPE  257      12.716  11.016  42.265  1.00  0.00           C
ATOM  11599 5C21 POPE  257      12.756   9.906  41.205  1.00  0.00           C
ATOM  11602 6C21 POPE  257      11.386   9.726  40.535  1.00  0.00           C
ATOM  11605 7C21 POPE  257      11.396   8.676  39.425  1.00  0.00           C
ATOM  11608 8C21 POPE  257      10.116   8.686  38.585  1.00  0.00           C
ATOM  11612  C33 POPE  257      17.596   6.956  54.775  1.00  0.00           C
ATOM  11615  C34 POPE  257      16.986   6.716  53.385  1.00  0.00           C
ATOM  11618  C35 POPE  257      18.066   6.726  52.305  1.00  0.00           C
ATOM  11621  C36 POPE  257      17.536   6.636  50.875  1.00  0.00           C
ATOM  11624  C37 POPE  257      18.696   6.856  49.895  1.00  0.00           C
ATOM  11627  C38 POPE  257      18.686   5.936  48.675  1.00  0.00           C
ATOM  11630  C39 POPE  257      17.516   6.136  47.725  1.00  0.00           C
ATOM  11633 0C31 POPE  257      17.696   5.206  46.535  1.00  0.00           C
ATOM  11636 1C31 POPE  257      16.526   5.236  45.555  1.00  0.00           C
ATOM  11639 2C31 POPE  257      16.796   4.246  44.415  1.00  0.00           C
ATOM  11642 3C31 POPE  257      15.726   4.316  43.325  1.00  0.00           C
ATOM  11645 4C31 POPE  257      16.206   3.636  42.045  1.00  0.00           C
ATOM  11648 5C31 POPE  257      15.176   3.766  40.935  1.00  0.00           C
ATOM  11651 6C31 POPE  257      15.736   3.506  39.535  1.00  0.00           C
ATOM  11655  NH3 POPE  258      84.586  70.555  15.895  1.00  0.00           N
ATOM  11659  C12 POPE  258      83.285  69.826  15.725  1.00  0.00           C
ATOM  11662  C11 POPE  258      83.586  68.326  15.575  1.00  0.00           C
ATOM  11665  P   POPE  258      85.245  66.595  16.705  1.00  0.00           P
ATOM  11666  O13 POPE  258      85.174  65.846  15.415  1.00  0.00           O
ATOM  11667  O14 POPE  258      86.555  66.985  17.245  1.00  0.00           O
ATOM  11668  O11 POPE  258      84.484  65.765  17.855  1.00  0.00           O
ATOM  11669  O12 POPE  258      84.326  67.886  16.705  1.00  0.00           O
ATOM  11670  C1  POPE  258      85.105  64.605  18.455  1.00  0.00           C
ATOM  11673  C2  POPE  258      85.296  64.646  20.015  1.00  0.00           C
ATOM  11675  O21 POPE  258      84.535  63.595  20.665  1.00  0.00           O
ATOM  11676  C21 POPE  258      85.156  62.426  20.735  1.00  0.00           C
ATOM  11677  O22 POPE  258      86.165  62.126  20.135  1.00  0.00           O
ATOM  11678  C22 POPE  258      84.406  61.496  21.715  1.00  0.00           C
ATOM  11681  C3  POPE  258      84.925  65.976  20.715  1.00  0.00           C
ATOM  11684  O31 POPE  258      84.925  65.855  22.155  1.00  0.00           O
ATOM  11685  C31 POPE  258      86.095  66.046  22.775  1.00  0.00           C
ATOM  11686  O32 POPE  258      87.146  66.326  22.235  1.00  0.00           O
ATOM  11687  C32 POPE  258      85.865  65.805  24.285  1.00  0.00           C
ATOM  11690  C23 POPE  258      85.305  60.505  22.495  1.00  0.00           C
ATOM  11693  C24 POPE  258      84.526  59.696  23.565  1.00  0.00           C
ATOM  11696  C25 POPE  258      85.426  59.206  24.715  1.00  0.00           C
ATOM  11699  C26 POPE  258      84.666  58.686  25.955  1.00  0.00           C
ATOM  11702  C27 POPE  258      85.636  58.395  27.115  1.00  0.00           C
ATOM  11705  C28 POPE  258      85.016  57.716  28.355  1.00  0.00           C
ATOM  11708  C29 POPE  258      84.396  58.696  29.325  1.00  0.00           C
ATOM  11710 0C21 POPE  258      84.526  58.626  30.665  1.00  0.00           C
ATOM  11712 1C21 POPE  258      85.236  57.525  31.405  1.00  0.00           C
ATOM  11715 2C21 POPE  258      84.845  57.476  32.895  1.00  0.00           C
ATOM  11718 3C21 POPE  258      85.405  58.665  33.695  1.00  0.00           C
ATOM  11721 4C21 POPE  258      84.736  58.796  35.065  1.00  0.00           C
ATOM  11724 5C21 POPE  258      85.236  60.016  35.835  1.00  0.00           C
ATOM  11727 6C21 POPE  258      84.475  60.146  37.155  1.00  0.00           C
ATOM  11730 7C21 POPE  258      85.096  61.156  38.115  1.00  0.00           C
ATOM  11733 8C21 POPE  258      84.406  61.086  39.465  1.00  0.00           C
ATOM  11737  C33 POPE  258      87.086  66.095  25.215  1.00  0.00           C
ATOM  11740  C34 POPE  258      86.785  66.356  26.715  1.00  0.00           C
ATOM  11743  C35 POPE  258      85.646  65.535  27.335  1.00  0.00           C
ATOM  11746  C36 POPE  258      86.045  64.095  27.705  1.00  0.00           C
ATOM  11749  C37 POPE  258      86.716  64.016  29.085  1.00  0.00           C
ATOM  11752  C38 POPE  258      87.065  62.586  29.495  1.00  0.00           C
ATOM  11755  C39 POPE  258      87.555  62.536  30.945  1.00  0.00           C
ATOM  11758 0C31 POPE  258      88.186  61.186  31.345  1.00  0.00           C
ATOM  11761 1C31 POPE  258      88.715  61.246  32.775  1.00  0.00           C
ATOM  11764 2C31 POPE  258      89.646  60.076  33.145  1.00  0.00           C
ATOM  11767 3C31 POPE  258      90.305  60.246  34.515  1.00  0.00           C
ATOM  11770 4C31 POPE  258      91.016  61.595  34.685  1.00  0.00           C
ATOM  11773 5C31 POPE  258      92.076  61.606  35.785  1.00  0.00           C
ATOM  11776 6C31 POPE  258      92.736  62.976  35.995  1.00  0.00           C
ATOM  11780  NH3 POPE  259       1.935  15.786  19.215  1.00  0.00           N
ATOM  11784  C12 POPE  259       3.226  15.056  18.955  1.00  0.00           C
ATOM  11787  C11 POPE  259       2.996  13.706  18.265  1.00  0.00           C
ATOM  11790  P   POPE  259       4.496  11.926  17.065  1.00  0.00           P
ATOM  11791  O13 POPE  259       3.656  12.126  15.865  1.00  0.00           O
ATOM  11792  O14 POPE  259       5.936  11.826  16.765  1.00  0.00           O
ATOM  11793  O11 POPE  259       4.006  10.646  17.855  1.00  0.00           O
ATOM  11794  O12 POPE  259       4.276  13.106  18.075  1.00  0.00           O
ATOM  11795  C1  POPE  259       4.646   9.396  17.565  1.00  0.00           C
ATOM  11798  C2  POPE  259       5.896   9.106  18.455  1.00  0.00           C
ATOM  11800  O21 POPE  259       5.806   7.786  19.015  1.00  0.00           O
ATOM  11801  C21 POPE  259       4.876   7.606  19.925  1.00  0.00           C
ATOM  11802  O22 POPE  259       4.096   8.436  20.365  1.00  0.00           O
ATOM  11803  C22 POPE  259       4.976   6.206  20.485  1.00  0.00           C
ATOM  11806  C3  POPE  259       6.296  10.156  19.545  1.00  0.00           C
ATOM  11809  O31 POPE  259       7.566   9.836  20.125  1.00  0.00           O
ATOM  11810  C31 POPE  259       7.706   9.416  21.365  1.00  0.00           C
ATOM  11811  O32 POPE  259       6.836   9.096  22.165  1.00  0.00           O
ATOM  11812  C32 POPE  259       9.206   9.486  21.705  1.00  0.00           C
ATOM  11815  C23 POPE  259       5.106   6.286  22.015  1.00  0.00           C
ATOM  11818  C24 POPE  259       4.986   4.916  22.675  1.00  0.00           C
ATOM  11821  C25 POPE  259       5.176   4.916  24.195  1.00  0.00           C
ATOM  11824  C26 POPE  259       4.006   5.566  24.925  1.00  0.00           C
ATOM  11827  C27 POPE  259       3.916   5.176  26.405  1.00  0.00           C
ATOM  11830  C28 POPE  259       4.986   5.796  27.315  1.00  0.00           C
ATOM  11833  C29 POPE  259       4.706   5.396  28.745  1.00  0.00           C
ATOM  11835 0C21 POPE  259       5.456   4.566  29.495  1.00  0.00           C
ATOM  11837 1C21 POPE  259       6.736   3.916  29.065  1.00  0.00           C
ATOM  11840 2C21 POPE  259       7.506   3.276  30.235  1.00  0.00           C
ATOM  11843 3C21 POPE  259       8.696   2.456  29.745  1.00  0.00           C
ATOM  11846 4C21 POPE  259       9.516   1.816  30.875  1.00  0.00           C
ATOM  11849 5C21 POPE  259      10.376   0.646  30.375  1.00  0.00           C
ATOM  11852 6C21 POPE  259      11.626   1.056  29.585  1.00  0.00           C
ATOM  11855 7C21 POPE  259      12.186  -0.114  28.775  1.00  0.00           C
ATOM  11858 8C21 POPE  259      13.486   0.186  28.035  1.00  0.00           C
ATOM  11862  C33 POPE  259       9.856   8.096  21.905  1.00  0.00           C
ATOM  11865  C34 POPE  259      11.356   8.206  22.225  1.00  0.00           C
ATOM  11868  C35 POPE  259      11.726   8.016  23.695  1.00  0.00           C
ATOM  11871  C36 POPE  259      11.266   9.146  24.625  1.00  0.00           C
ATOM  11874  C37 POPE  259      11.966   9.086  25.995  1.00  0.00           C
ATOM  11877  C38 POPE  259      11.705  10.326  26.865  1.00  0.00           C
ATOM  11880  C39 POPE  259      12.546  10.336  28.155  1.00  0.00           C
ATOM  11883 0C31 POPE  259      12.426  11.676  28.895  1.00  0.00           C
ATOM  11886 1C31 POPE  259      13.466  11.876  30.005  1.00  0.00           C
ATOM  11889 2C31 POPE  259      13.466  13.316  30.535  1.00  0.00           C
ATOM  11892 3C31 POPE  259      14.746  13.726  31.285  1.00  0.00           C
ATOM  11895 4C31 POPE  259      14.866  13.176  32.705  1.00  0.00           C
ATOM  11898 5C31 POPE  259      16.116  13.706  33.425  1.00  0.00           C
ATOM  11901 6C31 POPE  259      16.206  13.316  34.895  1.00  0.00           C
ATOM  11905  NH3 POPE  260      83.836  38.226  17.365  1.00  0.00           N
ATOM  11909  C12 POPE  260      84.216  38.076  15.925  1.00  0.00           C
ATOM  11912  C11 POPE  260      83.296  37.056  15.245  1.00  0.00           C
ATOM  11915  P   POPE  260      83.656  34.566  15.825  1.00  0.00           P
ATOM  11916  O13 POPE  260      83.305  34.156  14.445  1.00  0.00           O
ATOM  11917  O14 POPE  260      85.096  34.646  16.155  1.00  0.00           O
ATOM  11918  O11 POPE  260      82.936  33.596  16.835  1.00  0.00           O
ATOM  11919  O12 POPE  260      83.016  35.956  16.125  1.00  0.00           O
ATOM  11920  C1  POPE  260      83.505  32.356  17.255  1.00  0.00           C
ATOM  11923  C2  POPE  260      83.875  32.466  18.755  1.00  0.00           C
ATOM  11925  O21 POPE  260      84.475  31.256  19.295  1.00  0.00           O
ATOM  11926  C21 POPE  260      83.685  30.256  19.605  1.00  0.00           C
ATOM  11927  O22 POPE  260      82.605  29.996  19.095  1.00  0.00           O
ATOM  11928  C22 POPE  260      84.354  29.376  20.665  1.00  0.00           C
ATOM  11931  C3  POPE  260      82.686  33.016  19.595  1.00  0.00           C
ATOM  11934  O31 POPE  260      83.076  33.216  20.975  1.00  0.00           O
ATOM  11935  C31 POPE  260      82.705  34.366  21.525  1.00  0.00           C
ATOM  11936  O32 POPE  260      81.844  35.126  21.115  1.00  0.00           O
ATOM  11937  C32 POPE  260      83.545  34.566  22.785  1.00  0.00           C
ATOM  11940  C23 POPE  260      85.025  30.236  21.765  1.00  0.00           C
ATOM  11943  C24 POPE  260      85.156  29.505  23.105  1.00  0.00           C
ATOM  11946  C25 POPE  260      85.226  30.536  24.225  1.00  0.00           C
ATOM  11949  C26 POPE  260      85.376  29.976  25.645  1.00  0.00           C
ATOM  11952  C27 POPE  260      85.105  31.136  26.615  1.00  0.00           C
ATOM  11955  C28 POPE  260      84.985  30.776  28.105  1.00  0.00           C
ATOM  11958  C29 POPE  260      83.855  29.816  28.375  1.00  0.00           C
ATOM  11960 0C21 POPE  260      83.906  28.736  29.165  1.00  0.00           C
ATOM  11962 1C21 POPE  260      85.086  28.246  29.955  1.00  0.00           C
ATOM  11965 2C21 POPE  260      84.925  28.596  31.445  1.00  0.00           C
ATOM  11968 3C21 POPE  260      83.665  27.976  32.045  1.00  0.00           C
ATOM  11971 4C21 POPE  260      83.656  28.006  33.575  1.00  0.00           C
ATOM  11974 5C21 POPE  260      82.376  27.346  34.115  1.00  0.00           C
ATOM  11977 6C21 POPE  260      82.535  26.806  35.545  1.00  0.00           C
ATOM  11980 7C21 POPE  260      81.205  26.326  36.115  1.00  0.00           C
ATOM  11983 8C21 POPE  260      81.336  25.666  37.485  1.00  0.00           C
ATOM  11987  C33 POPE  260      83.225  35.866  23.555  1.00  0.00           C
ATOM  11990  C34 POPE  260      84.204  36.016  24.725  1.00  0.00           C
ATOM  11993  C35 POPE  260      83.815  37.095  25.755  1.00  0.00           C
ATOM  11996  C36 POPE  260      82.525  36.805  26.525  1.00  0.00           C
ATOM  11999  C37 POPE  260      82.456  37.525  27.885  1.00  0.00           C
ATOM  12002  C38 POPE  260      81.366  36.966  28.805  1.00  0.00           C
ATOM  12005  C39 POPE  260      81.906  36.286  30.085  1.00  0.00           C
ATOM  12008 0C31 POPE  260      82.395  37.296  31.135  1.00  0.00           C
ATOM  12011 1C31 POPE  260      82.756  36.656  32.485  1.00  0.00           C
ATOM  12014 2C31 POPE  260      83.165  37.696  33.545  1.00  0.00           C
ATOM  12017 3C31 POPE  260      83.425  37.106  34.935  1.00  0.00           C
ATOM  12020 4C31 POPE  260      82.166  36.556  35.615  1.00  0.00           C
ATOM  12023 5C31 POPE  260      82.395  36.216  37.095  1.00  0.00           C
ATOM  12026 6C31 POPE  260      81.196  35.546  37.775  1.00  0.00           C
ATOM  12030  NH3 POPE  261      27.826  22.656  16.835  1.00  0.00           N
ATOM  12034  C12 POPE  261      29.056  23.406  16.425  1.00  0.00           C
ATOM  12037  C11 POPE  261      28.696  24.726  15.735  1.00  0.00           C
ATOM  12040  P   POPE  261      29.796  27.046  15.255  1.00  0.00           P
ATOM  12041  O13 POPE  261      29.946  27.246  13.805  1.00  0.00           O
ATOM  12042  O14 POPE  261      28.556  27.566  15.875  1.00  0.00           O
ATOM  12043  O11 POPE  261      31.066  27.586  16.045  1.00  0.00           O
ATOM  12044  O12 POPE  261      29.876  25.486  15.535  1.00  0.00           O
ATOM  12045  C1  POPE  261      31.666  26.856  17.135  1.00  0.00           C
ATOM  12048  C2  POPE  261      31.456  27.556  18.505  1.00  0.00           C
ATOM  12050  O21 POPE  261      31.246  26.546  19.505  1.00  0.00           O
ATOM  12051  C21 POPE  261      32.326  26.185  20.185  1.00  0.00           C
ATOM  12052  O22 POPE  261      33.436  26.676  20.055  1.00  0.00           O
ATOM  12053  C22 POPE  261      31.946  25.086  21.195  1.00  0.00           C
ATOM  12056  C3  POPE  261      30.216  28.486  18.485  1.00  0.00           C
ATOM  12059  O31 POPE  261      29.876  28.986  19.795  1.00  0.00           O
ATOM  12060  C31 POPE  261      28.866  28.376  20.415  1.00  0.00           C
ATOM  12061  O32 POPE  261      28.296  27.376  20.025  1.00  0.00           O
ATOM  12062  C32 POPE  261      28.515  29.166  21.675  1.00  0.00           C
ATOM  12065  C23 POPE  261      33.106  24.616  22.115  1.00  0.00           C
ATOM  12068  C24 POPE  261      32.716  24.526  23.605  1.00  0.00           C
ATOM  12071  C25 POPE  261      31.796  23.355  23.995  1.00  0.00           C
ATOM  12074  C26 POPE  261      32.536  22.026  24.285  1.00  0.00           C
ATOM  12077  C27 POPE  261      33.326  21.966  25.615  1.00  0.00           C
ATOM  12080  C28 POPE  261      32.456  21.716  26.875  1.00  0.00           C
ATOM  12083  C29 POPE  261      33.216  21.616  28.175  1.00  0.00           C
ATOM  12085 0C21 POPE  261      32.886  20.906  29.275  1.00  0.00           C
ATOM  12087 1C21 POPE  261      31.666  20.025  29.485  1.00  0.00           C
ATOM  12090 2C21 POPE  261      30.746  20.466  30.645  1.00  0.00           C
ATOM  12093 3C21 POPE  261      31.436  20.346  32.015  1.00  0.00           C
ATOM  12096 4C21 POPE  261      30.486  20.286  33.225  1.00  0.00           C
ATOM  12099 5C21 POPE  261      31.286  20.346  34.535  1.00  0.00           C
ATOM  12102 6C21 POPE  261      30.466  20.146  35.815  1.00  0.00           C
ATOM  12105 7C21 POPE  261      31.356  20.266  37.065  1.00  0.00           C
ATOM  12108 8C21 POPE  261      30.636  20.006  38.385  1.00  0.00           C
ATOM  12112  C33 POPE  261      28.685  28.306  22.945  1.00  0.00           C
[truncated: 1,728,295 more chars]
