# Supplementary material for: Characterizing Membrane Association and Periplasmic Transfer of Bacterial Lipoproteins through Molecular Dynamics Simulations
Source: Structure. 2020 Apr 7;28(4):475–487.e3. doi: 10.1016/j.str.2020.01.012 (PMC7139219; doi:10.1016/j.str.2020.01.012)
Supplement: Data S2. Final Coordinates from Simulations (A–L), Related to Figure 3 [file mmc4.zip › A-L/EMTA-4-atomistic.pdb]

TITLE     Protein
REMARK    THIS IS A SIMULATION BOX
CRYST1  128.443  128.443  109.163  90.00  90.00  90.00 P 1           1
MODEL        1
ATOM      1  N   CYSTA   1      68.082  54.816  54.760  1.00  0.00           N
ATOM      3  CA  CYSTA   1      69.262  55.697  54.770  1.00  0.00           C
ATOM      5  C   CYSTA   1      70.561  55.056  55.240  1.00  0.00           C
ATOM      6  O   CYSTA   1      71.502  54.896  54.460  1.00  0.00           O
ATOM      7  CB  CYSTA   1      69.451  56.697  53.640  1.00  0.00           C
ATOM     10  SG  CYSTA   1      67.892  57.547  53.370  1.00  0.00           S
ATOM     11  C1  CYSTA   1      68.191  59.046  54.360  1.00  0.00           C
ATOM     14  CA1 CYSTA   1      67.782  53.797  53.950  1.00  0.00           C
ATOM     15  OA1 CYSTA   1      67.260  52.817  54.480  1.00  0.00           O
ATOM     16  CA2 CYSTA   1      67.932  53.857  52.470  1.00  0.00           C
ATOM     19  C11 CYSTA   1      67.481  60.317  53.830  1.00  0.00           C
ATOM     21  O11 CYSTA   1      66.242  59.986  53.150  1.00  0.00           O
ATOM     22  CX1 CYSTA   1      66.271  59.706  51.840  1.00  0.00           C
ATOM     23  OX1 CYSTA   1      67.252  59.587  51.140  1.00  0.00           O
ATOM     24  CX2 CYSTA   1      64.822  59.566  51.350  1.00  0.00           C
ATOM     27  C12 CYSTA   1      68.401  61.286  53.040  1.00  0.00           C
ATOM     30  O12 CYSTA   1      67.572  62.286  52.430  1.00  0.00           O
ATOM     31  CD1 CYSTA   1      68.012  63.536  52.270  1.00  0.00           C
ATOM     32  OD1 CYSTA   1      67.282  64.495  52.400  1.00  0.00           O
ATOM     33  CD2 CYSTA   1      69.480  63.667  51.930  1.00  0.00           C
ATOM     36  CA3 CYSTA   1      69.242  53.176  52.030  1.00  0.00           C
ATOM     39  CA4 CYSTA   1      69.881  53.987  50.910  1.00  0.00           C
ATOM     42  CA5 CYSTA   1      71.300  53.556  50.520  1.00  0.00           C
ATOM     45  CA6 CYSTA   1      71.322  52.167  49.890  1.00  0.00           C
ATOM     48  CA7 CYSTA   1      70.602  52.106  48.540  1.00  0.00           C
ATOM     51  CA8 CYSTA   1      71.590  52.227  47.380  1.00  0.00           C
ATOM     54  CA9 CYSTA   1      70.901  52.347  46.030  1.00  0.00           C
ATOM     57 0CA1 CYSTA   1      70.072  53.626  45.860  1.00  0.00           C
ATOM     60 1CA1 CYSTA   1      68.892  53.367  44.930  1.00  0.00           C
ATOM     63 2CA1 CYSTA   1      67.992  54.587  44.770  1.00  0.00           C
ATOM     66 3CA1 CYSTA   1      66.941  54.317  43.690  1.00  0.00           C
ATOM     69 4CA1 CYSTA   1      65.940  55.447  43.470  1.00  0.00           C
ATOM     72 5CA1 CYSTA   1      66.580  56.837  43.400  1.00  0.00           C
ATOM     75 6CA1 CYSTA   1      65.561  57.877  42.960  1.00  0.00           C
ATOM     79  CD3 CYSTA   1      69.631  64.306  50.540  1.00  0.00           C
ATOM     82  CD4 CYSTA   1      69.040  63.417  49.440  1.00  0.00           C
ATOM     85  CD5 CYSTA   1      69.292  63.997  48.050  1.00  0.00           C
ATOM     88  CD6 CYSTA   1      70.750  63.797  47.640  1.00  0.00           C
ATOM     91  CD7 CYSTA   1      70.870  63.106  46.290  1.00  0.00           C
ATOM     94  CD8 CYSTA   1      72.172  62.315  46.140  1.00  0.00           C
ATOM     97  CD9 CYSTA   1      72.072  61.367  44.940  1.00  0.00           C
ATOM    100 0CD1 CYSTA   1      72.902  61.777  43.720  1.00  0.00           C
ATOM    103 1CD1 CYSTA   1      73.752  60.576  43.300  1.00  0.00           C
ATOM    106 2CD1 CYSTA   1      74.771  60.867  42.210  1.00  0.00           C
ATOM    109 3CD1 CYSTA   1      75.712  59.667  42.020  1.00  0.00           C
ATOM    112 4CD1 CYSTA   1      75.792  59.137  40.590  1.00  0.00           C
ATOM    115 5CD1 CYSTA   1      74.992  57.836  40.390  1.00  0.00           C
ATOM    118 6CD1 CYSTA   1      75.242  57.187  39.030  1.00  0.00           C
ATOM    122  CX3 CYSTA   1      63.981  58.477  52.060  1.00  0.00           C
ATOM    125  CX4 CYSTA   1      62.472  58.746  51.920  1.00  0.00           C
ATOM    128  CX5 CYSTA   1      61.852  58.376  50.570  1.00  0.00           C
ATOM    131  CX6 CYSTA   1      61.101  57.036  50.620  1.00  0.00           C
ATOM    134  CX7 CYSTA   1      60.492  56.646  49.260  1.00  0.00           C
ATOM    137  CX8 CYSTA   1      59.620  55.377  49.330  1.00  0.00           C
ATOM    140  CX9 CYSTA   1      59.872  54.447  48.160  1.00  0.00           C
ATOM    142 0CX1 CYSTA   1      59.012  54.057  47.200  1.00  0.00           C
ATOM    144 1CX1 CYSTA   1      57.590  54.527  47.050  1.00  0.00           C
ATOM    147 2CX1 CYSTA   1      56.941  54.277  45.670  1.00  0.00           C
ATOM    150 3CX1 CYSTA   1      56.512  52.826  45.380  1.00  0.00           C
ATOM    153 4CX1 CYSTA   1      57.260  52.146  44.220  1.00  0.00           C
ATOM    156 5CX1 CYSTA   1      58.271  51.097  44.720  1.00  0.00           C
ATOM    159 6CX1 CYSTA   1      58.710  50.076  43.660  1.00  0.00           C
ATOM    162 7CX1 CYSTA   1      59.581  48.976  44.290  1.00  0.00           C
ATOM    165 8CX1 CYSTA   1      60.102  47.926  43.310  1.00  0.00           C
ATOM    169  N   SER A   2      70.672  54.736  56.540  1.00  0.00           N
ATOM    171  CA  SER A   2      69.542  54.477  57.450  1.00  0.00           C
ATOM    173  CB  SER A   2      69.940  53.766  58.750  1.00  0.00           C
ATOM    176  OG  SER A   2      70.811  54.547  59.560  1.00  0.00           O
ATOM    178  C   SER A   2      68.660  55.697  57.750  1.00  0.00           C
ATOM    179  O   SER A   2      69.142  56.806  57.930  1.00  0.00           O
ATOM    180  N   SER A   3      67.311  55.576  57.710  1.00  0.00           N
ATOM    182  CA  SER A   3      66.492  56.767  57.940  1.00  0.00           C
ATOM    184  CB  SER A   3      65.602  57.326  56.770  1.00  0.00           C
ATOM    187  OG  SER A   3      64.191  57.106  56.870  1.00  0.00           O
ATOM    189  C   SER A   3      65.852  56.557  59.280  1.00  0.00           C
ATOM    190  O   SER A   3      65.181  55.576  59.570  1.00  0.00           O
ATOM    191  N   LYS A   4      66.190  57.437  60.230  1.00  0.00           N
ATOM    193  CA  LYS A   4      66.212  58.846  59.960  1.00  0.00           C
ATOM    195  CB  LYS A   4      64.940  59.436  60.590  1.00  0.00           C
ATOM    198  CG  LYS A   4      64.480  60.707  59.900  1.00  0.00           C
ATOM    201  CD  LYS A   4      64.040  60.387  58.480  1.00  0.00           C
ATOM    204  CE  LYS A   4      62.720  61.036  58.120  1.00  0.00           C
ATOM    207  NZ  LYS A   4      62.281  60.406  56.890  1.00  0.00           N
ATOM    211  C   LYS A   4      67.451  59.527  60.510  1.00  0.00           C
ATOM    212  O   LYS A   4      67.510  59.896  61.670  1.00  0.00           O
ATOM    213  N   HIS A   5      68.480  59.766  59.650  1.00  0.00           N
ATOM    215  CA  HIS A   5      69.590  60.686  59.960  1.00  0.00           C
ATOM    217  CB  HIS A   5      69.040  62.027  60.580  1.00  0.00           C
ATOM    220  ND1 HIS A   5      68.462  64.387  60.160  1.00  0.00           N
ATOM    221  CG  HIS A   5      69.332  63.337  59.900  1.00  0.00           C
ATOM    222  CE1 HIS A   5      68.791  65.337  59.310  1.00  0.00           C
ATOM    224  NE2 HIS A   5      69.830  64.956  58.530  1.00  0.00           N
ATOM    226  CD2 HIS A   5      70.190  63.687  58.910  1.00  0.00           C
ATOM    228  C   HIS A   5      70.641  59.926  60.790  1.00  0.00           C
ATOM    229  O   HIS A   5      71.682  60.437  61.230  1.00  0.00           O
ATOM    230  N   ASP A   6      70.402  58.597  60.930  1.00  0.00           N
ATOM    232  CA  ASP A   6      71.340  57.576  61.290  1.00  0.00           C
ATOM    234  CB  ASP A   6      72.660  57.586  60.510  1.00  0.00           C
ATOM    237  CG  ASP A   6      72.611  57.737  59.000  1.00  0.00           C
ATOM    238  OD1 ASP A   6      71.682  58.316  58.430  1.00  0.00           O
ATOM    239  OD2 ASP A   6      73.752  57.547  58.480  1.00  0.00           O
ATOM    240  C   ASP A   6      71.572  57.556  62.790  1.00  0.00           C
ATOM    241  O   ASP A   6      72.672  57.316  63.290  1.00  0.00           O
ATOM    242  N   TYR A   7      70.480  57.817  63.520  1.00  0.00           N
ATOM    244  CA  TYR A   7      70.301  57.596  64.930  1.00  0.00           C
ATOM    246  CB  TYR A   7      69.040  58.386  65.390  1.00  0.00           C
ATOM    249  CG  TYR A   7      67.660  57.846  65.050  1.00  0.00           C
ATOM    250  CD1 TYR A   7      67.160  57.786  63.740  1.00  0.00           C
ATOM    252  CE1 TYR A   7      65.782  57.666  63.510  1.00  0.00           C
ATOM    254  CZ  TYR A   7      64.881  57.636  64.580  1.00  0.00           C
ATOM    255  OH  TYR A   7      63.492  57.596  64.360  1.00  0.00           O
ATOM    257  CD2 TYR A   7      66.751  57.607  66.100  1.00  0.00           C
ATOM    259  CE2 TYR A   7      65.371  57.556  65.870  1.00  0.00           C
ATOM    261  C   TYR A   7      70.090  56.146  65.290  1.00  0.00           C
ATOM    262  O   TYR A   7      70.290  55.736  66.440  1.00  0.00           O
ATOM    263  N   THR A   8      69.690  55.336  64.290  1.00  0.00           N
ATOM    265  CA  THR A   8      69.492  53.896  64.390  1.00  0.00           C
ATOM    267  CB  THR A   8      68.731  53.347  63.180  1.00  0.00           C
ATOM    269  OG1 THR A   8      69.251  53.846  61.960  1.00  0.00           O
ATOM    271  CG2 THR A   8      67.271  53.836  63.190  1.00  0.00           C
ATOM    275  C   THR A   8      70.831  53.207  64.510  1.00  0.00           C
ATOM    276  O   THR A   8      70.951  52.076  65.000  1.00  0.00           O
ATOM    277  N   ASN A   9      71.902  53.916  64.090  1.00  0.00           N
ATOM    279  CA  ASN A   9      73.250  53.446  64.060  1.00  0.00           C
ATOM    281  CB  ASN A   9      74.002  53.757  62.720  1.00  0.00           C
ATOM    284  CG  ASN A   9      73.191  53.426  61.470  1.00  0.00           C
ATOM    285  OD1 ASN A   9      72.042  52.986  61.490  1.00  0.00           O
ATOM    286  ND2 ASN A   9      73.782  53.657  60.270  1.00  0.00           N
ATOM    289  C   ASN A   9      74.021  54.067  65.250  1.00  0.00           C
ATOM    290  O   ASN A   9      73.782  55.216  65.650  1.00  0.00           O
ATOM    291  N   PRO A  10      74.981  53.356  65.830  1.00  0.00           N
ATOM    292  CD  PRO A  10      75.811  53.937  66.890  1.00  0.00           C
ATOM    295  CA  PRO A  10      74.932  51.917  65.960  1.00  0.00           C
ATOM    297  CB  PRO A  10      76.260  51.586  66.620  1.00  0.00           C
ATOM    300  CG  PRO A  10      76.470  52.737  67.600  1.00  0.00           C
ATOM    303  C   PRO A  10      73.721  51.466  66.800  1.00  0.00           C
ATOM    304  O   PRO A  10      73.271  52.236  67.670  1.00  0.00           O
ATOM    305  N   PRO A  11      73.152  50.307  66.570  1.00  0.00           N
ATOM    306  CD  PRO A  11      73.480  49.407  65.460  1.00  0.00           C
ATOM    309  CA  PRO A  11      72.182  49.687  67.480  1.00  0.00           C
ATOM    311  CB  PRO A  11      71.951  48.297  66.870  1.00  0.00           C
ATOM    314  CG  PRO A  11      73.250  48.056  66.100  1.00  0.00           C
ATOM    317  C   PRO A  11      72.611  49.606  68.940  1.00  0.00           C
ATOM    318  O   PRO A  11      73.752  49.296  69.270  1.00  0.00           O
ATOM    319  N   TRP A  12      71.660  49.856  69.850  1.00  0.00           N
ATOM    321  CA  TRP A  12      71.800  49.706  71.270  1.00  0.00           C
ATOM    323  CB  TRP A  12      71.190  50.966  71.970  1.00  0.00           C
ATOM    326  CG  TRP A  12      71.330  51.097  73.450  1.00  0.00           C
ATOM    327  CD1 TRP A  12      72.492  51.406  74.110  1.00  0.00           C
ATOM    329  NE1 TRP A  12      72.201  51.707  75.420  1.00  0.00           N
ATOM    331  CE2 TRP A  12      70.862  51.627  75.630  1.00  0.00           C
ATOM    332  CD2 TRP A  12      70.271  51.227  74.410  1.00  0.00           C
ATOM    333  CE3 TRP A  12      68.892  51.097  74.330  1.00  0.00           C
ATOM    335  CZ3 TRP A  12      68.120  51.386  75.460  1.00  0.00           C
ATOM    337  CZ2 TRP A  12      70.102  51.957  76.730  1.00  0.00           C
ATOM    339  CH2 TRP A  12      68.721  51.817  76.640  1.00  0.00           C
ATOM    341  C   TRP A  12      71.072  48.446  71.690  1.00  0.00           C
ATOM    342  O   TRP A  12      69.852  48.337  71.530  1.00  0.00           O
ATOM    343  N   ASN A  13      71.782  47.446  72.260  1.00  0.00           N
ATOM    345  CA  ASN A  13      71.142  46.367  73.000  1.00  0.00           C
ATOM    347  CB  ASN A  13      72.090  45.146  73.110  1.00  0.00           C
ATOM    350  CG  ASN A  13      71.440  43.857  73.640  1.00  0.00           C
ATOM    351  OD1 ASN A  13      70.340  43.816  74.180  1.00  0.00           O
ATOM    352  ND2 ASN A  13      72.182  42.737  73.460  1.00  0.00           N
ATOM    355  C   ASN A  13      70.730  46.887  74.380  1.00  0.00           C
ATOM    356  O   ASN A  13      71.572  47.266  75.190  1.00  0.00           O
ATOM    357  N   ALA A  14      69.432  46.887  74.690  1.00  0.00           N
ATOM    359  CA  ALA A  14      68.931  47.547  75.880  1.00  0.00           C
ATOM    361  CB  ALA A  14      67.510  48.076  75.640  1.00  0.00           C
ATOM    365  C   ALA A  14      68.861  46.596  77.050  1.00  0.00           C
ATOM    366  O   ALA A  14      68.480  46.986  78.150  1.00  0.00           O
ATOM    367  N   LYS A  15      69.242  45.307  76.850  1.00  0.00           N
ATOM    369  CA  LYS A  15      69.040  44.277  77.860  1.00  0.00           C
ATOM    371  CB  LYS A  15      69.381  42.877  77.290  1.00  0.00           C
ATOM    374  CG  LYS A  15      69.090  41.707  78.250  1.00  0.00           C
ATOM    377  CD  LYS A  15      67.580  41.526  78.500  1.00  0.00           C
ATOM    380  CE  LYS A  15      67.271  40.517  79.610  1.00  0.00           C
ATOM    383  NZ  LYS A  15      65.800  40.377  79.780  1.00  0.00           N
ATOM    387  C   LYS A  15      69.830  44.506  79.140  1.00  0.00           C
ATOM    388  O   LYS A  15      69.322  44.447  80.250  1.00  0.00           O
ATOM    389  N   VAL A  16      71.131  44.826  79.000  1.00  0.00           N
ATOM    391  CA  VAL A  16      71.962  45.076  80.160  1.00  0.00           C
ATOM    393  CB  VAL A  16      73.410  44.626  79.930  1.00  0.00           C
ATOM    395  CG1 VAL A  16      74.300  45.657  79.230  1.00  0.00           C
ATOM    399  CG2 VAL A  16      74.021  44.187  81.270  1.00  0.00           C
ATOM    403  C   VAL A  16      71.782  46.487  80.720  1.00  0.00           C
ATOM    404  O   VAL A  16      71.852  46.627  81.940  1.00  0.00           O
ATOM    405  N   PRO A  17      71.470  47.607  80.040  1.00  0.00           N
ATOM    406  CD  PRO A  17      71.832  47.866  78.650  1.00  0.00           C
ATOM    409  CA  PRO A  17      71.142  48.836  80.730  1.00  0.00           C
ATOM    411  CB  PRO A  17      71.242  49.956  79.680  1.00  0.00           C
ATOM    414  CG  PRO A  17      71.231  49.236  78.340  1.00  0.00           C
ATOM    417  C   PRO A  17      69.792  48.776  81.400  1.00  0.00           C
ATOM    418  O   PRO A  17      69.682  49.337  82.490  1.00  0.00           O
ATOM    419  N   VAL A  18      68.760  48.126  80.810  1.00  0.00           N
ATOM    421  CA  VAL A  18      67.492  48.027  81.520  1.00  0.00           C
ATOM    423  CB  VAL A  18      66.330  47.547  80.670  1.00  0.00           C
ATOM    425  CG1 VAL A  18      66.291  46.016  80.480  1.00  0.00           C
ATOM    429  CG2 VAL A  18      65.010  47.976  81.340  1.00  0.00           C
ATOM    433  C   VAL A  18      67.622  47.257  82.810  1.00  0.00           C
ATOM    434  O   VAL A  18      67.151  47.716  83.840  1.00  0.00           O
ATOM    435  N   GLN A  19      68.331  46.097  82.850  1.00  0.00           N
ATOM    437  CA  GLN A  19      68.451  45.296  84.060  1.00  0.00           C
ATOM    439  CB  GLN A  19      69.080  43.927  83.700  1.00  0.00           C
ATOM    442  CG  GLN A  19      70.631  43.846  83.570  1.00  0.00           C
ATOM    445  CD  GLN A  19      71.431  43.636  84.860  1.00  0.00           C
ATOM    446  OE1 GLN A  19      72.650  43.826  84.920  1.00  0.00           O
ATOM    447  NE2 GLN A  19      70.742  43.207  85.940  1.00  0.00           N
ATOM    450  C   GLN A  19      69.172  46.066  85.180  1.00  0.00           C
ATOM    451  O   GLN A  19      68.752  46.086  86.330  1.00  0.00           O
ATOM    452  N   ARG A  20      70.262  46.786  84.840  1.00  0.00           N
ATOM    454  CA  ARG A  20      70.972  47.696  85.730  1.00  0.00           C
ATOM    456  CB  ARG A  20      72.242  48.267  85.030  1.00  0.00           C
ATOM    459  CG  ARG A  20      73.322  47.206  84.690  1.00  0.00           C
ATOM    462  CD  ARG A  20      74.550  47.726  83.920  1.00  0.00           C
ATOM    465  NE  ARG A  20      74.121  48.167  82.540  1.00  0.00           N
ATOM    467  CZ  ARG A  20      74.932  48.657  81.610  1.00  0.00           C
ATOM    468  NH1 ARG A  20      76.231  48.646  81.770  1.00  0.00           N
ATOM    471  NH2 ARG A  20      74.511  49.216  80.500  1.00  0.00           N
ATOM    474  C   ARG A  20      70.131  48.857  86.260  1.00  0.00           C
ATOM    475  O   ARG A  20      70.220  49.236  87.430  1.00  0.00           O
ATOM    476  N   ALA A  21      69.282  49.457  85.400  1.00  0.00           N
ATOM    478  CA  ALA A  21      68.292  50.416  85.780  1.00  0.00           C
ATOM    480  CB  ALA A  21      67.762  51.117  84.530  1.00  0.00           C
ATOM    484  C   ALA A  21      67.142  49.847  86.610  1.00  0.00           C
ATOM    485  O   ALA A  21      66.602  50.517  87.480  1.00  0.00           O
ATOM    486  N   MET A  22      66.751  48.566  86.390  1.00  0.00           N
ATOM    488  CA  MET A  22      65.620  47.926  87.040  1.00  0.00           C
ATOM    490  CB  MET A  22      65.282  46.586  86.330  1.00  0.00           C
ATOM    493  CG  MET A  22      63.762  46.376  86.190  1.00  0.00           C
ATOM    496  SD  MET A  22      63.001  47.426  84.910  1.00  0.00           S
ATOM    497  CE  MET A  22      61.322  46.746  85.080  1.00  0.00           C
ATOM    501  C   MET A  22      65.862  47.666  88.520  1.00  0.00           C
ATOM    502  O   MET A  22      64.922  47.677  89.310  1.00  0.00           O
ATOM    503  N   GLN A  23      67.131  47.547  88.970  1.00  0.00           N
ATOM    505  CA  GLN A  23      67.492  47.596  90.380  1.00  0.00           C
ATOM    507  CB  GLN A  23      69.012  47.386  90.650  1.00  0.00           C
ATOM    510  CG  GLN A  23      69.441  45.896  90.710  1.00  0.00           C
ATOM    513  CD  GLN A  23      69.432  45.196  89.350  1.00  0.00           C
ATOM    514  OE1 GLN A  23      68.502  44.477  88.980  1.00  0.00           O
ATOM    515  NE2 GLN A  23      70.550  45.336  88.620  1.00  0.00           N
ATOM    518  C   GLN A  23      66.980  48.826  91.110  1.00  0.00           C
ATOM    519  O   GLN A  23      66.611  48.766  92.280  1.00  0.00           O
ATOM    520  N   TRP A  24      66.902  49.956  90.400  1.00  0.00           N
ATOM    522  CA  TRP A  24      66.392  51.206  90.910  1.00  0.00           C
ATOM    524  CB  TRP A  24      67.160  52.386  90.270  1.00  0.00           C
ATOM    527  CG  TRP A  24      68.642  52.216  90.330  1.00  0.00           C
ATOM    528  CD1 TRP A  24      69.480  52.047  89.260  1.00  0.00           C
ATOM    530  NE1 TRP A  24      70.771  51.926  89.690  1.00  0.00           N
ATOM    532  CE2 TRP A  24      70.800  52.006  91.040  1.00  0.00           C
ATOM    533  CD2 TRP A  24      69.472  52.157  91.500  1.00  0.00           C
ATOM    534  CE3 TRP A  24      69.220  52.206  92.880  1.00  0.00           C
ATOM    536  CZ3 TRP A  24      70.311  52.167  93.750  1.00  0.00           C
ATOM    538  CZ2 TRP A  24      71.881  51.996  91.910  1.00  0.00           C
ATOM    540  CH2 TRP A  24      71.611  52.066  93.270  1.00  0.00           C
ATOM    542  C   TRP A  24      64.901  51.386  90.660  1.00  0.00           C
ATOM    543  O   TRP A  24      64.360  52.466  90.880  1.00  0.00           O
ATOM    544  N   MET A  25      64.160  50.336  90.250  1.00  0.00           N
ATOM    546  CA  MET A  25      62.701  50.416  90.230  1.00  0.00           C
ATOM    548  CB  MET A  25      62.021  49.207  89.550  1.00  0.00           C
ATOM    551  CG  MET A  25      60.492  49.376  89.430  1.00  0.00           C
ATOM    554  SD  MET A  25      59.722  48.527  88.030  1.00  0.00           S
ATOM    555  CE  MET A  25      60.311  49.716  86.780  1.00  0.00           C
ATOM    559  C   MET A  25      61.980  50.746  91.550  1.00  0.00           C
ATOM    560  O   MET A  25      61.031  51.526  91.480  1.00  0.00           O
ATOM    561  N   PRO A  26      62.281  50.296  92.770  1.00  0.00           N
ATOM    562  CD  PRO A  26      63.271  49.257  93.070  1.00  0.00           C
ATOM    565  CA  PRO A  26      61.410  50.567  93.910  1.00  0.00           C
ATOM    567  CB  PRO A  26      61.910  49.597  95.000  1.00  0.00           C
ATOM    570  CG  PRO A  26      63.331  49.226  94.590  1.00  0.00           C
ATOM    573  C   PRO A  26      61.502  52.027  94.310  1.00  0.00           C
ATOM    574  O   PRO A  26      60.480  52.636  94.620  1.00  0.00           O
ATOM    575  N   ILE A  27      62.712  52.626  94.250  1.00  0.00           N
ATOM    577  CA  ILE A  27      62.922  54.046  94.370  1.00  0.00           C
ATOM    579  CB  ILE A  27      64.402  54.407  94.570  1.00  0.00           C
ATOM    581  CG2 ILE A  27      64.910  53.547  95.750  1.00  0.00           C
ATOM    585  CG1 ILE A  27      65.311  54.197  93.340  1.00  0.00           C
ATOM    588  CD  ILE A  27      66.762  54.657  93.580  1.00  0.00           C
ATOM    592  C   ILE A  27      62.271  54.836  93.240  1.00  0.00           C
ATOM    593  O   ILE A  27      61.652  55.876  93.460  1.00  0.00           O
ATOM    594  N   SER A  28      62.351  54.337  91.980  1.00  0.00           N
ATOM    596  CA  SER A  28      61.742  54.977  90.830  1.00  0.00           C
ATOM    598  CB  SER A  28      62.211  54.407  89.460  1.00  0.00           C
ATOM    601  OG  SER A  28      61.470  53.286  88.980  1.00  0.00           O
ATOM    603  C   SER A  28      60.220  55.016  90.890  1.00  0.00           C
ATOM    604  O   SER A  28      59.620  56.036  90.570  1.00  0.00           O
ATOM    605  N   GLN A  29      59.581  53.927  91.330  1.00  0.00           N
ATOM    607  CA  GLN A  29      58.152  53.857  91.520  1.00  0.00           C
ATOM    609  CB  GLN A  29      57.790  52.417  91.940  1.00  0.00           C
ATOM    612  CG  GLN A  29      56.271  52.157  91.950  1.00  0.00           C
ATOM    615  CD  GLN A  29      55.901  50.826  92.610  1.00  0.00           C
ATOM    616  OE1 GLN A  29      54.890  50.746  93.320  1.00  0.00           O
ATOM    617  NE2 GLN A  29      56.721  49.777  92.420  1.00  0.00           N
ATOM    620  C   GLN A  29      57.602  54.856  92.530  1.00  0.00           C
ATOM    621  O   GLN A  29      56.590  55.517  92.320  1.00  0.00           O
ATOM    622  N   LYS A  30      58.261  55.026  93.690  1.00  0.00           N
ATOM    624  CA  LYS A  30      57.902  56.076  94.640  1.00  0.00           C
ATOM    626  CB  LYS A  30      58.710  55.886  95.940  1.00  0.00           C
ATOM    629  CG  LYS A  30      58.331  56.806  97.120  1.00  0.00           C
ATOM    632  CD  LYS A  30      56.891  56.546  97.610  1.00  0.00           C
ATOM    635  CE  LYS A  30      56.410  57.446  98.743  1.00  0.00           C
ATOM    638  NZ  LYS A  30      56.392  58.826  98.243  1.00  0.00           N
ATOM    642  C   LYS A  30      58.102  57.507  94.160  1.00  0.00           C
ATOM    643  O   LYS A  30      57.250  58.367  94.390  1.00  0.00           O
ATOM    644  N   ALA A  31      59.242  57.776  93.510  1.00  0.00           N
ATOM    646  CA  ALA A  31      59.550  59.036  92.880  1.00  0.00           C
ATOM    648  CB  ALA A  31      60.982  58.976  92.330  1.00  0.00           C
ATOM    652  C   ALA A  31      58.591  59.376  91.750  1.00  0.00           C
ATOM    653  O   ALA A  31      58.050  60.476  91.690  1.00  0.00           O
ATOM    654  N   GLY A  32      58.300  58.407  90.870  1.00  0.00           N
ATOM    656  CA  GLY A  32      57.302  58.536  89.810  1.00  0.00           C
ATOM    659  C   GLY A  32      55.940  58.766  90.370  1.00  0.00           C
ATOM    660  O   GLY A  32      55.201  59.626  89.900  1.00  0.00           O
ATOM    661  N   ALA A  33      55.571  58.067  91.460  1.00  0.00           N
ATOM    663  CA  ALA A  33      54.340  58.326  92.160  1.00  0.00           C
ATOM    665  CB  ALA A  33      54.172  57.277  93.280  1.00  0.00           C
ATOM    669  C   ALA A  33      54.212  59.727  92.750  1.00  0.00           C
ATOM    670  O   ALA A  33      53.160  60.356  92.640  1.00  0.00           O
ATOM    671  N   ALA A  34      55.271  60.266  93.380  1.00  0.00           N
ATOM    673  CA  ALA A  34      55.212  61.567  94.000  1.00  0.00           C
ATOM    675  CB  ALA A  34      56.332  61.716  95.050  1.00  0.00           C
ATOM    679  C   ALA A  34      55.282  62.726  93.030  1.00  0.00           C
ATOM    680  O   ALA A  34      54.960  63.876  93.330  1.00  0.00           O
ATOM    681  N   TRP A  35      55.721  62.426  91.810  1.00  0.00           N
ATOM    683  CA  TRP A  35      55.912  63.417  90.800  1.00  0.00           C
ATOM    685  CB  TRP A  35      57.372  63.356  90.350  1.00  0.00           C
ATOM    688  CG  TRP A  35      58.242  64.106  91.300  1.00  0.00           C
ATOM    689  CD1 TRP A  35      59.332  63.676  92.010  1.00  0.00           C
ATOM    691  NE1 TRP A  35      59.901  64.736  92.660  1.00  0.00           N
ATOM    693  CE2 TRP A  35      59.191  65.876  92.400  1.00  0.00           C
ATOM    694  CD2 TRP A  35      58.102  65.517  91.580  1.00  0.00           C
ATOM    695  CE3 TRP A  35      57.201  66.487  91.130  1.00  0.00           C
ATOM    697  CZ3 TRP A  35      57.492  67.826  91.390  1.00  0.00           C
ATOM    699  CZ2 TRP A  35      59.441  67.206  92.700  1.00  0.00           C
ATOM    701  CH2 TRP A  35      58.591  68.166  92.160  1.00  0.00           C
ATOM    703  C   TRP A  35      54.992  63.277  89.630  1.00  0.00           C
ATOM    704  O   TRP A  35      55.030  64.087  88.700  1.00  0.00           O
ATOM    705  N   GLY A  36      54.121  62.257  89.640  1.00  0.00           N
ATOM    707  CA  GLY A  36      53.221  61.936  88.540  1.00  0.00           C
ATOM    710  C   GLY A  36      53.942  61.646  87.250  1.00  0.00           C
ATOM    711  O   GLY A  36      53.561  62.117  86.200  1.00  0.00           O
ATOM    712  N   VAL A  37      55.030  60.867  87.350  1.00  0.00           N
ATOM    714  CA  VAL A  37      55.922  60.507  86.250  1.00  0.00           C
ATOM    716  CB  VAL A  37      57.351  60.977  86.500  1.00  0.00           C
ATOM    718  CG1 VAL A  37      58.342  60.457  85.440  1.00  0.00           C
ATOM    722  CG2 VAL A  37      57.381  62.526  86.510  1.00  0.00           C
ATOM    726  C   VAL A  37      55.861  58.997  86.090  1.00  0.00           C
ATOM    727  O   VAL A  37      55.800  58.246  87.060  1.00  0.00           O
ATOM    728  N   ASP A  38      55.842  58.507  84.840  1.00  0.00           N
ATOM    730  CA  ASP A  38      55.842  57.087  84.520  1.00  0.00           C
ATOM    732  CB  ASP A  38      55.701  56.996  82.970  1.00  0.00           C
ATOM    735  CG  ASP A  38      55.782  55.637  82.320  1.00  0.00           C
ATOM    736  OD1 ASP A  38      55.831  54.626  83.060  1.00  0.00           O
ATOM    737  OD2 ASP A  38      55.821  55.616  81.060  1.00  0.00           O
ATOM    738  C   ASP A  38      57.102  56.367  85.080  1.00  0.00           C
ATOM    739  O   ASP A  38      58.221  56.796  84.780  1.00  0.00           O
ATOM    740  N   PRO A  39      57.011  55.296  85.870  1.00  0.00           N
ATOM    741  CD  PRO A  39      55.791  54.836  86.540  1.00  0.00           C
ATOM    744  CA  PRO A  39      58.191  54.617  86.380  1.00  0.00           C
ATOM    746  CB  PRO A  39      57.692  53.757  87.540  1.00  0.00           C
ATOM    749  CG  PRO A  39      56.210  53.536  87.240  1.00  0.00           C
ATOM    752  C   PRO A  39      58.892  53.826  85.300  1.00  0.00           C
ATOM    753  O   PRO A  39      60.082  53.547  85.430  1.00  0.00           O
ATOM    754  N   GLN A  40      58.212  53.456  84.190  1.00  0.00           N
ATOM    756  CA  GLN A  40      58.922  52.996  83.010  1.00  0.00           C
ATOM    758  CB  GLN A  40      58.001  52.466  81.900  1.00  0.00           C
ATOM    761  CG  GLN A  40      57.292  51.146  82.250  1.00  0.00           C
ATOM    764  CD  GLN A  40      56.611  50.496  81.040  1.00  0.00           C
ATOM    765  OE1 GLN A  40      55.972  49.447  81.140  1.00  0.00           O
ATOM    766  NE2 GLN A  40      56.742  51.117  79.840  1.00  0.00           N
ATOM    769  C   GLN A  40      59.802  54.046  82.370  1.00  0.00           C
ATOM    770  O   GLN A  40      60.940  53.776  81.990  1.00  0.00           O
ATOM    771  N   LEU A  41      59.282  55.286  82.210  1.00  0.00           N
ATOM    773  CA  LEU A  41      59.981  56.367  81.550  1.00  0.00           C
ATOM    775  CB  LEU A  41      59.121  57.656  81.460  1.00  0.00           C
ATOM    778  CG  LEU A  41      59.830  58.876  80.800  1.00  0.00           C
ATOM    780  CD1 LEU A  41      60.231  58.536  79.360  1.00  0.00           C
ATOM    784  CD2 LEU A  41      58.962  60.136  80.850  1.00  0.00           C
ATOM    788  C   LEU A  41      61.262  56.707  82.260  1.00  0.00           C
ATOM    789  O   LEU A  41      62.330  56.716  81.660  1.00  0.00           O
ATOM    790  N   ILE A  42      61.201  56.917  83.580  1.00  0.00           N
ATOM    792  CA  ILE A  42      62.372  57.187  84.400  1.00  0.00           C
ATOM    794  CB  ILE A  42      61.902  57.596  85.790  1.00  0.00           C
ATOM    796  CG2 ILE A  42      61.422  56.386  86.580  1.00  0.00           C
ATOM    800  CG1 ILE A  42      62.980  58.386  86.550  1.00  0.00           C
ATOM    803  CD  ILE A  42      62.492  58.867  87.920  1.00  0.00           C
ATOM    807  C   ILE A  42      63.391  56.036  84.390  1.00  0.00           C
ATOM    808  O   ILE A  42      64.590  56.266  84.250  1.00  0.00           O
ATOM    809  N   THR A  43      62.941  54.757  84.430  1.00  0.00           N
ATOM    811  CA  THR A  43      63.792  53.576  84.240  1.00  0.00           C
ATOM    813  CB  THR A  43      63.071  52.236  84.440  1.00  0.00           C
ATOM    815  OG1 THR A  43      62.660  52.087  85.790  1.00  0.00           O
ATOM    817  CG2 THR A  43      63.981  51.027  84.190  1.00  0.00           C
ATOM    821  C   THR A  43      64.500  53.586  82.900  1.00  0.00           C
ATOM    822  O   THR A  43      65.701  53.316  82.820  1.00  0.00           O
ATOM    823  N   ALA A  44      63.802  53.956  81.800  1.00  0.00           N
ATOM    825  CA  ALA A  44      64.422  54.236  80.520  1.00  0.00           C
ATOM    827  CB  ALA A  44      63.342  54.517  79.470  1.00  0.00           C
ATOM    831  C   ALA A  44      65.480  55.326  80.520  1.00  0.00           C
ATOM    832  O   ALA A  44      66.572  55.107  79.990  1.00  0.00           O
ATOM    833  N   ILE A  45      65.262  56.476  81.190  1.00  0.00           N
ATOM    835  CA  ILE A  45      66.252  57.547  81.340  1.00  0.00           C
ATOM    837  CB  ILE A  45      65.691  58.766  82.090  1.00  0.00           C
ATOM    839  CG2 ILE A  45      66.762  59.867  82.270  1.00  0.00           C
ATOM    843  CG1 ILE A  45      64.432  59.356  81.410  1.00  0.00           C
ATOM    846  CD  ILE A  45      64.701  59.986  80.050  1.00  0.00           C
ATOM    850  C   ILE A  45      67.521  57.047  82.040  1.00  0.00           C
ATOM    851  O   ILE A  45      68.642  57.246  81.560  1.00  0.00           O
ATOM    852  N   ILE A  46      67.381  56.306  83.150  1.00  0.00           N
ATOM    854  CA  ILE A  46      68.492  55.736  83.900  1.00  0.00           C
ATOM    856  CB  ILE A  46      68.001  54.996  85.140  1.00  0.00           C
ATOM    858  CG2 ILE A  46      69.160  54.326  85.890  1.00  0.00           C
ATOM    862  CG1 ILE A  46      67.190  55.876  86.100  1.00  0.00           C
ATOM    865  CD  ILE A  46      66.300  55.007  87.000  1.00  0.00           C
ATOM    869  C   ILE A  46      69.332  54.766  83.080  1.00  0.00           C
ATOM    870  O   ILE A  46      70.561  54.786  83.090  1.00  0.00           O
ATOM    871  N   ALA A  47      68.651  53.876  82.330  1.00  0.00           N
ATOM    873  CA  ALA A  47      69.242  52.926  81.420  1.00  0.00           C
ATOM    875  CB  ALA A  47      68.102  52.076  80.820  1.00  0.00           C
ATOM    879  C   ALA A  47      70.041  53.597  80.310  1.00  0.00           C
ATOM    880  O   ALA A  47      71.160  53.207  79.970  1.00  0.00           O
ATOM    881  N   ILE A  48      69.492  54.657  79.710  1.00  0.00           N
ATOM    883  CA  ILE A  48      70.160  55.447  78.710  1.00  0.00           C
ATOM    885  CB  ILE A  48      69.121  56.286  77.970  1.00  0.00           C
ATOM    887  CG2 ILE A  48      69.822  57.266  77.000  1.00  0.00           C
ATOM    891  CG1 ILE A  48      68.141  55.326  77.240  1.00  0.00           C
ATOM    894  CD  ILE A  48      66.860  55.996  76.740  1.00  0.00           C
ATOM    898  C   ILE A  48      71.340  56.266  79.220  1.00  0.00           C
ATOM    899  O   ILE A  48      72.422  56.206  78.630  1.00  0.00           O
ATOM    900  N   GLU A  49      71.172  57.036  80.310  1.00  0.00           N
ATOM    902  CA  GLU A  49      72.112  58.097  80.640  1.00  0.00           C
ATOM    904  CB  GLU A  49      71.372  59.317  81.230  1.00  0.00           C
ATOM    907  CG  GLU A  49      70.381  59.847  80.180  1.00  0.00           C
ATOM    910  CD  GLU A  49      69.971  61.316  80.270  1.00  0.00           C
ATOM    911  OE1 GLU A  49      70.532  62.066  81.100  1.00  0.00           O
ATOM    912  OE2 GLU A  49      69.152  61.736  79.410  1.00  0.00           O
ATOM    913  C   GLU A  49      73.230  57.666  81.570  1.00  0.00           C
ATOM    914  O   GLU A  49      74.332  58.216  81.520  1.00  0.00           O
ATOM    915  N   SER A  50      73.032  56.616  82.370  1.00  0.00           N
ATOM    917  CA  SER A  50      74.121  56.086  83.180  1.00  0.00           C
ATOM    919  CB  SER A  50      73.830  56.276  84.690  1.00  0.00           C
ATOM    922  OG  SER A  50      72.681  55.536  85.110  1.00  0.00           O
ATOM    924  C   SER A  50      74.340  54.617  82.920  1.00  0.00           C
ATOM    925  O   SER A  50      75.311  54.007  83.350  1.00  0.00           O
ATOM    926  N   GLY A  51      73.410  53.937  82.220  1.00  0.00           N
ATOM    928  CA  GLY A  51      73.370  52.477  82.210  1.00  0.00           C
ATOM    931  C   GLY A  51      73.152  51.876  83.590  1.00  0.00           C
ATOM    932  O   GLY A  51      73.690  50.826  83.920  1.00  0.00           O
ATOM    933  N   GLY A  52      72.392  52.586  84.430  1.00  0.00           N
ATOM    935  CA  GLY A  52      72.090  52.206  85.810  1.00  0.00           C
ATOM    938  C   GLY A  52      73.191  52.386  86.810  1.00  0.00           C
ATOM    939  O   GLY A  52      73.061  51.926  87.940  1.00  0.00           O
ATOM    940  N   ASN A  53      74.300  53.067  86.450  1.00  0.00           N
ATOM    942  CA  ASN A  53      75.512  53.106  87.280  1.00  0.00           C
ATOM    944  CB  ASN A  53      76.811  52.807  86.430  1.00  0.00           C
ATOM    947  CG  ASN A  53      77.690  53.937  85.850  1.00  0.00           C
ATOM    948  OD1 ASN A  53      78.432  54.617  86.540  1.00  0.00           O
ATOM    949  ND2 ASN A  53      77.731  54.067  84.500  1.00  0.00           N
ATOM    952  C   ASN A  53      75.512  54.376  88.140  1.00  0.00           C
ATOM    953  O   ASN A  53      75.582  55.476  87.590  1.00  0.00           O
ATOM    954  N   PRO A  54      75.422  54.326  89.470  1.00  0.00           N
ATOM    955  CD  PRO A  54      75.501  53.106  90.280  1.00  0.00           C
ATOM    958  CA  PRO A  54      75.122  55.496  90.300  1.00  0.00           C
ATOM    960  CB  PRO A  54      74.682  54.876  91.630  1.00  0.00           C
ATOM    963  CG  PRO A  54      75.480  53.576  91.730  1.00  0.00           C
ATOM    966  C   PRO A  54      76.311  56.406  90.490  1.00  0.00           C
ATOM    967  O   PRO A  54      76.131  57.507  91.000  1.00  0.00           O
ATOM    968  N   ASN A  55      77.541  55.986  90.150  1.00  0.00           N
ATOM    970  CA  ASN A  55      78.712  56.837  90.310  1.00  0.00           C
ATOM    972  CB  ASN A  55      79.841  56.146  91.150  1.00  0.00           C
ATOM    975  CG  ASN A  55      80.492  54.896  90.560  1.00  0.00           C
ATOM    976  OD1 ASN A  55      81.262  54.917  89.600  1.00  0.00           O
ATOM    977  ND2 ASN A  55      80.211  53.727  91.180  1.00  0.00           N
ATOM    980  C   ASN A  55      79.182  57.417  88.990  1.00  0.00           C
ATOM    981  O   ASN A  55      80.282  57.966  88.940  1.00  0.00           O
ATOM    982  N   ALA A  56      78.340  57.376  87.920  1.00  0.00           N
ATOM    984  CA  ALA A  56      78.642  57.986  86.630  1.00  0.00           C
ATOM    986  CB  ALA A  56      77.521  57.696  85.600  1.00  0.00           C
ATOM    990  C   ALA A  56      78.872  59.496  86.710  1.00  0.00           C
ATOM    991  O   ALA A  56      78.131  60.226  87.360  1.00  0.00           O
ATOM    992  N   VAL A  57      79.932  59.996  86.060  1.00  0.00           N
ATOM    994  CA  VAL A  57      80.242  61.406  86.020  1.00  0.00           C
ATOM    996  CB  VAL A  57      81.422  61.796  86.910  1.00  0.00           C
ATOM    998  CG1 VAL A  57      81.751  63.297  86.760  1.00  0.00           C
ATOM   1002  CG2 VAL A  57      81.070  61.456  88.380  1.00  0.00           C
ATOM   1006  C   VAL A  57      80.581  61.697  84.580  1.00  0.00           C
ATOM   1007  O   VAL A  57      81.461  61.047  84.010  1.00  0.00           O
ATOM   1008  N   SER A  58      79.881  62.646  83.930  1.00  0.00           N
ATOM   1010  CA  SER A  58      80.301  63.046  82.590  1.00  0.00           C
ATOM   1012  CB  SER A  58      79.182  63.486  81.590  1.00  0.00           C
ATOM   1015  OG  SER A  58      78.572  64.757  81.840  1.00  0.00           O
ATOM   1017  C   SER A  58      81.371  64.106  82.680  1.00  0.00           C
ATOM   1018  O   SER A  58      81.611  64.706  83.720  1.00  0.00           O
ATOM   1019  N   LYS A  59      82.010  64.407  81.530  1.00  0.00           N
ATOM   1021  CA  LYS A  59      82.962  65.507  81.340  1.00  0.00           C
ATOM   1023  CB  LYS A  59      83.312  65.657  79.830  1.00  0.00           C
ATOM   1026  CG  LYS A  59      82.232  66.167  78.840  1.00  0.00           C
ATOM   1029  CD  LYS A  59      80.971  65.276  78.700  1.00  0.00           C
ATOM   1032  CE  LYS A  59      79.910  65.806  77.730  1.00  0.00           C
ATOM   1035  NZ  LYS A  59      78.791  64.847  77.610  1.00  0.00           N
ATOM   1039  C   LYS A  59      82.451  66.846  81.860  1.00  0.00           C
ATOM   1040  O   LYS A  59      83.190  67.666  82.380  1.00  0.00           O
ATOM   1041  N   SER A  60      81.131  67.036  81.760  1.00  0.00           N
ATOM   1043  CA  SER A  60      80.401  68.245  82.030  1.00  0.00           C
ATOM   1045  CB  SER A  60      79.251  68.297  81.000  1.00  0.00           C
ATOM   1048  OG  SER A  60      78.712  69.606  80.810  1.00  0.00           O
ATOM   1050  C   SER A  60      79.830  68.176  83.440  1.00  0.00           C
ATOM   1051  O   SER A  60      78.872  68.886  83.740  1.00  0.00           O
ATOM   1052  N   ASN A  61      80.401  67.286  84.300  1.00  0.00           N
ATOM   1054  CA  ASN A  61      80.032  66.966  85.670  1.00  0.00           C
ATOM   1056  CB  ASN A  61      80.541  68.007  86.690  1.00  0.00           C
ATOM   1059  CG  ASN A  61      82.051  67.996  86.790  1.00  0.00           C
ATOM   1060  OD1 ASN A  61      82.752  67.176  86.200  1.00  0.00           O
ATOM   1061  ND2 ASN A  61      82.600  68.966  87.550  1.00  0.00           N
ATOM   1064  C   ASN A  61      78.561  66.706  85.890  1.00  0.00           C
ATOM   1065  O   ASN A  61      77.941  67.277  86.790  1.00  0.00           O
ATOM   1066  N   ALA A  62      77.941  65.856  85.060  1.00  0.00           N
ATOM   1068  CA  ALA A  62      76.502  65.706  85.140  1.00  0.00           C
ATOM   1070  CB  ALA A  62      75.980  65.367  83.740  1.00  0.00           C
ATOM   1074  C   ALA A  62      75.980  64.766  86.240  1.00  0.00           C
ATOM   1075  O   ALA A  62      74.901  64.996  86.740  1.00  0.00           O
ATOM   1076  N   ILE A  63      76.751  63.766  86.700  1.00  0.00           N
ATOM   1078  CA  ILE A  63      76.492  63.007  87.930  1.00  0.00           C
ATOM   1080  CB  ILE A  63      76.590  63.797  89.240  1.00  0.00           C
ATOM   1082  CG2 ILE A  63      76.800  62.807  90.410  1.00  0.00           C
ATOM   1086  CG1 ILE A  63      77.660  64.907  89.270  1.00  0.00           C
ATOM   1089  CD  ILE A  63      79.080  64.426  89.000  1.00  0.00           C
ATOM   1093  C   ILE A  63      75.242  62.106  88.000  1.00  0.00           C
ATOM   1094  O   ILE A  63      74.102  62.566  88.030  1.00  0.00           O
ATOM   1095  N   GLY A  64      75.451  60.786  88.190  1.00  0.00           N
ATOM   1097  CA  GLY A  64      74.462  59.917  88.820  1.00  0.00           C
ATOM   1100  C   GLY A  64      73.631  59.137  87.860  1.00  0.00           C
ATOM   1101  O   GLY A  64      73.892  59.067  86.670  1.00  0.00           O
ATOM   1102  N   LEU A  65      72.561  58.496  88.370  1.00  0.00           N
ATOM   1104  CA  LEU A  65      71.720  57.617  87.560  1.00  0.00           C
ATOM   1106  CB  LEU A  65      70.610  56.966  88.430  1.00  0.00           C
ATOM   1109  CG  LEU A  65      71.151  56.027  89.520  1.00  0.00           C
ATOM   1111  CD1 LEU A  65      70.002  55.476  90.370  1.00  0.00           C
ATOM   1115  CD2 LEU A  65      71.932  54.867  88.890  1.00  0.00           C
ATOM   1119  C   LEU A  65      71.061  58.267  86.360  1.00  0.00           C
ATOM   1120  O   LEU A  65      70.901  57.656  85.300  1.00  0.00           O
ATOM   1121  N   MET A  66      70.641  59.517  86.560  1.00  0.00           N
ATOM   1123  CA  MET A  66      69.852  60.307  85.650  1.00  0.00           C
ATOM   1125  CB  MET A  66      68.502  60.736  86.270  1.00  0.00           C
ATOM   1128  CG  MET A  66      67.590  59.547  86.620  1.00  0.00           C
ATOM   1131  SD  MET A  66      65.932  60.026  87.150  1.00  0.00           S
ATOM   1132  CE  MET A  66      65.371  60.716  85.560  1.00  0.00           C
ATOM   1136  C   MET A  66      70.561  61.586  85.270  1.00  0.00           C
ATOM   1137  O   MET A  66      69.992  62.396  84.550  1.00  0.00           O
ATOM   1138  N   GLN A  67      71.811  61.786  85.720  1.00  0.00           N
ATOM   1140  CA  GLN A  67      72.742  62.596  84.970  1.00  0.00           C
ATOM   1142  CB  GLN A  67      72.840  62.036  83.540  1.00  0.00           C
ATOM   1145  CG  GLN A  67      74.160  62.347  82.840  1.00  0.00           C
ATOM   1148  CD  GLN A  67      75.352  61.697  83.530  1.00  0.00           C
ATOM   1149  OE1 GLN A  67      75.352  61.076  84.590  1.00  0.00           O
ATOM   1150  NE2 GLN A  67      76.502  61.866  82.860  1.00  0.00           N
ATOM   1153  C   GLN A  67      72.410  64.087  85.050  1.00  0.00           C
ATOM   1154  O   GLN A  67      72.370  64.856  84.080  1.00  0.00           O
ATOM   1155  N   ILE A  68      72.090  64.517  86.270  1.00  0.00           N
ATOM   1157  CA  ILE A  68      71.502  65.797  86.580  1.00  0.00           C
ATOM   1159  CB  ILE A  68      70.441  65.596  87.650  1.00  0.00           C
ATOM   1161  CG2 ILE A  68      71.050  65.206  89.020  1.00  0.00           C
ATOM   1165  CG1 ILE A  68      69.472  66.786  87.800  1.00  0.00           C
ATOM   1168  CD  ILE A  68      68.311  66.706  86.800  1.00  0.00           C
ATOM   1172  C   ILE A  68      72.561  66.816  86.960  1.00  0.00           C
ATOM   1173  O   ILE A  68      73.131  66.846  88.050  1.00  0.00           O
ATOM   1174  N   LYS A  69      72.922  67.746  86.060  1.00  0.00           N
ATOM   1176  CA  LYS A  69      73.910  68.746  86.410  1.00  0.00           C
ATOM   1178  CB  LYS A  69      74.220  69.646  85.210  1.00  0.00           C
ATOM   1181  CG  LYS A  69      74.830  68.947  83.990  1.00  0.00           C
ATOM   1184  CD  LYS A  69      74.651  69.896  82.800  1.00  0.00           C
ATOM   1187  CE  LYS A  69      75.242  69.407  81.480  1.00  0.00           C
ATOM   1190  NZ  LYS A  69      75.190  70.526  80.510  1.00  0.00           N
ATOM   1194  C   LYS A  69      73.462  69.676  87.520  1.00  0.00           C
ATOM   1195  O   LYS A  69      72.362  70.216  87.460  1.00  0.00           O
ATOM   1196  N   ALA A  70      74.322  69.896  88.550  1.00  0.00           N
ATOM   1198  CA  ALA A  70      73.962  70.657  89.740  1.00  0.00           C
ATOM   1200  CB  ALA A  70      75.190  70.727  90.670  1.00  0.00           C
ATOM   1204  C   ALA A  70      73.521  72.076  89.460  1.00  0.00           C
ATOM   1205  O   ALA A  70      72.550  72.576  90.020  1.00  0.00           O
ATOM   1206  N   SER A  71      74.242  72.727  88.530  1.00  0.00           N
ATOM   1208  CA  SER A  71      74.111  74.117  88.130  1.00  0.00           C
ATOM   1210  CB  SER A  71      75.470  74.547  87.510  1.00  0.00           C
ATOM   1213  OG  SER A  71      75.532  75.856  86.930  1.00  0.00           O
ATOM   1215  C   SER A  71      73.012  74.387  87.120  1.00  0.00           C
ATOM   1216  O   SER A  71      72.521  75.507  86.980  1.00  0.00           O
ATOM   1217  N   THR A  72      72.541  73.386  86.360  1.00  0.00           N
ATOM   1219  CA  THR A  72      71.440  73.617  85.420  1.00  0.00           C
ATOM   1221  CB  THR A  72      71.691  73.267  83.940  1.00  0.00           C
ATOM   1223  OG1 THR A  72      72.160  71.947  83.720  1.00  0.00           O
ATOM   1225  CG2 THR A  72      72.790  74.206  83.410  1.00  0.00           C
ATOM   1229  C   THR A  72      70.181  72.977  85.940  1.00  0.00           C
ATOM   1230  O   THR A  72      69.352  73.636  86.550  1.00  0.00           O
ATOM   1231  N   SER A  73      70.010  71.666  85.750  1.00  0.00           N
ATOM   1233  CA  SER A  73      68.791  70.946  86.040  1.00  0.00           C
ATOM   1235  CB  SER A  73      68.760  69.696  85.150  1.00  0.00           C
ATOM   1238  OG  SER A  73      70.010  68.996  85.200  1.00  0.00           O
ATOM   1240  C   SER A  73      68.620  70.617  87.520  1.00  0.00           C
ATOM   1241  O   SER A  73      67.510  70.456  88.020  1.00  0.00           O
ATOM   1242  N   GLY A  74      69.752  70.606  88.270  1.00  0.00           N
ATOM   1244  CA  GLY A  74      69.760  70.566  89.720  1.00  0.00           C
ATOM   1247  C   GLY A  74      69.360  71.887  90.320  1.00  0.00           C
ATOM   1248  O   GLY A  74      68.731  71.926  91.370  1.00  0.00           O
ATOM   1249  N   ARG A  75      69.690  73.026  89.680  1.00  0.00           N
ATOM   1251  CA  ARG A  75      69.121  74.306  90.070  1.00  0.00           C
ATOM   1253  CB  ARG A  75      69.782  75.507  89.330  1.00  0.00           C
ATOM   1256  CG  ARG A  75      71.131  75.896  89.940  1.00  0.00           C
ATOM   1259  CD  ARG A  75      71.782  77.136  89.300  1.00  0.00           C
ATOM   1262  NE  ARG A  75      71.352  78.336  90.090  1.00  0.00           N
ATOM   1264  CZ  ARG A  75      72.072  79.437  90.220  1.00  0.00           C
ATOM   1265  NH1 ARG A  75      73.182  79.637  89.570  1.00  0.00           N
ATOM   1268  NH2 ARG A  75      71.580  80.396  91.000  1.00  0.00           N
ATOM   1271  C   ARG A  75      67.631  74.367  89.870  1.00  0.00           C
ATOM   1272  O   ARG A  75      66.881  74.797  90.750  1.00  0.00           O
ATOM   1273  N   ASP A  76      67.172  73.896  88.700  1.00  0.00           N
ATOM   1275  CA  ASP A  76      65.800  73.956  88.260  1.00  0.00           C
ATOM   1277  CB  ASP A  76      65.691  73.477  86.800  1.00  0.00           C
ATOM   1280  CG  ASP A  76      66.300  74.507  85.860  1.00  0.00           C
ATOM   1281  OD1 ASP A  76      66.660  75.626  86.300  1.00  0.00           O
ATOM   1282  OD2 ASP A  76      66.340  74.197  84.640  1.00  0.00           O
ATOM   1283  C   ASP A  76      64.830  73.227  89.170  1.00  0.00           C
ATOM   1284  O   ASP A  76      63.771  73.757  89.520  1.00  0.00           O
ATOM   1285  N   VAL A  77      65.181  72.027  89.660  1.00  0.00           N
ATOM   1287  CA  VAL A  77      64.432  71.396  90.720  1.00  0.00           C
ATOM   1289  CB  VAL A  77      64.811  69.926  90.880  1.00  0.00           C
ATOM   1291  CG1 VAL A  77      64.612  69.236  89.520  1.00  0.00           C
ATOM   1295  CG2 VAL A  77      66.271  69.766  91.320  1.00  0.00           C
ATOM   1299  C   VAL A  77      64.410  72.196  92.030  1.00  0.00           C
ATOM   1300  O   VAL A  77      63.352  72.426  92.600  1.00  0.00           O
ATOM   1301  N   TYR A  78      65.550  72.757  92.510  1.00  0.00           N
ATOM   1303  CA  TYR A  78      65.602  73.557  93.730  1.00  0.00           C
ATOM   1305  CB  TYR A  78      67.050  73.906  94.170  1.00  0.00           C
ATOM   1308  CG  TYR A  78      67.701  72.746  94.900  1.00  0.00           C
ATOM   1309  CD1 TYR A  78      67.871  71.507  94.270  1.00  0.00           C
ATOM   1311  CE1 TYR A  78      68.480  70.437  94.900  1.00  0.00           C
ATOM   1313  CZ  TYR A  78      68.940  70.566  96.210  1.00  0.00           C
ATOM   1314  OH  TYR A  78      69.542  69.456  96.840  1.00  0.00           O
ATOM   1316  CD2 TYR A  78      68.160  72.867  96.220  1.00  0.00           C
ATOM   1318  CE2 TYR A  78      68.791  71.786  96.870  1.00  0.00           C
ATOM   1320  C   TYR A  78      64.690  74.786  93.710  1.00  0.00           C
ATOM   1321  O   TYR A  78      63.970  75.047  94.660  1.00  0.00           O
ATOM   1322  N   ARG A  79      64.620  75.517  92.580  1.00  0.00           N
ATOM   1324  CA  ARG A  79      63.762  76.697  92.450  1.00  0.00           C
ATOM   1326  CB  ARG A  79      64.142  77.617  91.250  1.00  0.00           C
ATOM   1329  CG  ARG A  79      64.251  76.966  89.850  1.00  0.00           C
ATOM   1332  CD  ARG A  79      62.941  76.587  89.130  1.00  0.00           C
ATOM   1335  NE  ARG A  79      62.111  77.826  89.070  1.00  0.00           N
ATOM   1337  CZ  ARG A  79      60.901  77.885  88.540  1.00  0.00           C
ATOM   1338  NH1 ARG A  79      60.290  76.797  88.170  1.00  0.00           N
ATOM   1341  NH2 ARG A  79      60.332  79.065  88.440  1.00  0.00           N
ATOM   1344  C   ARG A  79      62.281  76.377  92.430  1.00  0.00           C
ATOM   1345  O   ARG A  79      61.431  77.187  92.810  1.00  0.00           O
ATOM   1346  N   ARG A  80      61.922  75.127  92.050  1.00  0.00           N
ATOM   1348  CA  ARG A  80      60.541  74.676  91.970  1.00  0.00           C
ATOM   1350  CB  ARG A  80      60.422  73.576  90.880  1.00  0.00           C
ATOM   1353  CG  ARG A  80      58.970  73.157  90.490  1.00  0.00           C
ATOM   1356  CD  ARG A  80      58.472  71.876  91.170  1.00  0.00           C
ATOM   1359  NE  ARG A  80      57.021  71.646  90.840  1.00  0.00           N
ATOM   1361  CZ  ARG A  80      56.010  71.956  91.650  1.00  0.00           C
ATOM   1362  NH1 ARG A  80      56.151  72.776  92.680  1.00  0.00           N
ATOM   1365  NH2 ARG A  80      54.811  71.456  91.460  1.00  0.00           N
ATOM   1368  C   ARG A  80      60.090  74.176  93.330  1.00  0.00           C
ATOM   1369  O   ARG A  80      58.910  74.227  93.680  1.00  0.00           O
ATOM   1370  N   MET A  81      61.061  73.746  94.180  1.00  0.00           N
ATOM   1372  CA  MET A  81      60.842  73.536  95.590  1.00  0.00           C
ATOM   1374  CB  MET A  81      61.902  72.576  96.190  1.00  0.00           C
ATOM   1377  CG  MET A  81      61.631  71.057  96.000  1.00  0.00           C
ATOM   1380  SD  MET A  81      62.102  70.377  94.390  1.00  0.00           S
ATOM   1381  CE  MET A  81      60.480  70.556  93.640  1.00  0.00           C
ATOM   1385  C   MET A  81      60.811  74.836  96.390  1.00  0.00           C
ATOM   1386  O   MET A  81      60.242  74.926  97.470  1.00  0.00           O
ATOM   1387  N   GLY A  82      61.422  75.926  95.870  1.00  0.00           N
ATOM   1389  CA  GLY A  82      61.602  77.167  96.640  1.00  0.00           C
ATOM   1392  C   GLY A  82      62.771  77.106  97.580  1.00  0.00           C
ATOM   1393  O   GLY A  82      62.782  77.716  98.653  1.00  0.00           O
ATOM   1394  N   TRP A  83      63.802  76.346  97.180  1.00  0.00           N
ATOM   1396  CA  TRP A  83      65.021  76.126  97.910  1.00  0.00           C
ATOM   1398  CB  TRP A  83      65.451  74.646  97.830  1.00  0.00           C
ATOM   1401  CG  TRP A  83      64.511  73.646  98.443  1.00  0.00           C
ATOM   1402  CD1 TRP A  83      63.521  73.846  99.383  1.00  0.00           C
ATOM   1404  NE1 TRP A  83      62.992  72.636  99.753  1.00  0.00           N
ATOM   1406  CE2 TRP A  83      63.622  71.627  99.083  1.00  0.00           C
ATOM   1407  CD2 TRP A  83      64.581  72.227  98.233  1.00  0.00           C
ATOM   1408  CE3 TRP A  83      65.330  71.426  97.390  1.00  0.00           C
ATOM   1410  CZ3 TRP A  83      65.201  70.047  97.460  1.00  0.00           C
ATOM   1412  CZ2 TRP A  83      63.451  70.257  99.103  1.00  0.00           C
ATOM   1414  CH2 TRP A  83      64.262  69.466  98.283  1.00  0.00           C
ATOM   1416  C   TRP A  83      66.102  77.017  97.320  1.00  0.00           C
ATOM   1417  O   TRP A  83      66.080  77.376  96.150  1.00  0.00           O
ATOM   1418  N   SER A  84      67.050  77.477  98.160  1.00  0.00           N
ATOM   1420  CA  SER A  84      67.902  78.586  97.780  1.00  0.00           C
ATOM   1422  CB  SER A  84      68.160  79.486  99.023  1.00  0.00           C
ATOM   1425  OG  SER A  84      69.040  80.597  98.833  1.00  0.00           O
ATOM   1427  C   SER A  84      69.160  78.216  97.000  1.00  0.00           C
ATOM   1428  O   SER A  84      69.500  78.977  96.100  1.00  0.00           O
ATOM   1429  N   GLY A  85      69.822  77.066  97.260  1.00  0.00           N
ATOM   1431  CA  GLY A  85      71.102  76.716  96.640  1.00  0.00           C
ATOM   1434  C   GLY A  85      71.102  75.337  96.070  1.00  0.00           C
ATOM   1435  O   GLY A  85      70.330  74.507  96.520  1.00  0.00           O
ATOM   1436  N   GLU A  86      71.972  75.066  95.080  1.00  0.00           N
ATOM   1438  CA  GLU A  86      72.102  73.846  94.300  1.00  0.00           C
ATOM   1440  CB  GLU A  86      73.300  73.956  93.310  1.00  0.00           C
ATOM   1443  CG  GLU A  86      73.561  75.367  92.730  1.00  0.00           C
ATOM   1446  CD  GLU A  86      74.730  75.416  91.740  1.00  0.00           C
ATOM   1447  OE1 GLU A  86      75.782  74.766  92.020  1.00  0.00           O
ATOM   1448  OE2 GLU A  86      74.612  76.176  90.750  1.00  0.00           O
ATOM   1449  C   GLU A  86      72.322  72.576  95.140  1.00  0.00           C
ATOM   1450  O   GLU A  86      72.822  72.636  96.260  1.00  0.00           O
ATOM   1451  N   PRO A  87      72.021  71.356  94.640  1.00  0.00           N
ATOM   1452  CD  PRO A  87      71.451  71.106  93.320  1.00  0.00           C
ATOM   1455  CA  PRO A  87      72.590  70.156  95.230  1.00  0.00           C
ATOM   1457  CB  PRO A  87      71.980  69.007  94.410  1.00  0.00           C
ATOM   1460  CG  PRO A  87      71.602  69.606  93.050  1.00  0.00           C
ATOM   1463  C   PRO A  87      74.121  70.146  95.290  1.00  0.00           C
ATOM   1464  O   PRO A  87      74.792  71.016  94.710  1.00  0.00           O
ATOM   1465  N   THR A  88      74.690  69.157  96.000  1.00  0.00           N
ATOM   1467  CA  THR A  88      76.142  68.926  96.030  1.00  0.00           C
ATOM   1469  CB  THR A  88      76.742  68.826  97.430  1.00  0.00           C
ATOM   1471  OG1 THR A  88      76.561  67.547  98.040  1.00  0.00           O
ATOM   1473  CG2 THR A  88      76.151  69.917  98.323  1.00  0.00           C
ATOM   1477  C   THR A  88      76.502  67.666  95.260  1.00  0.00           C
ATOM   1478  O   THR A  88      75.682  66.776  95.020  1.00  0.00           O
ATOM   1479  N   THR A  89      77.771  67.526  94.820  1.00  0.00           N
ATOM   1481  CA  THR A  89      78.212  66.356  94.050  1.00  0.00           C
ATOM   1483  CB  THR A  89      79.642  66.396  93.450  1.00  0.00           C
ATOM   1485  OG1 THR A  89      80.721  66.346  94.390  1.00  0.00           O
ATOM   1487  CG2 THR A  89      79.822  67.636  92.580  1.00  0.00           C
ATOM   1491  C   THR A  89      78.042  65.026  94.770  1.00  0.00           C
ATOM   1492  O   THR A  89      77.782  63.997  94.140  1.00  0.00           O
ATOM   1493  N   SER A  90      78.191  65.026  96.100  1.00  0.00           N
ATOM   1495  CA  SER A  90      77.840  63.956  97.010  1.00  0.00           C
ATOM   1497  CB  SER A  90      78.212  64.387  98.443  1.00  0.00           C
ATOM   1500  OG  SER A  90      79.581  64.786  98.533  1.00  0.00           O
ATOM   1502  C   SER A  90      76.372  63.556  97.010  1.00  0.00           C
ATOM   1503  O   SER A  90      76.032  62.376  96.940  1.00  0.00           O
ATOM   1504  N   GLU A  91      75.441  64.536  97.050  1.00  0.00           N
ATOM   1506  CA  GLU A  91      73.992  64.346  97.010  1.00  0.00           C
ATOM   1508  CB  GLU A  91      73.222  65.676  97.230  1.00  0.00           C
ATOM   1511  CG  GLU A  91      73.362  66.227  98.673  1.00  0.00           C
ATOM   1514  CD  GLU A  91      72.941  67.687  98.803  1.00  0.00           C
ATOM   1515  OE1 GLU A  91      72.462  68.286  97.820  1.00  0.00           O
ATOM   1516  OE2 GLU A  91      73.152  68.257  99.913  1.00  0.00           O
ATOM   1517  C   GLU A  91      73.462  63.706  95.740  1.00  0.00           C
ATOM   1518  O   GLU A  91      72.622  62.807  95.770  1.00  0.00           O
ATOM   1519  N   LEU A  92      73.981  64.117  94.570  1.00  0.00           N
ATOM   1521  CA  LEU A  92      73.682  63.527  93.280  1.00  0.00           C
ATOM   1523  CB  LEU A  92      74.311  64.337  92.140  1.00  0.00           C
ATOM   1526  CG  LEU A  92      73.931  65.816  92.070  1.00  0.00           C
ATOM   1528  CD1 LEU A  92      74.561  66.456  90.830  1.00  0.00           C
ATOM   1532  CD2 LEU A  92      72.422  66.076  92.110  1.00  0.00           C
ATOM   1536  C   LEU A  92      74.131  62.076  93.130  1.00  0.00           C
ATOM   1537  O   LEU A  92      73.542  61.276  92.420  1.00  0.00           O
ATOM   1538  N   LYS A  93      75.212  61.676  93.820  1.00  0.00           N
ATOM   1540  CA  LYS A  93      75.660  60.286  93.840  1.00  0.00           C
ATOM   1542  CB  LYS A  93      77.112  60.187  94.350  1.00  0.00           C
ATOM   1545  CG  LYS A  93      78.082  60.767  93.330  1.00  0.00           C
ATOM   1548  CD  LYS A  93      79.511  60.876  93.880  1.00  0.00           C
ATOM   1551  CE  LYS A  93      80.462  61.536  92.900  1.00  0.00           C
ATOM   1554  NZ  LYS A  93      79.951  62.896  92.630  1.00  0.00           N
ATOM   1558  C   LYS A  93      74.811  59.387  94.690  1.00  0.00           C
ATOM   1559  O   LYS A  93      74.870  58.167  94.590  1.00  0.00           O
ATOM   1560  N   ASN A  94      73.970  59.956  95.570  1.00  0.00           N
ATOM   1562  CA  ASN A  94      72.970  59.197  96.270  1.00  0.00           C
ATOM   1564  CB  ASN A  94      72.471  59.996  97.490  1.00  0.00           C
ATOM   1567  CG  ASN A  94      71.392  59.257  98.263  1.00  0.00           C
ATOM   1568  OD1 ASN A  94      70.201  59.547  98.090  1.00  0.00           O
ATOM   1569  ND2 ASN A  94      71.782  58.337  99.163  1.00  0.00           N
ATOM   1572  C   ASN A  94      71.840  58.757  95.320  1.00  0.00           C
ATOM   1573  O   ASN A  94      71.271  59.606  94.630  1.00  0.00           O
ATOM   1574  N   PRO A  95      71.462  57.477  95.220  1.00  0.00           N
ATOM   1575  CD  PRO A  95      72.292  56.336  95.650  1.00  0.00           C
ATOM   1578  CA  PRO A  95      70.542  57.066  94.160  1.00  0.00           C
ATOM   1580  CB  PRO A  95      70.582  55.536  94.220  1.00  0.00           C
ATOM   1583  CG  PRO A  95      72.021  55.257  94.610  1.00  0.00           C
ATOM   1586  C   PRO A  95      69.131  57.576  94.350  1.00  0.00           C
ATOM   1587  O   PRO A  95      68.572  58.116  93.400  1.00  0.00           O
ATOM   1588  N   GLU A  96      68.550  57.466  95.560  1.00  0.00           N
ATOM   1590  CA  GLU A  96      67.230  57.996  95.860  1.00  0.00           C
ATOM   1592  CB  GLU A  96      66.992  57.877  97.380  1.00  0.00           C
ATOM   1595  CG  GLU A  96      65.782  58.636  97.970  1.00  0.00           C
ATOM   1598  CD  GLU A  96      65.672  58.376  99.463  1.00  0.00           C
ATOM   1599  OE1 GLU A  96      66.712  58.197 100.153  1.00  0.00           O
ATOM   1600  OE2 GLU A  96      64.511  58.337  99.933  1.00  0.00           O
ATOM   1601  C   GLU A  96      67.050  59.447  95.500  1.00  0.00           C
ATOM   1602  O   GLU A  96      66.182  59.797  94.720  1.00  0.00           O
ATOM   1603  N   ARG A  97      67.951  60.296  96.030  1.00  0.00           N
ATOM   1605  CA  ARG A  97      67.951  61.716  95.810  1.00  0.00           C
ATOM   1607  CB  ARG A  97      69.131  62.326  96.590  1.00  0.00           C
ATOM   1610  CG  ARG A  97      69.061  63.867  96.720  1.00  0.00           C
ATOM   1613  CD  ARG A  97      68.131  64.416  97.800  1.00  0.00           C
ATOM   1616  NE  ARG A  97      68.721  63.966  99.093  1.00  0.00           N
ATOM   1618  CZ  ARG A  97      68.951  64.766 100.123  1.00  0.00           C
ATOM   1619  NH1 ARG A  97      68.561  66.016 100.193  1.00  0.00           N
ATOM   1622  NH2 ARG A  97      69.602  64.257 101.143  1.00  0.00           N
ATOM   1625  C   ARG A  97      68.090  62.056  94.350  1.00  0.00           C
ATOM   1626  O   ARG A  97      67.352  62.856  93.800  1.00  0.00           O
ATOM   1627  N   ASN A  98      69.021  61.406  93.630  1.00  0.00           N
ATOM   1629  CA  ASN A  98      69.121  61.627  92.210  1.00  0.00           C
ATOM   1631  CB  ASN A  98      70.330  60.847  91.690  1.00  0.00           C
ATOM   1634  CG  ASN A  98      70.610  61.146  90.230  1.00  0.00           C
ATOM   1635  OD1 ASN A  98      71.361  62.047  89.870  1.00  0.00           O
ATOM   1636  ND2 ASN A  98      69.940  60.396  89.330  1.00  0.00           N
ATOM   1639  C   ASN A  98      67.861  61.257  91.430  1.00  0.00           C
ATOM   1640  O   ASN A  98      67.410  62.006  90.580  1.00  0.00           O
ATOM   1641  N   ILE A  99      67.242  60.096  91.720  1.00  0.00           N
ATOM   1643  CA  ILE A  99      65.992  59.687  91.110  1.00  0.00           C
ATOM   1645  CB  ILE A  99      65.602  58.277  91.540  1.00  0.00           C
ATOM   1647  CG2 ILE A  99      64.191  57.887  91.040  1.00  0.00           C
ATOM   1651  CG1 ILE A  99      66.631  57.227  91.060  1.00  0.00           C
ATOM   1654  CD  ILE A  99      66.642  56.977  89.560  1.00  0.00           C
ATOM   1658  C   ILE A  99      64.852  60.667  91.400  1.00  0.00           C
ATOM   1659  O   ILE A  99      64.111  61.047  90.500  1.00  0.00           O
ATOM   1660  N   SER A 100      64.722  61.136  92.650  1.00  0.00           N
ATOM   1662  CA  SER A 100      63.722  62.136  93.040  1.00  0.00           C
ATOM   1664  CB  SER A 100      63.570  62.277  94.580  1.00  0.00           C
ATOM   1667  OG  SER A 100      64.760  62.726  95.210  1.00  0.00           O
ATOM   1669  C   SER A 100      63.902  63.496  92.380  1.00  0.00           C
ATOM   1670  O   SER A 100      62.931  64.066  91.890  1.00  0.00           O
ATOM   1671  N   MET A 101      65.150  63.997  92.260  1.00  0.00           N
ATOM   1673  CA  MET A 101      65.501  65.136  91.420  1.00  0.00           C
ATOM   1675  CB  MET A 101      67.021  65.477  91.460  1.00  0.00           C
ATOM   1678  CG  MET A 101      67.602  65.907  92.810  1.00  0.00           C
ATOM   1681  SD  MET A 101      66.832  67.326  93.570  1.00  0.00           S
ATOM   1682  CE  MET A 101      67.910  67.157  95.010  1.00  0.00           C
ATOM   1686  C   MET A 101      65.181  64.937  89.940  1.00  0.00           C
ATOM   1687  O   MET A 101      64.760  65.837  89.230  1.00  0.00           O
ATOM   1688  N   GLY A 102      65.410  63.727  89.420  1.00  0.00           N
ATOM   1690  CA  GLY A 102      65.361  63.496  87.980  1.00  0.00           C
ATOM   1693  C   GLY A 102      63.970  63.236  87.550  1.00  0.00           C
ATOM   1694  O   GLY A 102      63.552  63.687  86.490  1.00  0.00           O
ATOM   1695  N   ALA A 103      63.181  62.596  88.430  1.00  0.00           N
ATOM   1697  CA  ALA A 103      61.742  62.666  88.370  1.00  0.00           C
ATOM   1699  CB  ALA A 103      61.112  61.847  89.510  1.00  0.00           C
ATOM   1703  C   ALA A 103      61.242  64.096  88.440  1.00  0.00           C
ATOM   1704  O   ALA A 103      60.480  64.486  87.560  1.00  0.00           O
ATOM   1705  N   ALA A 104      61.712  64.956  89.410  1.00  0.00           N
ATOM   1707  CA  ALA A 104      61.340  66.367  89.570  1.00  0.00           C
ATOM   1709  CB  ALA A 104      62.131  67.027  90.720  1.00  0.00           C
ATOM   1713  C   ALA A 104      61.521  67.196  88.300  1.00  0.00           C
ATOM   1714  O   ALA A 104      60.660  67.986  87.900  1.00  0.00           O
ATOM   1715  N   TYR A 105      62.652  66.995  87.620  1.00  0.00           N
ATOM   1717  CA  TYR A 105      62.922  67.536  86.320  1.00  0.00           C
ATOM   1719  CB  TYR A 105      64.410  67.266  86.010  1.00  0.00           C
ATOM   1722  CG  TYR A 105      64.901  68.227  84.970  1.00  0.00           C
ATOM   1723  CD1 TYR A 105      65.172  69.566  85.300  1.00  0.00           C
ATOM   1725  CE1 TYR A 105      65.652  70.456  84.320  1.00  0.00           C
ATOM   1727  CZ  TYR A 105      65.910  69.996  83.020  1.00  0.00           C
ATOM   1728  OH  TYR A 105      66.431  70.876  82.050  1.00  0.00           O
ATOM   1730  CD2 TYR A 105      65.111  67.807  83.650  1.00  0.00           C
ATOM   1732  CE2 TYR A 105      65.631  68.667  82.690  1.00  0.00           C
ATOM   1734  C   TYR A 105      61.971  67.056  85.200  1.00  0.00           C
ATOM   1735  O   TYR A 105      61.551  67.837  84.350  1.00  0.00           O
ATOM   1736  N   LEU A 106      61.540  65.786  85.160  1.00  0.00           N
ATOM   1738  CA  LEU A 106      60.550  65.337  84.170  1.00  0.00           C
ATOM   1740  CB  LEU A 106      60.352  63.797  84.220  1.00  0.00           C
ATOM   1743  CG  LEU A 106      61.590  62.976  83.790  1.00  0.00           C
ATOM   1745  CD1 LEU A 106      61.431  61.476  84.060  1.00  0.00           C
ATOM   1749  CD2 LEU A 106      61.910  63.197  82.310  1.00  0.00           C
ATOM   1753  C   LEU A 106      59.201  66.065  84.210  1.00  0.00           C
ATOM   1754  O   LEU A 106      58.672  66.487  83.180  1.00  0.00           O
ATOM   1755  N   ASN A 107      58.631  66.316  85.410  1.00  0.00           N
ATOM   1757  CA  ASN A 107      57.472  67.187  85.580  1.00  0.00           C
ATOM   1759  CB  ASN A 107      56.980  67.117  87.040  1.00  0.00           C
ATOM   1762  CG  ASN A 107      55.701  67.846  87.410  1.00  0.00           C
ATOM   1763  OD1 ASN A 107      55.611  69.076  87.430  1.00  0.00           O
ATOM   1764  ND2 ASN A 107      54.690  67.076  87.840  1.00  0.00           N
ATOM   1767  C   ASN A 107      57.701  68.636  85.200  1.00  0.00           C
ATOM   1768  O   ASN A 107      56.821  69.276  84.650  1.00  0.00           O
ATOM   1769  N   ILE A 108      58.872  69.227  85.530  1.00  0.00           N
ATOM   1771  CA  ILE A 108      59.121  70.637  85.250  1.00  0.00           C
ATOM   1773  CB  ILE A 108      60.340  71.216  85.990  1.00  0.00           C
ATOM   1775  CG2 ILE A 108      61.672  71.097  85.210  1.00  0.00           C
ATOM   1779  CG1 ILE A 108      60.072  72.697  86.340  1.00  0.00           C
ATOM   1782  CD  ILE A 108      61.101  73.277  87.300  1.00  0.00           C
ATOM   1786  C   ILE A 108      59.172  70.917  83.760  1.00  0.00           C
ATOM   1787  O   ILE A 108      58.731  71.956  83.270  1.00  0.00           O
ATOM   1788  N   LEU A 109      59.672  69.926  82.990  1.00  0.00           N
ATOM   1790  CA  LEU A 109      59.471  69.815  81.570  1.00  0.00           C
ATOM   1792  CB  LEU A 109      60.371  68.676  81.010  1.00  0.00           C
ATOM   1795  CG  LEU A 109      61.812  69.117  80.650  1.00  0.00           C
ATOM   1797  CD1 LEU A 109      62.602  69.706  81.820  1.00  0.00           C
ATOM   1801  CD2 LEU A 109      62.602  67.937  80.060  1.00  0.00           C
ATOM   1805  C   LEU A 109      58.012  69.657  81.120  1.00  0.00           C
ATOM   1806  O   LEU A 109      57.590  70.426  80.260  1.00  0.00           O
ATOM   1807  N   GLU A 110      57.201  68.727  81.710  1.00  0.00           N
ATOM   1809  CA  GLU A 110      55.771  68.657  81.410  1.00  0.00           C
ATOM   1811  CB  GLU A 110      55.072  67.396  82.030  1.00  0.00           C
ATOM   1814  CG  GLU A 110      55.392  66.057  81.320  1.00  0.00           C
ATOM   1817  CD  GLU A 110      54.361  64.937  81.500  1.00  0.00           C
ATOM   1818  OE1 GLU A 110      53.370  65.087  82.250  1.00  0.00           O
ATOM   1819  OE2 GLU A 110      54.550  63.857  80.860  1.00  0.00           O
ATOM   1820  C   GLU A 110      54.960  69.917  81.750  1.00  0.00           C
ATOM   1821  O   GLU A 110      54.160  70.377  80.950  1.00  0.00           O
ATOM   1822  N   THR A 111      55.152  70.517  82.940  1.00  0.00           N
ATOM   1824  CA  THR A 111      54.251  71.566  83.430  1.00  0.00           C
ATOM   1826  CB  THR A 111      54.172  71.657  84.950  1.00  0.00           C
ATOM   1828  OG1 THR A 111      55.422  71.837  85.600  1.00  0.00           O
ATOM   1830  CG2 THR A 111      53.601  70.337  85.490  1.00  0.00           C
ATOM   1834  C   THR A 111      54.651  72.937  82.920  1.00  0.00           C
ATOM   1835  O   THR A 111      53.822  73.837  82.740  1.00  0.00           O
ATOM   1836  N   GLY A 112      55.951  73.117  82.630  1.00  0.00           N
ATOM   1838  CA  GLY A 112      56.470  74.236  81.870  1.00  0.00           C
ATOM   1841  C   GLY A 112      56.532  73.947  80.390  1.00  0.00           C
ATOM   1842  O   GLY A 112      55.462  73.916  79.780  1.00  0.00           O
ATOM   1843  N   PRO A 113      57.660  73.837  79.690  1.00  0.00           N
ATOM   1844  CD  PRO A 113      58.970  74.007  80.280  1.00  0.00           C
ATOM   1847  CA  PRO A 113      57.720  74.117  78.250  1.00  0.00           C
ATOM   1849  CB  PRO A 113      59.221  74.036  77.890  1.00  0.00           C
ATOM   1852  CG  PRO A 113      59.911  73.557  79.170  1.00  0.00           C
ATOM   1855  C   PRO A 113      56.870  73.267  77.330  1.00  0.00           C
ATOM   1856  O   PRO A 113      56.590  73.716  76.220  1.00  0.00           O
ATOM   1857  N   LEU A 114      56.502  72.047  77.740  1.00  0.00           N
ATOM   1859  CA  LEU A 114      55.742  71.086  76.980  1.00  0.00           C
ATOM   1861  CB  LEU A 114      56.410  69.696  77.140  1.00  0.00           C
ATOM   1864  CG  LEU A 114      57.832  69.566  76.530  1.00  0.00           C
ATOM   1866  CD1 LEU A 114      58.992  70.076  77.410  1.00  0.00           C
ATOM   1870  CD2 LEU A 114      58.102  68.096  76.230  1.00  0.00           C
ATOM   1874  C   LEU A 114      54.271  71.057  77.410  1.00  0.00           C
ATOM   1875  O   LEU A 114      53.510  70.187  76.990  1.00  0.00           O
ATOM   1876  N   ALA A 115      53.822  72.017  78.240  1.00  0.00           N
ATOM   1878  CA  ALA A 115      52.530  72.087  78.920  1.00  0.00           C
ATOM   1880  CB  ALA A 115      52.411  73.496  79.530  1.00  0.00           C
ATOM   1884  C   ALA A 115      51.231  71.846  78.170  1.00  0.00           C
ATOM   1885  O   ALA A 115      50.231  71.447  78.760  1.00  0.00           O
ATOM   1886  N   GLY A 116      51.172  72.157  76.860  1.00  0.00           N
ATOM   1888  CA  GLY A 116      49.922  72.106  76.110  1.00  0.00           C
ATOM   1891  C   GLY A 116      49.760  70.896  75.230  1.00  0.00           C
ATOM   1892  O   GLY A 116      48.832  70.826  74.440  1.00  0.00           O
ATOM   1893  N   ILE A 117      50.672  69.907  75.280  1.00  0.00           N
ATOM   1895  CA  ILE A 117      50.521  68.727  74.420  1.00  0.00           C
ATOM   1897  CB  ILE A 117      51.852  68.047  74.110  1.00  0.00           C
ATOM   1899  CG2 ILE A 117      51.621  66.786  73.260  1.00  0.00           C
ATOM   1903  CG1 ILE A 117      52.832  68.926  73.280  1.00  0.00           C
ATOM   1906  CD  ILE A 117      53.701  69.907  74.070  1.00  0.00           C
ATOM   1910  C   ILE A 117      49.431  67.757  74.940  1.00  0.00           C
ATOM   1911  O   ILE A 117      49.230  67.617  76.140  1.00  0.00           O
ATOM   1912  N   GLU A 118      48.672  67.096  74.020  1.00  0.00           N
ATOM   1914  CA  GLU A 118      47.502  66.307  74.350  1.00  0.00           C
ATOM   1916  CB  GLU A 118      46.451  66.576  73.240  1.00  0.00           C
ATOM   1919  CG  GLU A 118      45.861  67.996  73.310  1.00  0.00           C
ATOM   1922  CD  GLU A 118      44.890  68.126  74.450  1.00  0.00           C
ATOM   1923  OE1 GLU A 118      44.480  67.117  75.070  1.00  0.00           O
ATOM   1924  OE2 GLU A 118      44.492  69.286  74.760  1.00  0.00           O
ATOM   1925  C   GLU A 118      47.701  64.797  74.360  1.00  0.00           C
ATOM   1926  O   GLU A 118      47.111  64.087  75.170  1.00  0.00           O
ATOM   1927  N   ASP A 119      48.521  64.257  73.430  1.00  0.00           N
ATOM   1929  CA  ASP A 119      48.731  62.826  73.310  1.00  0.00           C
ATOM   1931  CB  ASP A 119      48.981  62.417  71.810  1.00  0.00           C
ATOM   1934  CG  ASP A 119      49.690  61.097  71.500  1.00  0.00           C
ATOM   1935  OD1 ASP A 119      50.172  60.416  72.430  1.00  0.00           O
ATOM   1936  OD2 ASP A 119      49.841  60.826  70.280  1.00  0.00           O
ATOM   1937  C   ASP A 119      49.802  62.396  74.340  1.00  0.00           C
ATOM   1938  O   ASP A 119      50.870  62.996  74.410  1.00  0.00           O
ATOM   1939  N   PRO A 120      49.592  61.376  75.160  1.00  0.00           N
ATOM   1940  CD  PRO A 120      48.352  60.616  75.230  1.00  0.00           C
ATOM   1943  CA  PRO A 120      50.541  60.956  76.160  1.00  0.00           C
ATOM   1945  CB  PRO A 120      49.742  59.977  77.050  1.00  0.00           C
ATOM   1948  CG  PRO A 120      48.622  59.447  76.160  1.00  0.00           C
ATOM   1951  C   PRO A 120      51.762  60.307  75.530  1.00  0.00           C
ATOM   1952  O   PRO A 120      52.871  60.546  76.010  1.00  0.00           O
ATOM   1953  N   LYS A 121      51.652  59.486  74.470  1.00  0.00           N
ATOM   1955  CA  LYS A 121      52.832  58.976  73.780  1.00  0.00           C
ATOM   1957  CB  LYS A 121      52.572  57.786  72.830  1.00  0.00           C
ATOM   1960  CG  LYS A 121      52.790  56.416  73.510  1.00  0.00           C
ATOM   1963  CD  LYS A 121      53.102  55.286  72.500  1.00  0.00           C
ATOM   1966  CE  LYS A 121      54.532  55.237  71.920  1.00  0.00           C
ATOM   1969  NZ  LYS A 121      55.571  54.757  72.880  1.00  0.00           N
ATOM   1973  C   LYS A 121      53.661  60.056  73.090  1.00  0.00           C
ATOM   1974  O   LYS A 121      54.881  60.047  73.130  1.00  0.00           O
ATOM   1975  N   VAL A 122      53.001  61.047  72.460  1.00  0.00           N
ATOM   1977  CA  VAL A 122      53.731  62.187  71.910  1.00  0.00           C
ATOM   1979  CB  VAL A 122      52.951  62.957  70.850  1.00  0.00           C
ATOM   1981  CG1 VAL A 122      52.151  64.136  71.420  1.00  0.00           C
ATOM   1985  CG2 VAL A 122      53.942  63.536  69.840  1.00  0.00           C
ATOM   1989  C   VAL A 122      54.352  63.076  73.000  1.00  0.00           C
ATOM   1990  O   VAL A 122      55.441  63.626  72.790  1.00  0.00           O
ATOM   1991  N   LEU A 123      53.752  63.176  74.220  1.00  0.00           N
ATOM   1993  CA  LEU A 123      54.441  63.736  75.390  1.00  0.00           C
ATOM   1995  CB  LEU A 123      53.591  63.746  76.720  1.00  0.00           C
ATOM   1998  CG  LEU A 123      52.922  65.076  77.130  1.00  0.00           C
ATOM   2000  CD1 LEU A 123      53.852  66.297  77.030  1.00  0.00           C
ATOM   2004  CD2 LEU A 123      51.631  65.257  76.350  1.00  0.00           C
ATOM   2008  C   LEU A 123      55.691  62.976  75.750  1.00  0.00           C
ATOM   2009  O   LEU A 123      56.742  63.576  76.010  1.00  0.00           O
ATOM   2010  N   GLN A 124      55.611  61.637  75.780  1.00  0.00           N
ATOM   2012  CA  GLN A 124      56.712  60.767  76.150  1.00  0.00           C
ATOM   2014  CB  GLN A 124      56.222  59.296  76.170  1.00  0.00           C
ATOM   2017  CG  GLN A 124      57.320  58.227  76.410  1.00  0.00           C
ATOM   2020  CD  GLN A 124      56.751  56.817  76.220  1.00  0.00           C
ATOM   2021  OE1 GLN A 124      56.271  56.437  75.160  1.00  0.00           O
ATOM   2022  NE2 GLN A 124      56.832  55.996  77.300  1.00  0.00           N
ATOM   2025  C   GLN A 124      57.922  60.926  75.240  1.00  0.00           C
ATOM   2026  O   GLN A 124      59.051  61.047  75.700  1.00  0.00           O
ATOM   2027  N   TYR A 125      57.681  60.996  73.920  1.00  0.00           N
ATOM   2029  CA  TYR A 125      58.692  61.357  72.940  1.00  0.00           C
ATOM   2031  CB  TYR A 125      58.141  61.216  71.480  1.00  0.00           C
ATOM   2034  CG  TYR A 125      57.832  59.777  71.170  1.00  0.00           C
ATOM   2035  CD1 TYR A 125      58.832  58.816  71.380  1.00  0.00           C
ATOM   2037  CE1 TYR A 125      58.601  57.446  71.200  1.00  0.00           C
ATOM   2039  CZ  TYR A 125      57.390  57.047  70.650  1.00  0.00           C
ATOM   2040  OH  TYR A 125      57.172  55.697  70.330  1.00  0.00           O
ATOM   2042  CD2 TYR A 125      56.621  59.347  70.600  1.00  0.00           C
ATOM   2044  CE2 TYR A 125      56.422  57.986  70.320  1.00  0.00           C
ATOM   2046  C   TYR A 125      59.242  62.757  73.110  1.00  0.00           C
ATOM   2047  O   TYR A 125      60.451  62.976  73.090  1.00  0.00           O
ATOM   2048  N   ALA A 126      58.381  63.766  73.330  1.00  0.00           N
ATOM   2050  CA  ALA A 126      58.811  65.127  73.540  1.00  0.00           C
ATOM   2052  CB  ALA A 126      57.561  66.027  73.550  1.00  0.00           C
ATOM   2056  C   ALA A 126      59.681  65.326  74.780  1.00  0.00           C
ATOM   2057  O   ALA A 126      60.721  65.996  74.740  1.00  0.00           O
ATOM   2058  N   LEU A 127      59.321  64.696  75.920  1.00  0.00           N
ATOM   2060  CA  LEU A 127      60.111  64.716  77.140  1.00  0.00           C
ATOM   2062  CB  LEU A 127      59.451  63.906  78.260  1.00  0.00           C
ATOM   2065  CG  LEU A 127      58.230  64.566  78.870  1.00  0.00           C
ATOM   2067  CD1 LEU A 127      57.701  63.586  79.910  1.00  0.00           C
ATOM   2071  CD2 LEU A 127      58.552  65.917  79.540  1.00  0.00           C
ATOM   2075  C   LEU A 127      61.502  64.157  77.050  1.00  0.00           C
ATOM   2076  O   LEU A 127      62.451  64.786  77.520  1.00  0.00           O
ATOM   2077  N   VAL A 128      61.681  62.976  76.420  1.00  0.00           N
ATOM   2079  CA  VAL A 128      63.001  62.386  76.300  1.00  0.00           C
ATOM   2081  CB  VAL A 128      63.012  60.966  75.740  1.00  0.00           C
ATOM   2083  CG1 VAL A 128      62.232  59.986  76.640  1.00  0.00           C
ATOM   2087  CG2 VAL A 128      62.512  60.837  74.300  1.00  0.00           C
ATOM   2091  C   VAL A 128      63.942  63.286  75.510  1.00  0.00           C
ATOM   2092  O   VAL A 128      65.061  63.565  75.920  1.00  0.00           O
ATOM   2093  N   VAL A 129      63.472  63.846  74.380  1.00  0.00           N
ATOM   2095  CA  VAL A 129      64.262  64.716  73.540  1.00  0.00           C
ATOM   2097  CB  VAL A 129      63.531  64.987  72.240  1.00  0.00           C
ATOM   2099  CG1 VAL A 129      64.422  65.886  71.370  1.00  0.00           C
ATOM   2103  CG2 VAL A 129      63.250  63.676  71.470  1.00  0.00           C
ATOM   2107  C   VAL A 129      64.631  66.027  74.230  1.00  0.00           C
ATOM   2108  O   VAL A 129      65.761  66.517  74.200  1.00  0.00           O
ATOM   2109  N   SER A 130      63.631  66.617  74.910  1.00  0.00           N
ATOM   2111  CA  SER A 130      63.731  67.816  75.730  1.00  0.00           C
ATOM   2113  CB  SER A 130      62.320  68.157  76.260  1.00  0.00           C
ATOM   2116  OG  SER A 130      62.330  69.236  77.180  1.00  0.00           O
ATOM   2118  C   SER A 130      64.712  67.687  76.890  1.00  0.00           C
ATOM   2119  O   SER A 130      65.561  68.536  77.150  1.00  0.00           O
ATOM   2120  N   TYR A 131      64.651  66.557  77.600  1.00  0.00           N
ATOM   2122  CA  TYR A 131      65.620  66.187  78.600  1.00  0.00           C
ATOM   2124  CB  TYR A 131      65.150  64.896  79.320  1.00  0.00           C
ATOM   2127  CG  TYR A 131      65.881  64.626  80.620  1.00  0.00           C
ATOM   2128  CD1 TYR A 131      67.260  64.356  80.730  1.00  0.00           C
ATOM   2130  CE1 TYR A 131      67.881  64.257  81.980  1.00  0.00           C
ATOM   2132  CZ  TYR A 131      67.120  64.387  83.140  1.00  0.00           C
ATOM   2133  OH  TYR A 131      67.752  64.517  84.390  1.00  0.00           O
ATOM   2135  CD2 TYR A 131      65.131  64.646  81.810  1.00  0.00           C
ATOM   2137  CE2 TYR A 131      65.730  64.486  83.060  1.00  0.00           C
ATOM   2139  C   TYR A 131      67.000  66.016  77.960  1.00  0.00           C
ATOM   2140  O   TYR A 131      68.001  66.507  78.460  1.00  0.00           O
ATOM   2141  N   ALA A 132      67.090  65.337  76.810  1.00  0.00           N
ATOM   2143  CA  ALA A 132      68.340  65.087  76.140  1.00  0.00           C
ATOM   2145  CB  ALA A 132      68.090  64.197  74.910  1.00  0.00           C
ATOM   2149  C   ALA A 132      69.111  66.337  75.730  1.00  0.00           C
ATOM   2150  O   ALA A 132      70.282  66.456  76.050  1.00  0.00           O
ATOM   2151  N   ASN A 133      68.472  67.307  75.070  1.00  0.00           N
ATOM   2153  CA  ASN A 133      69.201  68.407  74.440  1.00  0.00           C
ATOM   2155  CB  ASN A 133      69.951  68.036  73.110  1.00  0.00           C
ATOM   2158  CG  ASN A 133      69.191  67.206  72.080  1.00  0.00           C
ATOM   2159  OD1 ASN A 133      69.811  66.627  71.180  1.00  0.00           O
ATOM   2160  ND2 ASN A 133      67.852  67.117  72.170  1.00  0.00           N
ATOM   2163  C   ASN A 133      68.322  69.617  74.290  1.00  0.00           C
ATOM   2164  O   ASN A 133      68.432  70.407  73.350  1.00  0.00           O
ATOM   2165  N   GLY A 134      67.432  69.797  75.280  1.00  0.00           N
ATOM   2167  CA  GLY A 134      66.682  71.016  75.510  1.00  0.00           C
ATOM   2170  C   GLY A 134      65.311  71.036  74.910  1.00  0.00           C
ATOM   2171  O   GLY A 134      65.111  70.806  73.720  1.00  0.00           O
ATOM   2172  N   ALA A 135      64.332  71.437  75.740  1.00  0.00           N
ATOM   2174  CA  ALA A 135      62.980  71.767  75.330  1.00  0.00           C
ATOM   2176  CB  ALA A 135      62.151  72.277  76.530  1.00  0.00           C
ATOM   2180  C   ALA A 135      62.962  72.886  74.330  1.00  0.00           C
ATOM   2181  O   ALA A 135      62.271  72.846  73.320  1.00  0.00           O
ATOM   2182  N   GLY A 136      63.771  73.916  74.600  1.00  0.00           N
ATOM   2184  CA  GLY A 136      63.832  75.127  73.790  1.00  0.00           C
ATOM   2187  C   GLY A 136      64.212  74.907  72.380  1.00  0.00           C
ATOM   2188  O   GLY A 136      63.612  75.507  71.490  1.00  0.00           O
ATOM   2189  N   ALA A 137      65.201  74.007  72.170  1.00  0.00           N
ATOM   2191  CA  ALA A 137      65.610  73.527  70.880  1.00  0.00           C
ATOM   2193  CB  ALA A 137      66.860  72.627  71.040  1.00  0.00           C
ATOM   2197  C   ALA A 137      64.492  72.786  70.170  1.00  0.00           C
ATOM   2198  O   ALA A 137      64.160  73.117  69.040  1.00  0.00           O
ATOM   2199  N   LEU A 138      63.822  71.846  70.870  1.00  0.00           N
ATOM   2201  CA  LEU A 138      62.762  71.027  70.300  1.00  0.00           C
ATOM   2203  CB  LEU A 138      62.120  70.127  71.400  1.00  0.00           C
ATOM   2206  CG  LEU A 138      62.181  68.617  71.140  1.00  0.00           C
ATOM   2208  CD1 LEU A 138      61.112  67.916  71.980  1.00  0.00           C
ATOM   2212  CD2 LEU A 138      62.032  68.216  69.660  1.00  0.00           C
ATOM   2216  C   LEU A 138      61.631  71.856  69.740  1.00  0.00           C
ATOM   2217  O   LEU A 138      61.210  71.697  68.600  1.00  0.00           O
ATOM   2218  N   LEU A 139      61.182  72.816  70.540  1.00  0.00           N
ATOM   2220  CA  LEU A 139      60.122  73.757  70.230  1.00  0.00           C
ATOM   2222  CB  LEU A 139      59.722  74.507  71.510  1.00  0.00           C
ATOM   2225  CG  LEU A 139      59.271  73.565  72.660  1.00  0.00           C
ATOM   2227  CD1 LEU A 139      59.282  74.337  73.980  1.00  0.00           C
ATOM   2231  CD2 LEU A 139      57.892  72.947  72.400  1.00  0.00           C
ATOM   2235  C   LEU A 139      60.480  74.727  69.110  1.00  0.00           C
ATOM   2236  O   LEU A 139      59.631  75.127  68.310  1.00  0.00           O
ATOM   2237  N   ARG A 140      61.771  75.127  69.010  1.00  0.00           N
ATOM   2239  CA  ARG A 140      62.281  75.956  67.930  1.00  0.00           C
ATOM   2241  CB  ARG A 140      63.792  76.257  68.110  1.00  0.00           C
ATOM   2244  CG  ARG A 140      64.271  77.487  67.300  1.00  0.00           C
ATOM   2247  CD  ARG A 140      63.802  78.855  67.810  1.00  0.00           C
ATOM   2250  NE  ARG A 140      64.642  79.227  69.000  1.00  0.00           N
ATOM   2252  CZ  ARG A 140      64.340  78.926  70.260  1.00  0.00           C
ATOM   2253  NH1 ARG A 140      63.291  78.247  70.630  1.00  0.00           N
ATOM   2256  NH2 ARG A 140      65.150  79.276  71.230  1.00  0.00           N
ATOM   2259  C   ARG A 140      62.141  75.296  66.580  1.00  0.00           C
ATOM   2260  O   ARG A 140      61.782  75.937  65.590  1.00  0.00           O
ATOM   2261  N   THR A 141      62.401  73.966  66.550  1.00  0.00           N
ATOM   2263  CA  THR A 141      62.242  73.076  65.390  1.00  0.00           C
ATOM   2265  CB  THR A 141      62.590  71.617  65.720  1.00  0.00           C
ATOM   2267  OG1 THR A 141      63.832  71.546  66.420  1.00  0.00           O
ATOM   2269  CG2 THR A 141      62.790  70.786  64.450  1.00  0.00           C
ATOM   2273  C   THR A 141      60.821  73.126  64.860  1.00  0.00           C
ATOM   2274  O   THR A 141      60.562  72.826  63.690  1.00  0.00           O
ATOM   2275  N   PHE A 142      59.851  73.527  65.700  1.00  0.00           N
ATOM   2277  CA  PHE A 142      58.472  73.676  65.300  1.00  0.00           C
ATOM   2279  CB  PHE A 142      57.521  73.066  66.340  1.00  0.00           C
ATOM   2282  CG  PHE A 142      57.840  71.617  66.510  1.00  0.00           C
ATOM   2283  CD1 PHE A 142      57.460  70.666  65.560  1.00  0.00           C
ATOM   2285  CE1 PHE A 142      57.672  69.297  65.790  1.00  0.00           C
ATOM   2287  CZ  PHE A 142      58.120  68.877  67.040  1.00  0.00           C
ATOM   2289  CD2 PHE A 142      58.461  71.176  67.680  1.00  0.00           C
ATOM   2291  CE2 PHE A 142      58.591  69.807  67.960  1.00  0.00           C
ATOM   2293  C   PHE A 142      58.041  75.066  64.950  1.00  0.00           C
ATOM   2294  O   PHE A 142      57.351  75.267  63.950  1.00  0.00           O
ATOM   2295  N   SER A 143      58.401  76.076  65.740  1.00  0.00           N
ATOM   2297  CA  SER A 143      57.980  77.437  65.420  1.00  0.00           C
ATOM   2299  CB  SER A 143      56.470  77.706  65.700  1.00  0.00           C
ATOM   2302  OG  SER A 143      56.061  79.065  65.480  1.00  0.00           O
ATOM   2304  C   SER A 143      58.840  78.336  66.250  1.00  0.00           C
ATOM   2305  O   SER A 143      59.361  77.937  67.290  1.00  0.00           O
ATOM   2306  N   SER A 144      58.981  79.606  65.830  1.00  0.00           N
ATOM   2308  CA  SER A 144      59.471  80.667  66.690  1.00  0.00           C
ATOM   2310  CB  SER A 144      59.592  82.027  65.970  1.00  0.00           C
ATOM   2313  OG  SER A 144      60.782  82.066  65.200  1.00  0.00           O
ATOM   2315  C   SER A 144      58.651  80.867  67.940  1.00  0.00           C
ATOM   2316  O   SER A 144      59.181  81.057  69.030  1.00  0.00           O
ATOM   2317  N   ASP A 145      57.311  80.765  67.830  1.00  0.00           N
ATOM   2319  CA  ASP A 145      56.431  80.986  68.960  1.00  0.00           C
ATOM   2321  CB  ASP A 145      55.082  81.626  68.580  1.00  0.00           C
ATOM   2324  CG  ASP A 145      55.220  82.836  67.690  1.00  0.00           C
ATOM   2325  OD1 ASP A 145      54.631  83.867  68.090  1.00  0.00           O
ATOM   2326  OD2 ASP A 145      55.750  82.745  66.550  1.00  0.00           O
ATOM   2327  C   ASP A 145      56.080  79.696  69.670  1.00  0.00           C
ATOM   2328  O   ASP A 145      55.811  78.676  69.040  1.00  0.00           O
ATOM   2329  N   ARG A 146      56.031  79.716  71.030  1.00  0.00           N
ATOM   2331  CA  ARG A 146      55.681  78.547  71.800  1.00  0.00           C
ATOM   2333  CB  ARG A 146      55.620  78.947  73.300  1.00  0.00           C
ATOM   2336  CG  ARG A 146      55.322  77.797  74.280  1.00  0.00           C
ATOM   2339  CD  ARG A 146      56.340  76.646  74.300  1.00  0.00           C
ATOM   2342  NE  ARG A 146      57.572  77.136  75.000  1.00  0.00           N
ATOM   2344  CZ  ARG A 146      58.542  77.797  74.400  1.00  0.00           C
ATOM   2345  NH1 ARG A 146      58.622  77.896  73.100  1.00  0.00           N
ATOM   2348  NH2 ARG A 146      59.462  78.426  75.120  1.00  0.00           N
ATOM   2351  C   ARG A 146      54.332  77.956  71.470  1.00  0.00           C
ATOM   2352  O   ARG A 146      54.160  76.757  71.310  1.00  0.00           O
ATOM   2353  N   LYS A 147      53.331  78.826  71.370  1.00  0.00           N
ATOM   2355  CA  LYS A 147      51.941  78.466  71.180  1.00  0.00           C
ATOM   2357  CB  LYS A 147      51.140  79.786  71.200  1.00  0.00           C
ATOM   2360  CG  LYS A 147      51.222  80.536  72.540  1.00  0.00           C
ATOM   2363  CD  LYS A 147      50.582  81.917  72.390  1.00  0.00           C
ATOM   2366  CE  LYS A 147      50.462  82.736  73.680  1.00  0.00           C
ATOM   2369  NZ  LYS A 147      49.592  83.916  73.510  1.00  0.00           N
ATOM   2373  C   LYS A 147      51.701  77.746  69.870  1.00  0.00           C
ATOM   2374  O   LYS A 147      51.122  76.676  69.810  1.00  0.00           O
ATOM   2375  N   LYS A 148      52.271  78.326  68.800  1.00  0.00           N
ATOM   2377  CA  LYS A 148      52.311  77.767  67.480  1.00  0.00           C
ATOM   2379  CB  LYS A 148      53.001  78.746  66.510  1.00  0.00           C
ATOM   2382  CG  LYS A 148      52.281  80.096  66.310  1.00  0.00           C
ATOM   2385  CD  LYS A 148      53.120  80.966  65.350  1.00  0.00           C
ATOM   2388  CE  LYS A 148      52.752  82.456  65.240  1.00  0.00           C
ATOM   2391  NZ  LYS A 148      53.892  83.195  64.660  1.00  0.00           N
ATOM   2395  C   LYS A 148      53.062  76.447  67.420  1.00  0.00           C
ATOM   2396  O   LYS A 148      52.602  75.507  66.780  1.00  0.00           O
ATOM   2397  N   ALA A 149      54.230  76.356  68.100  1.00  0.00           N
ATOM   2399  CA  ALA A 149      55.012  75.156  68.200  1.00  0.00           C
ATOM   2401  CB  ALA A 149      56.302  75.407  69.020  1.00  0.00           C
ATOM   2405  C   ALA A 149      54.251  74.017  68.850  1.00  0.00           C
ATOM   2406  O   ALA A 149      54.142  72.956  68.270  1.00  0.00           O
ATOM   2407  N   ILE A 150      53.612  74.236  70.020  1.00  0.00           N
ATOM   2409  CA  ILE A 150      52.742  73.236  70.650  1.00  0.00           C
ATOM   2411  CB  ILE A 150      52.281  73.576  72.070  1.00  0.00           C
ATOM   2413  CG2 ILE A 150      51.112  72.666  72.500  1.00  0.00           C
ATOM   2417  CG1 ILE A 150      53.391  73.316  73.120  1.00  0.00           C
ATOM   2420  CD  ILE A 150      54.592  74.246  73.080  1.00  0.00           C
ATOM   2424  C   ILE A 150      51.572  72.877  69.770  1.00  0.00           C
ATOM   2425  O   ILE A 150      51.280  71.697  69.590  1.00  0.00           O
ATOM   2426  N   SER A 151      50.891  73.856  69.140  1.00  0.00           N
ATOM   2428  CA  SER A 151      49.792  73.576  68.240  1.00  0.00           C
ATOM   2430  CB  SER A 151      49.131  74.847  67.620  1.00  0.00           C
ATOM   2433  OG  SER A 151      48.552  75.736  68.590  1.00  0.00           O
ATOM   2435  C   SER A 151      50.172  72.656  67.090  1.00  0.00           C
ATOM   2436  O   SER A 151      49.422  71.767  66.690  1.00  0.00           O
ATOM   2437  N   LYS A 152      51.392  72.807  66.540  1.00  0.00           N
ATOM   2439  CA  LYS A 152      51.971  71.856  65.610  1.00  0.00           C
ATOM   2441  CB  LYS A 152      53.271  72.417  64.980  1.00  0.00           C
ATOM   2444  CG  LYS A 152      53.082  73.667  64.110  1.00  0.00           C
ATOM   2447  CD  LYS A 152      54.451  74.257  63.700  1.00  0.00           C
ATOM   2450  CE  LYS A 152      55.122  73.547  62.510  1.00  0.00           C
ATOM   2453  NZ  LYS A 152      54.992  74.337  61.270  1.00  0.00           N
ATOM   2457  C   LYS A 152      52.201  70.447  66.160  1.00  0.00           C
ATOM   2458  O   LYS A 152      51.941  69.466  65.460  1.00  0.00           O
ATOM   2459  N   ILE A 153      52.672  70.276  67.430  1.00  0.00           N
ATOM   2461  CA  ILE A 153      52.840  68.956  68.080  1.00  0.00           C
ATOM   2463  CB  ILE A 153      53.580  68.937  69.440  1.00  0.00           C
ATOM   2465  CG2 ILE A 153      53.412  67.557  70.130  1.00  0.00           C
ATOM   2469  CG1 ILE A 153      55.111  69.166  69.330  1.00  0.00           C
ATOM   2472  CD  ILE A 153      55.582  70.617  69.320  1.00  0.00           C
ATOM   2476  C   ILE A 153      51.532  68.216  68.180  1.00  0.00           C
ATOM   2477  O   ILE A 153      51.442  67.017  67.930  1.00  0.00           O
ATOM   2478  N   ASN A 154      50.441  68.937  68.510  1.00  0.00           N
ATOM   2480  CA  ASN A 154      49.111  68.386  68.610  1.00  0.00           C
ATOM   2482  CB  ASN A 154      48.181  69.466  69.190  1.00  0.00           C
ATOM   2485  CG  ASN A 154      48.521  69.746  70.650  1.00  0.00           C
ATOM   2486  OD1 ASN A 154      48.622  70.876  71.110  1.00  0.00           O
ATOM   2487  ND2 ASN A 154      48.771  68.667  71.410  1.00  0.00           N
ATOM   2490  C   ASN A 154      48.531  67.807  67.320  1.00  0.00           C
ATOM   2491  O   ASN A 154      47.742  66.867  67.370  1.00  0.00           O
ATOM   2492  N   ASP A 155      48.942  68.316  66.150  1.00  0.00           N
ATOM   2494  CA  ASP A 155      48.552  67.757  64.880  1.00  0.00           C
ATOM   2496  CB  ASP A 155      48.892  68.716  63.710  1.00  0.00           C
ATOM   2499  CG  ASP A 155      48.032  69.956  63.640  1.00  0.00           C
ATOM   2500  OD1 ASP A 155      46.882  69.956  64.170  1.00  0.00           O
ATOM   2501  OD2 ASP A 155      48.422  70.886  62.890  1.00  0.00           O
ATOM   2502  C   ASP A 155      49.230  66.396  64.630  1.00  0.00           C
ATOM   2503  O   ASP A 155      48.722  65.587  63.860  1.00  0.00           O
ATOM   2504  N   LEU A 156      50.381  66.117  65.290  1.00  0.00           N
ATOM   2506  CA  LEU A 156      51.140  64.907  65.030  1.00  0.00           C
ATOM   2508  CB  LEU A 156      52.681  65.156  65.130  1.00  0.00           C
ATOM   2511  CG  LEU A 156      53.282  66.036  64.000  1.00  0.00           C
ATOM   2513  CD1 LEU A 156      54.820  66.036  64.030  1.00  0.00           C
ATOM   2517  CD2 LEU A 156      52.861  65.637  62.580  1.00  0.00           C
ATOM   2521  C   LEU A 156      50.691  63.687  65.840  1.00  0.00           C
ATOM   2522  O   LEU A 156      50.311  63.736  67.020  1.00  0.00           O
ATOM   2523  N   ASP A 157      50.672  62.507  65.200  1.00  0.00           N
ATOM   2525  CA  ASP A 157      50.750  61.196  65.830  1.00  0.00           C
ATOM   2527  CB  ASP A 157      50.082  60.126  64.890  1.00  0.00           C
ATOM   2530  CG  ASP A 157      50.052  58.667  65.340  1.00  0.00           C
ATOM   2531  OD1 ASP A 157      51.131  58.067  65.550  1.00  0.00           O
ATOM   2532  OD2 ASP A 157      48.902  58.137  65.470  1.00  0.00           O
ATOM   2533  C   ASP A 157      52.162  60.907  66.350  1.00  0.00           C
ATOM   2534  O   ASP A 157      53.152  61.576  66.040  1.00  0.00           O
ATOM   2535  N   ALA A 158      52.292  59.937  67.270  1.00  0.00           N
ATOM   2537  CA  ALA A 158      53.500  59.597  67.950  1.00  0.00           C
ATOM   2539  CB  ALA A 158      53.111  58.536  68.980  1.00  0.00           C
ATOM   2543  C   ALA A 158      54.620  59.166  66.990  1.00  0.00           C
ATOM   2544  O   ALA A 158      55.750  59.626  67.100  1.00  0.00           O
ATOM   2545  N   ASP A 159      54.321  58.337  65.970  1.00  0.00           N
ATOM   2547  CA  ASP A 159      55.271  57.906  64.970  1.00  0.00           C
ATOM   2549  CB  ASP A 159      54.611  56.837  64.080  1.00  0.00           C
ATOM   2552  CG  ASP A 159      54.611  55.496  64.800  1.00  0.00           C
ATOM   2553  OD1 ASP A 159      54.911  55.437  66.020  1.00  0.00           O
ATOM   2554  OD2 ASP A 159      54.242  54.517  64.100  1.00  0.00           O
ATOM   2555  C   ASP A 159      55.842  59.016  64.090  1.00  0.00           C
ATOM   2556  O   ASP A 159      57.032  59.076  63.780  1.00  0.00           O
ATOM   2557  N   GLU A 160      54.972  59.956  63.680  1.00  0.00           N
ATOM   2559  CA  GLU A 160      55.322  61.076  62.830  1.00  0.00           C
ATOM   2561  CB  GLU A 160      54.082  61.606  62.080  1.00  0.00           C
ATOM   2564  CG  GLU A 160      52.881  61.926  62.980  1.00  0.00           C
ATOM   2567  CD  GLU A 160      51.572  62.027  62.220  1.00  0.00           C
ATOM   2568  OE1 GLU A 160      51.101  60.966  61.760  1.00  0.00           O
ATOM   2569  OE2 GLU A 160      50.982  63.126  62.200  1.00  0.00           O
ATOM   2570  C   GLU A 160      56.021  62.176  63.590  1.00  0.00           C
ATOM   2571  O   GLU A 160      56.821  62.937  63.050  1.00  0.00           O
ATOM   2572  N   PHE A 161      55.852  62.227  64.930  1.00  0.00           N
ATOM   2574  CA  PHE A 161      56.730  62.996  65.780  1.00  0.00           C
ATOM   2576  CB  PHE A 161      56.242  62.957  67.260  1.00  0.00           C
ATOM   2579  CG  PHE A 161      57.021  63.896  68.160  1.00  0.00           C
ATOM   2580  CD1 PHE A 161      58.230  63.496  68.760  1.00  0.00           C
ATOM   2582  CE1 PHE A 161      58.931  64.367  69.600  1.00  0.00           C
ATOM   2584  CZ  PHE A 161      58.412  65.637  69.870  1.00  0.00           C
ATOM   2586  CD2 PHE A 161      56.512  65.166  68.440  1.00  0.00           C
ATOM   2588  CE2 PHE A 161      57.190  66.036  69.310  1.00  0.00           C
ATOM   2590  C   PHE A 161      58.181  62.536  65.680  1.00  0.00           C
ATOM   2591  O   PHE A 161      59.102  63.347  65.550  1.00  0.00           O
ATOM   2592  N   LEU A 162      58.422  61.196  65.680  1.00  0.00           N
ATOM   2594  CA  LEU A 162      59.750  60.646  65.510  1.00  0.00           C
ATOM   2596  CB  LEU A 162      59.851  59.096  65.570  1.00  0.00           C
ATOM   2599  CG  LEU A 162      58.892  58.356  66.510  1.00  0.00           C
ATOM   2601  CD1 LEU A 162      59.300  56.887  66.580  1.00  0.00           C
ATOM   2605  CD2 LEU A 162      58.771  58.976  67.900  1.00  0.00           C
ATOM   2609  C   LEU A 162      60.352  61.007  64.190  1.00  0.00           C
ATOM   2610  O   LEU A 162      61.512  61.427  64.120  1.00  0.00           O
ATOM   2611  N   GLU A 163      59.561  60.896  63.100  1.00  0.00           N
ATOM   2613  CA  GLU A 163      60.042  61.276  61.790  1.00  0.00           C
ATOM   2615  CB  GLU A 163      58.992  61.126  60.690  1.00  0.00           C
ATOM   2618  CG  GLU A 163      58.381  59.757  60.400  1.00  0.00           C
ATOM   2621  CD  GLU A 163      57.460  59.896  59.190  1.00  0.00           C
ATOM   2622  OE1 GLU A 163      57.771  60.676  58.240  1.00  0.00           O
ATOM   2623  OE2 GLU A 163      56.392  59.257  59.210  1.00  0.00           O
ATOM   2624  C   GLU A 163      60.410  62.737  61.740  1.00  0.00           C
ATOM   2625  O   GLU A 163      61.442  63.106  61.180  1.00  0.00           O
ATOM   2626  N   HIS A 164      59.561  63.597  62.330  1.00  0.00           N
ATOM   2628  CA  HIS A 164      59.792  65.016  62.430  1.00  0.00           C
ATOM   2630  CB  HIS A 164      58.570  65.727  63.070  1.00  0.00           C
ATOM   2633  ND1 HIS A 164      58.201  67.966  62.120  1.00  0.00           N
ATOM   2634  CG  HIS A 164      58.792  67.206  63.100  1.00  0.00           C
ATOM   2635  CE1 HIS A 164      58.762  69.146  62.220  1.00  0.00           C
ATOM   2637  NE2 HIS A 164      59.662  69.197  63.230  1.00  0.00           N
ATOM   2639  CD2 HIS A 164      59.681  67.947  63.810  1.00  0.00           C
ATOM   2641  C   HIS A 164      61.031  65.437  63.200  1.00  0.00           C
ATOM   2642  O   HIS A 164      61.840  66.227  62.690  1.00  0.00           O
ATOM   2643  N   VAL A 165      61.271  64.917  64.420  1.00  0.00           N
ATOM   2645  CA  VAL A 165      62.460  65.257  65.200  1.00  0.00           C
ATOM   2647  CB  VAL A 165      62.401  64.746  66.640  1.00  0.00           C
ATOM   2649  CG1 VAL A 165      62.582  63.236  66.760  1.00  0.00           C
ATOM   2653  CG2 VAL A 165      63.431  65.477  67.520  1.00  0.00           C
ATOM   2657  C   VAL A 165      63.701  64.757  64.500  1.00  0.00           C
ATOM   2658  O   VAL A 165      64.771  65.367  64.550  1.00  0.00           O
ATOM   2659  N   ALA A 166      63.570  63.646  63.780  1.00  0.00           N
ATOM   2661  CA  ALA A 166      64.660  63.007  63.120  1.00  0.00           C
ATOM   2663  CB  ALA A 166      64.391  61.507  63.210  1.00  0.00           C
ATOM   2667  C   ALA A 166      64.922  63.516  61.730  1.00  0.00           C
ATOM   2668  O   ALA A 166      65.940  63.236  61.130  1.00  0.00           O
ATOM   2669  N   ARG A 167      64.032  64.356  61.200  1.00  0.00           N
ATOM   2671  CA  ARG A 167      64.230  65.016  59.930  1.00  0.00           C
ATOM   2673  CB  ARG A 167      62.881  64.917  59.170  1.00  0.00           C
ATOM   2676  CG  ARG A 167      62.602  65.937  58.050  1.00  0.00           C
ATOM   2679  CD  ARG A 167      61.311  65.706  57.230  1.00  0.00           C
ATOM   2682  NE  ARG A 167      60.290  64.947  58.040  1.00  0.00           N
ATOM   2684  CZ  ARG A 167      59.620  63.886  57.630  1.00  0.00           C
ATOM   2685  NH1 ARG A 167      59.722  63.347  56.440  1.00  0.00           N
ATOM   2688  NH2 ARG A 167      58.792  63.297  58.450  1.00  0.00           N
ATOM   2691  C   ARG A 167      64.690  66.447  60.060  1.00  0.00           C
ATOM   2692  O   ARG A 167      65.371  66.956  59.180  1.00  0.00           O
ATOM   2693  N   ASN A 168      64.292  67.126  61.160  1.00  0.00           N
ATOM   2695  CA  ASN A 168      64.410  68.565  61.270  1.00  0.00           C
ATOM   2697  CB  ASN A 168      62.992  69.187  61.380  1.00  0.00           C
ATOM   2700  CG  ASN A 168      62.232  69.036  60.070  1.00  0.00           C
ATOM   2701  OD1 ASN A 168      62.752  69.346  58.990  1.00  0.00           O
ATOM   2702  ND2 ASN A 168      60.972  68.565  60.130  1.00  0.00           N
ATOM   2705  C   ASN A 168      65.172  69.026  62.510  1.00  0.00           C
ATOM   2706  O   ASN A 168      65.532  70.197  62.620  1.00  0.00           O
ATOM   2707  N   HIS A 169      65.432  68.166  63.520  1.00  0.00           N
ATOM   2709  CA  HIS A 169      66.061  68.646  64.740  1.00  0.00           C
ATOM   2711  CB  HIS A 169      65.701  67.796  65.980  1.00  0.00           C
ATOM   2714  ND1 HIS A 169      65.462  69.176  68.070  1.00  0.00           N
ATOM   2715  CG  HIS A 169      66.221  68.346  67.270  1.00  0.00           C
ATOM   2716  CE1 HIS A 169      66.212  69.426  69.120  1.00  0.00           C
ATOM   2718  NE2 HIS A 169      67.410  68.797  69.050  1.00  0.00           N
ATOM   2720  CD2 HIS A 169      67.422  68.096  67.860  1.00  0.00           C
ATOM   2722  C   HIS A 169      67.572  68.626  64.580  1.00  0.00           C
ATOM   2723  O   HIS A 169      68.082  67.587  64.160  1.00  0.00           O
ATOM   2724  N   PRO A 170      68.370  69.646  64.880  1.00  0.00           N
ATOM   2725  CD  PRO A 170      67.941  70.826  65.630  1.00  0.00           C
ATOM   2728  CA  PRO A 170      69.712  69.797  64.310  1.00  0.00           C
ATOM   2730  CB  PRO A 170      70.072  71.246  64.690  1.00  0.00           C
ATOM   2733  CG  PRO A 170      69.262  71.526  65.960  1.00  0.00           C
ATOM   2736  C   PRO A 170      70.730  68.856  64.920  1.00  0.00           C
ATOM   2737  O   PRO A 170      71.860  68.757  64.440  1.00  0.00           O
ATOM   2738  N   ALA A 171      70.392  68.206  66.050  1.00  0.00           N
ATOM   2740  CA  ALA A 171      71.300  67.407  66.820  1.00  0.00           C
ATOM   2742  CB  ALA A 171      71.190  67.826  68.300  1.00  0.00           C
ATOM   2746  C   ALA A 171      70.962  65.926  66.680  1.00  0.00           C
ATOM   2747  O   ALA A 171      69.892  65.517  67.110  1.00  0.00           O
ATOM   2748  N   PRO A 172      71.840  65.057  66.160  1.00  0.00           N
ATOM   2749  CD  PRO A 172      72.941  65.486  65.290  1.00  0.00           C
ATOM   2752  CA  PRO A 172      71.512  63.636  65.930  1.00  0.00           C
ATOM   2754  CB  PRO A 172      72.752  63.106  65.180  1.00  0.00           C
ATOM   2757  CG  PRO A 172      73.191  64.316  64.350  1.00  0.00           C
ATOM   2760  C   PRO A 172      71.291  62.836  67.200  1.00  0.00           C
ATOM   2761  O   PRO A 172      70.932  61.666  67.140  1.00  0.00           O
ATOM   2762  N   GLN A 173      71.512  63.446  68.380  1.00  0.00           N
ATOM   2764  CA  GLN A 173      71.291  62.786  69.640  1.00  0.00           C
ATOM   2766  CB  GLN A 173      72.120  63.516  70.740  1.00  0.00           C
ATOM   2769  CG  GLN A 173      73.620  63.706  70.410  1.00  0.00           C
ATOM   2772  CD  GLN A 173      74.012  65.197  70.420  1.00  0.00           C
ATOM   2773  OE1 GLN A 173      74.182  65.777  71.490  1.00  0.00           O
ATOM   2774  NE2 GLN A 173      74.160  65.806  69.220  1.00  0.00           N
ATOM   2777  C   GLN A 173      69.830  62.807  70.090  1.00  0.00           C
ATOM   2778  O   GLN A 173      69.391  61.936  70.850  1.00  0.00           O
ATOM   2779  N   ALA A 174      69.072  63.806  69.630  1.00  0.00           N
ATOM   2781  CA  ALA A 174      67.642  63.946  69.840  1.00  0.00           C
ATOM   2783  CB  ALA A 174      67.212  65.326  69.330  1.00  0.00           C
ATOM   2787  C   ALA A 174      66.792  62.836  69.240  1.00  0.00           C
ATOM   2788  O   ALA A 174      65.962  62.277  69.970  1.00  0.00           O
ATOM   2789  N   PRO A 175      66.980  62.386  68.000  1.00  0.00           N
ATOM   2790  CD  PRO A 175      67.590  63.167  66.930  1.00  0.00           C
ATOM   2793  CA  PRO A 175      66.231  61.257  67.480  1.00  0.00           C
ATOM   2795  CB  PRO A 175      66.611  61.176  66.000  1.00  0.00           C
ATOM   2798  CG  PRO A 175      67.081  62.576  65.630  1.00  0.00           C
ATOM   2801  C   PRO A 175      66.682  60.026  68.200  1.00  0.00           C
ATOM   2802  O   PRO A 175      65.862  59.187  68.560  1.00  0.00           O
ATOM   2803  N   ARG A 176      68.012  59.896  68.450  1.00  0.00           N
ATOM   2805  CA  ARG A 176      68.591  58.716  69.070  1.00  0.00           C
ATOM   2807  CB  ARG A 176      70.122  58.776  69.220  1.00  0.00           C
ATOM   2810  CG  ARG A 176      70.652  57.426  69.760  1.00  0.00           C
ATOM   2813  CD  ARG A 176      72.142  57.236  69.520  1.00  0.00           C
ATOM   2816  NE  ARG A 176      72.572  55.986  70.220  1.00  0.00           N
ATOM   2818  CZ  ARG A 176      72.502  54.786  69.660  1.00  0.00           C
ATOM   2819  NH1 ARG A 176      71.852  54.477  68.560  1.00  0.00           N
ATOM   2822  NH2 ARG A 176      73.152  53.797  70.230  1.00  0.00           N
ATOM   2825  C   ARG A 176      67.970  58.376  70.390  1.00  0.00           C
ATOM   2826  O   ARG A 176      67.782  57.206  70.720  1.00  0.00           O
ATOM   2827  N   TYR A 177      67.580  59.396  71.170  1.00  0.00           N
ATOM   2829  CA  TYR A 177      66.902  59.197  72.420  1.00  0.00           C
ATOM   2831  CB  TYR A 177      66.712  60.556  73.120  1.00  0.00           C
ATOM   2834  CG  TYR A 177      67.042  60.317  74.550  1.00  0.00           C
ATOM   2835  CD1 TYR A 177      66.182  59.536  75.330  1.00  0.00           C
ATOM   2837  CE1 TYR A 177      66.462  59.277  76.660  1.00  0.00           C
ATOM   2839  CZ  TYR A 177      67.642  59.736  77.210  1.00  0.00           C
ATOM   2840  OH  TYR A 177      67.881  59.457  78.550  1.00  0.00           O
ATOM   2842  CD2 TYR A 177      68.242  60.777  75.120  1.00  0.00           C
ATOM   2844  CE2 TYR A 177      68.542  60.496  76.460  1.00  0.00           C
ATOM   2846  C   TYR A 177      65.582  58.437  72.280  1.00  0.00           C
ATOM   2847  O   TYR A 177      65.301  57.536  73.070  1.00  0.00           O
ATOM   2848  N   ILE A 178      64.771  58.706  71.240  1.00  0.00           N
ATOM   2850  CA  ILE A 178      63.580  57.926  70.960  1.00  0.00           C
ATOM   2852  CB  ILE A 178      62.881  58.407  69.690  1.00  0.00           C
ATOM   2854  CG2 ILE A 178      61.652  57.526  69.410  1.00  0.00           C
ATOM   2858  CG1 ILE A 178      62.481  59.886  69.760  1.00  0.00           C
ATOM   2861  CD  ILE A 178      62.172  60.426  68.370  1.00  0.00           C
ATOM   2865  C   ILE A 178      63.861  56.456  70.740  1.00  0.00           C
ATOM   2866  O   ILE A 178      63.250  55.597  71.360  1.00  0.00           O
ATOM   2867  N   TYR A 179      64.862  56.157  69.890  1.00  0.00           N
ATOM   2869  CA  TYR A 179      65.242  54.806  69.500  1.00  0.00           C
ATOM   2871  CB  TYR A 179      66.381  54.907  68.420  1.00  0.00           C
ATOM   2874  CG  TYR A 179      67.190  53.646  68.310  1.00  0.00           C
ATOM   2875  CD1 TYR A 179      66.762  52.556  67.540  1.00  0.00           C
ATOM   2877  CE1 TYR A 179      67.401  51.316  67.640  1.00  0.00           C
ATOM   2879  CZ  TYR A 179      68.492  51.167  68.510  1.00  0.00           C
ATOM   2880  OH  TYR A 179      69.072  49.917  68.750  1.00  0.00           O
ATOM   2882  CD2 TYR A 179      68.331  53.496  69.120  1.00  0.00           C
ATOM   2884  CE2 TYR A 179      68.970  52.266  69.230  1.00  0.00           C
ATOM   2886  C   TYR A 179      65.610  53.956  70.710  1.00  0.00           C
ATOM   2887  O   TYR A 179      65.231  52.807  70.900  1.00  0.00           O
ATOM   2888  N   LYS A 180      66.361  54.597  71.620  1.00  0.00           N
ATOM   2890  CA  LYS A 180      66.730  54.067  72.910  1.00  0.00           C
ATOM   2892  CB  LYS A 180      67.731  55.016  73.600  1.00  0.00           C
ATOM   2895  CG  LYS A 180      68.981  55.387  72.790  1.00  0.00           C
ATOM   2898  CD  LYS A 180      70.212  54.496  73.030  1.00  0.00           C
ATOM   2901  CE  LYS A 180      71.080  54.836  74.250  1.00  0.00           C
ATOM   2904  NZ  LYS A 180      71.521  56.246  74.180  1.00  0.00           N
ATOM   2908  C   LYS A 180      65.532  53.846  73.820  1.00  0.00           C
ATOM   2909  O   LYS A 180      65.451  52.836  74.510  1.00  0.00           O
ATOM   2910  N   LEU A 181      64.572  54.806  73.870  1.00  0.00           N
ATOM   2912  CA  LEU A 181      63.370  54.687  74.670  1.00  0.00           C
ATOM   2914  CB  LEU A 181      62.552  56.016  74.640  1.00  0.00           C
ATOM   2917  CG  LEU A 181      61.271  56.086  75.510  1.00  0.00           C
ATOM   2919  CD1 LEU A 181      60.030  55.406  74.890  1.00  0.00           C
ATOM   2923  CD2 LEU A 181      61.521  55.657  76.960  1.00  0.00           C
ATOM   2927  C   LEU A 181      62.502  53.527  74.250  1.00  0.00           C
ATOM   2928  O   LEU A 181      62.131  52.716  75.100  1.00  0.00           O
ATOM   2929  N   GLU A 182      62.222  53.367  72.950  1.00  0.00           N
ATOM   2931  CA  GLU A 182      61.492  52.216  72.460  1.00  0.00           C
ATOM   2933  CB  GLU A 182      61.222  52.336  70.940  1.00  0.00           C
ATOM   2936  CG  GLU A 182      60.102  53.337  70.540  1.00  0.00           C
ATOM   2939  CD  GLU A 182      58.762  53.126  71.260  1.00  0.00           C
ATOM   2940  OE1 GLU A 182      57.971  52.277  70.780  1.00  0.00           O
ATOM   2941  OE2 GLU A 182      58.472  53.857  72.250  1.00  0.00           O
ATOM   2942  C   GLU A 182      62.172  50.886  72.770  1.00  0.00           C
ATOM   2943  O   GLU A 182      61.561  49.966  73.310  1.00  0.00           O
ATOM   2944  N   GLN A 183      63.510  50.806  72.540  1.00  0.00           N
ATOM   2946  CA  GLN A 183      64.300  49.667  72.950  1.00  0.00           C
ATOM   2948  CB  GLN A 183      65.800  49.886  72.580  1.00  0.00           C
ATOM   2951  CG  GLN A 183      66.151  49.797  71.070  1.00  0.00           C
ATOM   2954  CD  GLN A 183      65.980  48.386  70.510  1.00  0.00           C
ATOM   2955  OE1 GLN A 183      65.002  48.097  69.820  1.00  0.00           O
ATOM   2956  NE2 GLN A 183      66.951  47.486  70.770  1.00  0.00           N
ATOM   2959  C   GLN A 183      64.220  49.366  74.450  1.00  0.00           C
ATOM   2960  O   GLN A 183      64.051  48.227  74.890  1.00  0.00           O
ATOM   2961  N   ALA A 184      64.300  50.406  75.300  1.00  0.00           N
ATOM   2963  CA  ALA A 184      64.090  50.286  76.720  1.00  0.00           C
ATOM   2965  CB  ALA A 184      64.332  51.656  77.380  1.00  0.00           C
ATOM   2969  C   ALA A 184      62.720  49.746  77.120  1.00  0.00           C
ATOM   2970  O   ALA A 184      62.642  48.846  77.950  1.00  0.00           O
ATOM   2971  N   LEU A 185      61.631  50.226  76.500  1.00  0.00           N
ATOM   2973  CA  LEU A 185      60.282  49.696  76.710  1.00  0.00           C
ATOM   2975  CB  LEU A 185      59.242  50.587  75.980  1.00  0.00           C
ATOM   2978  CG  LEU A 185      58.701  51.777  76.810  1.00  0.00           C
ATOM   2980  CD1 LEU A 185      59.781  52.666  77.440  1.00  0.00           C
ATOM   2984  CD2 LEU A 185      57.762  52.626  75.950  1.00  0.00           C
ATOM   2988  C   LEU A 185      60.111  48.216  76.340  1.00  0.00           C
ATOM   2989  O   LEU A 185      59.511  47.437  77.070  1.00  0.00           O
ATOM   2990  N   ASP A 186      60.672  47.786  75.200  1.00  0.00           N
ATOM   2992  CA  ASP A 186      60.721  46.396  74.740  1.00  0.00           C
ATOM   2994  CB  ASP A 186      61.410  46.367  73.350  1.00  0.00           C
ATOM   2997  CG  ASP A 186      60.590  47.087  72.290  1.00  0.00           C
ATOM   2998  OD1 ASP A 186      59.352  47.216  72.460  1.00  0.00           O
ATOM   2999  OD2 ASP A 186      61.172  47.367  71.220  1.00  0.00           O
ATOM   3000  C   ASP A 186      61.442  45.416  75.680  1.00  0.00           C
ATOM   3001  O   ASP A 186      61.161  44.216  75.740  1.00  0.00           O
ATOM   3002  N   ALA A 187      62.472  45.907  76.400  1.00  0.00           N
ATOM   3004  CA  ALA A 187      63.422  45.117  77.170  1.00  0.00           C
ATOM   3006  CB  ALA A 187      64.752  45.907  77.200  1.00  0.00           C
ATOM   3010  C   ALA A 187      62.980  44.886  78.620  1.00  0.00           C
ATOM   3011  O   ALA A 187      63.622  44.127  79.360  1.00  0.00           O
ATOM   3012  N   MET A 188      61.891  45.556  79.010  1.00  0.00           N
ATOM   3014  CA  MET A 188      61.352  45.767  80.320  1.00  0.00           C
ATOM   3016  CB  MET A 188      61.021  47.286  80.240  1.00  0.00           C
ATOM   3019  CG  MET A 188      60.332  48.056  81.370  1.00  0.00           C
ATOM   3022  SD  MET A 188      60.122  49.806  80.880  1.00  0.00           S
ATOM   3023  CE  MET A 188      61.812  50.447  81.020  1.00  0.00           C
ATOM   3027  C   MET A 188      60.172  44.777  80.600  1.00  0.00           C
ATOM   3028  OT1 MET A 188      60.462  43.547  80.690  1.00  0.00           O
ATOM   3029  OT2 MET A 188      58.981  45.187  80.730  1.00  0.00           O
ATOM   3030  NH3 POPEB 189      92.792  78.026  54.170  1.00  0.00           N
ATOM   3034  C12 POPEB 189      93.330  79.346  54.650  1.00  0.00           C
ATOM   3037  C11 POPEB 189      92.811  80.546  53.830  1.00  0.00           C
ATOM   3040  P   POPEB 189      93.902  82.526  55.340  1.00  0.00           P
ATOM   3041  O13 POPEB 189      94.061  81.586  56.480  1.00  0.00           O
ATOM   3042  O14 POPEB 189      95.081  83.367  55.040  1.00  0.00           O
ATOM   3043  O11 POPEB 189      92.652  83.456  55.600  1.00  0.00           O
ATOM   3044  O12 POPEB 189      93.582  81.735  54.010  1.00  0.00           O
ATOM   3045  C1  POPEB 189      91.292  83.027  55.560  1.00  0.00           C
ATOM   3048  C2  POPEB 189      90.541  83.626  54.330  1.00  0.00           C
ATOM   3050  O21 POPEB 189      91.021  82.997  53.120  1.00  0.00           O
ATOM   3051  C21 POPEB 189      90.182  82.957  52.110  1.00  0.00           C
ATOM   3052  O22 POPEB 189      89.021  83.335  52.130  1.00  0.00           O
ATOM   3053  C22 POPEB 189      90.911  82.337  50.910  1.00  0.00           C
ATOM   3056  C3  POPEB 189      90.842  85.156  54.320  1.00  0.00           C
ATOM   3059  O31 POPEB 189      90.050  85.956  53.430  1.00  0.00           O
ATOM   3060  C31 POPEB 189      90.541  86.197  52.220  1.00  0.00           C
ATOM   3061  O32 POPEB 189      91.502  85.667  51.690  1.00  0.00           O
ATOM   3062  C32 POPEB 189      89.742  87.356  51.630  1.00  0.00           C
ATOM   3065  C23 POPEB 189      89.930  81.926  49.780  1.00  0.00           C
ATOM   3068  C24 POPEB 189      90.550  81.087  48.640  1.00  0.00           C
ATOM   3071  C25 POPEB 189      89.432  80.527  47.750  1.00  0.00           C
ATOM   3074  C26 POPEB 189      89.872  79.716  46.530  1.00  0.00           C
ATOM   3077  C27 POPEB 189      88.641  79.187  45.760  1.00  0.00           C
ATOM   3080  C28 POPEB 189      88.862  78.966  44.250  1.00  0.00           C
ATOM   3083  C29 POPEB 189      89.501  77.636  43.910  1.00  0.00           C
ATOM   3085 0C21 POPEB 189      89.191  76.837  42.870  1.00  0.00           C
ATOM   3087 1C21 POPEB 189      88.132  77.106  41.830  1.00  0.00           C
ATOM   3090 2C21 POPEB 189      86.812  76.346  42.090  1.00  0.00           C
ATOM   3093 3C21 POPEB 189      86.561  75.187  41.120  1.00  0.00           C
ATOM   3096 4C21 POPEB 189      85.282  74.387  41.450  1.00  0.00           C
ATOM   3099 5C21 POPEB 189      84.011  75.246  41.460  1.00  0.00           C
ATOM   3102 6C21 POPEB 189      82.752  74.456  41.840  1.00  0.00           C
ATOM   3105 7C21 POPEB 189      81.542  75.367  42.040  1.00  0.00           C
ATOM   3108 8C21 POPEB 189      80.292  74.636  42.540  1.00  0.00           C
ATOM   3112  C33 POPEB 189      90.562  88.097  50.560  1.00  0.00           C
ATOM   3115  C34 POPEB 189      89.832  89.326  50.020  1.00  0.00           C
ATOM   3118  C35 POPEB 189      90.751  90.266  49.240  1.00  0.00           C
ATOM   3121  C36 POPEB 189      91.542  89.576  48.120  1.00  0.00           C
ATOM   3124  C37 POPEB 189      92.220  90.586  47.190  1.00  0.00           C
ATOM   3127  C38 POPEB 189      93.032  89.926  46.070  1.00  0.00           C
ATOM   3130  C39 POPEB 189      93.081  90.786  44.800  1.00  0.00           C
ATOM   3133 0C31 POPEB 189      93.710  92.167  45.020  1.00  0.00           C
ATOM   3136 1C31 POPEB 189      93.482  93.086  43.810  1.00  0.00           C
ATOM   3139 2C31 POPEB 189      94.032  94.506  44.010  1.00  0.00           C
ATOM   3142 3C31 POPEB 189      93.512  95.497  42.960  1.00  0.00           C
ATOM   3145 4C31 POPEB 189      93.731  95.047  41.510  1.00  0.00           C
ATOM   3148 5C31 POPEB 189      93.141  96.047  40.500  1.00  0.00           C
ATOM   3151 6C31 POPEB 189      93.330  95.667  39.030  1.00  0.00           C
ATOM   3155  NH3 POPEC 190     105.161  19.367  17.950  1.00  0.00           N
ATOM   3159  C12 POPEC 190     103.821  19.026  17.360  1.00  0.00           C
ATOM   3162  C11 POPEC 190     102.761  18.826  18.460  1.00  0.00           C
ATOM   3165  P   POPEC 190     101.191  16.857  17.760  1.00  0.00           P
ATOM   3166  O13 POPEC 190     100.061  16.566  16.830  1.00  0.00           O
ATOM   3167  O14 POPEC 190     102.441  16.117  17.500  1.00  0.00           O
ATOM   3168  O11 POPEC 190     100.661  16.436  19.200  1.00  0.00           O
ATOM   3169  O12 POPEC 190     101.511  18.396  17.920  1.00  0.00           O
ATOM   3170  C1  POPEC 190     101.480  15.786  20.190  1.00  0.00           C
ATOM   3173  C2  POPEC 190     101.152  16.196  21.670  1.00  0.00           C
ATOM   3175  O21 POPEC 190     100.090  15.356  22.210  1.00  0.00           O
ATOM   3176  C21 POPEC 190     100.182  15.206  23.530  1.00  0.00           C
ATOM   3177  O22 POPEC 190     101.021  15.696  24.260  1.00  0.00           O
ATOM   3178  C22 POPEC 190      99.061  14.306  24.060  1.00  0.00           C
ATOM   3181  C3  POPEC 190     100.911  17.726  21.850  1.00  0.00           C
ATOM   3184  O31 POPEC 190     101.642  18.257  23.000  1.00  0.00           O
ATOM   3185  C31 POPEC 190     100.930  18.677  24.040  1.00  0.00           C
ATOM   3186  O32 POPEC 190      99.712  18.716  24.090  1.00  0.00           O
ATOM   3187  C32 POPEC 190     101.831  19.096  25.200  1.00  0.00           C
ATOM   3190  C23 POPEC 190      99.331  13.926  25.530  1.00  0.00           C
ATOM   3193  C24 POPEC 190      98.072  13.576  26.330  1.00  0.00           C
ATOM   3196  C25 POPEC 190      98.411  12.866  27.650  1.00  0.00           C
ATOM   3199  C26 POPEC 190      97.192  12.706  28.560  1.00  0.00           C
ATOM   3202  C27 POPEC 190      97.472  12.076  29.920  1.00  0.00           C
ATOM   3205  C28 POPEC 190      96.222  11.996  30.830  1.00  0.00           C
ATOM   3208  C29 POPEC 190      95.090  11.196  30.230  1.00  0.00           C
ATOM   3210 0C21 POPEC 190      93.771  11.386  30.450  1.00  0.00           C
ATOM   3212 1C21 POPEC 190      93.132  12.396  31.360  1.00  0.00           C
ATOM   3215 2C21 POPEC 190      93.442  12.236  32.860  1.00  0.00           C
ATOM   3218 3C21 POPEC 190      92.472  13.056  33.740  1.00  0.00           C
ATOM   3221 4C21 POPEC 190      92.571  12.656  35.220  1.00  0.00           C
ATOM   3224 5C21 POPEC 190      91.502  13.286  36.110  1.00  0.00           C
ATOM   3227 6C21 POPEC 190      91.542  12.686  37.520  1.00  0.00           C
ATOM   3230 7C21 POPEC 190      90.432  13.186  38.440  1.00  0.00           C
ATOM   3233 8C21 POPEC 190      90.492  12.516  39.810  1.00  0.00           C
ATOM   3237  C33 POPEC 190     101.051  19.076  26.540  1.00  0.00           C
ATOM   3240  C34 POPEC 190     100.992  17.667  27.160  1.00  0.00           C
ATOM   3243  C35 POPEC 190     102.141  17.346  28.110  1.00  0.00           C
ATOM   3246  C36 POPEC 190     102.001  18.066  29.460  1.00  0.00           C
ATOM   3249  C37 POPEC 190     103.221  17.887  30.350  1.00  0.00           C
ATOM   3252  C38 POPEC 190     102.951  17.096  31.630  1.00  0.00           C
ATOM   3255  C39 POPEC 190     103.871  17.556  32.760  1.00  0.00           C
ATOM   3258 0C31 POPEC 190     103.622  16.806  34.070  1.00  0.00           C
ATOM   3261 1C31 POPEC 190     104.661  17.176  35.120  1.00  0.00           C
ATOM   3264 2C31 POPEC 190     104.400  16.566  36.500  1.00  0.00           C
ATOM   3267 3C31 POPEC 190     104.492  15.036  36.520  1.00  0.00           C
ATOM   3270 4C31 POPEC 190     104.992  14.507  37.870  1.00  0.00           C
ATOM   3273 5C31 POPEC 190     104.061  14.846  39.030  1.00  0.00           C
ATOM   3276 6C31 POPEC 190     104.692  14.587  40.400  1.00  0.00           C
ATOM   3280  NH3 POPED 191      62.481  91.786  14.200  1.00  0.00           N
ATOM   3284  C12 POPED 191      61.080  91.735  14.750  1.00  0.00           C
ATOM   3287  C11 POPED 191      60.160  92.775  14.060  1.00  0.00           C
ATOM   3290  P   POPED 191      61.410  95.105  14.140  1.00  0.00           P
ATOM   3291  O13 POPED 191      60.821  96.197  13.350  1.00  0.00           O
ATOM   3292  O14 POPED 191      62.502  94.347  13.480  1.00  0.00           O
ATOM   3293  O11 POPED 191      61.922  95.706  15.520  1.00  0.00           O
ATOM   3294  O12 POPED 191      60.322  94.076  14.600  1.00  0.00           O
ATOM   3295  C1  POPED 191      61.010  95.877  16.620  1.00  0.00           C
ATOM   3298  C2  POPED 191      60.940  94.617  17.520  1.00  0.00           C
ATOM   3300  O21 POPED 191      59.960  94.846  18.550  1.00  0.00           O
ATOM   3301  C21 POPED 191      59.191  93.806  18.860  1.00  0.00           C
ATOM   3302  O22 POPED 191      59.441  92.635  18.660  1.00  0.00           O
ATOM   3303  C22 POPED 191      57.861  94.326  19.450  1.00  0.00           C
ATOM   3306  C3  POPED 191      62.330  94.277  18.110  1.00  0.00           C
ATOM   3309  O31 POPED 191      62.432  92.845  18.320  1.00  0.00           O
ATOM   3310  C31 POPED 191      62.642  92.437  19.550  1.00  0.00           C
ATOM   3311  O32 POPED 191      62.971  93.125  20.490  1.00  0.00           O
ATOM   3312  C32 POPED 191      62.422  90.947  19.640  1.00  0.00           C
ATOM   3315  C23 POPED 191      57.442  93.676  20.790  1.00  0.00           C
ATOM   3318  C24 POPED 191      58.111  94.326  22.000  1.00  0.00           C
ATOM   3321  C25 POPED 191      57.460  93.946  23.340  1.00  0.00           C
ATOM   3324  C26 POPED 191      57.931  94.826  24.520  1.00  0.00           C
ATOM   3327  C27 POPED 191      59.462  94.876  24.600  1.00  0.00           C
ATOM   3330  C28 POPED 191      60.030  95.507  25.880  1.00  0.00           C
ATOM   3333  C29 POPED 191      61.470  95.077  26.010  1.00  0.00           C
ATOM   3335 0C21 POPED 191      62.011  94.426  27.060  1.00  0.00           C
ATOM   3337 1C21 POPED 191      61.280  94.095  28.340  1.00  0.00           C
ATOM   3340 2C21 POPED 191      61.252  95.306  29.280  1.00  0.00           C
ATOM   3343 3C21 POPED 191      60.652  94.977  30.660  1.00  0.00           C
ATOM   3346 4C21 POPED 191      59.462  95.867  31.020  1.00  0.00           C
ATOM   3349 5C21 POPED 191      58.802  95.446  32.330  1.00  0.00           C
ATOM   3352 6C21 POPED 191      59.602  95.835  33.580  1.00  0.00           C
ATOM   3355 7C21 POPED 191      58.780  95.706  34.860  1.00  0.00           C
ATOM   3358 8C21 POPED 191      59.541  96.187  36.100  1.00  0.00           C
ATOM   3362  C33 POPED 191      61.572  90.597  20.870  1.00  0.00           C
ATOM   3365  C34 POPED 191      61.201  89.117  20.810  1.00  0.00           C
ATOM   3368  C35 POPED 191      60.160  88.676  21.830  1.00  0.00           C
ATOM   3371  C36 POPED 191      60.152  87.146  21.850  1.00  0.00           C
ATOM   3374  C37 POPED 191      59.061  86.525  22.730  1.00  0.00           C
ATOM   3377  C38 POPED 191      59.040  84.995  22.560  1.00  0.00           C
ATOM   3380  C39 POPED 191      58.661  84.266  23.850  1.00  0.00           C
ATOM   3383 0C31 POPED 191      59.841  84.165  24.830  1.00  0.00           C
ATOM   3386 1C31 POPED 191      59.441  83.736  26.240  1.00  0.00           C
ATOM   3389 2C31 POPED 191      59.641  82.246  26.540  1.00  0.00           C
ATOM   3392 3C31 POPED 191      59.002  81.266  25.550  1.00  0.00           C
ATOM   3395 4C31 POPED 191      59.271  79.806  25.940  1.00  0.00           C
ATOM   3398 5C31 POPED 191      58.352  78.816  25.230  1.00  0.00           C
ATOM   3401 6C31 POPED 191      58.771  77.356  25.410  1.00  0.00           C
ATOM   3405  NH3 POPEE 192      69.981  42.496  16.440  1.00  0.00           N
ATOM   3409  C12 POPEE 192      69.581  41.056  16.200  1.00  0.00           C
ATOM   3412  C11 POPEE 192      70.631  40.286  15.370  1.00  0.00           C
ATOM   3415  P   POPEE 192      70.940  37.826  16.400  1.00  0.00           P
ATOM   3416  O13 POPEE 192      70.090  36.617  16.260  1.00  0.00           O
ATOM   3417  O14 POPEE 192      72.370  37.626  16.180  1.00  0.00           O
ATOM   3418  O11 POPEE 192      70.750  38.516  17.810  1.00  0.00           O
ATOM   3419  O12 POPEE 192      70.381  38.876  15.350  1.00  0.00           O
ATOM   3420  C1  POPEE 192      71.361  37.856  18.930  1.00  0.00           C
ATOM   3423  C2  POPEE 192      70.940  38.507  20.270  1.00  0.00           C
ATOM   3425  O21 POPEE 192      71.330  37.646  21.370  1.00  0.00           O
ATOM   3426  C21 POPEE 192      72.352  38.087  22.080  1.00  0.00           C
ATOM   3427  O22 POPEE 192      73.141  38.937  21.710  1.00  0.00           O
ATOM   3428  C22 POPEE 192      72.410  37.376  23.440  1.00  0.00           C
ATOM   3431  C3  POPEE 192      69.410  38.696  20.370  1.00  0.00           C
ATOM   3434  O31 POPEE 192      69.102  39.566  21.490  1.00  0.00           O
ATOM   3435  C31 POPEE 192      68.861  40.847  21.200  1.00  0.00           C
ATOM   3436  O32 POPEE 192      68.682  41.276  20.070  1.00  0.00           O
ATOM   3437  C32 POPEE 192      68.881  41.707  22.470  1.00  0.00           C
ATOM   3440  C23 POPEE 192      72.271  38.376  24.610  1.00  0.00           C
ATOM   3443  C24 POPEE 192      72.572  37.776  26.000  1.00  0.00           C
ATOM   3446  C25 POPEE 192      72.401  38.836  27.110  1.00  0.00           C
ATOM   3449  C26 POPEE 192      72.642  38.347  28.550  1.00  0.00           C
ATOM   3452  C27 POPEE 192      72.222  39.447  29.550  1.00  0.00           C
ATOM   3455  C28 POPEE 192      72.720  39.226  30.990  1.00  0.00           C
ATOM   3458  C29 POPEE 192      72.752  40.536  31.760  1.00  0.00           C
ATOM   3460 0C21 POPEE 192      72.311  40.777  33.010  1.00  0.00           C
ATOM   3462 1C21 POPEE 192      71.682  39.786  33.950  1.00  0.00           C
ATOM   3465 2C21 POPEE 192      70.492  40.377  34.730  1.00  0.00           C
ATOM   3468 3C21 POPEE 192      69.892  39.356  35.700  1.00  0.00           C
ATOM   3471 4C21 POPEE 192      68.612  39.847  36.390  1.00  0.00           C
ATOM   3474 5C21 POPEE 192      67.731  38.736  36.990  1.00  0.00           C
ATOM   3477 6C21 POPEE 192      67.252  37.727  35.940  1.00  0.00           C
ATOM   3480 7C21 POPEE 192      66.221  36.716  36.460  1.00  0.00           C
ATOM   3483 8C21 POPEE 192      65.831  35.706  35.380  1.00  0.00           C
ATOM   3487  C33 POPEE 192      67.550  42.367  22.890  1.00  0.00           C
ATOM   3490  C34 POPEE 192      67.561  43.186  24.200  1.00  0.00           C
ATOM   3493  C35 POPEE 192      68.922  43.606  24.800  1.00  0.00           C
ATOM   3496  C36 POPEE 192      69.602  42.536  25.670  1.00  0.00           C
ATOM   3499  C37 POPEE 192      71.142  42.556  25.630  1.00  0.00           C
ATOM   3502  C38 POPEE 192      71.811  43.667  26.450  1.00  0.00           C
ATOM   3505  C39 POPEE 192      73.311  43.376  26.610  1.00  0.00           C
ATOM   3508 0C31 POPEE 192      74.051  44.356  27.520  1.00  0.00           C
ATOM   3511 1C31 POPEE 192      75.542  44.036  27.720  1.00  0.00           C
ATOM   3514 2C31 POPEE 192      76.340  45.177  28.360  1.00  0.00           C
ATOM   3517 3C31 POPEE 192      75.870  45.507  29.790  1.00  0.00           C
ATOM   3520 4C31 POPEE 192      76.682  46.616  30.450  1.00  0.00           C
ATOM   3523 5C31 POPEE 192      76.260  46.837  31.910  1.00  0.00           C
ATOM   3526 6C31 POPEE 192      76.910  48.056  32.560  1.00  0.00           C
ATOM   3530  NH3 POPEF 193      13.252  61.286  12.290  1.00  0.00           N
ATOM   3534  C12 POPEF 193      14.262  61.136  11.170  1.00  0.00           C
ATOM   3537  C11 POPEF 193      15.681  60.767  11.650  1.00  0.00           C
ATOM   3540  P   POPEF 193      16.672  58.396  11.140  1.00  0.00           P
ATOM   3541  O13 POPEF 193      15.802  57.706  10.170  1.00  0.00           O
ATOM   3542  O14 POPEF 193      17.801  59.166  10.590  1.00  0.00           O
ATOM   3543  O11 POPEF 193      17.382  57.316  12.050  1.00  0.00           O
ATOM   3544  O12 POPEF 193      15.811  59.387  12.030  1.00  0.00           O
ATOM   3545  C1  POPEF 193      16.861  56.707  13.230  1.00  0.00           C
ATOM   3548  C2  POPEF 193      16.701  57.696  14.410  1.00  0.00           C
ATOM   3550  O21 POPEF 193      17.582  57.426  15.530  1.00  0.00           O
ATOM   3551  C21 POPEF 193      17.182  56.536  16.410  1.00  0.00           C
ATOM   3552  O22 POPEF 193      16.371  55.646  16.230  1.00  0.00           O
ATOM   3553  C22 POPEF 193      17.832  56.826  17.780  1.00  0.00           C
ATOM   3556  C3  POPEF 193      15.192  57.877  14.770  1.00  0.00           C
ATOM   3559  O31 POPEF 193      15.012  58.727  15.920  1.00  0.00           O
ATOM   3560  C31 POPEF 193      14.162  59.727  15.830  1.00  0.00           C
ATOM   3561  O32 POPEF 193      13.632  60.136  14.800  1.00  0.00           O
ATOM   3562  C32 POPEF 193      13.942  60.257  17.240  1.00  0.00           C
ATOM   3565  C23 POPEF 193      17.402  55.797  18.870  1.00  0.00           C
ATOM   3568  C24 POPEF 193      17.872  56.117  20.300  1.00  0.00           C
ATOM   3571  C25 POPEF 193      16.881  56.936  21.150  1.00  0.00           C
ATOM   3574  C26 POPEF 193      17.342  57.097  22.620  1.00  0.00           C
ATOM   3577  C27 POPEF 193      17.192  55.837  23.500  1.00  0.00           C
ATOM   3580  C28 POPEF 193      17.792  56.027  24.920  1.00  0.00           C
ATOM   3583  C29 POPEF 193      18.102  54.716  25.600  1.00  0.00           C
ATOM   3585 0C21 POPEF 193      17.881  54.356  26.880  1.00  0.00           C
ATOM   3587 1C21 POPEF 193      17.291  55.206  27.980  1.00  0.00           C
ATOM   3590 2C21 POPEF 193      17.881  54.876  29.370  1.00  0.00           C
ATOM   3593 3C21 POPEF 193      19.322  55.377  29.550  1.00  0.00           C
ATOM   3596 4C21 POPEF 193      19.772  55.317  31.010  1.00  0.00           C
ATOM   3599 5C21 POPEF 193      21.122  56.007  31.240  1.00  0.00           C
ATOM   3602 6C21 POPEF 193      21.131  56.757  32.570  1.00  0.00           C
ATOM   3605 7C21 POPEF 193      22.351  57.656  32.750  1.00  0.00           C
ATOM   3608 8C21 POPEF 193      22.141  58.626  33.910  1.00  0.00           C
ATOM   3612  C33 POPEF 193      15.212  60.837  17.920  1.00  0.00           C
ATOM   3615  C34 POPEF 193      15.142  60.616  19.440  1.00  0.00           C
ATOM   3618  C35 POPEF 193      16.052  61.507  20.310  1.00  0.00           C
ATOM   3621  C36 POPEF 193      15.532  61.437  21.760  1.00  0.00           C
ATOM   3624  C37 POPEF 193      16.381  62.017  22.890  1.00  0.00           C
ATOM   3627  C38 POPEF 193      15.882  61.546  24.280  1.00  0.00           C
ATOM   3630  C39 POPEF 193      14.891  62.507  24.960  1.00  0.00           C
ATOM   3633 0C31 POPEF 193      14.412  62.027  26.340  1.00  0.00           C
ATOM   3636 1C31 POPEF 193      13.782  63.137  27.190  1.00  0.00           C
ATOM   3639 2C31 POPEF 193      14.372  63.286  28.600  1.00  0.00           C
ATOM   3642 3C31 POPEF 193      13.721  64.426  29.400  1.00  0.00           C
ATOM   3645 4C31 POPEF 193      14.692  65.057  30.410  1.00  0.00           C
ATOM   3648 5C31 POPEF 193      14.021  66.065  31.360  1.00  0.00           C
ATOM   3651 6C31 POPEF 193      15.002  66.706  32.340  1.00  0.00           C
ATOM   3655  NH3 POPEG 194      78.712  44.127  14.980  1.00  0.00           N
ATOM   3659  C12 POPEG 194      79.760  45.016  14.360  1.00  0.00           C
ATOM   3662  C11 POPEG 194      79.352  45.366  12.910  1.00  0.00           C
ATOM   3665  P   POPEG 194      81.602  46.167  11.810  1.00  0.00           P
ATOM   3666  O13 POPEG 194      82.001  47.157  10.790  1.00  0.00           O
ATOM   3667  O14 POPEG 194      81.682  44.746  11.410  1.00  0.00           O
ATOM   3668  O11 POPEG 194      82.421  46.357  13.150  1.00  0.00           O
ATOM   3669  O12 POPEG 194      80.131  46.427  12.340  1.00  0.00           O
ATOM   3670  C1  POPEG 194      83.531  47.246  13.240  1.00  0.00           C
ATOM   3673  C2  POPEG 194      83.150  48.716  13.610  1.00  0.00           C
ATOM   3675  O21 POPEG 194      82.161  48.706  14.640  1.00  0.00           O
ATOM   3676  C21 POPEG 194      82.652  48.626  15.840  1.00  0.00           C
ATOM   3677  O22 POPEG 194      83.831  48.626  16.160  1.00  0.00           O
ATOM   3678  C22 POPEG 194      81.461  48.536  16.790  1.00  0.00           C
ATOM   3681  C3  POPEG 194      82.600  49.576  12.450  1.00  0.00           C
ATOM   3684  O31 POPEG 194      82.612  50.956  12.870  1.00  0.00           O
ATOM   3685  C31 POPEG 194      81.551  51.687  12.630  1.00  0.00           C
ATOM   3686  O32 POPEG 194      80.510  51.326  12.100  1.00  0.00           O
ATOM   3687  C32 POPEG 194      81.812  53.097  13.190  1.00  0.00           C
ATOM   3690  C23 POPEG 194      81.891  48.676  18.250  1.00  0.00           C
ATOM   3693  C24 POPEG 194      80.690  48.716  19.190  1.00  0.00           C
ATOM   3696  C25 POPEG 194      81.091  48.606  20.660  1.00  0.00           C
ATOM   3699  C26 POPEG 194      80.061  49.257  21.580  1.00  0.00           C
ATOM   3702  C27 POPEG 194      79.830  48.456  22.870  1.00  0.00           C
ATOM   3705  C28 POPEG 194      78.881  49.197  23.830  1.00  0.00           C
ATOM   3708  C29 POPEG 194      79.581  50.336  24.530  1.00  0.00           C
ATOM   3710 0C21 POPEG 194      79.521  50.567  25.850  1.00  0.00           C
ATOM   3712 1C21 POPEG 194      78.660  49.766  26.790  1.00  0.00           C
ATOM   3715 2C21 POPEG 194      78.542  50.366  28.200  1.00  0.00           C
ATOM   3718 3C21 POPEG 194      79.690  49.946  29.130  1.00  0.00           C
ATOM   3721 4C21 POPEG 194      79.282  50.047  30.610  1.00  0.00           C
ATOM   3724 5C21 POPEG 194      79.032  51.466  31.120  1.00  0.00           C
ATOM   3727 6C21 POPEG 194      80.322  52.216  31.490  1.00  0.00           C
ATOM   3730 7C21 POPEG 194      80.042  53.486  32.290  1.00  0.00           C
ATOM   3733 8C21 POPEG 194      81.311  54.187  32.780  1.00  0.00           C
ATOM   3737  C33 POPEG 194      80.520  53.757  13.720  1.00  0.00           C
ATOM   3740  C34 POPEG 194      80.721  55.257  14.000  1.00  0.00           C
ATOM   3743  C35 POPEG 194      79.432  55.977  14.410  1.00  0.00           C
ATOM   3746  C36 POPEG 194      79.602  57.496  14.500  1.00  0.00           C
ATOM   3749  C37 POPEG 194      80.871  57.906  15.250  1.00  0.00           C
ATOM   3752  C38 POPEG 194      80.901  59.387  15.600  1.00  0.00           C
ATOM   3755  C39 POPEG 194      80.131  59.757  16.860  1.00  0.00           C
ATOM   3758 0C31 POPEG 194      80.090  61.276  17.040  1.00  0.00           C
ATOM   3761 1C31 POPEG 194      79.352  61.676  18.320  1.00  0.00           C
ATOM   3764 2C31 POPEG 194      78.931  63.137  18.330  1.00  0.00           C
ATOM   3767 3C31 POPEG 194      78.021  63.466  19.520  1.00  0.00           C
ATOM   3770 4C31 POPEG 194      78.612  63.036  20.880  1.00  0.00           C
ATOM   3773 5C31 POPEG 194      77.782  63.636  22.020  1.00  0.00           C
ATOM   3776 6C31 POPEG 194      78.242  63.216  23.420  1.00  0.00           C
ATOM   3780  NH3 POPEH 195      93.902  51.326  14.570  1.00  0.00           N
ATOM   3784  C12 POPEH 195      92.922  51.616  13.470  1.00  0.00           C
ATOM   3787  C11 POPEH 195      91.590  52.076  14.090  1.00  0.00           C
ATOM   3790  P   POPEH 195      90.830  53.716  12.190  1.00  0.00           P
ATOM   3791  O13 POPEH 195      91.800  53.347  11.140  1.00  0.00           O
ATOM   3792  O14 POPEH 195      89.592  54.426  11.860  1.00  0.00           O
ATOM   3793  O11 POPEH 195      91.611  54.696  13.170  1.00  0.00           O
ATOM   3794  O12 POPEH 195      90.602  52.446  13.130  1.00  0.00           O
ATOM   3795  C1  POPEH 195      90.842  55.447  14.120  1.00  0.00           C
ATOM   3798  C2  POPEH 195      91.672  55.697  15.420  1.00  0.00           C
ATOM   3800  O21 POPEH 195      91.110  55.066  16.580  1.00  0.00           O
ATOM   3801  C21 POPEH 195      89.891  55.406  16.960  1.00  0.00           C
ATOM   3802  O22 POPEH 195      89.061  55.996  16.290  1.00  0.00           O
ATOM   3803  C22 POPEH 195      89.720  54.917  18.390  1.00  0.00           C
ATOM   3806  C3  POPEH 195      92.021  57.176  15.720  1.00  0.00           C
ATOM   3809  O31 POPEH 195      92.870  57.236  16.900  1.00  0.00           O
ATOM   3810  C31 POPEH 195      92.271  57.596  18.030  1.00  0.00           C
ATOM   3811  O32 POPEH 195      91.122  57.996  18.120  1.00  0.00           O
ATOM   3812  C32 POPEH 195      93.242  57.376  19.190  1.00  0.00           C
ATOM   3815  C23 POPEH 195      88.652  55.697  19.180  1.00  0.00           C
ATOM   3818  C24 POPEH 195      88.881  55.476  20.680  1.00  0.00           C
ATOM   3821  C25 POPEH 195      87.682  55.816  21.560  1.00  0.00           C
ATOM   3824  C26 POPEH 195      87.951  55.406  23.020  1.00  0.00           C
ATOM   3827  C27 POPEH 195      87.001  56.086  24.000  1.00  0.00           C
ATOM   3830  C28 POPEH 195      87.352  55.786  25.480  1.00  0.00           C
ATOM   3833  C29 POPEH 195      86.721  54.547  26.050  1.00  0.00           C
ATOM   3835 0C21 POPEH 195      85.881  54.517  27.110  1.00  0.00           C
ATOM   3837 1C21 POPEH 195      85.451  55.707  27.920  1.00  0.00           C
ATOM   3840 2C21 POPEH 195      85.061  55.406  29.380  1.00  0.00           C
ATOM   3843 3C21 POPEH 195      86.281  55.296  30.310  1.00  0.00           C
ATOM   3846 4C21 POPEH 195      85.861  55.136  31.780  1.00  0.00           C
ATOM   3849 5C21 POPEH 195      86.800  55.856  32.770  1.00  0.00           C
ATOM   3852 6C21 POPEH 195      86.461  55.527  34.230  1.00  0.00           C
ATOM   3855 7C21 POPEH 195      87.092  56.487  35.240  1.00  0.00           C
ATOM   3858 8C21 POPEH 195      86.721  56.146  36.690  1.00  0.00           C
ATOM   3862  C33 POPEH 195      92.571  57.496  20.570  1.00  0.00           C
ATOM   3865  C34 POPEH 195      93.451  56.947  21.700  1.00  0.00           C
ATOM   3868  C35 POPEH 195      92.771  57.027  23.070  1.00  0.00           C
ATOM   3871  C36 POPEH 195      92.290  55.676  23.640  1.00  0.00           C
ATOM   3874  C37 POPEH 195      91.971  55.826  25.130  1.00  0.00           C
ATOM   3877  C38 POPEH 195      91.751  54.517  25.920  1.00  0.00           C
ATOM   3880  C39 POPEH 195      91.870  54.826  27.420  1.00  0.00           C
ATOM   3883 0C31 POPEH 195      91.542  53.687  28.390  1.00  0.00           C
ATOM   3886 1C31 POPEH 195      91.822  54.156  29.830  1.00  0.00           C
ATOM   3889 2C31 POPEH 195      91.461  53.157  30.940  1.00  0.00           C
ATOM   3892 3C31 POPEH 195      89.960  53.146  31.260  1.00  0.00           C
ATOM   3895 4C31 POPEH 195      89.631  52.386  32.550  1.00  0.00           C
ATOM   3898 5C31 POPEH 195      88.120  52.257  32.750  1.00  0.00           C
ATOM   3901 6C31 POPEH 195      87.711  51.576  34.060  1.00  0.00           C
ATOM   3905  NH3 POPEI 196      57.652  54.826  20.920  1.00  0.00           N
ATOM   3909  C12 POPEI 196      57.980  54.197  19.590  1.00  0.00           C
ATOM   3912  C11 POPEI 196      59.382  53.556  19.670  1.00  0.00           C
ATOM   3915  P   POPEI 196      61.231  54.736  21.130  1.00  0.00           P
ATOM   3916  O13 POPEI 196      61.381  53.446  21.850  1.00  0.00           O
ATOM   3917  O14 POPEI 196      62.472  55.437  20.750  1.00  0.00           O
ATOM   3918  O11 POPEI 196      60.231  55.626  21.940  1.00  0.00           O
ATOM   3919  O12 POPEI 196      60.392  54.547  19.820  1.00  0.00           O
ATOM   3920  C1  POPEI 196      60.582  56.357  23.110  1.00  0.00           C
ATOM   3923  C2  POPEI 196      60.402  55.517  24.400  1.00  0.00           C
ATOM   3925  O21 POPEI 196      59.820  56.386  25.380  1.00  0.00           O
ATOM   3926  C21 POPEI 196      58.861  55.876  26.120  1.00  0.00           C
ATOM   3927  O22 POPEI 196      58.361  54.777  26.020  1.00  0.00           O
ATOM   3928  C22 POPEI 196      58.622  56.887  27.250  1.00  0.00           C
ATOM   3931  C3  POPEI 196      61.762  54.937  24.910  1.00  0.00           C
ATOM   3934  O31 POPEI 196      61.861  54.816  26.360  1.00  0.00           O
ATOM   3935  C31 POPEI 196      62.271  55.946  26.960  1.00  0.00           C
ATOM   3936  O32 POPEI 196      62.372  57.027  26.420  1.00  0.00           O
ATOM   3937  C32 POPEI 196      62.652  55.686  28.430  1.00  0.00           C
ATOM   3940  C23 POPEI 196      57.822  56.416  28.470  1.00  0.00           C
ATOM   3943  C24 POPEI 196      58.111  57.316  29.680  1.00  0.00           C
ATOM   3946  C25 POPEI 196      57.381  56.876  30.950  1.00  0.00           C
ATOM   3949  C26 POPEI 196      58.082  55.746  31.720  1.00  0.00           C
ATOM   3952  C27 POPEI 196      57.162  55.136  32.780  1.00  0.00           C
ATOM   3955  C28 POPEI 196      57.871  54.396  33.930  1.00  0.00           C
ATOM   3958  C29 POPEI 196      58.570  53.126  33.530  1.00  0.00           C
ATOM   3960 0C21 POPEI 196      57.992  51.926  33.310  1.00  0.00           C
ATOM   3962 1C21 POPEI 196      56.532  51.596  33.410  1.00  0.00           C
ATOM   3965 2C21 POPEI 196      56.271  50.247  34.130  1.00  0.00           C
ATOM   3968 3C21 POPEI 196      56.602  50.257  35.630  1.00  0.00           C
ATOM   3971 4C21 POPEI 196      56.172  48.956  36.310  1.00  0.00           C
ATOM   3974 5C21 POPEI 196      56.712  48.806  37.740  1.00  0.00           C
ATOM   3977 6C21 POPEI 196      55.982  47.706  38.530  1.00  0.00           C
ATOM   3980 7C21 POPEI 196      56.701  47.347  39.840  1.00  0.00           C
ATOM   3983 8C21 POPEI 196      55.972  46.276  40.660  1.00  0.00           C
ATOM   3987  C33 POPEI 196      63.561  54.457  28.630  1.00  0.00           C
ATOM   3990  C34 POPEI 196      63.731  54.036  30.100  1.00  0.00           C
ATOM   3993  C35 POPEI 196      64.561  54.996  30.960  1.00  0.00           C
ATOM   3996  C36 POPEI 196      64.651  54.496  32.410  1.00  0.00           C
ATOM   3999  C37 POPEI 196      65.512  55.387  33.330  1.00  0.00           C
ATOM   4002  C38 POPEI 196      65.072  55.266  34.800  1.00  0.00           C
ATOM   4005  C39 POPEI 196      65.672  56.346  35.710  1.00  0.00           C
ATOM   4008 0C31 POPEI 196      64.892  56.487  37.020  1.00  0.00           C
ATOM   4011 1C31 POPEI 196      65.371  57.666  37.870  1.00  0.00           C
ATOM   4014 2C31 POPEI 196      64.422  58.007  39.030  1.00  0.00           C
ATOM   4017 3C31 POPEI 196      64.722  59.387  39.630  1.00  0.00           C
ATOM   4020 4C31 POPEI 196      63.710  59.806  40.710  1.00  0.00           C
ATOM   4023 5C31 POPEI 196      64.051  61.157  41.350  1.00  0.00           C
ATOM   4026 6C31 POPEI 196      63.570  61.276  42.790  1.00  0.00           C
ATOM   4030  NH3 POPEJ 197      67.811  30.716  61.840  1.00  0.00           N
ATOM   4034  C12 POPEJ 197      66.751  30.276  62.820  1.00  0.00           C
ATOM   4037  C11 POPEJ 197      65.371  30.196  62.140  1.00  0.00           C
ATOM   4040  P   POPEJ 197      62.902  30.056  63.020  1.00  0.00           P
ATOM   4041  O13 POPEJ 197      62.050  28.836  63.100  1.00  0.00           O
ATOM   4042  O14 POPEJ 197      62.652  31.096  64.020  1.00  0.00           O
ATOM   4043  O11 POPEJ 197      62.720  30.696  61.560  1.00  0.00           O
ATOM   4044  O12 POPEJ 197      64.432  29.616  63.040  1.00  0.00           O
ATOM   4045  C1  POPEJ 197      62.521  29.756  60.500  1.00  0.00           C
ATOM   4048  C2  POPEJ 197      62.681  30.417  59.110  1.00  0.00           C
ATOM   4050  O21 POPEJ 197      62.660  29.386  58.120  1.00  0.00           O
ATOM   4051  C21 POPEJ 197      63.692  28.576  58.080  1.00  0.00           C
ATOM   4052  O22 POPEJ 197      64.660  28.606  58.820  1.00  0.00           O
ATOM   4053  C22 POPEJ 197      63.570  27.696  56.850  1.00  0.00           C
ATOM   4056  C3  POPEJ 197      63.892  31.396  58.910  1.00  0.00           C
ATOM   4059  O31 POPEJ 197      64.072  31.667  57.500  1.00  0.00           O
ATOM   4060  C31 POPEJ 197      63.191  32.527  57.010  1.00  0.00           C
ATOM   4061  O32 POPEJ 197      62.622  33.387  57.660  1.00  0.00           O
ATOM   4062  C32 POPEJ 197      62.971  32.236  55.520  1.00  0.00           C
ATOM   4065  C23 POPEJ 197      64.550  28.206  55.770  1.00  0.00           C
ATOM   4068  C24 POPEJ 197      64.402  27.476  54.440  1.00  0.00           C
ATOM   4071  C25 POPEJ 197      64.451  25.947  54.580  1.00  0.00           C
ATOM   4074  C26 POPEJ 197      64.881  25.257  53.280  1.00  0.00           C
ATOM   4077  C27 POPEJ 197      63.861  25.396  52.150  1.00  0.00           C
ATOM   4080  C28 POPEJ 197      64.500  25.486  50.760  1.00  0.00           C
ATOM   4083  C29 POPEJ 197      65.142  26.826  50.550  1.00  0.00           C
ATOM   4085 0C21 POPEJ 197      65.822  27.197  49.460  1.00  0.00           C
ATOM   4087 1C21 POPEJ 197      66.061  26.347  48.240  1.00  0.00           C
ATOM   4090 2C21 POPEJ 197      67.561  26.257  47.890  1.00  0.00           C
ATOM   4093 3C21 POPEJ 197      67.762  25.506  46.570  1.00  0.00           C
ATOM   4096 4C21 POPEJ 197      69.172  25.667  46.000  1.00  0.00           C
ATOM   4099 5C21 POPEJ 197      69.352  24.927  44.670  1.00  0.00           C
ATOM   4102 6C21 POPEJ 197      70.822  24.667  44.350  1.00  0.00           C
ATOM   4105 7C21 POPEJ 197      71.042  23.876  43.060  1.00  0.00           C
ATOM   4108 8C21 POPEJ 197      72.510  23.806  42.660  1.00  0.00           C
ATOM   4112  C33 POPEJ 197      61.660  32.867  54.970  1.00  0.00           C
ATOM   4115  C34 POPEJ 197      61.521  32.806  53.440  1.00  0.00           C
ATOM   4118  C35 POPEJ 197      62.521  33.746  52.750  1.00  0.00           C
ATOM   4121  C36 POPEJ 197      62.222  33.996  51.260  1.00  0.00           C
ATOM   4124  C37 POPEJ 197      63.201  35.007  50.660  1.00  0.00           C
ATOM   4127  C38 POPEJ 197      62.980  35.246  49.160  1.00  0.00           C
ATOM   4130  C39 POPEJ 197      63.931  36.296  48.570  1.00  0.00           C
ATOM   4133 0C31 POPEJ 197      63.622  36.596  47.100  1.00  0.00           C
ATOM   4136 1C31 POPEJ 197      64.730  37.356  46.360  1.00  0.00           C
ATOM   4139 2C31 POPEJ 197      64.360  37.696  44.910  1.00  0.00           C
ATOM   4142 3C31 POPEJ 197      65.590  38.176  44.110  1.00  0.00           C
ATOM   4145 4C31 POPEJ 197      65.252  38.687  42.700  1.00  0.00           C
ATOM   4148 5C31 POPEJ 197      66.512  39.166  41.950  1.00  0.00           C
ATOM   4151 6C31 POPEJ 197      66.231  40.276  40.940  1.00  0.00           C
ATOM   4155  NH3 POPEK 198      31.082 108.797  16.980  1.00  0.00           N
ATOM   4159  C12 POPEK 198      30.732 110.196  16.630  1.00  0.00           C
ATOM   4162  C11 POPEK 198      31.841 111.106  17.170  1.00  0.00           C
ATOM   4165  P   POPEK 198      34.391 110.867  17.640  1.00  0.00           P
ATOM   4166  O13 POPEK 198      35.602 110.326  16.970  1.00  0.00           O
ATOM   4167  O14 POPEK 198      34.441 112.286  18.060  1.00  0.00           O
ATOM   4168  O11 POPEK 198      34.052 109.977  18.910  1.00  0.00           O
ATOM   4169  O12 POPEK 198      33.111 110.646  16.710  1.00  0.00           O
ATOM   4170  C1  POPEK 198      34.902 108.906  19.390  1.00  0.00           C
ATOM   4173  C2  POPEK 198      35.251 108.977  20.930  1.00  0.00           C
ATOM   4175  O21 POPEK 198      35.052 107.677  21.480  1.00  0.00           O
ATOM   4176  C21 POPEK 198      35.422 107.346  22.720  1.00  0.00           C
ATOM   4177  O22 POPEK 198      34.801 106.556  23.410  1.00  0.00           O
ATOM   4178  C22 POPEK 198      36.762 107.915  23.210  1.00  0.00           C
ATOM   4181  C3  POPEK 198      34.410 110.077  21.660  1.00  0.00           C
ATOM   4184  O31 POPEK 198      34.181 109.837  23.080  1.00  0.00           O
ATOM   4185  C31 POPEK 198      32.922 109.965  23.490  1.00  0.00           C
ATOM   4186  O32 POPEK 198      32.001 110.436  22.850  1.00  0.00           O
ATOM   4187  C32 POPEK 198      32.732 109.257  24.830  1.00  0.00           C
ATOM   4190  C23 POPEK 198      37.292 107.106  24.430  1.00  0.00           C
ATOM   4193  C24 POPEK 198      36.641 107.456  25.790  1.00  0.00           C
ATOM   4196  C25 POPEK 198      37.311 108.657  26.490  1.00  0.00           C
ATOM   4199  C26 POPEK 198      36.762 108.937  27.900  1.00  0.00           C
ATOM   4202  C27 POPEK 198      37.631 109.965  28.650  1.00  0.00           C
ATOM   4205  C28 POPEK 198      36.980 110.566  29.910  1.00  0.00           C
ATOM   4208  C29 POPEK 198      36.832 109.566  31.030  1.00  0.00           C
ATOM   4210 0C21 POPEK 198      37.381 109.636  32.250  1.00  0.00           C
ATOM   4212 1C21 POPEK 198      38.300 110.716  32.770  1.00  0.00           C
ATOM   4215 2C21 POPEK 198      37.572 111.896  33.440  1.00  0.00           C
ATOM   4218 3C21 POPEK 198      38.551 112.906  34.060  1.00  0.00           C
ATOM   4221 4C21 POPEK 198      37.840 114.156  34.610  1.00  0.00           C
ATOM   4224 5C21 POPEK 198      38.141 114.445  36.080  1.00  0.00           C
ATOM   4227 6C21 POPEK 198      36.980 115.156  36.800  1.00  0.00           C
ATOM   4230 7C21 POPEK 198      37.332 115.507  38.250  1.00  0.00           C
ATOM   4233 8C21 POPEK 198      36.212 116.276  38.960  1.00  0.00           C
ATOM   4237  C33 POPEK 198      33.392 109.965  26.030  1.00  0.00           C
ATOM   4240  C34 POPEK 198      32.631 111.227  26.480  1.00  0.00           C
ATOM   4243  C35 POPEK 198      32.282 111.215  27.970  1.00  0.00           C
ATOM   4246  C36 POPEK 198      31.492 112.456  28.410  1.00  0.00           C
ATOM   4249  C37 POPEK 198      30.462 112.127  29.500  1.00  0.00           C
ATOM   4252  C38 POPEK 198      29.931 113.377  30.220  1.00  0.00           C
ATOM   4255  C39 POPEK 198      28.852 113.076  31.280  1.00  0.00           C
ATOM   4258 0C31 POPEK 198      29.201 111.917  32.230  1.00  0.00           C
ATOM   4261 1C31 POPEK 198      28.141 111.707  33.310  1.00  0.00           C
ATOM   4264 2C31 POPEK 198      28.371 110.415  34.110  1.00  0.00           C
ATOM   4267 3C31 POPEK 198      27.250 110.117  35.120  1.00  0.00           C
ATOM   4270 4C31 POPEK 198      27.012 111.266  36.100  1.00  0.00           C
ATOM   4273 5C31 POPEK 198      26.172 110.856  37.320  1.00  0.00           C
ATOM   4276 6C31 POPEK 198      25.912 112.015  38.280  1.00  0.00           C
ATOM   4280  NH3 POPEL 199       0.419  -0.814  19.030  1.00  0.00           N
ATOM   4284  C12 POPEL 199       1.762  -0.144  19.140  1.00  0.00           C
ATOM   4287  C11 POPEL 199       1.932   1.046  18.170  1.00  0.00           C
ATOM   4290  P   POPEL 199       4.372   1.876  18.790  1.00  0.00           P
ATOM   4291  O13 POPEL 199       5.702   1.476  18.300  1.00  0.00           O
ATOM   4292  O14 POPEL 199       4.112   3.316  18.860  1.00  0.00           O
ATOM   4293  O11 POPEL 199       4.142   1.216  20.200  1.00  0.00           O
ATOM   4294  O12 POPEL 199       3.302   1.226  17.840  1.00  0.00           O
ATOM   4295  C1  POPEL 199       4.012   1.996  21.390  1.00  0.00           C
ATOM   4298  C2  POPEL 199       5.392   2.346  22.030  1.00  0.00           C
ATOM   4300  O21 POPEL 199       5.212   2.536  23.440  1.00  0.00           O
ATOM   4301  C21 POPEL 199       5.312   1.476  24.220  1.00  0.00           C
ATOM   4302  O22 POPEL 199       5.632   0.356  23.890  1.00  0.00           O
ATOM   4303  C22 POPEL 199       5.092   1.976  25.650  1.00  0.00           C
ATOM   4306  C3  POPEL 199       6.032   3.646  21.450  1.00  0.00           C
ATOM   4309  O31 POPEL 199       7.412   3.736  21.860  1.00  0.00           O
ATOM   4310  C31 POPEL 199       7.642   4.516  22.900  1.00  0.00           C
ATOM   4311  O32 POPEL 199       7.012   5.516  23.210  1.00  0.00           O
ATOM   4312  C32 POPEL 199       8.771   3.896  23.720  1.00  0.00           C
ATOM   4315  C23 POPEL 199       4.652   0.916  26.680  1.00  0.00           C
ATOM   4318  C24 POPEL 199       3.252   0.336  26.430  1.00  0.00           C
ATOM   4321  C25 POPEL 199       2.752  -0.544  27.590  1.00  0.00           C
ATOM   4324  C26 POPEL 199       1.962   0.226  28.660  1.00  0.00           C
ATOM   4327  C27 POPEL 199       1.762  -0.594  29.940  1.00  0.00           C
ATOM   4330  C28 POPEL 199       1.029   0.176  31.050  1.00  0.00           C
ATOM   4333  C29 POPEL 199       1.129  -0.544  32.380  1.00  0.00           C
ATOM   4335 0C21 POPEL 199       1.822  -0.164  33.470  1.00  0.00           C
ATOM   4337 1C21 POPEL 199       2.662   1.086  33.640  1.00  0.00           C
ATOM   4340 2C21 POPEL 199       2.062   1.976  34.750  1.00  0.00           C
ATOM   4343 3C21 POPEL 199       2.972   3.146  35.140  1.00  0.00           C
ATOM   4346 4C21 POPEL 199       2.292   4.066  36.170  1.00  0.00           C
ATOM   4349 5C21 POPEL 199       3.222   5.116  36.770  1.00  0.00           C
ATOM   4352 6C21 POPEL 199       2.482   6.066  37.730  1.00  0.00           C
ATOM   4355 7C21 POPEL 199       3.372   7.216  38.220  1.00  0.00           C
ATOM   4358 8C21 POPEL 199       2.762   8.036  39.360  1.00  0.00           C
ATOM   4362  C33 POPEL 199       8.982   4.536  25.100  1.00  0.00           C
ATOM   4365  C34 POPEL 199       9.962   3.726  25.950  1.00  0.00           C
ATOM   4368  C35 POPEL 199      10.561   4.466  27.150  1.00  0.00           C
ATOM   4371  C36 POPEL 199       9.552   4.926  28.210  1.00  0.00           C
ATOM   4374  C37 POPEL 199      10.252   5.656  29.370  1.00  0.00           C
ATOM   4377  C38 POPEL 199       9.352   5.886  30.590  1.00  0.00           C
ATOM   4380  C39 POPEL 199      10.141   6.176  31.880  1.00  0.00           C
ATOM   4383 0C31 POPEL 199      10.412   7.666  32.150  1.00  0.00           C
ATOM   4386 1C31 POPEL 199      11.252   7.856  33.430  1.00  0.00           C
ATOM   4389 2C31 POPEL 199      11.762   9.296  33.650  1.00  0.00           C
ATOM   4392 3C31 POPEL 199      10.672  10.356  33.880  1.00  0.00           C
ATOM   4395 4C31 POPEL 199       9.862  10.097  35.160  1.00  0.00           C
ATOM   4398 5C31 POPEL 199       8.852  11.216  35.460  1.00  0.00           C
ATOM   4401 6C31 POPEL 199       8.032  10.926  36.720  1.00  0.00           C
ATOM   4405  NH3 POPEM 200     118.990  27.356  21.480  1.00  0.00           N
ATOM   4409  C12 POPEM 200     118.190  26.456  20.600  1.00  0.00           C
ATOM   4412  C11 POPEM 200     116.911  26.117  21.340  1.00  0.00           C
ATOM   4415  P   POPEM 200     114.621  25.036  21.160  1.00  0.00           P
ATOM   4416  O13 POPEM 200     113.751  26.216  20.960  1.00  0.00           O
ATOM   4417  O14 POPEM 200     114.111  23.747  20.620  1.00  0.00           O
ATOM   4418  O11 POPEM 200     114.930  24.886  22.710  1.00  0.00           O
ATOM   4419  O12 POPEM 200     116.061  25.296  20.540  1.00  0.00           O
ATOM   4420  C1  POPEM 200     114.032  25.366  23.720  1.00  0.00           C
ATOM   4423  C2  POPEM 200     114.820  26.126  24.820  1.00  0.00           C
ATOM   4425  O21 POPEM 200     114.111  26.187  26.080  1.00  0.00           O
ATOM   4426  C21 POPEM 200     113.050  26.966  26.180  1.00  0.00           C
ATOM   4427  O22 POPEM 200     112.472  27.527  25.270  1.00  0.00           O
ATOM   4428  C22 POPEM 200     112.571  27.046  27.630  1.00  0.00           C
ATOM   4431  C3  POPEM 200     115.331  27.516  24.360  1.00  0.00           C
ATOM   4434  O31 POPEM 200     116.281  28.066  25.300  1.00  0.00           O
ATOM   4435  C31 POPEM 200     117.550  27.757  25.100  1.00  0.00           C
ATOM   4436  O32 POPEM 200     117.992  27.046  24.210  1.00  0.00           O
ATOM   4437  C32 POPEM 200     118.400  28.466  26.150  1.00  0.00           C
ATOM   4440  C23 POPEM 200     113.710  27.167  28.660  1.00  0.00           C
ATOM   4443  C24 POPEM 200     114.212  25.786  29.100  1.00  0.00           C
ATOM   4446  C25 POPEM 200     115.410  25.826  30.040  1.00  0.00           C
ATOM   4449  C26 POPEM 200     115.182  26.637  31.330  1.00  0.00           C
ATOM   4452  C27 POPEM 200     114.111  26.026  32.260  1.00  0.00           C
ATOM   4455  C28 POPEM 200     113.570  27.007  33.320  1.00  0.00           C
ATOM   4458  C29 POPEM 200     114.602  27.586  34.260  1.00  0.00           C
ATOM   4460 0C21 POPEM 200     114.382  27.966  35.530  1.00  0.00           C
ATOM   4462 1C21 POPEM 200     113.072  27.936  36.270  1.00  0.00           C
ATOM   4465 2C21 POPEM 200     112.840  26.576  36.950  1.00  0.00           C
ATOM   4468 3C21 POPEM 200     111.770  26.637  38.050  1.00  0.00           C
ATOM   4471 4C21 POPEM 200     111.521  25.236  38.630  1.00  0.00           C
ATOM   4474 5C21 POPEM 200     110.842  25.226  40.010  1.00  0.00           C
ATOM   4477 6C21 POPEM 200     109.452  25.866  39.980  1.00  0.00           C
ATOM   4480 7C21 POPEM 200     108.701  25.886  41.310  1.00  0.00           C
ATOM   4483 8C21 POPEM 200     107.332  26.556  41.180  1.00  0.00           C
ATOM   4487  C33 POPEM 200     118.041  28.097  27.600  1.00  0.00           C
ATOM   4490  C34 POPEM 200     118.881  28.876  28.620  1.00  0.00           C
ATOM   4493  C35 POPEM 200     118.102  29.256  29.880  1.00  0.00           C
ATOM   4496  C36 POPEM 200     119.002  29.886  30.940  1.00  0.00           C
ATOM   4499  C37 POPEM 200     118.251  30.747  31.960  1.00  0.00           C
ATOM   4502  C38 POPEM 200     117.141  30.007  32.720  1.00  0.00           C
ATOM   4505  C39 POPEM 200     116.461  30.896  33.770  1.00  0.00           C
ATOM   4508 0C31 POPEM 200     117.332  31.096  35.020  1.00  0.00           C
ATOM   4511 1C31 POPEM 200     116.672  31.976  36.080  1.00  0.00           C
ATOM   4514 2C31 POPEM 200     117.290  31.786  37.470  1.00  0.00           C
ATOM   4517 3C31 POPEM 200     116.911  30.436  38.110  1.00  0.00           C
ATOM   4520 4C31 POPEM 200     117.341  30.306  39.570  1.00  0.00           C
ATOM   4523 5C31 POPEM 200     116.381  29.417  40.380  1.00  0.00           C
ATOM   4526 6C31 POPEM 200     116.812  29.236  41.830  1.00  0.00           C
ATOM   4530  NH3 POPEN 201      42.542 110.357  60.240  1.00  0.00           N
ATOM   4534  C12 POPEN 201      41.112 110.056  60.640  1.00  0.00           C
ATOM   4537  C11 POPEN 201      40.082 111.017  59.990  1.00  0.00           C
ATOM   4540  P   POPEN 201      41.142 113.116  58.860  1.00  0.00           P
ATOM   4541  O13 POPEN 201      40.242 114.046  58.100  1.00  0.00           O
ATOM   4542  O14 POPEN 201      41.431 113.456  60.260  1.00  0.00           O
ATOM   4543  O11 POPEN 201      42.492 112.896  58.080  1.00  0.00           O
ATOM   4544  O12 POPEN 201      40.541 111.646  58.780  1.00  0.00           O
ATOM   4545  C1  POPEN 201      42.672 112.066  56.940  1.00  0.00           C
ATOM   4548  C2  POPEN 201      42.611 112.915  55.640  1.00  0.00           C
ATOM   4550  O21 POPEN 201      43.201 112.176  54.560  1.00  0.00           O
ATOM   4551  C21 POPEN 201      42.771 112.626  53.390  1.00  0.00           C
ATOM   4552  O22 POPEN 201      41.730 113.246  53.230  1.00  0.00           O
ATOM   4553  C22 POPEN 201      43.762 112.286  52.280  1.00  0.00           C
ATOM   4556  C3  POPEN 201      43.422 114.226  55.840  1.00  0.00           C
ATOM   4559  O31 POPEN 201      43.612 115.026  54.660  1.00  0.00           O
ATOM   4560  C31 POPEN 201      42.731 115.986  54.410  1.00  0.00           C
ATOM   4561  O32 POPEN 201      41.652 116.096  54.980  1.00  0.00           O
ATOM   4562  C32 POPEN 201      43.250 116.747  53.180  1.00  0.00           C
ATOM   4565  C23 POPEN 201      43.141 112.565  50.880  1.00  0.00           C
ATOM   4568  C24 POPEN 201      44.172 112.626  49.760  1.00  0.00           C
ATOM   4571  C25 POPEN 201      43.552 112.736  48.350  1.00  0.00           C
ATOM   4574  C26 POPEN 201      42.582 113.906  48.170  1.00  0.00           C
ATOM   4577  C27 POPEN 201      41.112 113.456  48.080  1.00  0.00           C
ATOM   4580  C28 POPEN 201      40.152 114.655  47.910  1.00  0.00           C
ATOM   4583  C29 POPEN 201      38.911 114.296  47.140  1.00  0.00           C
ATOM   4585 0C21 POPEN 201      38.660 114.617  45.850  1.00  0.00           C
ATOM   4587 1C21 POPEN 201      39.561 115.367  44.910  1.00  0.00           C
ATOM   4590 2C21 POPEN 201      39.822 114.566  43.610  1.00  0.00           C
ATOM   4593 3C21 POPEN 201      40.782 115.275  42.650  1.00  0.00           C
ATOM   4596 4C21 POPEN 201      40.931 114.496  41.330  1.00  0.00           C
ATOM   4599 5C21 POPEN 201      41.812 115.205  40.290  1.00  0.00           C
ATOM   4602 6C21 POPEN 201      41.771 114.476  38.940  1.00  0.00           C
ATOM   4605 7C21 POPEN 201      42.701 115.087  37.880  1.00  0.00           C
ATOM   4608 8C21 POPEN 201      42.281 114.746  36.450  1.00  0.00           C
ATOM   4612  C33 POPEN 201      43.012 118.277  53.180  1.00  0.00           C
ATOM   4615  C34 POPEN 201      44.201 119.076  52.630  1.00  0.00           C
ATOM   4618  C35 POPEN 201      44.160 119.207  51.100  1.00  0.00           C
ATOM   4621  C36 POPEN 201      45.431 119.837  50.520  1.00  0.00           C
ATOM   4624  C37 POPEN 201      45.361 119.916  48.990  1.00  0.00           C
ATOM   4627  C38 POPEN 201      46.681 120.357  48.340  1.00  0.00           C
ATOM   4630  C39 POPEN 201      46.540 120.646  46.840  1.00  0.00           C
ATOM   4633 0C31 POPEN 201      45.891 119.515  46.020  1.00  0.00           C
ATOM   4636 1C31 POPEN 201      45.582 119.926  44.580  1.00  0.00           C
ATOM   4639 2C31 POPEN 201      45.030 118.766  43.740  1.00  0.00           C
ATOM   4642 3C31 POPEN 201      45.002 119.086  42.240  1.00  0.00           C
ATOM   4645 4C31 POPEN 201      45.021 117.836  41.360  1.00  0.00           C
ATOM   4648 5C31 POPEN 201      45.172 118.167  39.870  1.00  0.00           C
ATOM   4651 6C31 POPEN 201      45.721 117.027  39.020  1.00  0.00           C
ATOM   4655  NH3 POPEO 202      79.251  43.786  59.260  1.00  0.00           N
ATOM   4659  C12 POPEO 202      80.282  42.726  59.100  1.00  0.00           C
ATOM   4662  C11 POPEO 202      81.660  43.176  59.620  1.00  0.00           C
ATOM   4665  P   POPEO 202      82.192  45.716  60.250  1.00  0.00           P
ATOM   4666  O13 POPEO 202      82.001  46.497  61.490  1.00  0.00           O
ATOM   4667  O14 POPEO 202      83.551  45.657  59.670  1.00  0.00           O
ATOM   4668  O11 POPEO 202      81.171  46.257  59.150  1.00  0.00           O
ATOM   4669  O12 POPEO 202      81.581  44.277  60.530  1.00  0.00           O
ATOM   4670  C1  POPEO 202      81.630  47.326  58.300  1.00  0.00           C
ATOM   4673  C2  POPEO 202      80.602  47.747  57.200  1.00  0.00           C
ATOM   4675  O21 POPEO 202      80.731  46.837  56.100  1.00  0.00           O
ATOM   4676  C21 POPEO 202      80.121  45.686  56.190  1.00  0.00           C
ATOM   4677  O22 POPEO 202      79.370  45.326  57.100  1.00  0.00           O
ATOM   4678  C22 POPEO 202      80.550  44.826  55.000  1.00  0.00           C
ATOM   4681  C3  POPEO 202      80.790  49.226  56.710  1.00  0.00           C
ATOM   4684  O31 POPEO 202      81.242  49.317  55.340  1.00  0.00           O
ATOM   4685  C31 POPEO 202      82.281  50.076  55.050  1.00  0.00           C
ATOM   4686  O32 POPEO 202      82.951  50.697  55.860  1.00  0.00           O
ATOM   4687  C32 POPEO 202      82.612  49.926  53.570  1.00  0.00           C
ATOM   4690  C23 POPEO 202      79.391  44.226  54.180  1.00  0.00           C
ATOM   4693  C24 POPEO 202      79.940  43.527  52.930  1.00  0.00           C
ATOM   4696  C25 POPEO 202      78.861  42.986  51.990  1.00  0.00           C
ATOM   4699  C26 POPEO 202      79.480  42.066  50.930  1.00  0.00           C
ATOM   4702  C27 POPEO 202      78.521  41.666  49.810  1.00  0.00           C
ATOM   4705  C28 POPEO 202      79.102  40.576  48.890  1.00  0.00           C
ATOM   4708  C29 POPEO 202      78.392  40.597  47.560  1.00  0.00           C
ATOM   4710 0C21 POPEO 202      77.492  39.706  47.110  1.00  0.00           C
ATOM   4712 1C21 POPEO 202      77.011  38.456  47.820  1.00  0.00           C
ATOM   4715 2C21 POPEO 202      76.201  37.546  46.870  1.00  0.00           C
ATOM   4718 3C21 POPEO 202      76.980  37.056  45.650  1.00  0.00           C
ATOM   4721 4C21 POPEO 202      76.112  36.366  44.600  1.00  0.00           C
ATOM   4724 5C21 POPEO 202      76.782  36.347  43.220  1.00  0.00           C
ATOM   4727 6C21 POPEO 202      76.102  35.387  42.250  1.00  0.00           C
ATOM   4730 7C21 POPEO 202      76.881  35.206  40.940  1.00  0.00           C
ATOM   4733 8C21 POPEO 202      76.322  34.066  40.070  1.00  0.00           C
ATOM   4737  C33 POPEO 202      83.881  49.076  53.350  1.00  0.00           C
ATOM   4740  C34 POPEO 202      83.722  48.007  52.260  1.00  0.00           C
ATOM   4743  C35 POPEO 202      83.512  48.566  50.850  1.00  0.00           C
ATOM   4746  C36 POPEO 202      83.722  47.477  49.790  1.00  0.00           C
ATOM   4749  C37 POPEO 202      83.570  47.957  48.340  1.00  0.00           C
ATOM   4752  C38 POPEO 202      84.072  46.907  47.350  1.00  0.00           C
ATOM   4755  C39 POPEO 202      84.160  47.376  45.890  1.00  0.00           C
ATOM   4758 0C31 POPEO 202      85.042  46.446  45.030  1.00  0.00           C
ATOM   4761 1C31 POPEO 202      85.690  47.146  43.830  1.00  0.00           C
ATOM   4764 2C31 POPEO 202      86.812  46.326  43.180  1.00  0.00           C
ATOM   4767 3C31 POPEO 202      86.300  45.166  42.300  1.00  0.00           C
ATOM   4770 4C31 POPEO 202      86.490  45.406  40.800  1.00  0.00           C
ATOM   4773 5C31 POPEO 202      85.771  44.356  39.960  1.00  0.00           C
ATOM   4776 6C31 POPEO 202      85.881  44.547  38.450  1.00  0.00           C
ATOM   4780  NH3 POPEP 203      26.061  46.526  15.360  1.00  0.00           N
ATOM   4784  C12 POPEP 203      26.811  47.066  14.160  1.00  0.00           C
ATOM   4787  C11 POPEP 203      28.291  46.606  14.090  1.00  0.00           C
ATOM   4790  P   POPEP 203      30.441  48.116  13.900  1.00  0.00           P
ATOM   4791  O13 POPEP 203      31.632  47.437  14.470  1.00  0.00           O
ATOM   4792  O14 POPEP 203      30.222  47.957  12.450  1.00  0.00           O
ATOM   4793  O11 POPEP 203      30.492  49.646  14.250  1.00  0.00           O
ATOM   4794  O12 POPEP 203      29.191  47.547  14.690  1.00  0.00           O
ATOM   4795  C1  POPEP 203      31.302  50.156  15.310  1.00  0.00           C
ATOM   4798  C2  POPEP 203      30.432  50.587  16.540  1.00  0.00           C
ATOM   4800  O21 POPEP 203      31.242  50.847  17.700  1.00  0.00           O
ATOM   4801  C21 POPEP 203      31.721  49.786  18.340  1.00  0.00           C
ATOM   4802  O22 POPEP 203      31.951  48.687  17.870  1.00  0.00           O
ATOM   4803  C22 POPEP 203      31.951  50.146  19.800  1.00  0.00           C
ATOM   4806  C3  POPEP 203      29.232  49.646  16.870  1.00  0.00           C
ATOM   4809  O31 POPEP 203      28.642  49.917  18.150  1.00  0.00           O
ATOM   4810  C31 POPEP 203      27.840  50.977  18.230  1.00  0.00           C
ATOM   4811  O32 POPEP 203      27.732  51.856  17.400  1.00  0.00           O
ATOM   4812  C32 POPEP 203      27.192  50.956  19.620  1.00  0.00           C
ATOM   4815  C23 POPEP 203      32.262  48.886  20.650  1.00  0.00           C
ATOM   4818  C24 POPEP 203      32.521  49.197  22.140  1.00  0.00           C
ATOM   4821  C25 POPEP 203      31.361  49.977  22.750  1.00  0.00           C
ATOM   4824  C26 POPEP 203      31.402  50.226  24.260  1.00  0.00           C
ATOM   4827  C27 POPEP 203      30.002  50.637  24.770  1.00  0.00           C
ATOM   4830  C28 POPEP 203      29.922  50.876  26.280  1.00  0.00           C
ATOM   4833  C29 POPEP 203      30.622  52.136  26.710  1.00  0.00           C
ATOM   4835 0C21 POPEP 203      30.701  52.536  27.980  1.00  0.00           C
ATOM   4837 1C21 POPEP 203      30.161  51.736  29.140  1.00  0.00           C
ATOM   4840 2C21 POPEP 203      31.122  51.767  30.340  1.00  0.00           C
ATOM   4843 3C21 POPEP 203      30.912  53.017  31.200  1.00  0.00           C
ATOM   4846 4C21 POPEP 203      31.611  52.906  32.560  1.00  0.00           C
ATOM   4849 5C21 POPEP 203      31.302  54.116  33.460  1.00  0.00           C
ATOM   4852 6C21 POPEP 203      31.721  53.916  34.910  1.00  0.00           C
ATOM   4855 7C21 POPEP 203      31.302  55.086  35.800  1.00  0.00           C
ATOM   4858 8C21 POPEP 203      31.492  54.816  37.290  1.00  0.00           C
ATOM   4862  C33 POPEP 203      26.262  52.146  19.970  1.00  0.00           C
ATOM   4865  C34 POPEP 203      26.012  52.266  21.490  1.00  0.00           C
ATOM   4868  C35 POPEP 203      25.672  53.687  21.980  1.00  0.00           C
ATOM   4871  C36 POPEP 203      26.311  54.026  23.340  1.00  0.00           C
ATOM   4874  C37 POPEP 203      26.122  55.507  23.720  1.00  0.00           C
ATOM   4877  C38 POPEP 203      26.572  55.856  25.140  1.00  0.00           C
ATOM   4880  C39 POPEP 203      28.091  55.806  25.400  1.00  0.00           C
ATOM   4883 0C31 POPEP 203      28.451  56.576  26.690  1.00  0.00           C
ATOM   4886 1C31 POPEP 203      29.951  56.817  26.890  1.00  0.00           C
ATOM   4889 2C31 POPEP 203      30.282  57.687  28.120  1.00  0.00           C
ATOM   4892 3C31 POPEP 203      29.541  59.046  28.160  1.00  0.00           C
ATOM   4895 4C31 POPEP 203      29.982  59.917  29.350  1.00  0.00           C
ATOM   4898 5C31 POPEP 203      29.172  61.206  29.490  1.00  0.00           C
ATOM   4901 6C31 POPEP 203      29.322  61.847  30.880  1.00  0.00           C
ATOM   4905  NH3 POPEQ 204       4.041  77.236  55.120  1.00  0.00           N
ATOM   4909  C12 POPEQ 204       4.461  77.867  56.410  1.00  0.00           C
ATOM   4912  C11 POPEQ 204       3.391  78.896  56.850  1.00  0.00           C
ATOM   4915  P   POPEQ 204       2.012  80.236  55.050  1.00  0.00           P
ATOM   4916  O13 POPEQ 204       0.818  80.135  55.920  1.00  0.00           O
ATOM   4917  O14 POPEQ 204       2.152  81.477  54.280  1.00  0.00           O
ATOM   4918  O11 POPEQ 204       2.141  78.956  54.130  1.00  0.00           O
ATOM   4919  O12 POPEQ 204       3.292  80.016  55.960  1.00  0.00           O
ATOM   4920  C1  POPEQ 204       2.331  79.125  52.720  1.00  0.00           C
ATOM   4923  C2  POPEQ 204       2.222  77.776  51.970  1.00  0.00           C
ATOM   4925  O21 POPEQ 204       1.972  78.056  50.580  1.00  0.00           O
ATOM   4926  C21 POPEQ 204       3.061  78.446  49.930  1.00  0.00           C
ATOM   4927  O22 POPEQ 204       4.192  78.446  50.380  1.00  0.00           O
ATOM   4928  C22 POPEQ 204       2.641  78.877  48.520  1.00  0.00           C
ATOM   4931  C3  POPEQ 204       1.039  76.916  52.500  1.00  0.00           C
ATOM   4934  O31 POPEQ 204       1.098  75.556  52.020  1.00  0.00           O
ATOM   4935  C31 POPEQ 204       0.288  74.676  52.630  1.00  0.00           C
ATOM   4936  O32 POPEQ 204       0.578  73.507  52.830  1.00  0.00           O
ATOM   4937  C32 POPEQ 204      -1.132  75.206  52.840  1.00  0.00           C
ATOM   4940  C23 POPEQ 204       3.581  79.926  47.870  1.00  0.00           C
ATOM   4943  C24 POPEQ 204       2.882  80.716  46.750  1.00  0.00           C
ATOM   4946  C25 POPEQ 204       2.651  79.955  45.430  1.00  0.00           C
ATOM   4949  C26 POPEQ 204       3.961  79.556  44.720  1.00  0.00           C
ATOM   4952  C27 POPEQ 204       3.782  79.466  43.200  1.00  0.00           C
ATOM   4955  C28 POPEQ 204       4.992  78.837  42.480  1.00  0.00           C
ATOM   4958  C29 POPEQ 204       4.582  78.166  41.190  1.00  0.00           C
ATOM   4960 0C21 POPEQ 204       4.771  78.606  39.940  1.00  0.00           C
ATOM   4962 1C21 POPEQ 204       5.461  79.877  39.520  1.00  0.00           C
ATOM   4965 2C21 POPEQ 204       4.451  80.986  39.180  1.00  0.00           C
ATOM   4968 3C21 POPEQ 204       3.481  80.576  38.060  1.00  0.00           C
ATOM   4971 4C21 POPEQ 204       2.591  81.716  37.560  1.00  0.00           C
ATOM   4974 5C21 POPEQ 204       1.618  81.197  36.500  1.00  0.00           C
ATOM   4977 6C21 POPEQ 204       0.708  82.267  35.890  1.00  0.00           C
ATOM   4980 7C21 POPEQ 204      -0.112  81.716  34.720  1.00  0.00           C
ATOM   4983 8C21 POPEQ 204      -1.181  82.677  34.200  1.00  0.00           C
ATOM   4987  C33 POPEQ 204      -1.922  75.296  51.510  1.00  0.00           C
ATOM   4990  C34 POPEQ 204      -2.732  76.587  51.370  1.00  0.00           C
ATOM   4993  C35 POPEQ 204      -3.541  76.606  50.060  1.00  0.00           C
ATOM   4996  C36 POPEQ 204      -4.331  77.896  49.900  1.00  0.00           C
ATOM   4999  C37 POPEQ 204      -5.162  78.007  48.620  1.00  0.00           C
ATOM   5002  C38 POPEQ 204      -6.612  78.406  48.940  1.00  0.00           C
ATOM   5005  C39 POPEQ 204      -7.501  78.476  47.690  1.00  0.00           C
ATOM   5008 0C31 POPEQ 204      -7.111  79.617  46.740  1.00  0.00           C
ATOM   5011 1C31 POPEQ 204      -8.142  79.786  45.610  1.00  0.00           C
ATOM   5014 2C31 POPEQ 204      -7.741  80.846  44.560  1.00  0.00           C
ATOM   5017 3C31 POPEQ 204      -6.502  80.497  43.720  1.00  0.00           C
ATOM   5020 4C31 POPEQ 204      -6.572  79.106  43.060  1.00  0.00           C
ATOM   5023 5C31 POPEQ 204      -5.422  78.845  42.080  1.00  0.00           C
ATOM   5026 6C31 POPEQ 204      -5.311  77.376  41.670  1.00  0.00           C
ATOM   5030  NH3 POPER 205      21.441  76.816  57.210  1.00  0.00           N
ATOM   5034  C12 POPER 205      20.131  76.816  56.510  1.00  0.00           C
ATOM   5037  C11 POPER 205      19.012  77.096  57.500  1.00  0.00           C
ATOM   5040  P   POPER 205      17.451  75.076  57.090  1.00  0.00           P
ATOM   5041  O13 POPER 205      17.932  74.316  55.910  1.00  0.00           O
ATOM   5042  O14 POPER 205      17.922  74.596  58.410  1.00  0.00           O
ATOM   5043  O11 POPER 205      15.872  75.106  57.060  1.00  0.00           O
ATOM   5044  O12 POPER 205      17.811  76.606  56.940  1.00  0.00           O
ATOM   5045  C1  POPER 205      15.221  75.946  56.090  1.00  0.00           C
ATOM   5048  C2  POPER 205      14.872  75.127  54.840  1.00  0.00           C
ATOM   5050  O21 POPER 205      15.162  75.856  53.630  1.00  0.00           O
ATOM   5051  C21 POPER 205      16.402  75.727  53.190  1.00  0.00           C
ATOM   5052  O22 POPER 205      17.332  76.477  53.420  1.00  0.00           O
ATOM   5053  C22 POPER 205      16.422  74.527  52.230  1.00  0.00           C
ATOM   5056  C3  POPER 205      13.382  74.746  54.810  1.00  0.00           C
ATOM   5059  O31 POPER 205      13.172  73.776  53.750  1.00  0.00           O
ATOM   5060  C31 POPER 205      11.931  73.766  53.290  1.00  0.00           C
ATOM   5061  O32 POPER 205      10.982  74.356  53.790  1.00  0.00           O
ATOM   5062  C32 POPER 205      11.922  72.966  52.000  1.00  0.00           C
ATOM   5065  C23 POPER 205      17.141  74.836  50.900  1.00  0.00           C
ATOM   5068  C24 POPER 205      16.311  74.606  49.640  1.00  0.00           C
ATOM   5071  C25 POPER 205      17.202  74.606  48.390  1.00  0.00           C
ATOM   5074  C26 POPER 205      16.512  73.926  47.210  1.00  0.00           C
ATOM   5077  C27 POPER 205      17.412  73.816  45.980  1.00  0.00           C
ATOM   5080  C28 POPER 205      16.801  72.856  44.940  1.00  0.00           C
ATOM   5083  C29 POPER 205      17.692  72.716  43.730  1.00  0.00           C
ATOM   5085 0C21 POPER 205      17.352  72.056  42.610  1.00  0.00           C
ATOM   5087 1C21 POPER 205      16.052  71.326  42.370  1.00  0.00           C
ATOM   5090 2C21 POPER 205      15.112  72.076  41.410  1.00  0.00           C
ATOM   5093 3C21 POPER 205      15.772  72.496  40.080  1.00  0.00           C
ATOM   5096 4C21 POPER 205      14.722  73.047  39.110  1.00  0.00           C
ATOM   5099 5C21 POPER 205      15.232  73.286  37.690  1.00  0.00           C
ATOM   5102 6C21 POPER 205      14.072  73.667  36.760  1.00  0.00           C
ATOM   5105 7C21 POPER 205      14.472  73.856  35.300  1.00  0.00           C
ATOM   5108 8C21 POPER 205      13.292  73.856  34.330  1.00  0.00           C
ATOM   5112  C33 POPER 205      10.601  73.076  51.230  1.00  0.00           C
ATOM   5115  C34 POPER 205      10.801  72.737  49.750  1.00  0.00           C
ATOM   5118  C35 POPER 205       9.612  73.197  48.920  1.00  0.00           C
ATOM   5121  C36 POPER 205       9.802  72.956  47.420  1.00  0.00           C
ATOM   5124  C37 POPER 205       8.692  73.657  46.640  1.00  0.00           C
ATOM   5127  C38 POPER 205       8.522  73.096  45.230  1.00  0.00           C
ATOM   5130  C39 POPER 205       7.521  73.906  44.420  1.00  0.00           C
ATOM   5133 0C31 POPER 205       7.122  73.197  43.130  1.00  0.00           C
ATOM   5136 1C31 POPER 205       6.412  74.157  42.180  1.00  0.00           C
ATOM   5139 2C31 POPER 205       5.972  73.486  40.880  1.00  0.00           C
ATOM   5142 3C31 POPER 205       5.372  74.517  39.940  1.00  0.00           C
ATOM   5145 4C31 POPER 205       4.742  73.896  38.700  1.00  0.00           C
ATOM   5148 5C31 POPER 205       4.342  74.987  37.700  1.00  0.00           C
ATOM   5151 6C31 POPER 205       3.622  74.416  36.490  1.00  0.00           C
ATOM   5155  NH3 POPES 206     120.152  19.497  18.660  1.00  0.00           N
ATOM   5159  C12 POPES 206     119.002  19.476  17.700  1.00  0.00           C
ATOM   5162  C11 POPES 206     118.430  18.046  17.640  1.00  0.00           C
ATOM   5165  P   POPES 206     115.900  18.587  17.260  1.00  0.00           P
ATOM   5166  O13 POPES 206     115.930  20.046  17.050  1.00  0.00           O
ATOM   5167  O14 POPES 206     114.801  17.846  16.610  1.00  0.00           O
ATOM   5168  O11 POPES 206     115.852  18.326  18.830  1.00  0.00           O
ATOM   5169  O12 POPES 206     117.281  17.976  16.800  1.00  0.00           O
ATOM   5170  C1  POPES 206     114.592  18.576  19.480  1.00  0.00           C
ATOM   5173  C2  POPES 206     114.781  19.347  20.800  1.00  0.00           C
ATOM   5175  O21 POPES 206     113.561  20.066  21.040  1.00  0.00           O
ATOM   5176  C21 POPES 206     113.301  20.287  22.320  1.00  0.00           C
ATOM   5177  O22 POPES 206     113.821  19.686  23.250  1.00  0.00           O
ATOM   5178  C22 POPES 206     112.242  21.386  22.430  1.00  0.00           C
ATOM   5181  C3  POPES 206     115.970  20.357  20.740  1.00  0.00           C
ATOM   5184  O31 POPES 206     116.110  21.076  21.990  1.00  0.00           O
ATOM   5185  C31 POPES 206     117.212  21.796  22.090  1.00  0.00           C
ATOM   5186  O32 POPES 206     118.091  21.867  21.250  1.00  0.00           O
ATOM   5187  C32 POPES 206     117.251  22.427  23.480  1.00  0.00           C
ATOM   5190  C23 POPES 206     111.160  21.076  23.490  1.00  0.00           C
ATOM   5193  C24 POPES 206     111.271  21.956  24.740  1.00  0.00           C
ATOM   5196  C25 POPES 206     112.501  21.686  25.620  1.00  0.00           C
ATOM   5199  C26 POPES 206     112.402  20.346  26.350  1.00  0.00           C
ATOM   5202  C27 POPES 206     113.561  20.116  27.330  1.00  0.00           C
ATOM   5205  C28 POPES 206     113.361  18.876  28.210  1.00  0.00           C
ATOM   5208  C29 POPES 206     114.641  18.247  28.700  1.00  0.00           C
ATOM   5210 0C21 POPES 206     115.602  18.816  29.450  1.00  0.00           C
ATOM   5212 1C21 POPES 206     115.602  20.206  30.030  1.00  0.00           C
ATOM   5215 2C21 POPES 206     116.222  20.266  31.440  1.00  0.00           C
ATOM   5218 3C21 POPES 206     116.141  21.686  32.000  1.00  0.00           C
ATOM   5221 4C21 POPES 206     116.900  21.926  33.300  1.00  0.00           C
ATOM   5224 5C21 POPES 206     116.701  23.376  33.740  1.00  0.00           C
ATOM   5227 6C21 POPES 206     117.402  23.796  35.040  1.00  0.00           C
ATOM   5230 7C21 POPES 206     116.730  25.036  35.640  1.00  0.00           C
ATOM   5233 8C21 POPES 206     117.682  26.146  36.100  1.00  0.00           C
ATOM   5237  C33 POPES 206     118.641  23.036  23.800  1.00  0.00           C
ATOM   5240  C34 POPES 206     118.660  23.856  25.100  1.00  0.00           C
ATOM   5243  C35 POPES 206     118.322  23.027  26.340  1.00  0.00           C
ATOM   5246  C36 POPES 206     118.792  23.687  27.640  1.00  0.00           C
ATOM   5249  C37 POPES 206     118.501  22.816  28.880  1.00  0.00           C
ATOM   5252  C38 POPES 206     119.411  23.117  30.080  1.00  0.00           C
ATOM   5255  C39 POPES 206     119.221  24.516  30.670  1.00  0.00           C
ATOM   5258 0C31 POPES 206     119.992  24.706  31.990  1.00  0.00           C
ATOM   5261 1C31 POPES 206     119.781  26.117  32.550  1.00  0.00           C
ATOM   5264 2C31 POPES 206     120.581  26.466  33.810  1.00  0.00           C
ATOM   5267 3C31 POPES 206     120.451  27.976  34.070  1.00  0.00           C
ATOM   5270 4C31 POPES 206     121.231  28.547  35.260  1.00  0.00           C
ATOM   5273 5C31 POPES 206     120.982  30.056  35.350  1.00  0.00           C
ATOM   5276 6C31 POPES 206     121.822  30.796  36.390  1.00  0.00           C
ATOM   5280  NH3 POPET 207      51.302   8.496  56.980  1.00  0.00           N
ATOM   5284  C12 POPET 207      52.021   8.396  58.280  1.00  0.00           C
ATOM   5287  C11 POPET 207      51.821   9.666  59.090  1.00  0.00           C
ATOM   5290  P   POPET 207      52.222  10.596  61.460  1.00  0.00           P
ATOM   5291  O13 POPET 207      50.761  10.837  61.500  1.00  0.00           O
ATOM   5292  O14 POPET 207      52.892  10.186  62.710  1.00  0.00           O
ATOM   5293  O11 POPET 207      52.980  11.856  60.880  1.00  0.00           O
ATOM   5294  O12 POPET 207      52.390   9.457  60.380  1.00  0.00           O
ATOM   5295  C1  POPET 207      52.381  12.927  60.130  1.00  0.00           C
ATOM   5298  C2  POPET 207      53.012  13.106  58.700  1.00  0.00           C
ATOM   5300  O21 POPET 207      52.021  12.736  57.710  1.00  0.00           O
ATOM   5301  C21 POPET 207      52.032  13.426  56.580  1.00  0.00           C
ATOM   5302  O22 POPET 207      52.971  14.086  56.150  1.00  0.00           O
ATOM   5303  C22 POPET 207      50.672  13.266  55.870  1.00  0.00           C
ATOM   5306  C3  POPET 207      54.352  12.306  58.610  1.00  0.00           C
ATOM   5309  O31 POPET 207      55.002  12.436  57.330  1.00  0.00           O
ATOM   5310  C31 POPET 207      54.841  11.446  56.460  1.00  0.00           C
ATOM   5311  O32 POPET 207      54.221  10.416  56.650  1.00  0.00           O
ATOM   5312  C32 POPET 207      55.371  11.936  55.120  1.00  0.00           C
ATOM   5315  C23 POPET 207      50.142  14.566  55.230  1.00  0.00           C
ATOM   5318  C24 POPET 207      48.722  14.416  54.660  1.00  0.00           C
ATOM   5321  C25 POPET 207      48.622  13.726  53.290  1.00  0.00           C
ATOM   5324  C26 POPET 207      48.832  14.686  52.100  1.00  0.00           C
ATOM   5327  C27 POPET 207      48.510  14.016  50.750  1.00  0.00           C
ATOM   5330  C28 POPET 207      49.160  14.716  49.540  1.00  0.00           C
ATOM   5333  C29 POPET 207      48.242  15.696  48.870  1.00  0.00           C
ATOM   5335 0C21 POPET 207      47.931  15.726  47.550  1.00  0.00           C
ATOM   5337 1C21 POPET 207      48.492  14.846  46.470  1.00  0.00           C
ATOM   5340 2C21 POPET 207      48.391  15.466  45.060  1.00  0.00           C
ATOM   5343 3C21 POPET 207      49.142  16.806  44.910  1.00  0.00           C
ATOM   5346 4C21 POPET 207      48.910  17.456  43.540  1.00  0.00           C
ATOM   5349 5C21 POPET 207      49.722  18.747  43.380  1.00  0.00           C
ATOM   5352 6C21 POPET 207      48.962  20.027  43.780  1.00  0.00           C
ATOM   5355 7C21 POPET 207      49.911  21.196  44.020  1.00  0.00           C
ATOM   5358 8C21 POPET 207      49.422  22.556  43.530  1.00  0.00           C
ATOM   5362  C33 POPET 207      55.652  10.826  54.090  1.00  0.00           C
ATOM   5365  C34 POPET 207      55.641  11.436  52.690  1.00  0.00           C
ATOM   5368  C35 POPET 207      55.742  10.416  51.550  1.00  0.00           C
ATOM   5371  C36 POPET 207      55.771  11.126  50.200  1.00  0.00           C
ATOM   5374  C37 POPET 207      55.940  10.156  49.030  1.00  0.00           C
ATOM   5377  C38 POPET 207      55.982  10.856  47.670  1.00  0.00           C
ATOM   5380  C39 POPET 207      56.091   9.826  46.550  1.00  0.00           C
ATOM   5383 0C31 POPET 207      56.021  10.416  45.140  1.00  0.00           C
ATOM   5386 1C31 POPET 207      55.912   9.286  44.120  1.00  0.00           C
ATOM   5389 2C31 POPET 207      55.641   9.766  42.690  1.00  0.00           C
ATOM   5392 3C31 POPET 207      55.201   8.626  41.770  1.00  0.00           C
ATOM   5395 4C31 POPET 207      53.752   8.176  42.030  1.00  0.00           C
ATOM   5398 5C31 POPET 207      53.191   7.286  40.920  1.00  0.00           C
ATOM   5401 6C31 POPET 207      51.812   6.726  41.250  1.00  0.00           C
ATOM   5405  NH3 POPEU 208      77.532  75.386  14.340  1.00  0.00           N
ATOM   5409  C12 POPEU 208      78.892  75.356  15.010  1.00  0.00           C
ATOM   5412  C11 POPEU 208      80.072  75.066  14.050  1.00  0.00           C
ATOM   5415  P   POPEU 208      82.290  73.896  14.950  1.00  0.00           P
ATOM   5416  O13 POPEU 208      83.242  74.036  13.830  1.00  0.00           O
ATOM   5417  O14 POPEU 208      82.531  72.737  15.830  1.00  0.00           O
ATOM   5418  O11 POPEU 208      82.421  75.216  15.810  1.00  0.00           O
ATOM   5419  O12 POPEU 208      80.781  73.896  14.460  1.00  0.00           O
ATOM   5420  C1  POPEU 208      82.072  75.166  17.190  1.00  0.00           C
ATOM   5423  C2  POPEU 208      82.641  76.337  18.010  1.00  0.00           C
ATOM   5425  O21 POPEU 208      82.232  76.086  19.370  1.00  0.00           O
ATOM   5426  C21 POPEU 208      81.231  76.736  19.930  1.00  0.00           C
ATOM   5427  O22 POPEU 208      80.401  77.456  19.400  1.00  0.00           O
ATOM   5428  C22 POPEU 208      81.381  76.546  21.430  1.00  0.00           C
ATOM   5431  C3  POPEU 208      82.391  77.786  17.470  1.00  0.00           C
ATOM   5434  O31 POPEU 208      82.740  78.746  18.490  1.00  0.00           O
ATOM   5435  C31 POPEU 208      83.691  79.637  18.270  1.00  0.00           C
ATOM   5436  O32 POPEU 208      84.291  79.836  17.240  1.00  0.00           O
ATOM   5437  C32 POPEU 208      83.771  80.536  19.510  1.00  0.00           C
ATOM   5440  C23 POPEU 208      81.292  77.907  22.140  1.00  0.00           C
ATOM   5443  C24 POPEU 208      81.480  77.797  23.650  1.00  0.00           C
ATOM   5446  C25 POPEU 208      82.951  77.596  24.040  1.00  0.00           C
ATOM   5449  C26 POPEU 208      83.062  77.027  25.450  1.00  0.00           C
ATOM   5452  C27 POPEU 208      84.492  77.036  25.990  1.00  0.00           C
ATOM   5455  C28 POPEU 208      84.611  76.536  27.440  1.00  0.00           C
ATOM   5458  C29 POPEU 208      83.710  77.277  28.390  1.00  0.00           C
ATOM   5460 0C21 POPEU 208      84.061  78.216  29.270  1.00  0.00           C
ATOM   5462 1C21 POPEU 208      85.462  78.726  29.500  1.00  0.00           C
ATOM   5465 2C21 POPEU 208      85.492  79.947  30.440  1.00  0.00           C
ATOM   5468 3C21 POPEU 208      85.001  79.656  31.870  1.00  0.00           C
ATOM   5471 4C21 POPEU 208      85.211  80.877  32.780  1.00  0.00           C
ATOM   5474 5C21 POPEU 208      84.452  80.796  34.110  1.00  0.00           C
ATOM   5477 6C21 POPEU 208      84.631  82.076  34.920  1.00  0.00           C
ATOM   5480 7C21 POPEU 208      83.492  82.337  35.910  1.00  0.00           C
ATOM   5483 8C21 POPEU 208      83.610  83.706  36.590  1.00  0.00           C
ATOM   5487  C33 POPEU 208      84.820  80.126  20.560  1.00  0.00           C
ATOM   5490  C34 POPEU 208      84.762  81.066  21.780  1.00  0.00           C
ATOM   5493  C35 POPEU 208      85.721  80.656  22.900  1.00  0.00           C
ATOM   5496  C36 POPEU 208      85.790  81.676  24.050  1.00  0.00           C
ATOM   5499  C37 POPEU 208      86.630  81.147  25.220  1.00  0.00           C
ATOM   5502  C38 POPEU 208      86.911  82.176  26.320  1.00  0.00           C
ATOM   5505  C39 POPEU 208      87.652  81.546  27.510  1.00  0.00           C
ATOM   5508 0C31 POPEU 208      88.911  82.307  27.950  1.00  0.00           C
ATOM   5511 1C31 POPEU 208      89.811  81.516  28.910  1.00  0.00           C
ATOM   5514 2C31 POPEU 208      90.951  82.356  29.510  1.00  0.00           C
ATOM   5517 3C31 POPEU 208      91.891  82.985  28.470  1.00  0.00           C
ATOM   5520 4C31 POPEU 208      92.901  83.986  29.070  1.00  0.00           C
ATOM   5523 5C31 POPEU 208      93.722  84.697  27.990  1.00  0.00           C
ATOM   5526 6C31 POPEU 208      94.602  85.826  28.520  1.00  0.00           C
ATOM   5530  NH3 POPEV 209      96.992  27.636  59.630  1.00  0.00           N
ATOM   5534  C12 POPEV 209      95.541  27.896  59.940  1.00  0.00           C
ATOM   5537  C11 POPEV 209      94.790  28.566  58.770  1.00  0.00           C
ATOM   5540  P   POPEV 209      96.292  30.387  57.620  1.00  0.00           P
ATOM   5541  O13 POPEV 209      96.490  31.847  57.710  1.00  0.00           O
ATOM   5542  O14 POPEV 209      97.472  29.526  57.870  1.00  0.00           O
ATOM   5543  O11 POPEV 209      95.690  30.046  56.230  1.00  0.00           O
ATOM   5544  O12 POPEV 209      95.171  29.946  58.640  1.00  0.00           O
ATOM   5545  C1  POPEV 209      96.551  29.886  55.100  1.00  0.00           C
ATOM   5548  C2  POPEV 209      95.751  29.096  54.040  1.00  0.00           C
ATOM   5550  O21 POPEV 209      95.962  29.597  52.720  1.00  0.00           O
ATOM   5551  C21 POPEV 209      95.550  30.776  52.360  1.00  0.00           C
ATOM   5552  O22 POPEV 209      95.021  31.626  53.050  1.00  0.00           O
ATOM   5553  C22 POPEV 209      95.852  30.896  50.870  1.00  0.00           C
ATOM   5556  C3  POPEV 209      94.242  29.056  54.390  1.00  0.00           C
ATOM   5559  O31 POPEV 209      93.371  28.707  53.300  1.00  0.00           O
ATOM   5560  C31 POPEV 209      93.301  27.446  52.960  1.00  0.00           C
ATOM   5561  O32 POPEV 209      93.971  26.526  53.400  1.00  0.00           O
ATOM   5562  C32 POPEV 209      92.180  27.316  51.960  1.00  0.00           C
ATOM   5565  C23 POPEV 209      97.192  31.607  50.640  1.00  0.00           C
ATOM   5568  C24 POPEV 209      97.542  31.767  49.150  1.00  0.00           C
ATOM   5571  C25 POPEV 209      97.740  30.446  48.390  1.00  0.00           C
ATOM   5574  C26 POPEV 209      98.602  29.396  49.120  1.00  0.00           C
ATOM   5577  C27 POPEV 209      99.221  28.336  48.190  1.00  0.00           C
ATOM   5580  C28 POPEV 209     100.422  28.816  47.340  1.00  0.00           C
ATOM   5583  C29 POPEV 209     101.651  29.066  48.170  1.00  0.00           C
ATOM   5585 0C21 POPEV 209     102.922  29.086  47.730  1.00  0.00           C
ATOM   5587 1C21 POPEV 209     103.381  28.917  46.300  1.00  0.00           C
ATOM   5590 2C21 POPEV 209     104.510  29.867  45.880  1.00  0.00           C
ATOM   5593 3C21 POPEV 209     105.801  29.727  46.700  1.00  0.00           C
ATOM   5596 4C21 POPEV 209     106.952  30.576  46.130  1.00  0.00           C
ATOM   5599 5C21 POPEV 209     108.141  30.757  47.080  1.00  0.00           C
ATOM   5602 6C21 POPEV 209     109.090  31.856  46.580  1.00  0.00           C
ATOM   5605 7C21 POPEV 209     110.392  31.946  47.390  1.00  0.00           C
ATOM   5608 8C21 POPEV 209     111.371  32.986  46.830  1.00  0.00           C
ATOM   5612  C33 POPEV 209      92.612  27.846  50.580  1.00  0.00           C
ATOM   5615  C34 POPEV 209      91.402  27.986  49.650  1.00  0.00           C
ATOM   5618  C35 POPEV 209      91.751  27.836  48.170  1.00  0.00           C
ATOM   5621  C36 POPEV 209      93.010  28.606  47.740  1.00  0.00           C
ATOM   5624  C37 POPEV 209      93.290  28.447  46.240  1.00  0.00           C
ATOM   5627  C38 POPEV 209      94.602  29.107  45.800  1.00  0.00           C
ATOM   5630  C39 POPEV 209      95.861  28.286  46.110  1.00  0.00           C
ATOM   5633 0C31 POPEV 209      95.951  26.966  45.340  1.00  0.00           C
ATOM   5636 1C31 POPEV 209      97.381  26.426  45.250  1.00  0.00           C
ATOM   5639 2C31 POPEV 209      97.472  24.976  44.720  1.00  0.00           C
ATOM   5642 3C31 POPEV 209      96.791  24.746  43.360  1.00  0.00           C
ATOM   5645 4C31 POPEV 209      97.421  25.536  42.200  1.00  0.00           C
ATOM   5648 5C31 POPEV 209      97.311  24.756  40.880  1.00  0.00           C
ATOM   5651 6C31 POPEV 209      97.922  25.466  39.670  1.00  0.00           C
ATOM   5655  NH3 POPEW 210      84.120 105.555  57.420  1.00  0.00           N
ATOM   5659  C12 POPEW 210      84.650 105.257  56.050  1.00  0.00           C
ATOM   5662  C11 POPEW 210      86.051 105.886  55.920  1.00  0.00           C
ATOM   5665  P   POPEW 210      87.492 104.216  57.370  1.00  0.00           P
ATOM   5666  O13 POPEW 210      88.902 104.135  56.990  1.00  0.00           O
ATOM   5667  O14 POPEW 210      87.201 103.977  58.800  1.00  0.00           O
ATOM   5668  O11 POPEW 210      86.620 103.216  56.520  1.00  0.00           O
ATOM   5669  O12 POPEW 210      86.900 105.637  57.020  1.00  0.00           O
ATOM   5670  C1  POPEW 210      87.121 102.117  55.750  1.00  0.00           C
ATOM   5673  C2  POPEW 210      87.301 102.516  54.260  1.00  0.00           C
ATOM   5675  O21 POPEW 210      86.682 101.595  53.350  1.00  0.00           O
ATOM   5676  C21 POPEW 210      87.320 100.485  53.050  1.00  0.00           C
ATOM   5677  O22 POPEW 210      88.221  99.977  53.690  1.00  0.00           O
ATOM   5678  C22 POPEW 210      86.691  99.916  51.770  1.00  0.00           C
ATOM   5681  C3  POPEW 210      88.781 102.876  53.900  1.00  0.00           C
ATOM   5684  O31 POPEW 210      88.990 103.426  52.580  1.00  0.00           O
ATOM   5685  C31 POPEW 210      88.551 104.655  52.390  1.00  0.00           C
ATOM   5686  O32 POPEW 210      87.542 105.156  52.860  1.00  0.00           O
ATOM   5687  C32 POPEW 210      89.611 105.466  51.670  1.00  0.00           C
ATOM   5690  C23 POPEW 210      87.682  99.065  50.950  1.00  0.00           C
ATOM   5693  C24 POPEW 210      86.971  98.186  49.910  1.00  0.00           C
ATOM   5696  C25 POPEW 210      86.490  98.946  48.660  1.00  0.00           C
ATOM   5699  C26 POPEW 210      87.612  99.487  47.770  1.00  0.00           C
ATOM   5702  C27 POPEW 210      88.570  98.396  47.260  1.00  0.00           C
ATOM   5705  C28 POPEW 210      89.260  98.757  45.930  1.00  0.00           C
ATOM   5708  C29 POPEW 210      88.290  98.666  44.780  1.00  0.00           C
ATOM   5710 0C21 POPEW 210      88.512  98.116  43.570  1.00  0.00           C
ATOM   5712 1C21 POPEW 210      89.790  97.495  43.080  1.00  0.00           C
ATOM   5715 2C21 POPEW 210      90.541  98.436  42.120  1.00  0.00           C
ATOM   5718 3C21 POPEW 210      89.692  98.906  40.930  1.00  0.00           C
ATOM   5721 4C21 POPEW 210      90.501  99.296  39.690  1.00  0.00           C
ATOM   5724 5C21 POPEW 210      91.451 100.485  39.890  1.00  0.00           C
ATOM   5727 6C21 POPEW 210      90.731 101.826  39.990  1.00  0.00           C
ATOM   5730 7C21 POPEW 210      91.691 103.007  40.170  1.00  0.00           C
ATOM   5733 8C21 POPEW 210      90.982 104.366  40.170  1.00  0.00           C
ATOM   5737  C33 POPEW 210      90.462 106.327  52.630  1.00  0.00           C
ATOM   5740  C34 POPEW 210      91.402 107.297  51.890  1.00  0.00           C
ATOM   5743  C35 POPEW 210      90.742 108.146  50.790  1.00  0.00           C
ATOM   5746  C36 POPEW 210      89.580 109.016  51.290  1.00  0.00           C
ATOM   5749  C37 POPEW 210      88.521 109.305  50.210  1.00  0.00           C
ATOM   5752  C38 POPEW 210      87.320 110.065  50.790  1.00  0.00           C
ATOM   5755  C39 POPEW 210      86.191 110.326  49.790  1.00  0.00           C
ATOM   5758 0C31 POPEW 210      86.561 111.306  48.670  1.00  0.00           C
ATOM   5761 1C31 POPEW 210      85.352 111.696  47.810  1.00  0.00           C
ATOM   5764 2C31 POPEW 210      85.672 111.887  46.320  1.00  0.00           C
ATOM   5767 3C31 POPEW 210      85.982 110.586  45.550  1.00  0.00           C
ATOM   5770 4C31 POPEW 210      84.771 109.636  45.430  1.00  0.00           C
ATOM   5773 5C31 POPEW 210      85.081 108.377  44.610  1.00  0.00           C
ATOM   5776 6C31 POPEW 210      83.911 107.397  44.540  1.00  0.00           C
ATOM   5780  NH3 POPEX 211     101.940  88.576  56.930  1.00  0.00           N
ATOM   5784  C12 POPEX 211     100.550  88.036  57.060  1.00  0.00           C
ATOM   5787  C11 POPEX 211     100.221  86.875  56.070  1.00  0.00           C
ATOM   5790  P   POPEX 211     100.211  88.326  53.860  1.00  0.00           P
ATOM   5791  O13 POPEX 211     101.651  88.436  54.260  1.00  0.00           O
ATOM   5792  O14 POPEX 211      99.951  87.926  52.480  1.00  0.00           O
ATOM   5793  O11 POPEX 211      99.322  89.557  54.300  1.00  0.00           O
ATOM   5794  O12 POPEX 211      99.611  87.267  54.840  1.00  0.00           O
ATOM   5795  C1  POPEX 211      98.342  90.217  53.470  1.00  0.00           C
ATOM   5798  C2  POPEX 211      97.220  89.336  52.810  1.00  0.00           C
ATOM   5800  O21 POPEX 211      96.222  90.217  52.230  1.00  0.00           O
ATOM   5801  C21 POPEX 211      95.992  90.096  50.930  1.00  0.00           C
ATOM   5802  O22 POPEX 211      96.590  89.375  50.160  1.00  0.00           O
ATOM   5803  C22 POPEX 211      94.820  90.986  50.510  1.00  0.00           C
ATOM   5806  C3  POPEX 211      96.502  88.377  53.810  1.00  0.00           C
ATOM   5809  O31 POPEX 211      95.951  87.246  53.120  1.00  0.00           O
ATOM   5810  C31 POPEX 211      94.732  87.397  52.620  1.00  0.00           C
ATOM   5811  O32 POPEX 211      93.980  88.326  52.860  1.00  0.00           O
ATOM   5812  C32 POPEX 211      94.440  86.276  51.610  1.00  0.00           C
ATOM   5815  C23 POPEX 211      95.100  92.486  50.740  1.00  0.00           C
ATOM   5818  C24 POPEX 211      94.291  93.367  49.780  1.00  0.00           C
ATOM   5821  C25 POPEX 211      94.811  94.807  49.730  1.00  0.00           C
ATOM   5824  C26 POPEX 211      94.072  95.625  48.660  1.00  0.00           C
ATOM   5827  C27 POPEX 211      94.852  96.866  48.220  1.00  0.00           C
ATOM   5830  C28 POPEX 211      94.300  97.495  46.920  1.00  0.00           C
ATOM   5833  C29 POPEX 211      93.041  98.296  47.160  1.00  0.00           C
ATOM   5835 0C21 POPEX 211      93.010  99.596  47.480  1.00  0.00           C
ATOM   5837 1C21 POPEX 211      94.230 100.466  47.640  1.00  0.00           C
ATOM   5840 2C21 POPEX 211      93.980 101.956  47.340  1.00  0.00           C
ATOM   5843 3C21 POPEX 211      93.271 102.687  48.480  1.00  0.00           C
ATOM   5846 4C21 POPEX 211      93.190 104.196  48.230  1.00  0.00           C
ATOM   5849 5C21 POPEX 211      92.102 104.585  47.240  1.00  0.00           C
ATOM   5852 6C21 POPEX 211      91.841 106.096  47.320  1.00  0.00           C
ATOM   5855 7C21 POPEX 211      90.641 106.565  46.490  1.00  0.00           C
ATOM   5858 8C21 POPEX 211      90.471 108.086  46.570  1.00  0.00           C
ATOM   5862  C33 POPEX 211      95.650  85.765  50.790  1.00  0.00           C
ATOM   5865  C34 POPEX 211      95.261  84.697  49.760  1.00  0.00           C
ATOM   5868  C35 POPEX 211      94.621  85.245  48.470  1.00  0.00           C
ATOM   5871  C36 POPEX 211      93.132  84.916  48.330  1.00  0.00           C
ATOM   5874  C37 POPEX 211      92.460  85.586  47.120  1.00  0.00           C
ATOM   5877  C38 POPEX 211      92.941  85.096  45.740  1.00  0.00           C
ATOM   5880  C39 POPEX 211      92.641  83.617  45.460  1.00  0.00           C
ATOM   5883 0C31 POPEX 211      92.892  83.216  44.000  1.00  0.00           C
ATOM   5886 1C31 POPEX 211      92.980  81.696  43.810  1.00  0.00           C
ATOM   5889 2C31 POPEX 211      93.940  81.276  42.690  1.00  0.00           C
ATOM   5892 3C31 POPEX 211      93.540  81.716  41.270  1.00  0.00           C
ATOM   5895 4C31 POPEX 211      92.410  80.867  40.680  1.00  0.00           C
ATOM   5898 5C31 POPEX 211      92.171  81.157  39.200  1.00  0.00           C
ATOM   5901 6C31 POPEX 211      91.091  80.286  38.560  1.00  0.00           C
ATOM   5905  NH3 POPEY 212      53.282   7.066  17.800  1.00  0.00           N
ATOM   5909  C12 POPEY 212      53.500   8.406  18.420  1.00  0.00           C
ATOM   5912  C11 POPEY 212      54.992   8.576  18.730  1.00  0.00           C
ATOM   5915  P   POPEY 212      56.681  10.626  18.720  1.00  0.00           P
ATOM   5916  O13 POPEY 212      57.542   9.756  17.880  1.00  0.00           O
ATOM   5917  O14 POPEY 212      56.392  11.966  18.180  1.00  0.00           O
ATOM   5918  O11 POPEY 212      57.260  10.736  20.180  1.00  0.00           O
ATOM   5919  O12 POPEY 212      55.262   9.946  18.970  1.00  0.00           O
ATOM   5920  C1  POPEY 212      57.061   9.716  21.170  1.00  0.00           C
ATOM   5923  C2  POPEY 212      58.242   9.636  22.200  1.00  0.00           C
ATOM   5925  O21 POPEY 212      57.782   9.507  23.570  1.00  0.00           O
ATOM   5926  C21 POPEY 212      57.162   8.386  23.870  1.00  0.00           C
ATOM   5927  O22 POPEY 212      56.852   7.506  23.080  1.00  0.00           O
ATOM   5928  C22 POPEY 212      56.941   8.266  25.380  1.00  0.00           C
ATOM   5931  C3  POPEY 212      59.160  10.886  22.070  1.00  0.00           C
ATOM   5934  O31 POPEY 212      59.960  11.176  23.240  1.00  0.00           O
ATOM   5935  C31 POPEY 212      61.080  10.486  23.370  1.00  0.00           C
ATOM   5936  O32 POPEY 212      61.442   9.566  22.670  1.00  0.00           O
ATOM   5937  C32 POPEY 212      61.891  11.136  24.500  1.00  0.00           C
ATOM   5940  C23 POPEY 212      58.261   8.337  26.180  1.00  0.00           C
ATOM   5943  C24 POPEY 212      58.242   7.536  27.500  1.00  0.00           C
ATOM   5946  C25 POPEY 212      57.941   8.366  28.760  1.00  0.00           C
ATOM   5949  C26 POPEY 212      58.250   7.556  30.030  1.00  0.00           C
ATOM   5952  C27 POPEY 212      57.840   8.266  31.330  1.00  0.00           C
ATOM   5955  C28 POPEY 212      58.090   7.406  32.590  1.00  0.00           C
ATOM   5958  C29 POPEY 212      57.131   6.246  32.740  1.00  0.00           C
ATOM   5960 0C21 POPEY 212      56.262   6.036  33.740  1.00  0.00           C
ATOM   5962 1C21 POPEY 212      55.992   6.916  34.930  1.00  0.00           C
ATOM   5965 2C21 POPEY 212      56.551   6.306  36.230  1.00  0.00           C
ATOM   5968 3C21 POPEY 212      56.042   7.056  37.470  1.00  0.00           C
ATOM   5971 4C21 POPEY 212      56.521   6.446  38.790  1.00  0.00           C
ATOM   5974 5C21 POPEY 212      57.881   6.986  39.250  1.00  0.00           C
ATOM   5977 6C21 POPEY 212      58.431   6.226  40.460  1.00  0.00           C
ATOM   5980 7C21 POPEY 212      59.771   6.786  40.950  1.00  0.00           C
ATOM   5983 8C21 POPEY 212      60.602   5.776  41.740  1.00  0.00           C
ATOM   5987  C33 POPEY 212      63.132  10.326  24.920  1.00  0.00           C
ATOM   5990  C34 POPEY 212      62.801   9.076  25.760  1.00  0.00           C
ATOM   5993  C35 POPEY 212      62.050   9.356  27.080  1.00  0.00           C
ATOM   5996  C36 POPEY 212      62.811  10.216  28.100  1.00  0.00           C
ATOM   5999  C37 POPEY 212      62.021  10.316  29.420  1.00  0.00           C
ATOM   6002  C38 POPEY 212      62.771  10.986  30.570  1.00  0.00           C
ATOM   6005  C39 POPEY 212      62.631  12.516  30.650  1.00  0.00           C
ATOM   6008 0C31 POPEY 212      63.271  13.066  31.930  1.00  0.00           C
ATOM   6011 1C31 POPEY 212      63.191  14.596  32.100  1.00  0.00           C
ATOM   6014 2C31 POPEY 212      64.311  15.066  33.050  1.00  0.00           C
ATOM   6017 3C31 POPEY 212      64.340  16.566  33.350  1.00  0.00           C
ATOM   6020 4C31 POPEY 212      65.722  16.976  33.880  1.00  0.00           C
ATOM   6023 5C31 POPEY 212      65.742  18.276  34.680  1.00  0.00           C
ATOM   6026 6C31 POPEY 212      67.131  18.596  35.240  1.00  0.00           C
ATOM   6030  NH3 POPEZ 213      98.111 112.046  19.120  1.00  0.00           N
ATOM   6034  C12 POPEZ 213      96.932 112.587  19.870  1.00  0.00           C
ATOM   6037  C11 POPEZ 213      95.672 112.286  19.060  1.00  0.00           C
ATOM   6040  P   POPEZ 213      93.190 112.106  19.930  1.00  0.00           P
ATOM   6041  O13 POPEZ 213      92.102 113.076  19.680  1.00  0.00           O
ATOM   6042  O14 POPEZ 213      93.111 110.826  19.170  1.00  0.00           O
ATOM   6043  O11 POPEZ 213      93.141 111.757  21.460  1.00  0.00           O
ATOM   6044  O12 POPEZ 213      94.562 112.836  19.750  1.00  0.00           O
ATOM   6045  C1  POPEZ 213      91.870 111.306  21.970  1.00  0.00           C
ATOM   6048  C2  POPEZ 213      92.010 110.646  23.380  1.00  0.00           C
ATOM   6050  O21 POPEZ 213      93.032 111.245  24.210  1.00  0.00           O
ATOM   6051  C21 POPEZ 213      92.840 112.537  24.510  1.00  0.00           C
ATOM   6052  O22 POPEZ 213      92.031 113.286  23.990  1.00  0.00           O
ATOM   6053  C22 POPEZ 213      93.862 112.915  25.620  1.00  0.00           C
ATOM   6056  C3  POPEZ 213      92.262 109.107  23.150  1.00  0.00           C
ATOM   6059  O31 POPEZ 213      92.861 108.486  24.300  1.00  0.00           O
ATOM   6060  C31 POPEZ 213      93.561 107.386  24.080  1.00  0.00           C
ATOM   6061  O32 POPEZ 213      93.821 106.896  23.000  1.00  0.00           O
ATOM   6062  C32 POPEZ 213      94.120 106.926  25.430  1.00  0.00           C
ATOM   6065  C23 POPEZ 213      93.671 114.286  26.340  1.00  0.00           C
ATOM   6068  C24 POPEZ 213      93.132 114.305  27.800  1.00  0.00           C
ATOM   6071  C25 POPEZ 213      93.881 113.417  28.830  1.00  0.00           C
ATOM   6074  C26 POPEZ 213      93.430 113.666  30.290  1.00  0.00           C
ATOM   6077  C27 POPEZ 213      94.370 113.097  31.370  1.00  0.00           C
ATOM   6080  C28 POPEZ 213      93.940 113.456  32.810  1.00  0.00           C
ATOM   6083  C29 POPEZ 213      94.701 112.677  33.860  1.00  0.00           C
ATOM   6085 0C21 POPEZ 213      95.171 113.086  35.050  1.00  0.00           C
ATOM   6087 1C21 POPEZ 213      95.061 114.456  35.680  1.00  0.00           C
ATOM   6090 2C21 POPEZ 213      96.082 114.706  36.810  1.00  0.00           C
ATOM   6093 3C21 POPEZ 213      97.311 115.536  36.410  1.00  0.00           C
ATOM   6096 4C21 POPEZ 213      98.462 115.446  37.430  1.00  0.00           C
ATOM   6099 5C21 POPEZ 213      99.611 116.427  37.140  1.00  0.00           C
ATOM   6102 6C21 POPEZ 213     101.001 115.807  37.350  1.00  0.00           C
ATOM   6105 7C21 POPEZ 213     102.121 116.856  37.280  1.00  0.00           C
ATOM   6108 8C21 POPEZ 213     103.540 116.266  37.260  1.00  0.00           C
ATOM   6112  C33 POPEZ 213      95.501 106.236  25.350  1.00  0.00           C
ATOM   6115  C34 POPEZ 213      95.891 105.555  26.670  1.00  0.00           C
ATOM   6118  C35 POPEZ 213      96.012 106.525  27.860  1.00  0.00           C
ATOM   6121  C36 POPEZ 213      96.402 105.846  29.180  1.00  0.00           C
ATOM   6124  C37 POPEZ 213      97.910 105.566  29.300  1.00  0.00           C
ATOM   6127  C38 POPEZ 213      98.430 105.716  30.750  1.00  0.00           C
ATOM   6130  C39 POPEZ 213      97.690 104.807  31.720  1.00  0.00           C
ATOM   6133 0C31 POPEZ 213      98.161 104.886  33.180  1.00  0.00           C
ATOM   6136 1C31 POPEZ 213      97.201 104.046  34.020  1.00  0.00           C
ATOM   6139 2C31 POPEZ 213      97.661 103.697  35.440  1.00  0.00           C
ATOM   6142 3C31 POPEZ 213      97.080 104.585  36.540  1.00  0.00           C
ATOM   6145 4C31 POPEZ 213      97.421 104.036  37.930  1.00  0.00           C
ATOM   6148 5C31 POPEZ 213      96.812 104.837  39.070  1.00  0.00           C
ATOM   6151 6C31 POPEZ 213      97.232 104.305  40.450  1.00  0.00           C
ATOM   6155  NH3 POPEa 214      40.451  95.786  58.000  1.00  0.00           N
ATOM   6159  C12 POPEa 214      41.361  95.947  59.170  1.00  0.00           C
ATOM   6162  C11 POPEa 214      42.782  96.376  58.780  1.00  0.00           C
ATOM   6165  P   POPEa 214      44.571  97.985  59.880  1.00  0.00           P
ATOM   6166  O13 POPEa 214      43.931  99.286  59.560  1.00  0.00           O
ATOM   6167  O14 POPEa 214      45.352  97.867  61.130  1.00  0.00           O
ATOM   6168  O11 POPEa 214      45.541  97.495  58.740  1.00  0.00           O
ATOM   6169  O12 POPEa 214      43.422  96.887  59.940  1.00  0.00           O
ATOM   6170  C1  POPEa 214      45.501  97.876  57.380  1.00  0.00           C
ATOM   6173  C2  POPEa 214      46.302  96.856  56.530  1.00  0.00           C
ATOM   6175  O21 POPEa 214      46.112  97.197  55.150  1.00  0.00           O
ATOM   6176  C21 POPEa 214      46.931  98.116  54.710  1.00  0.00           C
ATOM   6177  O22 POPEa 214      47.731  98.736  55.390  1.00  0.00           O
ATOM   6178  C22 POPEa 214      46.660  98.256  53.210  1.00  0.00           C
ATOM   6181  C3  POPEa 214      45.881  95.367  56.770  1.00  0.00           C
ATOM   6184  O31 POPEa 214      45.521  94.636  55.570  1.00  0.00           O
ATOM   6185  C31 POPEa 214      44.282  94.856  55.140  1.00  0.00           C
ATOM   6186  O32 POPEa 214      43.492  95.646  55.640  1.00  0.00           O
ATOM   6187  C32 POPEa 214      43.942  93.906  53.980  1.00  0.00           C
ATOM   6190  C23 POPEa 214      47.731  99.095  52.510  1.00  0.00           C
ATOM   6193  C24 POPEa 214      47.250  99.767  51.210  1.00  0.00           C
ATOM   6196  C25 POPEa 214      48.201 100.926  50.890  1.00  0.00           C
ATOM   6199  C26 POPEa 214      47.992 101.556  49.520  1.00  0.00           C
ATOM   6202  C27 POPEa 214      48.962 102.736  49.350  1.00  0.00           C
ATOM   6205  C28 POPEa 214      48.472 103.855  48.420  1.00  0.00           C
ATOM   6208  C29 POPEa 214      48.331 103.426  46.980  1.00  0.00           C
ATOM   6210 0C21 POPEa 214      48.692 104.156  45.910  1.00  0.00           C
ATOM   6212 1C21 POPEa 214      49.300 105.536  45.930  1.00  0.00           C
ATOM   6215 2C21 POPEa 214      50.672 105.616  45.230  1.00  0.00           C
ATOM   6218 3C21 POPEa 214      51.540 106.786  45.730  1.00  0.00           C
ATOM   6221 4C21 POPEa 214      50.912 108.176  45.600  1.00  0.00           C
ATOM   6224 5C21 POPEa 214      51.172 108.855  44.250  1.00  0.00           C
ATOM   6227 6C21 POPEa 214      50.532 110.257  44.160  1.00  0.00           C
ATOM   6230 7C21 POPEa 214      50.750 110.947  42.820  1.00  0.00           C
ATOM   6233 8C21 POPEa 214      50.111 112.337  42.710  1.00  0.00           C
ATOM   6237  C33 POPEa 214      43.962  94.617  52.610  1.00  0.00           C
ATOM   6240  C34 POPEa 214      43.792  93.636  51.440  1.00  0.00           C
ATOM   6243  C35 POPEa 214      43.992  94.266  50.040  1.00  0.00           C
ATOM   6246  C36 POPEa 214      45.340  94.965  49.890  1.00  0.00           C
ATOM   6249  C37 POPEa 214      45.582  95.625  48.520  1.00  0.00           C
ATOM   6252  C38 POPEa 214      46.840  96.495  48.550  1.00  0.00           C
ATOM   6255  C39 POPEa 214      46.941  97.516  47.410  1.00  0.00           C
ATOM   6258 0C31 POPEa 214      45.852  98.596  47.470  1.00  0.00           C
ATOM   6261 1C31 POPEa 214      46.201  99.776  46.550  1.00  0.00           C
ATOM   6264 2C31 POPEa 214      45.090 100.826  46.440  1.00  0.00           C
ATOM   6267 3C31 POPEa 214      44.981 101.406  45.030  1.00  0.00           C
ATOM   6270 4C31 POPEa 214      44.370 100.406  44.020  1.00  0.00           C
ATOM   6273 5C31 POPEa 214      44.981 100.555  42.620  1.00  0.00           C
ATOM   6276 6C31 POPEa 214      44.172  99.886  41.510  1.00  0.00           C
ATOM   6280  NH3 POPEb 215      71.422  73.867  60.240  1.00  0.00           N
ATOM   6284  C12 POPEb 215      70.951  72.456  60.010  1.00  0.00           C
ATOM   6287  C11 POPEb 215      69.910  72.466  58.890  1.00  0.00           C
ATOM   6290  P   POPEb 215      67.801  70.907  58.600  1.00  0.00           P
ATOM   6291  O13 POPEb 215      67.471  69.797  59.510  1.00  0.00           O
ATOM   6292  O14 POPEb 215      67.011  72.157  58.720  1.00  0.00           O
ATOM   6293  O11 POPEb 215      67.701  70.367  57.100  1.00  0.00           O
ATOM   6294  O12 POPEb 215      69.352  71.176  58.780  1.00  0.00           O
ATOM   6295  C1  POPEb 215      68.510  70.966  56.100  1.00  0.00           C
ATOM   6298  C2  POPEb 215      68.182  70.377  54.700  1.00  0.00           C
ATOM   6300  O21 POPEb 215      68.480  71.406  53.760  1.00  0.00           O
ATOM   6301  C21 POPEb 215      68.962  71.086  52.580  1.00  0.00           C
ATOM   6302  O22 POPEb 215      69.061  69.966  52.110  1.00  0.00           O
ATOM   6303  C22 POPEb 215      69.511  72.386  51.960  1.00  0.00           C
ATOM   6306  C3  POPEb 215      66.691  69.977  54.600  1.00  0.00           C
ATOM   6309  O31 POPEb 215      66.322  69.687  53.240  1.00  0.00           O
ATOM   6310  C31 POPEb 215      65.881  68.477  52.960  1.00  0.00           C
ATOM   6311  O32 POPEb 215      65.682  67.576  53.750  1.00  0.00           O
ATOM   6312  C32 POPEb 215      65.701  68.376  51.440  1.00  0.00           C
ATOM   6315  C23 POPEb 215      69.032  72.697  50.520  1.00  0.00           C
ATOM   6318  C24 POPEb 215      69.090  74.206  50.220  1.00  0.00           C
ATOM   6321  C25 POPEb 215      68.660  74.606  48.800  1.00  0.00           C
ATOM   6324  C26 POPEb 215      69.792  74.536  47.760  1.00  0.00           C
ATOM   6327  C27 POPEb 215      69.631  75.587  46.640  1.00  0.00           C
ATOM   6330  C28 POPEb 215      70.201  75.136  45.280  1.00  0.00           C
ATOM   6333  C29 POPEb 215      70.432  76.286  44.320  1.00  0.00           C
ATOM   6335 0C21 POPEb 215      70.782  76.176  43.030  1.00  0.00           C
ATOM   6337 1C21 POPEb 215      71.042  74.896  42.270  1.00  0.00           C
ATOM   6340 2C21 POPEb 215      69.870  74.466  41.360  1.00  0.00           C
ATOM   6343 3C21 POPEb 215      69.620  75.377  40.150  1.00  0.00           C
ATOM   6346 4C21 POPEb 215      68.642  74.727  39.170  1.00  0.00           C
ATOM   6349 5C21 POPEb 215      67.701  75.706  38.450  1.00  0.00           C
ATOM   6352 6C21 POPEb 215      66.701  74.977  37.540  1.00  0.00           C
ATOM   6355 7C21 POPEb 215      65.831  75.937  36.740  1.00  0.00           C
ATOM   6358 8C21 POPEb 215      64.870  75.237  35.770  1.00  0.00           C
ATOM   6362  C33 POPEb 215      66.160  67.027  50.840  1.00  0.00           C
ATOM   6365  C34 POPEb 215      65.050  65.966  50.690  1.00  0.00           C
ATOM   6368  C35 POPEb 215      65.451  64.937  49.620  1.00  0.00           C
ATOM   6371  C36 POPEb 215      64.620  63.636  49.620  1.00  0.00           C
ATOM   6374  C37 POPEb 215      65.201  62.576  48.680  1.00  0.00           C
ATOM   6377  C38 POPEb 215      64.311  61.336  48.520  1.00  0.00           C
ATOM   6380  C39 POPEb 215      63.492  61.346  47.230  1.00  0.00           C
ATOM   6383 0C31 POPEb 215      62.460  60.216  47.130  1.00  0.00           C
ATOM   6386 1C31 POPEb 215      61.532  60.437  45.930  1.00  0.00           C
ATOM   6389 2C31 POPEb 215      60.471  59.356  45.710  1.00  0.00           C
ATOM   6392 3C31 POPEb 215      61.010  58.137  44.950  1.00  0.00           C
ATOM   6395 4C31 POPEb 215      59.901  57.417  44.170  1.00  0.00           C
ATOM   6398 5C31 POPEb 215      60.352  56.076  43.570  1.00  0.00           C
ATOM   6401 6C31 POPEb 215      59.340  55.507  42.560  1.00  0.00           C
ATOM   6405  NH3 POPEc 216      89.072  32.527  18.070  1.00  0.00           N
ATOM   6409  C12 POPEc 216      88.680  31.656  16.910  1.00  0.00           C
ATOM   6412  C11 POPEc 216      89.860  30.906  16.300  1.00  0.00           C
ATOM   6415  P   POPEc 216      92.212  30.357  17.180  1.00  0.00           P
ATOM   6416  O13 POPEc 216      92.531  29.756  15.870  1.00  0.00           O
ATOM   6417  O14 POPEc 216      92.690  31.736  17.440  1.00  0.00           O
ATOM   6418  O11 POPEc 216      92.801  29.367  18.260  1.00  0.00           O
ATOM   6419  O12 POPEc 216      90.632  30.326  17.350  1.00  0.00           O
ATOM   6420  C1  POPEc 216      92.010  28.336  18.890  1.00  0.00           C
ATOM   6423  C2  POPEc 216      92.531  28.006  20.310  1.00  0.00           C
ATOM   6425  O21 POPEc 216      91.471  27.367  21.050  1.00  0.00           O
ATOM   6426  C21 POPEc 216      91.590  26.136  21.470  1.00  0.00           C
ATOM   6427  O22 POPEc 216      92.561  25.396  21.360  1.00  0.00           O
ATOM   6428  C22 POPEc 216      90.240  25.726  22.090  1.00  0.00           C
ATOM   6431  C3  POPEc 216      92.822  29.347  21.030  1.00  0.00           C
ATOM   6434  O31 POPEc 216      93.381  29.116  22.340  1.00  0.00           O
ATOM   6435  C31 POPEc 216      92.690  29.626  23.340  1.00  0.00           C
ATOM   6436  O32 POPEc 216      91.712  30.346  23.240  1.00  0.00           O
ATOM   6437  C32 POPEc 216      93.251  29.046  24.640  1.00  0.00           C
ATOM   6440  C23 POPEc 216      90.292  25.056  23.480  1.00  0.00           C
ATOM   6443  C24 POPEc 216      90.572  26.036  24.630  1.00  0.00           C
ATOM   6446  C25 POPEc 216      90.311  25.406  26.010  1.00  0.00           C
ATOM   6449  C26 POPEc 216      90.690  26.306  27.200  1.00  0.00           C
ATOM   6452  C27 POPEc 216      90.410  25.617  28.540  1.00  0.00           C
ATOM   6455  C28 POPEc 216      90.641  26.476  29.800  1.00  0.00           C
ATOM   6458  C29 POPEc 216      92.062  26.917  30.030  1.00  0.00           C
ATOM   6460 0C21 POPEc 216      92.492  27.586  31.110  1.00  0.00           C
ATOM   6462 1C21 POPEc 216      91.642  28.036  32.270  1.00  0.00           C
ATOM   6465 2C21 POPEc 216      91.742  27.086  33.480  1.00  0.00           C
ATOM   6468 3C21 POPEc 216      90.771  27.466  34.600  1.00  0.00           C
ATOM   6471 4C21 POPEc 216      90.900  26.566  35.840  1.00  0.00           C
ATOM   6474 5C21 POPEc 216      89.860  26.847  36.920  1.00  0.00           C
ATOM   6477 6C21 POPEc 216      90.001  28.247  37.550  1.00  0.00           C
ATOM   6480 7C21 POPEc 216      89.072  28.477  38.750  1.00  0.00           C
ATOM   6483 8C21 POPEc 216      88.150  29.686  38.570  1.00  0.00           C
ATOM   6487  C33 POPEc 216      92.372  29.446  25.860  1.00  0.00           C
ATOM   6490  C34 POPEc 216      93.091  29.296  27.210  1.00  0.00           C
ATOM   6493  C35 POPEc 216      94.361  30.156  27.310  1.00  0.00           C
ATOM   6496  C36 POPEc 216      94.930  30.236  28.720  1.00  0.00           C
ATOM   6499  C37 POPEc 216      94.151  31.177  29.650  1.00  0.00           C
ATOM   6502  C38 POPEc 216      94.910  31.546  30.930  1.00  0.00           C
ATOM   6505  C39 POPEc 216      95.112  30.396  31.930  1.00  0.00           C
ATOM   6508 0C31 POPEc 216      96.180  30.776  32.950  1.00  0.00           C
ATOM   6511 1C31 POPEc 216      96.340  29.816  34.130  1.00  0.00           C
ATOM   6514 2C31 POPEc 216      97.381  30.326  35.130  1.00  0.00           C
ATOM   6517 3C31 POPEc 216      97.641  29.347  36.290  1.00  0.00           C
ATOM   6520 4C31 POPEc 216      98.631  29.886  37.320  1.00  0.00           C
ATOM   6523 5C31 POPEc 216      98.951  28.847  38.400  1.00  0.00           C
ATOM   6526 6C31 POPEc 216      99.951  29.347  39.450  1.00  0.00           C
ATOM   6530  NH3 POPEd 217      35.951  57.036  10.910  1.00  0.00           N
ATOM   6534  C12 POPEd 217      37.012  57.966  10.390  1.00  0.00           C
ATOM   6537  C11 POPEd 217      36.462  58.966   9.360  1.00  0.00           C
ATOM   6540  P   POPEd 217      34.561  60.697   8.960  1.00  0.00           P
ATOM   6541  O13 POPEd 217      34.892  60.486   7.540  1.00  0.00           O
ATOM   6542  O14 POPEd 217      33.131  60.826   9.350  1.00  0.00           O
ATOM   6543  O11 POPEd 217      35.352  61.957   9.490  1.00  0.00           O
ATOM   6544  O12 POPEd 217      35.192  59.496   9.780  1.00  0.00           O
ATOM   6545  C1  POPEd 217      35.861  62.036  10.810  1.00  0.00           C
ATOM   6548  C2  POPEd 217      35.002  62.906  11.800  1.00  0.00           C
ATOM   6550  O21 POPEd 217      34.731  62.216  13.040  1.00  0.00           O
ATOM   6551  C21 POPEd 217      35.832  61.866  13.690  1.00  0.00           C
ATOM   6552  O22 POPEd 217      36.971  62.097  13.340  1.00  0.00           O
ATOM   6553  C22 POPEd 217      35.471  61.007  14.900  1.00  0.00           C
ATOM   6556  C3  POPEd 217      33.652  63.367  11.210  1.00  0.00           C
ATOM   6559  O31 POPEd 217      33.051  64.356  12.060  1.00  0.00           O
ATOM   6560  C31 POPEd 217      32.021  63.976  12.790  1.00  0.00           C
ATOM   6561  O32 POPEd 217      31.361  62.957  12.630  1.00  0.00           O
ATOM   6562  C32 POPEd 217      31.902  64.937  13.970  1.00  0.00           C
ATOM   6565  C23 POPEd 217      34.602  61.697  15.970  1.00  0.00           C
ATOM   6568  C24 POPEd 217      34.172  60.707  17.070  1.00  0.00           C
ATOM   6571  C25 POPEd 217      33.402  61.386  18.210  1.00  0.00           C
ATOM   6574  C26 POPEd 217      31.872  61.396  18.060  1.00  0.00           C
ATOM   6577  C27 POPEd 217      31.242  62.236  19.180  1.00  0.00           C
ATOM   6580  C28 POPEd 217      29.722  62.136  19.400  1.00  0.00           C
ATOM   6583  C29 POPEd 217      29.252  60.716  19.630  1.00  0.00           C
ATOM   6585 0C21 POPEd 217      29.271  60.086  20.820  1.00  0.00           C
ATOM   6587 1C21 POPEd 217      29.781  60.657  22.120  1.00  0.00           C
ATOM   6590 2C21 POPEd 217      31.012  59.886  22.640  1.00  0.00           C
ATOM   6593 3C21 POPEd 217      31.460  60.356  24.030  1.00  0.00           C
ATOM   6596 4C21 POPEd 217      32.471  59.407  24.680  1.00  0.00           C
ATOM   6599 5C21 POPEd 217      32.840  59.876  26.100  1.00  0.00           C
ATOM   6602 6C21 POPEd 217      33.922  59.036  26.780  1.00  0.00           C
ATOM   6605 7C21 POPEd 217      34.102  59.417  28.260  1.00  0.00           C
ATOM   6608 8C21 POPEd 217      35.372  58.846  28.890  1.00  0.00           C
ATOM   6612  C33 POPEd 217      30.721  64.626  14.910  1.00  0.00           C
ATOM   6615  C34 POPEd 217      31.052  64.786  16.400  1.00  0.00           C
ATOM   6618  C35 POPEd 217      31.551  66.176  16.810  1.00  0.00           C
ATOM   6621  C36 POPEd 217      31.841  66.216  18.320  1.00  0.00           C
ATOM   6624  C37 POPEd 217      32.161  67.617  18.840  1.00  0.00           C
ATOM   6627  C38 POPEd 217      32.181  67.716  20.370  1.00  0.00           C
ATOM   6630  C39 POPEd 217      32.192  69.146  20.940  1.00  0.00           C
ATOM   6633 0C31 POPEd 217      30.972  70.007  20.540  1.00  0.00           C
ATOM   6636 1C31 POPEd 217      30.871  71.297  21.370  1.00  0.00           C
ATOM   6639 2C31 POPEd 217      29.822  72.286  20.840  1.00  0.00           C
ATOM   6642 3C31 POPEd 217      29.662  73.536  21.720  1.00  0.00           C
ATOM   6645 4C31 POPEd 217      28.982  73.267  23.080  1.00  0.00           C
ATOM   6648 5C31 POPEd 217      28.832  74.536  23.930  1.00  0.00           C
ATOM   6651 6C31 POPEd 217      28.102  74.286  25.240  1.00  0.00           C
ATOM   6655  NH3 POPEe 218      26.582  16.966  16.920  1.00  0.00           N
ATOM   6659  C12 POPEe 218      26.982  15.707  16.200  1.00  0.00           C
ATOM   6662  C11 POPEe 218      27.631  14.706  17.180  1.00  0.00           C
ATOM   6665  P   POPEe 218      28.321  12.166  16.780  1.00  0.00           P
ATOM   6666  O13 POPEe 218      27.761  11.136  17.700  1.00  0.00           O
ATOM   6667  O14 POPEe 218      28.701  11.766  15.410  1.00  0.00           O
ATOM   6668  O11 POPEe 218      29.582  12.796  17.480  1.00  0.00           O
ATOM   6669  O12 POPEe 218      27.351  13.396  16.730  1.00  0.00           O
ATOM   6670  C1  POPEe 218      30.631  11.906  17.890  1.00  0.00           C
ATOM   6673  C2  POPEe 218      30.411  11.497  19.360  1.00  0.00           C
ATOM   6675  O21 POPEe 218      30.861  12.576  20.180  1.00  0.00           O
ATOM   6676  C21 POPEe 218      30.082  12.906  21.180  1.00  0.00           C
ATOM   6677  O22 POPEe 218      28.941  12.496  21.370  1.00  0.00           O
ATOM   6678  C22 POPEe 218      30.912  13.806  22.100  1.00  0.00           C
ATOM   6681  C3  POPEe 218      31.172  10.196  19.730  1.00  0.00           C
ATOM   6684  O31 POPEe 218      31.212   9.996  21.160  1.00  0.00           O
ATOM   6685  C31 POPEe 218      30.172   9.446  21.750  1.00  0.00           C
ATOM   6686  O32 POPEe 218      29.242   8.876  21.200  1.00  0.00           O
ATOM   6687  C32 POPEe 218      30.282   9.726  23.260  1.00  0.00           C
ATOM   6690  C23 POPEe 218      30.252  14.156  23.450  1.00  0.00           C
ATOM   6693  C24 POPEe 218      31.281  14.656  24.460  1.00  0.00           C
ATOM   6696  C25 POPEe 218      30.712  14.976  25.840  1.00  0.00           C
ATOM   6699  C26 POPEe 218      30.382  13.736  26.670  1.00  0.00           C
ATOM   6702  C27 POPEe 218      30.172  14.086  28.140  1.00  0.00           C
ATOM   6705  C28 POPEe 218      29.750  12.877  29.010  1.00  0.00           C
ATOM   6708  C29 POPEe 218      30.891  11.946  29.320  1.00  0.00           C
ATOM   6710 0C21 POPEe 218      31.152  11.376  30.510  1.00  0.00           C
ATOM   6712 1C21 POPEe 218      30.402  11.566  31.800  1.00  0.00           C
ATOM   6715 2C21 POPEe 218      31.402  11.806  32.930  1.00  0.00           C
ATOM   6718 3C21 POPEe 218      30.771  11.957  34.330  1.00  0.00           C
ATOM   6721 4C21 POPEe 218      31.802  12.576  35.290  1.00  0.00           C
ATOM   6724 5C21 POPEe 218      31.322  12.676  36.740  1.00  0.00           C
ATOM   6727 6C21 POPEe 218      32.131  13.706  37.540  1.00  0.00           C
ATOM   6730 7C21 POPEe 218      31.802  13.716  39.030  1.00  0.00           C
ATOM   6733 8C21 POPEe 218      32.381  14.917  39.780  1.00  0.00           C
ATOM   6737  C33 POPEe 218      28.992   9.446  24.070  1.00  0.00           C
ATOM   6740  C34 POPEe 218      28.852   7.996  24.560  1.00  0.00           C
ATOM   6743  C35 POPEe 218      29.722   7.606  25.770  1.00  0.00           C
ATOM   6746  C36 POPEe 218      29.252   8.207  27.110  1.00  0.00           C
ATOM   6749  C37 POPEe 218      29.872   7.466  28.310  1.00  0.00           C
ATOM   6752  C38 POPEe 218      29.512   8.066  29.680  1.00  0.00           C
ATOM   6755  C39 POPEe 218      28.061   7.806  30.120  1.00  0.00           C
ATOM   6758 0C31 POPEe 218      27.752   8.426  31.490  1.00  0.00           C
ATOM   6761 1C31 POPEe 218      26.291   8.216  31.920  1.00  0.00           C
ATOM   6764 2C31 POPEe 218      25.842   9.216  33.010  1.00  0.00           C
ATOM   6767 3C31 POPEe 218      24.372   9.076  33.420  1.00  0.00           C
ATOM   6770 4C31 POPEe 218      23.342   9.457  32.340  1.00  0.00           C
ATOM   6773 5C31 POPEe 218      21.912   9.056  32.720  1.00  0.00           C
ATOM   6776 6C31 POPEe 218      20.871   9.446  31.670  1.00  0.00           C
ATOM   6780  NH3 POPEf 219      82.910   6.226  16.340  1.00  0.00           N
ATOM   6784  C12 POPEf 219      81.451   6.446  16.060  1.00  0.00           C
ATOM   6787  C11 POPEf 219      80.581   5.496  16.890  1.00  0.00           C
ATOM   6790  P   POPEf 219      79.311   3.246  16.510  1.00  0.00           P
ATOM   6791  O13 POPEf 219      78.212   3.516  17.470  1.00  0.00           O
ATOM   6792  O14 POPEf 219      79.040   2.386  15.340  1.00  0.00           O
ATOM   6793  O11 POPEf 219      80.562   2.616  17.270  1.00  0.00           O
ATOM   6794  O12 POPEf 219      79.881   4.636  16.000  1.00  0.00           O
ATOM   6795  C1  POPEf 219      80.422   1.736  18.380  1.00  0.00           C
ATOM   6798  C2  POPEf 219      80.901   2.466  19.650  1.00  0.00           C
ATOM   6800  O21 POPEf 219      81.682   1.616  20.530  1.00  0.00           O
ATOM   6801  C21 POPEf 219      81.041   0.846  21.390  1.00  0.00           C
ATOM   6802  O22 POPEf 219      79.841   0.616  21.390  1.00  0.00           O
ATOM   6803  C22 POPEf 219      82.010   0.206  22.350  1.00  0.00           C
ATOM   6806  C3  POPEf 219      79.752   3.266  20.320  1.00  0.00           C
ATOM   6809  O31 POPEf 219      80.252   3.846  21.540  1.00  0.00           O
ATOM   6810  C31 POPEf 219      79.500   4.816  22.000  1.00  0.00           C
ATOM   6811  O32 POPEf 219      78.410   5.156  21.580  1.00  0.00           O
ATOM   6812  C32 POPEf 219      80.221   5.506  23.130  1.00  0.00           C
ATOM   6815  C23 POPEf 219      81.712   0.586  23.810  1.00  0.00           C
ATOM   6818  C24 POPEf 219      82.690  -0.104  24.760  1.00  0.00           C
ATOM   6821  C25 POPEf 219      82.831   0.606  26.110  1.00  0.00           C
ATOM   6824  C26 POPEf 219      81.630   0.476  27.050  1.00  0.00           C
ATOM   6827  C27 POPEf 219      81.952   1.136  28.400  1.00  0.00           C
ATOM   6830  C28 POPEf 219      81.070   0.666  29.570  1.00  0.00           C
ATOM   6833  C29 POPEf 219      81.800   0.936  30.860  1.00  0.00           C
ATOM   6835 0C21 POPEf 219      81.292   1.026  32.100  1.00  0.00           C
ATOM   6837 1C21 POPEf 219      79.862   0.856  32.530  1.00  0.00           C
ATOM   6840 2C21 POPEf 219      79.660  -0.404  33.380  1.00  0.00           C
ATOM   6843 3C21 POPEf 219      78.521  -0.254  34.400  1.00  0.00           C
ATOM   6846 4C21 POPEf 219      79.032   0.276  35.740  1.00  0.00           C
ATOM   6849 5C21 POPEf 219      77.941   0.526  36.790  1.00  0.00           C
ATOM   6852 6C21 POPEf 219      78.561   0.856  38.150  1.00  0.00           C
ATOM   6855 7C21 POPEf 219      77.561   0.926  39.310  1.00  0.00           C
ATOM   6858 8C21 POPEf 219      78.271   0.866  40.670  1.00  0.00           C
ATOM   6862  C33 POPEf 219      79.782   4.956  24.510  1.00  0.00           C
ATOM   6865  C34 POPEf 219      80.682   5.536  25.600  1.00  0.00           C
ATOM   6868  C35 POPEf 219      80.690   7.066  25.580  1.00  0.00           C
ATOM   6871  C36 POPEf 219      81.742   7.636  26.540  1.00  0.00           C
ATOM   6874  C37 POPEf 219      81.852   9.156  26.440  1.00  0.00           C
ATOM   6877  C38 POPEf 219      81.381   9.876  27.710  1.00  0.00           C
ATOM   6880  C39 POPEf 219      82.171   9.476  28.960  1.00  0.00           C
ATOM   6883 0C31 POPEf 219      83.680   9.766  28.880  1.00  0.00           C
ATOM   6886 1C31 POPEf 219      84.391   9.286  30.160  1.00  0.00           C
ATOM   6889 2C31 POPEf 219      85.742   9.976  30.430  1.00  0.00           C
ATOM   6892 3C31 POPEf 219      85.611  11.436  30.860  1.00  0.00           C
ATOM   6895 4C31 POPEf 219      86.870  11.946  31.580  1.00  0.00           C
ATOM   6898 5C31 POPEf 219      86.831  13.436  31.940  1.00  0.00           C
ATOM   6901 6C31 POPEf 219      88.010  13.886  32.810  1.00  0.00           C
ATOM   6905  NH3 POPEg 220     124.650  55.466  58.660  1.00  0.00           N
ATOM   6909  C12 POPEg 220     125.572  56.666  58.620  1.00  0.00           C
ATOM   6912  C11 POPEg 220     126.141  56.876  57.210  1.00  0.00           C
ATOM   6915  P   POPEg 220     125.790  59.396  56.590  1.00  0.00           P
ATOM   6916  O13 POPEg 220     125.721  59.236  55.120  1.00  0.00           O
ATOM   6917  O14 POPEg 220     124.521  59.457  57.340  1.00  0.00           O
ATOM   6918  O11 POPEg 220     126.672  60.686  56.920  1.00  0.00           O
ATOM   6919  O12 POPEg 220     126.672  58.197  57.100  1.00  0.00           O
ATOM   6920  C1  POPEg 220     127.801  61.007  56.110  1.00  0.00           C
ATOM   6923  C2  POPEg 220     127.481  62.187  55.130  1.00  0.00           C
ATOM   6925  O21 POPEg 220     128.622  62.396  54.270  1.00  0.00           O
ATOM   6926  C21 POPEg 220     129.012  61.346  53.540  1.00  0.00           C
ATOM   6927  O22 POPEg 220     130.152  60.907  53.520  1.00  0.00           O
ATOM   6928  C22 POPEg 220     127.852  60.756  52.730  1.00  0.00           C
ATOM   6931  C3  POPEg 220     127.092  63.507  55.890  1.00  0.00           C
ATOM   6934  O31 POPEg 220     127.372  64.736  55.170  1.00  0.00           O
ATOM   6935  C31 POPEg 220     126.660  64.826  54.030  1.00  0.00           C
ATOM   6936  O32 POPEg 220     125.632  64.206  53.820  1.00  0.00           O
ATOM   6937  C32 POPEg 220     127.301  65.816  53.060  1.00  0.00           C
ATOM   6940  C23 POPEg 220     128.301  60.066  51.420  1.00  0.00           C
ATOM   6943  C24 POPEg 220     128.190  61.007  50.210  1.00  0.00           C
ATOM   6946  C25 POPEg 220     126.831  60.977  49.500  1.00  0.00           C
ATOM   6949  C26 POPEg 220     126.831  61.876  48.260  1.00  0.00           C
ATOM   6952  C27 POPEg 220     125.451  61.947  47.590  1.00  0.00           C
ATOM   6955  C28 POPEg 220     125.380  63.007  46.470  1.00  0.00           C
ATOM   6958  C29 POPEg 220     126.231  62.607  45.290  1.00  0.00           C
ATOM   6960 0C21 POPEg 220     126.001  62.957  44.020  1.00  0.00           C
ATOM   6962 1C21 POPEg 220     124.881  63.816  43.520  1.00  0.00           C
ATOM   6965 2C21 POPEg 220     124.960  63.997  42.000  1.00  0.00           C
ATOM   6968 3C21 POPEg 220     126.191  64.815  41.570  1.00  0.00           C
ATOM   6971 4C21 POPEg 220     126.391  64.847  40.050  1.00  0.00           C
ATOM   6974 5C21 POPEg 220     127.410  65.917  39.620  1.00  0.00           C
ATOM   6977 6C21 POPEg 220     128.831  65.367  39.550  1.00  0.00           C
ATOM   6980 7C21 POPEg 220     129.902  66.466  39.500  1.00  0.00           C
ATOM   6983 8C21 POPEg 220     131.314  65.907  39.370  1.00  0.00           C
ATOM   6987  C33 POPEg 220     127.631  65.117  51.720  1.00  0.00           C
ATOM   6990  C34 POPEg 220     128.361  66.007  50.690  1.00  0.00           C
ATOM   6993  C35 POPEg 220     127.460  67.036  49.980  1.00  0.00           C
ATOM   6996  C36 POPEg 220     126.461  66.426  48.990  1.00  0.00           C
ATOM   6999  C37 POPEg 220     125.510  67.496  48.430  1.00  0.00           C
ATOM   7002  C38 POPEg 220     124.391  66.937  47.540  1.00  0.00           C
ATOM   7005  C39 POPEg 220     123.551  68.066  46.920  1.00  0.00           C
ATOM   7008 0C31 POPEg 220     122.192  67.587  46.400  1.00  0.00           C
ATOM   7011 1C31 POPEg 220     121.440  68.636  45.570  1.00  0.00           C
ATOM   7014 2C31 POPEg 220     120.090  68.106  45.060  1.00  0.00           C
ATOM   7017 3C31 POPEg 220     119.260  69.127  44.250  1.00  0.00           C
ATOM   7020 4C31 POPEg 220     118.680  70.267  45.110  1.00  0.00           C
ATOM   7023 5C31 POPEg 220     117.740  71.176  44.320  1.00  0.00           C
ATOM   7026 6C31 POPEg 220     117.232  72.367  45.150  1.00  0.00           C
ATOM   7030  NH3 POPEh 221       5.222 125.777  65.590  1.00  0.00           N
ATOM   7034  C12 POPEh 221       5.402 124.867  66.770  1.00  0.00           C
ATOM   7037  C11 POPEh 221       6.682 124.046  66.550  1.00  0.00           C
ATOM   7040  P   POPEh 221       5.892 122.267  64.800  1.00  0.00           P
ATOM   7041  O13 POPEh 221       6.522 121.696  63.580  1.00  0.00           O
ATOM   7042  O14 POPEh 221       5.632 121.396  65.960  1.00  0.00           O
ATOM   7043  O11 POPEh 221       4.542 123.016  64.450  1.00  0.00           O
ATOM   7044  O12 POPEh 221       6.732 123.526  65.230  1.00  0.00           O
ATOM   7045  C1  POPEh 221       4.422 123.885  63.330  1.00  0.00           C
ATOM   7048  C2  POPEh 221       3.952 123.137  62.070  1.00  0.00           C
ATOM   7050  O21 POPEh 221       3.322 124.046  61.170  1.00  0.00           O
ATOM   7051  C21 POPEh 221       4.102 124.907  60.550  1.00  0.00           C
ATOM   7052  O22 POPEh 221       5.282 125.117  60.770  1.00  0.00           O
ATOM   7053  C22 POPEh 221       3.282 125.555  59.450  1.00  0.00           C
ATOM   7056  C3  POPEh 221       2.912 122.027  62.400  1.00  0.00           C
ATOM   7059  O31 POPEh 221       1.992 121.766  61.310  1.00  0.00           O
ATOM   7060  C31 POPEh 221       2.542 121.227  60.230  1.00  0.00           C
ATOM   7061  O32 POPEh 221       3.702 120.856  60.130  1.00  0.00           O
ATOM   7062  C32 POPEh 221       1.529 121.245  59.080  1.00  0.00           C
ATOM   7065  C23 POPEh 221       3.972 125.326  58.090  1.00  0.00           C
ATOM   7068  C24 POPEh 221       4.102 123.846  57.700  1.00  0.00           C
ATOM   7071  C25 POPEh 221       3.332 123.447  56.440  1.00  0.00           C
ATOM   7074  C26 POPEh 221       3.932 124.086  55.190  1.00  0.00           C
ATOM   7077  C27 POPEh 221       3.002 124.025  53.980  1.00  0.00           C
ATOM   7080  C28 POPEh 221       3.392 125.065  52.910  1.00  0.00           C
ATOM   7083  C29 POPEh 221       4.712 124.767  52.260  1.00  0.00           C
ATOM   7085 0C21 POPEh 221       5.022 125.065  50.990  1.00  0.00           C
ATOM   7087 1C21 POPEh 221       4.112 125.786  50.030  1.00  0.00           C
ATOM   7090 2C21 POPEh 221       3.092 124.876  49.310  1.00  0.00           C
ATOM   7093 3C21 POPEh 221       3.302 124.816  47.790  1.00  0.00           C
ATOM   7096 4C21 POPEh 221       2.222 123.986  47.080  1.00  0.00           C
ATOM   7099 5C21 POPEh 221       2.702 123.377  45.750  1.00  0.00           C
ATOM   7102 6C21 POPEh 221       3.022 124.445  44.700  1.00  0.00           C
ATOM   7105 7C21 POPEh 221       3.602 123.876  43.400  1.00  0.00           C
ATOM   7108 8C21 POPEh 221       3.422 124.816  42.210  1.00  0.00           C
ATOM   7112  C33 POPEh 221       1.529 119.995  58.180  1.00  0.00           C
ATOM   7115  C34 POPEh 221       0.479 120.135  57.060  1.00  0.00           C
ATOM   7118  C35 POPEh 221       0.909 119.527  55.720  1.00  0.00           C
ATOM   7121  C36 POPEh 221       1.079 120.586  54.620  1.00  0.00           C
ATOM   7124  C37 POPEh 221       1.399 120.007  53.240  1.00  0.00           C
ATOM   7127  C38 POPEh 221       2.802 119.406  53.110  1.00  0.00           C
ATOM   7130  C39 POPEh 221       3.772 120.187  52.200  1.00  0.00           C
ATOM   7133 0C31 POPEh 221       3.322 120.286  50.730  1.00  0.00           C
ATOM   7136 1C31 POPEh 221       4.412 120.886  49.840  1.00  0.00           C
ATOM   7139 2C31 POPEh 221       3.952 121.187  48.410  1.00  0.00           C
ATOM   7142 3C31 POPEh 221       4.312 120.126  47.350  1.00  0.00           C
ATOM   7145 4C31 POPEh 221       3.112 119.286  46.870  1.00  0.00           C
ATOM   7148 5C31 POPEh 221       3.502 118.356  45.720  1.00  0.00           C
ATOM   7151 6C31 POPEh 221       2.342 117.507  45.190  1.00  0.00           C
ATOM   7155  NH3 POPEi 222     100.282 105.586  19.310  1.00  0.00           N
ATOM   7159  C12 POPEi 222     101.411 104.826  18.650  1.00  0.00           C
ATOM   7162  C11 POPEi 222     102.372 104.176  19.670  1.00  0.00           C
ATOM   7165  P   POPEi 222     104.881 104.186  18.750  1.00  0.00           P
ATOM   7166  O13 POPEi 222     105.602 103.286  17.820  1.00  0.00           O
ATOM   7167  O14 POPEi 222     104.781 105.616  18.370  1.00  0.00           O
ATOM   7168  O11 POPEi 222     105.520 104.117  20.190  1.00  0.00           O
ATOM   7169  O12 POPEi 222     103.451 103.557  18.980  1.00  0.00           O
ATOM   7170  C1  POPEi 222     105.970 102.857  20.700  1.00  0.00           C
ATOM   7173  C2  POPEi 222     104.910 102.096  21.550  1.00  0.00           C
ATOM   7175  O21 POPEi 222     105.611 101.586  22.710  1.00  0.00           O
ATOM   7176  C21 POPEi 222     104.951 101.665  23.850  1.00  0.00           C
ATOM   7177  O22 POPEi 222     103.751 101.866  23.970  1.00  0.00           O
ATOM   7178  C22 POPEi 222     105.900 101.486  25.030  1.00  0.00           C
ATOM   7181  C3  POPEi 222     104.282 100.956  20.710  1.00  0.00           C
ATOM   7184  O31 POPEi 222     103.330 100.177  21.460  1.00  0.00           O
ATOM   7185  C31 POPEi 222     103.691  98.946  21.760  1.00  0.00           C
ATOM   7186  O32 POPEi 222     104.751  98.417  21.470  1.00  0.00           O
ATOM   7187  C32 POPEi 222     102.571  98.296  22.580  1.00  0.00           C
ATOM   7190  C23 POPEi 222     105.100 101.257  26.330  1.00  0.00           C
ATOM   7193  C24 POPEi 222     106.012 100.936  27.520  1.00  0.00           C
ATOM   7196  C25 POPEi 222     105.271 100.926  28.860  1.00  0.00           C
ATOM   7199  C26 POPEi 222     104.270  99.767  28.940  1.00  0.00           C
ATOM   7202  C27 POPEi 222     103.660  99.585  30.340  1.00  0.00           C
ATOM   7205  C28 POPEi 222     104.602  98.937  31.370  1.00  0.00           C
ATOM   7208  C29 POPEi 222     104.852  97.465  31.140  1.00  0.00           C
ATOM   7210 0C21 POPEi 222     104.251  96.455  31.800  1.00  0.00           C
ATOM   7212 1C21 POPEi 222     103.182  96.626  32.860  1.00  0.00           C
ATOM   7215 2C21 POPEi 222     103.751  96.816  34.280  1.00  0.00           C
ATOM   7218 3C21 POPEi 222     103.971  95.497  35.020  1.00  0.00           C
ATOM   7221 4C21 POPEi 222     104.692  95.706  36.360  1.00  0.00           C
ATOM   7224 5C21 POPEi 222     105.282  94.417  36.940  1.00  0.00           C
ATOM   7227 6C21 POPEi 222     106.091  94.667  38.210  1.00  0.00           C
ATOM   7230 7C21 POPEi 222     106.841  93.426  38.710  1.00  0.00           C
ATOM   7233 8C21 POPEi 222     107.661  93.697  39.980  1.00  0.00           C
ATOM   7237  C33 POPEi 222     102.811  98.466  24.090  1.00  0.00           C
ATOM   7240  C34 POPEi 222     101.651  97.946  24.950  1.00  0.00           C
ATOM   7243  C35 POPEi 222     101.952  97.976  26.450  1.00  0.00           C
ATOM   7246  C36 POPEi 222     101.031  97.057  27.260  1.00  0.00           C
ATOM   7249  C37 POPEi 222     101.461  97.046  28.730  1.00  0.00           C
ATOM   7252  C38 POPEi 222     100.900  95.886  29.550  1.00  0.00           C
ATOM   7255  C39 POPEi 222      99.592  96.206  30.290  1.00  0.00           C
ATOM   7258 0C31 POPEi 222      99.481  95.436  31.600  1.00  0.00           C
ATOM   7261 1C31 POPEi 222      98.322  95.917  32.480  1.00  0.00           C
ATOM   7264 2C31 POPEi 222      98.322  95.315  33.890  1.00  0.00           C
ATOM   7267 3C31 POPEi 222      99.551  95.706  34.730  1.00  0.00           C
ATOM   7270 4C31 POPEi 222      99.242  95.656  36.240  1.00  0.00           C
ATOM   7273 5C31 POPEi 222     100.422  96.096  37.110  1.00  0.00           C
ATOM   7276 6C31 POPEi 222      99.992  96.626  38.480  1.00  0.00           C
ATOM   7280  NH3 POPEj 223      44.262  55.886  15.710  1.00  0.00           N
ATOM   7284  C12 POPEj 223      44.760  57.286  15.510  1.00  0.00           C
ATOM   7287  C11 POPEj 223      43.742  58.347  15.960  1.00  0.00           C
ATOM   7290  P   POPEj 223      44.972  60.556  15.180  1.00  0.00           P
ATOM   7291  O13 POPEj 223      46.402  60.867  15.420  1.00  0.00           O
ATOM   7292  O14 POPEj 223      44.641  60.047  13.830  1.00  0.00           O
ATOM   7293  O11 POPEj 223      44.152  61.876  15.450  1.00  0.00           O
ATOM   7294  O12 POPEj 223      44.402  59.556  16.260  1.00  0.00           O
ATOM   7295  C1  POPEj 223      42.731  61.876  15.540  1.00  0.00           C
ATOM   7298  C2  POPEj 223      42.281  62.696  16.770  1.00  0.00           C
ATOM   7300  O21 POPEj 223      42.151  61.876  17.950  1.00  0.00           O
ATOM   7301  C21 POPEj 223      43.032  62.146  18.900  1.00  0.00           C
ATOM   7302  O22 POPEj 223      44.061  62.766  18.750  1.00  0.00           O
ATOM   7303  C22 POPEj 223      42.502  61.656  20.240  1.00  0.00           C
ATOM   7306  C3  POPEj 223      40.912  63.356  16.520  1.00  0.00           C
ATOM   7309  O31 POPEj 223      40.501  64.176  17.630  1.00  0.00           O
ATOM   7310  C31 POPEj 223      39.501  63.696  18.360  1.00  0.00           C
ATOM   7311  O32 POPEj 223      39.052  62.576  18.340  1.00  0.00           O
ATOM   7312  C32 POPEj 223      38.902  64.856  19.160  1.00  0.00           C
ATOM   7315  C23 POPEj 223      43.342  62.266  21.380  1.00  0.00           C
ATOM   7318  C24 POPEj 223      42.771  62.006  22.780  1.00  0.00           C
ATOM   7321  C25 POPEj 223      43.731  62.516  23.860  1.00  0.00           C
ATOM   7324  C26 POPEj 223      43.381  62.006  25.260  1.00  0.00           C
ATOM   7327  C27 POPEj 223      44.121  62.737  26.400  1.00  0.00           C
ATOM   7330  C28 POPEj 223      44.061  61.986  27.740  1.00  0.00           C
ATOM   7333  C29 POPEj 223      44.881  60.727  27.770  1.00  0.00           C
ATOM   7335 0C21 POPEj 223      45.311  60.026  28.840  1.00  0.00           C
ATOM   7337 1C21 POPEj 223      45.052  60.307  30.300  1.00  0.00           C
ATOM   7340 2C21 POPEj 223      45.521  61.676  30.850  1.00  0.00           C
ATOM   7343 3C21 POPEj 223      45.480  61.687  32.380  1.00  0.00           C
ATOM   7346 4C21 POPEj 223      45.961  63.007  33.010  1.00  0.00           C
ATOM   7349 5C21 POPEj 223      46.010  62.877  34.530  1.00  0.00           C
ATOM   7352 6C21 POPEj 223      46.322  64.176  35.290  1.00  0.00           C
ATOM   7355 7C21 POPEj 223      45.220  65.237  35.170  1.00  0.00           C
ATOM   7358 8C21 POPEj 223      45.311  66.326  36.250  1.00  0.00           C
ATOM   7362  C33 POPEj 223      37.372  64.766  19.390  1.00  0.00           C
ATOM   7365  C34 POPEj 223      37.001  64.197  20.760  1.00  0.00           C
ATOM   7368  C35 POPEj 223      36.992  65.216  21.910  1.00  0.00           C
ATOM   7371  C36 POPEj 223      36.262  64.676  23.150  1.00  0.00           C
ATOM   7374  C37 POPEj 223      36.291  65.617  24.360  1.00  0.00           C
ATOM   7377  C38 POPEj 223      35.871  64.937  25.680  1.00  0.00           C
ATOM   7380  C39 POPEj 223      34.471  64.286  25.640  1.00  0.00           C
ATOM   7383 0C31 POPEj 223      34.141  63.536  26.930  1.00  0.00           C
ATOM   7386 1C31 POPEj 223      32.631  63.306  27.120  1.00  0.00           C
ATOM   7389 2C31 POPEj 223      31.951  64.426  27.920  1.00  0.00           C
ATOM   7392 3C31 POPEj 223      32.201  64.306  29.430  1.00  0.00           C
ATOM   7395 4C31 POPEj 223      31.521  65.416  30.240  1.00  0.00           C
ATOM   7398 5C31 POPEj 223      31.762  65.246  31.740  1.00  0.00           C
ATOM   7401 6C31 POPEj 223      31.131  66.337  32.620  1.00  0.00           C
ATOM   7405  NH3 POPEk 224      94.270  69.815  56.490  1.00  0.00           N
ATOM   7409  C12 POPEk 224      93.570  71.157  56.500  1.00  0.00           C
ATOM   7412  C11 POPEk 224      94.432  72.297  55.910  1.00  0.00           C
ATOM   7415  P   POPEk 224      94.501  74.886  55.660  1.00  0.00           P
ATOM   7416  O13 POPEk 224      93.641  76.057  56.010  1.00  0.00           O
ATOM   7417  O14 POPEk 224      95.962  75.026  55.920  1.00  0.00           O
ATOM   7418  O11 POPEk 224      94.251  74.547  54.160  1.00  0.00           O
ATOM   7419  O12 POPEk 224      93.951  73.576  56.350  1.00  0.00           O
ATOM   7420  C1  POPEk 224      95.001  75.146  53.110  1.00  0.00           C
ATOM   7423  C2  POPEk 224      94.111  75.606  51.940  1.00  0.00           C
ATOM   7425  O21 POPEk 224      94.212  77.047  51.890  1.00  0.00           O
ATOM   7426  C21 POPEk 224      94.580  77.516  50.690  1.00  0.00           C
ATOM   7427  O22 POPEk 224      94.481  76.926  49.630  1.00  0.00           O
ATOM   7428  C22 POPEk 224      95.340  78.807  50.940  1.00  0.00           C
ATOM   7431  C3  POPEk 224      92.641  75.136  52.110  1.00  0.00           C
ATOM   7434  O31 POPEk 224      91.852  75.456  50.950  1.00  0.00           O
ATOM   7435  C31 POPEk 224      91.281  76.646  50.950  1.00  0.00           C
ATOM   7436  O32 POPEk 224      91.331  77.437  51.890  1.00  0.00           O
ATOM   7437  C32 POPEk 224      90.581  76.876  49.620  1.00  0.00           C
ATOM   7440  C23 POPEk 224      96.350  79.266  49.860  1.00  0.00           C
ATOM   7443  C24 POPEk 224      95.751  80.245  48.850  1.00  0.00           C
ATOM   7446  C25 POPEk 224      96.760  80.726  47.800  1.00  0.00           C
ATOM   7449  C26 POPEk 224      96.102  81.525  46.670  1.00  0.00           C
ATOM   7452  C27 POPEk 224      97.131  82.057  45.660  1.00  0.00           C
ATOM   7455  C28 POPEk 224      96.800  83.475  45.180  1.00  0.00           C
ATOM   7458  C29 POPEk 224      97.870  84.056  44.290  1.00  0.00           C
ATOM   7460 0C21 POPEk 224      97.682  85.087  43.440  1.00  0.00           C
ATOM   7462 1C21 POPEk 224      96.381  85.835  43.300  1.00  0.00           C
ATOM   7465 2C21 POPEk 224      96.521  87.127  42.490  1.00  0.00           C
ATOM   7468 3C21 POPEk 224      95.190  87.896  42.440  1.00  0.00           C
ATOM   7471 4C21 POPEk 224      95.161  89.046  41.410  1.00  0.00           C
ATOM   7474 5C21 POPEk 224      96.371  89.995  41.490  1.00  0.00           C
ATOM   7477 6C21 POPEk 224      96.210  91.197  40.550  1.00  0.00           C
ATOM   7480 7C21 POPEk 224      97.460  92.096  40.510  1.00  0.00           C
ATOM   7483 8C21 POPEk 224      97.290  93.296  39.570  1.00  0.00           C
ATOM   7487  C33 POPEk 224      89.061  76.947  49.820  1.00  0.00           C
ATOM   7490  C34 POPEk 224      88.451  75.566  50.100  1.00  0.00           C
ATOM   7493  C35 POPEk 224      87.021  75.736  50.630  1.00  0.00           C
ATOM   7496  C36 POPEk 224      86.340  74.426  51.030  1.00  0.00           C
ATOM   7499  C37 POPEk 224      84.902  74.727  51.460  1.00  0.00           C
ATOM   7502  C38 POPEk 224      84.042  73.496  51.750  1.00  0.00           C
ATOM   7505  C39 POPEk 224      82.550  73.877  51.860  1.00  0.00           C
ATOM   7508 0C31 POPEk 224      81.981  74.367  50.520  1.00  0.00           C
ATOM   7511 1C31 POPEk 224      80.480  74.676  50.550  1.00  0.00           C
ATOM   7514 2C31 POPEk 224      79.841  74.606  49.160  1.00  0.00           C
ATOM   7517 3C31 POPEk 224      79.651  73.157  48.700  1.00  0.00           C
ATOM   7520 4C31 POPEk 224      78.381  72.507  49.270  1.00  0.00           C
ATOM   7523 5C31 POPEk 224      78.401  70.977  49.120  1.00  0.00           C
ATOM   7526 6C31 POPEk 224      77.050  70.356  49.440  1.00  0.00           C
ATOM   7530  NH3 POPEl 225      82.021  32.466  19.660  1.00  0.00           N
ATOM   7534  C12 POPEl 225      81.751  31.106  20.260  1.00  0.00           C
ATOM   7537  C11 POPEl 225      83.072  30.506  20.780  1.00  0.00           C
ATOM   7540  P   POPEl 225      85.271  29.876  19.390  1.00  0.00           P
ATOM   7541  O13 POPEl 225      86.152  30.776  18.610  1.00  0.00           O
ATOM   7542  O14 POPEl 225      84.701  28.696  18.670  1.00  0.00           O
ATOM   7543  O11 POPEl 225      85.970  29.426  20.730  1.00  0.00           O
ATOM   7544  O12 POPEl 225      84.102  30.796  19.870  1.00  0.00           O
ATOM   7545  C1  POPEl 225      86.001  28.076  21.180  1.00  0.00           C
ATOM   7548  C2  POPEl 225      85.432  27.957  22.610  1.00  0.00           C
ATOM   7550  O21 POPEl 225      86.411  28.417  23.550  1.00  0.00           O
ATOM   7551  C21 POPEl 225      86.340  29.676  23.930  1.00  0.00           C
ATOM   7552  O22 POPEl 225      85.441  30.466  23.710  1.00  0.00           O
ATOM   7553  C22 POPEl 225      87.561  29.946  24.810  1.00  0.00           C
ATOM   7556  C3  POPEl 225      85.121  26.466  22.910  1.00  0.00           C
ATOM   7559  O31 POPEl 225      84.382  26.306  24.140  1.00  0.00           O
ATOM   7560  C31 POPEl 225      85.121  26.026  25.220  1.00  0.00           C
ATOM   7561  O32 POPEl 225      86.311  25.786  25.210  1.00  0.00           O
ATOM   7562  C32 POPEl 225      84.212  26.056  26.460  1.00  0.00           C
ATOM   7565  C23 POPEl 225      87.521  29.177  26.150  1.00  0.00           C
ATOM   7568  C24 POPEl 225      88.400  29.876  27.190  1.00  0.00           C
ATOM   7571  C25 POPEl 225      88.462  29.146  28.530  1.00  0.00           C
ATOM   7574  C26 POPEl 225      87.451  29.636  29.580  1.00  0.00           C
ATOM   7577  C27 POPEl 225      87.880  29.247  31.000  1.00  0.00           C
ATOM   7580  C28 POPEl 225      86.971  29.837  32.100  1.00  0.00           C
ATOM   7583  C29 POPEl 225      87.460  29.417  33.460  1.00  0.00           C
ATOM   7585 0C21 POPEl 225      87.092  29.906  34.650  1.00  0.00           C
ATOM   7587 1C21 POPEl 225      86.031  30.947  34.930  1.00  0.00           C
ATOM   7590 2C21 POPEl 225      85.510  30.806  36.370  1.00  0.00           C
ATOM   7593 3C21 POPEl 225      84.172  31.516  36.660  1.00  0.00           C
ATOM   7596 4C21 POPEl 225      83.762  31.316  38.120  1.00  0.00           C
ATOM   7599 5C21 POPEl 225      82.360  31.826  38.490  1.00  0.00           C
ATOM   7602 6C21 POPEl 225      81.231  30.856  38.110  1.00  0.00           C
ATOM   7605 7C21 POPEl 225      79.862  31.296  38.660  1.00  0.00           C
ATOM   7608 8C21 POPEl 225      78.701  30.446  38.150  1.00  0.00           C
ATOM   7612  C33 POPEl 225      84.941  26.026  27.820  1.00  0.00           C
ATOM   7615  C34 POPEl 225      84.111  26.726  28.920  1.00  0.00           C
ATOM   7618  C35 POPEl 225      84.021  25.977  30.260  1.00  0.00           C
ATOM   7621  C36 POPEl 225      85.252  26.196  31.140  1.00  0.00           C
ATOM   7624  C37 POPEl 225      85.141  25.486  32.500  1.00  0.00           C
ATOM   7627  C38 POPEl 225      86.381  25.736  33.380  1.00  0.00           C
ATOM   7630  C39 POPEl 225      86.281  25.236  34.830  1.00  0.00           C
ATOM   7633 0C31 POPEl 225      85.182  25.947  35.640  1.00  0.00           C
ATOM   7636 1C31 POPEl 225      85.311  25.736  37.160  1.00  0.00           C
ATOM   7639 2C31 POPEl 225      84.242  26.526  37.940  1.00  0.00           C
ATOM   7642 3C31 POPEl 225      84.331  26.347  39.460  1.00  0.00           C
ATOM   7645 4C31 POPEl 225      83.172  27.026  40.200  1.00  0.00           C
ATOM   7648 5C31 POPEl 225      83.050  26.616  41.670  1.00  0.00           C
ATOM   7651 6C31 POPEl 225      81.630  26.747  42.230  1.00  0.00           C
ATOM   7655  NH3 POPEm 226     130.634  40.447  58.770  1.00  0.00           N
ATOM   7659  C12 POPEm 226     129.921  40.867  57.530  1.00  0.00           C
ATOM   7662  C11 POPEm 226     128.441  40.517  57.740  1.00  0.00           C
ATOM   7665  P   POPEm 226     126.490  40.676  59.410  1.00  0.00           P
ATOM   7666  O13 POPEm 226     126.152  41.316  60.700  1.00  0.00           O
ATOM   7667  O14 POPEm 226     126.160  39.246  59.250  1.00  0.00           O
ATOM   7668  O11 POPEm 226     125.951  41.557  58.240  1.00  0.00           O
ATOM   7669  O12 POPEm 226     128.031  40.837  59.080  1.00  0.00           O
ATOM   7670  C1  POPEm 226     124.641  42.076  58.140  1.00  0.00           C
ATOM   7673  C2  POPEm 226     124.382  42.257  56.630  1.00  0.00           C
ATOM   7675  O21 POPEm 226     123.020  42.596  56.340  1.00  0.00           O
ATOM   7676  C21 POPEm 226     122.062  41.736  56.640  1.00  0.00           C
ATOM   7677  O22 POPEm 226     122.180  40.667  57.210  1.00  0.00           O
ATOM   7678  C22 POPEm 226     120.721  42.336  56.240  1.00  0.00           C
ATOM   7681  C3  POPEm 226     124.921  41.007  55.830  1.00  0.00           C
ATOM   7684  O31 POPEm 226     124.661  41.066  54.430  1.00  0.00           O
ATOM   7685  C31 POPEm 226     125.361  41.837  53.580  1.00  0.00           C
ATOM   7686  O32 POPEm 226     124.910  42.167  52.490  1.00  0.00           O
ATOM   7687  C32 POPEm 226     126.782  42.157  54.040  1.00  0.00           C
ATOM   7690  C23 POPEm 226     120.171  41.726  54.940  1.00  0.00           C
ATOM   7693  C24 POPEm 226     120.830  42.286  53.680  1.00  0.00           C
ATOM   7696  C25 POPEm 226     120.061  41.887  52.410  1.00  0.00           C
ATOM   7699  C26 POPEm 226     118.821  42.766  52.180  1.00  0.00           C
ATOM   7702  C27 POPEm 226     119.212  44.226  51.880  1.00  0.00           C
ATOM   7705  C28 POPEm 226     118.381  44.876  50.750  1.00  0.00           C
ATOM   7708  C29 POPEm 226     118.641  44.176  49.440  1.00  0.00           C
ATOM   7710 0C21 POPEm 226     117.711  43.727  48.590  1.00  0.00           C
ATOM   7712 1C21 POPEm 226     116.222  43.886  48.760  1.00  0.00           C
ATOM   7715 2C21 POPEm 226     115.471  43.566  47.460  1.00  0.00           C
ATOM   7718 3C21 POPEm 226     113.951  43.736  47.580  1.00  0.00           C
ATOM   7721 4C21 POPEm 226     113.290  43.857  46.200  1.00  0.00           C
ATOM   7724 5C21 POPEm 226     111.760  43.766  46.250  1.00  0.00           C
ATOM   7727 6C21 POPEm 226     111.102  44.447  45.050  1.00  0.00           C
ATOM   7730 7C21 POPEm 226     109.650  43.976  44.850  1.00  0.00           C
ATOM   7733 8C21 POPEm 226     108.940  44.626  43.660  1.00  0.00           C
ATOM   7737  C33 POPEm 226     127.550  42.906  52.930  1.00  0.00           C
ATOM   7740  C34 POPEm 226     127.932  42.017  51.730  1.00  0.00           C
ATOM   7743  C35 POPEm 226     128.971  40.937  52.040  1.00  0.00           C
ATOM   7746  C36 POPEm 226     129.411  40.216  50.770  1.00  0.00           C
ATOM   7749  C37 POPEm 226     130.734  39.457  50.860  1.00  0.00           C
ATOM   7752  C38 POPEm 226     131.064  38.916  49.470  1.00  0.00           C
ATOM   7755  C39 POPEm 226     132.074  37.766  49.410  1.00  0.00           C
ATOM   7758 0C31 POPEm 226     131.915  37.016  48.080  1.00  0.00           C
ATOM   7761 1C31 POPEm 226     132.943  35.906  47.900  1.00  0.00           C
ATOM   7764 2C31 POPEm 226     132.574  34.966  46.740  1.00  0.00           C
ATOM   7767 3C31 POPEm 226     133.633  34.847  45.630  1.00  0.00           C
ATOM   7770 4C31 POPEm 226     133.904  36.146  44.860  1.00  0.00           C
ATOM   7773 5C31 POPEm 226     134.944  37.056  45.500  1.00  0.00           C
ATOM   7776 6C31 POPEm 226     135.784  37.817  44.460  1.00  0.00           C
ATOM   7780  NH3 POPEn 227      16.072   5.586  19.710  1.00  0.00           N
ATOM   7784  C12 POPEn 227      17.561   5.526  19.950  1.00  0.00           C
ATOM   7787  C11 POPEn 227      18.232   4.286  19.300  1.00  0.00           C
ATOM   7790  P   POPEn 227      20.611   3.206  19.680  1.00  0.00           P
ATOM   7791  O13 POPEn 227      19.842   1.936  19.720  1.00  0.00           O
ATOM   7792  O14 POPEn 227      21.861   3.246  18.870  1.00  0.00           O
ATOM   7793  O11 POPEn 227      21.000   3.616  21.140  1.00  0.00           O
ATOM   7794  O12 POPEn 227      19.652   4.416  19.320  1.00  0.00           O
ATOM   7795  C1  POPEn 227      21.390   2.626  22.090  1.00  0.00           C
ATOM   7798  C2  POPEn 227      21.601   3.306  23.460  1.00  0.00           C
ATOM   7800  O21 POPEn 227      21.902   2.306  24.460  1.00  0.00           O
ATOM   7801  C21 POPEn 227      21.061   1.906  25.390  1.00  0.00           C
ATOM   7802  O22 POPEn 227      19.862   2.076  25.440  1.00  0.00           O
ATOM   7803  C22 POPEn 227      21.852   1.166  26.460  1.00  0.00           C
ATOM   7806  C3  POPEn 227      20.442   4.296  23.780  1.00  0.00           C
ATOM   7809  O31 POPEn 227      20.572   4.796  25.120  1.00  0.00           O
ATOM   7810  C31 POPEn 227      19.431   4.986  25.760  1.00  0.00           C
ATOM   7811  O32 POPEn 227      18.332   4.996  25.240  1.00  0.00           O
ATOM   7812  C32 POPEn 227      19.762   5.156  27.230  1.00  0.00           C
ATOM   7815  C23 POPEn 227      22.071   1.886  27.820  1.00  0.00           C
ATOM   7818  C24 POPEn 227      21.061   1.476  28.900  1.00  0.00           C
ATOM   7821  C25 POPEn 227      21.390   2.016  30.300  1.00  0.00           C
ATOM   7824  C26 POPEn 227      20.521   1.386  31.410  1.00  0.00           C
ATOM   7827  C27 POPEn 227      20.691   2.086  32.760  1.00  0.00           C
ATOM   7830  C28 POPEn 227      19.762   1.586  33.880  1.00  0.00           C
ATOM   7833  C29 POPEn 227      20.301   0.356  34.580  1.00  0.00           C
ATOM   7835 0C21 POPEn 227      20.751   0.326  35.840  1.00  0.00           C
ATOM   7837 1C21 POPEn 227      20.821   1.496  36.790  1.00  0.00           C
ATOM   7840 2C21 POPEn 227      21.322   1.106  38.200  1.00  0.00           C
ATOM   7843 3C21 POPEn 227      20.402   0.106  38.900  1.00  0.00           C
ATOM   7846 4C21 POPEn 227      20.512   0.136  40.430  1.00  0.00           C
ATOM   7849 5C21 POPEn 227      21.752  -0.534  41.030  1.00  0.00           C
ATOM   7852 6C21 POPEn 227      21.752  -0.344  42.550  1.00  0.00           C
ATOM   7855 7C21 POPEn 227      23.002  -0.874  43.260  1.00  0.00           C
ATOM   7858 8C21 POPEn 227      23.082  -0.384  44.700  1.00  0.00           C
ATOM   7862  C33 POPEn 227      18.592   5.546  28.160  1.00  0.00           C
ATOM   7865  C34 POPEn 227      18.801   4.926  29.540  1.00  0.00           C
ATOM   7868  C35 POPEn 227      18.022   5.616  30.660  1.00  0.00           C
ATOM   7871  C36 POPEn 227      18.382   4.976  31.990  1.00  0.00           C
ATOM   7874  C37 POPEn 227      17.811   5.656  33.240  1.00  0.00           C
ATOM   7877  C38 POPEn 227      18.232   4.876  34.490  1.00  0.00           C
ATOM   7880  C39 POPEn 227      18.202   5.706  35.780  1.00  0.00           C
ATOM   7883 0C31 POPEn 227      18.902   4.976  36.950  1.00  0.00           C
ATOM   7886 1C31 POPEn 227      19.332   5.946  38.060  1.00  0.00           C
ATOM   7889 2C31 POPEn 227      18.951   5.486  39.470  1.00  0.00           C
ATOM   7892 3C31 POPEn 227      19.802   4.336  40.030  1.00  0.00           C
ATOM   7895 4C31 POPEn 227      21.212   4.786  40.450  1.00  0.00           C
ATOM   7898 5C31 POPEn 227      21.951   3.786  41.340  1.00  0.00           C
ATOM   7901 6C31 POPEn 227      23.281   4.336  41.850  1.00  0.00           C
ATOM   7905  NH3 POPEo 228       8.952   3.996  18.430  1.00  0.00           N
ATOM   7909  C12 POPEo 228      10.082   4.966  18.590  1.00  0.00           C
ATOM   7912  C11 POPEo 228      11.462   4.286  18.520  1.00  0.00           C
ATOM   7915  P   POPEo 228      12.572   4.706  20.820  1.00  0.00           P
ATOM   7916  O13 POPEo 228      13.852   5.256  21.310  1.00  0.00           O
ATOM   7917  O14 POPEo 228      11.312   5.086  21.480  1.00  0.00           O
ATOM   7918  O11 POPEo 228      12.632   3.136  20.810  1.00  0.00           O
ATOM   7919  O12 POPEo 228      12.452   5.006  19.270  1.00  0.00           O
ATOM   7920  C1  POPEo 228      12.512   2.356  22.000  1.00  0.00           C
ATOM   7923  C2  POPEo 228      13.692   1.356  22.030  1.00  0.00           C
ATOM   7925  O21 POPEo 228      13.852   0.776  23.330  1.00  0.00           O
ATOM   7926  C21 POPEo 228      12.892  -0.054  23.670  1.00  0.00           C
ATOM   7927  O22 POPEo 228      11.931  -0.374  22.990  1.00  0.00           O
ATOM   7928  C22 POPEo 228      13.122  -0.564  25.100  1.00  0.00           C
ATOM   7931  C3  POPEo 228      14.992   2.126  21.630  1.00  0.00           C
ATOM   7934  O31 POPEo 228      16.191   1.376  21.840  1.00  0.00           O
ATOM   7935  C31 POPEo 228      17.132   1.706  22.740  1.00  0.00           C
ATOM   7936  O32 POPEo 228      18.211   1.146  22.760  1.00  0.00           O
ATOM   7937  C32 POPEo 228      16.801   2.826  23.740  1.00  0.00           C
ATOM   7940  C23 POPEo 228      11.892  -1.344  25.620  1.00  0.00           C
ATOM   7943  C24 POPEo 228      11.742  -1.414  27.150  1.00  0.00           C
ATOM   7946  C25 POPEo 228      11.792  -0.044  27.840  1.00  0.00           C
ATOM   7949  C26 POPEo 228      11.172  -0.004  29.250  1.00  0.00           C
ATOM   7952  C27 POPEo 228      11.752  -1.054  30.200  1.00  0.00           C
ATOM   7955  C28 POPEo 228      11.412  -0.774  31.680  1.00  0.00           C
ATOM   7958  C29 POPEo 228      12.022  -1.834  32.570  1.00  0.00           C
ATOM   7960 0C21 POPEo 228      11.482  -2.357  33.690  1.00  0.00           C
ATOM   7962 1C21 POPEo 228      10.182  -1.944  34.340  1.00  0.00           C
ATOM   7965 2C21 POPEo 228      10.242  -1.974  35.880  1.00  0.00           C
ATOM   7968 3C21 POPEo 228      11.122  -0.894  36.530  1.00  0.00           C
ATOM   7971 4C21 POPEo 228      11.142  -1.024  38.060  1.00  0.00           C
ATOM   7974 5C21 POPEo 228      12.192  -0.144  38.790  1.00  0.00           C
ATOM   7977 6C21 POPEo 228      11.621   1.116  39.460  1.00  0.00           C
ATOM   7980 7C21 POPEo 228      12.512   1.656  40.590  1.00  0.00           C
ATOM   7983 8C21 POPEo 228      11.942   2.886  41.300  1.00  0.00           C
ATOM   7987  C33 POPEo 228      15.631   2.606  24.720  1.00  0.00           C
ATOM   7990  C34 POPEo 228      15.912   3.156  26.120  1.00  0.00           C
ATOM   7993  C35 POPEo 228      14.891   2.636  27.120  1.00  0.00           C
ATOM   7996  C36 POPEo 228      15.112   3.186  28.530  1.00  0.00           C
ATOM   7999  C37 POPEo 228      14.132   2.576  29.540  1.00  0.00           C
ATOM   8002  C38 POPEo 228      14.201   3.296  30.880  1.00  0.00           C
ATOM   8005  C39 POPEo 228      13.322   2.656  31.960  1.00  0.00           C
ATOM   8008 0C31 POPEo 228      13.272   3.546  33.200  1.00  0.00           C
ATOM   8011 1C31 POPEo 228      12.462   2.926  34.350  1.00  0.00           C
ATOM   8014 2C31 POPEo 228      12.242   3.896  35.520  1.00  0.00           C
ATOM   8017 3C31 POPEo 228      13.552   4.516  36.050  1.00  0.00           C
ATOM   8020 4C31 POPEo 228      13.542   4.656  37.580  1.00  0.00           C
ATOM   8023 5C31 POPEo 228      14.822   5.276  38.150  1.00  0.00           C
ATOM   8026 6C31 POPEo 228      14.842   5.236  39.680  1.00  0.00           C
ATOM   8030  NH3 POPEp 229       9.842  67.687  12.320  1.00  0.00           N
ATOM   8034  C12 POPEp 229      10.322  69.096  12.480  1.00  0.00           C
ATOM   8037  C11 POPEp 229      11.832  69.176  12.760  1.00  0.00           C
ATOM   8040  P   POPEp 229      12.712  70.727  14.690  1.00  0.00           P
ATOM   8041  O13 POPEp 229      12.702  72.167  15.040  1.00  0.00           O
ATOM   8042  O14 POPEp 229      11.972  69.815  15.600  1.00  0.00           O
ATOM   8043  O11 POPEp 229      14.201  70.197  14.520  1.00  0.00           O
ATOM   8044  O12 POPEp 229      12.182  70.477  13.220  1.00  0.00           O
ATOM   8045  C1  POPEp 229      15.202  70.337  15.540  1.00  0.00           C
ATOM   8048  C2  POPEp 229      15.961  69.007  15.880  1.00  0.00           C
ATOM   8050  O21 POPEp 229      16.471  69.017  17.240  1.00  0.00           O
ATOM   8051  C21 POPEp 229      15.712  68.507  18.200  1.00  0.00           C
ATOM   8052  O22 POPEp 229      14.512  68.286  18.130  1.00  0.00           O
ATOM   8053  C22 POPEp 229      16.612  68.137  19.400  1.00  0.00           C
ATOM   8056  C3  POPEp 229      17.162  68.807  14.900  1.00  0.00           C
ATOM   8059  O31 POPEp 229      18.252  68.056  15.470  1.00  0.00           O
ATOM   8060  C31 POPEp 229      19.311  68.586  16.100  1.00  0.00           C
ATOM   8061  O32 POPEp 229      20.201  67.907  16.590  1.00  0.00           O
ATOM   8062  C32 POPEp 229      19.372  70.117  16.060  1.00  0.00           C
ATOM   8065  C23 POPEp 229      16.082  66.896  20.150  1.00  0.00           C
ATOM   8068  C24 POPEp 229      17.031  66.367  21.240  1.00  0.00           C
ATOM   8071  C25 POPEp 229      16.952  67.136  22.560  1.00  0.00           C
ATOM   8074  C26 POPEp 229      17.752  66.447  23.680  1.00  0.00           C
ATOM   8077  C27 POPEp 229      17.602  67.136  25.040  1.00  0.00           C
ATOM   8080  C28 POPEp 229      18.592  66.587  26.070  1.00  0.00           C
ATOM   8083  C29 POPEp 229      18.332  67.126  27.450  1.00  0.00           C
ATOM   8085 0C21 POPEp 229      18.352  66.406  28.580  1.00  0.00           C
ATOM   8087 1C21 POPEp 229      18.712  64.937  28.670  1.00  0.00           C
ATOM   8090 2C21 POPEp 229      19.531  64.617  29.930  1.00  0.00           C
ATOM   8093 3C21 POPEp 229      20.902  65.316  29.960  1.00  0.00           C
ATOM   8096 4C21 POPEp 229      21.201  65.937  31.330  1.00  0.00           C
ATOM   8099 5C21 POPEp 229      22.422  66.876  31.290  1.00  0.00           C
ATOM   8102 6C21 POPEp 229      22.691  67.566  32.630  1.00  0.00           C
ATOM   8105 7C21 POPEp 229      23.021  66.566  33.760  1.00  0.00           C
ATOM   8108 8C21 POPEp 229      23.291  67.236  35.100  1.00  0.00           C
ATOM   8112  C33 POPEp 229      20.551  70.736  16.870  1.00  0.00           C
ATOM   8115  C34 POPEp 229      20.182  71.136  18.310  1.00  0.00           C
ATOM   8118  C35 POPEp 229      20.061  69.966  19.300  1.00  0.00           C
ATOM   8121  C36 POPEp 229      19.962  70.396  20.780  1.00  0.00           C
ATOM   8124  C37 POPEp 229      20.242  69.267  21.790  1.00  0.00           C
ATOM   8127  C38 POPEp 229      19.971  69.657  23.250  1.00  0.00           C
ATOM   8130  C39 POPEp 229      21.042  70.566  23.860  1.00  0.00           C
ATOM   8133 0C31 POPEp 229      20.751  70.977  25.310  1.00  0.00           C
ATOM   8136 1C31 POPEp 229      20.611  69.777  26.260  1.00  0.00           C
ATOM   8139 2C31 POPEp 229      20.502  70.136  27.750  1.00  0.00           C
ATOM   8142 3C31 POPEp 229      21.762  70.816  28.300  1.00  0.00           C
ATOM   8145 4C31 POPEp 229      21.771  70.886  29.830  1.00  0.00           C
ATOM   8148 5C31 POPEp 229      22.250  72.236  30.350  1.00  0.00           C
ATOM   8151 6C31 POPEp 229      22.442  72.257  31.870  1.00  0.00           C
ATOM   8155  NH3 POPEq 230      25.271  21.146  18.670  1.00  0.00           N
ATOM   8159  C12 POPEq 230      26.451  21.886  18.110  1.00  0.00           C
ATOM   8162  C11 POPEq 230      27.622  21.997  19.120  1.00  0.00           C
ATOM   8165  P   POPEq 230      30.191  21.376  18.880  1.00  0.00           P
ATOM   8166  O13 POPEq 230      30.961  20.287  19.530  1.00  0.00           O
ATOM   8167  O14 POPEq 230      30.701  21.837  17.570  1.00  0.00           O
ATOM   8168  O11 POPEq 230      30.191  22.616  19.840  1.00  0.00           O
ATOM   8169  O12 POPEq 230      28.642  21.036  18.810  1.00  0.00           O
ATOM   8170  C1  POPEq 230      30.891  22.656  21.090  1.00  0.00           C
ATOM   8173  C2  POPEq 230      30.052  22.116  22.280  1.00  0.00           C
ATOM   8175  O21 POPEq 230      30.602  22.667  23.490  1.00  0.00           O
ATOM   8176  C21 POPEq 230      29.931  22.566  24.650  1.00  0.00           C
ATOM   8177  O22 POPEq 230      30.482  22.376  25.720  1.00  0.00           O
ATOM   8178  C22 POPEq 230      28.421  22.787  24.520  1.00  0.00           C
ATOM   8181  C3  POPEq 230      30.041  20.556  22.330  1.00  0.00           C
ATOM   8184  O31 POPEq 230      29.632  20.066  23.620  1.00  0.00           O
ATOM   8185  C31 POPEq 230      30.122  18.896  23.970  1.00  0.00           C
ATOM   8186  O32 POPEq 230      30.842  18.187  23.290  1.00  0.00           O
ATOM   8187  C32 POPEq 230      29.671  18.617  25.400  1.00  0.00           C
ATOM   8190  C23 POPEq 230      27.761  22.946  25.910  1.00  0.00           C
ATOM   8193  C24 POPEq 230      26.302  23.386  25.800  1.00  0.00           C
ATOM   8196  C25 POPEq 230      25.532  23.336  27.140  1.00  0.00           C
ATOM   8199  C26 POPEq 230      26.082  24.286  28.210  1.00  0.00           C
ATOM   8202  C27 POPEq 230      25.222  24.306  29.490  1.00  0.00           C
ATOM   8205  C28 POPEq 230      25.771  25.236  30.600  1.00  0.00           C
ATOM   8208  C29 POPEq 230      26.992  24.667  31.290  1.00  0.00           C
ATOM   8210 0C21 POPEq 230      27.250  24.686  32.610  1.00  0.00           C
ATOM   8212 1C21 POPEq 230      26.402  25.336  33.680  1.00  0.00           C
ATOM   8215 2C21 POPEq 230      25.311  24.426  34.280  1.00  0.00           C
ATOM   8218 3C21 POPEq 230      25.561  23.966  35.730  1.00  0.00           C
ATOM   8221 4C21 POPEq 230      24.352  23.187  36.270  1.00  0.00           C
ATOM   8224 5C21 POPEq 230      24.441  22.706  37.730  1.00  0.00           C
ATOM   8227 6C21 POPEq 230      23.212  21.867  38.110  1.00  0.00           C
ATOM   8230 7C21 POPEq 230      23.131  21.496  39.590  1.00  0.00           C
ATOM   8233 8C21 POPEq 230      21.891  20.667  39.960  1.00  0.00           C
ATOM   8237  C33 POPEq 230      30.832  18.777  26.400  1.00  0.00           C
ATOM   8240  C34 POPEq 230      30.301  18.917  27.830  1.00  0.00           C
ATOM   8243  C35 POPEq 230      31.372  19.207  28.890  1.00  0.00           C
ATOM   8246  C36 POPEq 230      32.262  17.997  29.200  1.00  0.00           C
ATOM   8249  C37 POPEq 230      32.962  18.136  30.560  1.00  0.00           C
ATOM   8252  C38 POPEq 230      32.572  17.046  31.560  1.00  0.00           C
ATOM   8255  C39 POPEq 230      31.101  17.087  32.000  1.00  0.00           C
ATOM   8258 0C31 POPEq 230      30.701  15.806  32.760  1.00  0.00           C
ATOM   8261 1C31 POPEq 230      29.191  15.666  32.970  1.00  0.00           C
ATOM   8264 2C31 POPEq 230      28.592  16.646  33.990  1.00  0.00           C
ATOM   8267 3C31 POPEq 230      28.771  16.216  35.450  1.00  0.00           C
ATOM   8270 4C31 POPEq 230      28.431  17.376  36.390  1.00  0.00           C
ATOM   8273 5C31 POPEq 230      28.492  16.986  37.870  1.00  0.00           C
ATOM   8276 6C31 POPEq 230      28.181  18.176  38.790  1.00  0.00           C
ATOM   8280  NH3 POPEr 231      56.151  14.576  17.800  1.00  0.00           N
ATOM   8284  C12 POPEr 231      57.622  14.616  17.540  1.00  0.00           C
ATOM   8287  C11 POPEr 231      58.191  16.046  17.400  1.00  0.00           C
ATOM   8290  P   POPEr 231      60.672  15.466  17.710  1.00  0.00           P
ATOM   8291  O13 POPEr 231      61.042  16.087  16.420  1.00  0.00           O
ATOM   8292  O14 POPEr 231      60.392  14.016  17.760  1.00  0.00           O
ATOM   8293  O11 POPEr 231      61.721  15.856  18.810  1.00  0.00           O
ATOM   8294  O12 POPEr 231      59.370  16.216  18.200  1.00  0.00           O
ATOM   8295  C1  POPEr 231      62.201  17.146  19.120  1.00  0.00           C
ATOM   8298  C2  POPEr 231      61.980  17.476  20.620  1.00  0.00           C
ATOM   8300  O21 POPEr 231      62.652  16.646  21.590  1.00  0.00           O
ATOM   8301  C21 POPEr 231      63.500  15.696  21.320  1.00  0.00           C
ATOM   8302  O22 POPEr 231      64.152  15.506  20.310  1.00  0.00           O
ATOM   8303  C22 POPEr 231      63.531  14.686  22.490  1.00  0.00           C
ATOM   8306  C3  POPEr 231      60.462  17.396  20.930  1.00  0.00           C
ATOM   8309  O31 POPEr 231      60.072  18.176  22.090  1.00  0.00           O
ATOM   8310  C31 POPEr 231      60.160  17.536  23.240  1.00  0.00           C
ATOM   8311  O32 POPEr 231      60.582  16.406  23.430  1.00  0.00           O
ATOM   8312  C32 POPEr 231      59.732  18.477  24.360  1.00  0.00           C
ATOM   8315  C23 POPEr 231      64.752  14.846  23.430  1.00  0.00           C
ATOM   8318  C24 POPEr 231      64.940  13.636  24.360  1.00  0.00           C
ATOM   8321  C25 POPEr 231      64.550  13.886  25.820  1.00  0.00           C
ATOM   8324  C26 POPEr 231      65.660  14.576  26.650  1.00  0.00           C
ATOM   8327  C27 POPEr 231      65.301  14.666  28.140  1.00  0.00           C
ATOM   8330  C28 POPEr 231      66.422  15.236  29.020  1.00  0.00           C
ATOM   8333  C29 POPEr 231      66.440  16.736  29.210  1.00  0.00           C
ATOM   8335 0C21 POPEr 231      67.561  17.476  29.210  1.00  0.00           C
ATOM   8337 1C21 POPEr 231      67.672  18.946  29.570  1.00  0.00           C
ATOM   8340 2C21 POPEr 231      66.392  19.667  30.040  1.00  0.00           C
ATOM   8343 3C21 POPEr 231      66.672  21.087  30.550  1.00  0.00           C
ATOM   8346 4C21 POPEr 231      65.641  21.566  31.580  1.00  0.00           C
ATOM   8349 5C21 POPEr 231      64.251  21.856  31.000  1.00  0.00           C
ATOM   8352 6C21 POPEr 231      63.242  22.126  32.120  1.00  0.00           C
ATOM   8355 7C21 POPEr 231      61.882  22.656  31.650  1.00  0.00           C
ATOM   8358 8C21 POPEr 231      60.922  22.917  32.810  1.00  0.00           C
ATOM   8362  C33 POPEr 231      59.201  17.726  25.610  1.00  0.00           C
ATOM   8365  C34 POPEr 231      57.681  17.526  25.600  1.00  0.00           C
ATOM   8368  C35 POPEr 231      56.962  18.566  26.480  1.00  0.00           C
ATOM   8371  C36 POPEr 231      56.551  17.986  27.840  1.00  0.00           C
ATOM   8374  C37 POPEr 231      55.940  19.037  28.760  1.00  0.00           C
ATOM   8377  C38 POPEr 231      55.480  18.477  30.110  1.00  0.00           C
ATOM   8380  C39 POPEr 231      54.972  19.546  31.090  1.00  0.00           C
ATOM   8383 0C31 POPEr 231      56.070  20.497  31.600  1.00  0.00           C
ATOM   8386 1C31 POPEr 231      56.192  20.506  33.130  1.00  0.00           C
ATOM   8389 2C31 POPEr 231      57.432  21.286  33.590  1.00  0.00           C
ATOM   8392 3C31 POPEr 231      57.742  21.096  35.080  1.00  0.00           C
ATOM   8395 4C31 POPEr 231      56.840  21.926  36.010  1.00  0.00           C
ATOM   8398 5C31 POPEr 231      57.120  21.626  37.480  1.00  0.00           C
ATOM   8401 6C31 POPEr 231      56.431  22.606  38.440  1.00  0.00           C
ATOM   8405  NH3 POPEs 232      30.992  83.736  57.180  1.00  0.00           N
ATOM   8409  C12 POPEs 232      32.392  84.235  57.350  1.00  0.00           C
ATOM   8412  C11 POPEs 232      32.480  85.656  57.900  1.00  0.00           C
ATOM   8415  P   POPEs 232      34.071  87.516  56.900  1.00  0.00           P
ATOM   8416  O13 POPEs 232      33.642  88.587  57.840  1.00  0.00           O
ATOM   8417  O14 POPEs 232      35.481  87.477  56.460  1.00  0.00           O
ATOM   8418  O11 POPEs 232      33.090  87.565  55.650  1.00  0.00           O
ATOM   8419  O12 POPEs 232      33.752  86.147  57.560  1.00  0.00           O
ATOM   8420  C1  POPEs 232      33.500  87.845  54.320  1.00  0.00           C
ATOM   8423  C2  POPEs 232      33.660  89.366  54.030  1.00  0.00           C
ATOM   8425  O21 POPEs 232      33.462  89.566  52.610  1.00  0.00           O
ATOM   8426  C21 POPEs 232      32.301  90.087  52.280  1.00  0.00           C
ATOM   8427  O22 POPEs 232      31.472  90.536  53.060  1.00  0.00           O
ATOM   8428  C22 POPEs 232      32.071  89.965  50.780  1.00  0.00           C
ATOM   8431  C3  POPEs 232      35.072  89.876  54.430  1.00  0.00           C
ATOM   8434  O31 POPEs 232      35.422  91.166  53.860  1.00  0.00           O
ATOM   8435  C31 POPEs 232      34.811  92.176  54.490  1.00  0.00           C
ATOM   8436  O32 POPEs 232      34.152  92.057  55.500  1.00  0.00           O
ATOM   8437  C32 POPEs 232      34.971  93.486  53.710  1.00  0.00           C
ATOM   8440  C23 POPEs 232      30.561  89.856  50.480  1.00  0.00           C
ATOM   8443  C24 POPEs 232      30.181  90.077  49.010  1.00  0.00           C
ATOM   8446  C25 POPEs 232      30.742  88.995  48.080  1.00  0.00           C
ATOM   8449  C26 POPEs 232      30.191  89.146  46.660  1.00  0.00           C
ATOM   8452  C27 POPEs 232      29.441  87.896  46.160  1.00  0.00           C
ATOM   8455  C28 POPEs 232      28.732  88.076  44.810  1.00  0.00           C
ATOM   8458  C29 POPEs 232      29.652  88.687  43.780  1.00  0.00           C
ATOM   8460 0C21 POPEs 232      29.332  89.176  42.570  1.00  0.00           C
ATOM   8462 1C21 POPEs 232      27.971  89.176  41.930  1.00  0.00           C
ATOM   8465 2C21 POPEs 232      28.131  89.636  40.470  1.00  0.00           C
ATOM   8468 3C21 POPEs 232      26.852  89.487  39.640  1.00  0.00           C
ATOM   8471 4C21 POPEs 232      27.071  89.767  38.140  1.00  0.00           C
ATOM   8474 5C21 POPEs 232      27.932  88.706  37.430  1.00  0.00           C
ATOM   8477 6C21 POPEs 232      27.451  88.426  36.000  1.00  0.00           C
ATOM   8480 7C21 POPEs 232      28.552  87.936  35.050  1.00  0.00           C
ATOM   8483 8C21 POPEs 232      28.021  87.547  33.670  1.00  0.00           C
ATOM   8487  C33 POPEs 232      34.801  93.296  52.190  1.00  0.00           C
ATOM   8490  C34 POPEs 232      34.742  94.606  51.390  1.00  0.00           C
ATOM   8493  C35 POPEs 232      34.852  94.366  49.870  1.00  0.00           C
ATOM   8496  C36 POPEs 232      33.660  93.557  49.300  1.00  0.00           C
ATOM   8499  C37 POPEs 232      33.811  93.046  47.860  1.00  0.00           C
ATOM   8502  C38 POPEs 232      34.550  93.967  46.870  1.00  0.00           C
ATOM   8505  C39 POPEs 232      33.892  94.007  45.480  1.00  0.00           C
ATOM   8508 0C31 POPEs 232      33.791  92.635  44.780  1.00  0.00           C
ATOM   8511 1C31 POPEs 232      32.951  92.727  43.490  1.00  0.00           C
ATOM   8514 2C31 POPEs 232      32.712  91.367  42.820  1.00  0.00           C
ATOM   8517 3C31 POPEs 232      33.971  90.737  42.210  1.00  0.00           C
ATOM   8520 4C31 POPEs 232      33.692  89.456  41.410  1.00  0.00           C
ATOM   8523 5C31 POPEs 232      33.070  89.725  40.030  1.00  0.00           C
ATOM   8526 6C31 POPEs 232      32.701  88.456  39.270  1.00  0.00           C
ATOM   8530  NH3 POPEt 233      31.472  35.556  17.700  1.00  0.00           N
ATOM   8534  C12 POPEt 233      30.871  35.187  16.380  1.00  0.00           C
ATOM   8537  C11 POPEt 233      30.122  36.376  15.750  1.00  0.00           C
ATOM   8540  P   POPEt 233      30.992  38.716  16.630  1.00  0.00           P
ATOM   8541  O13 POPEt 233      32.392  39.137  16.790  1.00  0.00           O
ATOM   8542  O14 POPEt 233      30.021  39.746  16.230  1.00  0.00           O
ATOM   8543  O11 POPEt 233      30.541  38.036  17.970  1.00  0.00           O
ATOM   8544  O12 POPEt 233      30.972  37.516  15.580  1.00  0.00           O
ATOM   8545  C1  POPEt 233      29.811  38.716  18.990  1.00  0.00           C
ATOM   8548  C2  POPEt 233      30.602  39.867  19.700  1.00  0.00           C
ATOM   8550  O21 POPEt 233      30.502  39.676  21.120  1.00  0.00           O
ATOM   8551  C21 POPEt 233      31.642  39.536  21.770  1.00  0.00           C
ATOM   8552  O22 POPEt 233      32.721  39.267  21.280  1.00  0.00           O
ATOM   8553  C22 POPEt 233      31.372  39.926  23.220  1.00  0.00           C
ATOM   8556  C3  POPEt 233      30.031  41.276  19.360  1.00  0.00           C
ATOM   8559  O31 POPEt 233      30.572  42.306  20.250  1.00  0.00           O
ATOM   8560  C31 POPEt 233      29.732  42.757  21.200  1.00  0.00           C
ATOM   8561  O32 POPEt 233      28.552  42.507  21.260  1.00  0.00           O
ATOM   8562  C32 POPEt 233      30.482  43.667  22.190  1.00  0.00           C
ATOM   8565  C23 POPEt 233      32.622  39.816  24.130  1.00  0.00           C
ATOM   8568  C24 POPEt 233      32.661  40.907  25.210  1.00  0.00           C
ATOM   8571  C25 POPEt 233      31.712  40.616  26.380  1.00  0.00           C
ATOM   8574  C26 POPEt 233      32.381  39.826  27.500  1.00  0.00           C
ATOM   8577  C27 POPEt 233      31.642  40.016  28.830  1.00  0.00           C
ATOM   8580  C28 POPEt 233      32.062  38.987  29.900  1.00  0.00           C
ATOM   8583  C29 POPEt 233      33.451  39.246  30.410  1.00  0.00           C
ATOM   8585 0C21 POPEt 233      33.791  39.536  31.680  1.00  0.00           C
ATOM   8587 1C21 POPEt 233      32.832  39.617  32.840  1.00  0.00           C
ATOM   8590 2C21 POPEt 233      33.481  39.166  34.160  1.00  0.00           C
ATOM   8593 3C21 POPEt 233      34.642  40.056  34.630  1.00  0.00           C
ATOM   8596 4C21 POPEt 233      35.212  39.496  35.930  1.00  0.00           C
ATOM   8599 5C21 POPEt 233      36.681  39.786  36.200  1.00  0.00           C
ATOM   8602 6C21 POPEt 233      37.082  39.086  37.500  1.00  0.00           C
ATOM   8605 7C21 POPEt 233      38.532  39.317  37.920  1.00  0.00           C
ATOM   8608 8C21 POPEt 233      38.802  38.766  39.320  1.00  0.00           C
ATOM   8612  C33 POPEt 233      29.521  44.636  22.920  1.00  0.00           C
ATOM   8615  C34 POPEt 233      30.222  45.797  23.670  1.00  0.00           C
ATOM   8618  C35 POPEt 233      31.031  45.387  24.900  1.00  0.00           C
ATOM   8621  C36 POPEt 233      30.210  45.156  26.180  1.00  0.00           C
ATOM   8624  C37 POPEt 233      31.072  44.547  27.290  1.00  0.00           C
ATOM   8627  C38 POPEt 233      30.322  44.226  28.600  1.00  0.00           C
ATOM   8630  C39 POPEt 233      30.111  45.437  29.540  1.00  0.00           C
ATOM   8633 0C31 POPEt 233      31.411  46.106  30.000  1.00  0.00           C
ATOM   8636 1C31 POPEt 233      31.172  47.336  30.890  1.00  0.00           C
ATOM   8639 2C31 POPEt 233      32.471  48.027  31.350  1.00  0.00           C
ATOM   8642 3C31 POPEt 233      33.361  48.507  30.190  1.00  0.00           C
ATOM   8645 4C31 POPEt 233      34.451  49.466  30.660  1.00  0.00           C
ATOM   8648 5C31 POPEt 233      35.332  49.996  29.520  1.00  0.00           C
ATOM   8651 6C31 POPEt 233      36.291  51.106  29.970  1.00  0.00           C
ATOM   8655  NH3 POPEu 234      27.442  40.296  16.170  1.00  0.00           N
ATOM   8659  C12 POPEu 234      26.502  39.376  16.880  1.00  0.00           C
ATOM   8662  C11 POPEu 234      25.152  40.096  17.020  1.00  0.00           C
ATOM   8665  P   POPEu 234      23.141  38.466  17.360  1.00  0.00           P
ATOM   8666  O13 POPEu 234      22.710  39.016  16.060  1.00  0.00           O
ATOM   8667  O14 POPEu 234      23.662  37.086  17.460  1.00  0.00           O
ATOM   8668  O11 POPEu 234      22.211  38.867  18.580  1.00  0.00           O
ATOM   8669  O12 POPEu 234      24.302  39.407  17.920  1.00  0.00           O
ATOM   8670  C1  POPEu 234      21.390  37.866  19.220  1.00  0.00           C
ATOM   8673  C2  POPEu 234      21.181  38.337  20.680  1.00  0.00           C
ATOM   8675  O21 POPEu 234      20.712  37.316  21.560  1.00  0.00           O
ATOM   8676  C21 POPEu 234      19.422  37.187  21.760  1.00  0.00           C
ATOM   8677  O22 POPEu 234      18.522  37.437  20.970  1.00  0.00           O
ATOM   8678  C22 POPEu 234      19.252  36.767  23.220  1.00  0.00           C
ATOM   8681  C3  POPEu 234      20.442  39.696  20.780  1.00  0.00           C
ATOM   8684  O31 POPEu 234      20.340  40.086  22.150  1.00  0.00           O
ATOM   8685  C31 POPEu 234      21.432  40.546  22.730  1.00  0.00           C
ATOM   8686  O32 POPEu 234      22.492  40.767  22.150  1.00  0.00           O
ATOM   8687  C32 POPEu 234      21.102  40.797  24.200  1.00  0.00           C
ATOM   8690  C23 POPEu 234      17.972  37.347  23.850  1.00  0.00           C
ATOM   8693  C24 POPEu 234      17.822  36.966  25.330  1.00  0.00           C
ATOM   8696  C25 POPEu 234      18.422  37.996  26.310  1.00  0.00           C
ATOM   8699  C26 POPEu 234      17.782  37.877  27.700  1.00  0.00           C
ATOM   8702  C27 POPEu 234      18.262  38.916  28.730  1.00  0.00           C
ATOM   8705  C28 POPEu 234      17.432  38.846  30.040  1.00  0.00           C
ATOM   8708  C29 POPEu 234      18.172  39.407  31.230  1.00  0.00           C
ATOM   8710 0C21 POPEu 234      17.631  39.816  32.390  1.00  0.00           C
ATOM   8712 1C21 POPEu 234      16.172  39.806  32.760  1.00  0.00           C
ATOM   8715 2C21 POPEu 234      15.832  38.736  33.810  1.00  0.00           C
ATOM   8718 3C21 POPEu 234      14.322  38.687  34.110  1.00  0.00           C
ATOM   8721 4C21 POPEu 234      13.952  37.527  35.050  1.00  0.00           C
ATOM   8724 5C21 POPEu 234      12.432  37.326  35.180  1.00  0.00           C
ATOM   8727 6C21 POPEu 234      12.072  36.047  35.950  1.00  0.00           C
ATOM   8730 7C21 POPEu 234      10.561  35.867  36.140  1.00  0.00           C
ATOM   8733 8C21 POPEu 234      10.202  34.497  36.720  1.00  0.00           C
ATOM   8737  C33 POPEu 234      22.272  40.637  25.180  1.00  0.00           C
ATOM   8740  C34 POPEu 234      21.762  40.527  26.630  1.00  0.00           C
ATOM   8743  C35 POPEu 234      21.502  41.876  27.300  1.00  0.00           C
ATOM   8746  C36 POPEu 234      21.791  41.856  28.810  1.00  0.00           C
ATOM   8749  C37 POPEu 234      20.751  42.596  29.660  1.00  0.00           C
ATOM   8752  C38 POPEu 234      21.172  42.766  31.140  1.00  0.00           C
ATOM   8755  C39 POPEu 234      21.582  41.446  31.810  1.00  0.00           C
ATOM   8758 0C31 POPEu 234      22.082  41.627  33.250  1.00  0.00           C
ATOM   8761 1C31 POPEu 234      22.811  40.366  33.760  1.00  0.00           C
ATOM   8764 2C31 POPEu 234      23.461  40.587  35.130  1.00  0.00           C
ATOM   8767 3C31 POPEu 234      24.582  39.576  35.440  1.00  0.00           C
ATOM   8770 4C31 POPEu 234      24.102  38.157  35.790  1.00  0.00           C
ATOM   8773 5C31 POPEu 234      23.622  38.056  37.240  1.00  0.00           C
ATOM   8776 6C31 POPEu 234      23.212  36.637  37.650  1.00  0.00           C
ATOM   8780  NH3 POPEv 235      17.262  62.576  56.100  1.00  0.00           N
ATOM   8784  C12 POPEv 235      18.232  63.246  57.030  1.00  0.00           C
ATOM   8787  C11 POPEv 235      19.672  62.826  56.720  1.00  0.00           C
ATOM   8790  P   POPEv 235      21.861  63.987  55.990  1.00  0.00           P
ATOM   8791  O13 POPEv 235      22.201  65.396  55.740  1.00  0.00           O
ATOM   8792  O14 POPEv 235      22.801  63.227  56.830  1.00  0.00           O
ATOM   8793  O11 POPEv 235      21.562  63.277  54.620  1.00  0.00           O
ATOM   8794  O12 POPEv 235      20.481  63.997  56.730  1.00  0.00           O
ATOM   8795  C1  POPEv 235      22.640  62.737  53.830  1.00  0.00           C
ATOM   8798  C2  POPEv 235      22.871  63.565  52.540  1.00  0.00           C
ATOM   8800  O21 POPEv 235      22.701  62.757  51.360  1.00  0.00           O
ATOM   8801  C21 POPEv 235      23.482  61.707  51.210  1.00  0.00           C
ATOM   8802  O22 POPEv 235      24.471  61.437  51.870  1.00  0.00           O
ATOM   8803  C22 POPEv 235      22.892  60.806  50.110  1.00  0.00           C
ATOM   8806  C3  POPEv 235      24.182  64.416  52.540  1.00  0.00           C
ATOM   8809  O31 POPEv 235      24.332  65.057  51.260  1.00  0.00           O
ATOM   8810  C31 POPEv 235      25.552  65.066  50.720  1.00  0.00           C
ATOM   8811  O32 POPEv 235      26.590  64.777  51.280  1.00  0.00           O
ATOM   8812  C32 POPEv 235      25.392  65.307  49.220  1.00  0.00           C
ATOM   8815  C23 POPEv 235      21.791  61.416  49.190  1.00  0.00           C
ATOM   8818  C24 POPEv 235      20.691  60.406  48.830  1.00  0.00           C
ATOM   8821  C25 POPEv 235      21.131  59.236  47.930  1.00  0.00           C
ATOM   8824  C26 POPEv 235      21.611  59.696  46.540  1.00  0.00           C
ATOM   8827  C27 POPEv 235      21.562  58.586  45.470  1.00  0.00           C
ATOM   8830  C28 POPEv 235      20.292  58.636  44.600  1.00  0.00           C
ATOM   8833  C29 POPEv 235      20.242  57.486  43.620  1.00  0.00           C
ATOM   8835 0C21 POPEv 235      19.832  57.536  42.340  1.00  0.00           C
ATOM   8837 1C21 POPEv 235      19.332  58.736  41.590  1.00  0.00           C
ATOM   8840 2C21 POPEv 235      19.791  58.696  40.110  1.00  0.00           C
ATOM   8843 3C21 POPEv 235      19.012  57.706  39.240  1.00  0.00           C
ATOM   8846 4C21 POPEv 235      17.621  58.236  38.880  1.00  0.00           C
ATOM   8849 5C21 POPEv 235      16.662  57.167  38.320  1.00  0.00           C
ATOM   8852 6C21 POPEv 235      15.242  57.726  38.240  1.00  0.00           C
ATOM   8855 7C21 POPEv 235      14.152  56.666  38.020  1.00  0.00           C
ATOM   8858 8C21 POPEv 235      12.832  57.076  38.690  1.00  0.00           C
ATOM   8862  C33 POPEv 235      24.912  64.017  48.500  1.00  0.00           C
ATOM   8865  C34 POPEv 235      24.851  64.176  46.970  1.00  0.00           C
ATOM   8868  C35 POPEv 235      24.462  62.887  46.250  1.00  0.00           C
ATOM   8871  C36 POPEv 235      24.372  63.067  44.720  1.00  0.00           C
ATOM   8874  C37 POPEv 235      23.841  61.826  43.990  1.00  0.00           C
ATOM   8877  C38 POPEv 235      24.361  61.697  42.550  1.00  0.00           C
ATOM   8880  C39 POPEv 235      24.182  62.976  41.720  1.00  0.00           C
ATOM   8883 0C31 POPEv 235      24.611  62.776  40.250  1.00  0.00           C
ATOM   8886 1C31 POPEv 235      24.441  64.057  39.430  1.00  0.00           C
ATOM   8889 2C31 POPEv 235      24.671  63.857  37.930  1.00  0.00           C
ATOM   8892 3C31 POPEv 235      26.131  63.556  37.550  1.00  0.00           C
ATOM   8895 4C31 POPEv 235      26.372  63.676  36.030  1.00  0.00           C
ATOM   8898 5C31 POPEv 235      27.832  63.417  35.640  1.00  0.00           C
ATOM   8901 6C31 POPEv 235      28.122  63.617  34.150  1.00  0.00           C
ATOM   8905  NH3 POPEw 236     102.901  38.716  59.670  1.00  0.00           N
ATOM   8909  C12 POPEw 236     101.480  38.846  59.150  1.00  0.00           C
ATOM   8912  C11 POPEw 236     100.900  37.536  58.580  1.00  0.00           C
ATOM   8915  P   POPEw 236      98.352  36.896  58.590  1.00  0.00           P
ATOM   8916  O13 POPEw 236      98.020  37.396  59.940  1.00  0.00           O
ATOM   8917  O14 POPEw 236      98.722  35.466  58.430  1.00  0.00           O
ATOM   8918  O11 POPEw 236      97.180  37.297  57.570  1.00  0.00           O
ATOM   8919  O12 POPEw 236      99.580  37.766  58.080  1.00  0.00           O
ATOM   8920  C1  POPEw 236      97.451  38.326  56.610  1.00  0.00           C
ATOM   8923  C2  POPEw 236      96.160  38.886  55.930  1.00  0.00           C
ATOM   8925  O21 POPEw 236      96.590  39.517  54.710  1.00  0.00           O
ATOM   8926  C21 POPEw 236      96.490  38.826  53.600  1.00  0.00           C
ATOM   8927  O22 POPEw 236      95.842  37.807  53.440  1.00  0.00           O
ATOM   8928  C22 POPEw 236      97.410  39.457  52.560  1.00  0.00           C
ATOM   8931  C3  POPEw 236      95.401  39.917  56.830  1.00  0.00           C
ATOM   8934  O31 POPEw 236      94.411  40.646  56.070  1.00  0.00           O
ATOM   8935  C31 POPEw 236      93.132  40.517  56.400  1.00  0.00           C
ATOM   8936  O32 POPEw 236      92.701  40.107  57.460  1.00  0.00           O
ATOM   8937  C32 POPEw 236      92.242  40.966  55.230  1.00  0.00           C
ATOM   8940  C23 POPEw 236      96.611  40.107  51.420  1.00  0.00           C
ATOM   8943  C24 POPEw 236      97.531  40.956  50.550  1.00  0.00           C
ATOM   8946  C25 POPEw 236      96.861  41.567  49.310  1.00  0.00           C
ATOM   8949  C26 POPEw 236      96.371  40.507  48.310  1.00  0.00           C
ATOM   8952  C27 POPEw 236      95.891  41.117  46.990  1.00  0.00           C
ATOM   8955  C28 POPEw 236      95.451  40.016  46.000  1.00  0.00           C
ATOM   8958  C29 POPEw 236      94.852  40.567  44.730  1.00  0.00           C
ATOM   8960 0C21 POPEw 236      95.131  40.196  43.470  1.00  0.00           C
ATOM   8962 1C21 POPEw 236      96.102  39.127  43.030  1.00  0.00           C
ATOM   8965 2C21 POPEw 236      97.021  39.547  41.870  1.00  0.00           C
ATOM   8968 3C21 POPEw 236      98.120  40.556  42.260  1.00  0.00           C
ATOM   8971 4C21 POPEw 236      99.191  40.686  41.160  1.00  0.00           C
ATOM   8974 5C21 POPEw 236     100.252  41.746  41.460  1.00  0.00           C
ATOM   8977 6C21 POPEw 236     101.402  41.786  40.430  1.00  0.00           C
ATOM   8980 7C21 POPEw 236     102.531  42.737  40.870  1.00  0.00           C
ATOM   8983 8C21 POPEw 236     103.722  42.776  39.900  1.00  0.00           C
ATOM   8987  C33 POPEw 236      93.010  41.507  53.990  1.00  0.00           C
ATOM   8990  C34 POPEw 236      92.332  41.246  52.650  1.00  0.00           C
ATOM   8993  C35 POPEw 236      91.082  42.106  52.370  1.00  0.00           C
ATOM   8996  C36 POPEw 236      91.432  43.576  52.120  1.00  0.00           C
ATOM   8999  C37 POPEw 236      90.230  44.417  51.680  1.00  0.00           C
ATOM   9002  C38 POPEw 236      90.641  45.847  51.390  1.00  0.00           C
ATOM   9005  C39 POPEw 236      89.481  46.806  51.140  1.00  0.00           C
ATOM   9008 0C31 POPEw 236      89.941  48.256  50.980  1.00  0.00           C
ATOM   9011 1C31 POPEw 236      88.762  49.236  50.900  1.00  0.00           C
ATOM   9014 2C31 POPEw 236      89.130  50.697  51.160  1.00  0.00           C
ATOM   9017 3C31 POPEw 236      87.910  51.536  51.570  1.00  0.00           C
ATOM   9020 4C31 POPEw 236      86.782  51.596  50.550  1.00  0.00           C
ATOM   9023 5C31 POPEw 236      85.641  52.466  51.090  1.00  0.00           C
ATOM   9026 6C31 POPEw 236      84.471  52.636  50.120  1.00  0.00           C
ATOM   9030  NH3 POPEx 237      97.730  83.496  55.240  1.00  0.00           N
ATOM   9034  C12 POPEx 237      97.661  82.127  54.640  1.00  0.00           C
ATOM   9037  C11 POPEx 237      98.921  81.266  54.700  1.00  0.00           C
ATOM   9040  P   POPEx 237      99.631  78.807  54.210  1.00  0.00           P
ATOM   9041  O13 POPEx 237     100.962  79.456  54.100  1.00  0.00           O
ATOM   9042  O14 POPEx 237      99.422  77.885  55.350  1.00  0.00           O
ATOM   9043  O11 POPEx 237      99.341  77.996  52.900  1.00  0.00           O
ATOM   9044  O12 POPEx 237      98.582  79.976  54.180  1.00  0.00           O
ATOM   9045  C1  POPEx 237     100.451  77.507  52.130  1.00  0.00           C
ATOM   9048  C2  POPEx 237     100.492  78.236  50.780  1.00  0.00           C
ATOM   9050  O21 POPEx 237     101.551  77.596  50.060  1.00  0.00           O
ATOM   9051  C21 POPEx 237     101.210  77.167  48.860  1.00  0.00           C
ATOM   9052  O22 POPEx 237     100.230  77.516  48.230  1.00  0.00           O
ATOM   9053  C22 POPEx 237     102.220  76.097  48.440  1.00  0.00           C
ATOM   9056  C3  POPEx 237     100.731  79.766  50.950  1.00  0.00           C
ATOM   9059  O31 POPEx 237     100.712  80.485  49.690  1.00  0.00           O
ATOM   9060  C31 POPEx 237     101.911  80.625  49.130  1.00  0.00           C
ATOM   9061  O32 POPEx 237     102.971  80.257  49.620  1.00  0.00           O
ATOM   9062  C32 POPEx 237     101.782  81.266  47.760  1.00  0.00           C
ATOM   9065  C23 POPEx 237     102.131  75.697  46.950  1.00  0.00           C
ATOM   9068  C24 POPEx 237     100.881  74.867  46.620  1.00  0.00           C
ATOM   9071  C25 POPEx 237     100.921  74.236  45.220  1.00  0.00           C
ATOM   9074  C26 POPEx 237     101.932  73.087  45.100  1.00  0.00           C
ATOM   9077  C27 POPEx 237     101.952  72.456  43.700  1.00  0.00           C
ATOM   9080  C28 POPEx 237     103.271  71.716  43.380  1.00  0.00           C
ATOM   9083  C29 POPEx 237     103.641  70.606  44.330  1.00  0.00           C
ATOM   9085 0C21 POPEx 237     103.811  69.297  44.060  1.00  0.00           C
ATOM   9087 1C21 POPEx 237     103.610  68.617  42.730  1.00  0.00           C
ATOM   9090 2C21 POPEx 237     103.411  67.096  42.880  1.00  0.00           C
ATOM   9093 3C21 POPEx 237     102.111  66.716  43.610  1.00  0.00           C
ATOM   9096 4C21 POPEx 237     101.770  65.206  43.530  1.00  0.00           C
ATOM   9099 5C21 POPEx 237     102.711  64.286  44.320  1.00  0.00           C
ATOM   9102 6C21 POPEx 237     102.590  64.447  45.840  1.00  0.00           C
ATOM   9105 7C21 POPEx 237     103.212  63.267  46.610  1.00  0.00           C
ATOM   9108 8C21 POPEx 237     103.141  63.437  48.130  1.00  0.00           C
ATOM   9112  C33 POPEx 237     103.141  81.346  47.010  1.00  0.00           C
ATOM   9115  C34 POPEx 237     102.971  81.355  45.490  1.00  0.00           C
ATOM   9118  C35 POPEx 237     104.291  81.635  44.750  1.00  0.00           C
ATOM   9121  C36 POPEx 237     104.270  81.157  43.280  1.00  0.00           C
ATOM   9124  C37 POPEx 237     105.632  81.327  42.590  1.00  0.00           C
ATOM   9127  C38 POPEx 237     105.721  80.606  41.230  1.00  0.00           C
ATOM   9130  C39 POPEx 237     107.080  80.777  40.530  1.00  0.00           C
ATOM   9133 0C31 POPEx 237     107.161  82.096  39.750  1.00  0.00           C
ATOM   9136 1C31 POPEx 237     108.540  82.397  39.150  1.00  0.00           C
ATOM   9139 2C31 POPEx 237     108.492  83.715  38.360  1.00  0.00           C
ATOM   9142 3C31 POPEx 237     109.841  84.216  37.810  1.00  0.00           C
ATOM   9145 4C31 POPEx 237     109.641  85.485  36.970  1.00  0.00           C
ATOM   9148 5C31 POPEx 237     110.911  86.036  36.330  1.00  0.00           C
ATOM   9151 6C31 POPEx 237     110.641  87.206  35.380  1.00  0.00           C
ATOM   9155  NH3 POPEy 238      44.152  36.477  58.940  1.00  0.00           N
ATOM   9159  C12 POPEy 238      43.981  36.306  60.430  1.00  0.00           C
ATOM   9162  C11 POPEy 238      42.660  36.886  60.990  1.00  0.00           C
ATOM   9165  P   POPEy 238      40.532  36.257  59.550  1.00  0.00           P
ATOM   9166  O13 POPEy 238      39.181  35.757  59.840  1.00  0.00           O
ATOM   9167  O14 POPEy 238      40.672  37.667  59.070  1.00  0.00           O
ATOM   9168  O11 POPEy 238      41.221  35.276  58.500  1.00  0.00           O
ATOM   9169  O12 POPEy 238      41.512  36.056  60.760  1.00  0.00           O
ATOM   9170  C1  POPEy 238      41.551  35.517  57.140  1.00  0.00           C
ATOM   9173  C2  POPEy 238      40.340  35.346  56.190  1.00  0.00           C
ATOM   9175  O21 POPEy 238      40.761  35.097  54.840  1.00  0.00           O
ATOM   9176  C21 POPEy 238      41.151  36.097  54.070  1.00  0.00           C
ATOM   9177  O22 POPEy 238      41.442  37.227  54.420  1.00  0.00           O
ATOM   9178  C22 POPEy 238      41.151  35.597  52.620  1.00  0.00           C
ATOM   9181  C3  POPEy 238      39.301  36.496  56.320  1.00  0.00           C
ATOM   9184  O31 POPEy 238      38.371  36.486  55.230  1.00  0.00           O
ATOM   9185  C31 POPEy 238      37.431  37.417  55.410  1.00  0.00           C
ATOM   9186  O32 POPEy 238      37.301  38.097  56.410  1.00  0.00           O
ATOM   9187  C32 POPEy 238      36.622  37.486  54.130  1.00  0.00           C
ATOM   9190  C23 POPEy 238      41.590  36.656  51.580  1.00  0.00           C
ATOM   9193  C24 POPEy 238      41.410  36.146  50.140  1.00  0.00           C
ATOM   9196  C25 POPEy 238      41.971  37.086  49.060  1.00  0.00           C
ATOM   9199  C26 POPEy 238      41.410  38.516  49.120  1.00  0.00           C
ATOM   9202  C27 POPEy 238      41.742  39.366  47.890  1.00  0.00           C
ATOM   9205  C28 POPEy 238      41.311  40.837  48.100  1.00  0.00           C
ATOM   9208  C29 POPEy 238      41.551  41.806  46.980  1.00  0.00           C
ATOM   9210 0C21 POPEy 238      40.931  41.837  45.780  1.00  0.00           C
ATOM   9212 1C21 POPEy 238      39.861  40.886  45.290  1.00  0.00           C
ATOM   9215 2C21 POPEy 238      38.841  41.576  44.360  1.00  0.00           C
ATOM   9218 3C21 POPEy 238      37.951  40.556  43.620  1.00  0.00           C
ATOM   9221 4C21 POPEy 238      37.001  41.167  42.570  1.00  0.00           C
ATOM   9224 5C21 POPEy 238      37.721  42.017  41.510  1.00  0.00           C
ATOM   9227 6C21 POPEy 238      36.871  42.336  40.280  1.00  0.00           C
ATOM   9230 7C21 POPEy 238      37.631  43.216  39.280  1.00  0.00           C
ATOM   9233 8C21 POPEy 238      36.832  43.576  38.030  1.00  0.00           C
ATOM   9237  C33 POPEy 238      36.051  38.896  53.940  1.00  0.00           C
ATOM   9240  C34 POPEy 238      35.221  39.007  52.660  1.00  0.00           C
ATOM   9243  C35 POPEy 238      34.521  40.366  52.630  1.00  0.00           C
ATOM   9246  C36 POPEy 238      33.832  40.606  51.310  1.00  0.00           C
ATOM   9249  C37 POPEy 238      33.561  42.087  51.120  1.00  0.00           C
ATOM   9252  C38 POPEy 238      32.992  42.386  49.740  1.00  0.00           C
ATOM   9255  C39 POPEy 238      32.672  43.867  49.640  1.00  0.00           C
ATOM   9258 0C31 POPEy 238      33.922  44.746  49.750  1.00  0.00           C
ATOM   9261 1C31 POPEy 238      33.551  46.216  49.630  1.00  0.00           C
ATOM   9264 2C31 POPEy 238      34.602  47.227  50.110  1.00  0.00           C
ATOM   9267 3C31 POPEy 238      35.411  47.966  49.020  1.00  0.00           C
ATOM   9270 4C31 POPEy 238      36.561  47.157  48.430  1.00  0.00           C
ATOM   9273 5C31 POPEy 238      37.402  47.976  47.440  1.00  0.00           C
ATOM   9276 6C31 POPEy 238      38.692  47.277  47.020  1.00  0.00           C
ATOM   9280  NH3 POPEz 239      53.291  59.347  56.020  1.00  0.00           N
ATOM   9284  C12 POPEz 239      52.542  58.617  57.100  1.00  0.00           C
ATOM   9287  C11 POPEz 239      52.061  57.206  56.740  1.00  0.00           C
ATOM   9290  P   POPEz 239      51.782  54.937  58.110  1.00  0.00           P
ATOM   9291  O13 POPEz 239      52.910  54.447  58.930  1.00  0.00           O
ATOM   9292  O14 POPEz 239      50.410  54.606  58.570  1.00  0.00           O
ATOM   9293  O11 POPEz 239      51.931  54.436  56.620  1.00  0.00           O
ATOM   9294  O12 POPEz 239      51.941  56.476  57.960  1.00  0.00           O
ATOM   9295  C1  POPEz 239      53.041  53.727  56.100  1.00  0.00           C
ATOM   9298  C2  POPEz 239      53.622  54.407  54.820  1.00  0.00           C
ATOM   9300  O21 POPEz 239      53.931  53.396  53.850  1.00  0.00           O
ATOM   9301  C21 POPEz 239      53.942  53.766  52.590  1.00  0.00           C
ATOM   9302  O22 POPEz 239      53.631  54.856  52.140  1.00  0.00           O
ATOM   9303  C22 POPEz 239      54.352  52.566  51.740  1.00  0.00           C
ATOM   9306  C3  POPEz 239      54.901  55.226  55.180  1.00  0.00           C
ATOM   9309  O31 POPEz 239      55.562  55.837  54.050  1.00  0.00           O
ATOM   9310  C31 POPEz 239      55.220  57.066  53.700  1.00  0.00           C
ATOM   9311  O32 POPEz 239      54.312  57.726  54.170  1.00  0.00           O
ATOM   9312  C32 POPEz 239      56.271  57.576  52.740  1.00  0.00           C
ATOM   9315  C23 POPEz 239      55.142  53.007  50.490  1.00  0.00           C
ATOM   9318  C24 POPEz 239      55.982  51.866  49.920  1.00  0.00           C
ATOM   9321  C25 POPEz 239      55.160  50.637  49.470  1.00  0.00           C
ATOM   9324  C26 POPEz 239      54.201  50.956  48.320  1.00  0.00           C
ATOM   9327  C27 POPEz 239      53.792  49.696  47.530  1.00  0.00           C
ATOM   9330  C28 POPEz 239      53.141  50.036  46.180  1.00  0.00           C
ATOM   9333  C29 POPEz 239      52.822  48.786  45.400  1.00  0.00           C
ATOM   9335 0C21 POPEz 239      52.000  48.706  44.330  1.00  0.00           C
ATOM   9337 1C21 POPEz 239      51.252  49.856  43.690  1.00  0.00           C
ATOM   9340 2C21 POPEz 239      51.352  49.836  42.140  1.00  0.00           C
ATOM   9343 3C21 POPEz 239      52.681  50.406  41.610  1.00  0.00           C
ATOM   9346 4C21 POPEz 239      52.752  50.356  40.070  1.00  0.00           C
ATOM   9349 5C21 POPEz 239      54.032  50.977  39.490  1.00  0.00           C
ATOM   9352 6C21 POPEz 239      54.090  52.507  39.570  1.00  0.00           C
ATOM   9355 7C21 POPEz 239      55.361  53.076  38.920  1.00  0.00           C
ATOM   9358 8C21 POPEz 239      55.231  54.556  38.570  1.00  0.00           C
ATOM   9362  C33 POPEz 239      55.761  57.856  51.320  1.00  0.00           C
ATOM   9365  C34 POPEz 239      56.902  58.516  50.540  1.00  0.00           C
ATOM   9368  C35 POPEz 239      56.931  60.026  50.750  1.00  0.00           C
ATOM   9371  C36 POPEz 239      58.090  60.637  49.970  1.00  0.00           C
ATOM   9374  C37 POPEz 239      58.261  62.117  50.290  1.00  0.00           C
ATOM   9377  C38 POPEz 239      59.370  62.747  49.460  1.00  0.00           C
ATOM   9380  C39 POPEz 239      58.942  63.017  48.010  1.00  0.00           C
ATOM   9383 0C31 POPEz 239      59.981  63.797  47.190  1.00  0.00           C
ATOM   9386 1C31 POPEz 239      59.500  63.937  45.740  1.00  0.00           C
ATOM   9389 2C31 POPEz 239      60.422  64.786  44.850  1.00  0.00           C
ATOM   9392 3C31 POPEz 239      59.592  65.617  43.860  1.00  0.00           C
ATOM   9395 4C31 POPEz 239      60.422  66.257  42.750  1.00  0.00           C
ATOM   9398 5C31 POPEz 239      59.561  67.167  41.860  1.00  0.00           C
ATOM   9401 6C31 POPEz 239      60.301  67.716  40.640  1.00  0.00           C
ATOM   9405  NH3 POPE0 240      25.871 123.986  20.040  1.00  0.00           N
ATOM   9409  C12 POPE0 240      27.041 124.207  19.120  1.00  0.00           C
ATOM   9412  C11 POPE0 240      28.312 123.657  19.780  1.00  0.00           C
ATOM   9415  P   POPE0 240      30.851 123.307  19.580  1.00  0.00           P
ATOM   9416  O13 POPE0 240      30.771 121.836  19.400  1.00  0.00           O
ATOM   9417  O14 POPE0 240      32.021 124.025  19.010  1.00  0.00           O
ATOM   9418  O11 POPE0 240      30.751 123.606  21.150  1.00  0.00           O
ATOM   9419  O12 POPE0 240      29.492 123.937  19.020  1.00  0.00           O
ATOM   9420  C1  POPE0 240      31.482 122.857  22.140  1.00  0.00           C
ATOM   9423  C2  POPE0 240      30.912 121.437  22.480  1.00  0.00           C
ATOM   9425  O21 POPE0 240      30.102 121.297  23.660  1.00  0.00           O
ATOM   9426  C21 POPE0 240      30.482 121.757  24.810  1.00  0.00           C
ATOM   9427  O22 POPE0 240      31.551 122.276  25.080  1.00  0.00           O
ATOM   9428  C22 POPE0 240      29.361 121.446  25.810  1.00  0.00           C
ATOM   9431  C3  POPE0 240      31.941 120.275  22.320  1.00  0.00           C
ATOM   9434  O31 POPE0 240      32.021 119.406  23.460  1.00  0.00           O
ATOM   9435  C31 POPE0 240      31.221 118.356  23.470  1.00  0.00           C
ATOM   9436  O32 POPE0 240      30.311 118.146  22.680  1.00  0.00           O
ATOM   9437  C32 POPE0 240      31.621 117.465  24.650  1.00  0.00           C
ATOM   9440  C23 POPE0 240      29.632 122.066  27.190  1.00  0.00           C
ATOM   9443  C24 POPE0 240      28.762 121.455  28.300  1.00  0.00           C
ATOM   9446  C25 POPE0 240      29.361 121.626  29.700  1.00  0.00           C
ATOM   9449  C26 POPE0 240      29.681 123.076  30.090  1.00  0.00           C
ATOM   9452  C27 POPE0 240      30.201 123.195  31.530  1.00  0.00           C
ATOM   9455  C28 POPE0 240      30.131 124.627  32.110  1.00  0.00           C
ATOM   9458  C29 POPE0 240      31.082 125.597  31.440  1.00  0.00           C
ATOM   9460 0C21 POPE0 240      31.352 126.868  31.780  1.00  0.00           C
ATOM   9462 1C21 POPE0 240      30.832 127.719  32.920  1.00  0.00           C
ATOM   9465 2C21 POPE0 240      30.392 127.020  34.210  1.00  0.00           C
ATOM   9468 3C21 POPE0 240      30.021 127.979  35.350  1.00  0.00           C
ATOM   9471 4C21 POPE0 240      29.462 127.199  36.540  1.00  0.00           C
ATOM   9474 5C21 POPE0 240      28.881 128.079  37.660  1.00  0.00           C
ATOM   9477 6C21 POPE0 240      28.271 127.189  38.750  1.00  0.00           C
ATOM   9480 7C21 POPE0 240      27.502 127.950  39.830  1.00  0.00           C
ATOM   9483 8C21 POPE0 240      26.752 127.008  40.770  1.00  0.00           C
ATOM   9487  C33 POPE0 240      30.622 116.355  24.990  1.00  0.00           C
ATOM   9490  C34 POPE0 240      31.131 115.426  26.100  1.00  0.00           C
ATOM   9493  C35 POPE0 240      31.322 116.076  27.470  1.00  0.00           C
ATOM   9496  C36 POPE0 240      30.041 116.626  28.090  1.00  0.00           C
ATOM   9499  C37 POPE0 240      30.261 117.057  29.540  1.00  0.00           C
ATOM   9502  C38 POPE0 240      28.982 117.577  30.200  1.00  0.00           C
ATOM   9505  C39 POPE0 240      29.132 117.745  31.710  1.00  0.00           C
ATOM   9508 0C31 POPE0 240      29.992 118.967  32.070  1.00  0.00           C
ATOM   9511 1C31 POPE0 240      30.672 118.855  33.440  1.00  0.00           C
ATOM   9514 2C31 POPE0 240      29.692 118.855  34.620  1.00  0.00           C
ATOM   9517 3C31 POPE0 240      30.432 118.727  35.950  1.00  0.00           C
ATOM   9520 4C31 POPE0 240      29.541 119.025  37.160  1.00  0.00           C
ATOM   9523 5C31 POPE0 240      30.352 119.025  38.470  1.00  0.00           C
ATOM   9526 6C31 POPE0 240      29.902 120.077  39.470  1.00  0.00           C
ATOM   9530  NH3 POPE1 241       2.772   5.136  17.620  1.00  0.00           N
ATOM   9534  C12 POPE1 241       3.002   5.006  16.140  1.00  0.00           C
ATOM   9537  C11 POPE1 241       3.962   6.096  15.640  1.00  0.00           C
ATOM   9540  P   POPE1 241       6.352   6.646  16.640  1.00  0.00           P
ATOM   9541  O13 POPE1 241       7.032   5.516  17.330  1.00  0.00           O
ATOM   9542  O14 POPE1 241       6.802   6.986  15.280  1.00  0.00           O
ATOM   9543  O11 POPE1 241       6.522   7.906  17.560  1.00  0.00           O
ATOM   9544  O12 POPE1 241       4.782   6.556  16.690  1.00  0.00           O
ATOM   9545  C1  POPE1 241       5.682   8.086  18.710  1.00  0.00           C
ATOM   9548  C2  POPE1 241       6.492   8.126  20.040  1.00  0.00           C
ATOM   9550  O21 POPE1 241       6.312   9.396  20.700  1.00  0.00           O
ATOM   9551  C21 POPE1 241       5.082   9.546  21.210  1.00  0.00           C
ATOM   9552  O22 POPE1 241       4.182   8.736  21.120  1.00  0.00           O
ATOM   9553  C22 POPE1 241       4.942  10.906  21.860  1.00  0.00           C
ATOM   9556  C3  POPE1 241       8.002   7.846  19.810  1.00  0.00           C
ATOM   9559  O31 POPE1 241       8.562   7.366  21.040  1.00  0.00           O
ATOM   9560  C31 POPE1 241       9.792   7.736  21.320  1.00  0.00           C
ATOM   9561  O32 POPE1 241      10.552   8.306  20.560  1.00  0.00           O
ATOM   9562  C32 POPE1 241       9.982   7.416  22.800  1.00  0.00           C
ATOM   9565  C23 POPE1 241       5.662  11.056  23.230  1.00  0.00           C
ATOM   9568  C24 POPE1 241       4.802  11.866  24.210  1.00  0.00           C
ATOM   9571  C25 POPE1 241       5.432  12.146  25.590  1.00  0.00           C
ATOM   9574  C26 POPE1 241       5.292  10.976  26.570  1.00  0.00           C
ATOM   9577  C27 POPE1 241       5.722  11.356  28.000  1.00  0.00           C
ATOM   9580  C28 POPE1 241       5.452  10.236  29.010  1.00  0.00           C
ATOM   9583  C29 POPE1 241       6.152  10.456  30.330  1.00  0.00           C
ATOM   9585 0C21 POPE1 241       5.652  10.296  31.570  1.00  0.00           C
ATOM   9587 1C21 POPE1 241       4.252   9.886  31.940  1.00  0.00           C
ATOM   9590 2C21 POPE1 241       3.672  10.806  33.020  1.00  0.00           C
ATOM   9593 3C21 POPE1 241       2.222  10.456  33.370  1.00  0.00           C
ATOM   9596 4C21 POPE1 241       1.579  11.446  34.350  1.00  0.00           C
ATOM   9599 5C21 POPE1 241       2.142  11.426  35.770  1.00  0.00           C
ATOM   9602 6C21 POPE1 241       1.649  12.636  36.560  1.00  0.00           C
ATOM   9605 7C21 POPE1 241       1.892  12.526  38.070  1.00  0.00           C
ATOM   9608 8C21 POPE1 241       1.559  13.816  38.810  1.00  0.00           C
ATOM   9612  C33 POPE1 241      11.261   7.966  23.440  1.00  0.00           C
ATOM   9615  C34 POPE1 241      11.332   7.666  24.950  1.00  0.00           C
ATOM   9618  C35 POPE1 241      10.122   8.207  25.730  1.00  0.00           C
ATOM   9621  C36 POPE1 241      10.482   9.127  26.900  1.00  0.00           C
ATOM   9624  C37 POPE1 241       9.522  10.316  27.050  1.00  0.00           C
ATOM   9627  C38 POPE1 241       9.672  11.026  28.390  1.00  0.00           C
ATOM   9630  C39 POPE1 241      11.102  11.546  28.570  1.00  0.00           C
ATOM   9633 0C31 POPE1 241      11.302  12.146  29.950  1.00  0.00           C
ATOM   9636 1C31 POPE1 241      12.771  12.417  30.260  1.00  0.00           C
ATOM   9639 2C31 POPE1 241      12.902  12.706  31.740  1.00  0.00           C
ATOM   9642 3C31 POPE1 241      14.201  13.386  32.170  1.00  0.00           C
ATOM   9645 4C31 POPE1 241      13.942  14.196  33.440  1.00  0.00           C
ATOM   9648 5C31 POPE1 241      15.192  14.457  34.280  1.00  0.00           C
ATOM   9651 6C31 POPE1 241      14.872  15.236  35.550  1.00  0.00           C
ATOM   9655  NH3 POPE2 242     127.402  66.386  57.650  1.00  0.00           N
ATOM   9659  C12 POPE2 242     126.292  67.106  58.400  1.00  0.00           C
ATOM   9662  C11 POPE2 242     126.091  68.536  57.860  1.00  0.00           C
ATOM   9665  P   POPE2 242     125.292  70.736  59.100  1.00  0.00           P
ATOM   9666  O13 POPE2 242     124.270  71.027  60.130  1.00  0.00           O
ATOM   9667  O14 POPE2 242     126.691  71.016  59.440  1.00  0.00           O
ATOM   9668  O11 POPE2 242     124.951  71.557  57.790  1.00  0.00           O
ATOM   9669  O12 POPE2 242     125.121  69.227  58.640  1.00  0.00           O
ATOM   9670  C1  POPE2 242     123.800  71.237  57.000  1.00  0.00           C
ATOM   9673  C2  POPE2 242     124.051  71.496  55.490  1.00  0.00           C
ATOM   9675  O21 POPE2 242     122.941  72.196  54.930  1.00  0.00           O
ATOM   9676  C21 POPE2 242     121.812  71.507  54.770  1.00  0.00           C
ATOM   9677  O22 POPE2 242     121.572  70.407  55.230  1.00  0.00           O
ATOM   9678  C22 POPE2 242     120.842  72.315  53.920  1.00  0.00           C
ATOM   9681  C3  POPE2 242     124.462  70.257  54.630  1.00  0.00           C
ATOM   9684  O31 POPE2 242     124.432  70.626  53.240  1.00  0.00           O
ATOM   9685  C31 POPE2 242     125.221  69.977  52.400  1.00  0.00           C
ATOM   9686  O32 POPE2 242     126.001  69.087  52.690  1.00  0.00           O
ATOM   9687  C32 POPE2 242     124.992  70.547  50.990  1.00  0.00           C
ATOM   9690  C23 POPE2 242     121.572  73.297  52.970  1.00  0.00           C
ATOM   9693  C24 POPE2 242     120.661  74.267  52.220  1.00  0.00           C
ATOM   9696  C25 POPE2 242     121.311  74.815  50.960  1.00  0.00           C
ATOM   9699  C26 POPE2 242     121.082  73.886  49.770  1.00  0.00           C
ATOM   9702  C27 POPE2 242     122.161  74.026  48.700  1.00  0.00           C
ATOM   9705  C28 POPE2 242     121.791  73.297  47.410  1.00  0.00           C
ATOM   9708  C29 POPE2 242     122.980  73.227  46.500  1.00  0.00           C
ATOM   9710 0C21 POPE2 242     122.980  73.527  45.190  1.00  0.00           C
ATOM   9712 1C21 POPE2 242     121.770  73.926  44.400  1.00  0.00           C
ATOM   9715 2C21 POPE2 242     121.841  73.456  42.940  1.00  0.00           C
ATOM   9718 3C21 POPE2 242     120.632  73.987  42.150  1.00  0.00           C
ATOM   9721 4C21 POPE2 242     120.842  73.996  40.630  1.00  0.00           C
ATOM   9724 5C21 POPE2 242     121.031  72.596  40.040  1.00  0.00           C
ATOM   9727 6C21 POPE2 242     122.492  72.297  39.720  1.00  0.00           C
ATOM   9730 7C21 POPE2 242     122.652  70.886  39.160  1.00  0.00           C
ATOM   9733 8C21 POPE2 242     124.081  70.386  39.280  1.00  0.00           C
ATOM   9737  C33 POPE2 242     126.251  71.146  50.330  1.00  0.00           C
ATOM   9740  C34 POPE2 242     125.861  71.977  49.100  1.00  0.00           C
ATOM   9743  C35 POPE2 242     126.962  72.916  48.600  1.00  0.00           C
ATOM   9746  C36 POPE2 242     126.432  73.977  47.620  1.00  0.00           C
ATOM   9749  C37 POPE2 242     127.481  75.036  47.340  1.00  0.00           C
ATOM   9752  C38 POPE2 242     127.212  75.966  46.160  1.00  0.00           C
ATOM   9755  C39 POPE2 242     126.350  77.176  46.520  1.00  0.00           C
ATOM   9758 0C31 POPE2 242     126.581  78.306  45.530  1.00  0.00           C
ATOM   9761 1C31 POPE2 242     125.591  79.466  45.650  1.00  0.00           C
ATOM   9764 2C31 POPE2 242     126.012  80.706  44.830  1.00  0.00           C
ATOM   9767 3C31 POPE2 242     126.891  80.385  43.610  1.00  0.00           C
ATOM   9770 4C31 POPE2 242     127.010  81.546  42.620  1.00  0.00           C
ATOM   9773 5C31 POPE2 242     128.051  81.257  41.530  1.00  0.00           C
ATOM   9776 6C31 POPE2 242     128.031  82.286  40.400  1.00  0.00           C
ATOM   9780  NH3 POPE3 243      27.222  11.036  63.120  1.00  0.00           N
ATOM   9784  C12 POPE3 243      28.402  11.766  63.710  1.00  0.00           C
ATOM   9787  C11 POPE3 243      29.531  10.856  64.210  1.00  0.00           C
ATOM   9790  P   POPE3 243      31.841  11.696  63.300  1.00  0.00           P
ATOM   9791  O13 POPE3 243      32.471  10.346  63.260  1.00  0.00           O
ATOM   9792  O14 POPE3 243      32.721  12.877  63.490  1.00  0.00           O
ATOM   9793  O11 POPE3 243      30.982  11.926  61.990  1.00  0.00           O
ATOM   9794  O12 POPE3 243      30.712  11.656  64.390  1.00  0.00           O
ATOM   9795  C1  POPE3 243      30.921  10.956  60.940  1.00  0.00           C
ATOM   9798  C2  POPE3 243      30.131  11.526  59.730  1.00  0.00           C
ATOM   9800  O21 POPE3 243      29.992  10.506  58.730  1.00  0.00           O
ATOM   9801  C21 POPE3 243      30.681  10.456  57.610  1.00  0.00           C
ATOM   9802  O22 POPE3 243      31.561  11.206  57.230  1.00  0.00           O
ATOM   9803  C22 POPE3 243      30.172   9.276  56.780  1.00  0.00           C
ATOM   9806  C3  POPE3 243      30.721  12.906  59.310  1.00  0.00           C
ATOM   9809  O31 POPE3 243      29.881  13.596  58.360  1.00  0.00           O
ATOM   9810  C31 POPE3 243      30.411  14.776  58.020  1.00  0.00           C
ATOM   9811  O32 POPE3 243      31.532  15.126  58.360  1.00  0.00           O
ATOM   9812  C32 POPE3 243      29.441  15.596  57.170  1.00  0.00           C
ATOM   9815  C23 POPE3 243      29.942   9.666  55.300  1.00  0.00           C
ATOM   9818  C24 POPE3 243      29.090   8.626  54.560  1.00  0.00           C
ATOM   9821  C25 POPE3 243      28.721   8.976  53.110  1.00  0.00           C
ATOM   9824  C26 POPE3 243      29.942   9.296  52.240  1.00  0.00           C
ATOM   9827  C27 POPE3 243      29.692   9.156  50.730  1.00  0.00           C
ATOM   9830  C28 POPE3 243      30.992   9.127  49.900  1.00  0.00           C
ATOM   9833  C29 POPE3 243      31.791   7.866  50.120  1.00  0.00           C
ATOM   9835 0C21 POPE3 243      32.992   7.586  49.590  1.00  0.00           C
ATOM   9837 1C21 POPE3 243      33.782   8.486  48.670  1.00  0.00           C
ATOM   9840 2C21 POPE3 243      33.811   7.966  47.220  1.00  0.00           C
ATOM   9843 3C21 POPE3 243      34.681   8.866  46.330  1.00  0.00           C
ATOM   9846 4C21 POPE3 243      34.501   8.587  44.830  1.00  0.00           C
ATOM   9849 5C21 POPE3 243      35.291   9.576  43.960  1.00  0.00           C
ATOM   9852 6C21 POPE3 243      35.102   9.306  42.470  1.00  0.00           C
ATOM   9855 7C21 POPE3 243      35.922  10.247  41.590  1.00  0.00           C
ATOM   9858 8C21 POPE3 243      35.712   9.946  40.100  1.00  0.00           C
ATOM   9862  C33 POPE3 243      29.111  14.966  55.800  1.00  0.00           C
ATOM   9865  C34 POPE3 243      28.002  15.736  55.060  1.00  0.00           C
ATOM   9868  C35 POPE3 243      27.661  15.176  53.670  1.00  0.00           C
ATOM   9871  C36 POPE3 243      26.832  16.167  52.860  1.00  0.00           C
ATOM   9874  C37 POPE3 243      26.551  15.786  51.400  1.00  0.00           C
ATOM   9877  C38 POPE3 243      25.882  16.956  50.670  1.00  0.00           C
ATOM   9880  C39 POPE3 243      25.732  16.696  49.170  1.00  0.00           C
ATOM   9883 0C31 POPE3 243      25.191  17.906  48.400  1.00  0.00           C
ATOM   9886 1C31 POPE3 243      25.292  17.686  46.890  1.00  0.00           C
ATOM   9889 2C31 POPE3 243      24.652  18.806  46.070  1.00  0.00           C
ATOM   9892 3C31 POPE3 243      24.832  18.626  44.550  1.00  0.00           C
ATOM   9895 4C31 POPE3 243      24.322  17.276  44.040  1.00  0.00           C
ATOM   9898 5C31 POPE3 243      24.142  17.246  42.520  1.00  0.00           C
ATOM   9901 6C31 POPE3 243      23.712  15.866  41.990  1.00  0.00           C
ATOM   9905  NH3 POPE4 244      84.061  58.277  57.960  1.00  0.00           N
ATOM   9909  C12 POPE4 244      82.600  58.056  57.720  1.00  0.00           C
ATOM   9912  C11 POPE4 244      82.352  56.917  56.720  1.00  0.00           C
ATOM   9915  P   POPE4 244      80.271  55.727  55.690  1.00  0.00           P
ATOM   9916  O13 POPE4 244      80.761  54.326  55.640  1.00  0.00           O
ATOM   9917  O14 POPE4 244      78.822  55.937  55.850  1.00  0.00           O
ATOM   9918  O11 POPE4 244      80.721  56.507  54.400  1.00  0.00           O
ATOM   9919  O12 POPE4 244      81.001  56.497  56.860  1.00  0.00           O
ATOM   9920  C1  POPE4 244      81.091  55.777  53.220  1.00  0.00           C
ATOM   9923  C2  POPE4 244      81.422  56.746  52.070  1.00  0.00           C
ATOM   9925  O21 POPE4 244      81.672  55.986  50.860  1.00  0.00           O
ATOM   9926  C21 POPE4 244      81.391  56.656  49.750  1.00  0.00           C
ATOM   9927  O22 POPE4 244      80.891  57.757  49.700  1.00  0.00           O
ATOM   9928  C22 POPE4 244      81.782  55.837  48.510  1.00  0.00           C
ATOM   9931  C3  POPE4 244      82.631  57.636  52.500  1.00  0.00           C
ATOM   9934  O31 POPE4 244      82.922  58.736  51.610  1.00  0.00           O
ATOM   9935  C31 POPE4 244      84.011  58.626  50.860  1.00  0.00           C
ATOM   9936  O32 POPE4 244      84.771  57.677  50.860  1.00  0.00           O
ATOM   9937  C32 POPE4 244      84.142  59.836  49.930  1.00  0.00           C
ATOM   9940  C23 POPE4 244      81.281  56.507  47.210  1.00  0.00           C
ATOM   9943  C24 POPE4 244      81.962  55.946  45.950  1.00  0.00           C
ATOM   9946  C25 POPE4 244      81.281  56.367  44.630  1.00  0.00           C
ATOM   9949  C26 POPE4 244      79.932  55.707  44.300  1.00  0.00           C
ATOM   9952  C27 POPE4 244      79.472  55.966  42.860  1.00  0.00           C
ATOM   9955  C28 POPE4 244      77.962  55.707  42.690  1.00  0.00           C
ATOM   9958  C29 POPE4 244      77.550  55.476  41.270  1.00  0.00           C
ATOM   9960 0C21 POPE4 244      77.032  54.347  40.750  1.00  0.00           C
ATOM   9962 1C21 POPE4 244      76.832  53.036  41.480  1.00  0.00           C
ATOM   9965 2C21 POPE4 244      77.050  51.837  40.540  1.00  0.00           C
ATOM   9968 3C21 POPE4 244      75.881  51.606  39.560  1.00  0.00           C
ATOM   9971 4C21 POPE4 244      76.340  51.167  38.160  1.00  0.00           C
ATOM   9974 5C21 POPE4 244      77.190  49.886  38.150  1.00  0.00           C
ATOM   9977 6C21 POPE4 244      77.752  49.547  36.770  1.00  0.00           C
ATOM   9980 7C21 POPE4 244      78.580  48.256  36.810  1.00  0.00           C
ATOM   9983 8C21 POPE4 244      79.542  48.097  35.630  1.00  0.00           C
ATOM   9987  C33 POPE4 244      84.120  59.366  48.460  1.00  0.00           C
ATOM   9990  C34 POPE4 244      84.212  60.517  47.450  1.00  0.00           C
ATOM   9993  C35 POPE4 244      83.961  60.056  46.000  1.00  0.00           C
ATOM   9996  C36 POPE4 244      84.790  58.836  45.560  1.00  0.00           C
ATOM   9999  C37 POPE4 244      84.510  58.426  44.110  1.00  0.00           C
ATOM  10002  C38 POPE4 244      85.480  57.347  43.600  1.00  0.00           C
ATOM  10005  C39 POPE4 244      85.311  57.047  42.100  1.00  0.00           C
ATOM  10008 0C31 POPE4 244      84.111  56.126  41.800  1.00  0.00           C
ATOM  10011 1C31 POPE4 244      83.671  56.117  40.330  1.00  0.00           C
ATOM  10014 2C31 POPE4 244      83.102  54.757  39.910  1.00  0.00           C
ATOM  10017 3C31 POPE4 244      82.121  54.847  38.730  1.00  0.00           C
ATOM  10020 4C31 POPE4 244      81.932  53.486  38.040  1.00  0.00           C
ATOM  10023 5C31 POPE4 244      80.661  53.386  37.190  1.00  0.00           C
ATOM  10026 6C31 POPE4 244      80.771  52.297  36.110  1.00  0.00           C
ATOM  10030  NH3 POPE5 245      36.152  58.636  59.150  1.00  0.00           N
ATOM  10034  C12 POPE5 245      34.771  58.067  59.380  1.00  0.00           C
ATOM  10037  C11 POPE5 245      33.652  59.076  59.140  1.00  0.00           C
ATOM  10040  P   POPE5 245      31.061  59.137  58.840  1.00  0.00           P
ATOM  10041  O13 POPE5 245      30.111  58.337  59.620  1.00  0.00           O
ATOM  10042  O14 POPE5 245      31.281  60.527  59.290  1.00  0.00           O
ATOM  10043  O11 POPE5 245      30.611  59.127  57.310  1.00  0.00           O
ATOM  10044  O12 POPE5 245      32.442  58.376  58.820  1.00  0.00           O
ATOM  10045  C1  POPE5 245      30.961  58.056  56.420  1.00  0.00           C
ATOM  10048  C2  POPE5 245      31.390  58.696  55.080  1.00  0.00           C
ATOM  10050  O21 POPE5 245      30.942  57.976  53.920  1.00  0.00           O
ATOM  10051  C21 POPE5 245      31.390  56.746  53.700  1.00  0.00           C
ATOM  10052  O22 POPE5 245      31.931  56.007  54.480  1.00  0.00           O
ATOM  10053  C22 POPE5 245      31.111  56.497  52.200  1.00  0.00           C
ATOM  10056  C3  POPE5 245      32.911  59.016  55.010  1.00  0.00           C
ATOM  10059  O31 POPE5 245      33.172  59.896  53.890  1.00  0.00           O
ATOM  10060  C31 POPE5 245      33.542  59.286  52.750  1.00  0.00           C
ATOM  10061  O32 POPE5 245      33.911  58.126  52.660  1.00  0.00           O
ATOM  10062  C32 POPE5 245      33.422  60.247  51.580  1.00  0.00           C
ATOM  10065  C23 POPE5 245      31.611  55.156  51.620  1.00  0.00           C
ATOM  10068  C24 POPE5 245      30.800  54.716  50.390  1.00  0.00           C
ATOM  10071  C25 POPE5 245      30.781  55.686  49.200  1.00  0.00           C
ATOM  10074  C26 POPE5 245      32.121  55.767  48.440  1.00  0.00           C
ATOM  10077  C27 POPE5 245      31.992  56.507  47.100  1.00  0.00           C
ATOM  10080  C28 POPE5 245      33.212  56.416  46.170  1.00  0.00           C
ATOM  10083  C29 POPE5 245      33.381  55.007  45.660  1.00  0.00           C
ATOM  10085 0C21 POPE5 245      33.102  54.547  44.420  1.00  0.00           C
ATOM  10087 1C21 POPE5 245      32.611  55.346  43.240  1.00  0.00           C
ATOM  10090 2C21 POPE5 245      32.631  54.527  41.930  1.00  0.00           C
ATOM  10093 3C21 POPE5 245      31.582  53.417  41.860  1.00  0.00           C
ATOM  10096 4C21 POPE5 245      31.742  52.547  40.600  1.00  0.00           C
ATOM  10099 5C21 POPE5 245      30.732  51.396  40.460  1.00  0.00           C
ATOM  10102 6C21 POPE5 245      30.732  50.406  41.630  1.00  0.00           C
ATOM  10105 7C21 POPE5 245      29.842  49.176  41.410  1.00  0.00           C
ATOM  10108 8C21 POPE5 245      29.861  48.207  42.600  1.00  0.00           C
ATOM  10112  C33 POPE5 245      34.602  61.236  51.440  1.00  0.00           C
ATOM  10115  C34 POPE5 245      34.652  61.876  50.030  1.00  0.00           C
ATOM  10118  C35 POPE5 245      35.730  61.276  49.130  1.00  0.00           C
ATOM  10121  C36 POPE5 245      35.871  61.926  47.730  1.00  0.00           C
ATOM  10124  C37 POPE5 245      34.731  61.557  46.770  1.00  0.00           C
ATOM  10127  C38 POPE5 245      35.021  61.917  45.300  1.00  0.00           C
ATOM  10130  C39 POPE5 245      35.902  60.867  44.600  1.00  0.00           C
ATOM  10133 0C31 POPE5 245      36.221  61.167  43.140  1.00  0.00           C
ATOM  10136 1C31 POPE5 245      37.721  61.106  42.840  1.00  0.00           C
ATOM  10139 2C31 POPE5 245      38.021  61.286  41.340  1.00  0.00           C
ATOM  10142 3C31 POPE5 245      39.471  61.676  41.070  1.00  0.00           C
ATOM  10145 4C31 POPE5 245      39.771  63.116  41.520  1.00  0.00           C
ATOM  10148 5C31 POPE5 245      41.182  63.556  41.170  1.00  0.00           C
ATOM  10151 6C31 POPE5 245      41.451  64.987  41.610  1.00  0.00           C
ATOM  10155  NH3 POPE6 246      76.551  28.726  20.040  1.00  0.00           N
ATOM  10159  C12 POPE6 246      77.611  29.797  20.070  1.00  0.00           C
ATOM  10162  C11 POPE6 246      77.580  30.636  18.790  1.00  0.00           C
ATOM  10165  P   POPE6 246      78.392  33.066  19.430  1.00  0.00           P
ATOM  10166  O13 POPE6 246      79.391  33.966  18.810  1.00  0.00           O
ATOM  10167  O14 POPE6 246      76.992  33.527  19.310  1.00  0.00           O
ATOM  10168  O11 POPE6 246      78.731  32.876  20.940  1.00  0.00           O
ATOM  10169  O12 POPE6 246      78.602  31.626  18.820  1.00  0.00           O
ATOM  10170  C1  POPE6 246      79.462  33.856  21.680  1.00  0.00           C
ATOM  10173  C2  POPE6 246      79.090  33.836  23.190  1.00  0.00           C
ATOM  10175  O21 POPE6 246      79.932  32.917  23.930  1.00  0.00           O
ATOM  10176  C21 POPE6 246      79.572  31.637  23.960  1.00  0.00           C
ATOM  10177  O22 POPE6 246      78.931  31.056  23.100  1.00  0.00           O
ATOM  10178  C22 POPE6 246      79.981  31.036  25.330  1.00  0.00           C
ATOM  10181  C3  POPE6 246      77.572  33.676  23.500  1.00  0.00           C
ATOM  10184  O31 POPE6 246      77.432  33.576  24.930  1.00  0.00           O
ATOM  10185  C31 POPE6 246      77.021  34.646  25.570  1.00  0.00           C
ATOM  10186  O32 POPE6 246      76.190  35.457  25.170  1.00  0.00           O
ATOM  10187  C32 POPE6 246      77.932  34.816  26.810  1.00  0.00           C
ATOM  10190  C23 POPE6 246      78.822  30.986  26.350  1.00  0.00           C
ATOM  10193  C24 POPE6 246      79.282  30.757  27.800  1.00  0.00           C
ATOM  10196  C25 POPE6 246      78.120  30.826  28.810  1.00  0.00           C
ATOM  10199  C26 POPE6 246      78.492  30.316  30.220  1.00  0.00           C
ATOM  10202  C27 POPE6 246      77.271  29.906  31.070  1.00  0.00           C
ATOM  10205  C28 POPE6 246      77.672  29.476  32.490  1.00  0.00           C
ATOM  10208  C29 POPE6 246      76.792  28.426  33.130  1.00  0.00           C
ATOM  10210 0C21 POPE6 246      76.212  28.466  34.340  1.00  0.00           C
ATOM  10212 1C21 POPE6 246      76.271  29.606  35.340  1.00  0.00           C
ATOM  10215 2C21 POPE6 246      74.862  30.126  35.660  1.00  0.00           C
ATOM  10218 3C21 POPE6 246      74.870  31.417  36.500  1.00  0.00           C
ATOM  10221 4C21 POPE6 246      73.451  31.867  36.840  1.00  0.00           C
ATOM  10224 5C21 POPE6 246      73.331  33.376  37.040  1.00  0.00           C
ATOM  10227 6C21 POPE6 246      71.860  33.816  37.170  1.00  0.00           C
ATOM  10230 7C21 POPE6 246      71.672  35.326  36.960  1.00  0.00           C
ATOM  10233 8C21 POPE6 246      70.231  35.776  37.250  1.00  0.00           C
ATOM  10237  C33 POPE6 246      77.701  36.086  27.660  1.00  0.00           C
ATOM  10240  C34 POPE6 246      79.021  36.676  28.200  1.00  0.00           C
ATOM  10243  C35 POPE6 246      79.782  35.786  29.200  1.00  0.00           C
ATOM  10246  C36 POPE6 246      79.752  36.316  30.640  1.00  0.00           C
ATOM  10249  C37 POPE6 246      80.971  35.887  31.470  1.00  0.00           C
ATOM  10252  C38 POPE6 246      80.982  36.486  32.890  1.00  0.00           C
ATOM  10255  C39 POPE6 246      82.131  35.957  33.760  1.00  0.00           C
ATOM  10258 0C31 POPE6 246      83.521  36.486  33.400  1.00  0.00           C
ATOM  10261 1C31 POPE6 246      84.641  35.646  34.050  1.00  0.00           C
ATOM  10264 2C31 POPE6 246      86.040  36.167  33.710  1.00  0.00           C
ATOM  10267 3C31 POPE6 246      87.161  35.387  34.410  1.00  0.00           C
ATOM  10270 4C31 POPE6 246      87.092  35.426  35.940  1.00  0.00           C
ATOM  10273 5C31 POPE6 246      88.442  35.097  36.600  1.00  0.00           C
ATOM  10276 6C31 POPE6 246      88.421  35.266  38.120  1.00  0.00           C
ATOM  10280  NH3 POPE7 247      45.252  72.596  55.070  1.00  0.00           N
ATOM  10284  C12 POPE7 247      46.302  71.937  55.900  1.00  0.00           C
ATOM  10287  C11 POPE7 247      45.712  70.687  56.580  1.00  0.00           C
ATOM  10290  P   POPE7 247      47.801  69.216  57.130  1.00  0.00           P
ATOM  10291  O13 POPE7 247      47.232  68.047  56.410  1.00  0.00           O
ATOM  10292  O14 POPE7 247      48.710  69.026  58.270  1.00  0.00           O
ATOM  10293  O11 POPE7 247      48.570  70.117  56.070  1.00  0.00           O
ATOM  10294  O12 POPE7 247      46.602  70.146  57.550  1.00  0.00           O
ATOM  10295  C1  POPE7 247      49.690  69.617  55.320  1.00  0.00           C
ATOM  10298  C2  POPE7 247      49.451  69.847  53.810  1.00  0.00           C
ATOM  10300  O21 POPE7 247      50.262  68.947  53.030  1.00  0.00           O
ATOM  10301  C21 POPE7 247      50.152  69.046  51.720  1.00  0.00           C
ATOM  10302  O22 POPE7 247      49.282  69.657  51.120  1.00  0.00           O
ATOM  10303  C22 POPE7 247      51.262  68.267  51.020  1.00  0.00           C
ATOM  10306  C3  POPE7 247      49.602  71.337  53.390  1.00  0.00           C
ATOM  10309  O31 POPE7 247      50.982  71.617  53.040  1.00  0.00           O
ATOM  10310  C31 POPE7 247      51.151  72.856  52.600  1.00  0.00           C
ATOM  10311  O32 POPE7 247      50.252  73.676  52.500  1.00  0.00           O
ATOM  10312  C32 POPE7 247      52.631  73.087  52.320  1.00  0.00           C
ATOM  10315  C23 POPE7 247      50.701  67.526  49.790  1.00  0.00           C
ATOM  10318  C24 POPE7 247      51.762  66.937  48.850  1.00  0.00           C
ATOM  10321  C25 POPE7 247      52.530  65.727  49.410  1.00  0.00           C
ATOM  10324  C26 POPE7 247      53.141  64.867  48.290  1.00  0.00           C
ATOM  10327  C27 POPE7 247      53.451  63.426  48.710  1.00  0.00           C
ATOM  10330  C28 POPE7 247      53.881  62.526  47.540  1.00  0.00           C
ATOM  10333  C29 POPE7 247      55.172  62.947  46.890  1.00  0.00           C
ATOM  10335 0C21 POPE7 247      55.352  63.446  45.650  1.00  0.00           C
ATOM  10337 1C21 POPE7 247      54.291  63.727  44.610  1.00  0.00           C
ATOM  10340 2C21 POPE7 247      54.321  62.726  43.440  1.00  0.00           C
ATOM  10343 3C21 POPE7 247      53.561  63.236  42.200  1.00  0.00           C
ATOM  10346 4C21 POPE7 247      53.401  62.176  41.110  1.00  0.00           C
ATOM  10349 5C21 POPE7 247      52.432  62.596  39.990  1.00  0.00           C
ATOM  10352 6C21 POPE7 247      52.141  61.466  38.990  1.00  0.00           C
ATOM  10355 7C21 POPE7 247      50.951  61.746  38.070  1.00  0.00           C
ATOM  10358 8C21 POPE7 247      50.471  60.517  37.300  1.00  0.00           C
ATOM  10362  C33 POPE7 247      52.910  74.046  51.140  1.00  0.00           C
ATOM  10365  C34 POPE7 247      54.410  74.376  51.030  1.00  0.00           C
ATOM  10368  C35 POPE7 247      54.771  75.316  49.870  1.00  0.00           C
ATOM  10371  C36 POPE7 247      54.500  74.716  48.490  1.00  0.00           C
ATOM  10374  C37 POPE7 247      55.332  75.377  47.380  1.00  0.00           C
ATOM  10377  C38 POPE7 247      54.862  74.917  45.990  1.00  0.00           C
ATOM  10380  C39 POPE7 247      55.691  75.507  44.840  1.00  0.00           C
ATOM  10383 0C31 POPE7 247      55.811  77.027  44.920  1.00  0.00           C
ATOM  10386 1C31 POPE7 247      56.192  77.646  43.570  1.00  0.00           C
ATOM  10389 2C31 POPE7 247      56.280  79.176  43.640  1.00  0.00           C
ATOM  10392 3C31 POPE7 247      56.402  79.815  42.250  1.00  0.00           C
ATOM  10395 4C31 POPE7 247      57.681  79.416  41.530  1.00  0.00           C
ATOM  10398 5C31 POPE7 247      57.752  79.947  40.100  1.00  0.00           C
ATOM  10401 6C31 POPE7 247      58.852  79.257  39.290  1.00  0.00           C
ATOM  10405  NH3 POPE8 248      77.032  98.277  17.600  1.00  0.00           N
ATOM  10409  C12 POPE8 248      76.972  97.465  16.350  1.00  0.00           C
ATOM  10412  C11 POPE8 248      77.252  95.996  16.700  1.00  0.00           C
ATOM  10415  P   POPE8 248      79.432  96.066  18.180  1.00  0.00           P
ATOM  10416  O13 POPE8 248      79.870  97.465  18.050  1.00  0.00           O
ATOM  10417  O14 POPE8 248      80.451  95.056  18.550  1.00  0.00           O
ATOM  10418  O11 POPE8 248      78.300  96.117  19.250  1.00  0.00           O
ATOM  10419  O12 POPE8 248      78.642  95.737  16.850  1.00  0.00           O
ATOM  10420  C1  POPE8 248      78.472  96.796  20.490  1.00  0.00           C
ATOM  10423  C2  POPE8 248      77.830  95.947  21.610  1.00  0.00           C
ATOM  10425  O21 POPE8 248      77.681  96.836  22.720  1.00  0.00           O
ATOM  10426  C21 POPE8 248      77.580  96.486  23.960  1.00  0.00           C
ATOM  10427  O22 POPE8 248      77.370  95.367  24.420  1.00  0.00           O
ATOM  10428  C22 POPE8 248      77.840  97.736  24.790  1.00  0.00           C
ATOM  10431  C3  POPE8 248      78.620  94.627  21.840  1.00  0.00           C
ATOM  10434  O31 POPE8 248      77.782  93.617  22.430  1.00  0.00           O
ATOM  10435  C31 POPE8 248      78.362  92.836  23.330  1.00  0.00           C
ATOM  10436  O32 POPE8 248      79.550  92.845  23.610  1.00  0.00           O
ATOM  10437  C32 POPE8 248      77.292  92.036  24.060  1.00  0.00           C
ATOM  10440  C23 POPE8 248      77.910  97.477  26.300  1.00  0.00           C
ATOM  10443  C24 POPE8 248      78.620  98.636  27.010  1.00  0.00           C
ATOM  10446  C25 POPE8 248      78.242  98.745  28.480  1.00  0.00           C
ATOM  10449  C26 POPE8 248      78.672  97.577  29.360  1.00  0.00           C
ATOM  10452  C27 POPE8 248      78.172  97.727  30.800  1.00  0.00           C
ATOM  10455  C28 POPE8 248      78.561  96.486  31.630  1.00  0.00           C
ATOM  10458  C29 POPE8 248      78.300  96.646  33.100  1.00  0.00           C
ATOM  10460 0C21 POPE8 248      79.061  96.096  34.060  1.00  0.00           C
ATOM  10462 1C21 POPE8 248      80.242  95.187  33.800  1.00  0.00           C
ATOM  10465 2C21 POPE8 248      81.581  95.947  33.740  1.00  0.00           C
ATOM  10468 3C21 POPE8 248      82.740  95.026  33.320  1.00  0.00           C
ATOM  10471 4C21 POPE8 248      84.111  95.507  33.810  1.00  0.00           C
ATOM  10474 5C21 POPE8 248      84.312  95.236  35.310  1.00  0.00           C
ATOM  10477 6C21 POPE8 248      85.790  95.205  35.730  1.00  0.00           C
ATOM  10480 7C21 POPE8 248      86.012  94.356  37.000  1.00  0.00           C
ATOM  10483 8C21 POPE8 248      87.481  94.196  37.370  1.00  0.00           C
ATOM  10487  C33 POPE8 248      77.871  90.905  24.930  1.00  0.00           C
ATOM  10490  C34 POPE8 248      76.962  90.536  26.100  1.00  0.00           C
ATOM  10493  C35 POPE8 248      77.602  89.466  27.000  1.00  0.00           C
ATOM  10496  C36 POPE8 248      76.800  89.196  28.290  1.00  0.00           C
ATOM  10499  C37 POPE8 248      77.572  88.286  29.260  1.00  0.00           C
ATOM  10502  C38 POPE8 248      76.792  88.007  30.550  1.00  0.00           C
ATOM  10505  C39 POPE8 248      77.602  87.225  31.600  1.00  0.00           C
ATOM  10508 0C31 POPE8 248      77.852  85.746  31.270  1.00  0.00           C
ATOM  10511 1C31 POPE8 248      78.550  85.007  32.420  1.00  0.00           C
ATOM  10514 2C31 POPE8 248      79.152  83.647  32.030  1.00  0.00           C
ATOM  10517 3C31 POPE8 248      79.752  82.885  33.230  1.00  0.00           C
ATOM  10520 4C31 POPE8 248      78.682  82.176  34.080  1.00  0.00           C
ATOM  10523 5C31 POPE8 248      79.271  81.315  35.200  1.00  0.00           C
ATOM  10526 6C31 POPE8 248      78.212  80.625  36.060  1.00  0.00           C
ATOM  10530  NH3 POPE9 249     127.161  12.376  64.500  1.00  0.00           N
ATOM  10534  C12 POPE9 249     126.051  13.257  64.980  1.00  0.00           C
ATOM  10537  C11 POPE9 249     125.532  14.127  63.820  1.00  0.00           C
ATOM  10540  P   POPE9 249     123.751  12.686  62.570  1.00  0.00           P
ATOM  10541  O13 POPE9 249     123.652  11.566  63.520  1.00  0.00           O
ATOM  10542  O14 POPE9 249     122.801  13.836  62.670  1.00  0.00           O
ATOM  10543  O11 POPE9 249     123.821  12.096  61.110  1.00  0.00           O
ATOM  10544  O12 POPE9 249     125.190  13.306  62.700  1.00  0.00           O
ATOM  10545  C1  POPE9 249     123.701  12.896  59.940  1.00  0.00           C
ATOM  10548  C2  POPE9 249     123.271  12.007  58.740  1.00  0.00           C
ATOM  10550  O21 POPE9 249     122.671  12.786  57.690  1.00  0.00           O
ATOM  10551  C21 POPE9 249     123.501  13.506  56.970  1.00  0.00           C
ATOM  10552  O22 POPE9 249     124.701  13.626  57.180  1.00  0.00           O
ATOM  10553  C22 POPE9 249     122.771  14.096  55.750  1.00  0.00           C
ATOM  10556  C3  POPE9 249     122.251  10.926  59.200  1.00  0.00           C
ATOM  10559  O31 POPE9 249     121.800  10.116  58.100  1.00  0.00           O
ATOM  10560  C31 POPE9 249     122.481   9.016  57.890  1.00  0.00           C
ATOM  10561  O32 POPE9 249     123.312   8.526  58.650  1.00  0.00           O
ATOM  10562  C32 POPE9 249     122.171   8.516  56.490  1.00  0.00           C
ATOM  10565  C23 POPE9 249     123.561  13.946  54.420  1.00  0.00           C
ATOM  10568  C24 POPE9 249     122.792  13.096  53.400  1.00  0.00           C
ATOM  10571  C25 POPE9 249     123.512  12.896  52.060  1.00  0.00           C
ATOM  10574  C26 POPE9 249     123.610  14.177  51.210  1.00  0.00           C
ATOM  10577  C27 POPE9 249     123.940  13.866  49.740  1.00  0.00           C
ATOM  10580  C28 POPE9 249     123.771  15.076  48.810  1.00  0.00           C
ATOM  10583  C29 POPE9 249     123.980  14.676  47.370  1.00  0.00           C
ATOM  10585 0C21 POPE9 249     124.941  15.097  46.530  1.00  0.00           C
ATOM  10587 1C21 POPE9 249     126.031  16.106  46.810  1.00  0.00           C
ATOM  10590 2C21 POPE9 249     125.951  17.266  45.810  1.00  0.00           C
ATOM  10593 3C21 POPE9 249     127.141  18.216  45.960  1.00  0.00           C
ATOM  10596 4C21 POPE9 249     127.080  19.437  45.040  1.00  0.00           C
ATOM  10599 5C21 POPE9 249     127.281  19.137  43.550  1.00  0.00           C
ATOM  10602 6C21 POPE9 249     127.062  20.376  42.670  1.00  0.00           C
ATOM  10605 7C21 POPE9 249     125.572  20.696  42.470  1.00  0.00           C
ATOM  10608 8C21 POPE9 249     125.311  22.086  41.860  1.00  0.00           C
ATOM  10612  C33 POPE9 249     120.690   8.216  56.170  1.00  0.00           C
ATOM  10615  C34 POPE9 249     120.581   7.286  54.960  1.00  0.00           C
ATOM  10618  C35 POPE9 249     119.902   7.906  53.730  1.00  0.00           C
ATOM  10621  C36 POPE9 249     120.731   8.986  53.010  1.00  0.00           C
ATOM  10624  C37 POPE9 249     121.511   8.526  51.760  1.00  0.00           C
ATOM  10627  C38 POPE9 249     122.571   7.426  51.990  1.00  0.00           C
ATOM  10630  C39 POPE9 249     122.080   5.976  51.810  1.00  0.00           C
ATOM  10633 0C31 POPE9 249     121.660   5.666  50.360  1.00  0.00           C
ATOM  10636 1C31 POPE9 249     121.141   4.236  50.150  1.00  0.00           C
ATOM  10639 2C31 POPE9 249     120.881   3.916  48.660  1.00  0.00           C
ATOM  10642 3C31 POPE9 249     119.860   4.846  47.990  1.00  0.00           C
ATOM  10645 4C31 POPE9 249     119.650   4.526  46.500  1.00  0.00           C
ATOM  10648 5C31 POPE9 249     120.790   5.066  45.620  1.00  0.00           C
ATOM  10651 6C31 POPE9 249     120.641   4.666  44.150  1.00  0.00           C
ATOM  10655  NH3 POPE  250      85.271  38.766  60.830  1.00  0.00           N
ATOM  10659  C12 POPE  250      85.061  37.866  59.660  1.00  0.00           C
ATOM  10662  C11 POPE  250      86.340  37.856  58.800  1.00  0.00           C
ATOM  10665  P   POPE  250      87.971  36.536  60.470  1.00  0.00           P
ATOM  10666  O13 POPE  250      89.331  36.826  60.960  1.00  0.00           O
ATOM  10667  O14 POPE  250      86.882  36.326  61.460  1.00  0.00           O
ATOM  10668  O11 POPE  250      88.001  35.336  59.460  1.00  0.00           O
ATOM  10669  O12 POPE  250      87.550  37.727  59.530  1.00  0.00           O
ATOM  10670  C1  POPE  250      87.072  34.257  59.600  1.00  0.00           C
ATOM  10673  C2  POPE  250      86.962  33.496  58.260  1.00  0.00           C
ATOM  10675  O21 POPE  250      86.021  34.137  57.380  1.00  0.00           O
ATOM  10676  C21 POPE  250      86.471  35.046  56.550  1.00  0.00           C
ATOM  10677  O22 POPE  250      87.571  35.566  56.540  1.00  0.00           O
ATOM  10678  C22 POPE  250      85.380  35.356  55.540  1.00  0.00           C
ATOM  10681  C3  POPE  250      86.421  32.067  58.490  1.00  0.00           C
ATOM  10684  O31 POPE  250      86.141  31.366  57.260  1.00  0.00           O
ATOM  10685  C31 POPE  250      87.102  31.196  56.340  1.00  0.00           C
ATOM  10686  O32 POPE  250      86.861  31.166  55.140  1.00  0.00           O
ATOM  10687  C32 POPE  250      88.442  30.747  56.940  1.00  0.00           C
ATOM  10690  C23 POPE  250      85.790  34.816  54.160  1.00  0.00           C
ATOM  10693  C24 POPE  250      84.801  35.216  53.070  1.00  0.00           C
ATOM  10696  C25 POPE  250      83.921  34.056  52.600  1.00  0.00           C
ATOM  10699  C26 POPE  250      83.111  34.466  51.370  1.00  0.00           C
ATOM  10702  C27 POPE  250      82.792  33.306  50.410  1.00  0.00           C
ATOM  10705  C28 POPE  250      82.421  33.816  48.990  1.00  0.00           C
ATOM  10708  C29 POPE  250      81.251  34.766  49.010  1.00  0.00           C
ATOM  10710 0C21 POPE  250      80.712  35.367  47.930  1.00  0.00           C
ATOM  10712 1C21 POPE  250      81.181  35.187  46.510  1.00  0.00           C
ATOM  10715 2C21 POPE  250      80.891  36.407  45.620  1.00  0.00           C
ATOM  10718 3C21 POPE  250      81.822  37.597  45.880  1.00  0.00           C
ATOM  10721 4C21 POPE  250      81.701  38.687  44.800  1.00  0.00           C
ATOM  10724 5C21 POPE  250      82.971  39.527  44.690  1.00  0.00           C
ATOM  10727 6C21 POPE  250      83.081  40.356  43.410  1.00  0.00           C
ATOM  10730 7C21 POPE  250      84.510  40.876  43.240  1.00  0.00           C
ATOM  10733 8C21 POPE  250      84.720  41.767  42.010  1.00  0.00           C
ATOM  10737  C33 POPE  250      89.671  31.616  56.600  1.00  0.00           C
ATOM  10740  C34 POPE  250      90.801  30.757  56.010  1.00  0.00           C
ATOM  10743  C35 POPE  250      90.532  30.306  54.560  1.00  0.00           C
ATOM  10746  C36 POPE  250      90.591  31.486  53.580  1.00  0.00           C
ATOM  10749  C37 POPE  250      90.712  31.056  52.110  1.00  0.00           C
ATOM  10752  C38 POPE  250      90.891  32.246  51.160  1.00  0.00           C
ATOM  10755  C39 POPE  250      92.290  32.867  51.260  1.00  0.00           C
ATOM  10758 0C31 POPE  250      92.581  33.986  50.250  1.00  0.00           C
ATOM  10761 1C31 POPE  250      94.081  34.316  50.270  1.00  0.00           C
ATOM  10764 2C31 POPE  250      94.531  35.446  49.340  1.00  0.00           C
ATOM  10767 3C31 POPE  250      96.061  35.527  49.220  1.00  0.00           C
ATOM  10770 4C31 POPE  250      96.791  35.617  50.570  1.00  0.00           C
ATOM  10773 5C31 POPE  250      98.312  35.517  50.440  1.00  0.00           C
ATOM  10776 6C31 POPE  250      99.002  35.376  51.800  1.00  0.00           C
ATOM  10780  NH3 POPE  251      19.201 128.069  20.800  1.00  0.00           N
ATOM  10784  C12 POPE  251      18.461 126.919  20.170  1.00  0.00           C
ATOM  10787  C11 POPE  251      16.942 127.069  20.290  1.00  0.00           C
ATOM  10790  P   POPE  251      14.912 125.527  19.640  1.00  0.00           P
ATOM  10791  O13 POPE  251      13.932 126.618  19.830  1.00  0.00           O
ATOM  10792  O14 POPE  251      14.612 124.546  18.580  1.00  0.00           O
ATOM  10793  O11 POPE  251      15.102 124.716  20.990  1.00  0.00           O
ATOM  10794  O12 POPE  251      16.352 126.117  19.420  1.00  0.00           O
ATOM  10795  C1  POPE  251      13.922 124.277  21.650  1.00  0.00           C
ATOM  10798  C2  POPE  251      14.311 123.405  22.860  1.00  0.00           C
ATOM  10800  O21 POPE  251      13.122 123.296  23.670  1.00  0.00           O
ATOM  10801  C21 POPE  251      13.022 122.146  24.330  1.00  0.00           C
ATOM  10802  O22 POPE  251      13.822 121.236  24.290  1.00  0.00           O
ATOM  10803  C22 POPE  251      11.792 122.206  25.230  1.00  0.00           C
ATOM  10806  C3  POPE  251      15.482 124.056  23.660  1.00  0.00           C
ATOM  10809  O31 POPE  251      15.842 123.265  24.810  1.00  0.00           O
ATOM  10810  C31 POPE  251      16.242 123.937  25.890  1.00  0.00           C
ATOM  10811  O32 POPE  251      15.662 123.927  26.960  1.00  0.00           O
ATOM  10812  C32 POPE  251      17.502 124.757  25.610  1.00  0.00           C
ATOM  10815  C23 POPE  251      12.152 122.906  26.550  1.00  0.00           C
ATOM  10818  C24 POPE  251      11.072 122.736  27.620  1.00  0.00           C
ATOM  10821  C25 POPE  251      11.462 123.335  28.980  1.00  0.00           C
ATOM  10824  C26 POPE  251      12.612 122.565  29.650  1.00  0.00           C
ATOM  10827  C27 POPE  251      13.051 123.186  30.990  1.00  0.00           C
ATOM  10830  C28 POPE  251      14.362 122.577  31.520  1.00  0.00           C
ATOM  10833  C29 POPE  251      14.182 121.147  31.960  1.00  0.00           C
ATOM  10835 0C21 POPE  251      14.292 120.667  33.220  1.00  0.00           C
ATOM  10837 1C21 POPE  251      14.622 121.455  34.460  1.00  0.00           C
ATOM  10840 2C21 POPE  251      16.082 121.227  34.900  1.00  0.00           C
ATOM  10843 3C21 POPE  251      16.442 119.736  35.040  1.00  0.00           C
ATOM  10846 4C21 POPE  251      17.801 119.456  35.680  1.00  0.00           C
ATOM  10849 5C21 POPE  251      17.862 119.776  37.170  1.00  0.00           C
ATOM  10852 6C21 POPE  251      18.942 118.946  37.880  1.00  0.00           C
ATOM  10855 7C21 POPE  251      19.452 119.585  39.180  1.00  0.00           C
ATOM  10858 8C21 POPE  251      20.462 118.697  39.920  1.00  0.00           C
ATOM  10862  C33 POPE  251      18.061 125.306  26.950  1.00  0.00           C
ATOM  10865  C34 POPE  251      18.902 126.589  26.860  1.00  0.00           C
ATOM  10868  C35 POPE  251      18.382 127.668  27.830  1.00  0.00           C
ATOM  10871  C36 POPE  251      18.422 127.239  29.310  1.00  0.00           C
ATOM  10874  C37 POPE  251      17.291 127.820  30.180  1.00  0.00           C
ATOM  10877  C38 POPE  251      17.022 126.880  31.370  1.00  0.00           C
ATOM  10880  C39 POPE  251      15.891 127.309  32.330  1.00  0.00           C
ATOM  10883 0C31 POPE  251      16.322 128.419  33.300  1.00  0.00           C
ATOM  10886 1C31 POPE  251      15.312 128.638  34.440  1.00  0.00           C
ATOM  10889 2C31 POPE  251      15.702 129.809  35.350  1.00  0.00           C
ATOM  10892 3C31 POPE  251      16.891 129.520  36.270  1.00  0.00           C
ATOM  10895 4C31 POPE  251      16.471 129.009  37.650  1.00  0.00           C
ATOM  10898 5C31 POPE  251      15.872 130.109  38.530  1.00  0.00           C
ATOM  10901 6C31 POPE  251      16.322 130.049  39.990  1.00  0.00           C
ATOM  10905  NH3 POPE  252      56.340 127.029  16.130  1.00  0.00           N
ATOM  10909  C12 POPE  252      56.532 125.796  16.970  1.00  0.00           C
ATOM  10912  C11 POPE  252      57.931 125.196  16.830  1.00  0.00           C
ATOM  10915  P   POPE  252      59.451 123.557  18.160  1.00  0.00           P
ATOM  10916  O13 POPE  252      59.750 122.316  17.400  1.00  0.00           O
ATOM  10917  O14 POPE  252      60.451 124.636  18.150  1.00  0.00           O
ATOM  10918  O11 POPE  252      59.312 123.125  19.680  1.00  0.00           O
ATOM  10919  O12 POPE  252      58.032 124.135  17.780  1.00  0.00           O
ATOM  10920  C1  POPE  252      59.061 124.117  20.690  1.00  0.00           C
ATOM  10923  C2  POPE  252      57.811 123.787  21.560  1.00  0.00           C
ATOM  10925  O21 POPE  252      58.090 123.106  22.800  1.00  0.00           O
ATOM  10926  C21 POPE  252      58.731 123.837  23.710  1.00  0.00           C
ATOM  10927  O22 POPE  252      59.201 124.937  23.530  1.00  0.00           O
ATOM  10928  C22 POPE  252      58.762 123.086  25.050  1.00  0.00           C
ATOM  10931  C3  POPE  252      56.782 122.936  20.780  1.00  0.00           C
ATOM  10934  O31 POPE  252      55.590 122.705  21.580  1.00  0.00           O
ATOM  10935  C31 POPE  252      54.960 121.565  21.330  1.00  0.00           C
ATOM  10936  O32 POPE  252      55.371 120.686  20.590  1.00  0.00           O
ATOM  10937  C32 POPE  252      53.651 121.507  22.120  1.00  0.00           C
ATOM  10940  C23 POPE  252      59.890 123.576  26.010  1.00  0.00           C
ATOM  10943  C24 POPE  252      59.581 123.256  27.480  1.00  0.00           C
ATOM  10946  C25 POPE  252      60.392 124.086  28.500  1.00  0.00           C
ATOM  10949  C26 POPE  252      61.910 123.846  28.520  1.00  0.00           C
ATOM  10952  C27 POPE  252      62.631 124.867  29.430  1.00  0.00           C
ATOM  10955  C28 POPE  252      64.131 124.557  29.610  1.00  0.00           C
ATOM  10958  C29 POPE  252      64.901 125.737  30.160  1.00  0.00           C
ATOM  10960 0C21 POPE  252      65.550 125.837  31.330  1.00  0.00           C
ATOM  10962 1C21 POPE  252      65.652 124.807  32.440  1.00  0.00           C
ATOM  10965 2C21 POPE  252      67.061 124.216  32.620  1.00  0.00           C
ATOM  10968 3C21 POPE  252      67.381 123.787  34.070  1.00  0.00           C
ATOM  10971 4C21 POPE  252      66.392 122.766  34.680  1.00  0.00           C
ATOM  10974 5C21 POPE  252      66.502 122.696  36.210  1.00  0.00           C
ATOM  10977 6C21 POPE  252      67.731 121.936  36.730  1.00  0.00           C
ATOM  10980 7C21 POPE  252      67.941 122.146  38.230  1.00  0.00           C
ATOM  10983 8C21 POPE  252      69.111 121.346  38.800  1.00  0.00           C
ATOM  10987  C33 POPE  252      52.922 120.166  21.890  1.00  0.00           C
ATOM  10990  C34 POPE  252      51.631 119.986  22.700  1.00  0.00           C
ATOM  10993  C35 POPE  252      51.812 120.016  24.230  1.00  0.00           C
ATOM  10996  C36 POPE  252      51.691 118.687  24.980  1.00  0.00           C
ATOM  10999  C37 POPE  252      51.590 118.986  26.490  1.00  0.00           C
ATOM  11002  C38 POPE  252      50.931 117.857  27.280  1.00  0.00           C
ATOM  11005  C39 POPE  252      49.402 117.957  27.290  1.00  0.00           C
ATOM  11008 0C31 POPE  252      48.822 118.797  28.440  1.00  0.00           C
ATOM  11011 1C31 POPE  252      47.281 118.806  28.410  1.00  0.00           C
ATOM  11014 2C31 POPE  252      46.540 118.876  29.750  1.00  0.00           C
ATOM  11017 3C31 POPE  252      46.852 117.696  30.680  1.00  0.00           C
ATOM  11020 4C31 POPE  252      45.771 117.456  31.740  1.00  0.00           C
ATOM  11023 5C31 POPE  252      46.311 116.676  32.950  1.00  0.00           C
ATOM  11026 6C31 POPE  252      45.262 116.376  34.020  1.00  0.00           C
ATOM  11030  NH3 POPE  253      82.290  82.397  57.970  1.00  0.00           N
ATOM  11034  C12 POPE  253      83.551  83.237  58.030  1.00  0.00           C
ATOM  11037  C11 POPE  253      84.860  82.416  58.070  1.00  0.00           C
ATOM  11040  P   POPE  253      87.040  83.405  56.860  1.00  0.00           P
ATOM  11041  O13 POPE  253      87.910  82.206  56.750  1.00  0.00           O
ATOM  11042  O14 POPE  253      87.711  84.716  56.960  1.00  0.00           O
ATOM  11043  O11 POPE  253      86.061  83.496  55.630  1.00  0.00           O
ATOM  11044  O12 POPE  253      86.012  83.256  58.060  1.00  0.00           O
ATOM  11045  C1  POPE  253      86.070  82.426  54.700  1.00  0.00           C
ATOM  11048  C2  POPE  253      85.141  82.766  53.550  1.00  0.00           C
ATOM  11050  O21 POPE  253      84.941  81.525  52.870  1.00  0.00           O
ATOM  11051  C21 POPE  253      83.971  81.477  52.010  1.00  0.00           C
ATOM  11052  O22 POPE  253      83.322  82.416  51.580  1.00  0.00           O
ATOM  11053  C22 POPE  253      83.691  80.007  51.710  1.00  0.00           C
ATOM  11056  C3  POPE  253      85.702  83.896  52.640  1.00  0.00           C
ATOM  11059  O31 POPE  253      84.680  84.876  52.420  1.00  0.00           O
ATOM  11060  C31 POPE  253      84.291  85.336  51.230  1.00  0.00           C
ATOM  11061  O32 POPE  253      83.411  86.176  51.090  1.00  0.00           O
ATOM  11062  C32 POPE  253      85.100  84.807  50.040  1.00  0.00           C
ATOM  11065  C23 POPE  253      83.731  79.666  50.210  1.00  0.00           C
ATOM  11068  C24 POPE  253      84.282  78.266  49.900  1.00  0.00           C
ATOM  11071  C25 POPE  253      83.762  77.806  48.530  1.00  0.00           C
ATOM  11074  C26 POPE  253      84.300  76.517  47.920  1.00  0.00           C
ATOM  11077  C27 POPE  253      83.652  76.326  46.530  1.00  0.00           C
ATOM  11080  C28 POPE  253      84.130  75.087  45.750  1.00  0.00           C
ATOM  11083  C29 POPE  253      85.632  75.136  45.560  1.00  0.00           C
ATOM  11085 0C21 POPE  253      86.502  74.127  45.700  1.00  0.00           C
ATOM  11087 1C21 POPE  253      86.191  72.687  46.020  1.00  0.00           C
ATOM  11090 2C21 POPE  253      86.620  71.727  44.890  1.00  0.00           C
ATOM  11093 3C21 POPE  253      88.102  71.837  44.520  1.00  0.00           C
ATOM  11096 4C21 POPE  253      88.610  70.646  43.700  1.00  0.00           C
ATOM  11099 5C21 POPE  253      90.012  70.876  43.110  1.00  0.00           C
ATOM  11102 6C21 POPE  253      90.012  71.636  41.770  1.00  0.00           C
ATOM  11105 7C21 POPE  253      89.572  70.757  40.590  1.00  0.00           C
ATOM  11108 8C21 POPE  253      89.910  71.367  39.230  1.00  0.00           C
ATOM  11112  C33 POPE  253      84.641  85.396  48.680  1.00  0.00           C
ATOM  11115  C34 POPE  253      85.731  85.296  47.610  1.00  0.00           C
ATOM  11118  C35 POPE  253      86.542  86.595  47.470  1.00  0.00           C
ATOM  11121  C36 POPE  253      87.631  86.486  46.400  1.00  0.00           C
ATOM  11124  C37 POPE  253      88.411  87.796  46.190  1.00  0.00           C
ATOM  11127  C38 POPE  253      89.572  87.656  45.190  1.00  0.00           C
ATOM  11130  C39 POPE  253      89.182  86.987  43.870  1.00  0.00           C
ATOM  11133 0C31 POPE  253      90.311  86.926  42.840  1.00  0.00           C
ATOM  11136 1C31 POPE  253      90.451  88.186  41.990  1.00  0.00           C
ATOM  11139 2C31 POPE  253      91.572  88.086  40.940  1.00  0.00           C
ATOM  11142 3C31 POPE  253      91.381  86.936  39.930  1.00  0.00           C
ATOM  11145 4C31 POPE  253      92.501  86.896  38.870  1.00  0.00           C
ATOM  11148 5C31 POPE  253      92.180  86.007  37.670  1.00  0.00           C
ATOM  11151 6C31 POPE  253      90.930  86.446  36.890  1.00  0.00           C
ATOM  11155  NH3 POPE  254     116.122 120.956  69.550  1.00  0.00           N
ATOM  11159  C12 POPE  254     115.591 120.217  68.350  1.00  0.00           C
ATOM  11162  C11 POPE  254     114.102 120.546  68.160  1.00  0.00           C
ATOM  11165  P   POPE  254     114.111 119.445  65.700  1.00  0.00           P
ATOM  11166  O13 POPE  254     115.301 118.617  65.980  1.00  0.00           O
ATOM  11167  O14 POPE  254     113.102 118.815  64.830  1.00  0.00           O
ATOM  11168  O11 POPE  254     114.592 120.846  65.110  1.00  0.00           O
ATOM  11169  O12 POPE  254     113.451 119.907  67.060  1.00  0.00           O
ATOM  11170  C1  POPE  254     113.742 121.607  64.240  1.00  0.00           C
ATOM  11173  C2  POPE  254     114.230 121.595  62.760  1.00  0.00           C
ATOM  11175  O21 POPE  254     113.132 122.036  61.940  1.00  0.00           O
ATOM  11176  C21 POPE  254     113.470 122.635  60.810  1.00  0.00           C
ATOM  11177  O22 POPE  254     114.611 122.826  60.410  1.00  0.00           O
ATOM  11178  C22 POPE  254     112.242 123.055  60.040  1.00  0.00           C
ATOM  11181  C3  POPE  254     114.680 120.177  62.330  1.00  0.00           C
ATOM  11184  O31 POPE  254     115.410 120.126  61.080  1.00  0.00           O
ATOM  11185  C31 POPE  254     115.672 118.846  60.770  1.00  0.00           C
ATOM  11186  O32 POPE  254     115.271 117.896  61.420  1.00  0.00           O
ATOM  11187  C32 POPE  254     116.572 118.687  59.560  1.00  0.00           C
ATOM  11190  C23 POPE  254     111.701 121.945  59.140  1.00  0.00           C
ATOM  11193  C24 POPE  254     110.572 122.477  58.260  1.00  0.00           C
ATOM  11196  C25 POPE  254     111.061 123.447  57.190  1.00  0.00           C
ATOM  11199  C26 POPE  254     109.972 123.797  56.180  1.00  0.00           C
ATOM  11202  C27 POPE  254     110.492 124.867  55.210  1.00  0.00           C
ATOM  11205  C28 POPE  254     109.440 125.326  54.190  1.00  0.00           C
ATOM  11208  C29 POPE  254     108.540 126.399  54.740  1.00  0.00           C
ATOM  11210 0C21 POPE  254     107.220 126.549  54.510  1.00  0.00           C
ATOM  11212 1C21 POPE  254     106.350 125.637  53.690  1.00  0.00           C
ATOM  11215 2C21 POPE  254     106.262 125.986  52.180  1.00  0.00           C
ATOM  11218 3C21 POPE  254     107.581 125.765  51.420  1.00  0.00           C
ATOM  11221 4C21 POPE  254     107.460 125.816  49.890  1.00  0.00           C
ATOM  11224 5C21 POPE  254     107.372 127.239  49.330  1.00  0.00           C
ATOM  11227 6C21 POPE  254     107.892 127.360  47.890  1.00  0.00           C
ATOM  11230 7C21 POPE  254     107.880 128.790  47.360  1.00  0.00           C
ATOM  11233 8C21 POPE  254     108.551 128.918  45.990  1.00  0.00           C
ATOM  11237  C33 POPE  254     116.122 117.477  58.690  1.00  0.00           C
ATOM  11240  C34 POPE  254     116.701 117.477  57.260  1.00  0.00           C
ATOM  11243  C35 POPE  254     115.852 118.246  56.230  1.00  0.00           C
ATOM  11246  C36 POPE  254     115.611 119.686  56.680  1.00  0.00           C
ATOM  11249  C37 POPE  254     114.910 120.646  55.720  1.00  0.00           C
ATOM  11252  C38 POPE  254     115.572 122.036  55.740  1.00  0.00           C
ATOM  11255  C39 POPE  254     115.921 122.565  57.150  1.00  0.00           C
ATOM  11258 0C31 POPE  254     116.891 123.766  57.160  1.00  0.00           C
ATOM  11261 1C31 POPE  254     118.391 123.405  57.240  1.00  0.00           C
ATOM  11264 2C31 POPE  254     118.891 122.507  56.110  1.00  0.00           C
ATOM  11267 3C31 POPE  254     120.401 122.605  55.890  1.00  0.00           C
ATOM  11270 4C31 POPE  254     121.271 122.027  57.010  1.00  0.00           C
ATOM  11273 5C31 POPE  254     122.761 122.236  56.700  1.00  0.00           C
ATOM  11276 6C31 POPE  254     123.762 121.826  57.790  1.00  0.00           C
ATOM  11280  NH3 POPE  255     112.242  17.306  16.500  1.00  0.00           N
ATOM  11284  C12 POPE  255     112.212  15.886  16.990  1.00  0.00           C
ATOM  11287  C11 POPE  255     113.062  14.986  16.090  1.00  0.00           C
ATOM  11290  P   POPE  255     113.062  12.566  17.110  1.00  0.00           P
ATOM  11291  O13 POPE  255     111.911  11.756  17.540  1.00  0.00           O
ATOM  11292  O14 POPE  255     114.151  11.796  16.480  1.00  0.00           O
ATOM  11293  O11 POPE  255     113.602  13.406  18.350  1.00  0.00           O
ATOM  11294  O12 POPE  255     112.542  13.667  16.120  1.00  0.00           O
ATOM  11295  C1  POPE  255     113.041  13.306  19.660  1.00  0.00           C
ATOM  11298  C2  POPE  255     114.160  13.286  20.750  1.00  0.00           C
ATOM  11300  O21 POPE  255     113.710  12.676  21.990  1.00  0.00           O
ATOM  11301  C21 POPE  255     113.462  11.366  21.940  1.00  0.00           C
ATOM  11302  O22 POPE  255     113.691  10.656  20.970  1.00  0.00           O
ATOM  11303  C22 POPE  255     112.641  10.966  23.190  1.00  0.00           C
ATOM  11306  C3  POPE  255     114.701  14.746  20.990  1.00  0.00           C
ATOM  11309  O31 POPE  255     114.322  15.306  22.280  1.00  0.00           O
ATOM  11310  C31 POPE  255     113.172  15.966  22.280  1.00  0.00           C
ATOM  11311  O32 POPE  255     112.550  16.296  21.280  1.00  0.00           O
ATOM  11312  C32 POPE  255     112.701  16.246  23.700  1.00  0.00           C
ATOM  11315  C23 POPE  255     113.371  10.136  24.280  1.00  0.00           C
ATOM  11318  C24 POPE  255     113.751  10.846  25.580  1.00  0.00           C
ATOM  11321  C25 POPE  255     112.581  11.076  26.550  1.00  0.00           C
ATOM  11324  C26 POPE  255     113.032  10.966  28.010  1.00  0.00           C
ATOM  11327  C27 POPE  255     111.891  11.216  29.010  1.00  0.00           C
ATOM  11330  C28 POPE  255     112.391  11.497  30.440  1.00  0.00           C
ATOM  11333  C29 POPE  255     113.091  10.296  31.040  1.00  0.00           C
ATOM  11335 0C21 POPE  255     112.852   9.736  32.230  1.00  0.00           C
ATOM  11337 1C21 POPE  255     111.841  10.196  33.250  1.00  0.00           C
ATOM  11340 2C21 POPE  255     111.891   9.316  34.520  1.00  0.00           C
ATOM  11343 3C21 POPE  255     113.212   9.446  35.290  1.00  0.00           C
ATOM  11346 4C21 POPE  255     113.462   8.296  36.280  1.00  0.00           C
ATOM  11349 5C21 POPE  255     114.771   8.496  37.030  1.00  0.00           C
ATOM  11352 6C21 POPE  255     115.001   7.426  38.110  1.00  0.00           C
ATOM  11355 7C21 POPE  255     116.031   7.877  39.150  1.00  0.00           C
ATOM  11358 8C21 POPE  255     116.271   6.856  40.250  1.00  0.00           C
ATOM  11362  C33 POPE  255     112.581  14.966  24.570  1.00  0.00           C
ATOM  11365  C34 POPE  255     112.441  15.236  26.070  1.00  0.00           C
ATOM  11368  C35 POPE  255     111.051  15.506  26.640  1.00  0.00           C
ATOM  11371  C36 POPE  255     109.972  14.476  26.310  1.00  0.00           C
ATOM  11374  C37 POPE  255     108.811  14.676  27.280  1.00  0.00           C
ATOM  11377  C38 POPE  255     107.612  13.746  27.090  1.00  0.00           C
ATOM  11380  C39 POPE  255     106.451  14.177  27.990  1.00  0.00           C
ATOM  11383 0C31 POPE  255     106.691  13.926  29.490  1.00  0.00           C
ATOM  11386 1C31 POPE  255     106.001  14.946  30.410  1.00  0.00           C
ATOM  11389 2C31 POPE  255     106.001  14.526  31.890  1.00  0.00           C
ATOM  11392 3C31 POPE  255     107.402  14.386  32.500  1.00  0.00           C
ATOM  11395 4C31 POPE  255     107.332  14.106  34.010  1.00  0.00           C
ATOM  11398 5C31 POPE  255     108.602  13.466  34.580  1.00  0.00           C
ATOM  11401 6C31 POPE  255     108.411  12.916  36.000  1.00  0.00           C
ATOM  11405  NH3 POPE  256      65.932  51.056  55.960  1.00  0.00           N
ATOM  11409  C12 POPE  256      66.160  49.966  56.960  1.00  0.00           C
ATOM  11412  C11 POPE  256      64.901  49.166  57.330  1.00  0.00           C
ATOM  11415  P   POPE  256      64.422  46.726  58.230  1.00  0.00           P
ATOM  11416  O13 POPE  256      65.150  45.426  58.220  1.00  0.00           O
ATOM  11417  O14 POPE  256      64.051  47.187  59.580  1.00  0.00           O
ATOM  11418  O11 POPE  256      63.132  46.616  57.320  1.00  0.00           O
ATOM  11419  O12 POPE  256      65.290  47.807  57.500  1.00  0.00           O
ATOM  11420  C1  POPE  256      63.230  46.176  55.970  1.00  0.00           C
ATOM  11423  C2  POPE  256      61.910  46.437  55.220  1.00  0.00           C
ATOM  11425  O21 POPE  256      62.190  46.516  53.810  1.00  0.00           O
ATOM  11426  C21 POPE  256      61.631  45.587  53.070  1.00  0.00           C
ATOM  11427  O22 POPE  256      61.222  44.496  53.450  1.00  0.00           O
ATOM  11428  C22 POPE  256      61.392  46.157  51.680  1.00  0.00           C
ATOM  11431  C3  POPE  256      61.311  47.786  55.700  1.00  0.00           C
ATOM  11434  O31 POPE  256      60.410  48.376  54.750  1.00  0.00           O
ATOM  11435  C31 POPE  256      60.951  49.156  53.830  1.00  0.00           C
ATOM  11436  O32 POPE  256      62.141  49.366  53.670  1.00  0.00           O
ATOM  11437  C32 POPE  256      59.781  49.806  53.060  1.00  0.00           C
ATOM  11440  C23 POPE  256      60.771  45.117  50.720  1.00  0.00           C
ATOM  11443  C24 POPE  256      60.131  45.756  49.480  1.00  0.00           C
ATOM  11446  C25 POPE  256      59.312  44.736  48.690  1.00  0.00           C
ATOM  11449  C26 POPE  256      58.672  45.346  47.430  1.00  0.00           C
ATOM  11452  C27 POPE  256      57.492  44.496  46.920  1.00  0.00           C
ATOM  11455  C28 POPE  256      56.821  45.096  45.670  1.00  0.00           C
ATOM  11458  C29 POPE  256      57.712  45.007  44.460  1.00  0.00           C
ATOM  11460 0C21 POPE  256      57.790  43.956  43.620  1.00  0.00           C
ATOM  11462 1C21 POPE  256      57.011  42.677  43.720  1.00  0.00           C
ATOM  11465 2C21 POPE  256      57.892  41.416  43.650  1.00  0.00           C
ATOM  11468 3C21 POPE  256      57.011  40.156  43.650  1.00  0.00           C
ATOM  11471 4C21 POPE  256      57.771  38.846  43.450  1.00  0.00           C
ATOM  11474 5C21 POPE  256      58.731  38.516  44.600  1.00  0.00           C
ATOM  11477 6C21 POPE  256      59.402  37.146  44.440  1.00  0.00           C
ATOM  11480 7C21 POPE  256      60.122  36.716  45.720  1.00  0.00           C
ATOM  11483 8C21 POPE  256      60.701  35.297  45.660  1.00  0.00           C
ATOM  11487  C33 POPE  256      60.102  50.457  51.680  1.00  0.00           C
ATOM  11490  C34 POPE  256      59.221  49.896  50.550  1.00  0.00           C
ATOM  11493  C35 POPE  256      59.441  50.597  49.190  1.00  0.00           C
ATOM  11496  C36 POPE  256      60.831  50.276  48.620  1.00  0.00           C
ATOM  11499  C37 POPE  256      61.242  51.047  47.360  1.00  0.00           C
ATOM  11502  C38 POPE  256      62.701  50.707  47.000  1.00  0.00           C
ATOM  11505  C39 POPE  256      63.300  51.507  45.840  1.00  0.00           C
ATOM  11508 0C31 POPE  256      62.672  51.176  44.490  1.00  0.00           C
ATOM  11511 1C31 POPE  256      63.601  51.416  43.290  1.00  0.00           C
ATOM  11514 2C31 POPE  256      62.861  51.227  41.960  1.00  0.00           C
ATOM  11517 3C31 POPE  256      63.780  51.097  40.740  1.00  0.00           C
ATOM  11520 4C31 POPE  256      64.722  52.297  40.550  1.00  0.00           C
ATOM  11523 5C31 POPE  256      65.582  52.176  39.290  1.00  0.00           C
ATOM  11526 6C31 POPE  256      66.580  53.326  39.120  1.00  0.00           C
ATOM  11530  NH3 POPE  257       7.261   4.206  63.070  1.00  0.00           N
ATOM  11534  C12 POPE  257       6.341   5.136  62.330  1.00  0.00           C
ATOM  11537  C11 POPE  257       5.652   6.146  63.280  1.00  0.00           C
ATOM  11540  P   POPE  257       4.281   4.326  64.670  1.00  0.00           P
ATOM  11541  O13 POPE  257       5.181   3.156  64.490  1.00  0.00           O
ATOM  11542  O14 POPE  257       3.481   4.476  65.900  1.00  0.00           O
ATOM  11543  O11 POPE  257       3.341   4.486  63.400  1.00  0.00           O
ATOM  11544  O12 POPE  257       5.202   5.586  64.520  1.00  0.00           O
ATOM  11545  C1  POPE  257       2.872   3.246  62.830  1.00  0.00           C
ATOM  11548  C2  POPE  257       1.741   3.416  61.780  1.00  0.00           C
ATOM  11550  O21 POPE  257       2.322   3.716  60.500  1.00  0.00           O
ATOM  11551  C21 POPE  257       2.001   3.096  59.350  1.00  0.00           C
ATOM  11552  O22 POPE  257       2.562   3.316  58.290  1.00  0.00           O
ATOM  11553  C22 POPE  257       0.828   2.106  59.420  1.00  0.00           C
ATOM  11556  C3  POPE  257       0.769   4.526  62.260  1.00  0.00           C
ATOM  11559  O31 POPE  257      -0.532   4.456  61.630  1.00  0.00           O
ATOM  11560  C31 POPE  257      -0.941   5.486  60.900  1.00  0.00           C
ATOM  11561  O32 POPE  257      -2.072   5.956  60.930  1.00  0.00           O
ATOM  11562  C32 POPE  257       0.069   5.846  59.810  1.00  0.00           C
ATOM  11565  C23 POPE  257       0.349   1.716  58.000  1.00  0.00           C
ATOM  11568  C24 POPE  257      -0.962   0.916  58.020  1.00  0.00           C
ATOM  11571  C25 POPE  257      -0.812  -0.624  58.100  1.00  0.00           C
ATOM  11574  C26 POPE  257      -0.922  -1.354  56.750  1.00  0.00           C
ATOM  11577  C27 POPE  257      -1.162  -2.867  56.890  1.00  0.00           C
ATOM  11580  C28 POPE  257      -0.971  -3.677  55.590  1.00  0.00           C
ATOM  11583  C29 POPE  257      -1.971  -3.377  54.500  1.00  0.00           C
ATOM  11585 0C21 POPE  257      -2.491  -4.247  53.600  1.00  0.00           C
ATOM  11587 1C21 POPE  257      -2.151  -5.717  53.460  1.00  0.00           C
ATOM  11590 2C21 POPE  257      -3.352  -6.677  53.310  1.00  0.00           C
ATOM  11593 3C21 POPE  257      -4.182  -6.477  52.030  1.00  0.00           C
ATOM  11596 4C21 POPE  257      -5.252  -7.567  51.850  1.00  0.00           C
ATOM  11599 5C21 POPE  257      -6.372  -7.197  50.870  1.00  0.00           C
ATOM  11602 6C21 POPE  257      -7.461  -8.267  50.810  1.00  0.00           C
ATOM  11605 7C21 POPE  257      -8.851  -7.727  50.430  1.00  0.00           C
ATOM  11608 8C21 POPE  257      -9.912  -8.827  50.330  1.00  0.00           C
ATOM  11612  C33 POPE  257      -0.122   7.266  59.270  1.00  0.00           C
ATOM  11615  C34 POPE  257       0.958   7.626  58.260  1.00  0.00           C
ATOM  11618  C35 POPE  257       0.589   7.186  56.840  1.00  0.00           C
ATOM  11621  C36 POPE  257       1.548   7.756  55.800  1.00  0.00           C
ATOM  11624  C37 POPE  257       1.068   7.446  54.380  1.00  0.00           C
ATOM  11627  C38 POPE  257       1.921   8.086  53.300  1.00  0.00           C
ATOM  11630  C39 POPE  257       1.348   7.766  51.910  1.00  0.00           C
ATOM  11633 0C31 POPE  257       2.131   8.436  50.780  1.00  0.00           C
ATOM  11636 1C31 POPE  257       1.588   8.026  49.410  1.00  0.00           C
ATOM  11639 2C31 POPE  257       2.362   8.667  48.250  1.00  0.00           C
ATOM  11642 3C31 POPE  257       1.811   8.257  46.880  1.00  0.00           C
ATOM  11645 4C31 POPE  257       0.799   9.256  46.320  1.00  0.00           C
ATOM  11648 5C31 POPE  257       0.198   8.816  44.980  1.00  0.00           C
ATOM  11651 6C31 POPE  257      -0.602   9.926  44.300  1.00  0.00           C
ATOM  11655  NH3 POPE  258      89.801  88.727  13.690  1.00  0.00           N
ATOM  11659  C12 POPE  258      89.852  89.736  12.590  1.00  0.00           C
ATOM  11662  C11 POPE  258      89.751  91.147  13.170  1.00  0.00           C
ATOM  11665  P   POPE  258      87.171  91.096  13.930  1.00  0.00           P
ATOM  11666  O13 POPE  258      86.742  92.267  14.710  1.00  0.00           O
ATOM  11667  O14 POPE  258      86.191  90.376  13.090  1.00  0.00           O
ATOM  11668  O11 POPE  258      87.711  89.995  14.950  1.00  0.00           O
ATOM  11669  O12 POPE  258      88.411  91.586  13.100  1.00  0.00           O
ATOM  11670  C1  POPE  258      86.701  89.316  15.740  1.00  0.00           C
ATOM  11673  C2  POPE  258      86.152  90.196  16.910  1.00  0.00           C
ATOM  11675  O21 POPE  258      87.192  90.286  17.890  1.00  0.00           O
ATOM  11676  C21 POPE  258      87.792  91.455  17.920  1.00  0.00           C
ATOM  11677  O22 POPE  258      87.320  92.526  17.570  1.00  0.00           O
ATOM  11678  C22 POPE  258      89.242  91.257  18.320  1.00  0.00           C
ATOM  11681  C3  POPE  258      84.841  89.697  17.560  1.00  0.00           C
ATOM  11684  O31 POPE  258      84.221  90.816  18.230  1.00  0.00           O
ATOM  11685  C31 POPE  258      84.361  90.856  19.550  1.00  0.00           C
ATOM  11686  O32 POPE  258      84.701  89.916  20.240  1.00  0.00           O
ATOM  11687  C32 POPE  258      84.090  92.286  20.020  1.00  0.00           C
ATOM  11690  C23 POPE  258      89.692  91.976  19.610  1.00  0.00           C
ATOM  11693  C24 POPE  258      89.811  91.036  20.820  1.00  0.00           C
ATOM  11696  C25 POPE  258      90.861  91.536  21.820  1.00  0.00           C
ATOM  11699  C26 POPE  258      90.401  92.786  22.590  1.00  0.00           C
ATOM  11702  C27 POPE  258      91.502  93.606  23.280  1.00  0.00           C
ATOM  11705  C28 POPE  258      91.210  95.126  23.250  1.00  0.00           C
ATOM  11708  C29 POPE  258      89.910  95.536  23.900  1.00  0.00           C
ATOM  11710 0C21 POPE  258      89.732  96.516  24.800  1.00  0.00           C
ATOM  11712 1C21 POPE  258      90.801  97.407  25.370  1.00  0.00           C
ATOM  11715 2C21 POPE  258      90.301  98.396  26.440  1.00  0.00           C
ATOM  11718 3C21 POPE  258      89.820  97.696  27.720  1.00  0.00           C
ATOM  11721 4C21 POPE  258      89.452  98.687  28.840  1.00  0.00           C
ATOM  11724 5C21 POPE  258      88.862  97.985  30.080  1.00  0.00           C
ATOM  11727 6C21 POPE  258      88.281  98.967  31.100  1.00  0.00           C
ATOM  11730 7C21 POPE  258      87.512  98.256  32.230  1.00  0.00           C
ATOM  11733 8C21 POPE  258      86.581  99.196  33.000  1.00  0.00           C
ATOM  11737  C33 POPE  258      84.611  92.577  21.450  1.00  0.00           C
ATOM  11740  C34 POPE  258      86.110  92.276  21.640  1.00  0.00           C
ATOM  11743  C35 POPE  258      86.730  92.997  22.850  1.00  0.00           C
ATOM  11746  C36 POPE  258      86.971  92.046  24.030  1.00  0.00           C
ATOM  11749  C37 POPE  258      87.631  92.717  25.250  1.00  0.00           C
ATOM  11752  C38 POPE  258      88.081  91.676  26.290  1.00  0.00           C
ATOM  11755  C39 POPE  258      88.680  92.276  27.560  1.00  0.00           C
ATOM  11758 0C31 POPE  258      90.100  92.836  27.380  1.00  0.00           C
ATOM  11761 1C31 POPE  258      90.742  93.265  28.710  1.00  0.00           C
ATOM  11764 2C31 POPE  258      92.262  93.405  28.600  1.00  0.00           C
ATOM  11767 3C31 POPE  258      92.992  93.606  29.940  1.00  0.00           C
ATOM  11770 4C31 POPE  258      94.452  93.156  29.840  1.00  0.00           C
ATOM  11773 5C31 POPE  258      95.271  93.346  31.120  1.00  0.00           C
ATOM  11776 6C31 POPE  258      96.701  92.806  30.980  1.00  0.00           C
ATOM  11780  NH3 POPE  259     114.270   9.536  18.370  1.00  0.00           N
ATOM  11784  C12 POPE  259     115.760   9.326  18.280  1.00  0.00           C
ATOM  11787  C11 POPE  259     116.532  10.616  18.050  1.00  0.00           C
ATOM  11790  P   POPE  259     118.971  11.476  18.140  1.00  0.00           P
ATOM  11791  O13 POPE  259     120.230  10.826  17.760  1.00  0.00           O
ATOM  11792  O14 POPE  259     118.421  12.547  17.270  1.00  0.00           O
ATOM  11793  O11 POPE  259     119.291  12.156  19.510  1.00  0.00           O
ATOM  11794  O12 POPE  259     117.870  10.386  18.490  1.00  0.00           O
ATOM  11795  C1  POPE  259     119.270  11.476  20.750  1.00  0.00           C
ATOM  11798  C2  POPE  259     119.251  12.566  21.840  1.00  0.00           C
ATOM  11800  O21 POPE  259     119.801  12.056  23.060  1.00  0.00           O
ATOM  11801  C21 POPE  259     121.082  12.286  23.210  1.00  0.00           C
ATOM  11802  O22 POPE  259     121.852  12.706  22.370  1.00  0.00           O
ATOM  11803  C22 POPE  259     121.451  12.066  24.690  1.00  0.00           C
ATOM  11806  C3  POPE  259     117.801  13.066  22.100  1.00  0.00           C
ATOM  11809  O31 POPE  259     117.721  14.507  22.180  1.00  0.00           O
ATOM  11810  C31 POPE  259     118.202  15.076  23.270  1.00  0.00           C
ATOM  11811  O32 POPE  259     118.742  14.496  24.200  1.00  0.00           O
ATOM  11812  C32 POPE  259     118.091  16.586  23.140  1.00  0.00           C
ATOM  11815  C23 POPE  259     121.292  10.636  25.260  1.00  0.00           C
ATOM  11818  C24 POPE  259     120.982  10.656  26.770  1.00  0.00           C
ATOM  11821  C25 POPE  259     122.010  11.366  27.660  1.00  0.00           C
ATOM  11824  C26 POPE  259     121.411  11.926  28.950  1.00  0.00           C
ATOM  11827  C27 POPE  259     122.451  12.626  29.850  1.00  0.00           C
ATOM  11830  C28 POPE  259     121.841  13.606  30.870  1.00  0.00           C
ATOM  11833  C29 POPE  259     120.852  12.976  31.810  1.00  0.00           C
ATOM  11835 0C21 POPE  259     120.842  13.076  33.150  1.00  0.00           C
ATOM  11837 1C21 POPE  259     121.791  13.866  34.020  1.00  0.00           C
ATOM  11840 2C21 POPE  259     121.082  14.466  35.250  1.00  0.00           C
ATOM  11843 3C21 POPE  259     120.881  13.446  36.380  1.00  0.00           C
ATOM  11846 4C21 POPE  259     120.001  13.997  37.500  1.00  0.00           C
ATOM  11849 5C21 POPE  259     120.261  13.346  38.870  1.00  0.00           C
ATOM  11852 6C21 POPE  259     120.282  11.816  38.890  1.00  0.00           C
ATOM  11855 7C21 POPE  259     120.441  11.316  40.330  1.00  0.00           C
ATOM  11858 8C21 POPE  259     120.682   9.806  40.470  1.00  0.00           C
ATOM  11862  C33 POPE  259     117.161  17.156  24.220  1.00  0.00           C
ATOM  11865  C34 POPE  259     117.271  18.666  24.440  1.00  0.00           C
ATOM  11868  C35 POPE  259     118.551  19.107  25.160  1.00  0.00           C
ATOM  11871  C36 POPE  259     118.652  18.656  26.630  1.00  0.00           C
ATOM  11874  C37 POPE  259     120.012  19.037  27.270  1.00  0.00           C
ATOM  11877  C38 POPE  259     120.282  18.356  28.620  1.00  0.00           C
ATOM  11880  C39 POPE  259     119.572  19.026  29.800  1.00  0.00           C
ATOM  11883 0C31 POPE  259     119.771  18.306  31.150  1.00  0.00           C
ATOM  11886 1C31 POPE  259     118.911  17.036  31.290  1.00  0.00           C
ATOM  11889 2C31 POPE  259     118.850  16.466  32.720  1.00  0.00           C
ATOM  11892 3C31 POPE  259     118.032  17.326  33.690  1.00  0.00           C
ATOM  11895 4C31 POPE  259     118.891  18.056  34.730  1.00  0.00           C
ATOM  11898 5C31 POPE  259     118.032  18.866  35.710  1.00  0.00           C
ATOM  11901 6C31 POPE  259     118.800  19.296  36.960  1.00  0.00           C
ATOM  11905  NH3 POPE  260      85.462  73.187  15.720  1.00  0.00           N
ATOM  11909  C12 POPE  260      86.340  72.326  14.860  1.00  0.00           C
ATOM  11912  C11 POPE  260      87.251  73.197  13.990  1.00  0.00           C
ATOM  11915  P   POPE  260      89.781  72.746  14.360  1.00  0.00           P
ATOM  11916  O13 POPE  260      89.712  72.206  12.990  1.00  0.00           O
ATOM  11917  O14 POPE  260      91.001  73.527  14.650  1.00  0.00           O
ATOM  11918  O11 POPE  260      89.692  71.546  15.380  1.00  0.00           O
ATOM  11919  O12 POPE  260      88.462  73.576  14.680  1.00  0.00           O
ATOM  11920  C1  POPE  260      89.801  71.806  16.780  1.00  0.00           C
ATOM  11923  C2  POPE  260      91.292  71.896  17.260  1.00  0.00           C
ATOM  11925  O21 POPE  260      91.511  71.057  18.390  1.00  0.00           O
ATOM  11926  C21 POPE  260      90.801  71.286  19.460  1.00  0.00           C
ATOM  11927  O22 POPE  260      89.921  72.126  19.610  1.00  0.00           O
ATOM  11928  C22 POPE  260      91.222  70.267  20.510  1.00  0.00           C
ATOM  11931  C3  POPE  260      91.812  73.367  17.460  1.00  0.00           C
ATOM  11934  O31 POPE  260      92.501  73.576  18.710  1.00  0.00           O
ATOM  11935  C31 POPE  260      92.852  74.847  18.900  1.00  0.00           C
ATOM  11936  O32 POPE  260      92.542  75.767  18.150  1.00  0.00           O
ATOM  11937  C32 POPE  260      93.641  75.016  20.200  1.00  0.00           C
ATOM  11940  C23 POPE  260      90.240  70.237  21.700  1.00  0.00           C
ATOM  11943  C24 POPE  260      90.712  69.276  22.790  1.00  0.00           C
ATOM  11946  C25 POPE  260      89.742  69.187  23.980  1.00  0.00           C
ATOM  11949  C26 POPE  260      89.501  70.536  24.670  1.00  0.00           C
ATOM  11952  C27 POPE  260      88.691  70.396  25.970  1.00  0.00           C
ATOM  11955  C28 POPE  260      88.751  71.636  26.880  1.00  0.00           C
ATOM  11958  C29 POPE  260      87.782  72.737  26.520  1.00  0.00           C
ATOM  11960 0C21 POPE  260      86.782  73.216  27.280  1.00  0.00           C
ATOM  11962 1C21 POPE  260      86.381  72.767  28.670  1.00  0.00           C
ATOM  11965 2C21 POPE  260      86.201  73.947  29.640  1.00  0.00           C
ATOM  11968 3C21 POPE  260      85.581  73.536  30.980  1.00  0.00           C
ATOM  11971 4C21 POPE  260      86.432  72.526  31.760  1.00  0.00           C
ATOM  11974 5C21 POPE  260      85.942  72.356  33.200  1.00  0.00           C
ATOM  11977 6C21 POPE  260      86.882  71.456  34.020  1.00  0.00           C
ATOM  11980 7C21 POPE  260      86.180  70.856  35.250  1.00  0.00           C
ATOM  11983 8C21 POPE  260      87.102  70.617  36.440  1.00  0.00           C
ATOM  11987  C33 POPE  260      92.782  75.566  21.370  1.00  0.00           C
ATOM  11990  C34 POPE  260      93.312  75.146  22.760  1.00  0.00           C
ATOM  11993  C35 POPE  260      92.372  74.146  23.470  1.00  0.00           C
ATOM  11996  C36 POPE  260      93.010  73.466  24.690  1.00  0.00           C
ATOM  11999  C37 POPE  260      92.481  73.926  26.060  1.00  0.00           C
ATOM  12002  C38 POPE  260      93.120  73.137  27.220  1.00  0.00           C
ATOM  12005  C39 POPE  260      92.451  71.767  27.470  1.00  0.00           C
ATOM  12008 0C31 POPE  260      93.381  70.727  28.100  1.00  0.00           C
ATOM  12011 1C31 POPE  260      93.010  69.267  27.760  1.00  0.00           C
ATOM  12014 2C31 POPE  260      91.940  68.626  28.670  1.00  0.00           C
ATOM  12017 3C31 POPE  260      91.900  67.096  28.520  1.00  0.00           C
ATOM  12020 4C31 POPE  260      91.311  66.636  27.180  1.00  0.00           C
ATOM  12023 5C31 POPE  260      91.852  65.296  26.680  1.00  0.00           C
ATOM  12026 6C31 POPE  260      91.421  65.007  25.250  1.00  0.00           C
ATOM  12030  NH3 POPE  261      14.072  79.617  14.720  1.00  0.00           N
ATOM  12034  C12 POPE  261      12.912  78.656  14.580  1.00  0.00           C
ATOM  12037  C11 POPE  261      12.211  78.796  13.220  1.00  0.00           C
ATOM  12040  P   POPE  261       9.592  78.697  13.530  1.00  0.00           P
ATOM  12041  O13 POPE  261       9.282  79.856  12.670  1.00  0.00           O
ATOM  12042  O14 POPE  261       8.582  77.636  13.640  1.00  0.00           O
ATOM  12043  O11 POPE  261       9.912  79.306  14.950  1.00  0.00           O
ATOM  12044  O12 POPE  261      10.992  78.047  13.180  1.00  0.00           O
ATOM  12045  C1  POPE  261       9.612  78.606  16.150  1.00  0.00           C
ATOM  12048  C2  POPE  261       9.562  79.626  17.300  1.00  0.00           C
ATOM  12050  O21 POPE  261       9.892  78.977  18.550  1.00  0.00           O
ATOM  12051  C21 POPE  261      11.192  78.807  18.740  1.00  0.00           C
ATOM  12052  O22 POPE  261      12.092  79.166  17.980  1.00  0.00           O
ATOM  12053  C22 POPE  261      11.442  78.076  20.050  1.00  0.00           C
ATOM  12056  C3  POPE  261       8.162  80.326  17.340  1.00  0.00           C
ATOM  12059  O31 POPE  261       7.902  81.026  18.570  1.00  0.00           O
ATOM  12060  C31 POPE  261       6.832  80.637  19.250  1.00  0.00           C
ATOM  12061  O32 POPE  261       6.062  79.757  18.900  1.00  0.00           O
ATOM  12062  C32 POPE  261       6.672  81.467  20.510  1.00  0.00           C
ATOM  12065  C23 POPE  261      12.402  78.837  20.980  1.00  0.00           C
ATOM  12068  C24 POPE  261      12.672  78.066  22.280  1.00  0.00           C
ATOM  12071  C25 POPE  261      13.561  78.855  23.250  1.00  0.00           C
ATOM  12074  C26 POPE  261      13.181  78.667  24.730  1.00  0.00           C
ATOM  12077  C27 POPE  261      13.852  79.707  25.650  1.00  0.00           C
ATOM  12080  C28 POPE  261      14.482  79.096  26.920  1.00  0.00           C
ATOM  12083  C29 POPE  261      15.802  78.426  26.630  1.00  0.00           C
ATOM  12085 0C21 POPE  261      16.271  77.286  27.170  1.00  0.00           C
ATOM  12087 1C21 POPE  261      15.582  76.396  28.180  1.00  0.00           C
ATOM  12090 2C21 POPE  261      15.811  74.886  27.940  1.00  0.00           C
ATOM  12093 3C21 POPE  261      17.262  74.447  28.200  1.00  0.00           C
ATOM  12096 4C21 POPE  261      17.492  72.947  27.940  1.00  0.00           C
ATOM  12099 5C21 POPE  261      16.942  72.007  29.030  1.00  0.00           C
ATOM  12102 6C21 POPE  261      17.662  72.146  30.380  1.00  0.00           C
ATOM  12105 7C21 POPE  261      17.372  71.007  31.370  1.00  0.00           C
ATOM  12108 8C21 POPE  261      17.982  71.216  32.760  1.00  0.00           C
ATOM  12112  C33 POPE  261       7.232  80.686  21.710  1.00  0.00           C
[truncated: 1,728,295 more chars]
